# Supplementary material for: A Novel Liquid Biopsy Method Based on Specific Combinations of Vesicular Markers Allows Us to Discriminate Prostate Cancer from Hyperplasia
Source: Cells. 2024 Jul 31;13(15):1286. doi: 10.3390/cells13151286 (PMC11311686; doi:10.3390/cells13151286)
Supplement: Supplementary file 1 [file cells-13-01286-s001.zip]

Archive with 576 entries (574 files):
- cells-3002803-supplementary.pdf
- Dataset S1-Raw data CODI BiliGeCT Prostata/
- Dataset S1-Raw data CODI BiliGeCT Prostata/Raw data CODI BiliGeCT Prostata/
- Dataset S1-Raw data CODI BiliGeCT Prostata/Raw data CODI BiliGeCT Prostata/090223_STAT3_Cyclin_D1_IIEXP_PR20-04-1__counting_scatter.xlsx
- Dataset S1-Raw data CODI BiliGeCT Prostata/Raw data CODI BiliGeCT Prostata/090223_STAT3_Cyclin_D1_IIEXP_PR20-04-2__counting_scatter.xlsx
- Dataset S1-Raw data CODI BiliGeCT Prostata/Raw data CODI BiliGeCT Prostata/090223_STAT3_Cyclin_D1_IIEXP_PR20-04-3__counting_scatter.xlsx
- Dataset S1-Raw data CODI BiliGeCT Prostata/Raw data CODI BiliGeCT Prostata/090223_STAT3_Cyclin_D1_IIEXP_PR20-04__counting_scatter.xlsx
- Dataset S1-Raw data CODI BiliGeCT Prostata/Raw data CODI BiliGeCT Prostata/090223_STAT3_Cyclin_D1_IIEXP_PR20-10-1__counting_scatter.xlsx
- Dataset S1-Raw data CODI BiliGeCT Prostata/Raw data CODI BiliGeCT Prostata/090223_STAT3_Cyclin_D1_IIEXP_PR20-10-2__counting_scatter.xlsx
- Dataset S1-Raw data CODI BiliGeCT Prostata/Raw data CODI BiliGeCT Prostata/090223_STAT3_Cyclin_D1_IIEXP_PR20-10-3__counting_scatter.xlsx
- Dataset S1-Raw data CODI BiliGeCT Prostata/Raw data CODI BiliGeCT Prostata/090223_STAT3_Cyclin_D1_IIEXP_PR20-10__counting_scatter.xlsx
- Dataset S1-Raw data CODI BiliGeCT Prostata/Raw data CODI BiliGeCT Prostata/090223_STAT3_Cyclin_D1_IIEXP_PR20-15-1__counting_scatter.xlsx
- Dataset S1-Raw data CODI BiliGeCT Prostata/Raw data CODI BiliGeCT Prostata/090223_STAT3_Cyclin_D1_IIEXP_PR20-15-2__counting_scatter.xlsx
- Dataset S1-Raw data CODI BiliGeCT Prostata/Raw data CODI BiliGeCT Prostata/090223_STAT3_Cyclin_D1_IIEXP_PR20-15-3__counting_scatter.xlsx
- Dataset S1-Raw data CODI BiliGeCT Prostata/Raw data CODI BiliGeCT Prostata/090223_STAT3_Cyclin_D1_IIEXP_PR20-15__counting_scatter.xlsx
- Dataset S1-Raw data CODI BiliGeCT Prostata/Raw data CODI BiliGeCT Prostata/090223_STAT3_Cyclin_D1_IIEXP_PR20-17-1__counting_scatter.xlsx
- Dataset S1-Raw data CODI BiliGeCT Prostata/Raw data CODI BiliGeCT Prostata/090223_STAT3_Cyclin_D1_IIEXP_PR20-17-2__counting_scatter.xlsx
- Dataset S1-Raw data CODI BiliGeCT Prostata/Raw data CODI BiliGeCT Prostata/090223_STAT3_Cyclin_D1_IIEXP_PR20-17-3__counting_scatter.xlsx
- Dataset S1-Raw data CODI BiliGeCT Prostata/Raw data CODI BiliGeCT Prostata/090223_STAT3_Cyclin_D1_IIEXP_PR20-17__counting_scatter.xlsx
- Dataset S1-Raw data CODI BiliGeCT Prostata/Raw data CODI BiliGeCT Prostata/090223_STAT3_Cyclin_D1_PR20-01-1__counting_scatter.xlsx
- Dataset S1-Raw data CODI BiliGeCT Prostata/Raw data CODI BiliGeCT Prostata/090223_STAT3_Cyclin_D1_PR20-01-2__counting_scatter.xlsx
- Dataset S1-Raw data CODI BiliGeCT Prostata/Raw data CODI BiliGeCT Prostata/090223_STAT3_Cyclin_D1_PR20-01-3__counting_scatter.xlsx
- Dataset S1-Raw data CODI BiliGeCT Prostata/Raw data CODI BiliGeCT Prostata/090223_STAT3_Cyclin_D1_PR20-01__counting_scatter.xlsx
- Dataset S1-Raw data CODI BiliGeCT Prostata/Raw data CODI BiliGeCT Prostata/090223_STAT3_Cyclin_D1_PR20-02-1__counting_scatter.xlsx
- Dataset S1-Raw data CODI BiliGeCT Prostata/Raw data CODI BiliGeCT Prostata/090223_STAT3_Cyclin_D1_PR20-02-2__counting_scatter.xlsx
- Dataset S1-Raw data CODI BiliGeCT Prostata/Raw data CODI BiliGeCT Prostata/090223_STAT3_Cyclin_D1_PR20-02-3__counting_scatter.xlsx
- Dataset S1-Raw data CODI BiliGeCT Prostata/Raw data CODI BiliGeCT Prostata/090223_STAT3_Cyclin_D1_PR20-02__counting_scatter.xlsx
- Dataset S1-Raw data CODI BiliGeCT Prostata/Raw data CODI BiliGeCT Prostata/090223_STAT3_Cyclin_D1_PR20-03-1__counting_scatter.xlsx
- Dataset S1-Raw data CODI BiliGeCT Prostata/Raw data CODI BiliGeCT Prostata/090223_STAT3_Cyclin_D1_PR20-03-2__counting_scatter.xlsx
- Dataset S1-Raw data CODI BiliGeCT Prostata/Raw data CODI BiliGeCT Prostata/090223_STAT3_Cyclin_D1_PR20-03-3__counting_scatter.xlsx
- Dataset S1-Raw data CODI BiliGeCT Prostata/Raw data CODI BiliGeCT Prostata/090223_STAT3_Cyclin_D1_PR20-03__counting_scatter.xlsx
- Dataset S1-Raw data CODI BiliGeCT Prostata/Raw data CODI BiliGeCT Prostata/090223_STAT3_Cyclin_D1_PR20-08-1__counting_scatter.xlsx
- Dataset S1-Raw data CODI BiliGeCT Prostata/Raw data CODI BiliGeCT Prostata/090223_STAT3_Cyclin_D1_PR20-08-2__counting_scatter.xlsx
- Dataset S1-Raw data CODI BiliGeCT Prostata/Raw data CODI BiliGeCT Prostata/090223_STAT3_Cyclin_D1_PR20-08-3__counting_scatter.xlsx
- Dataset S1-Raw data CODI BiliGeCT Prostata/Raw data CODI BiliGeCT Prostata/090223_STAT3_Cyclin_D1_PR20-08__counting_scatter.xlsx
- Dataset S1-Raw data CODI BiliGeCT Prostata/Raw data CODI BiliGeCT Prostata/100223_STAT3_Cyclin_D1_GE21-06-1__counting_scatter.xlsx
- Dataset S1-Raw data CODI BiliGeCT Prostata/Raw data CODI BiliGeCT Prostata/100223_STAT3_Cyclin_D1_GE21-06-2__counting_scatter.xlsx
- Dataset S1-Raw data CODI BiliGeCT Prostata/Raw data CODI BiliGeCT Prostata/100223_STAT3_Cyclin_D1_GE21-06-3__counting_scatter.xlsx
- Dataset S1-Raw data CODI BiliGeCT Prostata/Raw data CODI BiliGeCT Prostata/100223_STAT3_Cyclin_D1_GE21-06__counting_scatter.xlsx
- Dataset S1-Raw data CODI BiliGeCT Prostata/Raw data CODI BiliGeCT Prostata/100223_STAT3_Cyclin_D1_IIexp_PR20-11-1__counting_scatter.xlsx
- Dataset S1-Raw data CODI BiliGeCT Prostata/Raw data CODI BiliGeCT Prostata/100223_STAT3_Cyclin_D1_IIexp_PR20-11-2__counting_scatter.xlsx
- Dataset S1-Raw data CODI BiliGeCT Prostata/Raw data CODI BiliGeCT Prostata/100223_STAT3_Cyclin_D1_IIexp_PR20-11-3__counting_scatter.xlsx
- Dataset S1-Raw data CODI BiliGeCT Prostata/Raw data CODI BiliGeCT Prostata/100223_STAT3_Cyclin_D1_IIexp_PR20-11__counting_scatter.xlsx
- Dataset S1-Raw data CODI BiliGeCT Prostata/Raw data CODI BiliGeCT Prostata/100223_STAT3_Cyclin_D1_IIexp_PR20-13-1__counting_scatter.xlsx
- Dataset S1-Raw data CODI BiliGeCT Prostata/Raw data CODI BiliGeCT Prostata/100223_STAT3_Cyclin_D1_IIexp_PR20-13-2__counting_scatter.xlsx
- Dataset S1-Raw data CODI BiliGeCT Prostata/Raw data CODI BiliGeCT Prostata/100223_STAT3_Cyclin_D1_IIexp_PR20-13-3__counting_scatter.xlsx
- Dataset S1-Raw data CODI BiliGeCT Prostata/Raw data CODI BiliGeCT Prostata/100223_STAT3_Cyclin_D1_IIexp_PR20-13__counting_scatter.xlsx
- Dataset S1-Raw data CODI BiliGeCT Prostata/Raw data CODI BiliGeCT Prostata/100223_STAT3_Cyclin_D1_IIexp_PR20-19-1__counting_scatter.xlsx
- Dataset S1-Raw data CODI BiliGeCT Prostata/Raw data CODI BiliGeCT Prostata/100223_STAT3_Cyclin_D1_IIexp_PR20-19-2__counting_scatter.xlsx
- Dataset S1-Raw data CODI BiliGeCT Prostata/Raw data CODI BiliGeCT Prostata/100223_STAT3_Cyclin_D1_IIexp_PR20-19-3__counting_scatter.xlsx
- Dataset S1-Raw data CODI BiliGeCT Prostata/Raw data CODI BiliGeCT Prostata/100223_STAT3_Cyclin_D1_IIexp_PR20-19__counting_scatter.xlsx
- Dataset S1-Raw data CODI BiliGeCT Prostata/Raw data CODI BiliGeCT Prostata/100223_STAT3_Cyclin_D1_IIexp_PR20-21-1__counting_scatter.xlsx
- Dataset S1-Raw data CODI BiliGeCT Prostata/Raw data CODI BiliGeCT Prostata/100223_STAT3_Cyclin_D1_IIexp_PR20-21-2__counting_scatter.xlsx
- Dataset S1-Raw data CODI BiliGeCT Prostata/Raw data CODI BiliGeCT Prostata/100223_STAT3_Cyclin_D1_IIexp_PR20-21-3__counting_scatter.xlsx
- Dataset S1-Raw data CODI BiliGeCT Prostata/Raw data CODI BiliGeCT Prostata/100223_STAT3_Cyclin_D1_IIexp_PR20-21__counting_scatter.xlsx
- Dataset S1-Raw data CODI BiliGeCT Prostata/Raw data CODI BiliGeCT Prostata/100223_STAT3_Cyclin_D1_IIIexp_PR20-11__N1-1__counting_scatter.xlsx
- Dataset S1-Raw data CODI BiliGeCT Prostata/Raw data CODI BiliGeCT Prostata/100223_STAT3_Cyclin_D1_IIIexp_PR20-11__N1-2__counting_scatter.xlsx
- Dataset S1-Raw data CODI BiliGeCT Prostata/Raw data CODI BiliGeCT Prostata/100223_STAT3_Cyclin_D1_IIIexp_PR20-11__N1__counting_scatter.xlsx
- Dataset S1-Raw data CODI BiliGeCT Prostata/Raw data CODI BiliGeCT Prostata/100223_STAT3_Cyclin_D1_IIIexp_PR20-11__P1-1__counting_scatter.xlsx
- Dataset S1-Raw data CODI BiliGeCT Prostata/Raw data CODI BiliGeCT Prostata/100223_STAT3_Cyclin_D1_IIIexp_PR20-11__P1-2__counting_scatter.xlsx
- Dataset S1-Raw data CODI BiliGeCT Prostata/Raw data CODI BiliGeCT Prostata/100223_STAT3_Cyclin_D1_IIIexp_PR20-11__P1__counting_scatter.xlsx
- Dataset S1-Raw data CODI BiliGeCT Prostata/Raw data CODI BiliGeCT Prostata/100223_STAT3_Cyclin_D1_IIIexp_PR20-18__N1-1__counting_scatter.xlsx
- Dataset S1-Raw data CODI BiliGeCT Prostata/Raw data CODI BiliGeCT Prostata/100223_STAT3_Cyclin_D1_IIIexp_PR20-18__N1-2__counting_scatter.xlsx
- Dataset S1-Raw data CODI BiliGeCT Prostata/Raw data CODI BiliGeCT Prostata/100223_STAT3_Cyclin_D1_IIIexp_PR20-18__N1__counting_scatter.xlsx
- Dataset S1-Raw data CODI BiliGeCT Prostata/Raw data CODI BiliGeCT Prostata/100223_STAT3_Cyclin_D1_IIIexp_PR20-18__P1-1__counting_scatter.xlsx
- Dataset S1-Raw data CODI BiliGeCT Prostata/Raw data CODI BiliGeCT Prostata/100223_STAT3_Cyclin_D1_IIIexp_PR20-18__P1-2__counting_scatter.xlsx
- Dataset S1-Raw data CODI BiliGeCT Prostata/Raw data CODI BiliGeCT Prostata/100223_STAT3_Cyclin_D1_IIIexp_PR20-18__P1__counting_scatter.xlsx
- Dataset S1-Raw data CODI BiliGeCT Prostata/Raw data CODI BiliGeCT Prostata/100223_STAT3_Cyclin_D1_PR20-18-1__counting_scatter.xlsx
- Dataset S1-Raw data CODI BiliGeCT Prostata/Raw data CODI BiliGeCT Prostata/100223_STAT3_Cyclin_D1_PR20-18-2__counting_scatter.xlsx
- Dataset S1-Raw data CODI BiliGeCT Prostata/Raw data CODI BiliGeCT Prostata/100223_STAT3_Cyclin_D1_PR20-18-3__counting_scatter.xlsx
- Dataset S1-Raw data CODI BiliGeCT Prostata/Raw data CODI BiliGeCT Prostata/100223_STAT3_Cyclin_D1_PR20-18__counting_scatter.xlsx
- Dataset S1-Raw data CODI BiliGeCT Prostata/Raw data CODI BiliGeCT Prostata/100223_STAT3_Cyclin_D1_PR20-20-1__counting_scatter.xlsx
- Dataset S1-Raw data CODI BiliGeCT Prostata/Raw data CODI BiliGeCT Prostata/100223_STAT3_Cyclin_D1_PR20-20-2__counting_scatter.xlsx
- Dataset S1-Raw data CODI BiliGeCT Prostata/Raw data CODI BiliGeCT Prostata/100223_STAT3_Cyclin_D1_PR20-20-3__counting_scatter.xlsx
- Dataset S1-Raw data CODI BiliGeCT Prostata/Raw data CODI BiliGeCT Prostata/100223_STAT3_Cyclin_D1_PR20-20__counting_scatter.xlsx
- Dataset S1-Raw data CODI BiliGeCT Prostata/Raw data CODI BiliGeCT Prostata/100223_STAT3_Cyclin_D1_PR20-22-1__counting_scatter.xlsx
- Dataset S1-Raw data CODI BiliGeCT Prostata/Raw data CODI BiliGeCT Prostata/100223_STAT3_Cyclin_D1_PR20-22-2__counting_scatter.xlsx
- Dataset S1-Raw data CODI BiliGeCT Prostata/Raw data CODI BiliGeCT Prostata/100223_STAT3_Cyclin_D1_PR20-22-3__counting_scatter.xlsx
- Dataset S1-Raw data CODI BiliGeCT Prostata/Raw data CODI BiliGeCT Prostata/100223_STAT3_Cyclin_D1_PR20-22__counting_scatter.xlsx
- Dataset S1-Raw data CODI BiliGeCT Prostata/Raw data CODI BiliGeCT Prostata/130223_ErbB3_ALK_IIexp_PR20-04-1__counting_scatter.xlsx
- Dataset S1-Raw data CODI BiliGeCT Prostata/Raw data CODI BiliGeCT Prostata/130223_ErbB3_ALK_IIexp_PR20-04-2__counting_scatter.xlsx
- Dataset S1-Raw data CODI BiliGeCT Prostata/Raw data CODI BiliGeCT Prostata/130223_ErbB3_ALK_IIexp_PR20-04-3__counting_scatter.xlsx
- Dataset S1-Raw data CODI BiliGeCT Prostata/Raw data CODI BiliGeCT Prostata/130223_ErbB3_ALK_IIexp_PR20-04__counting_scatter.xlsx
- Dataset S1-Raw data CODI BiliGeCT Prostata/Raw data CODI BiliGeCT Prostata/130223_ErbB3_ALK_IIexp_PR20-10-1__counting_scatter.xlsx
- Dataset S1-Raw data CODI BiliGeCT Prostata/Raw data CODI BiliGeCT Prostata/130223_ErbB3_ALK_IIexp_PR20-10-2__counting_scatter.xlsx
- Dataset S1-Raw data CODI BiliGeCT Prostata/Raw data CODI BiliGeCT Prostata/130223_ErbB3_ALK_IIexp_PR20-10-3__counting_scatter.xlsx
- Dataset S1-Raw data CODI BiliGeCT Prostata/Raw data CODI BiliGeCT Prostata/130223_ErbB3_ALK_IIexp_PR20-10__counting_scatter.xlsx
- Dataset S1-Raw data CODI BiliGeCT Prostata/Raw data CODI BiliGeCT Prostata/130223_ErbB3_ALK_IIexp_PR20-15-1__counting_scatter.xlsx
- Dataset S1-Raw data CODI BiliGeCT Prostata/Raw data CODI BiliGeCT Prostata/130223_ErbB3_ALK_IIexp_PR20-15-2__counting_scatter.xlsx
- Dataset S1-Raw data CODI BiliGeCT Prostata/Raw data CODI BiliGeCT Prostata/130223_ErbB3_ALK_IIexp_PR20-15-3__counting_scatter.xlsx
- Dataset S1-Raw data CODI BiliGeCT Prostata/Raw data CODI BiliGeCT Prostata/130223_ErbB3_ALK_IIexp_PR20-15__counting_scatter.xlsx
- Dataset S1-Raw data CODI BiliGeCT Prostata/Raw data CODI BiliGeCT Prostata/130223_ErbB3_ALK_IIexp_PR20-17-1__counting_scatter.xlsx
- Dataset S1-Raw data CODI BiliGeCT Prostata/Raw data CODI BiliGeCT Prostata/130223_ErbB3_ALK_IIexp_PR20-17-2__counting_scatter.xlsx
- Dataset S1-Raw data CODI BiliGeCT Prostata/Raw data CODI BiliGeCT Prostata/130223_ErbB3_ALK_IIexp_PR20-17-3__counting_scatter.xlsx
- Dataset S1-Raw data CODI BiliGeCT Prostata/Raw data CODI BiliGeCT Prostata/130223_ErbB3_ALK_IIexp_PR20-17__counting_scatter.xlsx
- Dataset S1-Raw data CODI BiliGeCT Prostata/Raw data CODI BiliGeCT Prostata/130223_ErbB3_ALK_PR20-01-1__counting_scatter.xlsx
- Dataset S1-Raw data CODI BiliGeCT Prostata/Raw data CODI BiliGeCT Prostata/130223_ErbB3_ALK_PR20-01-2__counting_scatter.xlsx
- Dataset S1-Raw data CODI BiliGeCT Prostata/Raw data CODI BiliGeCT Prostata/130223_ErbB3_ALK_PR20-01-3__counting_scatter.xlsx
- Dataset S1-Raw data CODI BiliGeCT Prostata/Raw data CODI BiliGeCT Prostata/130223_ErbB3_ALK_PR20-01__counting_scatter.xlsx
- Dataset S1-Raw data CODI BiliGeCT Prostata/Raw data CODI BiliGeCT Prostata/130223_ErbB3_ALK_PR20-02-1__counting_scatter.xlsx
- Dataset S1-Raw data CODI BiliGeCT Prostata/Raw data CODI BiliGeCT Prostata/130223_ErbB3_ALK_PR20-02-2__counting_scatter.xlsx
- Dataset S1-Raw data CODI BiliGeCT Prostata/Raw data CODI BiliGeCT Prostata/130223_ErbB3_ALK_PR20-02-3__counting_scatter.xlsx
- Dataset S1-Raw data CODI BiliGeCT Prostata/Raw data CODI BiliGeCT Prostata/130223_ErbB3_ALK_PR20-02__counting_scatter.xlsx
- Dataset S1-Raw data CODI BiliGeCT Prostata/Raw data CODI BiliGeCT Prostata/130223_ErbB3_ALK_PR20-03-1__counting_scatter.xlsx
- Dataset S1-Raw data CODI BiliGeCT Prostata/Raw data CODI BiliGeCT Prostata/130223_ErbB3_ALK_PR20-03-2__counting_scatter.xlsx
- Dataset S1-Raw data CODI BiliGeCT Prostata/Raw data CODI BiliGeCT Prostata/130223_ErbB3_ALK_PR20-03-3__counting_scatter.xlsx
- Dataset S1-Raw data CODI BiliGeCT Prostata/Raw data CODI BiliGeCT Prostata/130223_ErbB3_ALK_PR20-03__counting_scatter.xlsx
- Dataset S1-Raw data CODI BiliGeCT Prostata/Raw data CODI BiliGeCT Prostata/130223_ErbB3_ALK_PR20-08-1__counting_scatter.xlsx
- Dataset S1-Raw data CODI BiliGeCT Prostata/Raw data CODI BiliGeCT Prostata/130223_ErbB3_ALK_PR20-08-2__counting_scatter.xlsx
- Dataset S1-Raw data CODI BiliGeCT Prostata/Raw data CODI BiliGeCT Prostata/130223_ErbB3_ALK_PR20-08-3__counting_scatter.xlsx
- Dataset S1-Raw data CODI BiliGeCT Prostata/Raw data CODI BiliGeCT Prostata/130223_ErbB3_ALK_PR20-08__counting_scatter.xlsx
- Dataset S1-Raw data CODI BiliGeCT Prostata/Raw data CODI BiliGeCT Prostata/140223_ErbB3_ALK_GE21-06-1__counting_scatter.xlsx
- Dataset S1-Raw data CODI BiliGeCT Prostata/Raw data CODI BiliGeCT Prostata/140223_ErbB3_ALK_GE21-06-2__counting_scatter.xlsx
- Dataset S1-Raw data CODI BiliGeCT Prostata/Raw data CODI BiliGeCT Prostata/140223_ErbB3_ALK_GE21-06-3__counting_scatter.xlsx
- Dataset S1-Raw data CODI BiliGeCT Prostata/Raw data CODI BiliGeCT Prostata/140223_ErbB3_ALK_GE21-06__counting_scatter.xlsx
- Dataset S1-Raw data CODI BiliGeCT Prostata/Raw data CODI BiliGeCT Prostata/140223_ErbB3_ALK_IIexp_PR20-11-1__counting_scatter.xlsx
- Dataset S1-Raw data CODI BiliGeCT Prostata/Raw data CODI BiliGeCT Prostata/140223_ErbB3_ALK_IIexp_PR20-11-2__counting_scatter.xlsx
- Dataset S1-Raw data CODI BiliGeCT Prostata/Raw data CODI BiliGeCT Prostata/140223_ErbB3_ALK_IIexp_PR20-11-3__counting_scatter.xlsx
- Dataset S1-Raw data CODI BiliGeCT Prostata/Raw data CODI BiliGeCT Prostata/140223_ErbB3_ALK_IIexp_PR20-11__counting_scatter.xlsx
- Dataset S1-Raw data CODI BiliGeCT Prostata/Raw data CODI BiliGeCT Prostata/140223_ErbB3_ALK_IIexp_PR20-13-1__counting_scatter.xlsx
- Dataset S1-Raw data CODI BiliGeCT Prostata/Raw data CODI BiliGeCT Prostata/140223_ErbB3_ALK_IIexp_PR20-13-2__counting_scatter.xlsx
- Dataset S1-Raw data CODI BiliGeCT Prostata/Raw data CODI BiliGeCT Prostata/140223_ErbB3_ALK_IIexp_PR20-13-3__counting_scatter.xlsx
- Dataset S1-Raw data CODI BiliGeCT Prostata/Raw data CODI BiliGeCT Prostata/140223_ErbB3_ALK_IIexp_PR20-13__counting_scatter.xlsx
- Dataset S1-Raw data CODI BiliGeCT Prostata/Raw data CODI BiliGeCT Prostata/140223_ErbB3_ALK_IIexp_PR20-19-1__counting_scatter.xlsx
- Dataset S1-Raw data CODI BiliGeCT Prostata/Raw data CODI BiliGeCT Prostata/140223_ErbB3_ALK_IIexp_PR20-19-2__counting_scatter.xlsx
- Dataset S1-Raw data CODI BiliGeCT Prostata/Raw data CODI BiliGeCT Prostata/140223_ErbB3_ALK_IIexp_PR20-19-3__counting_scatter.xlsx
- Dataset S1-Raw data CODI BiliGeCT Prostata/Raw data CODI BiliGeCT Prostata/140223_ErbB3_ALK_IIexp_PR20-19__counting_scatter.xlsx
- Dataset S1-Raw data CODI BiliGeCT Prostata/Raw data CODI BiliGeCT Prostata/140223_ErbB3_ALK_IIexp_PR20-21-1__counting_scatter.xlsx
- Dataset S1-Raw data CODI BiliGeCT Prostata/Raw data CODI BiliGeCT Prostata/140223_ErbB3_ALK_IIexp_PR20-21-2__counting_scatter.xlsx
- Dataset S1-Raw data CODI BiliGeCT Prostata/Raw data CODI BiliGeCT Prostata/140223_ErbB3_ALK_IIexp_PR20-21-3__counting_scatter.xlsx
- Dataset S1-Raw data CODI BiliGeCT Prostata/Raw data CODI BiliGeCT Prostata/140223_ErbB3_ALK_IIexp_PR20-21__counting_scatter.xlsx
- Dataset S1-Raw data CODI BiliGeCT Prostata/Raw data CODI BiliGeCT Prostata/140223_ErbB3_ALK_PR20-18-1__counting_scatter.xlsx
- Dataset S1-Raw data CODI BiliGeCT Prostata/Raw data CODI BiliGeCT Prostata/140223_ErbB3_ALK_PR20-18-2__counting_scatter.xlsx
- Dataset S1-Raw data CODI BiliGeCT Prostata/Raw data CODI BiliGeCT Prostata/140223_ErbB3_ALK_PR20-18-3__counting_scatter.xlsx
- Dataset S1-Raw data CODI BiliGeCT Prostata/Raw data CODI BiliGeCT Prostata/140223_ErbB3_ALK_PR20-18__counting_scatter.xlsx
- Dataset S1-Raw data CODI BiliGeCT Prostata/Raw data CODI BiliGeCT Prostata/140223_ErbB3_ALK_PR20-20-1__counting_scatter.xlsx
- Dataset S1-Raw data CODI BiliGeCT Prostata/Raw data CODI BiliGeCT Prostata/140223_ErbB3_ALK_PR20-20-2__counting_scatter.xlsx
- Dataset S1-Raw data CODI BiliGeCT Prostata/Raw data CODI BiliGeCT Prostata/140223_ErbB3_ALK_PR20-20-3__counting_scatter.xlsx
- Dataset S1-Raw data CODI BiliGeCT Prostata/Raw data CODI BiliGeCT Prostata/140223_ErbB3_ALK_PR20-20__counting_scatter.xlsx
- Dataset S1-Raw data CODI BiliGeCT Prostata/Raw data CODI BiliGeCT Prostata/140223_ErbB3_ALK_PR20-22-1__counting_scatter.xlsx
- Dataset S1-Raw data CODI BiliGeCT Prostata/Raw data CODI BiliGeCT Prostata/140223_ErbB3_ALK_PR20-22-2__counting_scatter.xlsx
- Dataset S1-Raw data CODI BiliGeCT Prostata/Raw data CODI BiliGeCT Prostata/140223_ErbB3_ALK_PR20-22-3__counting_scatter.xlsx
- Dataset S1-Raw data CODI BiliGeCT Prostata/Raw data CODI BiliGeCT Prostata/140223_ErbB3_ALK_PR20-22__counting_scatter.xlsx
- Dataset S1-Raw data CODI BiliGeCT Prostata/Raw data CODI BiliGeCT Prostata/150223_ErbB3_ALK_GE21-01-1__counting_scatter.xlsx
- Dataset S1-Raw data CODI BiliGeCT Prostata/Raw data CODI BiliGeCT Prostata/150223_ErbB3_ALK_GE21-01-2__counting_scatter.xlsx
- Dataset S1-Raw data CODI BiliGeCT Prostata/Raw data CODI BiliGeCT Prostata/150223_ErbB3_ALK_GE21-01-3__counting_scatter.xlsx
- Dataset S1-Raw data CODI BiliGeCT Prostata/Raw data CODI BiliGeCT Prostata/150223_ErbB3_ALK_GE21-01__counting_scatter.xlsx
- Dataset S1-Raw data CODI BiliGeCT Prostata/Raw data CODI BiliGeCT Prostata/150223_ErbB3_ALK_GE21-02-1__counting_scatter.xlsx
- Dataset S1-Raw data CODI BiliGeCT Prostata/Raw data CODI BiliGeCT Prostata/150223_ErbB3_ALK_GE21-02-2__counting_scatter.xlsx
- Dataset S1-Raw data CODI BiliGeCT Prostata/Raw data CODI BiliGeCT Prostata/150223_ErbB3_ALK_GE21-02-3__counting_scatter.xlsx
- Dataset S1-Raw data CODI BiliGeCT Prostata/Raw data CODI BiliGeCT Prostata/150223_ErbB3_ALK_GE21-02__counting_scatter.xlsx
- Dataset S1-Raw data CODI BiliGeCT Prostata/Raw data CODI BiliGeCT Prostata/150223_ErbB3_ALK_GE21-03-1__counting_scatter.xlsx
- Dataset S1-Raw data CODI BiliGeCT Prostata/Raw data CODI BiliGeCT Prostata/150223_ErbB3_ALK_GE21-03-2__counting_scatter.xlsx
- Dataset S1-Raw data CODI BiliGeCT Prostata/Raw data CODI BiliGeCT Prostata/150223_ErbB3_ALK_GE21-03-3__counting_scatter.xlsx
- Dataset S1-Raw data CODI BiliGeCT Prostata/Raw data CODI BiliGeCT Prostata/150223_ErbB3_ALK_GE21-03__counting_scatter.xlsx
- Dataset S1-Raw data CODI BiliGeCT Prostata/Raw data CODI BiliGeCT Prostata/150223_ErbB3_ALK_IIexp_BA21-11-1__counting_scatter.xlsx
- Dataset S1-Raw data CODI BiliGeCT Prostata/Raw data CODI BiliGeCT Prostata/150223_ErbB3_ALK_IIexp_BA21-11-2__counting_scatter.xlsx
- Dataset S1-Raw data CODI BiliGeCT Prostata/Raw data CODI BiliGeCT Prostata/150223_ErbB3_ALK_IIexp_BA21-11-3__counting_scatter.xlsx
- Dataset S1-Raw data CODI BiliGeCT Prostata/Raw data CODI BiliGeCT Prostata/150223_ErbB3_ALK_IIexp_BA21-11__counting_scatter.xlsx
- Dataset S1-Raw data CODI BiliGeCT Prostata/Raw data CODI BiliGeCT Prostata/150223_ErbB3_ALK_IIexp_GE21-09-1__counting_scatter.xlsx
- Dataset S1-Raw data CODI BiliGeCT Prostata/Raw data CODI BiliGeCT Prostata/150223_ErbB3_ALK_IIexp_GE21-09-2__counting_scatter.xlsx
- Dataset S1-Raw data CODI BiliGeCT Prostata/Raw data CODI BiliGeCT Prostata/150223_ErbB3_ALK_IIexp_GE21-09-3__counting_scatter.xlsx
- Dataset S1-Raw data CODI BiliGeCT Prostata/Raw data CODI BiliGeCT Prostata/150223_ErbB3_ALK_IIexp_GE21-09__counting_scatter.xlsx
- Dataset S1-Raw data CODI BiliGeCT Prostata/Raw data CODI BiliGeCT Prostata/150223_ErbB3_ALK_IIexp_ME21-02-1__counting_scatter.xlsx
- Dataset S1-Raw data CODI BiliGeCT Prostata/Raw data CODI BiliGeCT Prostata/150223_ErbB3_ALK_IIexp_ME21-02-2__counting_scatter.xlsx
- Dataset S1-Raw data CODI BiliGeCT Prostata/Raw data CODI BiliGeCT Prostata/150223_ErbB3_ALK_IIexp_ME21-02-3__counting_scatter.xlsx
- Dataset S1-Raw data CODI BiliGeCT Prostata/Raw data CODI BiliGeCT Prostata/150223_ErbB3_ALK_IIexp_ME21-02__counting_scatter.xlsx
- Dataset S1-Raw data CODI BiliGeCT Prostata/Raw data CODI BiliGeCT Prostata/150223_ErbB3_ALK_IIexp_ME21-03-1__counting_scatter.xlsx
- Dataset S1-Raw data CODI BiliGeCT Prostata/Raw data CODI BiliGeCT Prostata/150223_ErbB3_ALK_IIexp_ME21-03-2__counting_scatter.xlsx
- Dataset S1-Raw data CODI BiliGeCT Prostata/Raw data CODI BiliGeCT Prostata/150223_ErbB3_ALK_IIexp_ME21-03-3__counting_scatter.xlsx
- Dataset S1-Raw data CODI BiliGeCT Prostata/Raw data CODI BiliGeCT Prostata/150223_ErbB3_ALK_IIexp_ME21-03__counting_scatter.xlsx
- Dataset S1-Raw data CODI BiliGeCT Prostata/Raw data CODI BiliGeCT Prostata/150223_ErbB3_ALK_PR20-23-1__counting_scatter.xlsx
- Dataset S1-Raw data CODI BiliGeCT Prostata/Raw data CODI BiliGeCT Prostata/150223_ErbB3_ALK_PR20-23-2__counting_scatter.xlsx
- Dataset S1-Raw data CODI BiliGeCT Prostata/Raw data CODI BiliGeCT Prostata/150223_ErbB3_ALK_PR20-23-3__counting_scatter.xlsx
- Dataset S1-Raw data CODI BiliGeCT Prostata/Raw data CODI BiliGeCT Prostata/150223_ErbB3_ALK_PR20-23__counting_scatter.xlsx
- Dataset S1-Raw data CODI BiliGeCT Prostata/Raw data CODI BiliGeCT Prostata/160223_ErbB3_ALK_GE21-04-1__counting_scatter.xlsx
- Dataset S1-Raw data CODI BiliGeCT Prostata/Raw data CODI BiliGeCT Prostata/160223_ErbB3_ALK_GE21-04-2__counting_scatter.xlsx
- Dataset S1-Raw data CODI BiliGeCT Prostata/Raw data CODI BiliGeCT Prostata/160223_ErbB3_ALK_GE21-04-3__counting_scatter.xlsx
- Dataset S1-Raw data CODI BiliGeCT Prostata/Raw data CODI BiliGeCT Prostata/160223_ErbB3_ALK_GE21-04__counting_scatter.xlsx
- Dataset S1-Raw data CODI BiliGeCT Prostata/Raw data CODI BiliGeCT Prostata/160223_ErbB3_ALK_GE21-05-1__counting_scatter.xlsx
- Dataset S1-Raw data CODI BiliGeCT Prostata/Raw data CODI BiliGeCT Prostata/160223_ErbB3_ALK_GE21-05-2__counting_scatter.xlsx
- Dataset S1-Raw data CODI BiliGeCT Prostata/Raw data CODI BiliGeCT Prostata/160223_ErbB3_ALK_GE21-05-3__counting_scatter.xlsx
- Dataset S1-Raw data CODI BiliGeCT Prostata/Raw data CODI BiliGeCT Prostata/160223_ErbB3_ALK_GE21-05__counting_scatter.xlsx
- Dataset S1-Raw data CODI BiliGeCT Prostata/Raw data CODI BiliGeCT Prostata/160223_ErbB3_ALK_GE21-07-1__counting_scatter.xlsx
- Dataset S1-Raw data CODI BiliGeCT Prostata/Raw data CODI BiliGeCT Prostata/160223_ErbB3_ALK_GE21-07-2__counting_scatter.xlsx
- Dataset S1-Raw data CODI BiliGeCT Prostata/Raw data CODI BiliGeCT Prostata/160223_ErbB3_ALK_GE21-07-3__counting_scatter.xlsx
- Dataset S1-Raw data CODI BiliGeCT Prostata/Raw data CODI BiliGeCT Prostata/160223_ErbB3_ALK_GE21-07__counting_scatter.xlsx
- Dataset S1-Raw data CODI BiliGeCT Prostata/Raw data CODI BiliGeCT Prostata/160223_ErbB3_ALK_GE21-08-1__counting_scatter.xlsx
- Dataset S1-Raw data CODI BiliGeCT Prostata/Raw data CODI BiliGeCT Prostata/160223_ErbB3_ALK_GE21-08-2__counting_scatter.xlsx
- Dataset S1-Raw data CODI BiliGeCT Prostata/Raw data CODI BiliGeCT Prostata/160223_ErbB3_ALK_GE21-08-3__counting_scatter.xlsx
- Dataset S1-Raw data CODI BiliGeCT Prostata/Raw data CODI BiliGeCT Prostata/160223_ErbB3_ALK_GE21-08__counting_scatter.xlsx
- Dataset S1-Raw data CODI BiliGeCT Prostata/Raw data CODI BiliGeCT Prostata/160223_ErbB3_ALK_IIexp_BA21-01-1__counting_scatter.xlsx
- Dataset S1-Raw data CODI BiliGeCT Prostata/Raw data CODI BiliGeCT Prostata/160223_ErbB3_ALK_IIexp_BA21-01-2__counting_scatter.xlsx
- Dataset S1-Raw data CODI BiliGeCT Prostata/Raw data CODI BiliGeCT Prostata/160223_ErbB3_ALK_IIexp_BA21-01-3__counting_scatter.xlsx
- Dataset S1-Raw data CODI BiliGeCT Prostata/Raw data CODI BiliGeCT Prostata/160223_ErbB3_ALK_IIexp_BA21-01__counting_scatter.xlsx
- Dataset S1-Raw data CODI BiliGeCT Prostata/Raw data CODI BiliGeCT Prostata/160223_ErbB3_ALK_IIexp_GE21-10-1__counting_scatter.xlsx
- Dataset S1-Raw data CODI BiliGeCT Prostata/Raw data CODI BiliGeCT Prostata/160223_ErbB3_ALK_IIexp_GE21-10-2__counting_scatter.xlsx
- Dataset S1-Raw data CODI BiliGeCT Prostata/Raw data CODI BiliGeCT Prostata/160223_ErbB3_ALK_IIexp_GE21-10-3__counting_scatter.xlsx
- Dataset S1-Raw data CODI BiliGeCT Prostata/Raw data CODI BiliGeCT Prostata/160223_ErbB3_ALK_IIexp_GE21-10__counting_scatter.xlsx
- Dataset S1-Raw data CODI BiliGeCT Prostata/Raw data CODI BiliGeCT Prostata/160223_ErbB3_ALK_IIexp_GE21-11-1__counting_scatter.xlsx
- Dataset S1-Raw data CODI BiliGeCT Prostata/Raw data CODI BiliGeCT Prostata/160223_ErbB3_ALK_IIexp_GE21-11-2__counting_scatter.xlsx
- Dataset S1-Raw data CODI BiliGeCT Prostata/Raw data CODI BiliGeCT Prostata/160223_ErbB3_ALK_IIexp_GE21-11-3__counting_scatter.xlsx
- Dataset S1-Raw data CODI BiliGeCT Prostata/Raw data CODI BiliGeCT Prostata/160223_ErbB3_ALK_IIexp_GE21-11__counting_scatter.xlsx
- Dataset S1-Raw data CODI BiliGeCT Prostata/Raw data CODI BiliGeCT Prostata/160223_ErbB3_ALK_IIexp_GE21-12-1__counting_scatter.xlsx
- Dataset S1-Raw data CODI BiliGeCT Prostata/Raw data CODI BiliGeCT Prostata/160223_ErbB3_ALK_IIexp_GE21-12-2__counting_scatter.xlsx
- Dataset S1-Raw data CODI BiliGeCT Prostata/Raw data CODI BiliGeCT Prostata/160223_ErbB3_ALK_IIexp_GE21-12-3__counting_scatter.xlsx
- Dataset S1-Raw data CODI BiliGeCT Prostata/Raw data CODI BiliGeCT Prostata/160223_ErbB3_ALK_IIexp_GE21-12__counting_scatter.xlsx
- Dataset S1-Raw data CODI BiliGeCT Prostata/Raw data CODI BiliGeCT Prostata/170223_ErbB3_ALK_BA21-02-1__counting_scatter.xlsx
- Dataset S1-Raw data CODI BiliGeCT Prostata/Raw data CODI BiliGeCT Prostata/170223_ErbB3_ALK_BA21-02-2__counting_scatter.xlsx
- Dataset S1-Raw data CODI BiliGeCT Prostata/Raw data CODI BiliGeCT Prostata/170223_ErbB3_ALK_BA21-02-3__counting_scatter.xlsx
- Dataset S1-Raw data CODI BiliGeCT Prostata/Raw data CODI BiliGeCT Prostata/170223_ErbB3_ALK_BA21-02__counting_scatter.xlsx
- Dataset S1-Raw data CODI BiliGeCT Prostata/Raw data CODI BiliGeCT Prostata/170223_ErbB3_ALK_BA21-03-1__counting_scatter.xlsx
- Dataset S1-Raw data CODI BiliGeCT Prostata/Raw data CODI BiliGeCT Prostata/170223_ErbB3_ALK_BA21-03-2__counting_scatter.xlsx
- Dataset S1-Raw data CODI BiliGeCT Prostata/Raw data CODI BiliGeCT Prostata/170223_ErbB3_ALK_BA21-03-3__counting_scatter.xlsx
- Dataset S1-Raw data CODI BiliGeCT Prostata/Raw data CODI BiliGeCT Prostata/170223_ErbB3_ALK_BA21-03__counting_scatter.xlsx
- Dataset S1-Raw data CODI BiliGeCT Prostata/Raw data CODI BiliGeCT Prostata/170223_ErbB3_ALK_BA21-04-1__counting_scatter.xlsx
- Dataset S1-Raw data CODI BiliGeCT Prostata/Raw data CODI BiliGeCT Prostata/170223_ErbB3_ALK_BA21-04-2__counting_scatter.xlsx
- Dataset S1-Raw data CODI BiliGeCT Prostata/Raw data CODI BiliGeCT Prostata/170223_ErbB3_ALK_BA21-04-3__counting_scatter.xlsx
- Dataset S1-Raw data CODI BiliGeCT Prostata/Raw data CODI BiliGeCT Prostata/170223_ErbB3_ALK_BA21-04__counting_scatter.xlsx
- Dataset S1-Raw data CODI BiliGeCT Prostata/Raw data CODI BiliGeCT Prostata/170223_ErbB3_ALK_BA21-05-1__counting_scatter.xlsx
- Dataset S1-Raw data CODI BiliGeCT Prostata/Raw data CODI BiliGeCT Prostata/170223_ErbB3_ALK_BA21-05-2__counting_scatter.xlsx
- Dataset S1-Raw data CODI BiliGeCT Prostata/Raw data CODI BiliGeCT Prostata/170223_ErbB3_ALK_BA21-05-3__counting_scatter.xlsx
- Dataset S1-Raw data CODI BiliGeCT Prostata/Raw data CODI BiliGeCT Prostata/170223_ErbB3_ALK_BA21-05__counting_scatter.xlsx
- Dataset S1-Raw data CODI BiliGeCT Prostata/Raw data CODI BiliGeCT Prostata/170223_ErbB3_ALK_IIexp_BA21-06-1__counting_scatter.xlsx
- Dataset S1-Raw data CODI BiliGeCT Prostata/Raw data CODI BiliGeCT Prostata/170223_ErbB3_ALK_IIexp_BA21-06-2__counting_scatter.xlsx
- Dataset S1-Raw data CODI BiliGeCT Prostata/Raw data CODI BiliGeCT Prostata/170223_ErbB3_ALK_IIexp_BA21-06-3__counting_scatter.xlsx
- Dataset S1-Raw data CODI BiliGeCT Prostata/Raw data CODI BiliGeCT Prostata/170223_ErbB3_ALK_IIexp_BA21-06__counting_scatter.xlsx
- Dataset S1-Raw data CODI BiliGeCT Prostata/Raw data CODI BiliGeCT Prostata/170223_ErbB3_ALK_IIexp_BA21-07-1__counting_scatter.xlsx
- Dataset S1-Raw data CODI BiliGeCT Prostata/Raw data CODI BiliGeCT Prostata/170223_ErbB3_ALK_IIexp_BA21-07-2__counting_scatter.xlsx
- Dataset S1-Raw data CODI BiliGeCT Prostata/Raw data CODI BiliGeCT Prostata/170223_ErbB3_ALK_IIexp_BA21-07-3__counting_scatter.xlsx
- Dataset S1-Raw data CODI BiliGeCT Prostata/Raw data CODI BiliGeCT Prostata/170223_ErbB3_ALK_IIexp_BA21-07__counting_scatter.xlsx
- Dataset S1-Raw data CODI BiliGeCT Prostata/Raw data CODI BiliGeCT Prostata/170223_ErbB3_ALK_IIexp_BA21-08-1__counting_scatter.xlsx
- Dataset S1-Raw data CODI BiliGeCT Prostata/Raw data CODI BiliGeCT Prostata/170223_ErbB3_ALK_IIexp_BA21-08-2__counting_scatter.xlsx
- Dataset S1-Raw data CODI BiliGeCT Prostata/Raw data CODI BiliGeCT Prostata/170223_ErbB3_ALK_IIexp_BA21-08-3__counting_scatter.xlsx
- Dataset S1-Raw data CODI BiliGeCT Prostata/Raw data CODI BiliGeCT Prostata/170223_ErbB3_ALK_IIexp_BA21-08__counting_scatter.xlsx
- Dataset S1-Raw data CODI BiliGeCT Prostata/Raw data CODI BiliGeCT Prostata/170223_ErbB3_ALK_IIexp_BA21-09-1__counting_scatter.xlsx
- Dataset S1-Raw data CODI BiliGeCT Prostata/Raw data CODI BiliGeCT Prostata/170223_ErbB3_ALK_IIexp_BA21-09-2__counting_scatter.xlsx
- Dataset S1-Raw data CODI BiliGeCT Prostata/Raw data CODI BiliGeCT Prostata/170223_ErbB3_ALK_IIexp_BA21-09-3__counting_scatter.xlsx
- Dataset S1-Raw data CODI BiliGeCT Prostata/Raw data CODI BiliGeCT Prostata/170223_ErbB3_ALK_IIexp_BA21-09__counting_scatter.xlsx
- Dataset S1-Raw data CODI BiliGeCT Prostata/Raw data CODI BiliGeCT Prostata/170223_ErbB3_ALK_IIIexp_BA21-13-1__counting_scatter.xlsx
- Dataset S1-Raw data CODI BiliGeCT Prostata/Raw data CODI BiliGeCT Prostata/170223_ErbB3_ALK_IIIexp_BA21-13-2__counting_scatter.xlsx
- Dataset S1-Raw data CODI BiliGeCT Prostata/Raw data CODI BiliGeCT Prostata/170223_ErbB3_ALK_IIIexp_BA21-13-3__counting_scatter.xlsx
- Dataset S1-Raw data CODI BiliGeCT Prostata/Raw data CODI BiliGeCT Prostata/170223_ErbB3_ALK_IIIexp_BA21-13__counting_scatter.xlsx
- Dataset S1-Raw data CODI BiliGeCT Prostata/Raw data CODI BiliGeCT Prostata/170223_ErbB3_ALK_IIIexp_ME21-01-1__counting_scatter.xlsx
- Dataset S1-Raw data CODI BiliGeCT Prostata/Raw data CODI BiliGeCT Prostata/170223_ErbB3_ALK_IIIexp_ME21-01-2__counting_scatter.xlsx
- Dataset S1-Raw data CODI BiliGeCT Prostata/Raw data CODI BiliGeCT Prostata/170223_ErbB3_ALK_IIIexp_ME21-01-3__counting_scatter.xlsx
- Dataset S1-Raw data CODI BiliGeCT Prostata/Raw data CODI BiliGeCT Prostata/170223_ErbB3_ALK_IIIexp_ME21-01__counting_scatter.xlsx
- Dataset S1-Raw data CODI BiliGeCT Prostata/Raw data CODI BiliGeCT Prostata/170223_ErbB3_ALK_IIIexp_ME21-04-1__counting_scatter.xlsx
- Dataset S1-Raw data CODI BiliGeCT Prostata/Raw data CODI BiliGeCT Prostata/170223_ErbB3_ALK_IIIexp_ME21-04-2__counting_scatter.xlsx
- Dataset S1-Raw data CODI BiliGeCT Prostata/Raw data CODI BiliGeCT Prostata/170223_ErbB3_ALK_IIIexp_ME21-04-3__counting_scatter.xlsx
- Dataset S1-Raw data CODI BiliGeCT Prostata/Raw data CODI BiliGeCT Prostata/170223_ErbB3_ALK_IIIexp_ME21-04__counting_scatter.xlsx
- Dataset S1-Raw data CODI BiliGeCT Prostata/Raw data CODI BiliGeCT Prostata/170223_ErbB3_ALK_IIIexp_ME21-05-1__counting_scatter.xlsx
- Dataset S1-Raw data CODI BiliGeCT Prostata/Raw data CODI BiliGeCT Prostata/170223_ErbB3_ALK_IIIexp_ME21-05-2__counting_scatter.xlsx
- Dataset S1-Raw data CODI BiliGeCT Prostata/Raw data CODI BiliGeCT Prostata/170223_ErbB3_ALK_IIIexp_ME21-05-3__counting_scatter.xlsx
- Dataset S1-Raw data CODI BiliGeCT Prostata/Raw data CODI BiliGeCT Prostata/170223_ErbB3_ALK_IIIexp_ME21-05__counting_scatter.xlsx
- Dataset S1-Raw data CODI BiliGeCT Prostata/Raw data CODI BiliGeCT Prostata/180223_ErbB3_ALK_IIexp_ME21-11-1__counting_scatter.xlsx
- Dataset S1-Raw data CODI BiliGeCT Prostata/Raw data CODI BiliGeCT Prostata/180223_ErbB3_ALK_IIexp_ME21-11-2__counting_scatter.xlsx
- Dataset S1-Raw data CODI BiliGeCT Prostata/Raw data CODI BiliGeCT Prostata/180223_ErbB3_ALK_IIexp_ME21-11-3__counting_scatter.xlsx
- Dataset S1-Raw data CODI BiliGeCT Prostata/Raw data CODI BiliGeCT Prostata/180223_ErbB3_ALK_IIexp_ME21-11__counting_scatter.xlsx
- Dataset S1-Raw data CODI BiliGeCT Prostata/Raw data CODI BiliGeCT Prostata/180223_ErbB3_ALK_IIexp_ME21-12-1__counting_scatter.xlsx
- Dataset S1-Raw data CODI BiliGeCT Prostata/Raw data CODI BiliGeCT Prostata/180223_ErbB3_ALK_IIexp_ME21-12-2__counting_scatter.xlsx
- Dataset S1-Raw data CODI BiliGeCT Prostata/Raw data CODI BiliGeCT Prostata/180223_ErbB3_ALK_IIexp_ME21-12-3__counting_scatter.xlsx
- Dataset S1-Raw data CODI BiliGeCT Prostata/Raw data CODI BiliGeCT Prostata/180223_ErbB3_ALK_IIexp_ME21-12__counting_scatter.xlsx
- Dataset S1-Raw data CODI BiliGeCT Prostata/Raw data CODI BiliGeCT Prostata/180223_ErbB3_ALK_IIexp_ME21-13-1__counting_scatter.xlsx
- Dataset S1-Raw data CODI BiliGeCT Prostata/Raw data CODI BiliGeCT Prostata/180223_ErbB3_ALK_IIexp_ME21-13-2__counting_scatter.xlsx
- Dataset S1-Raw data CODI BiliGeCT Prostata/Raw data CODI BiliGeCT Prostata/180223_ErbB3_ALK_IIexp_ME21-13-3__counting_scatter.xlsx
- Dataset S1-Raw data CODI BiliGeCT Prostata/Raw data CODI BiliGeCT Prostata/180223_ErbB3_ALK_IIexp_ME21-13__counting_scatter.xlsx
- Dataset S1-Raw data CODI BiliGeCT Prostata/Raw data CODI BiliGeCT Prostata/180223_ErbB3_ALK_IIexp_ME21-14-1__counting_scatter.xlsx
- Dataset S1-Raw data CODI BiliGeCT Prostata/Raw data CODI BiliGeCT Prostata/180223_ErbB3_ALK_IIexp_ME21-14-2__counting_scatter.xlsx
- Dataset S1-Raw data CODI BiliGeCT Prostata/Raw data CODI BiliGeCT Prostata/180223_ErbB3_ALK_IIexp_ME21-14-3__counting_scatter.xlsx
- Dataset S1-Raw data CODI BiliGeCT Prostata/Raw data CODI BiliGeCT Prostata/180223_ErbB3_ALK_IIexp_ME21-14__counting_scatter.xlsx
- Dataset S1-Raw data CODI BiliGeCT Prostata/Raw data CODI BiliGeCT Prostata/180223_ErbB3_ALK_ME21-07-1__counting_scatter.xlsx
- Dataset S1-Raw data CODI BiliGeCT Prostata/Raw data CODI BiliGeCT Prostata/180223_ErbB3_ALK_ME21-07-2__counting_scatter.xlsx
- Dataset S1-Raw data CODI BiliGeCT Prostata/Raw data CODI BiliGeCT Prostata/180223_ErbB3_ALK_ME21-07-3__counting_scatter.xlsx
- Dataset S1-Raw data CODI BiliGeCT Prostata/Raw data CODI BiliGeCT Prostata/180223_ErbB3_ALK_ME21-07__counting_scatter.xlsx
- Dataset S1-Raw data CODI BiliGeCT Prostata/Raw data CODI BiliGeCT Prostata/180223_ErbB3_ALK_ME21-08-1__counting_scatter.xlsx
- Dataset S1-Raw data CODI BiliGeCT Prostata/Raw data CODI BiliGeCT Prostata/180223_ErbB3_ALK_ME21-08-2__counting_scatter.xlsx
- Dataset S1-Raw data CODI BiliGeCT Prostata/Raw data CODI BiliGeCT Prostata/180223_ErbB3_ALK_ME21-08-3__counting_scatter.xlsx
- Dataset S1-Raw data CODI BiliGeCT Prostata/Raw data CODI BiliGeCT Prostata/180223_ErbB3_ALK_ME21-08__counting_scatter.xlsx
- Dataset S1-Raw data CODI BiliGeCT Prostata/Raw data CODI BiliGeCT Prostata/180223_ErbB3_ALK_ME21-09-1__counting_scatter.xlsx
- Dataset S1-Raw data CODI BiliGeCT Prostata/Raw data CODI BiliGeCT Prostata/180223_ErbB3_ALK_ME21-09-2__counting_scatter.xlsx
- Dataset S1-Raw data CODI BiliGeCT Prostata/Raw data CODI BiliGeCT Prostata/180223_ErbB3_ALK_ME21-09-3__counting_scatter.xlsx
- Dataset S1-Raw data CODI BiliGeCT Prostata/Raw data CODI BiliGeCT Prostata/180223_ErbB3_ALK_ME21-09__counting_scatter.xlsx
- Dataset S1-Raw data CODI BiliGeCT Prostata/Raw data CODI BiliGeCT Prostata/180223_ErbB3_ALK_ME21-10-1__counting_scatter.xlsx
- Dataset S1-Raw data CODI BiliGeCT Prostata/Raw data CODI BiliGeCT Prostata/180223_ErbB3_ALK_ME21-10-2__counting_scatter.xlsx
- Dataset S1-Raw data CODI BiliGeCT Prostata/Raw data CODI BiliGeCT Prostata/180223_ErbB3_ALK_ME21-10-3__counting_scatter.xlsx
- Dataset S1-Raw data CODI BiliGeCT Prostata/Raw data CODI BiliGeCT Prostata/180223_ErbB3_ALK_ME21-10__counting_scatter.xlsx
- Dataset S1-Raw data CODI BiliGeCT Prostata/Raw data CODI BiliGeCT Prostata/200223_ErbB3_ALK__STAT3_CyclinD1_ME21-15-1__counting_scatter.xlsx
- Dataset S1-Raw data CODI BiliGeCT Prostata/Raw data CODI BiliGeCT Prostata/200223_ErbB3_ALK__STAT3_CyclinD1_ME21-15-2__counting_scatter.xlsx
- Dataset S1-Raw data CODI BiliGeCT Prostata/Raw data CODI BiliGeCT Prostata/200223_ErbB3_ALK__STAT3_CyclinD1_ME21-15-3__counting_scatter.xlsx
- Dataset S1-Raw data CODI BiliGeCT Prostata/Raw data CODI BiliGeCT Prostata/200223_ErbB3_ALK__STAT3_CyclinD1_ME21-15__counting_scatter.xlsx
- Dataset S1-Raw data CODI BiliGeCT Prostata/Raw data CODI BiliGeCT Prostata/200223_ErbB3_ALK__STAT3_CyclinD1_ME21-16-1__counting_scatter.xlsx
- Dataset S1-Raw data CODI BiliGeCT Prostata/Raw data CODI BiliGeCT Prostata/200223_ErbB3_ALK__STAT3_CyclinD1_ME21-16-2__counting_scatter.xlsx
- Dataset S1-Raw data CODI BiliGeCT Prostata/Raw data CODI BiliGeCT Prostata/200223_ErbB3_ALK__STAT3_CyclinD1_ME21-16-3__counting_scatter.xlsx
- Dataset S1-Raw data CODI BiliGeCT Prostata/Raw data CODI BiliGeCT Prostata/200223_ErbB3_ALK__STAT3_CyclinD1_ME21-16__counting_scatter.xlsx
- Dataset S1-Raw data CODI BiliGeCT Prostata/Raw data CODI BiliGeCT Prostata/200223_ErbB3_ALK__STAT3_CyclinD1_ME21-17-1__counting_scatter.xlsx
- Dataset S1-Raw data CODI BiliGeCT Prostata/Raw data CODI BiliGeCT Prostata/200223_ErbB3_ALK__STAT3_CyclinD1_ME21-17-2__counting_scatter.xlsx
- Dataset S1-Raw data CODI BiliGeCT Prostata/Raw data CODI BiliGeCT Prostata/200223_ErbB3_ALK__STAT3_CyclinD1_ME21-17-3__counting_scatter.xlsx
- Dataset S1-Raw data CODI BiliGeCT Prostata/Raw data CODI BiliGeCT Prostata/200223_ErbB3_ALK__STAT3_CyclinD1_ME21-17__counting_scatter.xlsx
- Dataset S1-Raw data CODI BiliGeCT Prostata/Raw data CODI BiliGeCT Prostata/200223_ErbB3_ALK__STAT3_CyclinD1_PR20-23-1__counting_scatter.xlsx
[truncated: 276 more entries]
