# Supplementary material for: A Novel Liquid Biopsy Method Based on Specific Combinations of Vesicular Markers Allows Us to Discriminate Prostate Cancer from Hyperplasia
Source: Cells. 2024 Jul 31;13(15):1286. doi: 10.3390/cells13151286 (PMC11311686; doi:10.3390/cells13151286)
Supplement: Supplementary file 1 [file cells-13-01286-s001.zip › Dataset S1-Raw data CODI BiliGeCT Prostata/Raw data CODI BiliGeCT Prostata/090223_STAT3_Cyclin_D1_IIEXP_PR20-04-1__counting_scatter.xlsx]

## Sheet: 090223_STAT3_Cyclin_D1_IIEXP_PR
counting parameters
radius (nm)	300
bin width (nm)	20
locs in bin threshold	1
active channels
channel name	channel reference	min	max
Channel 0	ch0	1	10000000
Channel 1	ch1	1	10000000
Channel 2	ch2	1	10000000
clusters are positive for a channel if their counts fall within min (inclusive) and max (exclusive) for that channel
	population phenotypes	number of clusters
triple positive	Channel 0, Channel 1, Channel 2	178
double positive	Channel 0, Channel 1	22
double positive	Channel 0, Channel 2	238
double positive	Channel 1, Channel 2	3
single positive	Channel 0	77
single positive	Channel 1	0
single positive	Channel 2	7
	total positive clusters	525
7 clusters were negative for every channel
all positive clusters are listed here
columns show counts and positivity for channels with thresholds switched on
to see the full data including negative clusters please export a csv from the counting histogram rather than the counting scatter plot
cluster id	centroid x (nm)	centroid y (nm)	count for Channel 0	positive for Channel 0	count for Channel 1	positive for Channel 1	count for Channel 2	positive for Channel 2
59210	1791126953125	752911796875	23	true	2	true	3	true
59209	19631701171875	738778984375	7	true	2	true	5	true
59208	156122626953125	731254140625	17	true	0	false	5	true
59207	15988388671875	748115390625	11	true	0	false	4	true
59205	1365637890625	7205434375	12	true	1	true	3	true
59203	18474892578125	72961671875	13	true	0	false	2	true
59200	19968349609375	75688203125	9	true	2	true	7	true
59198	12324482421875	726491328125	9	true	1	true	5	true
59196	18243669921875	770964921875	15	true	1	true	9	true
59195	1908720703125	775285859375	29	true	0	false	3	true
59193	2003872265625	78011515625	10	true	0	false	3	true
59192	1419201953125	752641015625	9	true	2	true	7	true
59190	18167560546875	78466.75	5	true	6	true	3	true
59186	14051447265625	76308609375	10	true	0	false	9	true
59185	134478603515625	755829609375	13	true	1	true	2	true
59183	128173837890625	765346640625	13	true	0	false	4	true
59181	21701419921875	778073203125	21	true	0	false	0	false
59179	160706875	756953515625	9	true	3	true	8	true
59177	136774296875	77165640625	8	true	10	true	3	true
59174	79733134765625	73720484375	4	true	0	false	8	true
59173	879328125	733769296875	12	true	0	false	8	true
59171	12271841796875	738661953125	7	true	1	true	4	true
59168	16797173828125	769291015625	5	true	2	true	4	true
59167	157004462890625	77476109375	10	true	1	true	4	true
59165	153386083984375	783715078125	10	true	1	true	3	true
59163	764584423828125	7500540625	8	true	0	false	9	true
59159	10338123046875	73642453125	5	true	0	false	11	true
59157	717507275390625	7364940625	7	true	1	true	8	true
59155	12564232421875	780367265625	36	true	0	false	1	true
59152	9992400390625	75519921875	5	true	1	true	7	true
59151	8911232421875	75808796875	13	true	0	false	5	true
59146	1662485546875	791212109375	10	true	2	true	4	true
59143	163604140625	73437890625	10	true	0	false	8	true
59141	7258271484375	770199921875	21	true	0	false	6	true
59140	95753974609375	77429625	9	true	1	true	6	true
59139	107137626953125	780931796875	7	true	0	false	4	true
59136	399519287109375	74592484375	10	true	0	false	9	true
59135	2949855224609370	747879609375	7	true	1	true	9	true
59133	46465439453125	740442109375	7	true	0	false	12	true
59132	563587109375	756984375	5	true	1	true	4	true
59130	2585115234375	73277359375	16	true	0	false	9	true
59129	1753790283203120	72557828125	10	true	1	true	6	true
59128	416177685546875	769500078125	3	true	0	false	8	true
59127	34959677734375	77816328125	27	true	0	false	14	true
59125	359913037109375	75647625	11	true	0	false	6	true
59123	567865966796875	73630.5	11	true	0	false	5	true
59116	3990391357421870	729785078125	8	true	1	true	8	true
59113	8646353515625	717222734375	8	true	2	true	6	true
59112	20500453125	71633609375	10	true	0	false	7	true
59109	22630611328125	7532903125	7	true	1	true	2	true
59108	617240625	786388515625	20	true	0	false	3	true
59107	6058876953125	77897984375	8	true	0	false	10	true
59103	109123857421875	71715.25	7	true	1	true	4	true
59101	67843056640625	7194953125	27	true	0	false	2	true
59099	21533296875	78742953125	9	true	1	true	6	true
59097	108394189453125	791436328125	6	true	1	true	4	true
59096	17416525390625	67464921875	12	true	1	true	3	true
59095	1714530859375	683225078125	12	true	0	false	4	true
59094	151612314453125	710141796875	12	true	2	true	2	true
59093	16495984375	71176140625	14	true	2	true	3	true
59091	16303765625	689706875	8	true	0	false	6	true
59089	157483896484375	7182709375	10	true	1	true	6	true
59086	18280986328125	7059690625	8	true	7	true	3	true
59085	1797728515625	699937109375	6	true	1	true	13	true
59080	113269970703125	700453046875	8	true	0	false	8	true
59079	12503357421875	69225171875	11	true	0	false	6	true
59077	12628783203125	70833390625	19	true	1	true	3	true
59076	10857126953125	678592890625	13	true	1	true	4	true
59075	105011396484375	66338875	7	true	1	true	2	true
59073	1029919921875	69401953125	15	true	1	true	2	true
59071	9239927734375	681587421875	14	true	0	false	3	true
59070	14586125	693878046875	22	true	2	true	2	true
59069	13829513671875	68234921875	7	true	0	false	3	true
59064	72243681640625	7062659375	6	true	2	true	3	true
59063	870269921875	701890859375	3	true	1	true	10	true
59062	738090869140625	68350.25	8	true	1	true	12	true
59057	1185208984375	67561140625	9	true	2	true	4	true
59055	6819087890625	6743740625	7	true	0	false	1	true
59052	2420	6544355859375	22	true	0	false	2	true
59051	2367138427734370	655879453125	26	true	0	false	2	true
59049	734684765625	78004890625	6	true	1	true	11	true
59048	2075096923828120	637441484375	12	true	0	false	3	true
59047	2306078857421870	6296244921875	7	true	0	false	9	true
59046	149469482421875	658198984375	8	true	0	false	4	true
59044	2895286865234370	6285488671875	14	true	0	false	5	true
59042	349336669921875	67717765625	9	true	2	true	5	true
59041	431880517578125	67301109375	10	true	2	true	4	true
59040	1.32022e+16	6480256640625	7	true	2	true	5	true
59037	251369775390625	6179732421875	11	true	1	true	3	true
59036	52769599609375	656943984375	17	true	0	false	4	true
59033	2171215576171870	677237265625	13	true	1	true	0	false
59030	3378837158203120	70971171875	5	true	1	true	10	true
59029	47644521484375	693428125	9	true	0	false	5	true
59028	520268701171875	7053721875	8	true	2	true	3	true
59026	1.30985e+16	6150256640625	15	true	3	true	3	true
59021	7906996459960930	629727421875	11	true	1	true	3	true
59020	568235888671875	687256640625	13	true	0	false	5	true
59019	618595751953125	69644203125	17	true	0	false	4	true
59015	4335505859375	65082203125	19	true	0	false	5	true
59011	2447454345703120	697056953125	13	true	2	true	5	true
59007	119808359375	784223046875	12	true	0	false	4	true
59005	21986556640625	7328371875	8	true	0	false	5	true
59004	611282275390625	64249609375	7	true	0	false	4	true
59002	22174888671875	7388521875	7	true	1	true	7	true
58999	1829315234375	68058.75	7	true	1	true	4	true
58997	2161509765625	762814375	10	true	1	true	2	true
58995	19975916015625	682159375	10	true	0	false	2	true
58994	143553662109375	659123671875	7	true	0	false	4	true
58992	229428828125	711406875	13	true	0	false	3	true
58991	2263637890625	72194921875	7	true	0	false	3	true
58989	23656943359375	738811640625	5	true	2	true	6	true
58987	236590703125	72860765625	6	true	1	true	4	true
58984	1312469140625	659203125	9	true	0	false	5	true
58981	19874314453125	69448.5	5	true	0	false	10	true
58980	1.82052e+16	769121328125	16	true	1	true	5	true
58979	1874989013671870	763234375	13	true	0	false	3	true
58975	3545365478515620	791300078125	6	true	0	false	11	true
58974	149184609375	792932734375	12	true	1	true	2	true
58971	771164013671875	66159859375	5	true	0	false	5	true
58969	8630911865234370	676787578125	8	true	1	true	5	true
58968	16869578125	661226640625	23	true	0	false	4	true
58966	19931916015625	658429453125	12	true	1	true	4	true
58965	20727736328125	668538828125	8	true	0	false	2	true
58961	24009291015625	787024296875	7	true	0	false	7	true
58960	24843474609375	75195328125	9	true	2	true	6	true
58959	25317552734375	765307421875	8	true	0	false	6	true
58956	177375390625	745337578125	8	true	1	true	4	true
58954	2120642578125	65485703125	10	true	0	false	5	true
58952	407577783203125	631505625	7	true	0	false	1	true
58949	1.10468e+16	70588203125	11	true	0	false	4	true
58948	49570634765625	6245828515625	13	true	2	true	1	true
58946	163819541015625	67017609375	14	true	0	false	0	false
58943	135356728515625	6458055078125	10	true	0	false	3	true
58942	25533623046875	733628359375	9	true	1	true	4	true
58941	2616190625	744814921875	3	true	1	true	15	true
58937	2629499609375	716182734375	8	true	0	false	6	true
58934	29309611328125	707922734375	6	true	1	true	1	true
58933	2852255859375	728668671875	7	true	3	true	3	true
58928	28379525390625	757973515625	7	true	0	false	2	true
58927	30233578125	760534375	9	true	3	true	4	true
58921	26903994140625	785598359375	5	true	0	false	6	true
58919	6666340942382810	715787890625	7	true	0	false	9	true
58917	434635205078125	60917859375	3	true	1	true	6	true
58915	90735791015625	6948259375	11	true	0	false	4	true
58913	7839005737304680	73549453125	4	true	1	true	9	true
58910	18655654296875	649387265625	12	true	0	false	0	false
58909	18924189453125	6399403515625	14	true	0	false	1	true
58908	20138603515625	645468671875	11	true	0	false	4	true
58906	32618513671875	700004140625	4	true	0	false	1	true
58905	3321955078125	687178359375	13	true	0	false	4	true
58902	29675322265625	692991015625	4	true	2	true	2	true
58900	32708701171875	7212621875	9	true	0	false	5	true
58899	337514375	7259534375	7	true	3	true	2	true
58896	32085572265625	6806065625	20	true	1	true	2	true
58895	31172041015625	679749765625	12	true	0	false	5	true
58893	2755276171875	6894078125	5	true	0	false	7	true
58887	350527890625	715265390625	6	true	0	false	2	true
58884	6996731567382810	79313140625	14	true	0	false	8	true
58881	347043984375	693472421875	12	true	0	false	3	true
58880	16936419921875	63715953125	16	true	0	false	2	true
58879	18164720703125	6243808984375	9	true	0	false	5	true
58876	26165439453125	70424671875	7	true	0	false	3	true
58873	25879326171875	6919215625	15	true	2	true	6	true
58872	31243443359375	712620234375	5	true	0	false	8	true
58867	114086474609375	6327128125	6	true	0	false	3	true
58866	326489453125	77801484375	4	true	0	false	7	true
58865	32581849609375	7634390625	6	true	0	false	10	true
58864	3422927734375	7544278125	9	true	1	true	4	true
58863	355123125	748405390625	15	true	1	true	7	true
58861	324111484375	75327765625	12	true	0	false	6	true
58858	3298682421875	741758046875	6	true	3	true	2	true
58856	2326006640625	68522734375	3	true	0	false	4	true
58855	22624650390625	69737828125	9	true	1	true	6	true
58852	689249462890625	6256422265625	5	true	2	true	4	true
58851	79495322265625	62091828125	11	true	1	true	3	true
58850	3117375390625	746425390625	6	true	1	true	4	true
58847	8878380859375	6390973828125	6	true	3	true	4	true
58846	3576913671875	737168828125	6	true	1	true	8	true
58838	3873401953125	696323203125	19	true	0	false	3	true
58837	3957175390625	69329984375	60	true	1	true	4	true
58836	4044685546875	688292109375	2	true	0	false	7	true
58835	39605625	6757321875	6	true	1	true	1	true
58833	3654011328125	716871484375	7	true	0	false	5	true
58825	52180478515625	5894207421875	2	true	1	true	3	true
58824	120848115234375	6230401953125	5	true	0	false	3	true
58821	64743779296875	610766328125	7	true	1	true	4	true
58819	314183984375	7239809375	5	true	2	true	7	true
58817	305412734375	78032640625	1	true	0	false	3	true
58815	255957734375	676829140625	4	true	0	false	5	true
58814	2687459375	662804140625	5	true	0	false	5	true
58812	379876328125	74453625	4	true	1	true	4	true
58811	389249921875	73701671875	8	true	0	false	6	true
58809	370251796875	736988359375	20	true	0	false	2	true
58807	5437107421875	6129798828125	7	true	1	true	2	true
58803	38048578125	720144609375	8	true	0	false	5	true
58802	229812939453125	5653470703125	8	true	2	true	4	true
58801	364093994140625	5669841015625	12	true	1	true	3	true
58799	3683304443359370	5776653515625	19	true	3	true	2	true
58798	88101806640625	5714688671875	10	true	2	true	4	true
58796	3655728515625	68967796875	8	true	0	false	2	true
58793	1110641357421870	5566994921875	7	true	3	true	2	true
58791	3469620703125	779962421875	2	true	1	true	5	true
58789	2.03847e+16	5900316796875	5	true	1	true	6	true
58787	8351769409179680	594158984375	8	true	0	false	3	true
58781	10759533203125	6028889453125	5	true	0	false	1	true
58780	29574373046875	65251390625	17	true	0	false	4	true
58779	29311931640625	660501328125	10	true	1	true	2	true
58777	303934375	666718671875	7	true	0	false	7	true
58775	281093046875	667110390625	9	true	0	false	3	true
58770	4128029296875	673335625	5	true	1	true	4	true
58769	4043251171875	6630396875	3	true	0	false	4	true
58768	412086796875	645556171875	10	true	2	true	1	true
58767	3976119140625	6450123828125	18	true	1	true	0	false
58765	391970078125	6354483984375	3	true	0	false	1	true
58764	3876855078125	661260625	6	true	0	false	3	true
58757	3951159765625	7531521875	3	true	1	true	2	true
58755	386800546875	617866640625	26	true	0	false	2	true
58752	32695203125	652135546875	10	true	0	false	0	false
58751	31633337890625	6453381640625	6	true	0	false	6	true
58750	30820865234375	6295618359375	10	true	2	true	2	true
58749	3018074609375	6411401953125	7	true	2	true	1	true
58747	15283466796875	6314073828125	6	true	0	false	5	true
58746	3288713671875	628874921875	18	true	2	true	2	true
58740	4582348046875	708803203125	20	true	0	false	0	false
58739	44377203125	70095859375	8	true	0	false	3	true
58737	4247826953125	687560078125	4	true	0	false	3	true
58733	97583046875	5841790625	2	true	0	false	11	true
58731	293312421875	672837734375	8	true	2	true	5	true
58730	4216269140625	72222	5	true	2	true	4	true
58729	403208515625	72635328125	19	true	1	true	2	true
58727	4399967578125	716743671875	2	true	1	true	3	true
58724	32192654296875	6042451953125	5	true	0	false	3	true
58721	34046671875	6558596875	7	true	0	false	2	true
58720	3718058984375	767551171875	7	true	1	true	6	true
58719	3633575390625	77734484375	0	false	1	true	9	true
58717	4156542578125	760954765625	5	true	1	true	4	true
58715	3950966015625	767899921875	5	true	0	false	8	true
58712	363486015625	60011421875	11	true	0	false	0	false
58710	425885390625	705572421875	10	true	0	false	3	true
58707	297378984375	6074102734375	6	true	0	false	8	true
58705	1839619921875	607741171875	10	true	0	false	3	true
58704	4799898828125	605734375	5	true	0	false	3	true
58703	4884373828125	599656015625	10	true	1	true	5	true
58701	138621103515625	6173016015625	7	true	1	true	1	true
58700	433494296875	640373203125	7	true	0	false	2	true
58699	4515666015625	6234578125	6	true	0	false	4	true
58695	490660390625	625298671875	2	true	2	true	1	true
58693	359056875	654347265625	8	true	1	true	3	true
58692	45452.5	5985023828125	9	true	1	true	3	true
58691	4376116015625	59387296875	14	true	0	false	2	true
58689	4364790625	6145176953125	4	true	1	true	5	true
58686	398238203125	593168515625	18	true	1	true	3	true
58685	412088515625	6001994140625	17	true	0	false	2	true
58681	42464671875	6220119140625	6	true	2	true	4	true
58680	411068515625	6210799609375	9	true	0	false	3	true
58677	434168046875	57907140625	3	true	1	true	1	true
58676	244764765625	6299394921875	15	true	0	false	6	true
58675	22893423828125	631435546875	9	true	1	true	2	true
58671	23055638671875	6062873046875	7	true	0	false	4	true
58670	24575328125	60160578125	3	true	6	true	2	true
58667	139035966796875	6023071875	9	true	0	false	1	true
58665	2159890234375	6059466015625	6	true	0	false	3	true
58664	27644787109375	610076640625	6	true	0	false	1	true
58663	26505787109375	6236010546875	2	true	0	false	1	true
58659	26241697265625	6420481640625	2	true	0	false	1	true
58657	447456171875	57435671875	6	true	2	true	0	false
58655	3800708203125	649140546875	8	true	0	false	0	false
58653	2406737109375	658866015625	5	true	0	false	3	true
58651	25459078125	5884459375	4	true	0	false	2	true
58649	2715045703125	588105546875	7	true	0	false	1	true
58645	3797646484375	6040930078125	8	true	0	false	2	true
58643	695661181640625	5833184375	5	true	0	false	7	true
58642	15538701171875	5887125390625	2	true	2	true	3	true
58641	14312015625	5762965234375	9	true	1	true	4	true
58639	161844775390625	58219234375	6	true	1	true	0	false
58638	4.00254e+16	5380440625	20	true	0	false	8	true
58635	177848984375	5865741796875	7	true	0	false	2	true
58634	19163078125	591315703125	7	true	0	false	2	true
58633	2027646875	5961699609375	11	true	1	true	4	true
58628	46903109375	6368947265625	5	true	1	true	1	true
58627	4874461328125	6435776953125	26	true	1	true	2	true
58623	425737890625	745162734375	3	true	0	false	1	true
58621	3995943359375	5765038671875	7	true	1	true	8	true
58619	411582734375	563173515625	5	true	1	true	4	true
58617	46455015625	6550442578125	8	true	1	true	3	true
58615	22118669921875	5809230859375	6	true	0	false	0	false
58613	4468647265625	660753359375	5	true	0	false	2	true
58612	4760234375	5657635546875	19	true	0	false	0	false
58611	489329453125	570912578125	6	true	0	false	5	true
58608	138870625	5642060546875	3	true	0	false	1	true
58605	1.79996e+16	5225798046875	4	true	1	true	2	true
58603	43505390625	674285546875	4	true	2	true	2	true
58595	3326344140625	574550703125	6	true	1	true	2	true
58593	84973388671875	5525365234375	2	true	0	false	0	false
58591	108235908203125	5750677734375	11	true	0	false	2	true
58589	845613671875	52132109375	5	true	0	false	2	true
58588	47260609375	5257105078125	4	true	1	true	1	true
58587	4654550390625	547467265625	1	true	2	true	6	true
58585	47748203125	53913625	3	true	2	true	4	true
58583	3131778564453120	54595078125	3	true	0	false	2	true
58581	4500515234375	5437594140625	4	true	1	true	8	true
58579	45314453125	556733671875	3	true	3	true	4	true
58575	396889013671875	530230859375	5	true	2	true	1	true
58574	5742962890625	532022578125	4	true	0	false	5	true
58573	65777978515625	517144296875	8	true	0	false	3	true
58572	548902978515625	5195644140625	6	true	0	false	1	true
58570	121680087890625	555454296875	4	true	0	false	4	true
58567	51875380859375	50968546875	8	true	0	false	3	true
58563	40181015625	785521484375	4	true	0	false	0	false
58561	3690226953125	577332109375	4	true	0	false	1	true
58560	92450595703125	5133028125	1	true	4	true	1	true
58559	10595208984375	5219358984375	4	true	0	false	2	true
58555	43020953125	552033046875	4	true	0	false	1	true
58553	782627783203125	50241984375	7	true	0	false	0	false
58551	340388828125	6050724609375	3	true	1	true	4	true
58549	3624812890625	790942109375	5	true	1	true	3	true
58547	461502421875	69232921875	3	true	0	false	3	true
58545	49192724609375	550770234375	7	true	0	false	3	true
58543	1342359375	58934953125	8	true	0	false	2	true
58542	26361.5	5546930078125	3	true	1	true	0	false
58541	27350337890625	566770390625	2	true	1	true	0	false
58539	26668763671875	529290625	4	true	0	false	2	true
58537	2946960546875	5691303125	7	true	2	true	1	true
58535	2331608984375	562017109375	8	true	0	false	2	true
58530	3910004150390620	4605553515625	2	true	16	true	0	false
58529	3128968994140620	460538984375	17	true	1	true	1	true
58527	334949169921875	481151640625	3	true	0	false	12	true
58524	634605419921875	4682127734375	7	true	1	true	12	true
58522	102691845703125	4992123828125	4	true	0	false	1	true
58521	2588540771484370	4943082421875	2	true	1	true	7	true
58520	90067119140625	4676721875	1	true	0	false	1	true
58519	72162138671875	47981	16	true	0	false	0	false
58518	6959484375	4527310546875	7	true	0	false	0	false
58516	158361767578125	450820859375	5	true	0	false	0	false
58512	1.34739e+16	4742890234375	5	true	2	true	1	true
58507	400657421875	4431483203125	5	true	0	false	2	true
58503	4886702734375	55326703125	4	true	0	false	1	true
58502	4631205859375	738039765625	1	true	1	true	3	true
58499	4353910546875	5335727734375	1	true	0	false	11	true
58498	4841966015625	69368578125	3	true	1	true	2	true
58496	4587938671875	6758140625	1	true	2	true	3	true
58493	439302890625	767522421875	4	true	0	false	10	true
58491	1548887109375	55135828125	10	true	1	true	0	false
58489	271270234375	51674640625	8	true	0	false	3	true
58487	4133572265625	529246015625	7	true	0	false	1	true
58485	4739623828125	66677046875	6	true	0	false	6	true
58484	24044775390625	541085234375	7	true	0	false	1	true
58482	39281515625	5284628125	3	true	1	true	1	true
58479	48360875	721801484375	3	true	1	true	3	true
58478	28725123046875	527933359375	4	true	0	false	2	true
58477	2966905859375	54445578125	17	true	0	false	2	true
58475	102059736328125	4933165625	3	true	0	false	3	true
58471	12166091796875	473342265625	3	true	0	false	0	false
58469	54184423828125	4382663671875	6	true	0	false	1	true
58468	2542711669921870	426976640625	3	true	0	false	3	true
58465	4884970703125	669379140625	17	true	1	true	2	true
58464	1778153125	5583140625	7	true	1	true	1	true
58463	19835732421875	5605833984375	3	true	0	false	14	true
58462	1891684375	57258078125	4	true	0	false	1	true
58457	123469267578125	5091099609375	6	true	0	false	1	true
58455	4887130078125	5148296875	2	true	0	false	4	true
58454	3636217578125	5453974609375	2	true	0	false	1	true
58451	164544765625	52308125	12	true	0	false	0	false
58450	365473359375	5181841015625	3	true	0	false	0	false
58448	4238253125	78802328125	0	false	1	true	8	true
58446	124463095703125	492190390625	8	true	0	false	1	true
58445	142609404296875	498062109375	6	true	0	false	3	true
58442	376853046875	4911573828125	4	true	0	false	1	true
58441	3638628125	4779287890625	3	true	0	false	5	true
58440	4041112890625	485717578125	8	true	0	false	0	false
58438	8240369140625	4292944140625	4	true	1	true	3	true
58432	438966552734375	409371015625	6	true	1	true	0	false
58431	73580322265625	41001578125	3	true	0	false	0	false
58428	1269860595703120	389796953125	1	true	0	false	1	true
58427	1.56887e+16	355871484375	4	true	1	true	4	true
58423	419726953125	4617232421875	4	true	0	false	2	true
58422	123705009765625	45234765625	6	true	0	false	0	false
58421	141899130859375	4379856640625	13	true	0	false	0	false
58417	485663046875	7413678125	22	true	0	false	1	true
58415	21602951171875	5233619921875	1	true	0	false	2	true
58414	77817197265625	3734830859375	7	true	0	false	0	false
58413	59941982421875	39351125	14	true	1	true	0	false
58411	931616796875	3639069921875	5	true	0	false	0	false
58408	4715380078125	4936651171875	14	true	0	false	2	true
58407	4619950390625	4838938671875	11	true	0	false	1	true
58405	452783828125	5011630078125	3	true	12	true	0	false
58403	32536501953125	5432188671875	2	true	0	false	1	true
58402	246076484375	514777578125	3	true	7	true	0	false
58401	2627690625	5046778515625	6	true	0	false	2	true
58399	475328984375	4627020703125	6	true	0	false	1	true
58397	2113479296875	4921083203125	3	true	0	false	0	false
58393	430983515625	4869644921875	2	true	0	false	2	true
58391	487792421875	4899019140625	7	true	1	true	1	true
58390	2281377734375	47381359375	3	true	1	true	1	true
58389	22780314453125	458706953125	12	true	0	false	0	false
58386	4134869140625	5107809375	3	true	0	false	9	true
58384	1643423828125	5050258984375	8	true	0	false	1	true
58383	19392634765625	5180625390625	4	true	0	false	2	true
58377	16819109375	4885449609375	1	true	4	true	2	true
58376	775381884765625	33175515625	5	true	0	false	0	false
58375	92646328125	34267078125	8	true	0	false	0	false
58374	2640697021484370	3265974609375	13	true	1	true	1	true
58373	1978686767578120	336225234375	1	true	1	true	1	true
58371	105879609375	3445458984375	5	true	0	false	1	true
58370	44536240234375	312246640625	5	true	0	false	2	true
58369	54205185546875	29535455078125	8	true	0	false	0	false
58368	2263438671875	534533203125	10	true	0	false	1	true
58360	367822734375	4393529296875	2	true	0	false	1	true
58358	119415869140625	4187023046875	48	true	1	true	23	true
58357	119294990234375	4194776953125	48	true	1	true	24	true
58356	4207433984375	4289260546875	1	true	1	true	9	true
58355	4299030078125	44202421875	11	true	0	false	1	true
58353	11830134765625	41912	49	true	1	true	23	true
58348	1106541796875	3927796484375	15	true	1	true	0	false
58347	114736845703125	4025338671875	1	true	0	false	15	true
58341	123839951171875	440075234375	1	true	1	true	7	true
58340	4090944580078120	369674140625	2	true	1	true	0	false
58338	3994628173828120	2833223828125	4	true	0	false	6	true
58337	3182508056640620	27556470703125	3	true	0	false	9	true
58332	315291484375	449572734375	3	true	6	true	6	true
58331	30635482421875	4362780859375	12	true	1	true	4	true
58328	333588203125	462858671875	3	true	0	false	0	false
58327	34025875	4548871875	3	true	0	false	9	true
58324	2984787890625	47660875	2	true	0	false	2	true
58321	1.89971e+16	26879087890625	3	true	0	false	2	true
58317	45305890625	436838671875	3	true	1	true	2	true
58315	479110234375	422863046875	3	true	0	false	1	true
58313	30413775390625	5046637890625	5	true	0	false	2	true
58312	4771384765625	4001240234375	3	true	0	false	0	false
58311	4838161328125	380559140625	2	true	0	false	1	true
58309	45501953125	4163393359375	5	true	0	false	0	false
58305	3579533203125	4164257421875	6	true	0	false	0	false
58304	456290625	3504226171875	2	true	0	false	1	true
58303	474888984375	36173421875	6	true	0	false	0	false
58301	489689140625	34518171875	6	true	2	true	1	true
58300	42753765625	3585125390625	9	true	0	false	0	false
58295	1.47824e+16	2954243359375	4	true	0	false	1	true
58294	15834568359375	460061953125	10	true	0	false	2	true
58293	17963984375	4603442578125	2	true	0	false	2	true
58290	27899890625	4132234765625	5	true	0	false	0	false
58289	3016026171875	406166953125	7	true	0	false	0	false
58283	1.55263e+16	23147287109375	1	true	0	false	1	true
58281	4353362890625	407192578125	5	true	0	false	2	true
58279	3379271875	4268541796875	1	true	0	false	7	true
58277	4088360546875	3719129296875	3	true	0	false	0	false
58276	13412693359375	3485827734375	1	true	5	true	0	false
58275	139444052734375	3569597265625	9	true	0	false	0	false
58273	137000712890625	37362203125	6	true	0	false	0	false
58269	382163671875	39868953125	2	true	0	false	0	false
58267	27185498046875	3638093359375	9	true	2	true	0	false
58265	484356484375	76652453125	18	true	0	false	0	false
58263	32892703125	344058984375	10	true	0	false	0	false
58262	17837080078125	419122890625	4	true	0	false	0	false
58261	17778015625	4419534765625	4	true	0	false	1	true
58260	20602458984375	407964453125	3	true	0	false	0	false
58256	485574296875	31360984375	12	true	0	false	1	true
58255	4913259765625	32686931640625	12	true	0	false	1	true
58252	21333390625	4319274609375	7	true	1	true	1	true
58251	23004423828125	40757.25	23	true	4	true	17	true
58250	130723828125	30502423828125	7	true	0	false	0	false
58249	14261857421875	3198595703125	2	true	0	false	4	true
58247	151438359375	334462578125	7	true	0	false	2	true
58245	18763625	3930803515625	0	false	0	false	1	true
58238	347871171875	36583078125	3	true	0	false	2	true
58237	368652109375	355633671875	12	true	0	false	0	false
58235	338030234375	3879061328125	4	true	2	true	0	false
58231	4250053515625	29704919921875	1	true	7	true	0	false
58230	22197296875	35568140625	3	true	4	true	2	true
58229	215700625	3673040625	6	true	0	false	0	false
58228	20633205078125	3395680859375	7	true	0	false	0	false
58227	21288294921875	33339046875	28	true	0	false	0	false
58226	23103359375	3311217578125	3	true	0	false	19	true
58219	11529560546875	28603001953125	3	true	0	false	0	false
58218	454638984375	2512216015625	0	false	0	false	10	true
58217	436237890625	244183828125	0	false	0	false	8	true
58215	488404140625	2887208203125	5	true	0	false	1	true
58211	1745716796875	31471220703125	0	false	0	false	13	true
58210	3884262109375	335658828125	2	true	0	false	0	false
58209	3645919140625	33635765625	12	true	0	false	0	false
58205	4822281640625	25372033203125	16	true	0	false	0	false
58204	177245078125	28958314453125	9	true	1	true	1	true
58203	157172353515625	2788526953125	14	true	0	false	0	false
58200	393008515625	29144904296875	9	true	0	false	0	false
58194	3456140625	27592228515625	13	true	0	false	2	true
58193	3430793359375	29299529296875	15	true	0	false	3	true
58192	3333111328125	25936544921875	2	true	6	true	0	false
58189	3626472265625	26242064453125	7	true	0	false	0	false
58184	463274951171875	20320888671875	2	true	0	false	5	true
58183	44515771484375	17757779296875	12	true	0	false	0	false
58181	9334158203125	25978853515625	14	true	0	false	0	false
58180	112526640625	22974927734375	1	true	0	false	0	false
58176	18080322265625	25499521484375	7	true	0	false	1	true
58175	153000810546875	22964482421875	3	true	0	false	0	false
58174	23993638671875	268389609375	5	true	0	false	0	false
58173	24596072265625	26776509765625	15	true	0	false	0	false
58171	24822994140625	279869609375	0	false	0	false	8	true
58170	20787701171875	2615833203125	6	true	0	false	0	false
58165	22131771484375	29219916015625	1	true	0	false	1	true
58162	26079001953125	3177569921875	8	true	0	false	0	false
58159	1667909765625	19405376953125	7	true	0	false	0	false
58158	411547109375	2150691796875	3	true	0	false	1	true
58155	11550490234375	1676333203125	1	true	7	true	5	true
58153	22299794921875	22104001953125	1	true	0	false	0	false
58152	424169287109375	132168076171875	0	false	6	true	1	true
58151	195110791015625	13582587890625	1	true	0	false	0	false
58150	121069951171875	19315251953125	1	true	16	true	1	true
58145	268041328125	257614765625	2	true	0	false	0	false
58144	3098385546875	20828435546875	1	true	0	false	1	true
58137	24424685546875	1700198828125	3	true	0	false	0	false
58134	352373359375	1717006640625	2	true	0	false	0	false
58133	360596953125	1481940625	10	true	0	false	0	false
58131	3990087109375	17633513671875	1	true	1	true	0	false
58129	3021930859375	1722001171875	3	true	0	false	0	false
58121	1811170703125	131390029296875	1	true	1	true	23	true
58119	81469501953125	112647578125	2	true	0	false	0	false
58117	3973541796875	96464365234375	0	false	0	false	1	true
58115	4923905078125	11094330078125	12	true	0	false	1	true
58112	13073.25	77648642578125	0	false	0	false	5	true
58110	4933683984375	1723011328125	27	true	1	true	0	false
58107	572414111328125	45326083984375	1	true	1	true	0	false
58106	28022072265625	468777392578125	2	true	0	false	5	true
58105	28730341796875	97681787109375	33	true	0	false	14	true
58102	4893726953125	8101837890625	15	true	0	false	0	false
58101	4861186328125	777181201171875	15	true	0	false	0	false
58097	1935165625	4857134765625	15	true	0	false	0	false
