# Supplementary material for: A Novel Liquid Biopsy Method Based on Specific Combinations of Vesicular Markers Allows Us to Discriminate Prostate Cancer from Hyperplasia
Source: Cells. 2024 Jul 31;13(15):1286. doi: 10.3390/cells13151286 (PMC11311686; doi:10.3390/cells13151286)
Supplement: Supplementary file 1 [file cells-13-01286-s001.zip › Dataset S1-Raw data CODI BiliGeCT Prostata/Raw data CODI BiliGeCT Prostata/090223_STAT3_Cyclin_D1_IIEXP_PR20-04-2__counting_scatter.xlsx]

## Sheet: 090223_STAT3_Cyclin_D1_IIEXP_PR
counting parameters
radius (nm)	300
bin width (nm)	20
locs in bin threshold	1
active channels
channel name	channel reference	min	max
Channel 0	ch0	1	10000000
Channel 1	ch1	1	10000000
Channel 2	ch2	1	10000000
clusters are positive for a channel if their counts fall within min (inclusive) and max (exclusive) for that channel
	population phenotypes	number of clusters
triple positive	Channel 0, Channel 1, Channel 2	255
double positive	Channel 0, Channel 1	29
double positive	Channel 0, Channel 2	293
double positive	Channel 1, Channel 2	2
single positive	Channel 0	80
single positive	Channel 1	7
single positive	Channel 2	13
	total positive clusters	679
4 clusters were negative for every channel
all positive clusters are listed here
columns show counts and positivity for channels with thresholds switched on
to see the full data including negative clusters please export a csv from the counting histogram rather than the counting scatter plot
cluster id	centroid x (nm)	centroid y (nm)	count for Channel 0	positive for Channel 0	count for Channel 1	positive for Channel 1	count for Channel 2	positive for Channel 2
78146	28371029296875	749705234375	15	true	1	true	5	true
78145	28285779296875	758800703125	19	true	2	true	7	true
78144	2765583984375	754383046875	14	true	0	false	8	true
78140	28811357421875	74015875	15	true	0	false	2	true
78138	26692912109375	731211953125	12	true	1	true	5	true
78137	27441451171875	743673828125	10	true	0	false	5	true
78135	2565855078125	738082734375	13	true	2	true	4	true
78132	28428998046875	726174375	20	true	0	false	7	true
78129	27223703125	717123828125	14	true	0	false	6	true
78128	2993785546875	736392734375	10	true	3	true	9	true
78124	2613755859375	78655921875	8	true	0	false	9	true
78123	26407857421875	791902578125	11	true	0	false	15	true
78122	2447911328125	74021703125	14	true	1	true	7	true
78121	23597328125	74118609375	13	true	0	false	6	true
78120	31529533203125	7349153125	11	true	2	true	8	true
78119	31710466796875	745221015625	11	true	0	false	7	true
78113	24031935546875	78311546875	8	true	0	false	10	true
78112	307768515625	749251640625	11	true	0	false	7	true
78110	27345654296875	781296796875	10	true	3	true	7	true
78107	251508671875	775176640625	5	true	3	true	7	true
78106	26040361328125	72091625	12	true	2	true	11	true
78104	258126171875	760846015625	20	true	0	false	6	true
78103	253374765625	754086171875	9	true	1	true	5	true
78102	26112142578125	7480240625	17	true	1	true	4	true
78097	2274573828125	769641015625	7	true	0	false	7	true
78096	2783490234375	770196796875	9	true	14	true	10	true
78091	30184712890625	755745859375	12	true	0	false	8	true
78089	29098626953125	761709375	5	true	2	true	12	true
78087	30241322265625	70845125	14	true	1	true	4	true
78085	30708005859375	716876171875	12	true	0	false	2	true
78084	1663953125	75008046875	15	true	1	true	9	true
78083	1694575390625	742813671875	21	true	2	true	3	true
78082	23170080078125	71606015625	11	true	2	true	8	true
78081	2349894921875	727828828125	12	true	2	true	5	true
78078	25045197265625	721260390625	11	true	0	false	6	true
78076	166859453125	722194609375	18	true	0	false	4	true
78075	163597578125	732901875	19	true	2	true	5	true
78073	22624822265625	70973625	12	true	0	false	6	true
78068	19517791015625	756696015625	10	true	5	true	18	true
78067	19631353515625	756420625	9	true	4	true	19	true
78066	161554326171875	765855078125	16	true	2	true	6	true
78065	16623365234375	776390390625	24	true	2	true	8	true
78064	179099296875	761385390625	8	true	0	false	8	true
78061	1975944921875	748453203125	13	true	0	false	7	true
78055	25637447265625	70400375	18	true	0	false	4	true
78054	1893770703125	74496234375	13	true	0	false	8	true
78052	83756865234375	76259703125	23	true	2	true	5	true
78051	9391830078125	7544153125	14	true	0	false	4	true
78050	1409082421875	774815546875	8	true	0	false	5	true
78049	129513125	772500703125	18	true	0	false	9	true
78048	122987666015625	784757890625	13	true	2	true	5	true
78047	1356646484375	784783125	8	true	2	true	6	true
78046	99040478515625	7345759375	27	true	0	false	2	true
78045	10033033203125	732040703125	28	true	0	false	0	false
78038	140348671875	756173671875	28	true	1	true	5	true
78037	14766451171875	76365875	12	true	1	true	16	true
78036	122164873046875	703857890625	13	true	2	true	1	true
78035	11914064453125	709453515625	13	true	1	true	11	true
78032	3546684765625	720942421875	12	true	1	true	5	true
78031	3532866796875	692851875	13	true	1	true	8	true
78027	238705390625	755254453125	10	true	0	false	6	true
78025	151389970703125	770350078125	9	true	0	false	9	true
78024	330883125	734589140625	13	true	1	true	8	true
78023	3313521484375	71827546875	13	true	1	true	11	true
78021	146748740234375	78741859375	27	true	1	true	6	true
78018	3376819140625	712105859375	13	true	0	false	5	true
78017	3438802734375	719995546875	14	true	0	false	8	true
78015	11016068359375	740223203125	14	true	1	true	5	true
78013	112939287109375	720828359375	11	true	2	true	10	true
78004	20624185546875	7727878125	12	true	1	true	6	true
78003	217517734375	789023203125	7	true	1	true	8	true
78001	8317814453125	7757934375	10	true	0	false	3	true
77996	35459.25	753766015625	11	true	3	true	5	true
77995	353631640625	74066453125	4	true	1	true	10	true
77993	9048748046875	73552046875	9	true	2	true	9	true
77989	371367109375	741795390625	11	true	1	true	9	true
77985	1065149609375	756960078125	14	true	1	true	6	true
77981	767013623046875	75132671875	8	true	1	true	4	true
77975	32447333984375	708519140625	10	true	1	true	5	true
77971	19498810546875	78126171875	6	true	1	true	6	true
77969	113026591796875	750940078125	12	true	1	true	5	true
77966	3403523828125	751949453125	12	true	0	false	5	true
77964	25564228515625	7937215625	14	true	3	true	6	true
77962	132827060546875	760988203125	11	true	2	true	3	true
77959	339498515625	761627109375	7	true	0	false	6	true
77957	7167353515625	760025078125	9	true	1	true	4	true
77956	108327822265625	779213984375	9	true	0	false	2	true
77955	120184892578125	760082734375	12	true	0	false	6	true
77953	16876134765625	7873221875	16	true	0	false	7	true
77947	103526904296875	76571671875	8	true	4	true	5	true
77945	69517685546875	77426609375	12	true	0	false	4	true
77944	14936541015625	715011875	11	true	3	true	1	true
77943	13983603515625	714454921875	11	true	2	true	5	true
77942	1309314453125	73232.5	9	true	2	true	3	true
77940	2161288671875	75469890625	16	true	1	true	8	true
77939	2158107421875	7436765625	6	true	1	true	7	true
77936	140850390625	73550.75	11	true	2	true	6	true
77929	1266291015625	688269921875	3	true	0	false	9	true
77928	15918	711916796875	10	true	2	true	4	true
77924	3045562109375	7778390625	9	true	1	true	13	true
77923	30885279296875	786679296875	11	true	1	true	7	true
77921	736080419921875	78605921875	10	true	2	true	3	true
77917	149674970703125	725982734375	8	true	0	false	6	true
77916	2975255078125	76886.5	9	true	0	false	8	true
77915	29067271484375	78205375	12	true	0	false	7	true
77912	328457265625	7511709375	14	true	1	true	5	true
77911	319319140625	762505234375	9	true	2	true	3	true
77907	32364357421875	774392109375	7	true	1	true	4	true
77906	3212253125	789478125	6	true	1	true	6	true
77902	15340279296875	737886875	12	true	1	true	9	true
77901	148092294921875	7473953125	11	true	1	true	1	true
77893	24532681640625	710743125	10	true	0	false	6	true
77892	36461828125	670764296875	5	true	2	true	8	true
77891	3816331640625	67477765625	9	true	1	true	4	true
77889	330997421875	698842578125	13	true	0	false	6	true
77887	3517692578125	680196328125	11	true	0	false	5	true
77883	3756665625	713583671875	7	true	1	true	9	true
77881	4003059375	70472671875	10	true	3	true	3	true
77879	3652677734375	683373671875	13	true	2	true	5	true
77878	3826030078125	73539046875	13	true	0	false	6	true
77875	3460327734375	77148359375	10	true	1	true	6	true
77873	29322658203125	793327734375	10	true	1	true	7	true
77872	76981181640625	724598203125	9	true	1	true	3	true
77869	376993359375	69197390625	10	true	2	true	5	true
77867	3861001171875	685523515625	18	true	0	false	5	true
77865	3383659765625	67606.5	15	true	1	true	5	true
77864	319499453125	697741796875	16	true	3	true	4	true
77863	3215936328125	684735859375	14	true	0	false	3	true
77860	3654387890625	764068203125	12	true	4	true	6	true
77859	372614296875	754803984375	6	true	1	true	7	true
77856	1926089453125	704658125	13	true	0	false	11	true
77855	20048111328125	711256484375	8	true	0	false	12	true
77854	21411888671875	7201678125	32	true	0	false	1	true
77853	2115762890625	719199375	30	true	1	true	7	true
77850	17431599609375	71210421875	5	true	0	false	8	true
77849	163702841796875	701761484375	15	true	0	false	5	true
77847	1959017578125	68969546875	11	true	2	true	5	true
77844	11055900390625	690892890625	10	true	0	false	1	true
77839	145512666015625	6982859375	11	true	2	true	4	true
77837	14243791015625	68882375	20	true	0	false	2	true
77833	338870234375	689718984375	11	true	1	true	5	true
77828	407561484375	6530969921875	12	true	0	false	2	true
77827	40355640625	6376059765625	17	true	1	true	5	true
77825	4035175390625	628242890625	14	true	1	true	3	true
77823	3955498828125	7286090625	7	true	1	true	3	true
77822	4249894140625	681327421875	14	true	1	true	8	true
77821	419724765625	68794296875	13	true	0	false	10	true
77818	397033125	664516484375	7	true	1	true	3	true
77816	4072062890625	6774790625	19	true	0	false	9	true
77813	383614453125	6537124609375	16	true	0	false	3	true
77812	4177456640625	618256015625	10	true	0	false	5	true
77811	409151796875	62146203125	14	true	1	true	7	true
77807	398247734375	69020859375	8	true	1	true	10	true
77805	428444765625	6187719140625	21	true	1	true	5	true
77802	16407974609375	67919296875	9	true	0	false	5	true
77801	15151841796875	672791171875	11	true	1	true	4	true
77798	82782890625	69770828125	11	true	2	true	3	true
77797	92929482421875	70720515625	16	true	2	true	1	true
77795	4257967578125	66446890625	6	true	1	true	10	true
77793	10407302734375	70997078125	13	true	2	true	10	true
77789	42443421875	6517069921875	13	true	0	false	2	true
77788	3700591796875	6539576171875	13	true	0	false	3	true
77785	41816265625	64151953125	8	true	0	false	5	true
77781	10612421875	78997234375	9	true	1	true	4	true
77779	94509765625	7883959375	11	true	4	true	5	true
77778	25394390625	6948428125	3	true	6	true	2	true
77777	2542580078125	687759609375	10	true	1	true	4	true
77776	26664515625	695826171875	16	true	0	false	4	true
77771	80301318359375	71019296875	13	true	1	true	4	true
77769	217970390625	681556484375	13	true	1	true	1	true
77767	2489115625	680084296875	14	true	0	false	2	true
77766	2705675390625	68099859375	4	true	0	false	10	true
77765	27389861328125	689697734375	7	true	0	false	6	true
77764	28086919921875	664022421875	13	true	0	false	7	true
77763	278023515625	65290625	13	true	0	false	4	true
77761	2836346875	682212265625	19	true	0	false	5	true
77759	27838912109375	673545625	9	true	0	false	5	true
77756	2674388671875	6610396875	8	true	0	false	3	true
77755	2574865234375	6634234375	11	true	4	true	6	true
77751	2697905078125	6438060546875	14	true	0	false	4	true
77747	561869775390625	752189296875	11	true	2	true	4	true
77746	4084009765625	71371875	3	true	1	true	5	true
77745	4121951171875	72323140625	6	true	2	true	9	true
77741	4382164453125	688460234375	9	true	1	true	6	true
77737	24606935546875	6523272265625	10	true	0	false	4	true
77735	259377265625	670908125	8	true	3	true	5	true
77734	3621544189453120	768101328125	8	true	0	false	9	true
77733	423927978515625	762122421875	14	true	0	false	12	true
77732	33665458984375	75315078125	11	true	0	false	4	true
77730	245820263671875	715496875	9	true	6	true	4	true
77729	1.75958e+16	716852109375	11	true	1	true	4	true
77728	2031325439453120	706083359375	6	true	5	true	3	true
77727	2671151611328120	704737421875	13	true	1	true	1	true
77722	497618603515625	70977546875	14	true	1	true	8	true
77721	42099951171875	706677421875	11	true	0	false	3	true
77718	650407373046875	698231484375	10	true	0	false	2	true
77717	659294482421875	689768984375	16	true	0	false	1	true
77716	53010615234375	6966534375	11	true	4	true	8	true
77712	306857373046875	67731578125	6	true	0	false	1	true
77711	3756076904296870	691127734375	12	true	1	true	2	true
77710	448089990234375	7223265625	4	true	0	false	3	true
77709	3990319580078120	727143203125	6	true	23	true	1	true
77705	22479775390625	6785159375	22	true	0	false	3	true
77701	26940244140625	66374359375	13	true	1	true	4	true
77699	159699072265625	737323046875	13	true	0	false	5	true
77697	487212841796875	74274.25	14	true	0	false	6	true
77693	614021826171875	714950546875	12	true	2	true	8	true
77688	34089015625	7921959375	8	true	0	false	8	true
77687	341113984375	7830703125	19	true	0	false	4	true
77685	3555279296875	788693671875	13	true	0	false	8	true
77684	359492265625	779345078125	10	true	0	false	8	true
77682	2248469140625	692620234375	12	true	0	false	9	true
77681	2170496484375	700219140625	14	true	0	false	6	true
77676	10408119140625	6521966796875	9	true	2	true	5	true
77675	11328931640625	647767109375	10	true	1	true	3	true
77674	1066775390625	6752746875	13	true	1	true	4	true
77673	1219776953125	673359765625	11	true	0	false	8	true
77672	9736630859375	662828671875	11	true	1	true	5	true
77669	4355337109375	660513203125	9	true	0	false	6	true
77667	122178818359375	6603803125	11	true	0	false	5	true
77665	8917927734375	67052796875	9	true	0	false	2	true
77662	126101806640625	6419586328125	7	true	0	false	3	true
77658	22196703125	656036484375	13	true	0	false	2	true
77657	21503583984375	664445859375	12	true	0	false	4	true
77656	199309375	671575859375	6	true	0	false	2	true
77653	17949888671875	667375625	15	true	0	false	1	true
77651	20770.25	655164375	5	true	0	false	11	true
77648	45202859375	71487375	10	true	0	false	8	true
77647	451269453125	70170125	10	true	2	true	10	true
77643	408742822265625	735862109375	10	true	0	false	4	true
77641	523663525390625	779423046875	7	true	1	true	4	true
77637	4671934765625	701322734375	7	true	1	true	4	true
77636	475149462890625	6826328125	12	true	4	true	1	true
77632	4247776171875	728611484375	10	true	0	false	4	true
77631	4262188671875	744483203125	21	true	1	true	3	true
77630	4407200390625	7306371875	10	true	1	true	3	true
77627	41396125	744662265625	6	true	0	false	13	true
77625	402664609375	74864125	6	true	0	false	7	true
77620	2343868896484370	612682421875	15	true	1	true	7	true
77619	245373681640625	6189951171875	30	true	1	true	4	true
77618	201143603515625	6524447265625	14	true	0	false	3	true
77617	96755029296875	6485220703125	10	true	1	true	4	true
77615	249041552734375	63399046875	17	true	0	false	2	true
77611	4265260546875	752147734375	6	true	1	true	5	true
77609	1117453857421870	6277133203125	15	true	1	true	0	false
77608	3689878173828120	6403769140625	12	true	0	false	1	true
77607	500985693359375	6464784765625	10	true	1	true	3	true
77605	550035888671875	761139609375	10	true	0	false	6	true
77604	414288916015625	6618371875	11	true	1	true	5	true
77603	49404111328125	65786640625	5	true	0	false	9	true
77598	4618664453125	60033375	17	true	1	true	2	true
77597	460454765625	6096556640625	11	true	0	false	8	true
77596	457586171875	6207634375	15	true	1	true	1	true
77593	452887265625	6094966015625	14	true	1	true	4	true
77591	452040390625	599841796875	12	true	1	true	21	true
77589	551841162109375	6697365625	7	true	0	false	3	true
77588	484756689453125	63144265625	8	true	3	true	4	true
77586	654657861328125	68082546875	11	true	2	true	4	true
77583	441532890625	610696015625	13	true	0	false	0	false
77582	472343671875	5815962890625	8	true	1	true	5	true
77581	4615704296875	585136796875	7	true	0	false	4	true
77575	4768519921875	607754609375	7	true	1	true	3	true
77571	17834306640625	68336328125	10	true	0	false	7	true
77569	45842671875	5720976953125	7	true	0	false	3	true
77566	23609869140625	623227265625	19	true	0	false	3	true
77565	24997505859375	6229423828125	9	true	0	false	2	true
77564	2639138671875	62195359375	14	true	0	false	3	true
77563	2563005078125	610983984375	13	true	0	false	2	true
77562	24323609375	637845546875	12	true	0	false	3	true
77557	2776049609375	6243769140625	11	true	0	false	7	true
77553	1.40598e+16	675937109375	11	true	0	false	3	true
77552	3597533984375	6352267578125	9	true	0	false	5	true
77551	3765213671875	635369140625	12	true	1	true	2	true
77547	120311708984375	6330526953125	7	true	1	true	5	true
77546	2900478125	6294847265625	4	true	1	true	9	true
77545	29554921875	6374475390625	23	true	2	true	4	true
77544	30960908203125	6574259375	11	true	0	false	8	true
77543	30290404296875	6512394140625	11	true	0	false	6	true
77540	2956430859375	6706534375	15	true	2	true	7	true
77539	30421875	67356671875	8	true	3	true	7	true
77538	316176171875	66653359375	10	true	1	true	8	true
77536	4043397265625	776099140625	10	true	0	false	11	true
77535	3906289453125	762191953125	9	true	1	true	3	true
77533	420846328125	768305625	8	true	0	false	5	true
77531	137844306640625	6490342578125	12	true	1	true	2	true
77529	4613785546875	737653671875	23	true	0	false	4	true
77525	29545083984375	68787890625	8	true	0	false	4	true
77519	4730678125	719915390625	13	true	0	false	6	true
77518	1220723046875	6139772265625	25	true	0	false	1	true
77515	3934691015625	6175375390625	12	true	0	false	2	true
77513	19531533203125	69176.75	12	true	3	true	1	true
77509	2359668359375	66979015625	9	true	2	true	3	true
77508	433078984375	563356640625	11	true	0	false	3	true
77507	431151171875	5829162109375	9	true	0	false	1	true
77506	437430078125	545118828125	14	true	1	true	2	true
77505	4370241015625	5384483203125	10	true	1	true	2	true
77501	2204084375	640541640625	11	true	0	false	4	true
77497	4462060546875	53920671875	9	true	1	true	5	true
77495	3498577734375	652815078125	12	true	0	false	1	true
77494	4783671484375	56831	4	true	1	true	7	true
77491	34942078125	635801484375	6	true	0	false	8	true
77489	81827216796875	6820028125	23	true	1	true	3	true
77487	206590859375	611867109375	12	true	1	true	0	false
77486	207077294921875	5911991796875	6	true	1	true	1	true
77485	1279892333984370	6015516796875	20	true	2	true	2	true
77482	367671875	62141109375	8	true	4	true	2	true
77478	143854833984375	663332734375	5	true	3	true	2	true
77477	162797666015625	657136171875	9	true	2	true	2	true
77473	169495546875	63848859375	8	true	1	true	2	true
77472	45268390625	68284125	5	true	1	true	8	true
77471	46622234375	68596796875	4	true	0	false	3	true
77466	4757017578125	6394834765625	12	true	0	false	1	true
77465	4748398828125	6213180859375	5	true	2	true	4	true
77463	4406437890625	5935692578125	17	true	1	true	1	true
77459	28062169921875	61077859375	10	true	0	false	1	true
77457	8592836303710930	66377015625	6	true	0	false	4	true
77456	26054333984375	632226015625	14	true	0	false	0	false
77453	24578564453125	6070421875	9	true	1	true	2	true
77452	20238109375	6420945703125	18	true	2	true	1	true
77451	2004615234375	63084078125	8	true	1	true	3	true
77449	1860362109375	6284465625	10	true	0	false	1	true
77446	355246640625	595990546875	9	true	0	false	3	true
77445	3779400390625	6033062890625	7	true	1	true	3	true
77442	4852190234375	657853203125	15	true	1	true	4	true
77441	4648010546875	665243828125	4	true	2	true	3	true
77438	3968050390625	6016294921875	11	true	0	false	4	true
77436	31740697265625	622284296875	8	true	0	false	1	true
77435	3247727734375	61536234375	9	true	0	false	6	true
77433	30137625	6224539453125	9	true	2	true	2	true
77431	34161609375	61739375	10	true	1	true	2	true
77427	41888140625	58595859375	11	true	0	false	3	true
77426	3312316015625	647746953125	9	true	0	false	2	true
77425	3123884765625	6348078125	6	true	0	false	5	true
77424	4431196484375	6495023046875	4	true	1	true	9	true
77423	4509051953125	65956015625	7	true	0	false	2	true
77418	4077705078125	602352578125	5	true	1	true	3	true
77415	4441359375	6385003125	7	true	0	false	1	true
77413	4906353125	6387041015625	8	true	0	false	7	true
77412	4956716796875	5974087890625	15	true	1	true	4	true
77411	48776640625	583588125	7	true	1	true	4	true
77408	3742151953125	58047	9	true	0	false	3	true
77406	48663828125	7247803125	5	true	1	true	6	true
77404	31090970703125	604990703125	9	true	0	false	3	true
77403	32707259765625	5987655078125	13	true	0	false	1	true
77402	3338530078125	586268828125	10	true	0	false	3	true
77401	334032265625	5746265625	11	true	1	true	0	false
77395	451819921875	75321921875	5	true	0	false	5	true
77393	4754955078125	74203.5	18	true	0	false	2	true
77391	111061748046875	609232265625	7	true	0	false	1	true
77389	49302796875	628428984375	9	true	4	true	5	true
77388	4828143359375	709270703125	8	true	0	false	3	true
77386	139449765625	6269983203125	12	true	1	true	2	true
77385	152179462890625	6228963671875	9	true	1	true	3	true
77384	860876171875	6489928125	8	true	0	false	5	true
77383	670370068359375	6431395703125	5	true	1	true	2	true
77379	147344365234375	605588125	9	true	0	false	6	true
77377	13201833984375	6060406640625	8	true	0	false	3	true
77374	14975458984375	5935965234375	8	true	0	false	3	true
77371	1408651171875	5857911328125	6	true	1	true	1	true
77369	4203762109375	5307219921875	7	true	1	true	3	true
77367	160983828125	6072275390625	9	true	0	false	3	true
77365	18099970703125	587141796875	8	true	0	false	1	true
77364	48562984375	688467421875	7	true	2	true	8	true
77363	4836287890625	67890109375	7	true	2	true	6	true
77359	40523765625	5876238671875	6	true	0	false	4	true
77357	125768955078125	5838933203125	8	true	0	false	2	true
77356	163421025390625	5793632421875	8	true	0	false	2	true
77353	4556974609375	5541514453125	5	true	1	true	4	true
77352	1837385546875	6124726953125	7	true	0	false	6	true
77349	19951931640625	5840763671875	9	true	0	false	1	true
77348	28512443359375	5881891015625	3	true	0	false	5	true
77346	4806440234375	5455276953125	7	true	0	false	1	true
77345	4907288671875	553226640625	10	true	0	false	1	true
77344	466413203125	530786875	7	true	0	false	4	true
77341	4174152734375	55324078125	11	true	2	true	3	true
77338	487539453125	5122698046875	3	true	1	true	1	true
77334	38034.75	5587696484375	3	true	0	false	8	true
77333	3857927734375	56303015625	12	true	1	true	2	true
77331	39599265625	553286796875	18	true	1	true	1	true
77329	396453671875	5743703515625	6	true	0	false	2	true
77327	352454296875	567656484375	7	true	0	false	2	true
77324	20942029296875	5642489453125	9	true	0	false	2	true
77323	22376939453125	560228125	11	true	1	true	1	true
77322	20259244140625	5537940625	9	true	0	false	2	true
77317	73348505859375	63062.25	10	true	1	true	2	true
77316	27615142578125	597267421875	9	true	0	false	0	false
77314	1.05272e+16	777033359375	9	true	0	false	3	true
77313	3046691589355460	770441328125	0	false	0	false	11	true
77310	4356428125	5300428515625	10	true	0	false	0	false
77309	4355630078125	5158875390625	6	true	0	false	4	true
77306	757260595703125	5999960546875	6	true	0	false	3	true
77305	65564169921875	6181548046875	12	true	1	true	4	true
77303	603210546875	63303125	7	true	1	true	5	true
77301	916995703125	6141424609375	10	true	0	false	5	true
77297	89027626953125	5891561328125	8	true	1	true	2	true
77296	552140966796875	5975662109375	6	true	0	false	3	true
77294	1380106640625	5554748046875	12	true	0	false	2	true
77293	132421640625	54972.25	10	true	0	false	1	true
77292	77472666015625	568238828125	7	true	1	true	0	false
77291	6861375	553816015625	6	true	1	true	5	true
77290	1490734765625	5701260546875	3	true	0	false	3	true
77284	22887306640625	5767966015625	4	true	0	false	5	true
77279	10858791015625	5867925390625	6	true	1	true	3	true
77278	46670.75	5105609375	9	true	1	true	5	true
77277	458476015625	509100625	7	true	0	false	2	true
77274	32155921875	55846140625	9	true	0	false	3	true
77273	335585859375	5452746875	5	true	0	false	2	true
77269	23756044921875	5933987890625	6	true	1	true	3	true
77267	4061415234375	5404582421875	9	true	1	true	2	true
77264	2995862109375	5681139453125	7	true	1	true	0	false
77263	30188177734375	5844282421875	11	true	1	true	0	false
77260	548925244140625	5714315234375	2	true	0	false	17	true
77259	560203515625	5560095703125	3	true	0	false	5	true
77258	1.35845e+16	554469296875	7	true	1	true	4	true
77257	7936104736328120	520270859375	8	true	1	true	1	true
77255	43706044921875	5436528125	5	true	0	false	12	true
77253	429669580078125	5864840625	6	true	1	true	1	true
77249	2636597900390620	56181828125	8	true	2	true	2	true
77245	4651084375	4789297265625	7	true	0	false	0	false
77243	3664702734375	5487841796875	15	true	0	false	1	true
77242	493779375	4809630859375	12	true	1	true	1	true
77241	4871050390625	48696953125	8	true	0	false	4	true
77237	306864296875	5493420703125	7	true	2	true	1	true
77236	4021409912109370	612892890625	5	true	2	true	4	true
77234	3910237109375	5279303515625	11	true	0	false	0	false
77233	400940703125	5242533203125	12	true	0	false	14	true
77232	3835051953125	51758421875	8	true	2	true	0	false
77221	420066484375	4988055859375	6	true	0	false	2	true
77219	27535384765625	5698934375	8	true	0	false	1	true
77218	117913525390625	5307917578125	5	true	0	false	11	true
77217	117686025390625	5187546875	5	true	0	false	14	true
77215	101545078125	5191571875	6	true	0	false	5	true
77213	114660908203125	54996421875	9	true	0	false	0	false
77211	9969751953125	57013125	6	true	0	false	1	true
77207	3845867578125	49654.75	8	true	1	true	3	true
77205	448634921875	77704625	12	true	0	false	4	true
77204	2517419921875	5825789453125	13	true	1	true	1	true
77203	268311953125	582876328125	12	true	0	false	2	true
77199	29196177734375	5376381640625	6	true	0	false	1	true
77198	1295905859375	50401671875	9	true	0	false	3	true
77195	31468849609375	529607578125	5	true	0	false	1	true
77194	4245133203125	473005234375	6	true	0	false	3	true
77193	44217.5	480865390625	9	true	0	false	1	true
77190	1.43505e+16	4974587109375	15	true	1	true	4	true
77189	14410224609375	49798828125	17	true	1	true	5	true
77188	1476085693359370	480412578125	5	true	0	false	3	true
77186	2384921875	4700764453125	6	true	0	false	10	true
77184	153634931640625	5423742578125	3	true	3	true	4	true
77181	1864302001953120	4559751953125	7	true	0	false	0	false
77178	2687156982421870	5257078125	5	true	1	true	0	false
77177	3481882080078120	5132431640625	2	true	1	true	4	true
77175	5107248046875	5075463671875	4	true	0	false	12	true
77172	483401015625	4605790234375	11	true	1	true	4	true
77171	4908246875	44883015625	9	true	0	false	2	true
77167	1.71884e+16	788948515625	6	true	0	false	3	true
77165	20805845703125	5238601171875	9	true	0	false	2	true
77161	161548173828125	533076484375	3	true	0	false	10	true
77160	103871552734375	53888046875	26	true	0	false	0	false
77159	9310578125	5471962890625	18	true	1	true	1	true
77158	775082470703125	5385871484375	2	true	0	false	5	true
77156	2858015625	5213587890625	6	true	0	false	3	true
77151	144014951171875	5084462109375	10	true	1	true	0	false
77149	4012269921875	477029140625	9	true	0	false	1	true
77147	371849365234375	4855238671875	4	true	2	true	2	true
77146	220078359375	5230068359375	6	true	1	true	0	false
77141	374541162109375	4469267578125	1	true	0	false	3	true
77139	4192120703125	446199296875	3	true	0	false	2	true
77137	4893103515625	746190390625	35	true	2	true	2	true
77136	457884140625	417095859375	9	true	0	false	0	false
77135	4662896484375	420873125	2	true	0	false	11	true
77133	4788523828125	43104984375	10	true	0	false	0	false
77131	461847109375	451275546875	3	true	1	true	3	true
77128	596461181640625	488402734375	7	true	0	false	3	true
77127	677544287109375	4987943359375	7	true	0	false	0	false
77124	65325595703125	5310003515625	4	true	0	false	3	true
77121	39366984375	458772265625	2	true	0	false	1	true
77120	24879287109375	4960721484375	6	true	1	true	11	true
77119	25756125	5014884765625	8	true	1	true	1	true
77117	23610109375	502952734375	7	true	1	true	4	true
77116	23216904296875	4810740625	6	true	3	true	0	false
77115	22165623046875	4869350390625	4	true	1	true	10	true
77111	4349662890625	42770625	5	true	0	false	0	false
77108	20441177734375	495659453125	13	true	0	false	0	false
77105	23670068359375	5194466796875	4	true	0	false	0	false
77104	24949177734375	55700.5	6	true	0	false	2	true
77103	25817234375	52723796875	3	true	0	false	0	false
77101	23454681640625	5339798828125	4	true	0	false	3	true
77097	26451740234375	55190421875	5	true	0	false	8	true
77094	3222220703125	5050271875	5	true	0	false	0	false
77093	3356849609375	5189969140625	1	true	0	false	8	true
77089	4424339453125	4479916796875	3	true	0	false	0	false
77087	1502156640625	4926315625	16	true	1	true	3	true
77085	488248046875	4144869140625	3	true	0	false	0	false
77083	83644521484375	5186831640625	3	true	0	false	2	true
77081	17487634765625	511847734375	12	true	0	false	1	true
77080	2490945703125	46450828125	4	true	0	false	2	true
77077	35858265625	5242103515625	3	true	0	false	0	false
77076	8551607421875	480928984375	1	true	1	true	0	false
77075	93664609375	4927723828125	13	true	0	false	2	true
77073	62313173828125	472346953125	4	true	0	false	1	true
77072	96726494140625	452313125	7	true	1	true	2	true
77067	3477116796875	5070284375	6	true	1	true	0	false
77066	3573933984375	4656864453125	6	true	1	true	1	true
77065	3459633984375	472324609375	2	true	1	true	7	true
77063	3551640234375	4453978125	1	true	6	true	1	true
77058	31464166015625	478659453125	5	true	0	false	2	true
77057	282629453125	501750078125	6	true	1	true	1	true
77054	686436865234375	5161133203125	6	true	0	false	2	true
77052	4809272265625	39215375	4	true	0	false	0	false
77051	4709483203125	376353515625	3	true	0	false	3	true
77047	445542890625	795481171875	9	true	0	false	0	false
77046	4477754296875	3630980859375	9	true	1	true	1	true
77045	434215234375	361092421875	6	true	1	true	0	false
77042	412834453125	41991984375	4	true	0	false	0	false
77041	387584921875	433313203125	1	true	0	false	0	false
77040	3762197265625	4680263671875	4	true	0	false	2	true
77036	2788208203125	469206640625	3	true	1	true	0	false
77035	2632990625	4809163671875	2	true	1	true	0	false
77032	3610415234375	415794296875	0	false	0	false	7	true
77031	3670296875	4251915625	11	true	1	true	1	true
77027	3679612890625	3992258984375	1	true	0	false	3	true
77025	111702314453125	4806597265625	2	true	0	false	2	true
77024	4557289453125	349016015625	6	true	0	false	1	true
77023	43471484375	3329398046875	4	true	0	false	0	false
77020	332432265625	4391156640625	6	true	0	false	0	false
77018	31102962890625	4423676953125	5	true	0	false	2	true
77017	2917882421875	433794140625	3	true	0	false	1	true
77014	9384984375	4108221875	10	true	0	false	8	true
77013	121370859375	4263184375	4	true	0	false	0	false
77009	77247685546875	3987003125	3	true	0	false	2	true
77007	13715103515625	4702333203125	7	true	0	false	0	false
77005	4188681640625	3816012109375	5	true	0	false	1	true
77003	47289203125	32051732421875	4	true	0	false	1	true
77002	264526318359375	4214695703125	2	true	0	false	9	true
77001	93850341796875	42348609375	3	true	1	true	6	true
76999	4879552734375	421383203125	6	true	0	false	0	false
76998	417372265625	4066592578125	1	true	0	false	9	true
76995	14337392578125	4393407421875	13	true	1	true	2	true
76993	39792375	3890551171875	1	true	0	false	18	true
76989	338197890625	4126859375	3	true	0	false	8	true
76987	441324765625	398023359375	13	true	0	false	1	true
76985	148025166015625	453033359375	8	true	0	false	1	true
76983	488388125	773228359375	4	true	0	false	0	false
76981	41801.5	3190383203125	4	true	0	false	0	false
76980	13179880859375	399993125	1	true	0	false	10	true
76979	13333904296875	381767421875	0	false	5	true	0	false
76976	19184228515625	46433640625	3	true	0	false	0	false
76973	118673115234375	354158515625	2	true	0	false	1	true
76971	28251193359375	4034066015625	4	true	0	false	3	true
76969	4852736328125	2938303515625	9	true	1	true	0	false
76968	1918651953125	42383921875	7	true	0	false	0	false
76967	2039930859375	4288058203125	5	true	1	true	0	false
76966	2251471484375	4264296484375	3	true	0	false	5	true
76964	21758794921875	4095844921875	2	true	1	true	0	false
76961	23074826171875	3864809375	3	true	0	false	0	false
76960	500402001953125	3587996484375	2	true	2	true	0	false
76959	534382421875	33339890625	2	true	0	false	0	false
76955	25938525390625	402647734375	3	true	0	false	2	true
76954	18124041015625	3991073046875	4	true	0	false	2	true
76953	15944341796875	403485703125	4	true	0	false	6	true
76948	481883359375	2430834375	4	true	0	false	3	true
76947	4728621484375	25852787109375	0	false	9	true	0	false
76943	4637176171875	27847001953125	3	true	0	false	1	true
76942	3676649609375	3609526171875	8	true	1	true	0	false
76940	2243549072265620	330842890625	3	true	0	false	0	false
76939	1849306396484370	3110247265625	0	false	6	true	0	false
76937	389197578125	355995390625	2	true	0	false	3	true
76933	439508203125	295559140625	3	true	0	false	0	false
76932	26094146484375	386568203125	1	true	3	true	2	true
76930	38458625	329948125	2	true	0	false	2	true
76929	36262203125	332688515625	4	true	0	false	0	false
76927	37925296875	30942291015625	4	true	0	false	3	true
76924	3379520703125	3641855078125	3	true	0	false	0	false
76922	30314349609375	36858109375	2	true	0	false	0	false
76920	3899493103027340	28822505859375	8	true	0	false	0	false
76919	1.62854e+16	28508833984375	10	true	0	false	1	true
76917	3877095947265620	27951384765625	8	true	0	false	1	true
76914	663791162109375	30576494140625	2	true	0	false	0	false
76912	428123984375	26866015625	5	true	0	false	1	true
76911	419288984375	24718208984375	3	true	1	true	4	true
76908	9545802734375	31866611328125	1	true	0	false	1	true
76907	100951103515625	33379171875	0	false	2	true	1	true
76905	10055060546875	3509634375	1	true	1	true	12	true
76902	18786953125	314034296875	8	true	0	false	1	true
76901	17707701171875	32972984375	0	false	0	false	10	true
76899	18301400390625	361893203125	7	true	0	false	14	true
76896	152513115234375	29792982421875	6	true	1	true	2	true
76895	16726359375	31089796875	2	true	0	false	6	true
76892	2745105078125	354843984375	4	true	0	false	0	false
76890	35532390625	21732373046875	0	false	0	false	12	true
76889	360613203125	21193896484375	0	false	7	true	0	false
76887	349952890625	23434111328125	2	true	0	false	11	true
76886	39550765625	28722220703125	0	false	0	false	10	true
76885	409106953125	2929740625	9	true	1	true	0	false
76884	3921065625	26640126953125	1	true	1	true	5	true
76882	29898740234375	2484398828125	11	true	0	false	0	false
76881	2938055078125	24128853515625	7	true	0	false	0	false
76875	3361303515625	29221197265625	4	true	1	true	0	false
76869	126919970703125	3117916015625	2	true	0	false	1	true
76867	21026822265625	34174890625	4	true	0	false	4	true
76865	19289572265625	2943869921875	1	true	0	false	0	false
76864	2195039453125	29646275390625	5	true	0	false	0	false
76863	23725234375	333028046875	4	true	0	false	0	false
76861	249466328125	258243515625	2	true	0	false	0	false
76859	28796185546875	28805921875	0	false	0	false	5	true
76856	20968509765625	27598869140625	6	true	0	false	0	false
76854	1.12416e+16	2074275390625	1	true	3	true	5	true
76853	3799671875	21181892578125	6	true	1	true	1	true
76851	2164331640625	25165208984375	1	true	0	false	7	true
76849	3856127197265620	248983671875	2	true	0	false	7	true
76847	4399864453125	22426716796875	3	true	0	false	9	true
76843	668770947265625	202672890625	1	true	0	false	7	true
76842	32144994140625	181903125	14	true	2	true	2	true
76841	32145791015625	1808698828125	14	true	2	true	2	true
76839	628378955078125	25086126953125	1	true	0	false	0	false
76832	29106708984375	31860751953125	1	true	0	false	1	true
76830	123975634765625	2708203125	5	true	0	false	0	false
76829	108660888671875	27936771484375	7	true	1	true	1	true
76827	10019716796875	25080818359375	2	true	0	false	0	false
76821	23663259765625	22328333984375	6	true	0	false	0	false
76819	8833544921875	21697408203125	2	true	0	false	0	false
76818	396051171875	21343140625	6	true	1	true	0	false
76817	4198914453125	1918316015625	1	true	0	false	0	false
76813	3055947998046870	13868701171875	1	true	0	false	0	false
76812	29798275390625	17117658203125	1	true	0	false	0	false
76809	701044873046875	16328919921875	3	true	0	false	6	true
76808	4540715625	162104306640625	33	true	1	true	13	true
76807	4543109375	162688818359375	34	true	1	true	12	true
76805	45430359375	161574892578125	34	true	1	true	15	true
76803	3839134375	1900022265625	1	true	0	false	8	true
76801	47346328125	18279060546875	5	true	1	true	7	true
76800	20847955078125	20559529296875	1	true	1	true	6	true
76799	21184701171875	18164666015625	1	true	1	true	0	false
76795	208055234375	164364296875	0	false	0	false	10	true
76792	14536044921875	18406951171875	1	true	0	false	8	true
76791	157273603515625	183761640625	9	true	0	false	0	false
76790	16464296875	16894537109375	5	true	0	false	1	true
76788	1195841015625	183000703125	2	true	0	false	0	false
76781	26638958984375	2217420703125	1	true	0	false	5	true
76780	27667103515625	15986080078125	2	true	0	false	6	true
76779	25675689453125	18318388671875	0	false	1	true	0	false
76776	22841486328125	125563173828125	2	true	0	false	0	false
76773	24256955078125	15823521484375	1	true	0	false	3	true
76772	3471797265625	123540283203125	18	true	0	false	0	false
76771	3472133203125	12293708984375	17	true	0	false	0	false
76769	373801328125	1357793359375	2	true	0	false	0	false
76767	4248591796875	8677267578125	4	true	0	false	0	false
76765	3914494140625	160839521484375	2	true	1	true	0	false
76762	390846640625	1072369921875	0	false	0	false	9	true
76761	39253796875	104925947265625	0	false	0	false	11	true
76759	381669296875	105339814453125	5	true	0	false	0	false
76753	24559673828125	982349609375	11	true	1	true	3	true
76751	330813125	106620380859375	3	true	5	true	0	false
76750	2622365625	1400634375	1	true	0	false	5	true
76749	2907468359375	113361767578125	0	false	5	true	1	true
76746	2270148046875	90133564453125	7	true	0	false	0	false
76745	20667689453125	99038076171875	5	true	0	false	0	false
76743	1937814453125	81141064453125	0	false	0	false	5	true
76739	3005201416015620	64547783203125	1	true	0	false	8	true
76736	126013603515625	10845623046875	7	true	0	false	0	false
76735	141555966796875	110625986328125	8	true	0	false	0	false
76734	117022041015625	132288359375	3	true	0	false	1	true
76733	124278310546875	125733046875	5	true	0	false	0	false
76729	94277763671875	138904345703125	6	true	0	false	0	false
76725	3623443359375	56147802734375	1	true	0	false	0	false
76723	333511640625	548420751953125	0	false	0	false	6	true
76721	2605585546875	722206103515625	8	true	1	true	0	false
76720	4630626171875	95283623046875	8	true	0	false	0	false
76718	76869541015625	369128466796875	4	true	0	false	0	false
76713	35993.5	2096498046875	9	true	1	true	18	true
76712	4675732421875	490592822265625	17	true	1	true	0	false
76711	447788828125	70219794921875	0	false	0	false	10	true
76708	35100625	1.19923e+16	0	false	9	true	0	false
76707	40151416015625	5304379272460930	14	true	0	false	0	false
76703	112930029296875	46898203125	0	false	15	true	0	false
76702	4537785546875	1.21594e+16	9	true	0	false	0	false
76700	158951767578125	287045458984375	11	true	0	false	0	false
76699	1459255078125	3433621337890620	12	true	0	false	0	false
76695	404748828125	223591064453125	0	false	0	false	10	true
