# Supplementary material for: A Novel Liquid Biopsy Method Based on Specific Combinations of Vesicular Markers Allows Us to Discriminate Prostate Cancer from Hyperplasia
Source: Cells. 2024 Jul 31;13(15):1286. doi: 10.3390/cells13151286 (PMC11311686; doi:10.3390/cells13151286)
Supplement: Supplementary file 1 [file cells-13-01286-s001.zip › Dataset S1-Raw data CODI BiliGeCT Prostata/Raw data CODI BiliGeCT Prostata/090223_STAT3_Cyclin_D1_IIEXP_PR20-04-3__counting_scatter.xlsx]

## Sheet: 090223_STAT3_Cyclin_D1_IIEXP_PR
counting parameters
radius (nm)	300
bin width (nm)	20
locs in bin threshold	1
active channels
channel name	channel reference	min	max
Channel 0	ch0	1	10000000
Channel 1	ch1	1	10000000
Channel 2	ch2	1	10000000
clusters are positive for a channel if their counts fall within min (inclusive) and max (exclusive) for that channel
	population phenotypes	number of clusters
triple positive	Channel 0, Channel 1, Channel 2	243
double positive	Channel 0, Channel 1	42
double positive	Channel 0, Channel 2	274
double positive	Channel 1, Channel 2	4
single positive	Channel 0	112
single positive	Channel 1	2
single positive	Channel 2	12
	total positive clusters	689
2 clusters were negative for every channel
all positive clusters are listed here
columns show counts and positivity for channels with thresholds switched on
to see the full data including negative clusters please export a csv from the counting histogram rather than the counting scatter plot
cluster id	centroid x (nm)	centroid y (nm)	count for Channel 0	positive for Channel 0	count for Channel 1	positive for Channel 1	count for Channel 2	positive for Channel 2
73729	13765447265625	771484140625	21	true	1	true	3	true
73728	1291310546875	759047734375	12	true	1	true	7	true
73727	144388837890625	785341640625	11	true	3	true	10	true
73725	9714353515625	71877484375	7	true	4	true	5	true
73724	9664.5	7154253125	12	true	2	true	13	true
73722	100729169921875	712106484375	15	true	0	false	4	true
73721	124958916015625	780868046875	13	true	0	false	10	true
73720	123021533203125	770454921875	21	true	1	true	4	true
73716	934463671875	724249453125	7	true	4	true	4	true
73714	11650140625	79177625	23	true	1	true	4	true
73713	9166669921875	750997734375	17	true	2	true	4	true
73712	989485546875	7380346875	12	true	3	true	5	true
73708	894197265625	731387265625	21	true	0	false	4	true
73706	10050880859375	72386734375	14	true	1	true	6	true
73703	163483671875	788137265625	29	true	0	false	6	true
73702	156630146484375	78300484375	21	true	2	true	11	true
73700	79304091796875	751804140625	13	true	1	true	4	true
73699	10570365234375	77539390625	9	true	2	true	6	true
73698	10031396484375	7620253125	16	true	1	true	4	true
73694	1067033203125	7454271875	7	true	1	true	4	true
73691	1702770703125	792955703125	15	true	2	true	3	true
73689	1462851171875	739792578125	11	true	1	true	11	true
73688	1471646484375	72752421875	13	true	1	true	10	true
73686	141538642578125	75275390625	21	true	2	true	4	true
73684	1539966015625	7431859375	6	true	0	false	4	true
73682	143403681640625	718631875	12	true	1	true	3	true
73681	17007521484375	775180859375	11	true	0	false	3	true
73676	1184190625	70964046875	12	true	1	true	6	true
73675	147092119140625	705523515625	14	true	1	true	5	true
73674	15619123046875	706840390625	12	true	1	true	9	true
73671	86810947265625	7188165625	15	true	0	false	7	true
73669	115018984375	73164765625	25	true	0	false	5	true
73668	111875966796875	72936671875	22	true	1	true	4	true
73666	98770966796875	78704765625	8	true	0	false	13	true
73664	1690832421875	703659453125	9	true	0	false	5	true
73661	802958203125	768891171875	7	true	2	true	10	true
73659	117276259765625	6938784375	6	true	1	true	11	true
73658	118567451171875	68383421875	18	true	1	true	2	true
73657	12502326171875	7220984375	12	true	3	true	7	true
73654	105779287109375	69964.75	10	true	2	true	3	true
73651	1224650390625	75071609375	14	true	0	false	2	true
73650	11696662109375	74239671875	5	true	1	true	8	true
73642	88681640625	71028484375	19	true	0	false	4	true
73637	23391443359375	74804890625	12	true	1	true	3	true
73636	21932365234375	752805625	15	true	0	false	6	true
73632	2407646484375	75986140625	9	true	0	false	25	true
73628	2226360546875	743894140625	14	true	2	true	7	true
73627	225894765625	783911171875	26	true	0	false	7	true
73626	21615607421875	784750625	9	true	2	true	6	true
73624	22934982421875	76756265625	8	true	1	true	6	true
73619	1732166796875	7499696875	12	true	0	false	4	true
73618	166656015625	758526484375	11	true	2	true	7	true
73616	15858056640625	73419484375	39	true	0	false	3	true
73611	3048769921875	775353125	8	true	0	false	7	true
73610	32260650390625	764518359375	11	true	1	true	10	true
73608	3055212890625	781892265625	11	true	2	true	9	true
73607	17994259765625	7592365625	15	true	0	false	4	true
73605	197101953125	746558046875	13	true	2	true	5	true
73604	18311392578125	73909296875	8	true	0	false	4	true
73600	18548525390625	748772734375	12	true	0	false	5	true
73599	15296990234375	751864921875	9	true	0	false	10	true
73598	15157888671875	760766640625	14	true	1	true	3	true
73594	23799779296875	7840790625	9	true	1	true	9	true
73593	27242798828125	764442421875	11	true	1	true	6	true
73591	262694140625	7778840625	12	true	0	false	8	true
73590	25804349609375	78713453125	7	true	0	false	14	true
73587	20692576171875	76313921875	6	true	0	false	3	true
73586	2081348828125	752074296875	8	true	0	false	7	true
73582	211942890625	731143046875	15	true	1	true	7	true
73581	568763134765625	748056953125	10	true	0	false	7	true
73580	57911552734375	73481.75	8	true	2	true	5	true
73576	50493046875	75617359375	12	true	0	false	3	true
73575	59084560546875	76505359375	12	true	1	true	7	true
73574	688587451171875	750860859375	8	true	0	false	9	true
73572	57550498046875	773958671875	16	true	0	false	3	true
73564	1329814453125	709698984375	9	true	1	true	5	true
73562	89457998046875	78481390625	11	true	0	false	4	true
73560	124527109375	6987071875	13	true	1	true	4	true
73558	32982453125	750095078125	11	true	1	true	7	true
73556	24337109375	792814765625	10	true	2	true	4	true
73552	134778046875	6895146875	9	true	1	true	1	true
73550	2473253125	77628	13	true	3	true	5	true
73546	324782734375	775889609375	8	true	0	false	9	true
73545	12942146484375	7384209375	12	true	1	true	5	true
73542	1832165625	72414328125	12	true	1	true	5	true
73540	17783685546875	712323984375	16	true	0	false	3	true
73538	28693154296875	7613953125	14	true	1	true	2	true
73536	109145927734375	669114609375	12	true	1	true	10	true
73534	9840455078125	664222421875	12	true	1	true	1	true
73529	23446265625	7257840625	72	true	2	true	18	true
73528	2230977734375	724734921875	15	true	1	true	4	true
73527	23822037109375	705824140625	14	true	2	true	3	true
73525	2263561328125	71239015625	11	true	1	true	4	true
73523	27049220703125	72352484375	16	true	0	false	2	true
73522	265688515625	72766875	15	true	3	true	1	true
73520	2787932421875	73361.75	10	true	5	true	3	true
73519	3399954296875	710828125	17	true	1	true	2	true
73518	32591595703125	705760625	15	true	2	true	4	true
73517	3428821875	736420234375	12	true	2	true	4	true
73516	3472292578125	727399921875	11	true	0	false	4	true
73515	29889412109375	711023515625	14	true	1	true	4	true
73514	292607265625	701785234375	11	true	0	false	8	true
73512	2046671875	77449453125	21	true	0	false	6	true
73510	28284845703125	724860546875	11	true	1	true	6	true
73508	3080815234375	701556328125	11	true	1	true	3	true
73505	257914921875	7118553125	8	true	2	true	10	true
73504	25178642578125	6977340625	9	true	0	false	5	true
73502	154723134765625	695217421875	11	true	0	false	3	true
73500	260354765625	736988984375	9	true	0	false	7	true
73492	24637787109375	734935703125	12	true	1	true	3	true
73491	32384791015625	694288359375	10	true	0	false	3	true
73490	3399316796875	69675734375	11	true	0	false	4	true
73489	3162298046875	693960390625	24	true	0	false	0	false
73487	3319096875	72773171875	13	true	1	true	3	true
73483	2191571875	7022459375	10	true	2	true	7	true
73482	20921388671875	70063484375	14	true	0	false	3	true
73481	26996759765625	697611171875	10	true	0	false	1	true
73480	25989083984375	69062640625	14	true	1	true	2	true
73474	290504375	721156171875	10	true	0	false	6	true
73473	312278359375	72043390625	13	true	1	true	3	true
73472	30341451171875	723065078125	14	true	1	true	4	true
73470	3347700390625	792808046875	12	true	1	true	9	true
73468	322786484375	7182871875	9	true	0	false	3	true
73466	3562348046875	70888375	11	true	0	false	3	true
73460	24714619140625	748969375	6	true	1	true	8	true
73456	3340298046875	78112.75	8	true	1	true	9	true
73455	3184287109375	732534453125	5	true	4	true	5	true
73454	31914634765625	744761953125	13	true	0	false	2	true
73448	549409423828125	783806171875	8	true	1	true	4	true
73447	35443609375	7493571875	8	true	0	false	5	true
73446	342656953125	749211171875	5	true	1	true	13	true
73441	193953984375	77371609375	12	true	0	false	4	true
73440	185731015625	777776015625	12	true	1	true	4	true
73437	18994056640625	692330703125	9	true	1	true	3	true
73436	18017634765625	697718046875	13	true	0	false	4	true
73434	18869822265625	703933984375	16	true	0	false	6	true
73430	29755599609375	745866953125	14	true	0	false	3	true
73429	29585287109375	75632296875	8	true	0	false	6	true
73428	301401875	76489.75	9	true	1	true	4	true
73424	43299716796875	74416328125	12	true	0	false	6	true
73422	124326923828125	67325390625	9	true	1	true	3	true
73421	75638486328125	785940546875	11	true	0	false	7	true
73418	3333204296875	68222484375	14	true	0	false	2	true
73416	19808384765625	7910859375	11	true	1	true	5	true
73412	29758072265625	789849765625	7	true	0	false	6	true
73410	31037337890625	7581228125	6	true	1	true	1	true
73409	30751146484375	7399265625	9	true	1	true	4	true
73407	9458916015625	69746484375	13	true	0	false	2	true
73405	19915046875	715113984375	14	true	2	true	4	true
73404	2087806640625	7176759375	14	true	0	false	7	true
73400	198576640625	72684234375	10	true	1	true	3	true
73398	22560263671875	68602640625	8	true	0	false	4	true
73396	2968305859375	733520625	18	true	1	true	6	true
73395	2500457275390620	743977109375	16	true	1	true	6	true
73394	2901547119140620	754609609375	27	true	0	false	2	true
73393	3974085205078120	66110484375	13	true	1	true	2	true
73392	3576433349609370	670169609375	17	true	1	true	2	true
73388	523625439453125	664399296875	12	true	1	true	0	false
73386	216271875	671608203125	10	true	0	false	5	true
73385	139628271484375	746949453125	20	true	0	false	8	true
73380	581026416015625	6507355859375	9	true	0	false	0	false
73379	79385625	7006721875	19	true	0	false	1	true
73378	8444328125	699851796875	4	true	2	true	11	true
73377	78535859375	693611640625	21	true	1	true	19	true
73375	4195271911621090	76270140625	28	true	0	false	4	true
73372	260868212890625	6525346484375	12	true	1	true	3	true
73371	1.71767e+16	72374703125	8	true	1	true	5	true
73369	3182156005859370	69456953125	10	true	1	true	6	true
73368	3714875	7054303125	13	true	1	true	5	true
73367	404673583984375	696698046875	10	true	1	true	5	true
73362	2874491455078120	767752265625	14	true	2	true	4	true
73361	3526691796875	774351640625	6	true	0	false	3	true
73358	493765966796875	68532265625	10	true	2	true	4	true
73354	90143994140625	659539453125	9	true	1	true	3	true
73353	49917197265625	702843828125	11	true	0	false	2	true
73352	3998433349609370	715143125	11	true	0	false	7	true
73350	601609716796875	710624140625	7	true	1	true	8	true
73349	1.40518e+16	6260527734375	8	true	1	true	7	true
73348	1.4617e+16	639125078125	9	true	2	true	2	true
73342	240663818359375	6178798828125	11	true	0	false	7	true
73339	105148779296875	6526830859375	10	true	1	true	6	true
73338	98393603515625	6501082421875	5	true	1	true	26	true
73337	104568212890625	674341484375	9	true	2	true	2	true
73334	926301171875	65456.25	16	true	0	false	2	true
73330	1854117919921870	780398828125	11	true	1	true	15	true
73329	117657568359375	700806796875	9	true	1	true	2	true
73326	6091458984375	693616875	7	true	0	false	12	true
73323	9864990234375	686631015625	9	true	1	true	2	true
73321	152061455078125	677569375	13	true	1	true	5	true
73320	1609913671875	675746875	8	true	2	true	9	true
73318	17013341796875	679586015625	7	true	2	true	1	true
73315	38363515625	729974765625	8	true	1	true	7	true
73314	3772153515625	725062109375	29	true	0	false	3	true
73312	363875234375	7239059375	5	true	0	false	5	true
73311	3161165234375	676075078125	10	true	0	false	2	true
73309	40107828125	732990390625	9	true	3	true	3	true
73308	4165417578125	736141640625	15	true	0	false	5	true
73306	41054.75	7422509375	10	true	3	true	8	true
73302	1477061328125	667664765625	8	true	0	false	3	true
73300	18397462890625	79280984375	4	true	0	false	7	true
73298	18434634765625	6795871875	11	true	4	true	1	true
73292	3954119140625	6416708984375	12	true	0	false	2	true
73291	3514986328125	78996671875	6	true	0	false	6	true
73289	3816799609375	71001203125	10	true	2	true	4	true
73288	37167625	708630234375	13	true	0	false	3	true
73287	362698671875	69809109375	10	true	1	true	4	true
73284	3649484765625	688747578125	12	true	0	false	5	true
73282	381961328125	69637640625	12	true	0	false	7	true
73277	23766228515625	637478671875	10	true	1	true	1	true
73276	241211171875	657057734375	8	true	0	false	4	true
73275	2239598046875	654529609375	10	true	2	true	3	true
73274	22336986328125	6394029296875	17	true	0	false	2	true
73272	2526612890625	64490703125	12	true	0	false	4	true
73268	60710458984375	792183125	16	true	0	false	2	true
73267	224669765625	6288887890625	8	true	2	true	4	true
73264	2114248828125	65335015625	6	true	1	true	5	true
73262	22024833984375	6183058984375	8	true	0	false	5	true
73259	373021640625	677992421875	10	true	0	false	0	false
73254	2079521484375	6399003515625	6	true	2	true	6	true
73251	2829603125	6476752734375	11	true	1	true	3	true
73250	27458353515625	6444780859375	7	true	4	true	4	true
73249	26309357421875	658301796875	9	true	1	true	1	true
73242	20776587890625	67315625	8	true	0	false	5	true
73241	70826845703125	649120546875	13	true	1	true	6	true
73240	81021162109375	65278703125	10	true	2	true	6	true
73239	83512177734375	675588828125	6	true	1	true	4	true
73237	69088720703125	610163984375	10	true	1	true	5	true
73236	80561982421875	6173815234375	10	true	0	false	1	true
73234	86955458984375	6307719921875	10	true	0	false	1	true
73232	68847001953125	637650078125	11	true	0	false	2	true
73229	734563818359375	663993046875	11	true	0	false	3	true
73226	59045576171875	62419	4	true	2	true	4	true
73222	24951037109375	68127875	8	true	2	true	7	true
73219	1935341552734370	6063989453125	11	true	2	true	1	true
73217	127425107421875	631000078125	9	true	0	false	4	true
73216	1417261328125	6282112109375	12	true	0	false	0	false
73215	129524267578125	6119390234375	9	true	1	true	1	true
73212	126028408203125	662134765625	19	true	0	false	2	true
73211	1581164453125	6366995703125	7	true	1	true	1	true
73210	17704853515625	6414446484375	9	true	0	false	3	true
73207	1752148046875	6306255078125	8	true	2	true	4	true
73202	1999496484375	6203808984375	11	true	2	true	3	true
73201	38887.25	67797078125	12	true	1	true	2	true
73200	3871855078125	684750625	7	true	0	false	6	true
73199	2805297265625	683377109375	11	true	0	false	3	true
73198	2720037890625	675078828125	12	true	0	false	3	true
73197	3854525390625	67003734375	9	true	0	false	6	true
73196	3721189453125	661793125	16	true	1	true	2	true
73192	3716384765625	65314765625	16	true	1	true	2	true
73188	3580966015625	65958390625	7	true	1	true	5	true
73187	3806811328125	6427517578125	10	true	1	true	4	true
73185	3544989453125	673484375	12	true	1	true	1	true
73182	4034311328125	6629690625	8	true	0	false	4	true
73180	2614905078125	6327830859375	8	true	1	true	4	true
73177	14347734375	6165584375	11	true	0	false	3	true
73174	377060390625	77193859375	8	true	0	false	6	true
73173	413223046875	767519296875	14	true	0	false	4	true
73172	4159349609375	754982421875	14	true	1	true	3	true
73170	24955533203125	6228766796875	8	true	0	false	3	true
73166	391418671875	708337109375	8	true	0	false	11	true
73164	22861546875	5992676953125	9	true	1	true	5	true
73162	379065234375	744683984375	5	true	0	false	4	true
73161	841462158203125	78996890625	32	true	0	false	4	true
73158	237931796875	6125481640625	7	true	0	false	2	true
73157	44350.75	70763703125	9	true	1	true	5	true
73156	4309023828125	71172109375	6	true	1	true	6	true
73154	2876542724609370	6049079296875	2	true	2	true	5	true
73153	43581578125	728664453125	9	true	2	true	2	true
73149	340848671875	66479734375	8	true	2	true	0	false
73147	4153834765625	77986625	23	true	0	false	3	true
73146	4042408984375	7789634375	14	true	0	false	3	true
73143	1855448828125	66081828125	17	true	0	false	1	true
73142	18978353515625	663092890625	13	true	1	true	5	true
73139	25073568359375	60876.25	11	true	0	false	1	true
73137	4104866015625	69257234375	12	true	2	true	7	true
73136	414609765625	6806965625	10	true	0	false	4	true
73134	41055375	704249375	16	true	0	false	3	true
73124	100809560546875	6102644140625	4	true	0	false	0	false
73123	411821171875	6400328515625	8	true	0	false	4	true
73122	3974009765625	6284116015625	10	true	2	true	1	true
73120	3887423046875	619753515625	15	true	1	true	0	false
73119	118938974609375	60618015625	9	true	0	false	1	true
73114	361511328125	643262265625	3	true	0	false	6	true
73112	4414234765625	69378.75	6	true	0	false	4	true
73111	572194580078125	5983760546875	14	true	1	true	4	true
73110	617810791015625	5932659375	4	true	1	true	12	true
73105	2980619140625	6691953125	15	true	1	true	0	false
73104	3005645703125	681756484375	10	true	0	false	3	true
73103	30162.25	657725546875	10	true	1	true	2	true
73100	28268349609375	664219609375	10	true	0	false	2	true
73096	3336677734375	651170390625	9	true	0	false	4	true
73092	799718994140625	58948421875	7	true	1	true	2	true
73090	640892919921875	5746657421875	7	true	0	false	6	true
73088	163321953125	6537225390625	2	true	0	false	4	true
73086	377579140625	6120482421875	8	true	0	false	2	true
73085	2881287890625	6082784375	20	true	0	false	3	true
73083	3431407421875	59085953125	8	true	0	false	2	true
73082	336950859375	6048738671875	7	true	1	true	3	true
73081	3280797265625	617279453125	7	true	0	false	4	true
73080	31023828125	608319375	11	true	1	true	3	true
73076	3480695703125	6254302734375	7	true	0	false	2	true
73075	3365605078125	6320827734375	11	true	1	true	1	true
73072	32468029296875	5850656640625	8	true	0	false	4	true
73070	30079470703125	6321123828125	23	true	1	true	3	true
73069	3214615234375	64576921875	5	true	0	false	2	true
73065	3633890625	6040191796875	9	true	0	false	2	true
73062	4575636328125	712033515625	14	true	0	false	4	true
73061	392412578125	786913671875	5	true	1	true	8	true
73058	29470111328125	64540296875	7	true	2	true	3	true
73057	3438710546875	573746328125	11	true	1	true	2	true
73056	3354266796875	5801247265625	19	true	0	false	0	false
73055	3568278515625	575339609375	10	true	0	false	6	true
73054	357512265625	5889350390625	11	true	0	false	6	true
73049	3686663671875	58121625	10	true	0	false	6	true
73048	3790951953125	582929375	8	true	0	false	3	true
73046	3888515234375	5983077734375	10	true	1	true	1	true
73037	124642158203125	5882076171875	5	true	0	false	2	true
73036	15023318359375	57847765625	8	true	1	true	4	true
73033	43442265625	681869609375	7	true	0	false	2	true
73032	42218046875	6937659375	12	true	1	true	4	true
73030	426912265625	67687265625	10	true	0	false	0	false
73027	383449755859375	5850639453125	9	true	1	true	0	false
73026	324580859375	5666608203125	5	true	0	false	9	true
73024	39041337890625	6003258984375	11	true	0	false	5	true
73022	22012333984375	5743340625	9	true	1	true	3	true
73020	25922138671875	58819.5	9	true	0	false	4	true
73017	6017376098632810	5744531640625	10	true	0	false	12	true
73016	9847435913085930	5795462109375	4	true	11	true	3	true
73014	7451942138671870	562019296875	10	true	1	true	1	true
73011	4322822265625	778656328125	11	true	0	false	3	true
73010	4351978125	765718671875	5	true	0	false	7	true
73009	4407741796875	661590703125	8	true	0	false	1	true
73005	480816484375	72473125	6	true	1	true	13	true
73004	48328609375	714076640625	3	true	1	true	6	true
73000	4481987890625	74094171875	2	true	0	false	6	true
72999	4561809375	5772402734375	8	true	1	true	2	true
72998	4387190625	586164921875	13	true	0	false	8	true
72996	4675958203125	5725269921875	10	true	0	false	1	true
72995	4768623046875	605825625	10	true	0	false	2	true
72994	4721266015625	6235283984375	18	true	2	true	3	true
72991	455611015625	6487620703125	24	true	1	true	2	true
72990	481814609375	632543359375	7	true	0	false	2	true
72986	425319453125	5786609375	6	true	0	false	3	true
72984	4465701953125	643598984375	11	true	0	false	1	true
72983	4512048046875	6029848046875	7	true	1	true	4	true
72980	4501745703125	5685904296875	7	true	0	false	0	false
72979	43362265625	6200892578125	7	true	1	true	2	true
72978	4544533203125	621974140625	6	true	2	true	6	true
72977	42326265625	616184296875	14	true	1	true	2	true
72970	4701090625	6517192578125	8	true	1	true	5	true
72968	3961169921875	76757125	8	true	0	false	5	true
72966	4424643359375	5567515234375	5	true	1	true	4	true
72964	4284951953125	60383484375	9	true	0	false	3	true
72962	41079296875	60172.25	9	true	0	false	2	true
72961	4861958203125	6673721875	14	true	1	true	3	true
72960	4760883984375	677881015625	5	true	3	true	3	true
72958	465968203125	664102890625	8	true	1	true	2	true
72953	3706398828125	6277066015625	24	true	2	true	4	true
72952	369055078125	627106015625	28	true	1	true	5	true
72950	27681556640625	60131703125	9	true	1	true	0	false
72946	31142970703125	552830390625	9	true	1	true	6	true
72945	4302307421875	5591656640625	11	true	1	true	2	true
72944	4195954296875	54938375	8	true	0	false	2	true
72942	4094205859375	5649316015625	6	true	0	false	1	true
72941	4016858203125	579113125	6	true	1	true	17	true
72936	906206640625	5796472265625	7	true	2	true	6	true
72935	33789203125	56340796875	12	true	1	true	3	true
72932	4836789453125	559048828125	9	true	1	true	0	false
72931	20329919921875	58990	10	true	0	false	1	true
72930	20981134765625	6026084375	15	true	0	false	3	true
72926	490797734375	67953703125	5	true	0	false	2	true
72924	195959609375	58522578125	12	true	0	false	2	true
72922	450162734375	6701840625	10	true	0	false	3	true
72920	4714229296875	5442108203125	4	true	1	true	1	true
72918	29542771484375	620028515625	12	true	0	false	0	false
72917	208317265625	5745693359375	10	true	1	true	2	true
72914	275132861328125	5547670703125	13	true	0	false	3	true
72912	29549982421875	5936146875	7	true	0	false	0	false
72911	16274705078125	5746115234375	15	true	0	false	8	true
72910	16386796875	5848234765625	5	true	6	true	1	true
72906	1763719140625	5870086328125	9	true	0	false	4	true
72905	3727391796875	5646731640625	4	true	0	false	6	true
72902	18523193359375	554767265625	3	true	0	false	2	true
72901	5284228515625	5537512890625	5	true	0	false	5	true
72900	620605126953125	5381682421875	10	true	1	true	2	true
72898	701491015625	5645680859375	8	true	1	true	1	true
72896	747498095703125	5537168359375	3	true	0	false	1	true
72894	10312123046875	56377359375	14	true	1	true	3	true
72891	2651954345703120	5438723046875	7	true	2	true	4	true
72888	449279921875	5454608984375	6	true	2	true	4	true
72886	28072201171875	5880515625	5	true	1	true	4	true
72884	1686482421875	6155868359375	10	true	0	false	1	true
72882	187404453125	5702666796875	7	true	0	false	1	true
72881	1191209375	5638295703125	5	true	2	true	4	true
72880	117089931640625	5493731640625	3	true	0	false	6	true
72877	17701837890625	605902578125	7	true	1	true	5	true
72875	2361960546875	5632565234375	6	true	0	false	11	true
72874	21985396484375	5711931640625	5	true	1	true	0	false
72871	413780703125	5394985546875	7	true	3	true	1	true
72868	24125734375	580236875	2	true	0	false	11	true
72866	92669169921875	545032109375	3	true	0	false	17	true
72864	28046236328125	5768120703125	9	true	0	false	1	true
72862	4895809375	58995.75	10	true	1	true	1	true
72860	26040427734375	5808836328125	4	true	0	false	2	true
72859	48143265625	5285593359375	5	true	0	false	2	true
72857	28199193359375	5580123828125	9	true	0	false	0	false
72855	4732441796875	5082809765625	9	true	1	true	2	true
72854	4849810546875	5012715234375	6	true	0	false	2	true
72852	4583819140625	5086175390625	5	true	0	false	2	true
72851	417897734375	5249966796875	7	true	0	false	0	false
72848	4653273046875	5291676953125	9	true	0	false	1	true
72846	4465883984375	493326953125	5	true	1	true	4	true
72842	122753134765625	533833671875	21	true	0	false	4	true
72840	29430947265625	5738407421875	9	true	1	true	2	true
72838	466409375	742408046875	6	true	0	false	5	true
72836	1949791796875	5490747265625	1	true	0	false	2	true
72835	4804603515625	472230703125	4	true	0	false	1	true
72834	46732046875	47875453125	11	true	0	false	0	false
72832	4921771484375	4565345703125	13	true	0	false	1	true
72828	107726748046875	54742984375	5	true	0	false	0	false
72826	4257731640625	79209953125	5	true	0	false	1	true
72824	3291499609375	5448443359375	7	true	0	false	5	true
72822	4856155859375	654250390625	2	true	0	false	4	true
72821	2809925390625	5283951953125	14	true	13	true	0	false
72820	28115677734375	52705.25	18	true	14	true	1	true
72819	2908446484375	538993046875	15	true	1	true	1	true
72817	9818580932617180	5128809375	10	true	1	true	0	false
72816	2432102294921870	4985220703125	7	true	0	false	2	true
72812	299666064453125	5271344140625	3	true	0	false	3	true
72810	513407373046875	496985390625	7	true	1	true	0	false
72808	3732054931640620	4792811328125	9	true	0	false	1	true
72806	9038408813476560	4860797265625	7	true	0	false	3	true
72804	47975439453125	5220123828125	3	true	0	false	3	true
72801	95711005859375	5237440625	3	true	10	true	0	false
72800	94116669921875	5288041015625	12	true	0	false	1	true
72799	8773181640625	5151327734375	18	true	1	true	1	true
72798	85599931640625	5242603515625	8	true	0	false	4	true
72796	3183012109375	53558265625	10	true	1	true	2	true
72792	7862736328125	530174375	6	true	0	false	6	true
72790	434633828125	532568125	4	true	1	true	4	true
72789	1131409765625	517480625	6	true	0	false	2	true
72786	104393408203125	5040933984375	11	true	1	true	2	true
72782	3259679443359370	4610258203125	5	true	0	false	4	true
72780	13794763671875	555431875	3	true	0	false	2	true
72778	41513078125	4951877734375	3	true	1	true	1	true
72776	258226875	5477377734375	2	true	0	false	0	false
72774	490716171875	513881875	6	true	1	true	3	true
72772	151097900390625	554160625	9	true	0	false	0	false
72770	2426240625	5440856640625	3	true	0	false	5	true
72768	680152001953125	49327328125	2	true	0	false	9	true
72767	26530935546875	515520546875	3	true	19	true	1	true
72766	256675390625	52103625	21	true	0	false	0	false
72763	138357958984375	535824765625	11	true	3	true	1	true
72762	146717216796875	5406248828125	5	true	0	false	1	true
72759	8768544921875	49593234375	1	true	0	false	5	true
72756	281093359375	5091044140625	18	true	0	false	0	false
72754	127487841796875	5055776953125	6	true	3	true	2	true
72753	3810728125	52938109375	11	true	1	true	1	true
72752	3858949609375	5399252734375	7	true	0	false	0	false
72751	3632695703125	5277709765625	5	true	0	false	1	true
72748	394953671875	5094640625	6	true	0	false	0	false
72746	375323984375	503208984375	4	true	0	false	1	true
72744	3787131640625	5156403515625	9	true	0	false	0	false
72740	29746658203125	516677890625	11	true	0	false	1	true
72738	22099564453125	5292265625	3	true	1	true	11	true
72737	1124290771484370	466454140625	6	true	0	false	4	true
72735	3924391796875	488243203125	5	true	7	true	0	false
72734	3798208203125	4832951171875	12	true	0	false	2	true
72731	86715380859375	4804461328125	3	true	5	true	2	true
72730	689106396484375	470942421875	7	true	0	false	0	false
72728	83814287109375	4689049609375	6	true	0	false	0	false
72724	676334619140625	515992578125	6	true	0	false	2	true
72722	4721641796875	4239280078125	1	true	7	true	0	false
72720	342331015625	5097291796875	5	true	0	false	3	true
72719	46986765625	4090705859375	3	true	0	false	1	true
72718	479436171875	3961114453125	6	true	1	true	4	true
72715	550881640625	4496370703125	4	true	0	false	0	false
72711	1040707275390620	42332484375	9	true	4	true	0	false
72710	24501259765625	4263554296875	7	true	0	false	1	true
72708	143995849609375	3971430859375	1	true	0	false	2	true
72705	43375171875	4481314453125	4	true	0	false	3	true
72704	4203116796875	4423319140625	8	true	0	false	6	true
72701	1099641015625	489194296875	6	true	0	false	6	true
72698	30582572265625	5004255078125	7	true	0	false	0	false
72696	31155466796875	485567890625	4	true	3	true	2	true
72694	328097109375	52573328125	8	true	0	false	3	true
72693	19395650390625	5254743359375	2	true	2	true	0	false
72691	434067626953125	4283474609375	4	true	1	true	3	true
72690	485577880859375	413648046875	8	true	0	false	5	true
72689	733333740234375	3943134765625	4	true	1	true	1	true
72688	9320845703125	39570796875	2	true	0	false	7	true
72686	72207587890625	430880546875	5	true	0	false	1	true
72681	105846708984375	457029375	2	true	0	false	2	true
72678	2.04641e+16	3643249609375	3	true	0	false	0	false
72676	64709052734375	3734522265625	6	true	0	false	3	true
72673	18960265625	4600401953125	4	true	0	false	7	true
72672	18113904296875	4623748828125	8	true	0	false	2	true
72670	168333984375	4617494921875	13	true	1	true	1	true
72668	15409625	4615250390625	12	true	0	false	0	false
72667	4925601953125	3604294140625	4	true	0	false	24	true
72666	4907369140625	3719042578125	6	true	1	true	1	true
72665	15046890625	50247953125	5	true	3	true	1	true
72664	16620689453125	4946297265625	4	true	1	true	1	true
72663	490780859375	3927120703125	2	true	7	true	2	true
72662	41569619140625	38109765625	7	true	0	false	2	true
72658	530482470703125	3543876953125	2	true	0	false	0	false
72651	2283678125	503256328125	11	true	0	false	1	true
72650	2081117578125	502069296875	4	true	0	false	0	false
72649	18160970703125	508099921875	2	true	0	false	1	true
72646	1723304296875	5271800390625	4	true	0	false	1	true
72645	22437083984375	4737968359375	9	true	0	false	5	true
72642	9698515625	4231010546875	8	true	0	false	1	true
72640	24447892578125	4944599609375	9	true	0	false	3	true
72637	143278271484375	475479609375	3	true	0	false	1	true
72635	3336933984375	4872732421875	2	true	0	false	3	true
72633	348992578125	4502055859375	1	true	1	true	0	false
72632	3429103515625	4221090234375	6	true	0	false	0	false
72631	4429190625	41067953125	5	true	1	true	0	false
72628	333193046875	4596265234375	9	true	0	false	0	false
72624	21195720703125	4385837109375	4	true	0	false	1	true
72622	38243.5	4472248828125	7	true	0	false	2	true
72620	1935180859375	481436484375	3	true	0	false	0	false
72618	4548500390625	4255620703125	6	true	6	true	0	false
72617	28389025390625	403624375	12	true	1	true	0	false
72616	283839296875	4176471875	17	true	0	false	0	false
72615	154995439453125	39090796875	18	true	0	false	0	false
72614	154328271484375	4066851171875	11	true	0	false	0	false
72613	124607861328125	3582786328125	14	true	0	false	0	false
72612	11560947265625	35546109375	0	false	0	false	5	true
72611	12330955078125	3900723046875	0	false	0	false	4	true
72610	129915712890625	410501328125	3	true	0	false	1	true
72608	27025185546875	4306078515625	4	true	0	false	0	false
72605	25466560546875	4305602734375	2	true	1	true	1	true
72602	1742852734375	41784953125	7	true	0	false	0	false
72601	19626564453125	416150234375	3	true	0	false	4	true
72593	47512880859375	32375048828125	5	true	0	false	1	true
72590	8306212890625	353622890625	8	true	1	true	0	false
72588	4395884765625	358051328125	2	true	0	false	0	false
72587	11562490234375	4201406640625	5	true	1	true	0	false
72584	2678886328125	380384140625	3	true	0	false	1	true
72583	139507841796875	362215859375	6	true	0	false	0	false
72581	467325625	3604709765625	18	true	0	false	0	false
72579	2978929296875	394609453125	15	true	0	false	0	false
72578	31349548828125	35177046875	0	false	0	false	7	true
72575	37887015625	3892083984375	4	true	6	true	0	false
72574	372514140625	403651640625	18	true	0	false	0	false
72573	4287352734375	3901777734375	23	true	0	false	0	false
72570	98932412109375	341096953125	6	true	1	true	1	true
72569	1324807421875	4438450390625	2	true	0	false	2	true
72566	3646020703125	361686953125	3	true	0	false	6	true
72564	40154390625	4096958984375	4	true	0	false	1	true
72562	34698234375	3820814453125	3	true	0	false	0	false
72558	3705646875	3364191015625	16	true	0	false	0	false
72555	422281494140625	3053148828125	1	true	1	true	6	true
72554	591639306640625	30117947265625	1	true	0	false	8	true
72552	8715662109375	3180967578125	0	false	0	false	1	true
72551	15556376953125	26731099609375	2	true	0	false	0	false
72548	4304390625	27197408203125	7	true	0	false	0	false
72544	630504931640625	27391625	2	true	0	false	5	true
72542	31729853515625	3836390625	6	true	0	false	2	true
72540	22610572265625	42157515625	2	true	0	false	1	true
72538	1.39811e+16	29117521484375	7	true	0	false	0	false
72536	47153734375	3284231640625	6	true	0	false	1	true
72535	4073730859375	33867203125	14	true	1	true	15	true
72534	4016662109375	3532633984375	0	false	6	true	1	true
72530	20187705078125	3870376953125	3	true	0	false	0	false
72528	24589796875	37855640625	3	true	0	false	0	false
72525	4727640625	2972002734375	5	true	0	false	0	false
72524	4449303515625	28117255859375	3	true	0	false	1	true
72522	4552834375	30653953125	8	true	0	false	10	true
72521	419941328125	29464107421875	1	true	6	true	0	false
72518	49123875	2988448828125	8	true	0	false	0	false
72517	4798549609375	259243359375	5	true	0	false	0	false
72515	466957578125	235426171875	4	true	0	false	0	false
72514	4429271875	23251560546875	8	true	0	false	0	false
72511	4480573046875	258234375	2	true	6	true	0	false
72507	3807331640625	26120283203125	1	true	0	false	1	true
72506	3979446875	28642310546875	6	true	0	false	0	false
72502	758289306640625	24993099609375	3	true	0	false	0	false
72501	215863125	3411592578125	8	true	0	false	0	false
72499	120631044921875	309623515625	8	true	0	false	4	true
72498	117153154296875	30886013671875	16	true	0	false	2	true
72496	13118796875	301678359375	2	true	4	true	0	false
72493	2004904296875	30987400390625	8	true	0	false	0	false
72492	17850345703125	300783671875	7	true	0	false	1	true
72488	358745546875	30022625	3	true	6	true	0	false
72486	28268072265625	34126734375	3	true	0	false	1	true
72485	1022883984375	21319255859375	1	true	0	false	0	false
72484	114697314453125	201260234375	5	true	1	true	0	false
72482	107794638671875	252465078125	8	true	0	false	0	false
72479	2518462890625	22694552734375	9	true	0	false	1	true
72478	1.65738e+16	2225430859375	1	true	4	true	7	true
72476	3604259521484370	23076458984375	5	true	1	true	0	false
72475	58480458984375	20059447265625	1	true	0	false	4	true
72474	421938671875	20109888671875	14	true	0	false	1	true
72472	55895390625	21893078125	4	true	0	false	0	false
72470	4639158630371090	19771033203125	8	true	0	false	0	false
72468	1.63697e+16	17529140625	6	true	0	false	0	false
72465	81194560546875	17772375	11	true	0	false	0	false
72458	3427301171875	2811706640625	12	true	0	false	0	false
72457	475333828125	187087890625	3	true	0	false	0	false
72453	15196767578125	2151217578125	6	true	0	false	0	false
72452	142160302734375	23588548828125	1	true	0	false	0	false
72448	129492705078125	26198685546875	8	true	0	false	0	false
72446	10710119140625	29230390625	1	true	0	false	0	false
72444	4923221875	20284994140625	2	true	0	false	3	true
72443	21139509765625	197397578125	7	true	1	true	0	false
72442	23422583984375	209164296875	5	true	1	true	0	false
72439	21520734375	18005119140625	5	true	1	true	0	false
72438	1867012890625	1781521484375	4	true	0	false	0	false
72437	2026640234375	23361041015625	11	true	0	false	0	false
72436	20773208984375	2430331640625	1	true	0	false	0	false
72432	4220022265625	249480625	3	true	0	false	4	true
72427	22719205078125	2858737109375	7	true	0	false	0	false
72426	2533219921875	29831912109375	5	true	1	true	2	true
72424	203306796875	27426025390625	2	true	0	false	5	true
72421	31335478515625	3228098828125	1	true	0	false	3	true
72420	3391190625	31597966796875	0	false	0	false	7	true
72416	29888703125	27050892578125	1	true	0	false	0	false
72415	26823626953125	294614296875	0	false	0	false	7	true
72412	483881884765625	156496533203125	10	true	0	false	0	false
72411	1.30269e+16	13162203125	2	true	2	true	6	true
72410	210542724609375	13733267578125	1	true	0	false	10	true
72406	69693359375	137277939453125	1	true	8	true	0	false
72404	110773486328125	158769267578125	13	true	0	false	1	true
72403	3924663671875	17325396484375	14	true	0	false	0	false
72402	39828078125	19199796875	4	true	0	false	0	false
72401	3657171484375	1635948046875	8	true	0	false	0	false
72400	3755707421875	147607939453125	8	true	0	false	0	false
72397	4505716796875	16665951171875	1	true	0	false	10	true
72396	4476191015625	145623017578125	7	true	0	false	0	false
72390	324889453125	246197265625	6	true	0	false	0	false
72389	3662241015625	2144878515625	7	true	0	false	0	false
72388	3515612890625	2090611328125	19	true	0	false	0	false
72385	28268083984375	1724813671875	1	true	0	false	10	true
72384	30486986328125	201050703125	3	true	0	false	3	true
72381	103680908203125	127564814453125	0	false	1	true	15	true
72380	95059912109375	120052734375	0	false	0	false	10	true
72378	81274638671875	108102548828125	11	true	0	false	0	false
72376	111357412109375	114830478515625	2	true	18	true	0	false
72374	740788427734375	84452158203125	14	true	1	true	0	false
72372	701231787109375	68046083984375	5	true	0	false	0	false
72369	23876	155211455078125	7	true	0	false	0	false
72368	258069609375	148076787109375	6	true	0	false	0	false
72364	13075060546875	1361208203125	1	true	0	false	7	true
72362	9333126953125	87614580078125	5	true	0	false	1	true
72360	41880421875	159806123046875	2	true	0	false	0	false
72359	153085322265625	126805986328125	21	true	0	false	0	false
72358	160887578125	111309091796875	0	false	13	true	1	true
72356	173269296875	9783998046875	4	true	1	true	0	false
72355	19211986328125	11316537109375	1	true	0	false	6	true
72354	200954921875	11122498046875	10	true	0	false	0	false
72352	2033619140625	133330693359375	0	false	0	false	9	true
72346	39892609375	1214857421875	6	true	0	false	0	false
72344	4893366015625	149011826171875	6	true	1	true	0	false
72341	1.7122e+16	710934716796875	5	true	0	false	0	false
72340	2600875244140620	657426416015625	10	true	0	false	0	false
72338	3038917724609370	493652490234375	7	true	1	true	0	false
72335	2397651953125	119210537109375	16	true	0	false	0	false
72334	26140359375	111181015625	33	true	2	true	7	true
72331	242791328125	90170224609375	8	true	1	true	0	false
72330	24196765625	775892919921875	0	false	0	false	7	true
72329	20312359375	651205126953125	14	true	1	true	0	false
72328	21766462890625	702855810546875	9	true	1	true	1	true
72323	545242236328125	25621796875	5	true	0	false	0	false
72322	74728291015625	2787533447265620	0	false	0	false	7	true
72321	146260087890625	1220025146484370	10	true	0	false	0	false
72320	1339898828125	3247545166015620	7	true	0	false	0	false
72319	1285354296875	84604765625	10	true	0	false	0	false
72316	4900394921875	106131982421875	13	true	0	false	0	false
72310	29628681640625	1.50851e+16	0	false	1	true	8	true
72309	3729973828125	805469189453125	14	true	1	true	0	false
72308	3408048046875	13067474609375	0	false	4	true	0	false
72306	4097318359375	94883115234375	2	true	0	false	2	true
72304	4081100390625	65221572265625	16	true	0	false	0	false
72300	160902392578125	539519580078125	3	true	0	false	0	false
72299	31819833984375	100407333984375	3	true	0	false	4	true
72298	302192578125	6928056640625	0	false	0	false	1	true
72294	2647844140625	546864697265625	7	true	0	false	0	false
72293	4553535546875	54219326171875	0	false	1	true	0	false
72292	47220078125	269029345703125	24	true	0	false	0	false
72289	23315283203125	3026407470703120	0	false	0	false	6	true
72288	2291040234375	74208251953125	8	true	0	false	0	false
72284	33923734375	1624865478515620	6	true	0	false	0	false
72282	1649212109375	254782568359375	14	true	0	false	0	false
72281	2998898828125	197023046875	8	true	1	true	0	false
72280	27855291015625	67883056640625	6	true	0	false	0	false
72277	4024587109375	3551624450683590	17	true	0	false	0	false
72276	4089087890625	1539456787109370	16	true	0	false	0	false
