# Supplementary material for: A Novel Liquid Biopsy Method Based on Specific Combinations of Vesicular Markers Allows Us to Discriminate Prostate Cancer from Hyperplasia
Source: Cells. 2024 Jul 31;13(15):1286. doi: 10.3390/cells13151286 (PMC11311686; doi:10.3390/cells13151286)
Supplement: Supplementary file 1 [file cells-13-01286-s001.zip › Dataset S1-Raw data CODI BiliGeCT Prostata/Raw data CODI BiliGeCT Prostata/090223_STAT3_Cyclin_D1_IIEXP_PR20-04__counting_scatter.xlsx]

## Sheet: 090223_STAT3_Cyclin_D1_IIEXP_PR
counting parameters
radius (nm)	300
bin width (nm)	20
locs in bin threshold	1
active channels
channel name	channel reference	min	max
Channel 0	ch0	1	10000000
Channel 1	ch1	1	10000000
Channel 2	ch2	1	10000000
clusters are positive for a channel if their counts fall within min (inclusive) and max (exclusive) for that channel
	population phenotypes	number of clusters
triple positive	Channel 0, Channel 1, Channel 2	245
double positive	Channel 0, Channel 1	22
double positive	Channel 0, Channel 2	204
double positive	Channel 1, Channel 2	1
single positive	Channel 0	71
single positive	Channel 1	3
single positive	Channel 2	19
	total positive clusters	565
15 clusters were negative for every channel
all positive clusters are listed here
columns show counts and positivity for channels with thresholds switched on
to see the full data including negative clusters please export a csv from the counting histogram rather than the counting scatter plot
cluster id	centroid x (nm)	centroid y (nm)	count for Channel 0	positive for Channel 0	count for Channel 1	positive for Channel 1	count for Channel 2	positive for Channel 2
65146	351512265625	76380953125	13	true	5	true	7	true
65145	3431276953125	754721484375	8	true	3	true	7	true
65143	33365546875	752621953125	8	true	2	true	7	true
65141	3243237890625	74328265625	10	true	2	true	10	true
65140	348415078125	738167578125	13	true	1	true	6	true
65139	3503957421875	725609765625	10	true	1	true	10	true
65138	4232067578125	687507578125	20	true	0	false	21	true
65137	4265618359375	68086328125	15	true	1	true	12	true
65135	4209437890625	67269140625	12	true	1	true	10	true
65134	30807884765625	75789296875	12	true	0	false	20	true
65133	3052057421875	758528046875	16	true	1	true	9	true
65129	36422640625	7606128125	8	true	0	false	7	true
65128	4270691015625	666867734375	15	true	0	false	10	true
65126	339270703125	780022421875	11	true	1	true	7	true
65125	3374140234375	789359375	7	true	0	false	9	true
65124	291220859375	7517459375	5	true	3	true	10	true
65123	27577361328125	750386015625	12	true	2	true	3	true
65121	31796728515625	779727578125	7	true	1	true	7	true
65117	3183103125	75178125	21	true	1	true	9	true
65115	27630796875	7595403125	3	true	0	false	15	true
65114	30073775390625	767146484375	16	true	1	true	7	true
65112	4141178515625	690904375	11	true	2	true	7	true
65110	3864301171875	67243453125	13	true	1	true	6	true
65109	3904908984375	684340625	11	true	1	true	8	true
65104	40219328125	689860078125	8	true	7	true	4	true
65103	402248828125	679784140625	17	true	2	true	6	true
65102	3324087890625	770762421875	11	true	2	true	6	true
65100	338496796875	72519078125	14	true	0	false	6	true
65099	3349209765625	7102265625	15	true	2	true	5	true
65098	27178541015625	739989609375	10	true	0	false	5	true
65092	33124484375	73102625	7	true	2	true	15	true
65091	335726953125	741207109375	13	true	0	false	14	true
65087	297418984375	741516875	7	true	1	true	10	true
65084	410861171875	666302578125	12	true	2	true	5	true
65082	34057359375	692716328125	9	true	1	true	3	true
65081	3318563671875	699427578125	9	true	2	true	7	true
65080	28572001953125	73582078125	8	true	2	true	4	true
65075	321953515625	694540859375	11	true	0	false	11	true
65074	4318613671875	644988359375	11	true	1	true	3	true
65073	423541015625	642542734375	9	true	1	true	5	true
65071	439886796875	685501796875	16	true	5	true	6	true
65068	3989816796875	662129296875	11	true	0	false	7	true
65067	39321703125	654700234375	17	true	0	false	4	true
65066	28805984375	767870390625	16	true	1	true	7	true
65065	29551767578125	774564765625	14	true	0	false	2	true
65063	438293359375	6356641015625	10	true	2	true	7	true
65059	407017890625	6493218359375	11	true	0	false	5	true
65053	4485345703125	6464255859375	19	true	0	false	4	true
65052	31518765625	72566640625	10	true	0	false	11	true
65051	31079.5	735021015625	14	true	3	true	7	true
65050	30839611328125	707746484375	12	true	1	true	2	true
65049	30848671875	704521484375	15	true	0	false	6	true
65047	424487578125	655529609375	18	true	1	true	3	true
65046	37964921875	75227640625	5	true	0	false	12	true
65045	386557734375	7513684375	10	true	0	false	6	true
65042	3151548828125	7116909375	12	true	0	false	7	true
65038	4282962109375	738886015625	7	true	1	true	9	true
65037	4337733203125	728569453125	13	true	1	true	8	true
65035	441778046875	745309296875	9	true	3	true	11	true
65034	4186080078125	719487109375	10	true	0	false	5	true
65033	4134065625	72419375	10	true	0	false	11	true
65032	4221809765625	728551796875	17	true	0	false	6	true
65023	411673828125	680631171875	8	true	1	true	9	true
65021	402817734375	723104609375	11	true	4	true	7	true
65019	3801576953125	742631875	6	true	1	true	10	true
65016	3713691015625	7717534375	11	true	2	true	8	true
65015	3774433984375	76836734375	9	true	1	true	11	true
65010	3953766796875	71104328125	9	true	1	true	6	true
65009	3841474609375	703152421875	9	true	1	true	6	true
65008	3652965625	729604375	9	true	0	false	9	true
65007	3838924609375	728282890625	6	true	0	false	6	true
65003	3747569921875	7183665625	9	true	2	true	8	true
64999	437292109375	760804296875	12	true	1	true	7	true
64997	400609140625	735244296875	6	true	1	true	10	true
64992	41708046875	76794625	10	true	0	false	3	true
64991	40735.25	7712634375	13	true	1	true	6	true
64989	4268012109375	7720371875	10	true	1	true	11	true
64987	39852421875	755331015625	8	true	4	true	9	true
64981	4492853125	640762421875	13	true	0	false	6	true
64980	441111640625	70691546875	11	true	0	false	10	true
64979	448157265625	70321046875	17	true	2	true	5	true
64978	4397488671875	718750625	12	true	0	false	8	true
64977	4506665625	718223125	5	true	2	true	13	true
64976	3955042578125	7780965625	22	true	1	true	6	true
64975	4002614453125	786041015625	11	true	0	false	7	true
64974	431522265625	6966090625	10	true	2	true	17	true
64970	4263887890625	712463125	10	true	1	true	5	true
64969	414359296875	707047421875	9	true	1	true	3	true
64964	46037171875	707139453125	9	true	0	false	11	true
64962	2657453125	762270390625	88	true	4	true	32	true
64961	26523462890625	762214296875	92	true	4	true	30	true
64960	265804765625	761147265625	76	true	4	true	27	true
64959	26513576171875	761640703125	85	true	4	true	34	true
64954	4837103515625	72697140625	7	true	1	true	9	true
64953	4693706640625	718253515625	5	true	1	true	6	true
64950	26543529296875	7633234375	86	true	4	true	26	true
64947	2649723828125	76418828125	70	true	3	true	24	true
64946	31191599609375	68309703125	2	true	0	false	12	true
64944	3519037109375	671828984375	12	true	0	false	4	true
64943	3484712890625	683498359375	13	true	1	true	3	true
64941	3593641015625	6674940625	10	true	0	false	5	true
64938	366161953125	69305859375	9	true	0	false	8	true
64937	3800245703125	6939884375	8	true	1	true	8	true
64936	2936562109375	78278.5	2	true	1	true	16	true
64928	27572896484375	776705703125	15	true	1	true	9	true
64927	28479455078125	7801853125	12	true	2	true	6	true
64926	220680625	780902265625	28	true	0	false	5	true
64925	21699689453125	772923203125	8	true	1	true	10	true
64924	23458400390625	7856334375	13	true	1	true	8	true
64921	26368.75	7678190625	7	true	7	true	4	true
64920	2728505078125	792876875	10	true	0	false	11	true
64917	34947640625	700042890625	10	true	2	true	4	true
64915	26795625	773071875	7	true	1	true	11	true
64913	2613912109375	78318640625	14	true	2	true	6	true
64912	24259078125	773596640625	11	true	1	true	7	true
64911	2317035546875	771977734375	7	true	0	false	10	true
64907	25781908203125	774278671875	13	true	1	true	5	true
64906	3672446875	708402734375	8	true	1	true	2	true
64905	3562270703125	716728671875	13	true	1	true	5	true
64903	357914921875	7071203125	16	true	1	true	3	true
64897	217697578125	7885453125	11	true	0	false	9	true
64895	21443375	761161796875	11	true	1	true	8	true
64889	23000580078125	7644696875	9	true	1	true	7	true
64886	3580888671875	776059296875	8	true	2	true	6	true
64884	26113162109375	726724765625	6	true	1	true	8	true
64883	27399041015625	724627734375	14	true	0	false	6	true
64881	24580216796875	720424609375	10	true	1	true	6	true
64879	24964673828125	739672734375	10	true	0	false	8	true
64877	23312154296875	721518046875	12	true	2	true	3	true
64875	3795997265625	7751453125	14	true	0	false	8	true
64872	22841935546875	729979609375	6	true	5	true	6	true
64869	446774921875	735891484375	8	true	1	true	7	true
64867	4323547265625	75173640625	9	true	1	true	6	true
64865	28682798828125	71786015625	11	true	2	true	4	true
64863	3706474609375	684323828125	12	true	1	true	5	true
64862	296538515625	700260703125	8	true	1	true	5	true
64859	3645098828125	7422909375	12	true	3	true	6	true
64858	489617578125	71727390625	6	true	0	false	7	true
64856	29612744140625	79051734375	7	true	2	true	8	true
64853	2618553125	7060984375	14	true	0	false	4	true
64851	455354765625	6578003125	11	true	1	true	5	true
64850	3658152734375	64548046875	7	true	1	true	9	true
64849	3660729296875	65609578125	10	true	1	true	6	true
64847	37758734375	6338634375	8	true	1	true	5	true
64845	356079453125	6399906640625	8	true	2	true	5	true
64844	3643881640625	791819765625	5	true	0	false	9	true
64843	35363.75	7890440625	8	true	0	false	15	true
64841	3795841015625	78819390625	10	true	2	true	9	true
64837	301389296875	715306953125	13	true	3	true	3	true
64834	4848908984375	701517734375	18	true	2	true	8	true
64833	4798841015625	7071459375	11	true	0	false	1	true
64829	47240671875	695480546875	6	true	1	true	6	true
64828	47748546875	68216609375	10	true	2	true	20	true
64826	490838828125	686380703125	10	true	2	true	7	true
64825	4939654296875	672088046875	15	true	1	true	8	true
64823	482636328125	670518828125	9	true	3	true	8	true
64822	4615721875	6418166796875	10	true	1	true	8	true
64821	4549184765625	622551640625	9	true	1	true	5	true
64818	4795901171875	594218125	6	true	0	false	10	true
64817	4889787109375	6045687109375	6	true	0	false	7	true
64816	4833815234375	6398990234375	10	true	1	true	9	true
64815	48403046875	623455390625	9	true	0	false	4	true
64810	43691390625	60781109375	7	true	4	true	55	true
64809	428859453125	61717984375	10	true	2	true	5	true
64807	4064548828125	744113125	6	true	0	false	9	true
64805	4533135546875	6052803125	12	true	1	true	3	true
64804	47144265625	60519140625	10	true	0	false	9	true
64803	460617421875	6110545703125	11	true	1	true	8	true
64801	4706513671875	62208546875	10	true	1	true	4	true
64797	474554609375	649748359375	11	true	0	false	4	true
64789	2337830078125	75774125	10	true	1	true	1	true
64787	44002828125	66382578125	26	true	2	true	7	true
64785	4526506640625	752089375	7	true	1	true	7	true
64783	29536484375	728905234375	10	true	1	true	7	true
64781	3203208203125	705209453125	10	true	1	true	5	true
64780	3985848828125	6382160546875	10	true	1	true	2	true
64779	3947684375	62675.25	18	true	2	true	0	false
64777	4029346875	6104162109375	26	true	2	true	7	true
64773	27735568359375	702733125	5	true	2	true	4	true
64771	228597578125	704786484375	9	true	0	false	1	true
64769	3801248046875	62358296875	14	true	0	false	5	true
64768	419610078125	6201423828125	10	true	0	false	4	true
64765	46326546875	669508515625	9	true	1	true	8	true
64763	49220359375	630529453125	13	true	0	false	5	true
64761	25400298828125	756147421875	6	true	1	true	6	true
64760	42325578125	6070986328125	9	true	0	false	5	true
64757	3569288671875	622591015625	12	true	0	false	4	true
64756	4484658984375	69040078125	4	true	0	false	9	true
64751	4897567578125	656717578125	7	true	0	false	3	true
64750	23686513671875	69931125	12	true	2	true	5	true
64746	184186953125	75121125	12	true	1	true	3	true
64745	193524140625	730553046875	9	true	3	true	4	true
64743	20941455078125	74601859375	8	true	0	false	5	true
64742	17531126953125	76754546875	8	true	4	true	6	true
64739	19637947265625	718536484375	12	true	0	false	1	true
64738	156744609375	765965703125	10	true	2	true	1	true
64737	15971990234375	77720765625	16	true	1	true	2	true
64736	15010970703125	76515984375	15	true	1	true	2	true
64734	162521767578125	78556796875	13	true	0	false	5	true
64732	15592595703125	75578671875	10	true	2	true	3	true
64727	1977963671875	7606853125	13	true	1	true	3	true
64725	19520978515625	78033859375	9	true	0	false	6	true
64723	149473720703125	7853996875	8	true	1	true	2	true
64720	1612512109375	733432578125	12	true	2	true	3	true
64719	1650165234375	737458984375	8	true	1	true	3	true
64717	1658095703125	7451259375	8	true	4	true	4	true
64716	176454921875	733255078125	15	true	1	true	3	true
64711	28498580078125	68171625	10	true	0	false	2	true
64709	29717154296875	67475640625	9	true	1	true	3	true
64707	4680934375	742088125	4	true	1	true	5	true
64705	462568359375	587166171875	7	true	0	false	11	true
64704	3345331640625	662343671875	10	true	0	false	3	true
64703	31970232421875	6627128125	7	true	1	true	3	true
64700	3758124609375	6128015625	9	true	0	false	10	true
64699	363528828125	61214859375	17	true	1	true	8	true
64696	4424375390625	5738118359375	7	true	2	true	6	true
64694	431416171875	5962935546875	7	true	2	true	5	true
64692	17701423828125	787811640625	9	true	3	true	2	true
64689	4041927734375	5964453125	11	true	1	true	5	true
64688	4140195703125	78752671875	9	true	0	false	3	true
64687	4232049609375	790462421875	7	true	1	true	4	true
64683	20874423828125	7132490625	6	true	1	true	5	true
64681	45258328125	56633953125	11	true	1	true	4	true
64680	29373828125	665769375	8	true	3	true	3	true
64679	29795296875	656092421875	11	true	0	false	3	true
64677	31276625	6495635546875	10	true	0	false	4	true
64673	46245359375	570006640625	7	true	2	true	6	true
64672	3808512890625	5968141796875	15	true	0	false	6	true
64671	39304	585695234375	4	true	0	false	8	true
64667	3102423828125	635903203125	11	true	0	false	1	true
64666	29583201171875	62344171875	10	true	0	false	2	true
64665	29718140625	6398644140625	14	true	0	false	9	true
64661	21359314453125	72746515625	9	true	0	false	8	true
64659	350561015625	6049561328125	6	true	0	false	4	true
64657	14540529296875	7540371875	8	true	1	true	5	true
64656	475554765625	751710078125	6	true	0	false	4	true
64654	4478017578125	775128671875	22	true	0	false	1	true
64652	27924775390625	6727284375	8	true	0	false	0	false
64651	26306572265625	687003203125	7	true	0	false	3	true
64648	4175987890625	580574453125	12	true	0	false	7	true
64647	4066819921875	5753795703125	7	true	1	true	9	true
64642	196188828125	699469375	7	true	3	true	3	true
64641	21164.25	68800796875	10	true	1	true	7	true
64640	1849400390625	714494453125	3	true	2	true	4	true
64632	1461897265625	744118359375	44	true	0	false	0	false
64631	1500046875	7421915625	17	true	0	false	0	false
64629	135470751953125	745482578125	8	true	1	true	1	true
64628	1352160546875	73149671875	6	true	1	true	2	true
64625	141021923828125	71117296875	5	true	1	true	1	true
64620	12956025390625	7708996875	7	true	1	true	2	true
64619	119289609375	75567796875	13	true	3	true	6	true
64617	48758921875	74403.75	9	true	1	true	5	true
64616	1073286328125	7544621875	3	true	5	true	3	true
64615	1155930859375	74198.5	9	true	1	true	5	true
64609	4010214453125	5630588671875	10	true	0	false	2	true
64607	30062060546875	610329609375	4	true	1	true	2	true
64606	26915244140625	65245734375	20	true	0	false	2	true
64604	2665276953125	670022265625	10	true	1	true	1	true
64601	2251077734375	679930625	10	true	0	false	4	true
64599	21311234375	668616640625	4	true	1	true	3	true
64598	82608447265625	775932109375	38	true	1	true	1	true
64597	82049912109375	77661875	36	true	1	true	1	true
64591	10543513671875	772309375	9	true	1	true	1	true
64588	48510625	565302734375	6	true	0	false	2	true
64585	23819017578125	6831803125	9	true	0	false	2	true
64584	3574033203125	5842336328125	5	true	1	true	1	true
64583	3473203515625	575368125	11	true	0	false	0	false
64577	433933046875	542026796875	9	true	0	false	1	true
64575	4561814453125	5429916015625	6	true	1	true	3	true
64573	25073373046875	67720203125	6	true	0	false	3	true
64571	1717149609375	69697703125	5	true	0	false	6	true
64568	4653585546875	497534375	2	true	0	false	16	true
64567	472343828125	515127734375	9	true	1	true	1	true
64565	4856696484375	497905625	4	true	1	true	3	true
64564	4904988671875	5245290234375	6	true	0	false	4	true
64563	4810667578125	5319484375	7	true	1	true	3	true
64559	3345490625	5711696484375	4	true	2	true	4	true
64557	4789384765625	4793373046875	6	true	0	false	3	true
64556	474238046875	54316328125	3	true	1	true	6	true
64554	459905234375	484063125	14	true	0	false	5	true
64552	4065440234375	547834453125	8	true	0	false	1	true
64551	40511546875	535254296875	5	true	0	false	4	true
64546	669117138671875	772256171875	2	true	1	true	11	true
64545	634586328125	783896640625	7	true	0	false	2	true
64541	79050625	762969296875	13	true	3	true	2	true
64540	3276505078125	5939640625	9	true	0	false	3	true
64539	3383713671875	5842787109375	13	true	0	false	2	true
64534	22225326171875	6324459375	16	true	0	false	2	true
64533	21308921875	6395269140625	9	true	0	false	1	true
64531	2336973828125	644553515625	6	true	0	false	1	true
64530	10852416015625	689265703125	4	true	1	true	4	true
64529	1232254296875	703583203125	8	true	0	false	1	true
64528	242044609375	64065609375	7	true	3	true	3	true
64527	24077265625	65745390625	8	true	1	true	1	true
64524	237984921875	6209769921875	7	true	0	false	1	true
64522	25150041015625	658517890625	11	true	1	true	2	true
64519	100660458984375	6669153125	7	true	0	false	2	true
64517	26221458984375	640541640625	14	true	1	true	1	true
64516	103012060546875	7028271875	8	true	0	false	7	true
64515	8780765625	70733203125	12	true	2	true	2	true
64511	2770050390625	640878046875	7	true	1	true	6	true
64509	111703115234375	658962890625	9	true	1	true	0	false
64507	100368662109375	731971796875	5	true	2	true	2	true
64506	12682771484375	67134234375	7	true	1	true	0	false
64501	131391142578125	68588265625	10	true	1	true	0	false
64499	9183228515625	64739953125	7	true	1	true	0	false
64493	3264578125	6128712890625	7	true	1	true	1	true
64492	25060990234375	596966796875	9	true	0	false	1	true
64491	2658922265625	62016453125	10	true	0	false	1	true
64487	8890181640625	753618359375	2	true	2	true	3	true
64486	3644433984375	56480875	8	true	0	false	4	true
64484	3812846484375	5314456640625	16	true	0	false	1	true
64483	3798225390625	5380408984375	3	true	0	false	12	true
64481	3762351953125	565386875	9	true	0	false	6	true
64478	17032119140625	6741421875	0	false	1	true	9	true
64477	18280970703125	674042421875	7	true	0	false	4	true
64476	140333701171875	6514603125	13	true	0	false	1	true
64475	13124287109375	6438781640625	4	true	6	true	2	true
64474	14646939453125	658900234375	10	true	1	true	0	false
64473	144856328125	667892109375	5	true	0	false	8	true
64469	19119298828125	670788984375	6	true	0	false	6	true
64468	18654919921875	657931171875	8	true	1	true	2	true
64465	1725591796875	651057890625	7	true	0	false	2	true
64462	149337978515625	67961875	8	true	1	true	1	true
64457	1068334375	6398955859375	8	true	1	true	2	true
64455	22595767578125	594166328125	8	true	0	false	1	true
64453	25327115234375	572505859375	8	true	1	true	2	true
64451	156059033203125	69413203125	8	true	0	false	7	true
64450	28333203125	6276328125	7	true	1	true	4	true
64447	26499337890625	57762265625	7	true	1	true	3	true
64445	4635287109375	75794453125	6	true	1	true	5	true
64443	1885894140625	64538203125	6	true	2	true	5	true
64441	281828046875	5986551171875	6	true	0	false	4	true
64440	446012939453125	743378359375	4	true	2	true	3	true
64439	621421044921875	741157421875	4	true	1	true	4	true
64438	35200126953125	748189765625	4	true	0	false	6	true
64435	2136688720703120	744697109375	3	true	3	true	1	true
64432	1245307373046870	7555359375	6	true	1	true	3	true
64430	625023828125	751840234375	5	true	3	true	5	true
64428	4376891796875	5193812890625	4	true	0	false	2	true
64422	20517826171875	6170208984375	1	true	1	true	2	true
64419	347896171875	5591535546875	6	true	1	true	1	true
64418	17334744140625	6318645703125	10	true	0	false	2	true
64416	3876274169921870	6995834375	5	true	2	true	2	true
64415	3592228271484370	71817109375	8	true	0	false	1	true
64413	427980419921875	689385078125	6	true	2	true	3	true
64412	544285107421875	7150984375	4	true	0	false	0	false
64409	2277484619140620	73056953125	6	true	1	true	2	true
64408	2981835693359370	69007140625	2	true	0	false	3	true
64407	1.42854e+16	6997565625	8	true	1	true	0	false
64403	1186822998046870	77497984375	6	true	0	false	2	true
64399	67630390625	64835859375	3	true	0	false	2	true
64395	4855108203125	463302578125	4	true	0	false	1	true
64394	1857882421875	5906654296875	11	true	0	false	15	true
64393	19670810546875	5811445703125	9	true	0	false	3	true
64390	4100796484375	5179491015625	6	true	2	true	2	true
64389	422631328125	513977890625	8	true	1	true	4	true
64386	548453857421875	67610578125	5	true	0	false	5	true
64383	668667138671875	72110453125	4	true	0	false	5	true
64381	4700656640625	7685984375	27	true	0	false	5	true
64380	4527578125	660871328125	6	true	0	false	2	true
64379	2952042236328120	660289453125	3	true	1	true	0	false
64375	1692052734375	5942798046875	5	true	0	false	1	true
64374	2787738671875	564776015625	8	true	0	false	2	true
64371	155117529296875	5953573046875	9	true	0	false	0	false
64369	398292890625	5052582421875	2	true	1	true	3	true
64367	28910484375	5842934765625	4	true	0	false	3	true
64365	712746533203125	68455796875	4	true	1	true	1	true
64363	32024052734375	5675065234375	2	true	1	true	2	true
64361	131570859375	620313203125	5	true	2	true	21	true
64360	809096142578125	6163356640625	1	true	2	true	1	true
64359	99852548828125	614658984375	7	true	0	false	1	true
64355	4872805859375	4314889453125	4	true	0	false	0	false
64353	1354506591796870	6719153125	4	true	1	true	4	true
64351	3299610546875	55107	10	true	2	true	1	true
64349	35740.25	5389019140625	4	true	2	true	1	true
64347	4412308203125	4897626953125	7	true	0	false	1	true
64346	469329375	4348768359375	3	true	0	false	1	true
64345	4575121875	4450123046875	5	true	0	false	0	false
64342	410766796875	785183046875	12	true	0	false	2	true
64340	4169653515625	45383125	5	true	1	true	3	true
64339	4165619921875	4648441015625	5	true	1	true	8	true
64338	3916688671875	482257265625	14	true	0	false	1	true
64337	3971955078125	4904106640625	7	true	0	false	8	true
64336	4348601953125	4281594921875	4	true	0	false	0	false
64333	425393515625	47387.5	12	true	1	true	0	false
64328	1.40264e+16	6473683984375	8	true	1	true	0	false
64325	2996063671875	570493984375	4	true	1	true	0	false
64324	333896171875	525266640625	8	true	0	false	1	true
64319	22048232421875	549837734375	2	true	0	false	3	true
64317	3653734375	5031903515625	5	true	1	true	0	false
64315	3626343359375	4665051953125	5	true	0	false	0	false
64314	28269126953125	5496180859375	5	true	0	false	5	true
64311	3326363671875	5106316796875	6	true	0	false	3	true
64309	852591015625	594036640625	1	true	3	true	0	false
64307	2169073046875	53116.5	7	true	0	false	2	true
64306	23189291015625	5608017578125	3	true	1	true	3	true
64305	2468032421875	551901171875	2	true	0	false	7	true
64301	407122705078125	634087109375	5	true	1	true	0	false
64299	3421766015625	4589053515625	8	true	0	false	1	true
64297	3488992578125	439197265625	5	true	0	false	0	false
64295	4040560546875	4344871484375	2	true	0	false	7	true
64294	4178047265625	4148434765625	4	true	0	false	2	true
64292	2960361328125	53795.75	1	true	1	true	4	true
64290	130199033203125	5715187109375	9	true	1	true	1	true
64289	122800224609375	5566487890625	7	true	0	false	1	true
64287	12104587890625	576336171875	16	true	2	true	1	true
64285	58074658203125	591397109375	7	true	2	true	3	true
64282	132498525390625	6015196875	3	true	0	false	0	false
64279	1802359765625	5608685546875	7	true	2	true	2	true
64278	4886748828125	381484921875	4	true	0	false	11	true
64277	4763884765625	39447515625	5	true	0	false	2	true
64272	23039296875	61080375	2	true	0	false	0	false
64271	1.28386e+16	588199375	5	true	2	true	0	false
64270	4387880859375	3911655859375	5	true	0	false	2	true
64266	4743751171875	78335671875	6	true	0	false	1	true
64261	16352478515625	5569387109375	1	true	0	false	4	true
64260	523485400390625	5695074609375	3	true	1	true	3	true
64259	3198595458984370	5754285546875	2	true	1	true	1	true
64258	52646982421875	543023203125	1	true	0	false	0	false
64254	1802348828125	5381525390625	4	true	0	false	2	true
64251	267207568359375	538966484375	5	true	0	false	1	true
64250	4095524609375	3983507421875	1	true	0	false	0	false
64249	4257412109375	3830195703125	5	true	1	true	2	true
64248	103600361328125	525183125	3	true	0	false	19	true
64247	86706943359375	5205820703125	7	true	0	false	0	false
64246	111935908203125	5436713671875	7	true	2	true	0	false
64243	117988994140625	5160553515625	4	true	0	false	0	false
64241	3758109765625	385027421875	0	false	0	false	2	true
64240	3987486328125	36840359375	7	true	0	false	1	true
64233	73352373046875	5515434375	6	true	0	false	1	true
64232	25612275390625	53049828125	3	true	0	false	0	false
64231	277614921875	527491015625	5	true	0	false	2	true
64230	47186.25	31905017578125	3	true	2	true	4	true
64229	46370015625	3120269921875	6	true	0	false	1	true
64228	4917620703125	33460359375	1	true	1	true	3	true
64223	486349609375	355783515625	9	true	1	true	0	false
64217	1.04918e+16	567092109375	2	true	1	true	0	false
64215	4471578125	3598038671875	4	true	0	false	0	false
64213	382194453125	4538407421875	5	true	0	false	2	true
64212	2918672265625	51010625	5	true	0	false	2	true
64211	31128189453125	5111309375	2	true	0	false	15	true
64210	3261468359375	467748671875	2	true	0	false	0	false
64209	30409568359375	473141328125	9	true	0	false	0	false
64203	4141320703125	3540833203125	3	true	1	true	1	true
64202	28728068359375	449551328125	6	true	0	false	0	false
64199	262058984375	4702580859375	2	true	0	false	1	true
64197	85208115234375	49251984375	2	true	0	false	1	true
64196	1539546484375	5229886328125	1	true	0	false	3	true
64194	1631803515625	5061335546875	2	true	1	true	12	true
64192	3137519775390620	49942953125	0	false	0	false	1	true
64191	1.16934e+16	5096394921875	1	true	0	false	0	false
64190	19480341796875	469863984375	11	true	0	false	0	false
64189	195021640625	4846994140625	1	true	0	false	15	true
64186	2225410546875	490202421875	5	true	0	false	1	true
64185	22038435546875	4730517578125	2	true	0	false	0	false
64181	2102591796875	4629317578125	5	true	0	false	1	true
64178	2605066796875	50334578125	1	true	0	false	0	false
64175	5581205078125	489638515625	3	true	0	false	0	false
64173	366257890625	409362578125	12	true	0	false	0	false
64172	3892208984375	335803359375	1	true	0	false	1	true
64169	598764404296875	4653608203125	2	true	0	false	15	true
64167	42538095703125	4597680859375	7	true	1	true	0	false
64165	4587033984375	28844228515625	1	true	0	false	0	false
64164	32259421875	4212433203125	4	true	0	false	1	true
64161	25701109375	4361535546875	4	true	1	true	7	true
64160	17634.5	455715703125	4	true	0	false	0	false
64159	156103564453125	4718379296875	4	true	0	false	1	true
64157	20371515625	427815390625	3	true	0	false	9	true
64153	2358103515625	4122840625	7	true	0	false	3	true
64152	334996328125	3812726171875	1	true	0	false	2	true
64149	3694204296875	31791775390625	3	true	0	false	0	false
64147	107437998046875	4551030859375	2	true	0	false	4	true
64145	363886640625	2981398046875	15	true	0	false	0	false
64144	23256779296875	4326011328125	3	true	2	true	1	true
64141	3907659765625	28825205078125	0	false	2	true	0	false
64140	29529537109375	4080618359375	4	true	0	false	0	false
64139	3117964453125	4044769140625	4	true	1	true	2	true
64135	4788602734375	27048408203125	3	true	0	false	0	false
64134	4747895703125	20667587890625	3	true	0	false	4	true
64133	47568171875	23183138671875	4	true	0	false	8	true
64131	46443921875	18308720703125	2	true	0	false	15	true
64129	4394485546875	183456328125	2	true	0	false	0	false
64125	32149724609375	354924921875	0	false	0	false	11	true
64123	3624174609375	3511380859375	2	true	0	false	0	false
64121	84243837890625	4343075390625	6	true	0	false	0	false
64119	112495390625	428199921875	1	true	0	false	4	true
64115	24031990234375	3877280078125	4	true	0	false	0	false
64111	22118208984375	371858984375	1	true	0	false	1	true
64109	109931640625	4020852734375	0	false	0	false	4	true
64107	25884267578125	4061284765625	6	true	0	false	0	false
64105	362573876953125	439411015625	0	false	6	true	0	false
64104	116610576171875	366341484375	4	true	0	false	13	true
64103	98207841796875	3754711328125	4	true	0	false	0	false
64100	30695037109375	31320462890625	6	true	0	false	4	true
64099	2986090234375	30678375	8	true	1	true	5	true
64097	30079607421875	3242213671875	1	true	0	false	8	true
64096	2669925048828120	4161348046875	4	true	0	false	0	false
64095	1.07334e+16	416098359375	11	true	0	false	0	false
64093	25895640625	29761828125	1	true	0	false	8	true
64092	2782642822265620	3310012890625	2	true	1	true	5	true
64091	2523288818359370	3455662109375	11	true	0	false	0	false
64090	3261674609375	3181068359375	5	true	1	true	0	false
64088	27192021484375	3650076171875	1	true	6	true	1	true
64084	201078125	28476171875	1	true	0	false	0	false
64079	5302171875	354468984375	1	true	0	false	5	true
64078	26097029296875	3366238671875	0	false	0	false	1	true
64074	39250921875	25252310546875	5	true	1	true	7	true
64073	391199453125	23676486328125	18	true	1	true	33	true
64072	399185234375	2177079296875	2	true	0	false	0	false
64068	21672685546875	25821103515625	1	true	0	false	0	false
64064	157484873046875	386902421875	0	false	0	false	4	true
64061	13438556640625	329613515625	10	true	0	false	0	false
64059	428788203125	21007130859375	4	true	0	false	0	false
64058	100995673828125	3402154296875	1	true	0	false	8	true
64053	13211849609375	30002720703125	1	true	0	false	0	false
64049	17983853515625	31050580078125	5	true	0	false	0	false
64047	5957115234375	3031240234375	1	true	0	false	5	true
64045	3824655859375	1823068359375	1	true	0	false	7	true
64043	35433984375	20854181640625	1	true	1	true	0	false
64040	410128359375	15694	0	false	0	false	7	true
64039	3727440625	15367173828125	7	true	0	false	11	true
64031	2632808203125	2482819921875	8	true	0	false	0	false
64029	16304912109375	27454720703125	2	true	0	false	1	true
64027	24869529296875	2165095703125	0	false	0	false	1	true
64025	147203876953125	2412130078125	4	true	0	false	0	false
64024	3566059326171870	24469931640625	12	true	0	false	6	true
64023	5945922241210930	20181673828125	0	false	0	false	11	true
64019	10357087890625	25768703125	1	true	0	false	0	false
64017	4227798046875	12688529296875	1	true	0	false	0	false
64014	20742091796875	19590552734375	1	true	0	false	0	false
64013	195658359375	1485599609375	0	false	0	false	14	true
64010	10472705078125	20310318359375	1	true	0	false	4	true
64009	83779326171875	2164430078125	9	true	0	false	7	true
64007	18018853515625	1714018359375	6	true	0	false	0	false
64006	137222890625	209997890625	1	true	0	false	7	true
64002	47358015625	98992509765625	8	true	0	false	0	false
64001	4631686328125	83823076171875	9	true	0	false	1	true
63999	4398123046875	8563669921875	5	true	0	false	0	false
63998	4931398046875	11145033203125	0	false	0	false	9	true
63994	4063346484375	51148759765625	2	true	0	false	0	false
63993	40796078125	8622587890625	14	true	0	false	0	false
63989	5259638671875	20100095703125	7	true	1	true	0	false
63986	8543517578125	158549560546875	14	true	0	false	4	true
63985	6464990234375	143031181640625	3	true	0	false	0	false
63983	425143603515625	153017607421875	5	true	1	true	7	true
63979	156532255859375	139608720703125	0	false	0	false	9	true
63974	3469589453125	775134814453125	1	true	0	false	0	false
63973	3462198828125	10045705078125	0	false	0	false	8	true
63970	24925861328125	1047248828125	7	true	0	false	0	false
63968	22346115234375	1172450390625	1	true	0	false	0	false
63965	22484349609375	752965478515625	5	true	0	false	0	false
63962	81770390625	645746728515625	0	false	0	false	10	true
63961	781894921875	89173037109375	11	true	0	false	0	false
63959	129867890625	9078228515625	0	false	4	true	0	false
63955	299377890625	663812451171875	5	true	0	false	0	false
63949	2580686328125	46678984375	0	false	0	false	10	true
63948	2344619140625	2888041259765620	5	true	0	false	0	false
63947	2854257568359370	3216515625	0	false	0	false	7	true
63945	1.37067e+16	8563988647460930	0	false	0	false	9	true
63942	446959921875	3239253173828120	0	false	0	false	12	true
63941	4769464453125	325707666015625	15	true	0	false	0	false
63937	1866276953125	1.59064e+16	0	false	0	false	10	true
63933	135681298828125	3020810791015620	6	true	0	false	0	false
63931	4467195703125	596939453125	7	true	0	false	0	false
