# Supplementary material for: A Novel Liquid Biopsy Method Based on Specific Combinations of Vesicular Markers Allows Us to Discriminate Prostate Cancer from Hyperplasia
Source: Cells. 2024 Jul 31;13(15):1286. doi: 10.3390/cells13151286 (PMC11311686; doi:10.3390/cells13151286)
Supplement: Supplementary file 1 [file cells-13-01286-s001.zip › Dataset S1-Raw data CODI BiliGeCT Prostata/Raw data CODI BiliGeCT Prostata/090223_STAT3_Cyclin_D1_IIEXP_PR20-10-1__counting_scatter.xlsx]

## Sheet: 090223_STAT3_Cyclin_D1_IIEXP_PR
counting parameters
radius (nm)	300
bin width (nm)	20
locs in bin threshold	1
active channels
channel name	channel reference	min	max
Channel 0	ch0	1	10000000
Channel 1	ch1	1	10000000
Channel 2	ch2	1	10000000
clusters are positive for a channel if their counts fall within min (inclusive) and max (exclusive) for that channel
	population phenotypes	number of clusters
triple positive	Channel 0, Channel 1, Channel 2	61
double positive	Channel 0, Channel 1	27
double positive	Channel 0, Channel 2	230
double positive	Channel 1, Channel 2	9
single positive	Channel 0	97
single positive	Channel 1	8
single positive	Channel 2	92
	total positive clusters	524
9 clusters were negative for every channel
all positive clusters are listed here
columns show counts and positivity for channels with thresholds switched on
to see the full data including negative clusters please export a csv from the counting histogram rather than the counting scatter plot
cluster id	centroid x (nm)	centroid y (nm)	count for Channel 0	positive for Channel 0	count for Channel 1	positive for Channel 1	count for Channel 2	positive for Channel 2
50143	27957076171875	713342578125	1	true	0	false	9	true
50142	2818446484375	723279453125	11	true	0	false	0	false
50141	229204921875	7325640625	5	true	0	false	1	true
50140	23322373046875	73858625	6	true	0	false	0	false
50139	24723455078125	72663390625	22	true	1	true	1	true
50138	26054046875	715647109375	2	true	0	false	8	true
50132	2994447265625	712893125	2	true	0	false	5	true
50131	26311037109375	7546834375	1	true	0	false	13	true
50130	2744020703125	757402890625	12	true	0	false	2	true
50129	25225435546875	763693203125	0	false	0	false	8	true
50128	24330994140625	768486953125	2	true	1	true	9	true
50124	2450179296875	753875390625	12	true	2	true	0	false
50122	32334453125	711901953125	2	true	0	false	1	true
50120	26322595703125	73767125	13	true	0	false	0	false
50119	280536796875	74518015625	3	true	0	false	3	true
50115	346143828125	740313046875	8	true	2	true	12	true
50114	3629917578125	7437240625	2	true	0	false	10	true
50113	344463125	7069959375	2	true	0	false	10	true
50112	360988203125	71516609375	0	false	0	false	3	true
50110	3558483203125	751086328125	8	true	0	false	0	false
50108	3456371875	723414609375	3	true	0	false	7	true
50107	21054416015625	767693359375	13	true	0	false	0	false
50106	20651212890625	7601646875	2	true	0	false	13	true
50105	26904310546875	69423203125	11	true	0	false	8	true
50103	22434841796875	765531640625	3	true	0	false	6	true
50094	3296911328125	74265015625	1	true	6	true	0	false
50093	3258062890625	671751328125	1	true	0	false	2	true
50092	31149205078125	677059609375	2	true	0	false	10	true
50091	316376640625	745040703125	1	true	1	true	1	true
50087	23883748046875	785580703125	3	true	0	false	2	true
50085	423534609375	6103612109375	10	true	0	false	6	true
50084	4209240625	61710171875	1	true	0	false	11	true
50083	315594921875	766000546875	17	true	0	false	1	true
50082	30441421875	777105078125	2	true	0	false	5	true
50081	407019296875	6120540625	6	true	1	true	1	true
50079	357822421875	668413359375	6	true	0	false	1	true
50078	37021109375	678882421875	4	true	0	false	6	true
50075	479249609375	595218515625	2	true	0	false	1	true
50074	487864921875	5842376171875	14	true	0	false	1	true
50073	136789482421875	728647421875	1	true	0	false	1	true
50072	114146044921875	724807265625	2	true	0	false	11	true
50071	4474725390625	5940433203125	13	true	0	false	0	false
50070	4427246484375	6118447265625	8	true	0	false	2	true
50069	478237578125	6116646484375	6	true	0	false	4	true
50067	361818828125	6345173828125	11	true	0	false	1	true
50064	120541630859375	708434453125	6	true	0	false	0	false
50063	3901916015625	6305283203125	3	true	0	false	12	true
50062	4012548046875	630414609375	2	true	0	false	10	true
50060	409446875	6618821875	2	true	0	false	13	true
50058	469983046875	6285755078125	16	true	0	false	24	true
50056	4158874609375	64708609375	4	true	0	false	0	false
50052	1394526953125	710955546875	15	true	0	false	1	true
50048	4928214453125	649268203125	8	true	1	true	0	false
50043	1095600390625	683872734375	1	true	0	false	0	false
50042	103831259765625	6962746875	1	true	1	true	15	true
50041	68539287109375	727062578125	0	false	1	true	12	true
50040	64304013671875	73911203125	5	true	0	false	2	true
50038	4627773828125	64980171875	9	true	0	false	4	true
50037	4192898046875	5909213671875	2	true	0	false	8	true
50034	374017578125	6550323046875	1	true	0	false	12	true
50032	699388134765625	711915625	1	true	0	false	7	true
50029	17161361328125	734639609375	8	true	0	false	3	true
50028	17226171875	720681640625	2	true	0	false	6	true
50026	914458203125	7085109375	8	true	0	false	2	true
50025	161991669921875	7432221875	1	true	0	false	6	true
50024	156879482421875	754282890625	1	true	0	false	9	true
50016	140224091796875	693659453125	1	true	1	true	7	true
50012	3739193359375	60529546875	10	true	0	false	0	false
50011	10893251953125	641541953125	1	true	0	false	8	true
50010	114304326171875	6390397265625	9	true	0	false	0	false
50007	17514134765625	7834909375	7	true	1	true	1	true
50006	17213322265625	7762515625	1	true	0	false	8	true
50005	2043123046875	6250230859375	0	false	0	false	9	true
50004	20614005859375	6168430859375	9	true	0	false	1	true
50002	61042724609375	69096	18	true	0	false	1	true
50001	1639521484375	700738515625	3	true	0	false	3	true
49998	1857508984375	7858790625	5	true	0	false	0	false
49997	1320177734375	662439453125	0	false	0	false	14	true
49995	19523158203125	6391389453125	3	true	0	false	13	true
49994	188305078125	6248554296875	1	true	0	false	5	true
49990	194011328125	74343515625	1	true	0	false	3	true
49988	331825546875	62175953125	4	true	0	false	2	true
49985	153116181640625	67846.5	4	true	1	true	6	true
49984	140602509765625	6789721875	2	true	0	false	7	true
49983	18612498046875	661731875	1	true	0	false	1	true
49982	17914662109375	674081015625	1	true	0	false	11	true
49981	145319677734375	6395751953125	16	true	1	true	5	true
49980	13945865234375	646687578125	6	true	0	false	1	true
49979	138321337890625	70550171875	7	true	0	false	16	true
49978	1.24169e+16	70414328125	7	true	0	false	18	true
49977	755508544921875	711893515625	1	true	3	true	9	true
49975	2843041259765620	723729296875	1	true	0	false	17	true
49974	282165087890625	731867578125	5	true	0	false	2	true
49971	368749609375	72594796875	21	true	0	false	1	true
49966	835458251953125	72298125	4	true	0	false	1	true
49962	8130926513671870	732169453125	2	true	0	false	4	true
49961	204551025390625	742759609375	1	true	0	false	9	true
49958	3326444091796870	695319453125	4	true	0	false	6	true
49952	4773080078125	68687203125	5	true	0	false	2	true
49949	18189224609375	695465703125	2	true	0	false	1	true
49941	801110986328125	642171953125	7	true	0	false	36	true
49940	8452560546875	676315546875	10	true	0	false	5	true
49937	5756486328125	5985734375	2	true	0	false	10	true
49936	61725849609375	612319765625	0	false	0	false	9	true
49934	47718955078125	616269765625	13	true	1	true	1	true
49933	750703857421875	60746109375	1	true	6	true	1	true
49930	3983163330078120	6229395703125	11	true	1	true	7	true
49928	9041548828125	6085323828125	9	true	0	false	1	true
49926	82517431640625	6244385546875	1	true	1	true	7	true
49925	27255751953125	63626359375	2	true	0	false	0	false
49923	366993505859375	65537625	0	false	0	false	1	true
49922	5950693359375	652873203125	2	true	0	false	5	true
49920	3283588671875	648971875	2	true	0	false	3	true
49918	787011669921875	5954058984375	14	true	0	false	0	false
49917	525239599609375	6333806640625	2	true	1	true	7	true
49915	103799248046875	5640028515625	5	true	0	false	1	true
49914	109882265625	562689609375	9	true	0	false	0	false
49912	132180224609375	621796640625	6	true	0	false	4	true
49911	27619453125	5627373828125	13	true	0	false	9	true
49910	1.64886e+16	561047578125	9	true	0	false	2	true
49908	84544248046875	574611015625	2	true	0	false	3	true
49904	1183203125	5843708984375	0	false	0	false	8	true
49903	2420635009765620	5803909375	1	true	0	false	11	true
49902	1755640869140620	5861714453125	4	true	0	false	11	true
49900	9795857421875	591334765625	1	true	0	false	8	true
49899	444860205078125	5606490234375	9	true	0	false	10	true
49892	598348046875	550048203125	5	true	0	false	11	true
49889	125970712890625	7812628125	23	true	2	true	14	true
49888	137450732421875	78543265625	8	true	0	false	0	false
49887	544724169921875	5849392578125	6	true	1	true	5	true
49886	45371884765625	579376328125	2	true	0	false	8	true
49883	150881494140625	78893515625	6	true	0	false	1	true
49881	21983595703125	66177078125	1	true	0	false	6	true
49878	137806328125	754784921875	2	true	0	false	10	true
49876	768615576171875	5508366015625	2	true	1	true	3	true
49874	969269921875	751702578125	2	true	1	true	0	false
49868	4211334375	700377109375	1	true	0	false	13	true
49867	17143970703125	5932427734375	2	true	0	false	13	true
49866	1657926171875	5965916015625	0	false	0	false	9	true
49865	22941412109375	5355507421875	1	true	0	false	19	true
49864	21914298828125	53886171875	10	true	0	false	0	false
49862	154219873046875	5842094140625	3	true	0	false	9	true
49861	18994669921875	5797575390625	8	true	1	true	5	true
49860	1821344140625	558865546875	0	false	0	false	5	true
49859	20308005859375	5601039453125	1	true	0	false	10	true
49857	21928978515625	60398265625	12	true	0	false	0	false
49856	22975986328125	59885578125	3	true	0	false	0	false
49855	1468257421875	573293359375	7	true	0	false	1	true
49853	2179041796875	568013984375	6	true	1	true	9	true
49852	2266366796875	57362625	9	true	0	false	4	true
49850	24249830078125	5378381640625	0	false	0	false	8	true
49848	127462822265625	571713671875	6	true	0	false	1	true
49841	2598262890625	6334971875	1	true	0	false	2	true
49840	2802457421875	6200321484375	7	true	0	false	0	false
49839	300321171875	625616796875	3	true	1	true	9	true
49836	2289178515625	633004765625	3	true	0	false	0	false
49833	2526787890625	5926439453125	0	false	0	false	12	true
49832	26124697265625	603653125	2	true	0	false	4	true
49831	445285078125	67166359375	18	true	0	false	0	false
49823	448318671875	68950875	15	true	0	false	1	true
49822	439021328125	694979375	2	true	0	false	17	true
49820	439923671875	70932171875	7	true	0	false	1	true
49817	13494974609375	595253984375	1	true	0	false	8	true
49816	13891216796875	604523984375	14	true	0	false	3	true
49813	27151255859375	661153828125	5	true	0	false	1	true
49811	651315185546875	5167284375	3	true	0	false	3	true
49810	8266580078125	515487109375	0	false	0	false	9	true
49806	1206521484375	6118609375	1	true	0	false	4	true
49805	211388828125	714527109375	3	true	0	false	4	true
49804	2237220703125	69970953125	3	true	0	false	10	true
49800	6626134765625	764409453125	6	true	0	false	0	false
49798	14245966796875	5503279296875	1	true	0	false	2	true
49797	4242705078125	5238327734375	6	true	0	false	8	true
49796	38498515625	534346171875	0	false	0	false	15	true
49792	69712939453125	673814453125	4	true	0	false	6	true
49791	3726488671875	730214609375	15	true	2	true	0	false
49790	4060094140625	72871.25	14	true	0	false	1	true
49787	769058984375	49512890625	20	true	0	false	0	false
49786	66506513671875	494593046875	9	true	0	false	0	false
49784	84888115234375	47651046875	5	true	1	true	0	false
49780	92005791015625	792028125	5	true	0	false	2	true
49778	41930146484375	777727890625	1	true	0	false	6	true
49777	3950868359375	5027954296875	0	false	4	true	1	true
49776	3864923828125	51657140625	1	true	0	false	9	true
49774	40153.75	485853125	8	true	0	false	22	true
49773	419257578125	500851796875	1	true	0	false	9	true
49772	429015625	5103671875	5	true	0	false	1	true
49771	423945859375	473455234375	8	true	0	false	5	true
49770	4271768359375	4632171875	3	true	3	true	0	false
49763	383398984375	4713714453125	1	true	0	false	8	true
49761	3605264453125	5272291796875	1	true	1	true	0	false
49760	371284609375	5402175390625	1	true	1	true	12	true
49759	3171406640625	56273640625	10	true	0	false	1	true
49758	30589443359375	55697828125	9	true	0	false	13	true
49756	365105078125	5047658203125	6	true	0	false	0	false
49755	2938062890625	539939609375	1	true	0	false	8	true
49754	2692130859375	5453296484375	9	true	0	false	2	true
49750	4505880859375	525831640625	1	true	0	false	5	true
49749	3173119921875	4795038671875	1	true	0	false	3	true
49748	329971796875	4593049609375	6	true	1	true	1	true
49746	351390234375	477393203125	0	false	0	false	2	true
49744	477834296875	513610390625	2	true	0	false	3	true
49743	3701783203125	57991828125	11	true	0	false	0	false
49742	3781733203125	565309296875	2	true	0	false	6	true
49738	3363180859375	5776789453125	0	false	8	true	1	true
49732	27985744140625	5626441796875	1	true	0	false	4	true
49730	34495046875	552150625	1	true	0	false	1	true
49729	407888046875	448308828125	9	true	1	true	5	true
49723	452456640625	468832421875	2	true	0	false	5	true
49722	4639094140625	4846897265625	12	true	0	false	2	true
49721	4531863671875	4973087109375	4	true	0	false	4	true
49715	385612890625	743738125	5	true	0	false	8	true
49714	390841328125	74305484375	7	true	0	false	1	true
49712	3346869921875	4967667578125	2	true	0	false	6	true
49710	376609453125	758616484375	20	true	0	false	1	true
49704	957028125	506551875	1	true	0	false	11	true
49703	337686171875	791896015625	22	true	13	true	0	false
49702	3371409375	794530625	14	true	19	true	1	true
49700	3337790234375	772966015625	14	true	0	false	0	false
49699	4844777734375	548856328125	4	true	0	false	43	true
49698	4683118359375	54435234375	5	true	0	false	0	false
49695	439422265625	5555996875	2	true	0	false	15	true
49692	4599091796875	5680444140625	5	true	0	false	0	false
49688	4093817578125	5476051171875	1	true	0	false	3	true
49683	111988046875	5331944921875	2	true	0	false	1	true
49682	131203486328125	5036565625	6	true	0	false	1	true
49677	2.00625e+16	4826085546875	17	true	0	false	0	false
49676	2800654052734370	4938212890625	0	false	0	false	6	true
49674	50856630859375	483031953125	2	true	1	true	7	true
49672	647898583984375	4668354296875	1	true	1	true	2	true
49670	41248505859375	46211796875	5	true	0	false	5	true
49669	3112882568359370	5091443359375	1	true	0	false	5	true
49668	4901969299316400	5243136328125	1	true	0	false	4	true
49661	62385771484375	42689546875	15	true	0	false	12	true
49660	626213720703125	424313828125	12	true	0	false	15	true
49658	617830712890625	4347978125	0	false	0	false	10	true
49657	463835302734375	4001281640625	1	true	0	false	8	true
49656	55364912109375	4050407421875	2	true	0	false	6	true
49655	574900244140625	389399921875	25	true	1	true	22	true
49652	274860595703125	4019423828125	0	false	0	false	8	true
49648	1728180908203120	4229693359375	0	false	0	false	1	true
49647	48249390625	45810984375	4	true	0	false	1	true
49646	473045390625	4423892578125	0	false	0	false	4	true
49643	2123541748046870	3797796484375	2	true	0	false	5	true
49642	9219097290039060	3812184765625	7	true	0	false	1	true
49637	1823973046875	518232109375	2	true	7	true	2	true
49636	19873341796875	512490625	13	true	1	true	1	true
49635	15311033203125	501987421875	7	true	0	false	1	true
49631	450672265625	73184671875	13	true	0	false	0	false
49630	44988.25	734427734375	11	true	0	false	4	true
49626	3524611328125	4395358984375	0	false	0	false	10	true
49625	4367270703125	421588359375	5	true	0	false	39	true
49624	440699296875	4344717578125	9	true	0	false	36	true
49620	416015078125	417781796875	7	true	0	false	0	false
49615	1985318359375	453571796875	1	true	0	false	11	true
49614	19483982421875	4595253515625	4	true	0	false	0	false
49613	2168630859375	471701953125	6	true	0	false	3	true
49612	2160241015625	4619237890625	5	true	0	false	0	false
49610	2098075390625	4657648046875	3	true	1	true	1	true
49609	452210625	37441859375	2	true	0	false	23	true
49608	4442391796875	3565201953125	3	true	0	false	4	true
49603	4799486328125	4194432421875	0	false	1	true	7	true
49602	477371875	4007745703125	1	true	4	true	0	false
49601	38146578125	4222083203125	0	false	0	false	9	true
49600	42536671875	370791328125	5	true	2	true	0	false
49597	4389975390625	3930204296875	0	false	0	false	12	true
49596	45793453125	4098616015625	3	true	0	false	11	true
49593	23080375	4916352734375	0	false	0	false	7	true
49592	21237626953125	4912565234375	8	true	0	false	0	false
49585	248959296875	484483203125	6	true	0	false	7	true
49584	26746685546875	4607803515625	7	true	0	false	8	true
49582	24691650390625	457365390625	0	false	0	false	12	true
49579	26587123046875	4272037109375	0	false	0	false	6	true
49578	2489016796875	4238891015625	16	true	0	false	8	true
49577	23788046875	403137265625	5	true	0	false	2	true
49576	22864458984375	40364390625	0	false	16	true	0	false
49569	25506962890625	388992421875	8	true	0	false	1	true
49568	25261576171875	3828791015625	0	false	0	false	6	true
49566	26752751953125	397561953125	0	false	4	true	0	false
49565	32967.5	51343171875	0	false	0	false	7	true
49564	32178255859375	5084766796875	6	true	1	true	1	true
49562	3202143359375	5181142578125	0	false	0	false	6	true
49540	412680859375	396592265625	5	true	0	false	11	true
49539	9785390625	4352653515625	0	false	0	false	10	true
49537	4067176953125	787620625	14	true	0	false	1	true
49536	411713125	78609484375	0	false	0	false	19	true
49535	39336953125	7707396875	15	true	0	false	0	false
49529	2047451171875	4180640234375	0	false	1	true	3	true
49528	16874802734375	436791484375	0	false	0	false	4	true
49526	1963570703125	4404037109375	4	true	1	true	0	false
49513	170343046875	37552.75	3	true	6	true	5	true
49512	16539953125	3798102734375	4	true	0	false	0	false
49510	17440861328125	368406640625	1	true	0	false	10	true
49508	18529107421875	3756769921875	6	true	0	false	1	true
49507	110550146484375	3547840234375	0	false	21	true	0	false
49506	1233709765625	36011609375	1	true	0	false	4	true
49505	115966748046875	38195453125	8	true	0	false	9	true
49504	116347626953125	384150703125	8	true	0	false	10	true
49500	156049501953125	3939540234375	0	false	0	false	6	true
49496	114014375	3996106640625	2	true	0	false	15	true
49495	135931533203125	4228186328125	2	true	0	false	13	true
49494	124227119140625	4130079296875	2	true	0	false	0	false
49490	153506552734375	4187005078125	9	true	0	false	0	false
49489	1998374609375	30795271484375	0	false	0	false	10	true
49488	20121875	31972294921875	0	false	0	false	6	true
49486	2681607421875	3716771484375	0	false	0	false	1	true
49485	18949857421875	31540419921875	1	true	20	true	0	false
49479	1897538671875	3357852734375	0	false	0	false	14	true
49478	1915545703125	341326953125	0	false	1	true	7	true
49477	19952201171875	3377710546875	6	true	0	false	0	false
49472	140240009765625	4712598046875	3	true	0	false	1	true
49471	25256365234375	30161291015625	1	true	0	false	12	true
49470	24791625	3113930078125	0	false	0	false	10	true
49468	25874482421875	3296216015625	1	true	0	false	0	false
49464	28630046875	333898828125	2	true	0	false	4	true
49458	1150741796875	4610498828125	1	true	4	true	8	true
49454	3554718359375	3651801171875	1	true	0	false	21	true
49453	54129912109375	3420459375	14	true	0	false	1	true
49452	489595703125	3644373828125	1	true	0	false	0	false
49451	2284209228515620	347491953125	4	true	0	false	2	true
49447	2361269287109370	792324765625	0	false	1	true	9	true
49446	1738999755859370	7889303125	9	true	0	false	0	false
49444	364183349609375	31934197265625	0	false	0	false	7	true
49441	4281627734375	766716328125	16	true	0	false	1	true
49440	42945578125	750185234375	15	true	0	false	1	true
49438	4422911328125	772909140625	12	true	0	false	1	true
49435	31551025390625	4110004296875	8	true	0	false	0	false
49434	3101242578125	4312154296875	2	true	0	false	12	true
49426	82050458984375	3724997265625	0	false	0	false	1	true
49419	8514724609375	310882265625	0	false	0	false	16	true
49418	777718701171875	30766578125	5	true	0	false	0	false
49417	761139404296875	28812966796875	1	true	0	false	6	true
49416	77152568359375	30042939453125	17	true	0	false	0	false
49413	495375048828125	29447.5	0	false	0	false	1	true
49412	60985517578125	27958337890625	1	true	0	false	6	true
49408	942401171875	27909912109375	6	true	1	true	0	false
49406	2926733642578120	30577869140625	0	false	0	false	7	true
49405	1687426953125	2858139453125	0	false	0	false	7	true
49404	16563490234375	28411716796875	0	false	6	true	0	false
49402	153390634765625	291599375	0	false	0	false	10	true
49401	11045541015625	301609453125	5	true	0	false	9	true
49400	124059970703125	31377626953125	0	false	0	false	7	true
49398	132053388671875	2848296484375	0	false	0	false	2	true
49395	74513203125	2476876953125	5	true	0	false	0	false
49394	663345947265625	2592252734375	1	true	1	true	6	true
49390	11180015625	329703828125	0	false	0	false	13	true
49387	89728515625	25532458984375	1	true	0	false	0	false
49386	116617080078125	26367267578125	9	true	0	false	0	false
49384	4378171081542960	30072521484375	3	true	7	true	0	false
49378	29147158203125	4149734765625	15	true	0	false	0	false
49376	163767783203125	3375728515625	9	true	0	false	0	false
49375	4331098046875	27796880859375	0	false	0	false	5	true
49374	4467024609375	2668356640625	9	true	0	false	0	false
49373	4317298046875	240169296875	0	false	0	false	5	true
49372	45169765625	23426861328125	0	false	0	false	4	true
49371	19969708984375	274801484375	0	false	0	false	7	true
49370	2063335546875	27513697265625	0	false	0	false	4	true
49368	205892421875	25979890625	12	true	0	false	0	false
49367	4463015234375	3103999609375	2	true	1	true	9	true
49366	4364187890625	31400287109375	8	true	0	false	0	false
49364	446359609375	297551328125	0	false	0	false	12	true
49362	1854087109375	26524404296875	0	false	0	false	1	true
49359	440456875	219602890625	134	true	2	true	108	true
49357	4014253515625	23409056640625	1	true	0	false	9	true
49356	386686640625	22253375	4	true	0	false	0	false
49355	47290	19220376953125	2	true	0	false	13	true
49354	4766573046875	180073515625	1	true	0	false	4	true
49350	4697220703125	21345390625	9	true	0	false	1	true
49348	48195453125	2031355859375	0	false	4	true	0	false
49343	21836697265625	236410546875	1	true	0	false	6	true
49341	488640234375	32486681640625	0	false	0	false	7	true
49340	4698723828125	31762166015625	9	true	0	false	1	true
49332	45271046875	32513474609375	7	true	0	false	4	true
49330	490223359375	3566749609375	2	true	0	false	3	true
49324	464923828125	77750828125	33	true	0	false	0	false
49321	19048091796875	19760193359375	7	true	0	false	0	false
49320	19255228515625	21113712890625	6	true	0	false	5	true
49318	1768248828125	23374994140625	6	true	0	false	0	false
49317	19862474609375	1775209375	7	true	0	false	2	true
49314	1704334375	1672637109375	0	false	1	true	0	false
49311	31203669921875	29979189453125	54	true	53	true	45	true
49310	310883203125	30006380859375	50	true	49	true	43	true
49308	22688314453125	18117548828125	0	false	0	false	12	true
49306	4813241796875	6733878125	40	true	4	true	3	true
49305	31259046875	2757261328125	4	true	1	true	0	false
49302	29559517578125	28670404296875	5	true	0	false	0	false
49300	29768681640625	30781724609375	0	false	0	false	12	true
49299	3176673046875	383071953125	9	true	0	false	8	true
49298	32085521484375	376156875	8	true	0	false	2	true
49296	3114596875	3622887890625	6	true	1	true	1	true
49295	33110296875	366640703125	11	true	0	false	3	true
49291	3418694921875	3348895703125	1	true	0	false	8	true
49290	32359236328125	3368974609375	1	true	0	false	10	true
49288	102087685546875	21971876953125	0	false	0	false	1	true
49286	109239111328125	20378345703125	6	true	1	true	3	true
49285	63469111328125	2092335546875	7	true	0	false	0	false
49284	82043564453125	199316953125	7	true	0	false	0	false
49277	23155734375	20083494140625	0	false	0	false	8	true
49276	24813458984375	2067480078125	6	true	1	true	1	true
49272	111464833984375	18307703125	0	false	0	false	5	true
49269	11022951171875	15393337890625	3	true	1	true	6	true
49268	104074150390625	154593818359375	4	true	1	true	0	false
49266	13091642578125	16191544921875	0	false	0	false	11	true
49265	1117435546875	125817216796875	0	false	0	false	9	true
49264	1262779296875	1202128515625	8	true	0	false	1	true
49263	1324477734375	187058671875	2	true	0	false	4	true
49261	30775990234375	2059439453125	6	true	0	false	0	false
49260	30125525390625	1850537890625	6	true	0	false	7	true
49256	97887734375	129520703125	0	false	0	false	6	true
49255	31204771484375	2417180859375	2	true	0	false	9	true
49254	29639921875	22880095703125	0	false	0	false	8	true
49253	2781233984375	2627394140625	11	true	0	false	10	true
49252	2796784375	26463	9	true	0	false	9	true
49250	32214255859375	2219791015625	6	true	1	true	2	true
49247	27208423828125	2743263671875	10	true	0	false	37	true
49244	27343732421875	2467294140625	1	true	0	false	5	true
49243	13445359375	92143974609375	0	false	0	false	12	true
49242	147062109375	105641376953125	0	false	0	false	7	true
49239	2670946484375	20542646484375	0	false	0	false	16	true
49238	2698534375	22056978515625	7	true	0	false	0	false
49236	2535729296875	2235465625	0	false	0	false	9	true
49235	358283203125	207898125	0	false	0	false	8	true
49234	3631924609375	2005201953125	1	true	1	true	21	true
49233	106438369140625	80110439453125	7	true	0	false	8	true
49232	1021396875	78770576171875	1	true	0	false	5	true
49227	341064921875	1915991796875	0	false	0	false	6	true
49226	3419439453125	1768259375	0	false	0	false	10	true
49224	105729453125	9527841796875	9	true	0	false	1	true
49222	830954296875	774897705078125	4	true	0	false	3	true
49219	29367376953125	159565546875	2	true	3	true	0	false
49218	307772890625	1720936328125	2	true	0	false	6	true
49207	3990294921875	25415619140625	11	true	1	true	0	false
49206	4006324609375	26768025390625	0	false	1	true	8	true
49203	3863866015625	16327181640625	12	true	0	false	0	false
49202	39686	163669560546875	3	true	1	true	5	true
49200	4014031640625	150657763671875	0	false	0	false	11	true
49199	4239472265625	139941669921875	1	true	1	true	8	true
49196	4014994140625	18072072265625	11	true	1	true	3	true
49195	4877565625	14342232421875	21	true	1	true	0	false
49194	48898921875	145521748046875	20	true	1	true	0	false
49190	4535729296875	13281.5	0	false	5	true	0	false
49185	4209599609375	19857099609375	0	false	0	false	8	true
49184	435187265625	194646171875	8	true	0	false	0	false
49182	4080386328125	1911203515625	8	true	1	true	1	true
49179	20701005859375	241597421875	2	true	0	false	8	true
49178	1.12382e+16	24462400390625	4	true	1	true	18	true
49177	24601240234375	26116392578125	21	true	0	false	0	false
49176	158049853515625	26762607421875	5	true	1	true	10	true
49171	6515421752929680	2113597265625	0	false	0	false	6	true
49167	1757639892578120	146618720703125	11	true	0	false	0	false
49164	2864648681640620	15195859375	26	true	1	true	13	true
49162	568635791015625	116960810546875	10	true	0	false	1	true
49159	16539525390625	682211767578125	0	false	0	false	2	true
49158	14623525390625	479748095703125	0	false	0	false	7	true
49155	3802116796875	25354798828125	6	true	0	false	20	true
49154	3695301953125	2696971875	5	true	0	false	0	false
49153	37066015625	30936009765625	0	false	0	false	17	true
49149	40773984375	626547216796875	11	true	1	true	0	false
49148	40145	613274951171875	10	true	0	false	0	false
49147	44143859375	8260591796875	7	true	0	false	0	false
49146	42326359375	8471759765625	0	false	0	false	4	true
49145	4115541796875	9026640625	0	false	0	false	13	true
49144	4126139453125	82832802734375	3	true	0	false	6	true
49142	3924590625	5742271484375	8	true	3	true	0	false
49137	413600234375	1075113671875	0	false	0	false	8	true
49136	4347584375	111517197265625	4	true	1	true	0	false
49134	382833828125	530445947265625	0	false	0	false	21	true
49132	4642459375	86335068359375	0	false	0	false	9	true
49128	44086671875	6397458984375	12	true	0	false	0	false
49125	24008474609375	132378544921875	4	true	0	false	0	false
49124	25587501953125	128117666015625	1	true	0	false	13	true
49122	25771083984375	115630087890625	8	true	1	true	0	false
49120	278522265625	1271141796875	16	true	0	false	0	false
49118	24480009765625	154814267578125	0	false	7	true	0	false
49117	24588986328125	818216015625	2	true	0	false	18	true
49116	24750375	83798125	2	true	0	false	19	true
49115	2208151953125	29910703125	10	true	0	false	3	true
49114	2267657421875	333992236328125	0	false	0	false	15	true
49113	23043021484375	512915087890625	1	true	0	false	5	true
49112	220711796875	5637720703125	4	true	0	false	0	false
49108	2557464453125	48911611328125	4	true	1	true	5	true
49106	2197362109375	78354072265625	0	false	0	false	7	true
49104	210204765625	5239951171875	4	true	0	false	0	false
49100	29616662109375	1280283203125	7	true	1	true	2	true
49096	15651376953125	150425029296875	7	true	1	true	9	true
49094	19488396484375	756796240234375	7	true	0	false	1	true
49089	4813843359375	74344640625	13	true	1	true	1	true
49088	4886835546875	7394609375	21	true	0	false	0	false
49081	333490625	716908935546875	33	true	15	true	7	true
49080	3329107421875	718841259765625	30	true	15	true	7	true
49078	3318395703125	728105419921875	23	true	17	true	7	true
49077	3556685546875	1013305078125	0	false	0	false	22	true
49076	341279453125	102994208984375	7	true	0	false	0	false
49075	15361669921875	14480791015625	15	true	0	false	0	false
49074	153695888671875	1412527587890620	12	true	0	false	0	false
49070	30965013671875	688686376953125	4	true	0	false	0	false
49068	1653919140625	1.00758e+16	4	true	0	false	0	false
49066	140966142578125	2173820068359370	3	true	0	false	9	true
49063	36399703125	2114537109375	0	false	0	false	13	true
49062	345215703125	3019615478515620	8	true	0	false	0	false
49058	328246640625	5567716674804680	4	true	0	false	0	false
49054	25529337890625	212344287109375	12	true	0	false	0	false
49051	393928125	1.44166e+16	0	false	0	false	3	true
49050	40419671875	467592529296875	12	true	0	false	0	false
49046	4966098828125	111997470703125	8	true	0	false	0	false
49045	2037443359375	1309360595703120	8	true	0	false	0	false
49044	20869361328125	1.14708e+16	0	false	0	false	5	true
49041	4915971875	575404541015625	11	true	1	true	0	false
49037	695342236328125	41858544921875	13	true	0	false	0	false
49036	87903564453125	3123679931640620	15	true	1	true	0	false
49035	398733447265625	262434326171875	6	true	0	false	0	false
49034	443946923828125	895806396484375	7	true	0	false	0	false
49033	57329013671875	232606640625	8	true	0	false	0	false
49031	225804345703125	605042724609375	0	false	0	false	25	true
49030	1.43162e+16	668973779296875	0	false	0	false	5	true
49029	4850284375	78418609375	42	true	0	false	0	false
49028	4926823828125	787051796875	29	true	0	false	0	false
49026	484053955078125	5484328125	0	false	0	false	14	true
49022	6935054321289060	560541064453125	0	false	4	true	1	true
49019	9908873046875	8620698852539060	15	true	0	false	0	false
49014	1.23107e+16	101071884765625	0	false	0	false	4	true
49012	10873123046875	430215087890625	5	true	0	false	7	true
49010	5437437133789060	2195338134765620	10	true	0	false	0	false
49006	4893523828125	14078193359375	15	true	0	false	0	false
