# Supplementary material for: A Novel Liquid Biopsy Method Based on Specific Combinations of Vesicular Markers Allows Us to Discriminate Prostate Cancer from Hyperplasia
Source: Cells. 2024 Jul 31;13(15):1286. doi: 10.3390/cells13151286 (PMC11311686; doi:10.3390/cells13151286)
Supplement: Supplementary file 1 [file cells-13-01286-s001.zip › Dataset S1-Raw data CODI BiliGeCT Prostata/Raw data CODI BiliGeCT Prostata/090223_STAT3_Cyclin_D1_IIEXP_PR20-10-2__counting_scatter.xlsx]

## Sheet: 090223_STAT3_Cyclin_D1_IIEXP_PR
counting parameters
radius (nm)	300
bin width (nm)	20
locs in bin threshold	1
active channels
channel name	channel reference	min	max
Channel 0	ch0	1	10000000
Channel 1	ch1	1	10000000
Channel 2	ch2	1	10000000
clusters are positive for a channel if their counts fall within min (inclusive) and max (exclusive) for that channel
	population phenotypes	number of clusters
triple positive	Channel 0, Channel 1, Channel 2	44
double positive	Channel 0, Channel 1	15
double positive	Channel 0, Channel 2	138
double positive	Channel 1, Channel 2	9
single positive	Channel 0	119
single positive	Channel 1	6
single positive	Channel 2	98
	total positive clusters	429
9 clusters were negative for every channel
all positive clusters are listed here
columns show counts and positivity for channels with thresholds switched on
to see the full data including negative clusters please export a csv from the counting histogram rather than the counting scatter plot
cluster id	centroid x (nm)	centroid y (nm)	count for Channel 0	positive for Channel 0	count for Channel 1	positive for Channel 1	count for Channel 2	positive for Channel 2
48643	100354619140625	702729765625	2	true	0	false	7	true
48642	10750142578125	683572421875	2	true	2	true	13	true
48641	3803280517578120	712639765625	8	true	0	false	0	false
48640	48965625	691473203125	1	true	0	false	8	true
48639	1873424609375	720623046875	6	true	0	false	0	false
48638	2038024609375	726689375	1	true	0	false	23	true
48636	121261689453125	680292890625	5	true	0	false	0	false
48634	2925478271484370	69760375	1	true	0	false	7	true
48632	121658349609375	705256171875	13	true	0	false	0	false
48631	1275004296875	643501328125	10	true	0	false	0	false
48630	12049087890625	6366601953125	0	false	0	false	10	true
48629	96670546875	6516442578125	2	true	0	false	16	true
48628	97955087890625	654827734375	12	true	0	false	0	false
48627	129769140625	6289842578125	9	true	1	true	10	true
48623	15148787109375	70438.5	10	true	0	false	1	true
48622	160919150390625	704633203125	5	true	0	false	5	true
48621	586529248046875	66143796875	2	true	6	true	7	true
48620	4408306640625	656353828125	0	false	0	false	7	true
48619	198755625	751948828125	0	false	0	false	6	true
48618	21006376953125	75145953125	8	true	0	false	2	true
48617	692239990234375	67501.25	5	true	1	true	2	true
48616	673651416015625	68606609375	13	true	1	true	8	true
48614	110924111328125	724984140625	9	true	0	false	5	true
48612	1232339453125	6522858203125	7	true	0	false	0	false
48611	21697970703125	73191875	2	true	0	false	0	false
48609	1004168359375	6359537890625	2	true	0	false	0	false
48603	16989810546875	69420078125	23	true	2	true	36	true
48598	6718767578125	697874921875	12	true	1	true	0	false
48597	115662890625	6195624609375	2	true	0	false	12	true
48596	12497041015625	609747109375	4	true	0	false	11	true
48594	8778310546875	62175125	6	true	0	false	0	false
48590	1841141015625	75676515625	3	true	0	false	0	false
48581	467677587890625	74555859375	10	true	0	false	1	true
48580	3891363037109370	736783515625	8	true	0	false	0	false
48575	20014970703125	726230078125	2	true	0	false	0	false
48574	3001220397949210	7404046875	10	true	0	false	0	false
48571	378583544921875	6127544140625	5	true	0	false	0	false
48570	478447607421875	6110853515625	1	true	0	false	7	true
48569	21930171875	771649453125	5	true	0	false	0	false
48568	2282275390625	779335703125	10	true	0	false	0	false
48566	16890828125	7658296875	1	true	1	true	8	true
48564	58817548828125	6050759765625	5	true	0	false	8	true
48563	14407345703125	73427484375	2	true	1	true	0	false
48559	609009375	588326015625	5	true	0	false	2	true
48557	8290130859375	75287109375	8	true	0	false	6	true
48556	83954365234375	750149453125	6	true	0	false	16	true
48548	148553271484375	7589565625	5	true	0	false	14	true
48547	10899033203125	78853.25	7	true	0	false	1	true
48546	96659912109375	780875546875	11	true	0	false	1	true
48544	96842421875	76103671875	9	true	0	false	0	false
48543	2152568359375	5666200390625	1	true	0	false	8	true
48542	1334685546875	5587884765625	4	true	0	false	0	false
48541	612474462890625	793489375	16	true	0	false	1	true
48540	72713271484375	78762	9	true	0	false	0	false
48538	514375341796875	790406875	18	true	1	true	0	false
48536	1026347265625	75208921875	16	true	0	false	0	false
48534	296447119140625	5802125390625	5	true	0	false	1	true
48530	707977685546875	768336484375	0	false	0	false	10	true
48526	37407705078125	563096015625	0	false	0	false	16	true
48523	640561865234375	7173484375	0	false	0	false	1	true
48522	582452734375	7319021875	1	true	0	false	4	true
48521	2297326416015620	52888140625	6	true	0	false	0	false
48520	8595114135742180	5268759765625	9	true	0	false	1	true
48519	4601162109375	5338313671875	4	true	0	false	19	true
48518	3741197509765620	53338140625	3	true	0	false	7	true
48512	426862109375	78072671875	7	true	0	false	0	false
48510	116988544921875	758896484375	6	true	0	false	0	false
48489	4859689025878900	615435625	0	false	0	false	14	true
48488	1.56304e+16	6205550390625	2	true	0	false	6	true
48484	9754329223632810	5990275390625	1	true	0	false	8	true
48481	22359791015625	6475398046875	7	true	0	false	1	true
48480	1996126953125	65782703125	8	true	1	true	1	true
48478	23629091796875	659524765625	0	false	0	false	5	true
48474	1849392578125	663460234375	7	true	0	false	3	true
48472	20198796875	673303359375	7	true	1	true	6	true
48470	16501390625	661185390625	40	true	1	true	33	true
48468	218783984375	67614375	1	true	0	false	6	true
48467	140806826171875	591348125	6	true	16	true	62	true
48466	1281722265625	5917788671875	6	true	0	false	0	false
48462	641652490234375	6304471484375	4	true	0	false	25	true
48455	12543986328125	5529205078125	2	true	7	true	21	true
48454	1257400390625	551012890625	4	true	7	true	21	true
48453	596008740234375	4772915234375	0	false	0	false	1	true
48452	5992697265625	5067873046875	0	false	0	false	1	true
48448	13169046875	5610478125	5	true	0	false	10	true
48444	11529927734375	538674140625	1	true	0	false	4	true
48443	10959904296875	5639064453125	10	true	1	true	2	true
48441	1374623828125	544134609375	23	true	1	true	18	true
48440	145462431640625	541756640625	2	true	0	false	9	true
48439	25676375	710651875	21	true	0	false	0	false
48438	26730255859375	706984140625	7	true	0	false	1	true
48435	100026376953125	4993609375	11	true	0	false	0	false
48434	103460185546875	499974921875	12	true	0	false	1	true
48433	82167685546875	5198594140625	1	true	0	false	0	false
48431	151518876953125	5700130859375	0	false	0	false	30	true
48430	1742327734375	5759729296875	0	false	0	false	8	true
48426	11892791015625	5181468359375	2	true	0	false	0	false
48424	159618125	5161567578125	4	true	1	true	1	true
48416	29239359375	66647796875	1	true	0	false	13	true
48414	123664541015625	5033023828125	7	true	0	false	1	true
48409	1.07276e+16	471314921875	1	true	0	false	0	false
48407	20348740234375	765691171875	1	true	0	false	0	false
48405	26949337890625	756774921875	12	true	0	false	3	true
48404	2759801171875	750794453125	3	true	0	false	29	true
48402	28936837890625	76719296875	2	true	0	false	8	true
48400	2541909765625	75457046875	8	true	0	false	0	false
48399	252487265625	7846009375	1	true	0	false	11	true
48398	26279166015625	772352578125	14	true	0	false	1	true
48393	1839736083984370	429437578125	0	false	0	false	1	true
48392	8633102416992180	41330	11	true	0	false	2	true
48390	316324267578125	4054437109375	0	false	0	false	7	true
48387	191029609375	560522578125	4	true	1	true	8	true
48386	20570392578125	5505571875	1	true	0	false	10	true
48385	21388072265625	576788984375	3	true	8	true	0	false
48381	8072810546875	4284744921875	11	true	0	false	0	false
48380	100078564453125	4339734375	0	false	0	false	5	true
48378	509900634765625	42799015625	1	true	0	false	0	false
48377	809929833984375	3974888671875	2	true	11	true	1	true
48376	75813125	399421640625	5	true	1	true	0	false
48374	803405078125	4445987109375	0	false	0	false	12	true
48372	715799853515625	458924140625	8	true	0	false	3	true
48370	83178603515625	4090003125	0	false	7	true	1	true
48369	19332064453125	608840078125	7	true	0	false	1	true
48368	18843296875	6325771875	1	true	0	false	0	false
48367	16892779296875	6107501953125	5	true	0	false	0	false
48366	1704885546875	6189936328125	8	true	0	false	0	false
48359	27897373046875	640440234375	8	true	0	false	38	true
48358	2703733984375	628295546875	19	true	1	true	8	true
48357	5150759765625	4489082421875	11	true	1	true	15	true
48355	28878365234375	61199.25	13	true	0	false	0	false
48354	28752912109375	591467734375	1	true	0	false	11	true
48347	1918169140625	79525703125	7	true	0	false	0	false
48346	188880859375	78297390625	3	true	0	false	1	true
48342	8801515625	485891640625	10	true	0	false	2	true
48341	2367396484375	610544609375	3	true	0	false	11	true
48340	25343837890625	628147890625	0	false	0	false	8	true
48338	222773125	6021705078125	3	true	0	false	11	true
48334	1410598046875	477598359375	3	true	0	false	0	false
48333	326504296875	6408714453125	10	true	0	false	39	true
48332	31042732421875	641739921875	12	true	1	true	4	true
48327	3803889453125	6337821484375	2	true	0	false	8	true
48326	391145390625	651205234375	0	false	1	true	8	true
48325	390336015625	672210859375	8	true	1	true	0	false
48324	404852421875	669093359375	0	false	1	true	9	true
48322	19274658203125	5333877734375	16	true	0	false	0	false
48321	3450993359375	705055625	1	true	0	false	0	false
48320	3365516015625	732572421875	6	true	0	false	1	true
48319	31799.75	6696653125	5	true	0	false	0	false
48315	2979285546875	737701640625	0	false	0	false	15	true
48307	14962208984375	4499878515625	5	true	0	false	0	false
48306	16363419921875	44450.25	9	true	0	false	0	false
48302	38283703125	6925034375	2	true	1	true	8	true
48295	2647619921875	53215984375	35	true	5	true	21	true
48294	2661309375	53311625	34	true	1	true	8	true
48292	26233431640625	531520546875	19	true	4	true	22	true
48290	25960482421875	5290508984375	5	true	0	false	14	true
48289	25486982421875	5158615234375	10	true	0	false	0	false
48287	2907481640625	542008046875	2	true	0	false	10	true
48286	28079521484375	530621796875	4	true	0	false	7	true
48285	2270146484375	520979765625	9	true	0	false	0	false
48284	2192828515625	5276359765625	0	false	0	false	17	true
48278	24451947265625	5686946875	9	true	1	true	0	false
48277	17595166015625	487325234375	0	false	0	false	6	true
48276	1809795703125	474367109375	1	true	0	false	19	true
48274	2080956640625	4903734765625	8	true	0	false	0	false
48272	21229744140625	511148359375	5	true	0	false	4	true
48268	22586181640625	4661796875	1	true	0	false	11	true
48263	4556561328125	596186796875	12	true	0	false	17	true
48262	45701640625	5982762890625	13	true	1	true	15	true
48260	3455509375	76715015625	5	true	0	false	1	true
48258	429552421875	61654375	1	true	0	false	0	false
48256	48018.75	6024086328125	0	false	0	false	2	true
48255	4285307421875	577540234375	1	true	0	false	6	true
48249	5195640625	3583428515625	8	true	4	true	4	true
48248	651771044921875	3598404296875	0	false	0	false	13	true
48247	8062419921875	3290255859375	0	false	0	false	13	true
48246	82503818359375	335590859375	10	true	1	true	1	true
48244	720210791015625	342022734375	1	true	4	true	0	false
48243	95720302734375	3495259765625	0	false	0	false	7	true
48242	99811015625	3495437109375	11	true	1	true	4	true
48238	343009619140625	3698416015625	2	true	0	false	12	true
48235	27455390625	3257573046875	3	true	0	false	5	true
48234	7005921630859370	3239409765625	0	false	0	false	2	true
48232	470121337890625	3278939453125	0	false	0	false	11	true
48226	40972568359375	313355234375	20	true	0	false	0	false
48222	260305615234375	34164171875	0	false	0	false	8	true
48219	20068376953125	4551178125	0	false	0	false	14	true
48218	2113609375	4444907421875	6	true	0	false	0	false
48215	125901923828125	370773515625	0	false	0	false	16	true
48214	114808056640625	3699525390625	0	false	0	false	19	true
48213	142912177734375	37065125	0	false	0	false	6	true
48212	135070703125	3835866796875	1	true	0	false	13	true
48211	171068828125	3700249609375	0	false	0	false	28	true
48210	15761435546875	3645950390625	0	false	0	false	9	true
48208	17349453125	3942638671875	9	true	0	false	15	true
48200	192523125	37716828125	6	true	1	true	1	true
48198	12857705078125	3528641015625	10	true	0	false	0	false
48197	126572109375	415645234375	1	true	0	false	8	true
48195	24846388671875	3930396484375	1	true	0	false	7	true
48194	2687466015625	3994372265625	4	true	1	true	0	false
48193	2108123828125	38968078125	9	true	0	false	0	false
48192	20316583984375	414896015625	0	false	0	false	6	true
48188	328267734375	575271875	1	true	0	false	10	true
48183	3697515234375	57249.75	0	false	0	false	7	true
48182	3735424609375	5449264453125	1	true	0	false	12	true
48180	4018112109375	5508531640625	4	true	0	false	0	false
48176	61037060546875	370136015625	0	false	0	false	10	true
48174	187814453125	404863515625	1	true	0	false	34	true
48172	3240918359375	5240830859375	6	true	0	false	1	true
48169	80049609375	22379068359375	0	false	0	false	11	true
48168	74288994140625	2434422265625	8	true	0	false	0	false
48167	619212646484375	2613512109375	0	false	0	false	15	true
48166	686297265625	2563502734375	13	true	0	false	2	true
48162	544810546875	26932755859375	0	false	0	false	12	true
48160	100927685546875	2424816015625	0	false	0	false	8	true
48157	3746107177734370	2548526171875	1	true	0	false	7	true
48156	3563701171875	2828549609375	1	true	0	false	0	false
48147	9140236328125	1989828125	0	false	0	false	5	true
48146	10925	19040900390625	0	false	0	false	11	true
48145	133205908203125	1710983203125	0	false	8	true	5	true
48144	1226248046875	159148984375	7	true	0	false	0	false
48142	138957890625	141321708984375	14	true	1	true	11	true
48129	1398602734375	27965359375	15	true	0	false	0	false
48128	144068203125	2763373828125	1	true	0	false	9	true
48127	105352255859375	30021294921875	1	true	0	false	9	true
48126	9605861328125	29717703125	0	false	0	false	10	true
48124	148020771484375	281048125	0	false	0	false	8	true
48122	135288623046875	29392958984375	1	true	0	false	12	true
48120	91821845703125	3027060546875	0	false	0	false	10	true
48119	12385.75	31895611328125	0	false	0	false	2	true
48116	75631943359375	31398916015625	2	true	0	false	3	true
48105	46988046875	5600816796875	3	true	0	false	0	false
48103	4311325390625	70690859375	14	true	0	false	0	false
48099	46839265625	5302958984375	0	false	0	false	8	true
48094	17058939453125	297865546875	0	false	4	true	4	true
48090	1663702734375	3132416015625	1	true	0	false	5	true
48089	19461359375	3464719140625	8	true	1	true	24	true
48088	189548984375	342867265625	4	true	0	false	2	true
48086	1807541796875	3505157421875	19	true	0	false	0	false
48085	22830939453125	3325319921875	20	true	0	false	23	true
48084	22045701171875	3380950390625	14	true	1	true	9	true
48083	1819285546875	3338553515625	0	false	0	false	6	true
48082	17017404296875	33605	0	false	0	false	8	true
48070	3481961328125	50623703125	4	true	0	false	0	false
48068	38532953125	482431015625	26	true	0	false	0	false
48067	3928826171875	22192478515625	0	false	0	false	13	true
48066	35787919921875	21081576171875	1	true	4	true	1	true
48063	463350234375	49926890625	11	true	0	false	0	false
48062	477238984375	495403359375	0	false	0	false	13	true
48061	4936871875	4720026171875	4	true	0	false	7	true
48060	48966859375	4747946875	5	true	0	false	3	true
48058	4814569140625	4773884765625	16	true	0	false	0	false
48057	437495234375	5032163671875	7	true	0	false	1	true
48056	441924140625	4897797265625	19	true	0	false	1	true
48051	42931703125	53163953125	20	true	0	false	9	true
48048	4021007421875	5147041015625	2	true	0	false	0	false
48045	41810234375	7315009375	0	false	0	false	11	true
48044	4332723046875	74791453125	12	true	0	false	0	false
48043	1934453515625	31574388671875	0	false	0	false	11	true
48042	19645705078125	31367837890625	0	false	0	false	16	true
48041	443356328125	76244375	10	true	0	false	0	false
48038	32292927734375	486677109375	11	true	1	true	2	true
48037	3997312109375	766303046875	13	true	0	false	0	false
48036	399358046875	75450734375	6	true	0	false	0	false
48032	21521603515625	3002683984375	5	true	0	false	0	false
48027	156268330078125	15908703125	4	true	0	false	8	true
48024	23688783203125	4914519921875	0	false	1	true	10	true
48023	2571644921875	328913359375	7	true	0	false	7	true
48022	2713830078125	3325958203125	1	true	0	false	13	true
48020	2719260546875	3502484375	0	false	0	false	8	true
48018	26793384765625	360314453125	18	true	0	false	0	false
48015	246804375	3064962109375	1	true	0	false	14	true
48009	3663394921875	790811015625	13	true	0	false	0	false
48008	3756821484375	79270328125	13	true	0	false	0	false
48004	121760107421875	26216994140625	8	true	1	true	5	true
48003	19213009765625	23905185546875	11	true	0	false	0	false
48002	19578943359375	23673220703125	6	true	2	true	1	true
48000	18435228515625	240659765625	13	true	0	false	0	false
47999	195051640625	260987890625	3	true	0	false	1	true
47997	15393388671875	21666125	9	true	0	false	0	false
47996	16835119140625	2302899609375	10	true	0	false	9	true
47994	18278005859375	22352046875	0	false	0	false	2	true
47990	1831845703125	27887791015625	11	true	0	false	0	false
47987	448624140625	4098338671875	0	false	0	false	3	true
47986	4856299609375	4054130078125	6	true	1	true	0	false
47984	4559204296875	386757421875	1	true	0	false	0	false
47983	31074208984375	4284783984375	3	true	0	false	31	true
47982	3157716796875	4313936328125	2	true	0	false	10	true
47981	4729563671875	3258753125	9	true	0	false	0	false
47980	47740578125	28898466796875	0	false	0	false	9	true
47978	451395703125	2966636328125	13	true	0	false	0	false
47977	3701190625	34086875	13	true	0	false	0	false
47976	38904796875	3456330859375	4	true	1	true	0	false
47975	316179609375	3108884375	10	true	0	false	27	true
47974	334333203125	31574390625	6	true	0	false	2	true
47973	30055880859375	41890.25	0	false	0	false	9	true
47971	3038492578125	35924859375	1	true	0	false	14	true
47970	29813703125	3429259375	13	true	0	false	0	false
47969	3534804296875	31337515625	7	true	0	false	0	false
47968	3515652734375	3283943359375	1	true	0	false	13	true
47966	31239626953125	32942171875	4	true	0	false	0	false
47965	4446932421875	3302330078125	1	true	0	false	14	true
47964	4478146875	3222499609375	0	false	0	false	9	true
47963	32356591796875	390709921875	17	true	0	false	0	false
47960	453859453125	3512693359375	1	true	0	false	0	false
47959	4383122265625	4305929296875	0	false	0	false	9	true
47955	3774601953125	405075625	1	true	0	false	0	false
47954	4076658984375	4099846875	0	false	0	false	6	true
47940	4254013671875	2740965625	0	false	10	true	0	false
47934	489640859375	26058626953125	3	true	0	false	8	true
47932	410455234375	3953868359375	4	true	0	false	8	true
47930	3297021484375	2902351953125	0	false	0	false	11	true
47928	4069555859375	25804640625	0	false	0	false	4	true
47920	48115234375	3457139453125	0	false	0	false	10	true
47915	2777244921875	430278671875	2	true	0	false	4	true
47914	2538453125	4398746484375	2	true	0	false	12	true
47910	2847496875	4635865234375	0	false	0	false	4	true
47908	365269375	304033046875	17	true	0	false	2	true
47899	27450578125	310926953125	0	false	0	false	6	true
47898	2915194140625	3074825390625	0	false	0	false	13	true
47892	3865866015625	30688021484375	0	false	0	false	5	true
47891	19984197265625	19193328125	7	true	0	false	0	false
47890	20114373046875	1829799609375	1	true	0	false	8	true
47889	2268527734375	209591796875	0	false	0	false	14	true
47888	20758103515625	208755859375	0	false	0	false	10	true
47886	21196697265625	17136853515625	8	true	0	false	0	false
47880	3699463671875	4518034375	2	true	0	false	7	true
47879	2340219921875	1701558203125	8	true	1	true	1	true
47878	234586953125	157375869140625	8	true	0	false	0	false
47875	84821845703125	56055869140625	3	true	0	false	8	true
47874	95519345703125	741434130859375	0	false	0	false	8	true
47872	24211115234375	13143314453125	0	false	10	true	0	false
47870	986540234375	814590234375	4	true	0	false	0	false
47867	335264697265625	1552690234375	5	true	0	false	8	true
47866	8908877563476560	159829287109375	0	false	0	false	11	true
47864	80461435546875	83368359375	0	false	0	false	11	true
47863	544301708984375	11237546875	8	true	1	true	0	false
47862	631995947265625	105728076171875	9	true	4	true	21	true
47860	419849462890625	1705590625	4	true	1	true	10	true
47859	1094807373046870	118684072265625	7	true	0	false	8	true
47858	22198955078125	117742236328125	4	true	0	false	3	true
47856	254737890625	97152783203125	0	false	7	true	2	true
47852	143457275390625	138082783203125	4	true	0	false	0	false
47847	63019306640625	127825341796875	14	true	0	false	10	true
47846	9440125	14230431640625	1	true	0	false	11	true
47842	90401142578125	155597431640625	5	true	0	false	0	false
47836	57260048828125	18877150390625	0	false	0	false	5	true
47830	68632197265625	17024462890625	0	false	0	false	1	true
47828	11521361328125	11399296875	13	true	0	false	0	false
47826	696177001953125	3677504150390620	8	true	0	false	1	true
47823	121424345703125	1594582763671870	107	true	1	true	70	true
47822	137686748046875	1191812255859370	7	true	0	false	0	false
47821	13538	32486728515625	148	true	2	true	91	true
47816	161461181640625	12487076171875	5	true	0	false	0	false
47815	3481039453125	2058839453125	5	true	0	false	0	false
47814	334079765625	168098359375	8	true	0	false	3	true
47812	3562987890625	21355732421875	0	false	0	false	5	true
47811	3311820703125	219545546875	6	true	0	false	0	false
47810	31917123046875	1992149609375	8	true	0	false	6	true
47808	3643430078125	17971416015625	0	false	1	true	9	true
47806	3131038671875	23467833984375	0	false	0	false	5	true
47802	32672517578125	14679205078125	17	true	0	false	1	true
47801	4843175390625	69563265625	9	true	0	false	1	true
47800	4953305859375	698778203125	13	true	0	false	0	false
47796	465366171875	709930625	10	true	0	false	0	false
47795	25768455078125	24001029296875	0	false	0	false	9	true
47794	24356275390625	26240994140625	0	false	0	false	10	true
47792	2722648828125	24982095703125	0	false	0	false	12	true
47790	2420208203125	27662826171875	0	false	0	false	10	true
47785	28946314453125	172268671875	0	false	1	true	0	false
47781	232437734375	112141162109375	0	false	0	false	16	true
47780	2217284765625	11194955078125	5	true	0	false	0	false
47779	28024826171875	100920537109375	0	false	0	false	8	true
47778	27583173828125	94468623046875	0	false	9	true	7	true
47774	209211875	112748037109375	7	true	0	false	7	true
47772	26225125	914298046875	0	false	0	false	14	true
47769	28303865234375	730059814453125	11	true	0	false	2	true
47767	19847296875	86121328125	4	true	0	false	0	false
47766	1903287109375	95202373046875	4	true	0	false	0	false
47765	25181927734375	3191157958984370	8	true	0	false	1	true
47764	25011685546875	353658935546875	19	true	0	false	0	false
47761	1678748828125	79959794921875	13	true	0	false	0	false
47760	1814412890625	107170322265625	11	true	0	false	6	true
47759	2638634375	2780848876953120	17	true	0	false	0	false
47758	25875400390625	3787533935546870	9	true	0	false	0	false
47753	23018716796875	2696623779296870	0	false	0	false	6	true
47752	2343831640625	1.99593e+16	10	true	1	true	0	false
47748	3156131640625	107973251953125	6	true	0	false	6	true
47747	27011021484375	622450927734375	1	true	0	false	11	true
47746	27116017578125	652263623046875	8	true	0	false	1	true
47745	2401794921875	625479833984375	0	false	0	false	6	true
47742	2408132421875	6542113037109370	0	false	0	false	12	true
47736	31193779296875	1343701171875	0	false	0	false	7	true
47733	29777173828125	530483544921875	0	false	0	false	15	true
47732	327120078125	54930810546875	8	true	0	false	1	true
47730	290705234375	281515283203125	5	true	1	true	0	false
47727	4818088671875	1882799609375	0	false	0	false	11	true
47726	48263921875	1996347265625	9	true	0	false	0	false
47724	4961171875	20671201171875	5	true	0	false	0	false
47722	470944375	235538671875	1	true	0	false	7	true
47718	13831529296875	22554556640625	0	false	0	false	7	true
47716	3503743359375	738066650390625	0	false	9	true	0	false
47709	1985206640625	3081874267578120	0	false	0	false	19	true
47708	21179390625	2693265625	11	true	1	true	0	false
47704	3867351953125	89376533203125	0	false	13	true	0	false
47703	4103443359375	90721904296875	6	true	0	false	1	true
47702	4180203515625	82694345703125	9	true	1	true	1	true
47699	3851521875	460172705078125	0	false	0	false	17	true
47696	19503978515625	48021318359375	0	false	7	true	0	false
47692	3982400390625	23642783203125	11	true	1	true	4	true
47689	16824455078125	6672518920898430	14	true	0	false	0	false
47688	17697783203125	17315546875	0	false	0	false	6	true
47684	3000406005859370	55319130859375	0	false	0	false	1	true
47682	49565421875	14831.75	7	true	0	false	0	false
47680	356760625	5670310668945310	14	true	0	false	0	false
47679	435076796875	1406747314453120	9	true	0	false	12	true
47678	4377333203125	1.14533e+16	9	true	0	false	2	true
47675	44959625	144118173828125	11	true	0	false	0	false
47674	43632453125	144908017578125	0	false	0	false	9	true
47673	488698828125	104281416015625	3	true	0	false	5	true
47672	467034609375	117340224609375	0	false	0	false	14	true
47670	4889494140625	729394970703125	18	true	0	false	0	false
47664	46599703125	78272140625	15	true	0	false	0	false
47663	633279541015625	2223570556640620	12	true	0	false	6	true
47662	64154296875	2205723388671870	9	true	0	false	4	true
47660	610805859375	2431352294921870	3	true	0	false	16	true
47658	2951102783203120	1.05958e+16	4	true	0	false	0	false
47657	4840072265625	484039697265625	28	true	0	false	0	false
47656	4918934765625	1.32554e+16	25	true	0	false	0	false
