# Supplementary material for: A Novel Liquid Biopsy Method Based on Specific Combinations of Vesicular Markers Allows Us to Discriminate Prostate Cancer from Hyperplasia
Source: Cells. 2024 Jul 31;13(15):1286. doi: 10.3390/cells13151286 (PMC11311686; doi:10.3390/cells13151286)
Supplement: Supplementary file 1 [file cells-13-01286-s001.zip › Dataset S1-Raw data CODI BiliGeCT Prostata/Raw data CODI BiliGeCT Prostata/090223_STAT3_Cyclin_D1_IIEXP_PR20-10-3__counting_scatter.xlsx]

## Sheet: 090223_STAT3_Cyclin_D1_IIEXP_PR
counting parameters
radius (nm)	300
bin width (nm)	20
locs in bin threshold	1
active channels
channel name	channel reference	min	max
Channel 0	ch0	1	10000000
Channel 1	ch1	1	10000000
Channel 2	ch2	1	10000000
clusters are positive for a channel if their counts fall within min (inclusive) and max (exclusive) for that channel
	population phenotypes	number of clusters
triple positive	Channel 0, Channel 1, Channel 2	12
double positive	Channel 0, Channel 1	5
double positive	Channel 0, Channel 2	39
double positive	Channel 1, Channel 2	3
single positive	Channel 0	76
single positive	Channel 1	7
single positive	Channel 2	21
	total positive clusters	163
16 clusters were negative for every channel
all positive clusters are listed here
columns show counts and positivity for channels with thresholds switched on
to see the full data including negative clusters please export a csv from the counting histogram rather than the counting scatter plot
cluster id	centroid x (nm)	centroid y (nm)	count for Channel 0	positive for Channel 0	count for Channel 1	positive for Channel 1	count for Channel 2	positive for Channel 2
15421	17602119140625	73834515625	10	true	0	false	0	false
15420	16493232421875	7279915625	23	true	0	false	0	false
15418	15430703125	733439296875	6	true	0	false	1	true
15416	17410388671875	75439640625	11	true	0	false	1	true
15415	102743466796875	68729546875	0	false	0	false	2	true
15414	703325390625	689153515625	9	true	0	false	0	false
15412	164900234375	7692459375	8	true	0	false	1	true
15410	105109130859375	71093703125	0	false	0	false	11	true
15408	142412578125	754003203125	1	true	0	false	14	true
15404	1789351171875	687558828125	2	true	0	false	0	false
15400	3487597900390620	767296484375	4	true	0	false	0	false
15397	133476044921875	70908921875	8	true	0	false	0	false
15392	6367529296875	76423140625	1	true	0	false	8	true
15391	87209833984375	755011171875	4	true	0	false	0	false
15390	1059424609375	748270703125	9	true	0	false	1	true
15387	1.56834e+16	65764328125	22	true	0	false	1	true
15386	1.40828e+16	6535459375	1	true	0	false	8	true
15384	266863037109375	700014609375	23	true	0	false	1	true
15382	9610318359375	784409609375	4	true	0	false	0	false
15380	237941650390625	71878453125	6	true	0	false	1	true
15378	1.28768e+16	614936953125	13	true	0	false	0	false
15376	3964973388671870	5961498046875	0	false	0	false	4	true
15375	1.35661e+16	5881119921875	1	true	0	false	0	false
15370	599079296875	59900390625	4	true	0	false	0	false
15369	3619773193359370	453812109375	26	true	1	true	59	true
15368	3669385986328120	4529192578125	24	true	1	true	58	true
15367	12922587890625	791767265625	9	true	0	false	0	false
15366	136979189453125	781272265625	7	true	0	false	0	false
15360	136262294921875	6461003515625	5	true	0	false	0	false
15358	42744111328125	794469375	0	false	0	false	7	true
15356	90215087890625	623796953125	0	false	0	false	8	true
15352	465702294921875	4441219140625	0	false	0	false	7	true
15351	11885857421875	5616036328125	3	true	0	false	0	false
15350	13880193359375	558509140625	0	false	0	false	11	true
15349	7059310546875	5640001171875	16	true	0	false	2	true
15348	717688916015625	56557453125	21	true	0	false	2	true
15347	681774169921875	560408203125	0	false	6	true	0	false
15346	7201708984375	5596262890625	7	true	0	false	0	false
15342	90888115234375	568709375	17	true	0	false	1	true
15338	6012224609375	451628828125	1	true	0	false	7	true
15337	77656259765625	544673203125	5	true	0	false	0	false
15335	1.87544e+16	4459253515625	10	true	1	true	14	true
15332	71162060546875	415238671875	1	true	1	true	10	true
15331	2786689208984370	4742342578125	31	true	0	false	29	true
15330	22640947265625	4709198046875	0	false	0	false	10	true
15328	6494288330078120	4791146875	0	false	0	false	11	true
15326	3602303955078120	51466984375	16	true	0	false	0	false
15318	1.06013e+16	5441258984375	0	false	0	false	2	true
15315	20131626953125	5835833203125	14	true	0	false	0	false
15314	17670806640625	6243414453125	17	true	0	false	0	false
15313	210404921875	6180769140625	2	true	0	false	6	true
15308	122129140625	6042816015625	1	true	0	false	0	false
15307	2415494921875	5716310546875	11	true	0	false	0	false
15306	22663369140625	5797501171875	2	true	0	false	10	true
15302	99617607421875	448644453125	5	true	0	false	0	false
15301	321959228515625	367358203125	0	false	11	true	0	false
15300	475506494140625	3631035546875	18	true	0	false	0	false
15298	4054293212890620	3490073046875	0	false	0	false	14	true
15297	22707890625	52053515625	8	true	0	false	0	false
15296	20390388671875	5401651171875	21	true	0	false	0	false
15291	135922958984375	496206796875	21	true	0	false	0	false
15290	120106591796875	49142015625	26	true	0	false	0	false
15289	14902685546875	476061640625	0	false	16	true	0	false
15288	134450751953125	4667631640625	14	true	0	false	1	true
15285	53353310546875	49790484375	0	false	0	false	10	true
15284	576978173828125	5072969140625	11	true	0	false	7	true
15282	12847359375	43459734375	6	true	0	false	0	false
15276	15825107421875	50326328125	41	true	2	true	58	true
15274	28085923828125	611899609375	4	true	0	false	23	true
15273	24241505859375	754383828125	7	true	1	true	0	false
15272	25576453125	757832421875	11	true	1	true	0	false
15270	26648525390625	72838984375	7	true	0	false	0	false
15269	26964353515625	63632203125	4	true	0	false	0	false
15268	27860990234375	6496992578125	5	true	0	false	0	false
15266	2503369921875	643805234375	5	true	0	false	3	true
15265	2571440234375	674273046875	0	false	0	false	1	true
15262	32343826171875	672013125	1	true	1	true	0	false
15260	320013515625	705257109375	13	true	0	false	0	false
15259	144111484375	363767578125	7	true	0	false	0	false
15258	1622216796875	360221953125	0	false	7	true	0	false
15257	111699912109375	3887253125	1	true	0	false	13	true
15256	140186875	399504453125	22	true	1	true	0	false
15254	29466029296875	767191171875	12	true	0	false	0	false
15252	17039978515625	391281953125	15	true	0	false	0	false
15243	11532427734375	3456512890625	5	true	0	false	10	true
15242	118891708984375	339463046875	0	false	0	false	14	true
15240	10762591796875	3551755078125	0	false	4	true	0	false
15239	48564033203125	30352994140625	3	true	0	false	6	true
15238	6606224609375	32518369140625	5	true	0	false	6	true
15235	1.29161e+16	22853205078125	0	false	1	true	14	true
15234	2146017333984370	23392689453125	3	true	0	false	3	true
15232	8796568603515620	217640625	0	false	0	false	13	true
15230	99920888671875	3057578125	5	true	0	false	0	false
15228	488938720703125	2341657421875	0	false	0	false	17	true
15224	157541923828125	29934712890625	13	true	0	false	0	false
15215	12556396484375	28049138671875	9	true	0	false	0	false
15214	138598037109375	255319765625	11	true	0	false	0	false
15213	18111779296875	2454631640625	8	true	0	false	2	true
15212	1676634375	25460046875	8	true	0	false	0	false
15211	102886650390625	25822234375	28	true	1	true	39	true
15204	16422166015625	4496346484375	0	false	8	true	0	false
15203	3198297119140620	165079921875	6	true	0	false	0	false
15202	3207777099609370	151325732421875	7	true	0	false	0	false
15201	1183304296875	19686962890625	10	true	0	false	1	true
15200	106692001953125	19921849609375	13	true	0	false	0	false
15198	90121787109375	1947316015625	7	true	0	false	0	false
15197	605683154296875	17867130859375	0	false	0	false	7	true
15195	361262578125	6177619140625	2	true	0	false	22	true
15194	3567598046875	6031754296875	12	true	0	false	0	false
15191	3494712109375	581879921875	31	true	0	false	1	true
15188	376931015625	644381796875	1	true	0	false	0	false
15185	3292937109375	5613403515625	2	true	0	false	53	true
15183	2406198046875	4636684765625	10	true	1	true	23	true
15182	2262084375	4595132421875	15	true	0	false	0	false
15180	2221805078125	47983609375	12	true	0	false	0	false
15174	23649615234375	3384272265625	9	true	0	false	0	false
15173	28730423828125	5354804296875	21	true	0	false	0	false
15170	439854765625	628504140625	2	true	0	false	0	false
15168	2233880078125	3857566796875	1	true	0	false	2	true
15166	26631484375	4497927734375	1	true	3	true	0	false
15163	491193994140625	900379296875	6	true	6	true	3	true
15161	379080078125	7808753125	50	true	0	false	0	false
15160	3729746875	7837646875	11	true	0	false	0	false
15158	385054296875	7394015625	10	true	0	false	1	true
15155	2602003662109370	808936083984375	0	false	14	true	0	false
15152	89197900390625	551447021484375	0	false	0	false	7	true
15149	1.4476e+16	2560920166015620	9	true	0	false	0	false
15148	322728857421875	2377743408203120	6	true	0	false	0	false
15144	3552216491699210	418747314453125	5	true	0	false	0	false
15141	183998125	10579421875	20	true	0	false	0	false
15140	178051953125	114905234375	0	false	1	true	11	true
15139	15461607421875	103585986328125	0	false	0	false	15	true
15138	137876923828125	130847587890625	0	false	8	true	5	true
15134	13439.75	949387109375	2	true	0	false	16	true
15133	4530790234375	54838265625	6	true	1	true	25	true
15132	4802847265625	540197578125	8	true	0	false	1	true
15131	18995681640625	135724404296875	8	true	0	false	2	true
15130	19287294921875	1789745703125	11	true	0	false	0	false
15121	45052046875	4509296875	9	true	0	false	0	false
15118	789679736328125	8531923828125	13	true	0	false	3	true
15116	3831961328125	50094796875	26	true	0	false	0	false
15108	2953955078125	3986340625	7	true	1	true	9	true
15103	1859367578125	56497060546875	8	true	0	false	0	false
15102	19091904296875	56919990234375	15	true	0	false	1	true
15101	2386372265625	641180859375	14	true	0	false	0	false
15100	2284812890625	673624853515625	8	true	0	false	1	true
15099	1775803125	1.0295e+16	15	true	0	false	0	false
15098	1762187109375	181187890625	17	true	0	false	0	false
15096	2200703125	469912451171875	11	true	0	false	0	false
15094	22573208984375	803713134765625	9	true	0	false	0	false
15093	2565848828125	776245263671875	7	true	0	false	0	false
15079	4248119140625	364429609375	1	true	0	false	0	false
15078	371914140625	343472734375	50	true	1	true	1	true
15077	381718515625	2811098046875	9	true	0	false	0	false
15068	382433203125	2246580078125	4	true	0	false	0	false
15062	3450042578125	13011703125	9	true	0	false	0	false
15060	4320683203125	11557748046875	24	true	0	false	0	false
15059	350095078125	739303076171875	11	true	0	false	0	false
15058	4179757421875	38014453125	0	false	0	false	12	true
15056	355099453125	3253425048828120	10	true	0	false	0	false
15054	32972265625	24778330078125	0	false	0	false	13	true
15053	37075453125	7192393798828120	35	true	1	true	28	true
15046	4525757421875	36794794921875	19	true	0	false	0	false
