# Supplementary material for: A Novel Liquid Biopsy Method Based on Specific Combinations of Vesicular Markers Allows Us to Discriminate Prostate Cancer from Hyperplasia
Source: Cells. 2024 Jul 31;13(15):1286. doi: 10.3390/cells13151286 (PMC11311686; doi:10.3390/cells13151286)
Supplement: Supplementary file 1 [file cells-13-01286-s001.zip › Dataset S1-Raw data CODI BiliGeCT Prostata/Raw data CODI BiliGeCT Prostata/090223_STAT3_Cyclin_D1_IIEXP_PR20-10__counting_scatter.xlsx]

## Sheet: 090223_STAT3_Cyclin_D1_IIEXP_PR
counting parameters
radius (nm)	300
bin width (nm)	20
locs in bin threshold	1
active channels
channel name	channel reference	min	max
Channel 0	ch0	1	10000000
Channel 1	ch1	1	10000000
Channel 2	ch2	1	10000000
clusters are positive for a channel if their counts fall within min (inclusive) and max (exclusive) for that channel
	population phenotypes	number of clusters
triple positive	Channel 0, Channel 1, Channel 2	55
double positive	Channel 0, Channel 1	20
double positive	Channel 0, Channel 2	287
double positive	Channel 1, Channel 2	9
single positive	Channel 0	89
single positive	Channel 1	4
single positive	Channel 2	102
	total positive clusters	566
7 clusters were negative for every channel
all positive clusters are listed here
columns show counts and positivity for channels with thresholds switched on
to see the full data including negative clusters please export a csv from the counting histogram rather than the counting scatter plot
cluster id	centroid x (nm)	centroid y (nm)	count for Channel 0	positive for Channel 0	count for Channel 1	positive for Channel 1	count for Channel 2	positive for Channel 2
49059	30070310546875	74465203125	16	true	0	false	0	false
49058	3066396875	74213234375	10	true	0	false	3	true
49057	28982416015625	755455625	4	true	2	true	16	true
49054	28084982421875	765718828125	1	true	0	false	10	true
49053	30729232421875	716403671875	3	true	0	false	2	true
49050	26802927734375	759667109375	8	true	0	false	7	true
49049	25734052734375	737461953125	3	true	0	false	4	true
49047	28882271484375	736120078125	13	true	0	false	2	true
49045	25136912109375	770555546875	1	true	0	false	4	true
49044	24023947265625	776240078125	0	false	0	false	11	true
49041	3315328125	763858828125	1	true	0	false	15	true
49040	3344303515625	75852734375	14	true	0	false	1	true
49039	335456484375	737076875	4	true	0	false	2	true
49038	32494095703125	737309453125	2	true	0	false	8	true
49035	2334266796875	745756015625	13	true	0	false	0	false
49034	22670697265625	759876484375	10	true	0	false	2	true
49028	36190703125	710453515625	6	true	1	true	0	false
49026	24016357421875	728155859375	3	true	0	false	12	true
49025	158671826171875	767700234375	3	true	0	false	7	true
49024	15840609375	7820196875	12	true	0	false	6	true
49023	13532091796875	779930078125	3	true	0	false	7	true
49020	17366849609375	77309765625	4	true	0	false	4	true
49018	17514328125	756303203125	4	true	0	false	7	true
49017	22389814453125	63912515625	6	true	0	false	13	true
49016	23846935546875	64639140625	4	true	1	true	9	true
49015	12073509765625	7712003125	1	true	0	false	6	true
49014	11735216796875	761395546875	3	true	0	false	12	true
49013	19411224609375	69172140625	1	true	4	true	0	false
49012	20126826171875	6881384375	10	true	2	true	0	false
49011	20655001953125	749349375	3	true	0	false	1	true
49010	19576341796875	730830703125	2	true	1	true	16	true
49007	20432517578125	7013421875	12	true	0	false	10	true
49005	2712730859375	6346314453125	4	true	0	false	10	true
49004	26530056640625	640464140625	3	true	0	false	8	true
49003	18356697265625	700553203125	3	true	0	false	7	true
49002	19331658203125	70471046875	10	true	0	false	0	false
49001	2152781640625	671866875	3	true	1	true	9	true
49000	226630625	67362890625	1	true	9	true	0	false
48996	272991796875	6233057421875	3	true	0	false	8	true
48994	19488896484375	76231390625	3	true	1	true	8	true
48990	214884453125	65834328125	5	true	0	false	3	true
48989	2103196875	774507578125	1	true	0	false	9	true
48988	197536015625	786994609375	7	true	0	false	2	true
48984	108578720703125	783230625	2	true	0	false	9	true
48981	26427900390625	609293046875	15	true	0	false	1	true
48980	2579750390625	6233637890625	7	true	0	false	0	false
48978	140785419921875	7544278125	7	true	0	false	7	true
48976	23466216796875	66304640625	3	true	0	false	1	true
48972	3560087890625	7336340625	3	true	0	false	10	true
48970	21094009765625	71502546875	2	true	0	false	10	true
48964	19194615234375	67272375	1	true	5	true	0	false
48962	2593359375	6551383984375	7	true	3	true	13	true
48961	27963115234375	664901640625	8	true	0	false	2	true
48958	33863734375	704670390625	4	true	0	false	1	true
48957	3089278125	668394140625	11	true	0	false	4	true
48956	29610736328125	663091875	0	false	0	false	6	true
48954	2928086328125	635169921875	10	true	0	false	4	true
48949	1058674609375	697608671875	8	true	0	false	2	true
48948	110186591796875	7011378125	0	false	0	false	7	true
48947	29883994140625	791013203125	1	true	1	true	11	true
48945	124144970703125	736391171875	1	true	2	true	4	true
48944	128140390625	7303190625	6	true	0	false	5	true
48943	12142267578125	716512265625	3	true	0	false	3	true
48942	129774912109375	72002.5	4	true	1	true	13	true
48935	14503287109375	691103984375	7	true	0	false	2	true
48934	1526969140625	688074921875	1	true	0	false	13	true
48930	154374580078125	682604765625	9	true	1	true	9	true
48929	1503703125	706689921875	1	true	0	false	6	true
48928	136519404296875	708181875	4	true	0	false	7	true
48924	13687419921875	69508546875	1	true	0	false	5	true
48919	379144375	6551140625	25	true	0	false	0	false
48918	3907625390625	6547889453125	0	false	0	false	4	true
48916	39966734375	6683090625	8	true	0	false	0	false
48915	1581367578125	735667890625	1	true	0	false	0	false
48912	4203969921875	6649121875	1	true	1	true	6	true
48908	3630133984375	66542796875	3	true	0	false	0	false
48906	99247314453125	66135625	2	true	1	true	2	true
48905	37563546875	6331278125	4	true	0	false	1	true
48903	3495970703125	678720625	1	true	1	true	7	true
48898	385546640625	69013609375	8	true	0	false	1	true
48897	41228109375	642881796875	1	true	0	false	23	true
48894	25959369140625	59616390625	15	true	1	true	28	true
48891	21059302734375	61902578125	8	true	0	false	6	true
48887	349324921875	5672630078125	14	true	0	false	32	true
48886	34837859375	569145546875	20	true	0	false	30	true
48885	3339596484375	5511690625	50	true	0	false	13	true
48884	3310334765625	5538551171875	10	true	0	false	24	true
48882	3485087109375	5630501171875	1	true	0	false	35	true
48880	32701447265625	55532328125	4	true	1	true	7	true
48879	3513169921875	55744421875	6	true	0	false	13	true
48878	35569125	56058328125	26	true	1	true	21	true
48877	132431904296875	672512578125	8	true	0	false	1	true
48876	11478826171875	678141640625	4	true	0	false	6	true
48872	3345765234375	557501015625	0	false	0	false	32	true
48871	341703984375	5654154296875	6	true	0	false	17	true
48868	3386675390625	5537604296875	4	true	0	false	10	true
48867	3424180078125	5583048828125	2	true	1	true	36	true
48865	339493515625	5467038671875	0	false	0	false	37	true
48864	341579296875	5451025390625	1	true	1	true	33	true
48862	3372184765625	544269921875	1	true	0	false	27	true
48859	3544853515625	5452218359375	8	true	0	false	37	true
48858	357318359375	54663.5	4	true	0	false	32	true
48854	345576328125	5457152734375	2	true	0	false	19	true
48852	3433295703125	5514986328125	5	true	0	false	11	true
48850	43088375	6499864453125	6	true	0	false	2	true
48846	32726107421875	5411508203125	4	true	0	false	20	true
48844	3567189453125	552211640625	1	true	4	true	15	true
48841	32041537109375	5369940625	6	true	0	false	29	true
48840	318651796875	5308165625	1	true	0	false	13	true
48837	29957376953125	5393112109375	1	true	0	false	48	true
48836	3083393359375	53537421875	11	true	0	false	17	true
48835	31665404296875	550935546875	0	false	4	true	33	true
48834	32324943359375	549012578125	5	true	0	false	6	true
48831	3099176953125	544834140625	1	true	0	false	18	true
48826	30027158203125	550355546875	0	false	0	false	28	true
48825	29902185546875	608301171875	1	true	0	false	0	false
48823	2664155078125	706160703125	2	true	0	false	7	true
48822	2522380859375	690011484375	3	true	0	false	0	false
48820	268652265625	685196953125	4	true	0	false	10	true
48819	3169708984375	7763871875	23	true	0	false	10	true
48818	316881171875	78240390625	4	true	0	false	6	true
48817	825996875	76355859375	27	true	0	false	0	false
48816	8322146484375	763221796875	28	true	0	false	0	false
48812	1846506640625	65203796875	5	true	1	true	0	false
48810	282054921875	688231171875	2	true	0	false	6	true
48809	7330234375	752772421875	1	true	1	true	12	true
48808	744738818359375	74495265625	1	true	1	true	11	true
48807	2438409375	6036116015625	16	true	0	false	0	false
48803	718922607421875	761867109375	1	true	0	false	14	true
48801	415543671875	694568359375	5	true	0	false	0	false
48800	415891640625	706890234375	17	true	0	false	0	false
48796	9542193359375	7683890625	5	true	0	false	5	true
48792	85677451171875	7431053125	5	true	1	true	9	true
48790	978750390625	729619921875	4	true	1	true	0	false
48788	8759693359375	787565234375	15	true	0	false	2	true
48786	30455203125	590901328125	1	true	0	false	9	true
48785	3269837109375	681917421875	1	true	0	false	1	true
48782	312290390625	56001609375	7	true	0	false	0	false
48780	97282861328125	752270703125	3	true	0	false	8	true
48779	8927224609375	627814921875	2	true	0	false	13	true
48778	8971228515625	62157	2	true	0	false	6	true
48777	806326904296875	714972578125	1	true	0	false	4	true
48775	104744326171875	6362042578125	5	true	1	true	6	true
48768	3237071484375	5973151953125	6	true	0	false	1	true
48767	32259625	6102642578125	5	true	0	false	8	true
48765	3596441015625	777887578125	5	true	0	false	1	true
48764	354119921875	765529765625	9	true	0	false	1	true
48760	31522861328125	629978046875	9	true	1	true	5	true
48758	3290348046875	6303625390625	7	true	0	false	1	true
48756	23025.25	6940284375	0	false	0	false	12	true
48754	28229287109375	5334649609375	0	false	0	false	7	true
48752	349268125	61680015625	2	true	0	false	8	true
48750	31490087890625	6415545703125	4	true	0	false	0	false
48747	22041748046875	79284625	11	true	1	true	1	true
48746	2228787109375	79605609375	5	true	0	false	0	false
48743	1257724609375	6552111328125	3	true	0	false	4	true
48742	126771279296875	658725078125	2	true	5	true	1	true
48741	14863373046875	6478179296875	15	true	0	false	3	true
48738	15013521484375	66633078125	5	true	0	false	2	true
48735	894125390625	5923819140625	20	true	2	true	33	true
48734	88825654296875	592126328125	22	true	2	true	29	true
48732	8815142578125	5914705078125	18	true	2	true	30	true
48731	720104541015625	5956262890625	10	true	0	false	0	false
48730	684050537109375	6206495703125	5	true	0	false	2	true
48729	597847509765625	602709296875	2	true	0	false	5	true
48728	585809033203125	590396171875	0	false	0	false	7	true
48725	103933046875	58896203125	5	true	0	false	5	true
48720	1.83127e+16	592757109375	0	false	0	false	12	true
48719	458231953125	60621359375	3	true	0	false	17	true
48718	4628141015625	6314437109375	5	true	1	true	2	true
48716	119029775390625	5985483203125	2	true	2	true	5	true
48715	4807246875	596602578125	4	true	0	false	3	true
48713	4357212109375	630048203125	4	true	1	true	28	true
48710	4489698046875	5811384765625	0	false	0	false	2	true
48706	139697724609375	590286796875	4	true	0	false	0	false
48703	4130623046875	622608984375	2	true	0	false	2	true
48702	433835859375	6082445703125	3	true	1	true	0	false
48699	1728503515625	5794358203125	4	true	0	false	4	true
48698	1611851953125	587080078125	2	true	0	false	9	true
48696	162011181640625	5742453515625	8	true	0	false	9	true
48695	162828271484375	6086700390625	16	true	1	true	22	true
48692	1820289453125	5736403515625	5	true	0	false	1	true
48689	460732734375	5494008984375	3	true	0	false	4	true
48688	4442240625	54679578125	7	true	0	false	4	true
48687	4852472265625	5591363671875	6	true	0	false	1	true
48685	483218125	5319305859375	7	true	0	false	2	true
48684	46745875	5279462890625	9	true	0	false	0	false
48681	3980368359375	5939487890625	2	true	0	false	9	true
48680	3940433203125	5744994921875	0	false	0	false	6	true
48677	4852471875	5798415625	4	true	0	false	4	true
48673	1061517578125	5660487890625	1	true	0	false	20	true
48672	62082421875	58325859375	2	true	0	false	3	true
48668	17232533203125	6319511328125	1	true	0	false	0	false
48667	138295810546875	5507900390625	10	true	1	true	0	false
48666	131119033203125	5621615234375	2	true	0	false	8	true
48665	18376314453125	5521327734375	1	true	1	true	17	true
48664	17756765625	544223125	2	true	4	true	0	false
48662	117934833984375	5667884375	2	true	0	false	5	true
48661	13371076171875	5034761328125	1	true	0	false	9	true
48660	122413427734375	5004953125	6	true	0	false	6	true
48658	18287794921875	532196640625	7	true	0	false	0	false
48657	16826654296875	53420015625	3	true	0	false	5	true
48656	163184853515625	5434727734375	1	true	0	false	7	true
48655	1757459375	5241671875	3	true	0	false	7	true
48651	3344298583984370	554918046875	1	true	0	false	0	false
48650	559991064453125	5512293359375	5	true	1	true	0	false
48649	156750654296875	520370859375	1	true	0	false	12	true
48648	1435819140625	5210644921875	1	true	0	false	6	true
48646	44918359375	6540453515625	0	false	1	true	5	true
48644	1525423046875	5331015625	6	true	0	false	3	true
48638	4095774609375	5506046484375	1	true	0	false	0	false
48628	118848515625	6256928125	1	true	0	false	5	true
48626	483656396484375	74934734375	0	false	0	false	1	true
48625	4362231640625	5284026953125	3	true	0	false	12	true
48624	44005765625	5134546875	1	true	0	false	1	true
48621	4034876171875	730850859375	42	true	0	false	1	true
48620	3989452734375	72262859375	13	true	0	false	1	true
48618	4080333203125	741281875	0	false	1	true	8	true
48616	378216640625	73710671875	10	true	0	false	1	true
48611	389028984375	51619.75	22	true	0	false	1	true
48610	390376328125	521145390625	12	true	1	true	3	true
48609	3749548046875	535106171875	7	true	0	false	1	true
48608	37333234375	513850546875	2	true	0	false	1	true
48607	4064523828125	513583828125	26	true	0	false	0	false
48606	4098126171875	5029023046875	6	true	0	false	2	true
48603	33535328125	4800281640625	10	true	0	false	16	true
48602	341774921875	4845507421875	1	true	0	false	10	true
48600	33524484375	49635296875	16	true	0	false	0	false
48599	32358583984375	487748984375	8	true	0	false	5	true
48598	32112408203125	4993842578125	0	false	3	true	3	true
48591	335346875	5129450390625	19	true	0	false	0	false
48586	3576419140625	478505703125	3	true	0	false	10	true
48584	1.92833e+16	51876640625	5	true	0	false	3	true
48583	2500457763671870	6940428125	5	true	0	false	0	false
48582	196633935546875	677127890625	1	true	6	true	10	true
48580	469400830078125	5061604296875	7	true	0	false	0	false
48578	3647673095703120	66357109375	3	true	0	false	3	true
48576	40918837890625	693701640625	17	true	0	false	0	false
48575	21887201171875	542455546875	1	true	0	false	11	true
48574	22835294921875	5370090625	0	false	0	false	5	true
48572	488723291015625	66543078125	6	true	2	true	4	true
48571	20364166015625	5339940625	0	false	0	false	9	true
48568	2296086328125	5600853125	0	false	0	false	9	true
48567	1715127685546870	619480546875	4	true	0	false	2	true
48566	1607808349609370	6349329296875	2	true	0	false	3	true
48565	22636013671875	51641984375	8	true	0	false	9	true
48562	53265654296875	6417439453125	6	true	0	false	2	true
48560	1.778e+16	717948984375	7	true	0	false	0	false
48558	2503678125	57041625	2	true	0	false	1	true
48554	20464578125	566788125	21	true	0	false	3	true
48547	99146826171875	466041796875	1	true	0	false	7	true
48546	99450400390625	4623490625	9	true	0	false	1	true
48544	95941669921875	4705131640625	1	true	0	false	6	true
48543	93986435546875	5007344921875	0	false	0	false	11	true
48542	108403818359375	48693.5	2	true	0	false	0	false
48540	1066898046875	5135936328125	2	true	0	false	8	true
48532	3644284765625	4945496875	1	true	0	false	9	true
48531	25061677734375	527293671875	1	true	10	true	0	false
48530	23848095703125	5184723828125	4	true	0	false	8	true
48526	27199880859375	503841640625	1	true	0	false	7	true
48524	25675513671875	53641625	0	false	0	false	7	true
48523	24757822265625	4960936328125	2	true	0	false	20	true
48519	4748294140625	7013146875	14	true	1	true	1	true
48518	4799391796875	6992659375	10	true	0	false	4	true
48517	608580859375	5261450390625	4	true	0	false	14	true
48516	695001708984375	531973828125	0	false	0	false	7	true
48514	453785625	714794921875	0	false	0	false	6	true
48510	48955546875	717053671875	11	true	0	false	0	false
48506	131402412109375	4610954296875	5	true	0	false	5	true
48505	4593680078125	491213046875	9	true	1	true	10	true
48504	4870035546875	4900943359375	2	true	0	false	1	true
48503	43021	48040875	37	true	0	false	0	false
48502	4214119921875	4883053125	5	true	0	false	9	true
48501	44372578125	481269765625	7	true	0	false	2	true
48497	181358515625	4648052734375	2	true	0	false	37	true
48496	1902123828125	4870307421875	0	false	0	false	6	true
48494	18010494140625	4565678515625	5	true	0	false	0	false
48490	19440076171875	5059885546875	3	true	0	false	2	true
48487	386464296875	782620703125	7	true	0	false	7	true
48485	17819435546875	42973953125	0	false	1	true	6	true
48484	18126328125	4190358203125	0	false	0	false	22	true
48482	18764751953125	4417065234375	1	true	0	false	16	true
48479	21324220703125	4695016796875	5	true	0	false	0	false
48478	2151230859375	484860703125	0	false	0	false	6	true
48476	21428611328125	498956953125	2	true	0	false	6	true
48473	801193408203125	4444828515625	7	true	0	false	0	false
48472	795165283203125	438552421875	1	true	0	false	12	true
48471	557993994140625	4413297265625	18	true	0	false	6	true
48470	61918193359375	441342578125	0	false	0	false	5	true
48469	759551611328125	4577333203125	8	true	0	false	6	true
48466	44523896484375	4308991015625	1	true	0	false	3	true
48465	2045508544921870	412467578125	4	true	0	false	1	true
48464	2785220703125	4225847265625	7	true	0	false	1	true
48463	122410703125	4436138671875	15	true	0	false	5	true
48462	12322630859375	4457940625	14	true	0	false	5	true
48459	112824189453125	4386797265625	1	true	0	false	9	true
48456	743687060546875	4807008984375	0	false	0	false	2	true
48454	117423232421875	449028671875	3	true	4	true	0	false
48452	101972626953125	43765640625	0	false	0	false	6	true
48447	6857091796875	502439453125	3	true	0	false	2	true
48442	39304890625	45555015625	0	false	0	false	5	true
48441	389463984375	4236081640625	2	true	0	false	23	true
48440	3820584375	440940390625	4	true	0	false	0	false
48436	4604253234863280	4190726953125	2	true	0	false	0	false
48435	15405517578125	490105390625	1	true	0	false	1	true
48434	2903642822265620	469689296875	2	true	0	false	8	true
48432	213664404296875	44804234375	15	true	0	false	0	false
48427	109534228515625	4148598046875	75	true	1	true	44	true
48426	11075025390625	4143770703125	82	true	1	true	50	true
48421	303151796875	391997578125	0	false	0	false	9	true
48420	2993821484375	3735897265625	3	true	0	false	6	true
48419	4273161328125	4181706640625	1	true	3	true	8	true
48418	4238823828125	4152158984375	5	true	0	false	0	false
48417	321167265625	455467734375	0	false	0	false	13	true
48416	31267021484375	4338502734375	5	true	0	false	7	true
48414	2981294140625	3565825390625	13	true	0	false	4	true
48413	2821652734375	37780109375	8	true	0	false	0	false
48412	2823992578125	365712109375	0	false	0	false	12	true
48409	3152834375	3642436328125	1	true	0	false	18	true
48408	31511828125	35536984375	9	true	0	false	3	true
48406	4375862109375	4263771484375	11	true	0	false	3	true
48402	31376654296875	4008688671875	5	true	0	false	1	true
48398	11206814453125	4137680078125	65	true	0	false	50	true
48397	4309280078125	3953001171875	0	false	0	false	13	true
48395	34310984375	453333203125	0	false	0	false	4	true
48393	3336837109375	4261083984375	2	true	0	false	5	true
48390	4596411328125	4034157421875	2	true	0	false	2	true
48389	1150922265625	3864535546875	1	true	0	false	8	true
48388	11833705078125	3958956640625	10	true	1	true	4	true
48383	127653271484375	4077751953125	1	true	0	false	2	true
48382	124270048828125	4190153515625	1	true	0	false	9	true
48378	102356650390625	3916345703125	0	false	0	false	12	true
48377	157672421875	3853808984375	1	true	0	false	8	true
48376	16731638671875	3867242578125	8	true	0	false	0	false
48372	484812890625	39780203125	2	true	0	false	3	true
48371	15022623046875	399210234375	7	true	0	false	0	false
48370	159055263671875	4091115234375	0	false	0	false	7	true
48364	1874517578125	39014484375	0	false	0	false	9	true
48362	24458947265625	4778734765625	1	true	0	false	16	true
48360	4597076171875	437869140625	1	true	1	true	0	false
48359	27402865234375	4286201953125	0	false	0	false	8	true
48358	28305087890625	4232246484375	2	true	0	false	14	true
48357	2589614453125	420536953125	1	true	1	true	11	true
48355	4673139453125	367591328125	2	true	0	false	2	true
48352	25823470703125	44108125	9	true	0	false	0	false
48348	25710291015625	3893580078125	5	true	0	false	0	false
48345	73722802734375	3918953515625	2	true	0	false	9	true
48344	630160595703125	405409609375	9	true	0	false	1	true
48340	19689369140625	38716765625	8	true	0	false	3	true
48338	11199541015625	367489140625	3	true	0	false	18	true
48336	104132607421875	3521655078125	0	false	0	false	9	true
48328	24359447265625	3680988671875	8	true	0	false	1	true
48327	2729497265625	4005661328125	11	true	0	false	0	false
48324	48359015625	6438766796875	2	true	0	false	14	true
48323	413129052734375	790497578125	4	true	0	false	14	true
48322	52751630859375	7948228125	10	true	0	false	4	true
48319	361666796875	443518046875	21	true	0	false	0	false
48318	3625641015625	4403833984375	3	true	0	false	5	true
48315	130919404296875	3212925390625	4	true	0	false	6	true
48314	115183095703125	31513064453125	8	true	0	false	0	false
48313	17057375	3168017578125	0	false	0	false	5	true
48312	16711791015625	3117276171875	0	false	0	false	6	true
48310	180234609375	31259482421875	1	true	0	false	16	true
48308	149241611328125	3106686328125	0	false	0	false	12	true
48303	12800455078125	305023984375	0	false	0	false	8	true
48301	627114794921875	3324758203125	1	true	0	false	0	false
48300	594727001953125	3154751171875	14	true	0	false	0	false
48299	10761029296875	30073140625	0	false	0	false	6	true
48296	610576708984375	34588734375	1	true	0	false	10	true
48295	88516875	3294001953125	0	false	0	false	1	true
48290	143273857421875	3326401171875	1	true	0	false	3	true
48286	153175693359375	29171748046875	0	false	2	true	11	true
48285	337177734375	36128890625	0	false	1	true	17	true
48284	343885234375	3684084375	0	false	0	false	7	true
48283	2258765869140620	30480203125	7	true	0	false	2	true
48282	2568505615234370	330315546875	9	true	0	false	1	true
48281	356408828125	3894416796875	2	true	0	false	9	true
48276	3330574609375	3817779296875	7	true	0	false	0	false
48273	1417415625	43778078125	4	true	0	false	1	true
48272	1619852734375	440817109375	7	true	1	true	40	true
48269	146126552734375	25934455078125	0	false	0	false	10	true
48268	1516933203125	26825587890625	7	true	0	false	1	true
48265	40102390625	3994960546875	1	true	0	false	10	true
48264	4050577734375	3929533984375	6	true	0	false	12	true
48260	21945384765625	3894478515625	7	true	0	false	2	true
48256	22837126953125	41021171875	0	false	0	false	7	true
48255	19749419921875	4084005859375	0	false	0	false	11	true
48252	16397775390625	3643812109375	11	true	0	false	1	true
48251	457355703125	32088564453125	5	true	0	false	10	true
48250	43695328125	327001484375	1	true	0	false	7	true
48249	439174921875	3545008203125	1	true	0	false	11	true
48248	4168012109375	35829640625	6	true	0	false	2	true
48247	3932960546875	330201640625	2	true	1	true	9	true
48246	39531046875	31437140625	2	true	0	false	8	true
48244	3969832421875	34874640625	2	true	0	false	6	true
48242	3785740625	341676171875	2	true	0	false	6	true
48240	4386672265625	30869654296875	3	true	5	true	4	true
48237	19345849609375	259848984375	0	false	0	false	8	true
48236	20182953125	25586306640625	0	false	0	false	6	true
48234	195112734375	27437615234375	0	false	0	false	8	true
48233	24469384765625	28031248046875	4	true	0	false	2	true
48232	233901640625	26882853515625	3	true	1	true	13	true
48231	21924130859375	276659375	1	true	0	false	23	true
48224	47941.25	340451171875	2	true	0	false	7	true
48220	3622508984375	34848609375	6	true	0	false	7	true
48219	483558125	2928033203125	2	true	0	false	3	true
48214	23596603515625	2326872265625	4	true	0	false	8	true
48212	13010291015625	2580343359375	1	true	0	false	9	true
48210	84324169921875	2669288671875	3	true	0	false	13	true
48209	12822185546875	2010130859375	0	false	0	false	7	true
48208	116064189453125	19822869140625	1	true	0	false	3	true
48207	133715732421875	2111021875	0	false	0	false	6	true
48204	15152482421875	2237770703125	1	true	0	false	9	true
48203	11649626953125	16435802734375	7	true	0	false	1	true
48202	12367740234375	17187087890625	13	true	0	false	2	true
48197	43002529296875	2510546875	0	false	0	false	1	true
48193	334165859375	3330152734375	2	true	0	false	10	true
48192	33002671875	32020625	6	true	0	false	0	false
48188	3703002734375	290211640625	0	false	0	false	12	true
48186	29075921875	33010234375	28	true	0	false	0	false
48184	94172392578125	19210771484375	1	true	0	false	12	true
48182	28138916015625	22256904296875	0	false	0	false	1	true
48181	3064653564453120	2340992578125	14	true	0	false	0	false
48180	33892041015625	23685330078125	11	true	0	false	0	false
48179	1.8564e+16	193543828125	1	true	0	false	8	true
48178	9581424560546870	1912645703125	0	false	0	false	6	true
48176	2200952392578120	21037953125	4	true	0	false	1	true
48175	206142138671875	23613361328125	4	true	0	false	0	false
48174	1.44354e+16	23985	15	true	0	false	0	false
48170	3722642578125	2132641015625	0	false	0	false	5	true
48169	44215140625	27847138671875	1	true	0	false	5	true
48167	3854157421875	22185970703125	5	true	0	false	1	true
48166	413135390625	2176930859375	1	true	0	false	7	true
48159	409889296875	2371514453125	0	false	0	false	8	true
48157	4520419140625	21194234375	0	false	0	false	13	true
48148	2579801171875	3072514453125	0	false	1	true	7	true
48147	96355732421875	23090.5	0	false	0	false	10	true
48146	89149462890625	24452927734375	7	true	0	false	4	true
48144	84034169921875	23961376953125	1	true	4	true	0	false
48142	674617822265625	2340303125	0	false	0	false	9	true
48139	5588943481445310	3679345703125	3	true	0	false	8	true
48138	15302646484375	362512734375	11	true	0	false	0	false
48137	3166401953125	29286197265625	2	true	0	false	9	true
48136	31985625	30127927734375	0	false	0	false	9	true
48135	3415937109375	29237927734375	6	true	0	false	0	false
48133	32666203125	28178353515625	1	true	0	false	0	false
48131	225610390625	33825015625	2	true	0	false	0	false
48130	2187221875	32513615234375	1	true	1	true	6	true
48125	3420060546875	245202265625	2	true	0	false	9	true
48124	3506026171875	2180754296875	6	true	0	false	0	false
48123	373392421875	2474287890625	0	false	5	true	33	true
48122	367108125	230878515625	5	true	0	false	5	true
48120	354108125	2664681640625	0	false	0	false	19	true
48115	3868940234375	26171619140625	0	false	0	false	6	true
48110	3170762109375	2484445703125	0	false	0	false	5	true
48108	1.92512e+16	2774280078125	8	true	0	false	3	true
48107	45355515625	18710509765625	0	false	0	false	11	true
48106	446658046875	18193998046875	0	false	0	false	7	true
48105	47738234375	19641095703125	9	true	0	false	8	true
48104	48070359375	2004012890625	0	false	0	false	5	true
48102	466533359375	1804167578125	7	true	0	false	0	false
48098	4633936328125	15961501953125	4	true	1	true	3	true
48095	4775190625	766757421875	26	true	1	true	1	true
48094	4840272265625	749026953125	15	true	0	false	0	false
48092	31117419921875	21849478515625	1	true	0	false	5	true
48088	28719306640625	27900072265625	3	true	0	false	4	true
48087	1180672607421870	14080234375	10	true	0	false	5	true
48086	4.90229e+16	142700146484375	3	true	0	false	7	true
48085	5566625	148057939453125	0	false	0	false	8	true
48084	580192919921875	146440625	0	false	0	false	10	true
48082	41115537109375	152947158203125	4	true	0	false	15	true
48080	3488541015625	147381748046875	0	false	0	false	11	true
48079	1.06576e+16	110648232421875	0	false	0	false	8	true
48078	1.50777e+16	100683720703125	5	true	0	false	0	false
48076	595439208984375	121849462890625	6	true	0	false	2	true
48075	539621484375	16825814453125	0	false	0	false	8	true
48074	48198349609375	17314224609375	5	true	1	true	0	false
48073	2151550537109370	133361044921875	6	true	0	false	2	true
48068	5314408203125	178585546875	8	true	1	true	1	true
48065	7103669921875	13134859375	17	true	0	false	5	true
48064	759116552734375	13638107421875	1	true	0	false	5	true
48063	42966748046875	93202119140625	2	true	0	false	0	false
48062	446454052734375	10413005859375	0	false	0	false	5	true
48059	440915478515625	8246427734375	0	false	0	false	5	true
48058	51744228515625	8799693359375	0	false	0	false	6	true
48055	70765947265625	18384578125	0	false	0	false	15	true
48053	104428408203125	15083060546875	0	false	0	false	9	true
48052	9474732421875	15208033203125	2	true	0	false	7	true
48048	115132607421875	133400107421875	2	true	0	false	2	true
48045	9776921875	73075732421875	2	true	0	false	7	true
48044	81531806640625	7337640625	10	true	1	true	1	true
48043	9959224609375	93724091796875	5	true	0	false	0	false
48042	8010375	112887763671875	5	true	0	false	0	false
48040	81430498046875	16766890625	0	false	7	true	0	false
48038	107054267578125	693596142578125	0	false	0	false	6	true
48035	308958125	1747940625	6	true	0	false	0	false
48034	29473529296875	17759099609375	0	false	0	false	8	true
48032	3204471875	149276767578125	0	false	0	false	6	true
48028	77978564453125	86154296875	0	false	0	false	4	true
48027	2843477734375	14653501953125	4	true	12	true	5	true
48026	28171869140625	117246142578125	0	false	0	false	1	true
48024	27974958984375	18723125	8	true	0	false	8	true
48022	26365015625	1561638671875	0	false	0	false	17	true
48018	27433740234375	720878759765625	9	true	0	false	4	true
48007	30647404296875	130717451171875	0	false	0	false	16	true
48006	306352109375	1165812890625	1	true	0	false	5	true
48004	314569296875	12066994140625	7	true	1	true	0	false
47999	4668054296875	260209375	25	true	0	false	1	true
47998	46389671875	248600234375	8	true	0	false	0	false
47997	4857059375	240286953125	0	false	0	false	5	true
47995	221856015625	19489521484375	0	false	0	false	6	true
47994	18658310546875	2019679296875	10	true	0	false	0	false
47992	24466927734375	19893943359375	0	false	0	false	11	true
47989	4627883984375	137327822265625	1	true	0	false	6	true
47986	1590744140625	1765898828125	3	true	0	false	11	true
47984	1974586328125	22855787109375	1	true	0	false	1	true
47982	1982586328125	161902568359375	0	false	0	false	2	true
47976	472210390625	786859453125	22	true	0	false	1	true
47975	106500869140625	327826513671875	6	true	0	false	0	false
47974	1189680859375	41108779296875	0	false	0	false	10	true
47972	229194609375	158972333984375	4	true	0	false	11	true
47969	21386439453125	126704521484375	1	true	0	false	10	true
47968	22330525390625	1284182421875	4	true	1	true	9	true
47965	31285748046875	5175658203125	0	false	0	false	15	true
47964	306077109375	546982080078125	22	true	0	false	0	false
47961	19805087890625	10182275390625	0	false	0	false	12	true
47960	19547037109375	94799443359375	5	true	0	false	0	false
47959	1802469921875	9074095703125	14	true	1	true	0	false
47958	17482640625	10550849609375	0	false	20	true	0	false
47954	15646705078125	111027734375	0	false	0	false	8	true
47952	18236279296875	1227723046875	5	true	0	false	0	false
47950	12873876953125	116740869140625	4	true	1	true	0	false
47948	17010806640625	61077490234375	0	false	5	true	0	false
47945	229206005859375	42857099609375	0	false	0	false	7	true
47943	3729973046875	116499970703125	8	true	1	true	0	false
47942	3651966796875	112494326171875	9	true	0	false	0	false
47941	3659162109375	120795771484375	16	true	0	false	1	true
47940	3684334765625	128571923828125	0	false	0	false	13	true
47936	378464453125	13934140625	5	true	0	false	11	true
47935	360115703125	85053974609375	19	true	0	false	6	true
47933	417777578125	162096796875	0	false	0	false	11	true
47932	4103146875	16575646484375	15	true	0	false	0	false
47931	4035733984375	177828984375	4	true	0	false	16	true
47928	3436652734375	110562080078125	0	false	0	false	8	true
47922	36791375	634968359375	3	true	0	false	0	false
47916	447223515625	795243515625	16	true	0	false	0	false
47915	19929568359375	5587705078125	0	false	0	false	7	true
47914	1950067578125	49836142578125	0	false	0	false	6	true
47909	62347158203125	1020957763671870	5	true	0	false	1	true
47908	678889208984375	28941669921875	12	true	0	false	0	false
47907	77652119140625	987770263671875	0	false	11	true	0	false
47903	4670219921875	9006767578125	0	false	0	false	9	true
47902	4572746484375	87556552734375	5	true	0	false	1	true
47900	440946328125	800911767578125	5	true	0	false	0	false
47899	4532194140625	65382177734375	14	true	0	false	0	false
47898	4611864453125	52738486328125	10	true	0	false	5	true
47896	476196484375	4408583984375	12	true	0	false	0	false
47892	30805232421875	3272260986328120	6	true	0	false	3	true
47885	4067557421875	42401513671875	0	false	0	false	8	true
47884	4143726171875	61220615234375	4	true	0	false	3	true
47878	431985703125	1.5388e+16	26	true	0	false	7	true
47876	3998001953125	599283203125	7	true	0	false	1	true
47874	472770390625	1810321044921870	11	true	0	false	0	false
47872	3519196875	1.13548e+16	4	true	0	false	0	false
47871	19906220703125	1.14016e+16	4	true	0	false	0	false
47870	182243046875	1.38157e+16	11	true	0	false	0	false
