# Supplementary material for: A Novel Liquid Biopsy Method Based on Specific Combinations of Vesicular Markers Allows Us to Discriminate Prostate Cancer from Hyperplasia
Source: Cells. 2024 Jul 31;13(15):1286. doi: 10.3390/cells13151286 (PMC11311686; doi:10.3390/cells13151286)
Supplement: Supplementary file 1 [file cells-13-01286-s001.zip › Dataset S1-Raw data CODI BiliGeCT Prostata/Raw data CODI BiliGeCT Prostata/090223_STAT3_Cyclin_D1_IIEXP_PR20-15-1__counting_scatter.xlsx]

## Sheet: 090223_STAT3_Cyclin_D1_IIEXP_PR
counting parameters
radius (nm)	300
bin width (nm)	20
locs in bin threshold	1
active channels
channel name	channel reference	min	max
Channel 0	ch0	1	10000000
Channel 1	ch1	1	10000000
Channel 2	ch2	1	10000000
clusters are positive for a channel if their counts fall within min (inclusive) and max (exclusive) for that channel
	population phenotypes	number of clusters
triple positive	Channel 0, Channel 1, Channel 2	20
double positive	Channel 0, Channel 1	10
double positive	Channel 0, Channel 2	69
double positive	Channel 1, Channel 2	14
single positive	Channel 0	57
single positive	Channel 1	15
single positive	Channel 2	184
	total positive clusters	369
20 clusters were negative for every channel
all positive clusters are listed here
columns show counts and positivity for channels with thresholds switched on
to see the full data including negative clusters please export a csv from the counting histogram rather than the counting scatter plot
cluster id	centroid x (nm)	centroid y (nm)	count for Channel 0	positive for Channel 0	count for Channel 1	positive for Channel 1	count for Channel 2	positive for Channel 2
21831	4307012109375	42870671875	0	false	0	false	10	true
21830	429110546875	4059521875	8	true	0	false	0	false
21829	3991179296875	4707648828125	5	true	0	false	21	true
21828	410981875	47133640625	2	true	0	false	10	true
21825	46657.25	41125265625	1	true	0	false	14	true
21824	448033359375	4058580078125	1	true	10	true	2	true
21823	44812265625	5065938671875	0	false	0	false	18	true
21822	448579140625	5046916015625	0	false	0	false	13	true
21821	4058255859375	3763265625	0	false	0	false	10	true
21820	419477890625	384985703125	0	false	1	true	11	true
21817	4348464453125	5204708984375	17	true	0	false	4	true
21816	430003515625	510763984375	0	false	0	false	7	true
21815	449864453125	4316325390625	3	true	1	true	10	true
21814	460924453125	443895390625	0	false	0	false	20	true
21809	421875625	477402421875	0	false	1	true	2	true
21806	4789465625	4035826171875	0	false	0	false	6	true
21805	390903125	385754296875	0	false	4	true	7	true
21804	3864607421875	4018437109375	0	false	0	false	26	true
21800	4030751171875	4868976171875	3	true	0	false	8	true
21797	4470106640625	26347345703125	1	true	0	false	6	true
21796	44642203125	25699095703125	0	false	0	false	5	true
21794	4552201953125	2684285546875	0	false	0	false	8	true
21790	403123125	507331953125	1	true	1	true	5	true
21787	32381609375	29586333984375	1	true	0	false	19	true
21786	32091005859375	29924.5	0	false	0	false	8	true
21785	3319690625	31703447265625	0	false	0	false	8	true
21782	4651840234375	2592201171875	5	true	0	false	0	false
21778	450645703125	28593259765625	0	false	0	false	6	true
21774	4424100390625	29411076171875	6	true	0	false	10	true
21773	3231196875	458198203125	0	false	0	false	5	true
21772	31936787109375	44804734375	5	true	0	false	0	false
21770	3315953515625	4461318359375	8	true	0	false	2	true
21769	354063671875	4815665234375	0	false	0	false	15	true
21768	3649596484375	4857075390625	3	true	0	false	5	true
21766	453611875	30314.5	0	false	0	false	17	true
21765	3461933203125	3718123828125	3	true	1	true	14	true
21764	332039140625	38300875	0	false	0	false	11	true
21761	3649423046875	423718203125	0	false	0	false	9	true
21760	36853609375	4417544140625	5	true	0	false	0	false
21759	28273740234375	4187173046875	0	false	0	false	20	true
21758	2695410546875	4151811328125	2	true	0	false	19	true
21756	34694125	4545756640625	3	true	0	false	4	true
21755	30597453125	41457484375	1	true	0	false	14	true
21754	313566953125	4139636328125	4	true	1	true	0	false
21748	3280131640625	4082499609375	0	false	4	true	5	true
21744	33101578125	367524921875	0	false	0	false	8	true
21741	4715020703125	28406337890625	1	true	0	false	12	true
21740	4673868359375	289477734375	0	false	1	true	9	true
21739	3629951171875	3478671484375	0	false	0	false	8	true
21738	3686083203125	353801171875	5	true	0	false	6	true
21736	3545936328125	3497408984375	5	true	1	true	0	false
21734	29215041015625	397283671875	0	false	0	false	9	true
21729	28939111328125	4578075390625	0	false	0	false	10	true
21728	30067439453125	4461726953125	2	true	2	true	12	true
21721	3004894140625	2803014453125	0	false	14	true	0	false
21720	28957416015625	27438599609375	0	false	14	true	0	false
21717	3732891015625	5090596484375	1	true	4	true	0	false
21714	4858571875	3808475390625	0	false	0	false	6	true
21713	4297516015625	5995392578125	5	true	0	false	2	true
21712	4357941796875	5875969921875	0	false	0	false	9	true
21711	3954726171875	638492890625	1	true	0	false	9	true
21710	4070257421875	6466809375	0	false	0	false	6	true
21708	435326328125	27211669921875	0	false	0	false	5	true
21707	26854423828125	676264375	14	true	0	false	0	false
21706	27165626953125	687971171875	0	false	0	false	10	true
21704	31266330078125	28752205078125	0	false	0	false	10	true
21703	260633828125	686298359375	2	true	0	false	15	true
21702	25567298828125	70281796875	0	false	0	false	8	true
21698	3633887109375	32680720703125	2	true	0	false	22	true
21697	4918737109375	25418791015625	0	false	0	false	13	true
21696	491636875	27096927734375	0	false	0	false	12	true
21695	43586421875	646824921875	1	true	0	false	6	true
21694	4254973046875	6552926953125	0	false	0	false	5	true
21692	4494873046875	23395453125	4	true	0	false	0	false
21691	4030882421875	532708828125	7	true	0	false	0	false
21690	4072280859375	55291515625	14	true	0	false	1	true
21687	229791015625	7025090625	0	false	0	false	9	true
21686	21719392578125	676019609375	0	false	0	false	9	true
21685	427205078125	6323087109375	0	false	0	false	18	true
21684	4361109375	6184467578125	5	true	1	true	4	true
21681	383139140625	65770796875	0	false	0	false	9	true
21680	3797256640625	661715625	0	false	0	false	7	true
21676	44178953125	6032465625	1	true	0	false	10	true
21675	4023529296875	67169828125	4	true	0	false	0	false
21674	4133759375	67528890625	6	true	0	false	0	false
21671	37783390625	23999625	6	true	1	true	11	true
21670	38550015625	244309296875	0	false	0	false	9	true
21668	40010109375	57920875	3	true	0	false	12	true
21667	2770005859375	295086875	0	false	0	false	10	true
21665	364191171875	23673490234375	0	false	0	false	23	true
21661	480636484375	508076015625	0	false	0	false	14	true
21660	4688340625	519570703125	0	false	0	false	5	true
21658	4284145703125	682115234375	1	true	0	false	4	true
21656	25228833984375	65798453125	5	true	0	false	0	false
21654	3723723828125	6495248828125	0	false	0	false	3	true
21649	45714359375	549833046875	2	true	0	false	12	true
21648	4533119140625	54372640625	2	true	0	false	19	true
21645	34310	6140411328125	23	true	1	true	39	true
21644	34625796875	606924921875	0	false	0	false	8	true
21643	4884840625	5277652734375	0	false	0	false	6	true
21640	358338046875	6042123828125	6	true	0	false	4	true
21639	40737359375	317591875	0	false	0	false	6	true
21638	4132712890625	31756509765625	0	false	0	false	10	true
21637	3964168359375	32205880859375	5	true	0	false	4	true
21636	3845648828125	32900203125	1	true	0	false	28	true
21633	20275310546875	641830703125	0	false	0	false	8	true
21628	33039.75	6404983203125	0	false	0	false	6	true
21626	4075451953125	3076180859375	0	false	0	false	5	true
21625	36800.75	28939236328125	0	false	0	false	10	true
21624	3770844140625	3025723046875	0	false	0	false	5	true
21622	426833671875	562751796875	0	false	8	true	40	true
21619	31853044921875	570998203125	0	false	0	false	2	true
21617	3534041796875	702512890625	0	false	0	false	7	true
21616	3327833984375	69620359375	9	true	0	false	0	false
21615	467323359375	21505435546875	6	true	0	false	0	false
21613	3464209375	718636484375	0	false	0	false	5	true
21611	346427734375	653303828125	0	false	0	false	8	true
21608	29653875	69685015625	7	true	0	false	0	false
21606	3280381640625	5500752734375	0	false	6	true	5	true
21603	31789826171875	661944609375	0	false	0	false	8	true
21601	3171326171875	716708671875	10	true	0	false	0	false
21586	29936232421875	3411834375	1	true	0	false	0	false
21579	36932921875	691178984375	1	true	0	false	13	true
21578	3738100390625	696132734375	4	true	1	true	0	false
21577	468663671875	581310703125	0	false	3	true	7	true
21572	360606171875	67245.75	0	false	0	false	5	true
21570	397613828125	69688765625	1	true	0	false	6	true
21567	4763978515625	1765346484375	0	false	0	false	9	true
21566	4721378125	1764998046875	0	false	4	true	0	false
21564	1899564453125	6486239453125	0	false	0	false	9	true
21562	46322578125	15902234375	0	false	0	false	11	true
21558	28284583984375	736508203125	0	false	7	true	0	false
21557	24445154296875	3919469921875	0	false	0	false	8	true
21556	25981732421875	3857112890625	8	true	1	true	1	true
21551	22846794921875	42207265625	0	false	0	false	3	true
21550	24181140625	406316640625	6	true	0	false	1	true
21545	3852915625	151621328125	1	true	0	false	6	true
21544	36715140625	154840126953125	0	false	0	false	7	true
21542	38386328125	1608233203125	0	false	0	false	5	true
21540	404933984375	15669875	0	false	0	false	4	true
21532	3776987890625	710112265625	0	false	0	false	7	true
21529	422394296875	142218408203125	0	false	0	false	9	true
21528	4113637109375	126306806640625	0	false	0	false	11	true
21527	421052734375	1985887890625	0	false	0	false	12	true
21526	4187578515625	191104453125	11	true	0	false	0	false
21523	441514453125	16960802734375	0	false	21	true	0	false
21519	3479679296875	25180412109375	4	true	0	false	5	true
21518	343006171875	27267322265625	6	true	0	false	0	false
21515	25907640625	5346898046875	0	false	0	false	5	true
21514	25103388671875	5178783203125	11	true	0	false	5	true
21513	47542875	3375234375	0	false	0	false	3	true
21511	24821744140625	54730703125	1	true	0	false	3	true
21510	2401337109375	5625333203125	0	false	0	false	7	true
21506	22805158203125	574203515625	0	false	0	false	11	true
21504	19883751953125	4119651953125	0	false	0	false	9	true
21502	22129009765625	5883431640625	0	false	0	false	10	true
21501	32181390625	5300414453125	0	false	0	false	10	true
21500	3103218359375	5430630859375	4	true	1	true	3	true
21498	32574427734375	5078748828125	3	true	0	false	4	true
21496	29839681640625	553845390625	0	false	0	false	2	true
21493	284487734375	51028484375	0	false	0	false	4	true
21492	26826408203125	50929328125	5	true	1	true	1	true
21491	20811123046875	536636796875	5	true	0	false	0	false
21490	22666166015625	5459516015625	0	false	0	false	8	true
21488	28363119140625	4946200390625	6	true	0	false	0	false
21486	27179447265625	5388659765625	0	false	0	false	13	true
21478	287376875	3829619140625	0	false	0	false	14	true
21476	2631396875	590761484375	0	false	0	false	10	true
21474	24986955078125	6009551953125	3	true	0	false	0	false
21473	2435612890625	763337890625	3	true	0	false	2	true
21472	25981791015625	771120703125	0	false	0	false	6	true
21471	17066984375	5610022265625	0	false	8	true	0	false
21470	183505859375	5700226953125	0	false	0	false	9	true
21466	2656435546875	739741875	9	true	1	true	3	true
21465	336449296875	785178125	0	false	0	false	1	true
21464	306605625	75697640625	7	true	0	false	0	false
21460	3335807421875	741332578125	8	true	0	false	0	false
21459	25040501953125	79323625	24	true	0	false	0	false
21453	474889375	65099921875	3	true	0	false	14	true
21452	4865776953125	670008515625	0	false	0	false	14	true
21450	20412173828125	615746484375	1	true	0	false	5	true
21447	469521640625	8435150390625	15	true	5	true	12	true
21446	4695199609375	8504177734375	13	true	5	true	13	true
21445	4018559765625	784706201171875	0	false	15	true	0	false
21444	413610625	83034189453125	0	false	0	false	9	true
21442	3929171875	730234619140625	5	true	0	false	0	false
21441	40162828125	601614892578125	0	false	0	false	14	true
21438	4184689453125	99725830078125	0	false	0	false	3	true
21436	4733694140625	101714267578125	0	false	0	false	8	true
21434	4574503515625	125479501953125	4	true	1	true	10	true
21432	4388092578125	769734326171875	0	false	0	false	10	true
21431	3949613671875	773697578125	0	false	0	false	9	true
21430	4192234375	77782984375	8	true	0	false	0	false
21428	434485625	763785078125	1	true	0	false	12	true
21424	36856765625	76415203125	4	true	1	true	0	false
21421	14828666015625	502332421875	0	false	0	false	8	true
21420	14683314453125	5097429296875	0	false	0	false	13	true
21419	4167284375	728202578125	0	false	0	false	9	true
21417	458786171875	734099453125	0	false	0	false	7	true
21416	458348359375	75188046875	4	true	0	false	0	false
21412	16274130859375	4991492578125	0	false	0	false	6	true
21411	3317876171875	897307421875	0	false	0	false	8	true
21410	3328118359375	99225732421875	4	true	0	false	7	true
21409	330173203125	118512431640625	0	false	0	false	7	true
21408	320578515625	1219257421875	0	false	0	false	11	true
21406	30289599609375	130017353515625	1	true	0	false	6	true
21403	1288383203125	4674409765625	0	false	0	false	18	true
21402	119505556640625	4689817578125	14	true	0	false	0	false
21400	255314140625	18246228515625	1	true	0	false	10	true
21399	155596376953125	5540804296875	0	false	0	false	11	true
21398	14458150390625	5262254296875	0	false	0	false	4	true
21396	149420234375	4625811328125	0	false	5	true	3	true
21393	1711703515625	4681132421875	0	false	0	false	11	true
21390	12586498046875	4850976171875	8	true	0	false	7	true
21388	9621953125	4619186328125	0	false	0	false	10	true
21384	32621404296875	819957421875	0	false	0	false	16	true
21380	25157509765625	16842796875	4	true	1	true	0	false
21379	126559033203125	405861171875	0	false	7	true	1	true
21378	88078037109375	4141821875	0	false	0	false	10	true
21374	10388697265625	367417109375	9	true	0	false	0	false
21373	190993125	2179190234375	0	false	0	false	4	true
21372	19296900390625	20361267578125	0	false	0	false	6	true
21370	29033111328125	150100966796875	0	false	0	false	2	true
21369	23275505859375	20832935546875	0	false	0	false	11	true
21368	22905693359375	21561421875	5	true	0	false	0	false
21366	1995496875	18954197265625	0	false	14	true	1	true
21364	159445859375	4499747265625	5	true	0	false	0	false
21362	25378818359375	13729498046875	5	true	0	false	2	true
21361	1952902734375	23743296875	0	false	0	false	7	true
21360	1862214453125	23770740234375	0	false	1	true	10	true
21359	21741876953125	176290390625	3	true	0	false	5	true
21358	20886501953125	16916529296875	0	false	0	false	10	true
21356	2302799609375	17118435546875	0	false	0	false	7	true
21354	1984372265625	2281983984375	7	true	0	false	0	false
21348	27088841796875	21785490234375	4	true	0	false	1	true
21346	1233915625	4272498046875	8	true	0	false	4	true
21336	20988380859375	21718283203125	0	false	0	false	11	true
21332	15893615234375	63044765625	0	false	0	false	7	true
21328	1786909765625	6218065625	0	false	6	true	0	false
21326	174552890625	6061101953125	0	false	0	false	1	true
21322	29486796875	20321048828125	0	false	0	false	5	true
21321	2925919140625	730367919921875	5	true	0	false	0	false
21320	29374576171875	57415654296875	0	false	0	false	15	true
21317	321010859375	141445673828125	0	false	0	false	14	true
21316	32215375	160980146484375	8	true	0	false	0	false
21315	3414135546875	163809697265625	6	true	0	false	1	true
21314	3582654296875	18402048828125	7	true	0	false	3	true
21312	3612087890625	71307900390625	0	false	0	false	5	true
21309	261888046875	27444888671875	5	true	0	false	1	true
21308	255561015625	27775376953125	0	false	0	false	7	true
21304	36220921875	5587516796875	0	false	0	false	9	true
21299	14659302734375	35944765625	0	false	0	false	8	true
21298	1691862109375	349674765625	7	true	0	false	7	true
21296	1781633984375	3177116015625	0	false	0	false	28	true
21294	2300655078125	3228426171875	0	false	0	false	1	true
21287	1849195703125	740827421875	7	true	0	false	0	false
21286	16649080078125	7257371875	1	true	0	false	7	true
21284	19495501953125	761805390625	0	false	0	false	13	true
21282	18675619140625	687671796875	0	false	0	false	8	true
21280	288529140625	32120634765625	0	false	0	false	6	true
21279	1456746484375	699840234375	4	true	1	true	10	true
21278	1471939453125	69817125	4	true	1	true	7	true
21275	16338181640625	78475953125	0	false	0	false	12	true
21274	1649773046875	789537578125	9	true	0	false	0	false
21268	25066837890625	3518970703125	0	false	0	false	6	true
21266	17859384765625	1700548046875	0	false	0	false	5	true
21262	31414658203125	4196877734375	15	true	1	true	6	true
21259	21923552734375	4504004296875	1	true	0	false	6	true
21258	22394341796875	4439783984375	0	false	0	false	7	true
21257	39198.75	202558642578125	0	false	0	false	18	true
21256	3898768359375	9806913452148430	5	true	0	false	0	false
21255	2533319921875	4543245703125	0	false	0	false	8	true
21252	1804964453125	407375234375	0	false	0	false	20	true
21250	4111352734375	444782568359375	10	true	0	false	0	false
21248	20321564453125	440519375	0	false	0	false	11	true
21244	1906587890625	7929321875	5	true	0	false	4	true
21242	24454283203125	470397890625	0	false	1	true	10	true
21241	77906875	3523001953125	1	true	0	false	5	true
21240	684787744140625	31846197265625	5	true	1	true	0	false
21236	19877283203125	46283828125	0	false	0	false	11	true
21232	3998930859375	2016696484375	0	false	0	false	8	true
21231	11875279296875	66123046875	0	false	0	false	10	true
21230	133560419921875	654627578125	0	false	0	false	24	true
21227	137758388671875	22136783203125	0	false	0	false	9	true
21226	1327304296875	22561513671875	10	true	0	false	0	false
21224	142243271484375	23206888671875	0	false	0	false	15	true
21222	1543458984375	2634066015625	0	false	0	false	5	true
21221	1127636328125	20702658203125	14	true	0	false	0	false
21215	9556185546875	30382716796875	0	false	0	false	13	true
21214	8946251953125	30814328125	8	true	0	false	0	false
21213	4943136328125	749244384765625	0	false	0	false	13	true
21212	4930005859375	691703564453125	9	true	0	false	0	false
21210	11606318359375	31608837890625	0	false	0	false	7	true
21208	4949580859375	84486826171875	7	true	0	false	0	false
21206	486240546875	55527373046875	5	true	0	false	0	false
21202	126656357421875	29446521484375	5	true	0	false	0	false
21200	126019111328125	3385650390625	0	false	0	false	7	true
21199	10731689453125	675543984375	0	false	0	false	10	true
21198	111680234375	687938359375	5	true	0	false	1	true
21193	2564132421875	1286454345703120	0	false	9	true	0	false
21192	23974677734375	6517626342773430	0	false	0	false	4	true
21190	25387962890625	27773232421875	2	true	0	false	13	true
21189	48433625	70614921875	0	false	5	true	0	false
21188	49507578125	70890828125	0	false	0	false	9	true
21186	4652059765625	702111484375	0	false	0	false	9	true
21180	24603396484375	4928937890625	0	false	0	false	7	true
21177	11319732421875	5420246484375	0	false	0	false	8	true
21171	14513783203125	775113515625	0	false	0	false	13	true
21168	14740603515625	19219576171875	0	false	0	false	6	true
21166	3525891796875	112298837890625	0	false	4	true	0	false
21165	108714775390625	128024658203125	1	true	0	false	11	true
21164	121806923828125	13821787109375	15	true	0	false	3	true
21162	132335361328125	15971119140625	0	false	0	false	16	true
21160	9361826171875	1703212890625	0	false	0	false	11	true
21156	25158515625	9405189453125	0	false	0	false	10	true
21155	541511669921875	45663078125	0	false	0	false	10	true
21154	427415771484375	4532664453125	6	true	0	false	2	true
21153	38842958984375	4950619140625	0	false	0	false	10	true
21152	435842041015625	48985578125	13	true	0	false	0	false
21150	215634609375	1251748046875	0	false	0	false	8	true
21143	3320698828125	4874416015625	0	false	0	false	10	true
21142	3365924609375	41265615234375	0	false	0	false	15	true
21139	46850609375	398605224609375	0	false	0	false	11	true
21138	4598926953125	44778310546875	0	false	0	false	11	true
21137	49305859375	1879513916015620	0	false	0	false	11	true
21136	445296328125	1.69848e+16	8	true	0	false	0	false
21132	4324987890625	7416542358398430	0	false	0	false	6	true
21128	2172541796875	3771746484375	8	true	0	false	9	true
21127	22572767578125	89682021484375	4	true	1	true	3	true
21124	174381171875	94486962890625	0	false	0	false	11	true
21123	500953271484375	57430828125	2	true	0	false	5	true
21122	7227931640625	563267578125	15	true	0	false	0	false
21121	561750927734375	6213656640625	4	true	0	false	0	false
21120	47107099609375	643190078125	3	true	0	false	2	true
21118	1670326904296870	558675390625	0	false	5	true	0	false
21117	9576693359375	69825921875	0	false	9	true	0	false
21116	734584912109375	6762740625	0	false	0	false	1	true
21112	6398897705078120	6432415625	5	true	0	false	11	true
21105	67195068359375	76706578125	0	false	0	false	17	true
21104	677966796875	781328359375	8	true	0	false	0	false
21103	123822646484375	740828515625	0	false	0	false	3	true
21102	9915556640625	7305740625	0	false	7	true	0	false
21100	776868408203125	74217015625	4	true	0	false	0	false
21093	188997900390625	22275158203125	0	false	0	false	16	true
21092	453498828125	2241746875	19	true	7	true	3	true
21091	3617900146484370	18191662109375	0	false	0	false	14	true
21090	9919752807617180	17406201171875	0	false	0	false	5	true
21086	757295654296875	213371640625	0	false	18	true	0	false
21084	278215478515625	374448828125	2	true	0	false	14	true
21083	1.59262e+16	311274140625	0	false	0	false	5	true
21082	1271945068359370	3214028125	13	true	0	false	0	false
21080	1.14384e+16	28454.25	0	false	0	false	7	true
21078	154278076171875	25966599609375	3	true	0	false	8	true
21071	5073302917480460	680360625	28	true	0	false	3	true
21070	3226276123046870	704173203125	8	true	1	true	0	false
21067	649130517578125	3684109619140620	0	false	0	false	11	true
21066	89108251953125	54349521484375	10	true	0	false	0	false
21064	604718310546875	5325994140625	6	true	0	false	0	false
21063	95720224609375	3064403076171870	0	false	0	false	14	true
21062	85061572265625	22469033203125	6	true	0	false	0	false
21059	746388427734375	129178623046875	15	true	1	true	0	false
21058	4806131896972650	12494986328125	9	true	0	false	0	false
21056	260014208984375	147692763671875	0	false	0	false	10	true
21054	723609814453125	112309033203125	0	false	0	false	5	true
21047	14909173828125	5179275390625	0	false	6	true	3	true
21044	4786887109375	774262421875	5	true	0	false	0	false
21041	20411134765625	1.32374e+16	16	true	1	true	0	false
21040	19676625	1.012e+16	0	false	0	false	7	true
21038	1750958984375	17256865234375	14	true	0	false	0	false
