# Supplementary material for: A Novel Liquid Biopsy Method Based on Specific Combinations of Vesicular Markers Allows Us to Discriminate Prostate Cancer from Hyperplasia
Source: Cells. 2024 Jul 31;13(15):1286. doi: 10.3390/cells13151286 (PMC11311686; doi:10.3390/cells13151286)
Supplement: Supplementary file 1 [file cells-13-01286-s001.zip › Dataset S1-Raw data CODI BiliGeCT Prostata/Raw data CODI BiliGeCT Prostata/090223_STAT3_Cyclin_D1_IIEXP_PR20-15-2__counting_scatter.xlsx]

## Sheet: 090223_STAT3_Cyclin_D1_IIEXP_PR
counting parameters
radius (nm)	300
bin width (nm)	20
locs in bin threshold	1
active channels
channel name	channel reference	min	max
Channel 0	ch0	1	10000000
Channel 1	ch1	1	10000000
Channel 2	ch2	1	10000000
clusters are positive for a channel if their counts fall within min (inclusive) and max (exclusive) for that channel
	population phenotypes	number of clusters
triple positive	Channel 0, Channel 1, Channel 2	9
double positive	Channel 0, Channel 1	13
double positive	Channel 0, Channel 2	38
double positive	Channel 1, Channel 2	12
single positive	Channel 0	59
single positive	Channel 1	11
single positive	Channel 2	141
	total positive clusters	283
19 clusters were negative for every channel
all positive clusters are listed here
columns show counts and positivity for channels with thresholds switched on
to see the full data including negative clusters please export a csv from the counting histogram rather than the counting scatter plot
cluster id	centroid x (nm)	centroid y (nm)	count for Channel 0	positive for Channel 0	count for Channel 1	positive for Channel 1	count for Channel 2	positive for Channel 2
20167	4391220703125	4841746484375	1	true	0	false	19	true
20166	4507141015625	4827621875	0	false	0	false	14	true
20165	4045257421875	3836597265625	11	true	0	false	33	true
20164	40836109375	3798741015625	8	true	0	false	9	true
20162	4397062109375	47663171875	9	true	0	false	3	true
20161	48441671875	4894141796875	0	false	18	true	0	false
20160	4678028515625	4817727734375	0	false	0	false	12	true
20158	433680390625	469294140625	0	false	0	false	13	true
20157	471606796875	4334780859375	2	true	0	false	10	true
20156	4791857421875	428559921875	0	false	0	false	12	true
20155	3817280859375	3940458203125	0	false	0	false	9	true
20154	38214703125	400243671875	5	true	0	false	5	true
20153	41717.75	4560946484375	5	true	0	false	0	false
20151	4849892578125	44284859375	1	true	0	false	0	false
20149	44384703125	4227299609375	0	false	0	false	9	true
20148	432170703125	4313742578125	0	false	0	false	7	true
20146	468910234375	5047209375	9	true	0	false	0	false
20145	403626484375	4236198046875	13	true	0	false	0	false
20144	3950667578125	4225140625	0	false	0	false	8	true
20142	397279609375	3888062890625	0	false	0	false	5	true
20141	44960546875	4511921875	1	true	0	false	8	true
20140	4421615625	4355002734375	0	false	0	false	5	true
20129	3868960546875	6002659765625	1	true	3	true	30	true
20128	3800527734375	6003242578125	9	true	2	true	12	true
20123	3374618359375	60357828125	0	false	0	false	3	true
20122	3291841015625	5917726171875	0	false	3	true	9	true
20120	3982566796875	599553671875	0	false	0	false	8	true
20119	360873671875	602836171875	0	false	0	false	9	true
20118	3669093359375	599114453125	0	false	14	true	0	false
20113	3381856640625	560451171875	7	true	0	false	5	true
20112	3372099609375	5690848046875	0	false	0	false	19	true
20111	418153515625	5842530078125	1	true	0	false	4	true
20110	41366484375	59928203125	0	false	0	false	2	true
20106	36466796875	61349765625	0	false	0	false	18	true
20104	31936513671875	57103453125	9	true	0	false	0	false
20100	3500962109375	62856375	0	false	0	false	7	true
20099	441678828125	37426828125	4	true	0	false	0	false
20098	4447146875	3839632421875	0	false	0	false	4	true
20096	4039836328125	3468984375	0	false	0	false	6	true
20094	47509671875	465999609375	0	false	0	false	1	true
20092	4522980078125	3665328125	0	false	0	false	12	true
20091	3715323046875	5263428515625	13	true	0	false	0	false
20090	355209140625	53503875	0	false	0	false	29	true
20089	456955234375	3990482421875	0	false	6	true	1	true
20086	379742890625	571145859375	9	true	0	false	4	true
20085	3551267578125	517478203125	3	true	0	false	8	true
20083	3743911328125	5120896875	6	true	0	false	0	false
20080	49108671875	4068118359375	0	false	0	false	9	true
20074	3105527734375	546552734375	0	false	0	false	12	true
20072	4721070703125	3729415234375	3	true	0	false	1	true
20071	4150086328125	28859853515625	4	true	0	false	0	false
20070	4383729296875	3179563671875	0	false	0	false	10	true
20068	4143662890625	32638232421875	0	false	2	true	6	true
20067	472713125	332023046875	0	false	0	false	14	true
20066	4533862890625	30620603515625	0	false	0	false	13	true
20065	4374941796875	3543834765625	0	false	0	false	8	true
20064	4468586328125	33160125	0	false	0	false	7	true
20057	437266171875	6081615234375	0	false	0	false	15	true
20056	441598046875	610480859375	6	true	0	false	0	false
20055	4109166015625	24835927734375	0	false	8	true	0	false
20054	43589734375	23908927734375	0	false	0	false	17	true
20050	452867734375	245771953125	0	false	0	false	16	true
20049	318502734375	4768941015625	0	false	0	false	16	true
20048	330937890625	47754921875	4	true	0	false	11	true
20046	3944541015625	24409330078125	0	false	0	false	12	true
20044	38858578125	25789701171875	0	false	0	false	14	true
20042	41881171875	510314296875	0	false	0	false	6	true
20041	3378696875	29932685546875	0	false	0	false	13	true
20040	32453166015625	29848140625	4	true	1	true	1	true
20038	331382890625	4638885546875	0	false	1	true	10	true
20036	3585041796875	29291923828125	0	false	0	false	12	true
20034	44033875	518097109375	0	false	0	false	10	true
20033	3940308203125	276618046875	10	true	0	false	0	false
20028	277978359375	53379359375	0	false	0	false	9	true
20026	3154776953125	30847203125	0	false	0	false	9	true
20024	3803531640625	3622028125	18	true	0	false	0	false
20022	3737983203125	3291071484375	0	false	0	false	4	true
20021	360011171875	4597336328125	12	true	1	true	28	true
20017	3820975390625	20864353515625	14	true	0	false	0	false
20016	3986078125	20331498046875	0	false	0	false	7	true
20015	4264816796875	5475668359375	0	false	12	true	0	false
20014	4277069921875	556629296875	7	true	0	false	0	false
20013	4570565625	2674571484375	0	false	0	false	9	true
20012	46645984375	26364912109375	13	true	0	false	8	true
20008	4501531640625	5564796484375	0	false	0	false	6	true
20006	4002109375	5482269921875	0	false	0	false	21	true
20004	31990.75	52743671875	0	false	0	false	10	true
20003	45922046875	542497578125	5	true	0	false	33	true
19998	365072578125	21635017578125	0	false	0	false	7	true
19996	482424609375	22406365234375	0	false	7	true	2	true
19992	434655859375	216548203125	1	true	0	false	3	true
19990	4106977734375	20056515625	1	true	0	false	18	true
19984	4344245703125	53136375	0	false	0	false	5	true
19982	341914375	23904345703125	0	false	0	false	11	true
19981	461896640625	18719486328125	8	true	0	false	2	true
19980	459942734375	2023240625	13	true	0	false	0	false
19979	41541203125	636950078125	1	true	0	false	10	true
19978	410038359375	6195400390625	4	true	0	false	0	false
19976	4410390234375	6460471875	0	false	0	false	8	true
19972	432222578125	259917265625	0	false	0	false	10	true
19966	4007307421875	635338125	0	false	0	false	11	true
19962	386035625	6423463671875	0	false	0	false	8	true
19961	471475234375	654343515625	5	true	0	false	5	true
19960	462638984375	63883609375	0	false	0	false	10	true
19955	3298046484375	698635078125	0	false	0	false	3	true
19954	322569765625	702884765625	0	false	0	false	7	true
19953	3189114453125	672196484375	0	false	0	false	17	true
19952	32714142578125	6791265625	0	false	0	false	9	true
19950	3345146875	660271796875	0	false	5	true	4	true
19946	3006350390625	697965390625	1	true	0	false	19	true
19944	34536328125	70650234375	3	true	0	false	2	true
19943	384340859375	681202421875	0	false	0	false	14	true
19942	3769877734375	676600625	5	true	0	false	0	false
19941	3713771875	691245859375	0	false	0	false	13	true
19939	328167734375	3597550390625	1	true	0	false	13	true
19938	3285005078125	3360090625	0	false	1	true	0	false
19936	37769984375	705480625	0	false	0	false	8	true
19934	39951328125	70582890625	6	true	0	false	0	false
19930	28042052734375	690900625	0	false	0	false	13	true
19926	357207421875	684269609375	0	false	0	false	7	true
19924	379190703125	754686796875	6	true	0	false	0	false
19923	28895234375	6010489453125	1	true	0	false	0	false
19922	29188822265625	6278134375	0	false	0	false	19	true
19919	31437013671875	73906515625	0	false	0	false	5	true
19918	3081294140625	731490859375	7	true	0	false	0	false
19914	3253666015625	73948328125	0	false	0	false	8	true
19912	4219711328125	73074796875	0	false	0	false	5	true
19911	27399171875	75192734375	0	false	0	false	8	true
19910	27697126953125	74762765625	7	true	0	false	0	false
19909	26334171875	770451015625	15	true	3	true	3	true
19908	2501469921875	764284609375	6	true	0	false	0	false
19903	3298462109375	774647421875	4	true	0	false	7	true
19902	3399364453125	793876796875	13	true	0	false	0	false
19900	4914628515625	5246823046875	0	false	0	false	1	true
19896	3307521484375	21455232421875	0	false	0	false	13	true
19895	4806569921875	69324.75	0	false	0	false	8	true
19894	468273515625	709451484375	0	false	0	false	10	true
19886	2562471875	784485703125	11	true	1	true	0	false
19884	3541019140625	770331875	5	true	0	false	0	false
19883	47385421875	74626453125	0	false	4	true	0	false
19876	4008388671875	67432328125	0	false	0	false	15	true
19875	29285234375	3023295703125	0	false	0	false	9	true
19874	26865099609375	3167920703125	0	false	0	false	11	true
19871	22625755859375	49792015625	0	false	0	false	8	true
19870	23201728515625	4688628515625	0	false	0	false	11	true
19869	21263640625	5228803125	2	true	0	false	3	true
19868	19525796875	5360373828125	6	true	1	true	3	true
19865	28414982421875	26356904296875	0	false	9	true	0	false
19864	27711873046875	24145880859375	0	false	0	false	1	true
19862	25248197265625	487380859375	0	false	0	false	21	true
19860	273421328125	45299203125	0	false	0	false	10	true
19859	269378359375	28267431640625	0	false	0	false	3	true
19858	25706486328125	30498236328125	0	false	0	false	15	true
19856	1879712109375	502366875	0	false	0	false	6	true
19848	4083234375	77203421875	0	false	0	false	11	true
19847	20341962890625	3491173046875	0	false	0	false	10	true
19846	2087753515625	3546433984375	0	false	0	false	10	true
19844	21848955078125	35488296875	10	true	0	false	0	false
19840	20830400390625	3394628515625	0	false	0	false	10	true
19839	33038953125	422336171875	5	true	0	false	0	false
19838	31570654296875	42496546875	11	true	0	false	2	true
19837	18739185546875	32658103515625	0	false	0	false	1	true
19834	340648203125	4070207421875	0	false	0	false	1	true
19832	329023125	43701421875	0	false	0	false	10	true
19829	143147998046875	38715390625	7	true	0	false	0	false
19826	489754453125	61185953125	2	true	0	false	12	true
19825	21005451171875	4410837890625	0	false	1	true	16	true
19824	19890865234375	4247663671875	0	false	0	false	6	true
19820	4822097265625	57429125	4	true	0	false	0	false
19819	2269056640625	3201864453125	0	false	0	false	10	true
19818	21801921875	303924765625	8	true	0	false	2	true
19816	22205845703125	4074168359375	0	false	0	false	14	true
19812	247381640625	436699765625	4	true	0	false	0	false
19807	2135126953125	24054818359375	0	false	0	false	13	true
19806	23207908203125	22295859375	0	false	1	true	15	true
19801	145059775390625	49637.25	0	false	0	false	6	true
19800	153236650390625	499228125	6	true	1	true	0	false
19798	14724095703125	4701797265625	15	true	0	false	0	false
19797	17803966796875	4582221875	0	false	0	false	8	true
19792	14883068359375	256311015625	0	false	0	false	13	true
19790	137526826171875	32038193359375	0	false	0	false	3	true
19786	284181796875	4205900390625	0	false	0	false	8	true
19785	40555828125	17207333984375	5	true	0	false	0	false
19784	4274880078125	171717734375	0	false	0	false	6	true
19780	16871783203125	4834210546875	1	true	0	false	9	true
19779	11557259765625	3818021484375	0	false	0	false	14	true
19778	12487416015625	3870429296875	1	true	15	true	0	false
19776	17000978515625	3503271875	0	false	0	false	12	true
19775	129471533203125	40152875	0	false	0	false	7	true
19768	424636484375	12276177734375	0	false	0	false	9	true
19765	84450146484375	387183984375	4	true	0	false	0	false
19764	85006142578125	3804248828125	11	true	1	true	0	false
19761	94205849609375	24796091796875	0	false	0	false	5	true
19759	12616416015625	44086671875	0	false	0	false	12	true
19758	10530486328125	4283076953125	0	false	0	false	9	true
19756	8480078125	454523359375	5	true	0	false	0	false
19754	31493744140625	18585330078125	0	false	0	false	8	true
19752	29891548828125	152717373046875	10	true	0	false	0	false
19747	246978828125	154098564453125	0	false	0	false	18	true
19746	2430298828125	14667642578125	0	false	0	false	14	true
19745	28507087890625	1768582421875	1	true	7	true	16	true
19743	22514533203125	102513701171875	18	true	1	true	1	true
19739	4530297265625	75600828125	13	true	0	false	1	true
19738	4532898828125	749703125	0	false	0	false	5	true
19737	155101650390625	147586943359375	0	false	0	false	12	true
19736	18069853515625	145846103515625	12	true	0	false	0	false
19735	331955390625	409460107421875	0	false	0	false	10	true
19734	32667880859375	3931492431640620	7	true	0	false	31	true
19732	21400533203125	739833349609375	6	true	0	false	0	false
19731	2218131640625	128433291015625	0	false	0	false	12	true
19728	321076875	47213876953125	0	false	0	false	11	true
19726	31538478515625	59217724609375	0	false	9	true	0	false
19720	3376799609375	73891650390625	0	false	0	false	8	true
19719	3178452734375	84524951171875	0	false	5	true	4	true
19717	26781875	795762744140625	0	false	0	false	8	true
19716	3048823046875	10571072265625	8	true	0	false	0	false
19715	3678660546875	6002080078125	0	false	0	false	8	true
19712	3703177734375	152821591796875	0	false	0	false	11	true
19710	3918661328125	12240455078125	0	false	0	false	9	true
19705	18280564453125	115571962890625	0	false	0	false	11	true
19700	19055919921875	959542578125	0	false	0	false	23	true
19699	1174508984375	2011918359375	0	false	0	false	8	true
19698	900881640625	1987334765625	5	true	0	false	1	true
19697	2300874609375	1891633984375	5	true	0	false	0	false
19696	24479689453125	17633859375	0	false	9	true	0	false
19695	21685869140625	6238548828125	0	false	0	false	4	true
19694	2418196484375	6365016796875	1	true	0	false	0	false
19692	1914611328125	6395233984375	1	true	1	true	4	true
19690	19614958984375	6067730078125	1	true	1	true	0	false
19688	29439119140625	536799755859375	0	false	0	false	11	true
19684	22542060546875	5931925390625	1	true	0	false	1	true
19678	19111259765625	5770195703125	0	false	0	false	2	true
19676	2195042578125	6676846875	11	true	0	false	0	false
19675	2360421875	554419609375	13	true	1	true	0	false
19674	22038193359375	541814375	13	true	0	false	0	false
19673	2268466015625	42668447265625	12	true	0	false	0	false
19672	226946875	418864013671875	14	true	0	false	0	false
19667	87165576171875	485617578125	0	false	20	true	0	false
19666	75154453125	5030936328125	0	false	0	false	10	true
19658	4680112109375	68250537109375	0	false	0	false	11	true
19657	8491814453125	5390979296875	0	false	0	false	12	true
19656	1356691015625	5280643359375	6	true	5	true	0	false
19650	7110625	604566484375	10	true	0	false	0	false
19648	2036803515625	1804456640625	0	false	0	false	10	true
19647	99011728515625	664241875	0	false	1	true	16	true
19646	102441787109375	657169921875	0	false	0	false	15	true
19644	9259833984375	67863234375	6	true	0	false	0	false
19643	82062734375	662649296875	0	false	0	false	10	true
19642	85016630859375	650068671875	4	true	0	false	0	false
19638	89996845703125	690831640625	9	true	0	false	0	false
19637	15882669921875	672033359375	2	true	0	false	0	false
19636	17119044921875	682814296875	8	true	0	false	2	true
19634	116088447265625	689308203125	0	false	0	false	8	true
19629	16622619140625	75216578125	0	false	1	true	15	true
19628	17149560546875	745973203125	12	true	0	false	0	false
19626	15625046875	767464140625	0	false	0	false	13	true
19624	161062421875	6113646484375	1	true	13	true	0	false
19622	138797685546875	761656796875	12	true	1	true	0	false
19619	783001123046875	72939140625	5	true	0	false	0	false
19618	86246728515625	7167515625	14	true	1	true	0	false
19616	116753271484375	745536015625	3	true	1	true	0	false
19615	13136189453125	78972703125	0	false	0	false	13	true
19612	77779375	743256875	12	true	0	false	3	true
19610	206131396484375	705134921875	13	true	0	false	0	false
19605	124633017578125	63349546875	13	true	0	false	0	false
19604	138469423828125	6330109375	0	false	0	false	16	true
19595	7466939453125	1349597265625	9	true	0	false	0	false
19594	665640380859375	122229404296875	7	true	1	true	0	false
19592	100436806640625	130593291015625	0	false	0	false	1	true
19589	41843271484375	5715004296875	4	true	0	false	0	false
19588	279338037109375	5835147265625	10	true	0	false	0	false
19586	2391854248046870	534487890625	4	true	0	false	0	false
19580	963544921875	313408125	0	false	1	true	5	true
19579	2086455078125	186361015625	8	true	1	true	0	false
19578	369089453125	17999921875	1	true	0	false	8	true
19574	1956586328125	780796328125	1	true	0	false	10	true
19573	466883828125	2113705322265620	7	true	0	false	1	true
19570	2958515869140620	14596708984375	0	false	0	false	11	true
19569	1122271484375	2555593994140620	6	true	0	false	0	false
19568	12347927734375	2631953125	7	true	0	false	0	false
19566	8944873046875	1683396484375	0	false	0	false	1	true
19564	1.92296e+16	4134465625	0	false	15	true	0	false
19560	26691095703125	5526217041015620	0	false	0	false	7	true
