# Supplementary material for: A Novel Liquid Biopsy Method Based on Specific Combinations of Vesicular Markers Allows Us to Discriminate Prostate Cancer from Hyperplasia
Source: Cells. 2024 Jul 31;13(15):1286. doi: 10.3390/cells13151286 (PMC11311686; doi:10.3390/cells13151286)
Supplement: Supplementary file 1 [file cells-13-01286-s001.zip › Dataset S1-Raw data CODI BiliGeCT Prostata/Raw data CODI BiliGeCT Prostata/090223_STAT3_Cyclin_D1_IIEXP_PR20-15-3__counting_scatter.xlsx]

## Sheet: 090223_STAT3_Cyclin_D1_IIEXP_PR
counting parameters
radius (nm)	300
bin width (nm)	20
locs in bin threshold	1
active channels
channel name	channel reference	min	max
Channel 0	ch0	1	10000000
Channel 1	ch1	1	10000000
Channel 2	ch2	1	10000000
clusters are positive for a channel if their counts fall within min (inclusive) and max (exclusive) for that channel
	population phenotypes	number of clusters
triple positive	Channel 0, Channel 1, Channel 2	11
double positive	Channel 0, Channel 1	7
double positive	Channel 0, Channel 2	38
double positive	Channel 1, Channel 2	16
single positive	Channel 0	45
single positive	Channel 1	13
single positive	Channel 2	151
	total positive clusters	281
25 clusters were negative for every channel
all positive clusters are listed here
columns show counts and positivity for channels with thresholds switched on
to see the full data including negative clusters please export a csv from the counting histogram rather than the counting scatter plot
cluster id	centroid x (nm)	centroid y (nm)	count for Channel 0	positive for Channel 0	count for Channel 1	positive for Channel 1	count for Channel 2	positive for Channel 2
18294	444754609375	3439624609375	1	true	0	false	6	true
18293	455817265625	3450244140625	0	false	0	false	3	true
18292	423591640625	302519375	0	false	0	false	9	true
18291	411348359375	29091921875	7	true	0	false	0	false
18289	39736734375	28522119140625	2	true	2	true	8	true
18288	42728078125	3331752734375	0	false	0	false	6	true
18287	43107828125	33079703125	2	true	0	false	12	true
18286	446572890625	26206330078125	5	true	0	false	1	true
18285	3993123828125	2570534375	12	true	0	false	0	false
18280	4473794921875	3966849609375	0	false	0	false	4	true
18279	4441131640625	3829236328125	0	false	0	false	7	true
18275	4382341796875	41413421875	0	false	0	false	1	true
18272	4793165234375	30509123046875	0	false	1	true	10	true
18271	4874021484375	28588552734375	1	true	0	false	12	true
18267	478604765625	27118447265625	0	false	0	false	7	true
18266	4643665625	25058521484375	0	false	5	true	0	false
18265	4661045703125	2420408203125	0	false	0	false	8	true
18264	4084184765625	22900146484375	0	false	0	false	1	true
18263	3999254296875	2114676171875	0	false	0	false	12	true
18262	379249609375	5484205859375	8	true	0	false	0	false
18261	3751996484375	5526055859375	0	false	0	false	7	true
18257	4019398046875	5422290625	0	false	0	false	9	true
18256	4728530859375	48804125	0	false	0	false	6	true
18255	4617665625	476108359375	0	false	0	false	11	true
18253	4812292578125	2444103125	0	false	0	false	19	true
18251	459694453125	460838671875	0	false	11	true	2	true
18243	46779515625	4544640625	0	false	0	false	8	true
18242	3919204296875	56672796875	5	true	1	true	11	true
18240	4287573046875	5153228125	0	false	0	false	4	true
18239	4252087109375	5024620703125	0	false	1	true	15	true
18238	3812091796875	48321546875	0	false	0	false	5	true
18237	3837467578125	48628546875	5	true	0	false	6	true
18235	380533046875	49100078125	10	true	1	true	15	true
18233	3742956640625	4931337890625	5	true	0	false	0	false
18231	4519213671875	4420221484375	6	true	0	false	4	true
18228	4706679296875	4363950390625	0	false	0	false	8	true
18226	42852625	4739005859375	0	false	0	false	8	true
18225	4305184765625	4684183203125	6	true	0	false	0	false
18219	4431005859375	508948125	0	false	0	false	10	true
18218	39979640625	472635625	3	true	1	true	34	true
18215	384644921875	308545234375	1	true	4	true	6	true
18211	4305428125	4433858203125	0	false	0	false	8	true
18206	3592096875	26648287109375	0	false	0	false	9	true
18205	3548670703125	2733828515625	0	false	0	false	4	true
18203	3772166015625	27044458984375	17	true	0	false	2	true
18198	369509921875	23560349609375	0	false	1	true	8	true
18197	3540813671875	2430116015625	0	false	0	false	8	true
18195	38254	2217584375	0	false	0	false	8	true
18191	3519359765625	2213229296875	10	true	0	false	2	true
18188	353667890625	134973447265625	0	false	0	false	11	true
18187	364461484375	128713154296875	0	false	0	false	9	true
18186	3731469921875	136719462890625	0	false	0	false	33	true
18184	3354133984375	27782845703125	0	false	0	false	7	true
18183	30921568359375	288443671875	3	true	0	false	7	true
18181	3507541015625	14619271484375	0	false	0	false	9	true
18177	39245515625	4401611328125	1	true	0	false	1	true
18176	31514283203125	22016759765625	6	true	0	false	0	false
18175	28904396484375	233526015625	0	false	0	false	7	true
18173	3949139453125	15015234375	0	false	0	false	11	true
18172	36604875	19908353515625	3	true	0	false	0	false
18170	42544234375	1919046484375	0	false	24	true	2	true
18169	427382890625	18924900390625	0	false	3	true	14	true
18167	419280234375	199501484375	19	true	0	false	1	true
18165	420753203125	15082603515625	9	true	0	false	0	false
18164	4383440625	59191109375	0	false	0	false	11	true
18163	438641640625	580774140625	0	false	0	false	13	true
18161	444411484375	60126375	0	false	6	true	1	true
18156	369048125	10605958984375	0	false	0	false	16	true
18153	4265450390625	5500794921875	0	false	0	false	8	true
18151	3322604296875	86661552734375	0	false	0	false	12	true
18149	419838359375	6063887890625	9	true	0	false	1	true
18143	4159234375	631634453125	0	false	0	false	17	true
18141	4536847265625	274899375	0	false	0	false	12	true
18140	48102109375	65609	0	false	0	false	6	true
18139	4907870703125	643565234375	0	false	0	false	11	true
18130	4832500390625	5665119921875	0	false	0	false	6	true
18129	4692866015625	54692109375	0	false	2	true	11	true
18127	4916603125	5206553515625	11	true	0	false	3	true
18124	3935584765625	92500283203125	0	false	0	false	8	true
18123	3817097265625	95656279296875	0	false	0	false	7	true
18118	28458751953125	62253828125	0	false	0	false	6	true
18117	29298162109375	6217256640625	0	false	0	false	8	true
18116	30447455078125	640933203125	0	false	0	false	2	true
18115	3282219921875	6405856640625	0	false	9	true	0	false
18114	265881875	621748125	0	false	0	false	7	true
18112	3568916796875	6930621875	0	false	1	true	9	true
18111	347102578125	68484703125	6	true	0	false	0	false
18109	4470428515625	487677421875	0	false	0	false	10	true
18105	32713314453125	6186466796875	0	false	0	false	12	true
18103	3357473046875	6598840625	7	true	0	false	2	true
18102	386413125	69275125	0	false	17	true	0	false
18099	3559122265625	6745534375	0	false	0	false	13	true
18097	348567109375	712954921875	0	false	0	false	7	true
18095	3117874609375	676381640625	11	true	0	false	0	false
18094	27274375	680832109375	0	false	0	false	10	true
18093	27654630859375	66937453125	0	false	0	false	8	true
18089	27966025390625	206257890625	0	false	0	false	14	true
18088	3359838671875	72545.75	0	false	0	false	9	true
18087	342048671875	739504140625	6	true	0	false	0	false
18083	28396197265625	6875946875	0	false	0	false	4	true
18082	2720065234375	69777046875	20	true	0	false	2	true
18081	27346267578125	693846875	0	false	7	true	0	false
18077	2903872265625	676628203125	0	false	0	false	28	true
18076	294266640625	727423828125	0	false	0	false	15	true
18075	29968712890625	742472109375	10	true	1	true	0	false
18072	4072036328125	662065078125	0	false	0	false	7	true
18071	394213125	665697421875	8	true	0	false	0	false
18068	27456708984375	776875703125	0	false	0	false	15	true
18067	27353873046875	786703515625	4	true	0	false	0	false
18066	26584470703125	76160984375	0	false	0	false	6	true
18064	2938243359375	77741125	0	false	0	false	9	true
18059	27769896484375	753605234375	0	false	0	false	8	true
18058	25322943359375	76796171875	24	true	0	false	0	false
18057	25727328125	774780234375	0	false	0	false	18	true
18055	25140974609375	78122796875	11	true	0	false	0	false
18053	26467560546875	66441859375	3	true	1	true	0	false
18048	349019375	487722421875	0	false	7	true	1	true
18047	32411158203125	485914140625	0	false	1	true	2	true
18046	253724921875	641856953125	5	true	1	true	7	true
18041	3648820703125	527453671875	0	false	0	false	7	true
18039	3282599609375	523301640625	1	true	1	true	35	true
18038	2743488671875	52172.25	0	false	0	false	6	true
18037	26726484375	5260221875	15	true	0	false	0	false
18035	40076125	130909013671875	0	false	0	false	6	true
18034	29362380859375	5066825390625	0	false	0	false	10	true
18033	29046923828125	48644640625	0	false	0	false	8	true
18029	23124.75	639753984375	0	false	0	false	14	true
18028	37106703125	6375651953125	4	true	0	false	8	true
18027	3564587890625	6276171484375	0	false	7	true	1	true
18025	4011396875	5828792578125	4	true	0	false	0	false
18019	381352734375	6089650390625	0	false	0	false	5	true
18017	30000841796875	10473.75	5	true	0	false	0	false
18014	3213920703125	764794609375	1	true	0	false	17	true
18013	30912732421875	78170359375	0	false	0	false	13	true
18011	3454210546875	79100859375	4	true	0	false	0	false
18009	30057513671875	79255890625	6	true	0	false	0	false
18008	3872874609375	7492946875	4	true	0	false	4	true
18007	3949790625	732288984375	5	true	0	false	1	true
18000	22540439453125	30359857421875	0	false	0	false	7	true
17999	24410193359375	31281095703125	0	false	0	false	5	true
17998	4208547265625	686159140625	0	false	0	false	4	true
17997	4338047265625	69428375	2	true	0	false	20	true
17995	44997.25	669109375	5	true	0	false	0	false
17991	48367265625	3686433203125	0	false	0	false	11	true
17988	23575375	27995818359375	0	false	0	false	8	true
17987	22703931640625	2691265234375	12	true	0	false	0	false
17985	4319193359375	70876390625	0	false	0	false	12	true
17983	24753123046875	2733973828125	4	true	2	true	2	true
17980	3053204296875	34340953125	0	false	0	false	2	true
17979	2859926953125	3291708203125	8	true	0	false	0	false
17976	365065546875	3886236328125	0	false	0	false	4	true
17975	3901609375	38469734375	2	true	0	false	0	false
17974	26298685546875	32788	0	false	15	true	0	false
17972	32730693359375	3450503515625	0	false	0	false	9	true
17971	3386136328125	338745546875	11	true	0	false	4	true
17970	23256416015625	44526046875	0	false	0	false	8	true
17969	21573501953125	4522030078125	0	false	0	false	4	true
17967	3310716796875	3543694921875	2	true	9	true	0	false
17965	22482248046875	465477109375	8	true	0	false	5	true
17963	30273888671875	359493046875	7	true	0	false	1	true
17961	18511861328125	265386015625	0	false	0	false	8	true
17960	378581640625	40667734375	10	true	1	true	9	true
17958	30641544921875	3765750390625	2	true	0	false	2	true
17957	3313315625	37609734375	1	true	0	false	9	true
17953	367162734375	417505390625	0	false	0	false	15	true
17951	19666546875	45489765625	20	true	0	false	8	true
17950	338028359375	43296140625	0	false	0	false	11	true
17948	295029921875	145132666015625	0	false	5	true	0	false
17947	275505078125	1261034765625	0	false	0	false	5	true
17945	2504888671875	4593001953125	0	false	0	false	8	true
17943	248043515625	4839801953125	0	false	0	false	16	true
17941	349098984375	357190234375	0	false	0	false	9	true
17931	344356953125	4011206640625	0	false	0	false	18	true
17929	2783353125	2758621875	0	false	0	false	10	true
17925	20857943359375	356999609375	5	true	0	false	1	true
17921	396170625	3434019921875	0	false	1	true	11	true
17919	4859246875	214658359375	0	false	0	false	8	true
17915	26560806640625	255373515625	0	false	0	false	3	true
17912	24211736328125	6716646875	14	true	0	false	0	false
17911	2413146484375	68786703125	10	true	1	true	26	true
17910	2381085546875	701413671875	0	false	0	false	10	true
17909	22446841796875	705058671875	0	false	0	false	19	true
17905	28305802734375	57871640625	0	false	0	false	14	true
17902	23563576171875	5657391015625	0	false	0	false	9	true
17901	23843650390625	56803109375	6	true	0	false	0	false
17899	2387700390625	57584.25	1	true	0	false	19	true
17897	245674375	5941265234375	0	false	8	true	0	false
17895	22038755859375	584507265625	0	false	0	false	13	true
17893	2269958984375	5982159375	0	false	0	false	14	true
17891	14799900390625	27260013671875	0	false	0	false	14	true
17890	4514411328125	747528828125	0	false	0	false	7	true
17886	203172890625	5417310546875	14	true	0	false	0	false
17882	23561201171875	748773828125	8	true	0	false	13	true
17881	23963927734375	74765046875	0	false	0	false	11	true
17879	227434140625	7558409375	0	false	18	true	0	false
17874	25255080078125	389484921875	2	true	0	false	6	true
17873	2537978125	3978141015625	5	true	0	false	1	true
17871	28844833984375	4284591796875	0	false	0	false	12	true
17869	295032265625	439366484375	0	false	0	false	7	true
17868	147682421875	20927037109375	7	true	0	false	1	true
17867	12924994140625	20496990234375	4	true	0	false	8	true
17866	24678806640625	5008415234375	0	false	0	false	14	true
17861	2319437109375	415612578125	0	false	12	true	0	false
17857	2747684375	437361171875	0	false	0	false	13	true
17855	193058359375	387157734375	0	false	0	false	6	true
17852	4214444921875	756634453125	26	true	0	false	0	false
17851	43132421875	76145421875	0	false	0	false	7	true
17850	4060478125	781595234375	0	false	0	false	10	true
17849	39184125	7903059375	2	true	0	false	5	true
17847	4955072265625	25300009765625	0	false	0	false	10	true
17844	4269456640625	78374640625	7	true	1	true	0	false
17836	20762498046875	189130390625	3	true	0	false	0	false
17835	21681998046875	187450703125	0	false	0	false	15	true
17833	2511752734375	17531267578125	0	false	0	false	10	true
17831	23920431640625	147351171875	1	true	0	false	9	true
17828	143783154296875	570683828125	0	false	0	false	16	true
17827	145005810546875	5803408984375	0	false	0	false	9	true
17826	46832640625	154284677734375	0	false	17	true	0	false
17825	47551390625	1409813671875	5	true	0	false	0	false
17823	471528515625	1250224609375	4	true	0	false	0	false
17822	48919890625	113136845703125	0	false	0	false	8	true
17821	48152671875	112284248046875	8	true	0	false	0	false
17819	144503017578125	5596680078125	0	false	0	false	7	true
17816	152553818359375	5040426171875	0	false	1	true	6	true
17815	153603447265625	4771028515625	0	false	0	false	11	true
17814	123370869140625	5319786328125	1	true	0	false	2	true
17813	108814853515625	547758046875	0	false	7	true	0	false
17809	450576171875	1380074609375	0	false	0	false	9	true
17807	12619294921875	4898666796875	0	false	13	true	0	false
17805	4435477734375	96144638671875	12	true	0	false	1	true
17803	4250898046875	81731279296875	0	false	0	false	6	true
17801	4633417578125	83816806640625	0	false	0	false	11	true
17797	4955933984375	94088291015625	0	false	0	false	11	true
17796	1745562109375	33381859375	0	false	0	false	21	true
17795	17844767578125	3434402734375	0	false	0	false	10	true
17786	105046162109375	3211253515625	0	false	0	false	11	true
17785	115569404296875	3323832421875	15	true	0	false	0	false
17783	129909365234375	30917349609375	0	false	0	false	8	true
17779	7550984375	19863470703125	10	true	0	false	0	false
17777	96933271484375	23322447265625	0	false	0	false	12	true
17776	62480517578125	3891947265625	39	true	0	false	0	false
17775	744319970703125	348124609375	6	true	0	false	1	true
17773	25917275390625	4341222265625	8	true	0	false	0	false
17770	517498876953125	5292076171875	0	false	0	false	14	true
17769	663006982421875	523860859375	0	false	0	false	7	true
17764	1779530078125	2087678515625	0	false	0	false	4	true
17762	2536852734375	755090478515625	29	true	1	true	20	true
17761	26203935546875	47141640625	0	false	0	false	4	true
17758	102486796875	4473913671875	0	false	5	true	1	true
17757	105234736328125	4431684765625	9	true	1	true	0	false
17753	1217073046875	4067673046875	0	false	0	false	10	true
17751	1533466796875	4112251953125	0	false	0	false	2	true
17750	1748894921875	731751015625	0	false	0	false	13	true
17749	199952265625	746294453125	0	false	9	true	1	true
17745	138980068359375	72371	0	false	0	false	18	true
17742	125221953125	684604609375	5	true	0	false	0	false
17740	19375478515625	109386220703125	0	false	0	false	14	true
17739	20569416015625	10003125	11	true	0	false	0	false
17735	4550542578125	776674765625	1	true	18	true	0	false
17734	3715170703125	1.26417e+16	5	true	0	false	0	false
17733	4131296875	263146875	0	false	0	false	12	true
17732	36695828125	39296962890625	0	false	0	false	9	true
17729	3136133203125	3446212646484370	0	false	0	false	14	true
17723	448582890625	1714614013671870	0	false	0	false	9	true
17720	156654375	78659267578125	0	false	0	false	12	true
17719	18655037109375	803069970703125	0	false	0	false	10	true
17717	1659991015625	138538583984375	0	false	0	false	6	true
17716	106375888671875	532760791015625	11	true	0	false	0	false
17715	95370439453125	522737939453125	12	true	0	false	0	false
17714	974938671875	134129150390625	0	false	10	true	0	false
17708	19212013671875	788083984375	11	true	0	false	0	false
17706	825135546875	586119921875	0	false	0	false	20	true
17699	933639453125	3159798828125	12	true	1	true	0	false
17697	714315478515625	26299634765625	0	false	0	false	3	true
17693	783743408203125	82292841796875	0	false	0	false	20	true
17689	5377865600585930	5531965234375	6	true	0	false	0	false
17688	622623779296875	698297265625	0	false	0	false	10	true
17687	460678125	753900546875	0	false	0	false	19	true
17683	116357451171875	78501640625	0	false	0	false	12	true
17679	369796826171875	97621865234375	8	true	0	false	0	false
17677	4949873046875	7523033447265620	18	true	0	false	0	false
