# Supplementary material for: A Novel Liquid Biopsy Method Based on Specific Combinations of Vesicular Markers Allows Us to Discriminate Prostate Cancer from Hyperplasia
Source: Cells. 2024 Jul 31;13(15):1286. doi: 10.3390/cells13151286 (PMC11311686; doi:10.3390/cells13151286)
Supplement: Supplementary file 1 [file cells-13-01286-s001.zip › Dataset S1-Raw data CODI BiliGeCT Prostata/Raw data CODI BiliGeCT Prostata/090223_STAT3_Cyclin_D1_IIEXP_PR20-15__counting_scatter.xlsx]

## Sheet: 090223_STAT3_Cyclin_D1_IIEXP_PR
counting parameters
radius (nm)	300
bin width (nm)	20
locs in bin threshold	1
active channels
channel name	channel reference	min	max
Channel 0	ch0	1	10000000
Channel 1	ch1	1	10000000
Channel 2	ch2	1	10000000
clusters are positive for a channel if their counts fall within min (inclusive) and max (exclusive) for that channel
	population phenotypes	number of clusters
triple positive	Channel 0, Channel 1, Channel 2	9
double positive	Channel 0, Channel 1	7
double positive	Channel 0, Channel 2	66
double positive	Channel 1, Channel 2	4
single positive	Channel 0	93
single positive	Channel 1	7
single positive	Channel 2	113
	total positive clusters	299
16 clusters were negative for every channel
all positive clusters are listed here
columns show counts and positivity for channels with thresholds switched on
to see the full data including negative clusters please export a csv from the counting histogram rather than the counting scatter plot
cluster id	centroid x (nm)	centroid y (nm)	count for Channel 0	positive for Channel 0	count for Channel 1	positive for Channel 1	count for Channel 2	positive for Channel 2
21413	124060302734375	4941578125	1	true	0	false	8	true
21412	135312685546875	474979375	0	false	0	false	8	true
21410	761793359375	4982416796875	0	false	0	false	21	true
21409	990853515625	491546640625	0	false	0	false	15	true
21407	197268125	50492984375	8	true	0	false	0	false
21403	21299318359375	5487018359375	0	false	0	false	10	true
21402	25762333984375	543471796875	0	false	0	false	8	true
21401	233337353515625	545428203125	5	true	0	false	0	false
21398	203456875	449734296875	0	false	0	false	5	true
21397	19467908203125	4726915234375	0	false	0	false	2	true
21394	45907978515625	589323671875	0	false	0	false	11	true
21393	3801262451171870	5810652734375	10	true	1	true	0	false
21390	1501134375	5567926953125	2	true	2	true	16	true
21389	166821875	5248378515625	0	false	0	false	4	true
21388	71614990234375	742486171875	0	false	0	false	13	true
21387	58869775390625	7481634375	4	true	0	false	0	false
21386	5799951171875	721453203125	2	true	0	false	23	true
21384	57172392578125	5656336328125	12	true	0	false	0	false
21379	103365654296875	735501484375	5	true	0	false	43	true
21376	28753400390625	5427238671875	0	false	0	false	7	true
21375	2775444140625	5304927734375	0	false	0	false	7	true
21373	410579541015625	526844140625	0	false	0	false	10	true
21371	3817411376953120	5591221875	8	true	1	true	18	true
21370	6912638671875	5319287109375	0	false	0	false	5	true
21369	734726416015625	5261726171875	10	true	0	false	0	false
21368	28842064453125	57884890625	0	false	0	false	1	true
21366	4450791015625	6537507421875	1	true	0	false	1	true
21362	276919765625	680711328125	1	true	0	false	33	true
21361	288709140625	68256296875	5	true	0	false	8	true
21360	32229599609375	658843125	2	true	0	false	9	true
21359	31628626953125	656797734375	6	true	0	false	0	false
21357	289919296875	669031484375	3	true	6	true	0	false
21354	126423056640625	606939140625	6	true	0	false	0	false
21353	973282421875	6085392578125	0	false	0	false	13	true
21351	31026068359375	6474730078125	6	true	0	false	0	false
21350	4567556640625	49777.25	9	true	0	false	0	false
21349	623458447265625	482601484375	8	true	0	false	0	false
21348	988521875	7691084375	6	true	0	false	11	true
21343	14377275390625	6041335546875	0	false	8	true	0	false
21339	568023974609375	4550753125	18	true	0	false	0	false
21334	30586146484375	699481015625	0	false	0	false	5	true
21333	32288138671875	6970384375	15	true	0	false	1	true
21329	28283607421875	6550884375	13	true	0	false	0	false
21322	2338974609375	387626796875	6	true	0	false	0	false
21321	24350859375	4140776171875	5	true	0	false	0	false
21320	266221484375	458570703125	0	false	0	false	6	true
21319	260628125	45742140625	4	true	0	false	0	false
21317	12763576171875	75410453125	2	true	0	false	21	true
21316	28037365234375	4695771875	0	false	0	false	1	true
21314	455648125	50227671875	0	false	0	false	8	true
21313	443460546875	5184510546875	7	true	0	false	0	false
21310	4608952734375	5299905859375	22	true	1	true	34	true
21309	4857239453125	5507502734375	2	true	0	false	12	true
21308	3988512109375	580074375	1	true	0	false	12	true
21307	3841405859375	60448.5	2	true	0	false	0	false
21306	385781875	5827665625	0	false	0	false	20	true
21304	41176765625	5230141796875	5	true	0	false	0	false
21303	4241508203125	5341633203125	7	true	0	false	0	false
21302	3686151171875	5794730859375	4	true	2	true	0	false
21301	3809101953125	572825078125	0	false	0	false	10	true
21297	3898890234375	558382890625	2	true	0	false	7	true
21295	48593875	528853203125	2	true	0	false	0	false
21294	117843896484375	704423828125	27	true	0	false	31	true
21293	140012109375	71256765625	0	false	0	false	5	true
21290	24692845703125	491379140625	5	true	0	false	0	false
21288	42198296875	5001836328125	4	true	0	false	0	false
21287	4212166015625	48884421875	3	true	0	false	12	true
21286	10056083984375	714178125	0	false	0	false	6	true
21279	4080419921875	4460737890625	7	true	0	false	0	false
21278	423378359375	5662108984375	0	false	0	false	11	true
21274	47366765625	5651534765625	1	true	0	false	10	true
21270	3119617578125	46293.5	0	false	0	false	6	true
21269	3358088671875	4454989453125	1	true	0	false	7	true
21267	459908828125	5636914453125	13	true	0	false	0	false
21261	2161734765625	4243341796875	0	false	0	false	8	true
21260	96032763671875	6174301953125	0	false	0	false	16	true
21255	25508044921875	619253671875	9	true	0	false	0	false
21254	3975812109375	477020078125	1	true	0	false	6	true
21242	376973046875	42346890625	1	true	0	false	5	true
21241	3639301953125	4148833203125	5	true	0	false	2	true
21239	340019296875	4163730078125	0	false	0	false	6	true
21236	3334936328125	529842421875	1	true	0	false	0	false
21235	31004099609375	4967040234375	5	true	1	true	0	false
21232	33843	4824058203125	1	true	0	false	9	true
21231	3501787890625	49760421875	1	true	0	false	16	true
21226	36255009765625	691047734375	0	false	0	false	12	true
21225	8546165161132810	714866796875	1	true	13	true	0	false
21224	482734619140625	753015703125	5	true	0	false	2	true
21223	3759065673828120	7442809375	0	false	0	false	12	true
21217	371381171875	4671174609375	9	true	0	false	0	false
21215	3918541796875	49668.75	0	false	5	true	0	false
21214	447055234375	3456937890625	0	false	0	false	9	true
21213	4498998828125	366873515625	9	true	0	false	0	false
21208	4563521875	30323951171875	0	false	0	false	9	true
21207	4538504296875	301064609375	0	false	5	true	1	true
21205	436868046875	377129296875	0	false	0	false	4	true
21203	46542390625	30023181640625	6	true	0	false	0	false
21201	4365534765625	31390103515625	6	true	0	false	0	false
21198	4022462109375	30863267578125	0	false	0	false	27	true
21196	46856064453125	3759131640625	8	true	0	false	1	true
21195	416826611328125	37577078125	16	true	0	false	3	true
21193	43535078125	379337421875	0	false	0	false	16	true
21191	515898583984375	386825859375	1	true	0	false	20	true
21189	425532470703125	39210484375	4	true	0	false	0	false
21188	1.07577e+16	3917140625	0	false	0	false	13	true
21187	2140156982421870	3820041796875	0	false	0	false	5	true
21184	2530508544921870	419621484375	0	false	0	false	8	true
21183	3718079345703120	4132456640625	0	false	0	false	11	true
21181	4228151953125	3476941796875	9	true	0	false	0	false
21179	41232890625	3896469921875	1	true	0	false	7	true
21178	100861884765625	17420109375	0	false	0	false	12	true
21177	75126533203125	17195595703125	0	false	0	false	12	true
21174	4901388671875	16789900390625	8	true	2	true	16	true
21171	3912262890625	268460234375	0	false	0	false	10	true
21169	635872802734375	360762890625	8	true	0	false	3	true
21168	715893896484375	29652203125	0	false	0	false	10	true
21167	619148486328125	29317453125	12	true	0	false	0	false
21165	749207470703125	30507953125	0	false	0	false	4	true
21163	912278125	31506041015625	6	true	0	false	0	false
21157	113286533203125	163365927734375	6	true	0	false	0	false
21156	114810947265625	21746521484375	0	false	0	false	14	true
21155	1100112890625	2411157421875	0	false	0	false	13	true
21154	9562306640625	28859134765625	1	true	0	false	17	true
21153	102163330078125	29610244140625	6	true	0	false	2	true
21150	152635302734375	2270981640625	17	true	0	false	0	false
21149	154663125	2191525390625	3	true	0	false	0	false
21145	136511787109375	21918453125	7	true	0	false	6	true
21144	436817138671875	30229875	2	true	0	false	10	true
21143	27524970703125	2894730078125	9	true	0	false	0	false
21142	590026904296875	2390493359375	0	false	0	false	16	true
21141	6489431640625	2284695703125	2	true	0	false	14	true
21137	4025677490234370	262398984375	0	false	11	true	1	true
21135	39954599609375	2197633203125	0	false	0	false	13	true
21134	6630128173828120	339571953125	6	true	0	false	7	true
21133	280779052734375	32516380859375	0	false	0	false	7	true
21128	149461826171875	2748419140625	4	true	0	false	0	false
21127	160715927734375	278196796875	11	true	0	false	0	false
21126	3934926953125	2058196875	0	false	0	false	11	true
21125	3687784375	20816796875	0	false	9	true	0	false
21123	238161181640625	453471015625	0	false	0	false	6	true
21122	1835119140625	25915685546875	0	false	0	false	10	true
21121	17127177734375	25377337890625	0	false	0	false	10	true
21118	3369646875	163073681640625	5	true	3	true	15	true
21117	325679140625	202850390625	14	true	0	false	0	false
21115	4166052734375	22596712890625	1	true	0	false	9	true
21112	378691875	73634.75	3	true	0	false	11	true
21111	3799521484375	726244296875	0	false	0	false	14	true
21109	9507173828125	2283191015625	0	false	0	false	9	true
21107	149703671875	330057890625	0	false	0	false	24	true
21105	1976175390625	2585166796875	4	true	0	false	0	false
21104	2664871875	18839576171875	0	false	3	true	10	true
21103	260588359375	1838695703125	8	true	0	false	0	false
21097	86175986328125	12778162109375	1	true	0	false	14	true
21096	23367.25	19230130859375	0	false	0	false	14	true
21094	4098196484375	714623046875	0	false	0	false	14	true
21093	4029769921875	718741875	8	true	0	false	0	false
21091	4014699609375	6996559375	12	true	0	false	3	true
21088	2206898828125	21566486328125	0	false	0	false	4	true
21085	641341357421875	2749855078125	0	false	0	false	34	true
21083	375817578125	755714140625	6	true	0	false	3	true
21082	36201640625	15570314453125	0	false	0	false	6	true
21081	35254859375	144350625	4	true	0	false	0	false
21080	428721328125	2503269140625	2	true	8	true	1	true
21079	4323895703125	2694172265625	2	true	0	false	0	false
21078	4827193359375	2523672265625	0	false	0	false	14	true
21077	4881451953125	27449115234375	19	true	0	false	0	false
21074	3138744921875	75610.25	6	true	0	false	0	false
21073	3369498828125	76328046875	4	true	0	false	0	false
21070	18039201171875	57476921875	8	true	0	false	0	false
21069	1981094140625	575581640625	0	false	0	false	10	true
21066	400106015625	629946796875	0	false	0	false	7	true
21065	400658203125	637811328125	5	true	0	false	0	false
21063	41769234375	63557671875	15	true	0	false	0	false
21059	23825671875	241904765625	0	false	0	false	5	true
21057	4881388671875	3022793359375	0	false	0	false	1	true
21056	405870078125	6531434375	2	true	4	true	2	true
21053	4285055859375	6410992578125	8	true	0	false	6	true
21052	363137890625	6522695703125	2	true	4	true	12	true
21046	2870461328125	20376783203125	5	true	1	true	49	true
21045	2911216015625	2106871484375	7	true	0	false	0	false
21044	3784876708984370	19417005859375	0	false	0	false	6	true
21040	3359022265625	23100658203125	7	true	0	false	1	true
21039	332969296875	2520617578125	6	true	0	false	0	false
21038	3362557373046870	10758330078125	0	false	0	false	14	true
21035	21837798828125	6392102734375	1	true	0	false	0	false
21031	31108380859375	22921986328125	0	false	0	false	14	true
21029	2551555859375	2732328125	2	true	0	false	0	false
21025	437908046875	69788.25	12	true	0	false	0	false
21020	21481359375	3282776171875	5	true	0	false	1	true
21019	2139644140625	304971953125	0	false	0	false	4	true
21017	1415307421875	175400234375	6	true	0	false	13	true
21013	179903046875	3312864453125	5	true	0	false	0	false
21008	4013150390625	771321875	5	true	0	false	0	false
21007	4092944140625	751214375	7	true	0	false	0	false
21006	10721759765625	4205085546875	0	false	0	false	8	true
21005	8841931640625	4287665234375	0	false	2	true	3	true
21002	16166341796875	66424765625	8	true	0	false	0	false
20999	27462716796875	763831640625	17	true	0	false	0	false
20998	451298515625	727411171875	11	true	0	false	0	false
20997	4417840234375	74768078125	0	false	23	true	0	false
20994	241648828125	35211453125	11	true	0	false	0	false
20993	2664719921875	35002015625	0	false	8	true	0	false
20992	3035065625	32287333984375	12	true	0	false	0	false
20991	2915383203125	30796744140625	0	false	0	false	5	true
20988	4300169140625	776516796875	12	true	0	false	0	false
20986	30749142578125	3532902734375	0	false	0	false	9	true
20985	3005008203125	340163828125	6	true	0	false	0	false
20983	127387900390625	4087954296875	7	true	0	false	0	false
20980	90819892578125	375399921875	1	true	0	false	25	true
20979	8321896484375	366363359375	0	false	0	false	7	true
20975	155665576171875	3704586328125	0	false	0	false	4	true
20973	2851361328125	27419181640625	0	false	0	false	14	true
20969	168886953125	4076773828125	0	false	0	false	13	true
20963	39221609375	160386572265625	2	true	0	false	0	false
20961	785206591796875	70492001953125	7	true	0	false	5	true
20960	1.89955e+16	56491728515625	1	true	0	false	28	true
20959	2.04021e+16	469552392578125	0	false	0	false	12	true
20955	607655126953125	11082470703125	0	false	0	false	7	true
20954	461925078125	21051091796875	2	true	0	false	1	true
20953	43315640625	1987816796875	0	false	0	false	7	true
20947	337049267578125	1.17902e+16	0	false	0	false	9	true
20946	7889346923828120	23081.5	14	true	0	false	9	true
20945	8050735473632810	21731521484375	8	true	0	false	2	true
20944	18900833984375	77484046875	0	false	0	false	14	true
20943	1914833984375	78917515625	9	true	0	false	4	true
20940	20440365234375	771781015625	3	true	0	false	6	true
20935	4947337890625	3418205859375	12	true	0	false	4	true
20934	22550685546875	7472559375	2	true	0	false	0	false
20933	23570494140625	761558984375	4	true	0	false	0	false
20929	1877091015625	692113515625	10	true	0	false	0	false
20926	4686305078125	735730078125	3	true	0	false	5	true
20925	481873671875	7508565625	0	false	0	false	8	true
20924	482758359375	774989140625	23	true	0	false	0	false
20923	4766734375	765125078125	11	true	0	false	0	false
20921	466745234375	722101484375	10	true	1	true	0	false
20916	48284171875	4001406640625	0	false	0	false	6	true
20915	4838199609375	40728265625	4	true	0	false	0	false
20913	484459140625	416528125	1	true	0	false	0	false
20909	37319390625	3700713671875	1	true	0	false	0	false
20908	128688916015625	97731357421875	0	false	0	false	5	true
20907	11946931640625	63225322265625	0	false	0	false	7	true
20906	102353828125	3675270751953120	0	false	0	false	10	true
20905	1097555078125	3572704345703120	8	true	0	false	0	false
20904	342426484375	3785867578125	10	true	0	false	6	true
20896	1681978515625	15851384765625	0	false	0	false	12	true
20895	18548580078125	152627880859375	8	true	0	false	0	false
20893	1948737109375	1272890234375	0	false	0	false	7	true
20891	15287341796875	146826806640625	0	false	0	false	5	true
20888	301244609375	17086123046875	1	true	0	false	0	false
20887	27773830078125	149301201171875	0	false	0	false	9	true
20886	23550390625	12882716796875	9	true	0	false	0	false
20882	25137091796875	166328564453125	0	false	0	false	18	true
20881	255103125	3889166259765620	5	true	0	false	0	false
20879	2609171875	7108.5	0	false	0	false	12	true
20878	2232405859375	80810244140625	15	true	0	false	0	false
20877	24014595703125	7532962890625	0	false	7	true	0	false
20875	24458369140625	3529156494140620	0	false	0	false	9	true
20870	29492267578125	18985185546875	0	false	0	false	22	true
20869	29492123046875	2620580322265620	5	true	0	false	0	false
20867	2870357421875	31821279296875	2	true	0	false	0	false
20866	3512769140625	800762744140625	21	true	0	false	9	true
20865	3394843359375	86084248046875	0	false	0	false	9	true
20863	3436761328125	1019248828125	0	false	0	false	8	true
20860	312777265625	42697646484375	0	false	0	false	4	true
20859	33566	5337373046875	5	true	0	false	0	false
20855	2256849609375	1160543359375	0	false	0	false	6	true
20850	16320943359375	759627978515625	1	true	0	false	7	true
20849	1710730078125	8738541015625	6	true	0	false	5	true
20847	1842508203125	83888271484375	0	false	0	false	5	true
20846	19780337890625	209901025390625	9	true	0	false	0	false
20845	19541384765625	247050927734375	0	false	0	false	5	true
20843	162742861328125	57903857421875	0	false	0	false	7	true
20841	17898779296875	2.02565e+16	6	true	0	false	0	false
20839	1695003515625	3234764892578120	14	true	0	false	0	false
20833	422552587890625	779324921875	11	true	0	false	1	true
20830	413435078125	717838818359375	1	true	0	false	11	true
20829	40395203125	724352099609375	7	true	0	false	3	true
20827	4246041796875	767257861328125	0	false	0	false	12	true
20826	4083609375	9489736328125	0	false	0	false	4	true
20825	405427890625	89724697265625	0	false	0	false	13	true
20823	3909538671875	94465908203125	4	true	0	false	0	false
20820	4380609765625	120795810546875	1	true	0	false	9	true
20819	4405080859375	13611501953125	6	true	0	false	0	false
20817	422362734375	107496181640625	1	true	0	false	22	true
20814	4635203125	156434248046875	0	false	0	false	11	true
20811	440632265625	8886802734375	5	true	0	false	2	true
20809	47238296875	140801025390625	2	true	0	false	1	true
20807	154200087890625	1.35538e+16	3	true	0	false	5	true
20805	4194814453125	448537890625	0	false	0	false	4	true
20803	40165109375	1413426025390620	0	false	0	false	6	true
20799	3002948828125	79653	8	true	0	false	0	false
20796	49214546875	669484765625	10	true	1	true	0	false
20795	4870485546875	697351640625	0	false	0	false	13	true
20791	4659133203125	2566241455078120	0	false	0	false	12	true
20790	20269103515625	482998583984375	0	false	0	false	24	true
20787	2953135546875	103570517578125	0	false	0	false	4	true
20784	341763515625	1164140869140620	2	true	0	false	10	true
20782	4900657421875	333778515625	0	false	8	true	0	false
20781	4824018359375	4113791015625	4	true	0	false	0	false
