# Supplementary material for: A Novel Liquid Biopsy Method Based on Specific Combinations of Vesicular Markers Allows Us to Discriminate Prostate Cancer from Hyperplasia
Source: Cells. 2024 Jul 31;13(15):1286. doi: 10.3390/cells13151286 (PMC11311686; doi:10.3390/cells13151286)
Supplement: Supplementary file 1 [file cells-13-01286-s001.zip › Dataset S1-Raw data CODI BiliGeCT Prostata/Raw data CODI BiliGeCT Prostata/090223_STAT3_Cyclin_D1_IIEXP_PR20-17-1__counting_scatter.xlsx]

## Sheet: 090223_STAT3_Cyclin_D1_IIEXP_PR
counting parameters
radius (nm)	300
bin width (nm)	20
locs in bin threshold	1
active channels
channel name	channel reference	min	max
Channel 0	ch0	1	10000000
Channel 1	ch1	1	10000000
Channel 2	ch2	1	10000000
clusters are positive for a channel if their counts fall within min (inclusive) and max (exclusive) for that channel
	population phenotypes	number of clusters
triple positive	Channel 0, Channel 1, Channel 2	110
double positive	Channel 0, Channel 1	17
double positive	Channel 0, Channel 2	409
double positive	Channel 1, Channel 2	3
single positive	Channel 0	91
single positive	Channel 1	1
single positive	Channel 2	2
	total positive clusters	633
10 clusters were negative for every channel
all positive clusters are listed here
columns show counts and positivity for channels with thresholds switched on
to see the full data including negative clusters please export a csv from the counting histogram rather than the counting scatter plot
cluster id	centroid x (nm)	centroid y (nm)	count for Channel 0	positive for Channel 0	count for Channel 1	positive for Channel 1	count for Channel 2	positive for Channel 2
71196	673891064453125	760465078125	11	true	0	false	15	true
71195	743450048828125	7703978125	18	true	0	false	11	true
71193	553457666015625	756274609375	8	true	2	true	16	true
71189	667007373046875	768907578125	12	true	0	false	17	true
71188	7964201171875	76572625	5	true	1	true	8	true
71186	16466412109375	75971890625	13	true	1	true	15	true
71185	160122607421875	7567303125	15	true	0	false	13	true
71184	431066162109375	756113671875	8	true	1	true	17	true
71183	51839921875	746504921875	8	true	0	false	18	true
71181	16893142578125	7683634375	17	true	1	true	14	true
71178	700023046875	78536140625	14	true	0	false	13	true
71177	8369359375	786147421875	12	true	0	false	15	true
71175	1775126953125	759198203125	16	true	0	false	12	true
71169	43652255859375	745136171875	8	true	0	false	17	true
71167	95453505859375	792891953125	14	true	0	false	13	true
71165	971195703125	78110265625	7	true	2	true	16	true
71164	118937041015625	770163828125	19	true	0	false	11	true
71163	114485068359375	76412015625	20	true	0	false	11	true
71162	18161068359375	773928203125	12	true	0	false	17	true
71161	1860635546875	76715640625	16	true	0	false	11	true
71158	107715009765625	766985078125	9	true	0	false	23	true
71157	105217001953125	762928515625	11	true	1	true	21	true
71148	39991318359375	7723971875	10	true	0	false	16	true
71147	2292486083984370	7581540625	8	true	1	true	14	true
71143	19351474609375	767497265625	21	true	0	false	14	true
71141	106037978515625	7559009375	17	true	0	false	17	true
71139	1.51064e+16	77568265625	2	true	0	false	12	true
71138	2067753173828120	733363125	7	true	0	false	19	true
71137	1.91417e+16	743915625	13	true	0	false	10	true
71132	16837037109375	78035875	13	true	0	false	7	true
71131	15792275390625	78614734375	13	true	0	false	20	true
71129	1.3626e+16	786275625	6	true	0	false	19	true
71127	12268115234375	78240203125	11	true	0	false	12	true
71125	11863390625	79322796875	11	true	0	false	13	true
71123	159566640625	76908	10	true	1	true	15	true
71122	10713076171875	744374375	16	true	0	false	9	true
71121	98313359375	748009609375	11	true	0	false	10	true
71120	111792158203125	77984984375	9	true	0	false	21	true
71119	112515322265625	787505078125	11	true	0	false	11	true
71112	147078173828125	737499765625	10	true	0	false	7	true
71111	150713330078125	738612109375	17	true	1	true	8	true
71110	161676630859375	74300859375	13	true	1	true	4	true
71109	17122498046875	74269828125	10	true	0	false	12	true
71107	105419775390625	746716171875	15	true	0	false	11	true
71104	149739541015625	724081484375	9	true	1	true	4	true
71103	151123974609375	7291521875	13	true	1	true	10	true
71102	1638864453125	731525078125	12	true	0	false	16	true
71098	139707548828125	7801034375	11	true	0	false	15	true
71097	139148408203125	790969296875	18	true	0	false	11	true
71095	12277423828125	756540234375	11	true	1	true	11	true
71091	3397941162109370	7492965625	9	true	0	false	14	true
71090	84633603515625	751941484375	11	true	0	false	11	true
71089	755250244140625	749837734375	10	true	0	false	10	true
71083	149690673828125	77051109375	13	true	0	false	13	true
71079	20417767578125	7634346875	12	true	1	true	9	true
71078	14120361328125	754083125	12	true	2	true	12	true
71077	13357732421875	753601328125	13	true	0	false	16	true
71076	110287744140625	793107734375	10	true	1	true	16	true
71071	1372065625	741829375	13	true	0	false	8	true
71069	15325671875	759367265625	13	true	0	false	10	true
71066	124868818359375	738501875	20	true	0	false	9	true
71062	37928828125	7362178125	8	true	0	false	15	true
71061	2829890869140620	721384296875	6	true	0	false	10	true
71059	1.95215e+16	72086421875	12	true	0	false	14	true
71057	1119625244140620	759238671875	8	true	1	true	9	true
71055	10746015625	725086875	17	true	0	false	6	true
71050	1393249609375	717536328125	12	true	0	false	7	true
71049	13658021484375	7069553125	15	true	1	true	13	true
71046	2071638671875	790058359375	14	true	0	false	16	true
71045	19736453125	782259765625	12	true	0	false	11	true
71041	117073994140625	753069296875	19	true	0	false	5	true
71039	130289658203125	7646790625	12	true	1	true	11	true
71038	12728625	70114.75	17	true	1	true	3	true
71036	184499609375	747630859375	16	true	1	true	8	true
71035	1884819921875	738817890625	17	true	0	false	7	true
71033	17440119140625	732123359375	14	true	1	true	10	true
71032	18223546875	78742234375	12	true	0	false	9	true
71027	16870091796875	793458203125	10	true	1	true	16	true
71018	21243765625	73921390625	11	true	1	true	3	true
71017	23944109375	745618515625	12	true	1	true	3	true
71015	20794888671875	754793515625	13	true	0	false	8	true
71013	19073271484375	753168984375	12	true	0	false	9	true
71011	2942387939453120	70912265625	8	true	0	false	16	true
71010	225598515625	736159453125	10	true	1	true	14	true
71008	47884482421875	736753671875	12	true	1	true	11	true
71001	53232451171875	784573203125	7	true	0	false	17	true
71000	9297208984375	7333578125	12	true	0	false	13	true
70999	90620751953125	741471171875	14	true	0	false	10	true
70997	97779970703125	737102578125	15	true	0	false	8	true
70993	1213498828125	702802890625	9	true	1	true	16	true
70992	4194103515625	792309296875	7	true	0	false	14	true
70991	3992652587890620	785613359375	7	true	0	false	14	true
70988	39696552734375	711960234375	9	true	1	true	6	true
70987	45424912109375	721605078125	6	true	0	false	7	true
70984	19697353515625	730620859375	16	true	0	false	6	true
70983	19078041015625	725975703125	17	true	1	true	8	true
70979	1.24672e+16	7371203125	9	true	0	false	17	true
70978	600244091796875	74324171875	10	true	1	true	12	true
70974	24460783203125	782555390625	19	true	0	false	9	true
70973	2516533984375	777226484375	14	true	0	false	11	true
70972	22797861328125	78723921875	15	true	0	false	14	true
70971	21995083984375	7891659375	11	true	0	false	9	true
70970	21915703125	763283359375	10	true	0	false	6	true
70969	21619138671875	773976015625	11	true	0	false	15	true
70967	234371640625	757233359375	9	true	1	true	14	true
70966	22691666015625	772847890625	18	true	1	true	11	true
70963	2618647265625	79046109375	13	true	0	false	10	true
70961	26329017578125	7815328125	10	true	2	true	9	true
70960	23809982421875	777399375	11	true	0	false	16	true
70959	23853501953125	7693584375	14	true	0	false	10	true
70955	261753671875	774527890625	18	true	0	false	7	true
70951	25586056640625	770292734375	10	true	0	false	13	true
70949	24675150390625	792424609375	9	true	0	false	13	true
70945	2198700390625	7579371875	10	true	0	false	11	true
70943	13734458984375	698309921875	13	true	0	false	7	true
70942	24470435546875	762046171875	6	true	1	true	12	true
70937	6150853881835930	736792890625	9	true	1	true	9	true
70935	25261029296875	75542375	8	true	0	false	7	true
70934	27716345703125	7915440625	6	true	1	true	12	true
70933	28734255859375	781370078125	9	true	0	false	7	true
70930	2139942578125	75026921875	7	true	1	true	11	true
70928	3118183203125	766105390625	9	true	1	true	8	true
70927	30956310546875	760495703125	9	true	0	false	14	true
70926	29488330078125	7620396875	8	true	0	false	13	true
70925	30327021484375	77152734375	13	true	2	true	8	true
70921	194435546875	7942496875	10	true	1	true	13	true
70917	29102734375	754953828125	13	true	0	false	11	true
70915	800785400390625	735770859375	7	true	0	false	14	true
70914	303548046875	756571953125	9	true	0	false	12	true
70912	26878529296875	76567.5	13	true	0	false	9	true
70911	27473837890625	75734640625	8	true	0	false	9	true
70909	285830625	764881328125	7	true	0	false	12	true
70905	29771619140625	7892121875	8	true	1	true	8	true
70903	31945458984375	776698828125	11	true	0	false	12	true
70900	25223619140625	72472921875	13	true	0	false	7	true
70899	24565482421875	729297890625	10	true	0	false	4	true
70897	25797677734375	717473828125	10	true	0	false	10	true
70895	25957255859375	74244125	10	true	0	false	22	true
70894	271970625	743285234375	10	true	0	false	8	true
70889	18695787109375	717829375	6	true	0	false	15	true
70887	2752611328125	779876015625	12	true	0	false	6	true
70885	28749494140625	789932421875	7	true	1	true	17	true
70884	2848025390625	73876109375	10	true	0	false	6	true
70881	417256787109375	700224140625	5	true	0	false	10	true
70879	12198986328125	713533515625	10	true	2	true	7	true
70877	23910837890625	738812890625	13	true	0	false	5	true
70876	28476642578125	729761875	8	true	1	true	9	true
70873	19092958984375	700201953125	11	true	0	false	10	true
70871	282340078125	747037890625	11	true	0	false	15	true
70869	32619193359375	786024453125	9	true	0	false	4	true
70868	1969407421875	713503984375	15	true	0	false	4	true
70865	641915673828125	703139375	11	true	0	false	9	true
70864	56711435546875	72424953125	6	true	0	false	11	true
70863	660875341796875	731510546875	7	true	0	false	9	true
70859	27326390625	722498984375	13	true	0	false	7	true
70854	8372681640625	71321265625	5	true	1	true	12	true
70853	88761279296875	721497109375	8	true	1	true	5	true
70852	337486875	750767890625	14	true	1	true	12	true
70851	32333857421875	74760015625	11	true	1	true	13	true
70849	3353253125	760926640625	10	true	0	false	12	true
70845	350733046875	752625078125	8	true	0	false	8	true
70843	3454265234375	773202578125	9	true	0	false	11	true
70841	3683891015625	763583046875	7	true	0	false	10	true
70839	7741203125	723918125	10	true	0	false	13	true
70837	37536015625	75554109375	8	true	1	true	9	true
70835	3404958203125	770028203125	9	true	1	true	8	true
70833	3278501171875	76399921875	10	true	1	true	13	true
70829	10720587890625	723064453125	12	true	0	false	8	true
70826	3689291015625	747399765625	11	true	1	true	9	true
70825	3638695703125	738699921875	10	true	0	false	10	true
70823	3778484765625	74655953125	15	true	0	false	5	true
70821	32163486328125	686301953125	4	true	0	false	8	true
70820	3514806640625	737904609375	13	true	0	false	9	true
70819	3563603125	728741953125	14	true	1	true	8	true
70815	3380198828125	73509203125	7	true	0	false	6	true
70811	66863251953125	711774453125	9	true	0	false	6	true
70809	14718521484375	70241078125	14	true	0	false	3	true
70806	3005718359375	724846953125	9	true	0	false	10	true
70805	30050369140625	713453828125	8	true	1	true	3	true
70803	30857193359375	7376953125	9	true	0	false	14	true
70801	142526474609375	691559296875	17	true	0	false	5	true
70799	321018671875	736603046875	10	true	0	false	8	true
70797	29557439453125	738118828125	18	true	0	false	11	true
70795	30835810546875	747143203125	8	true	0	false	13	true
70790	3513440625	7848096875	19	true	0	false	12	true
70789	37065671875	78093171875	7	true	0	false	11	true
70786	1694833984375	70907640625	8	true	1	true	8	true
70784	51380205078125	6737184375	12	true	0	false	11	true
70783	569017431640625	67973484375	7	true	0	false	19	true
70781	637775244140625	677213046875	18	true	2	true	10	true
70780	4814998046875	662698984375	13	true	1	true	7	true
70777	4547919921875	67760390625	9	true	0	false	6	true
70774	100934375	7103878125	12	true	0	false	6	true
70773	105946259765625	70050859375	20	true	0	false	5	true
70771	8941154296875	7042790625	15	true	0	false	8	true
70762	2236139453125	71765.5	19	true	0	false	3	true
70761	22796294921875	724840703125	12	true	0	false	6	true
70760	2200001171875	70512640625	10	true	0	false	2	true
70758	23794689453125	717286640625	12	true	0	false	2	true
70755	22175810546875	67380578125	8	true	0	false	6	true
70752	1234373046875	6779071875	13	true	1	true	10	true
70751	123974873046875	685889453125	16	true	0	false	4	true
70750	102272099609375	6859759375	8	true	1	true	9	true
70749	115452158203125	676594765625	15	true	0	false	4	true
70743	4984171875	692254765625	14	true	0	false	4	true
70741	12907833984375	660305390625	8	true	0	false	8	true
70739	339768828125	792850234375	3	true	1	true	11	true
70737	7434788818359370	712005703125	9	true	0	false	7	true
70736	3495336328125	719163203125	15	true	0	false	5	true
70735	344820703125	7067403125	5	true	0	false	5	true
70732	3903563671875	769405078125	7	true	0	false	10	true
70731	3963832421875	778438515625	10	true	1	true	4	true
70729	3881926953125	78678015625	8	true	0	false	7	true
70725	10980935546875	667087890625	10	true	1	true	4	true
70724	19434376953125	697223125	9	true	1	true	5	true
70721	470148193359375	646731328125	13	true	0	false	4	true
70720	13720087890625	678782265625	9	true	0	false	5	true
70717	736462451171875	69208578125	12	true	0	false	3	true
70716	222376123046875	6411499609375	10	true	0	false	6	true
70715	1.16459e+16	6453646484375	9	true	0	false	7	true
70714	34739375	667092578125	11	true	0	false	5	true
70713	2951862548828120	656274453125	10	true	1	true	4	true
70707	8074859008789060	677669765625	12	true	0	false	7	true
70706	3597335546875	70493328125	14	true	1	true	9	true
70705	376931953125	708567265625	10	true	0	false	4	true
70701	2702657421875	713965859375	10	true	0	false	7	true
70700	23936.75	704186796875	11	true	0	false	5	true
70697	28237681640625	70455	10	true	1	true	9	true
70696	90753984375	675308515625	10	true	0	false	5	true
70695	98180107421875	669622421875	9	true	1	true	8	true
70693	92602265625	66070421875	10	true	0	false	6	true
70691	9891623046875	65071421875	10	true	0	false	4	true
70687	3290455859375	719523828125	9	true	0	false	10	true
70685	40607203125	77978	4	true	0	false	11	true
70684	84003623046875	664754921875	12	true	1	true	3	true
70683	7471365234375	658861171875	12	true	2	true	5	true
70681	876137109375	65558078125	15	true	0	false	4	true
70678	32038888671875	704055390625	16	true	0	false	2	true
70677	31656390625	716799609375	12	true	0	false	4	true
70674	1335137451171870	6237403515625	7	true	0	false	9	true
70673	2455185791015620	6229376171875	19	true	0	false	7	true
70671	277845556640625	63046953125	14	true	0	false	3	true
70669	1.02853e+16	6054034765625	11	true	0	false	5	true
70661	89587666015625	644379609375	15	true	0	false	4	true
70660	38378828125	72991078125	15	true	0	false	8	true
70659	3990445703125	725065546875	3	true	0	false	8	true
70657	3106163671875	707581015625	9	true	1	true	7	true
70655	390857890625	740395234375	7	true	1	true	8	true
70652	4161448828125	785473359375	8	true	0	false	5	true
70651	4235903515625	779251796875	14	true	1	true	7	true
70649	413361875	77015.25	23	true	0	false	3	true
70646	72043515625	6497153125	10	true	0	false	1	true
70644	3398566796875	680928203125	12	true	1	true	3	true
70643	347875390625	688408828125	15	true	0	false	7	true
70642	32678751953125	69417046875	9	true	0	false	6	true
70637	4145123828125	7347209375	4	true	0	false	6	true
70633	101822998046875	6308473046875	9	true	0	false	9	true
70632	21242166015625	662775546875	7	true	0	false	9	true
70631	200860703125	664198515625	23	true	1	true	3	true
70630	2062848828125	68690734375	12	true	0	false	3	true
70628	184103359375	670990546875	15	true	0	false	3	true
70627	1797634375	6549648046875	13	true	0	false	7	true
70625	1729887109375	668188984375	11	true	0	false	6	true
70622	1730461328125	6895359375	9	true	0	false	8	true
70621	1789741015625	684078984375	12	true	0	false	1	true
70613	18889646484375	6494734375	10	true	0	false	2	true
70610	146234677734375	657217890625	12	true	0	false	0	false
70607	1.96533e+16	658938671875	8	true	0	false	7	true
70605	1793920703125	699910703125	8	true	0	false	6	true
70604	364098125	790050703125	8	true	0	false	9	true
70601	108435322265625	651742734375	12	true	0	false	7	true
70599	437326640625	736309140625	5	true	0	false	6	true
70598	3864155078125	701191640625	8	true	0	false	7	true
70595	16182376953125	662584921875	13	true	0	false	4	true
70593	4523455078125	6320910546875	11	true	0	false	5	true
70591	8584271484375	631036484375	11	true	0	false	2	true
70589	26943484375	69597671875	7	true	0	false	9	true
70587	4230523828125	717220390625	11	true	1	true	4	true
70586	39708703125	753954609375	5	true	0	false	7	true
70585	41717765625	757688125	4	true	0	false	13	true
70584	4297178125	7483353125	14	true	0	false	2	true
70583	4257852734375	760348125	3	true	0	false	10	true
70578	4117403515625	7031328125	10	true	0	false	7	true
70577	40338.25	699724140625	9	true	1	true	7	true
70573	53407998046875	623364296875	9	true	1	true	6	true
70572	3792206640625	679085546875	11	true	0	false	4	true
70571	39724359375	6759596875	9	true	1	true	7	true
70569	3911703125	6862996875	12	true	0	false	5	true
70568	27614482421875	686126640625	14	true	0	false	3	true
70565	3641966015625	688727421875	8	true	0	false	8	true
70564	42977546875	67603546875	6	true	0	false	5	true
70563	4101015625	67109453125	10	true	1	true	5	true
70558	4583957421875	71578609375	10	true	1	true	7	true
70557	439908359375	712896796875	9	true	0	false	11	true
70556	43653	723045078125	7	true	0	false	6	true
70553	4699051171875	710541328125	2	true	1	true	11	true
70549	152921474609375	6721053125	7	true	0	false	6	true
70548	449152734375	72381328125	16	true	0	false	4	true
70547	446061875	727332578125	16	true	0	false	1	true
70543	4160571875	68679328125	4	true	0	false	10	true
70541	39159921875	63973546875	19	true	0	false	7	true
70540	2985452734375	698247421875	5	true	0	false	5	true
70539	31036408203125	695750625	10	true	0	false	8	true
70535	43619046875	763720546875	8	true	1	true	9	true
70534	35143640625	6542020703125	13	true	0	false	3	true
70533	346620546875	66314171875	12	true	0	false	8	true
70528	371398671875	6495017578125	9	true	1	true	4	true
70527	366407421875	656118203125	18	true	0	false	7	true
70525	3950359375	6572259375	3	true	0	false	1	true
70524	3838069140625	6453707421875	5	true	0	false	2	true
70519	4541874609375	70239359375	7	true	0	false	4	true
70518	31858490234375	679047109375	7	true	0	false	5	true
70517	3308391015625	666682265625	13	true	1	true	2	true
70514	2969310546875	668320703125	10	true	0	false	1	true
70513	29180005859375	683909296875	12	true	0	false	5	true
70509	385743603515625	6206798828125	10	true	0	false	4	true
70508	23626779296875	6503237890625	18	true	3	true	6	true
70507	23849455078125	64260109375	15	true	0	false	5	true
70505	422130859375	70401078125	7	true	0	false	5	true
70504	24629283203125	653537734375	12	true	0	false	3	true
70501	563784912109375	61102796875	12	true	0	false	1	true
70497	476019140625	701658046875	7	true	0	false	7	true
70495	430235078125	697504296875	7	true	0	false	4	true
70493	4879869140625	698321171875	2	true	0	false	9	true
70492	32487458984375	63758078125	12	true	0	false	1	true
70491	3330279296875	6502930859375	7	true	0	false	6	true
70487	8349912719726560	5887085546875	6	true	0	false	8	true
70486	2172707763671870	595954296875	10	true	0	false	2	true
70485	27146943359375	606494453125	10	true	0	false	3	true
70482	4878328125	676866875	9	true	0	false	3	true
70481	460283359375	6730096875	7	true	1	true	5	true
70478	21916744140625	613225078125	11	true	0	false	3	true
70477	20673623046875	6152840234375	20	true	0	false	0	false
70476	193500625	631056484375	9	true	0	false	0	false
70469	13196771484375	6402473828125	10	true	0	false	2	true
70468	446122265625	6920209375	10	true	0	false	6	true
70466	4169076171875	64594625	15	true	0	false	4	true
70465	4102320703125	633862421875	11	true	0	false	3	true
70463	4000566796875	6335605078125	9	true	0	false	6	true
70461	432281484375	647511015625	6	true	0	false	7	true
70459	457369296875	745294140625	6	true	0	false	6	true
70456	38239265625	6260043359375	6	true	0	false	1	true
70454	4227954296875	61099015625	17	true	0	false	1	true
70453	4276234375	619282578125	11	true	1	true	3	true
70447	253451484375	64144515625	9	true	0	false	5	true
70446	678643701171875	62255796875	7	true	0	false	6	true
70445	7597341796875	62679625	10	true	0	false	2	true
70444	271270390625	6530776953125	10	true	0	false	4	true
70443	275271640625	66276	10	true	0	false	4	true
70437	160669345703125	6452693359375	8	true	0	false	3	true
70436	4882266796875	6467032421875	10	true	0	false	6	true
70435	4954980078125	6440416015625	14	true	1	true	4	true
70434	470323359375	624087578125	9	true	0	false	5	true
70433	4858301953125	6313774609375	10	true	0	false	6	true
70429	4678808984375	6394317578125	16	true	1	true	13	true
70428	4482001171875	6356751953125	8	true	0	false	6	true
70425	4819983984375	6167712109375	12	true	0	false	6	true
70424	484379140625	602811015625	9	true	1	true	4	true
70423	4684811328125	60938578125	9	true	0	false	2	true
70418	2463248828125	689310390625	11	true	0	false	3	true
70417	25772755859375	672966875	6	true	0	false	2	true
70415	27502138671875	6750671875	7	true	0	false	7	true
70413	23519234375	6747471875	13	true	0	false	4	true
70409	4020766796875	6143308203125	18	true	1	true	15	true
70408	460116640625	661756484375	8	true	0	false	4	true
70406	20802015625	6410834375	9	true	0	false	14	true
70404	28326865234375	6425086328125	9	true	0	false	6	true
70403	29332830078125	63538921875	7	true	0	false	7	true
70402	31258830078125	637673828125	9	true	0	false	6	true
70401	302384609375	64419.25	8	true	0	false	1	true
70398	31031634765625	66049234375	9	true	0	false	5	true
70393	22431375	6404401171875	8	true	0	false	7	true
70392	4394121484375	78679671875	37	true	0	false	1	true
70391	4450001171875	782924375	31	true	0	false	3	true
70387	4719698828125	734909921875	2	true	0	false	6	true
70385	27643421875	63311015625	14	true	0	false	0	false
70383	447102578125	660015703125	8	true	0	false	3	true
70381	94395908203125	6055196875	10	true	0	false	4	true
70380	242731005859375	5670080078125	8	true	0	false	1	true
70379	1.25049e+16	575153515625	7	true	0	false	1	true
70378	1.61483e+16	54956375	6	true	0	false	5	true
70377	1.25605e+16	539267890625	11	true	5	true	5	true
70371	3384828515625	621696328125	9	true	0	false	1	true
70369	31680923828125	616789921875	17	true	0	false	7	true
70367	23740185546875	6297913671875	6	true	0	false	4	true
70365	124377822265625	6258514453125	3	true	0	false	4	true
70364	4698392578125	5752975390625	5	true	0	false	7	true
70363	44058388671875	5696995703125	6	true	0	false	11	true
70362	387524560546875	5874309765625	8	true	1	true	4	true
70359	573036767578125	5878844921875	8	true	0	false	3	true
70355	4901570703125	715154375	4	true	0	false	7	true
70353	2610301953125	6275648828125	10	true	0	false	2	true
70351	16784138671875	6304600390625	10	true	0	false	5	true
70350	1469874609375	62254109375	11	true	0	false	5	true
70347	23475533203125	6172083203125	5	true	0	false	2	true
70346	4468263671875	60288625	8	true	0	false	1	true
70345	461996640625	5896339453125	7	true	0	false	2	true
70343	43486.75	599993046875	8	true	0	false	4	true
70341	433671171875	588366875	8	true	0	false	3	true
70339	4847005859375	5847344140625	6	true	0	false	3	true
70336	3565747265625	62598265625	7	true	0	false	5	true
70333	382646484375	6078178125	7	true	0	false	4	true
70331	36847.25	618079609375	10	true	0	false	1	true
70330	109697490234375	6114103125	8	true	1	true	0	false
70329	116621171875	5908377734375	12	true	0	false	1	true
70327	106908564453125	570276796875	12	true	0	false	3	true
70324	4563850390625	570539453125	13	true	0	false	1	true
70323	4496561328125	560530859375	9	true	0	false	3	true
70320	439734296875	5708540625	10	true	0	false	2	true
70319	4304387109375	574431171875	15	true	0	false	2	true
70318	4269146484375	5580090625	16	true	1	true	1	true
70313	3925319140625	5882815234375	6	true	0	false	2	true
70311	251337890625	610899453125	8	true	0	false	1	true
70310	2887134375	618005390625	9	true	0	false	4	true
70306	3548148828125	600607109375	4	true	0	false	0	false
70305	3557770703125	5821858203125	4	true	0	false	3	true
70301	23899478515625	59081546875	5	true	0	false	3	true
70300	300915390625	5957876953125	9	true	0	false	2	true
70297	131354619140625	580422734375	11	true	0	false	1	true
70296	2704333203125	609965234375	11	true	1	true	0	false
70295	25844154296875	5944019140625	9	true	0	false	1	true
70291	4763836328125	7519440625	8	true	0	false	7	true
70289	330835693359375	545549453125	10	true	0	false	2	true
70287	19272888671875	606989609375	9	true	0	false	3	true
70286	700854052734375	566670703125	8	true	0	false	3	true
70284	151204755859375	59940984375	4	true	0	false	0	false
70282	83670263671875	5883189453125	9	true	0	false	2	true
70280	48194609375	56421984375	7	true	0	false	3	true
70279	489559609375	5495444921875	5	true	1	true	3	true
70275	67015888671875	5400374609375	5	true	0	false	4	true
70274	1358348046875	6027096484375	9	true	0	false	0	false
70268	3283271875	58221.25	6	true	0	false	2	true
70265	48863046875	539975703125	5	true	0	false	6	true
70263	85652529296875	571052265625	6	true	1	true	4	true
70262	22279525390625	5727596875	6	true	0	false	2	true
70259	787727880859375	5225071484375	5	true	0	false	2	true
70257	167966796875	5915507421875	2	true	0	false	0	false
70253	4089654296875	5795868359375	9	true	0	false	2	true
70252	1815621484375	549545703125	10	true	0	false	1	true
70251	18581822265625	566521015625	4	true	1	true	3	true
70249	20145091796875	5893628515625	4	true	0	false	0	false
70248	17100177734375	575127109375	7	true	0	false	2	true
70243	21087603515625	5681849609375	6	true	0	false	3	true
70242	15354890625	5853007421875	7	true	0	false	3	true
70240	30417134765625	5657394921875	4	true	0	false	0	false
70239	2907147265625	5792334375	5	true	1	true	0	false
70238	30608990234375	5534180859375	9	true	0	false	2	true
70236	2872430859375	557581796875	1	true	0	false	0	false
70234	1961599609375	5375010546875	15	true	0	false	2	true
70233	20056470703125	55756.75	8	true	0	false	0	false
70228	2386222265625	560361171875	6	true	0	false	1	true
70227	26442546875	5715700390625	10	true	0	false	0	false
70226	24736474609375	5575281640625	10	true	0	false	1	true
70223	400022890625	558260390625	5	true	0	false	1	true
70219	3680769140625	5650846875	6	true	0	false	3	true
70215	8896037109375	5427161328125	4	true	0	false	3	true
70214	1506666259765620	512739921875	5	true	0	false	6	true
70213	2746507568359370	5293783984375	7	true	0	false	0	false
70210	466328271484375	5202902734375	8	true	0	false	2	true
70206	4856967578125	4940834765625	4	true	0	false	1	true
70205	4827062890625	5246781640625	7	true	0	false	3	true
70204	48962796875	4666576171875	3	true	0	false	2	true
70201	46028421875	521559921875	2	true	0	false	2	true
70198	447070859375	5316684765625	7	true	0	false	4	true
70195	4763758203125	47291234375	6	true	0	false	2	true
70194	16558984375	53513234375	8	true	0	false	1	true
70190	132873330078125	5519414453125	3	true	0	false	2	true
70188	1113262109375	51501609375	4	true	0	false	3	true
70187	97740771484375	5025657421875	8	true	0	false	3	true
70183	2134553125	5388405859375	6	true	0	false	2	true
70182	36876328125	4804726953125	3	true	0	false	13	true
70181	3939093017578120	4638470703125	5	true	0	false	0	false
70177	38374828125	5398809765625	9	true	0	false	1	true
70175	8876026611328120	44657484375	4	true	0	false	2	true
70174	30009390625	5131267578125	3	true	0	false	2	true
70173	31535109375	539268359375	10	true	0	false	1	true
70170	4630998046875	5018825390625	4	true	1	true	2	true
70169	65381435546875	4938708984375	2	true	0	false	8	true
70165	1269283203125	4144434375	8	true	1	true	5	true
70164	3526510546875	5252378515625	3	true	0	false	2	true
70163	351783828125	5443370703125	2	true	0	false	1	true
70159	4384521484375	5158942578125	4	true	0	false	2	true
70158	476998125	776229453125	1	true	0	false	3	true
70156	4009895703125	520640078125	6	true	0	false	1	true
70155	419159453125	516422421875	7	true	0	false	4	true
70154	4077721875	4820697265625	6	true	0	false	0	false
70153	4306001953125	486306484375	5	true	0	false	1	true
70151	3898858203125	498914765625	6	true	0	false	2	true
70149	3671959765625	4887037109375	3	true	0	false	1	true
70148	4179424609375	498838046875	5	true	1	true	0	false
70141	19414720703125	5162255859375	4	true	0	false	0	false
70139	44570046875	4692416015625	1	true	0	false	1	true
70137	320276875	51048734375	10	true	0	false	2	true
70135	4304662890625	4577971875	4	true	0	false	0	false
70133	20328828125	4000587890625	2	true	0	false	3	true
70131	431331640625	4444268359375	5	true	0	false	1	true
70129	26001189453125	5184097265625	5	true	0	false	0	false
70127	24508853515625	5241389453125	7	true	0	false	1	true
70125	1.03408e+16	386443203125	3	true	8	true	0	false
70124	1038862890625	489184453125	5	true	0	false	0	false
70123	122134560546875	4889760546875	3	true	0	false	2	true
70119	799664599609375	4869176171875	6	true	0	false	1	true
70117	29266369140625	4894434765625	7	true	0	false	0	false
70116	4887859375	4418790625	6	true	0	false	1	true
70114	3136068359375	3855918359375	3	true	0	false	1	true
70111	3406560546875	5031513671875	3	true	0	false	0	false
70109	83110302734375	45789.75	4	true	0	false	2	true
70107	25324126953125	498409296875	2	true	0	false	1	true
70105	4096221484375	4575666015625	5	true	0	false	0	false
70104	26932234375	49696078125	5	true	0	false	0	false
70102	48814873046875	429513125	4	true	0	false	2	true
70097	151993837890625	4966651171875	1	true	0	false	0	false
70096	20374861328125	482888828125	3	true	0	false	1	true
70094	467721171875	43906375	4	true	0	false	0	false
70091	3452703515625	477101640625	1	true	0	false	1	true
70089	76677919921875	4224522265625	4	true	0	false	1	true
70087	23989078125	47217796875	3	true	0	false	1	true
70085	31040103515625	4753410546875	7	true	0	false	0	false
70083	4833408203125	39488421875	1	true	0	false	1	true
70079	3893983203125	465148125	10	true	0	false	0	false
70077	3242695703125	4644812109375	3	true	0	false	0	false
70075	11830603515625	436243359375	2	true	0	false	0	false
70074	3415838134765620	3555915234375	14	true	0	false	0	false
70073	3778376953125	331903515625	4	true	0	false	8	true
70071	1065130126953120	352317734375	5	true	0	false	0	false
70065	342066171875	453546171875	27	true	0	false	4	true
70063	190153203125	4720821875	4	true	0	false	0	false
70061	18255724609375	4540772265625	3	true	1	true	8	true
70059	145482548828125	4379352734375	1	true	0	false	1	true
70057	11919787109375	4013968359375	3	true	0	false	0	false
70056	892508203125	381085625	2	true	0	false	0	false
70053	112547236328125	358995546875	1	true	0	false	0	false
70051	410300390625	424008125	3	true	0	false	0	false
70050	3815385546875	441228828125	1	true	0	false	1	true
70047	86773564453125	359562734375	3	true	0	false	0	false
70045	4431779296875	3844853515625	1	true	0	false	1	true
70044	3439486328125	4165342578125	9	true	1	true	0	false
70043	370132734375	413745390625	5	true	0	false	0	false
70041	32584025390625	4100659765625	5	true	1	true	10	true
70039	4066115625	39389421875	3	true	0	false	1	true
70035	4766982421875	3554319921875	6	true	0	false	0	false
70034	1656867578125	3910015234375	10	true	0	false	0	false
70033	1612990625	4083421875	3	true	0	false	0	false
70029	32514099609375	376898046875	6	true	0	false	0	false
70027	22704552734375	42505078125	5	true	1	true	0	false
70025	773186767578125	3230450390625	2	true	0	false	0	false
70024	25997521484375	3685755859375	1	true	13	true	0	false
70023	25715884765625	39718296875	2	true	0	false	0	false
70020	272343515625	42435828125	3	true	0	false	0	false
70018	2951578515625	4061506640625	4	true	0	false	0	false
70015	434027890625	336964296875	1	true	0	false	0	false
70014	1930471875	371318828125	2	true	0	false	0	false
70012	19926255859375	41056171875	3	true	0	false	2	true
70007	58773896484375	30360625	4	true	0	false	2	true
70004	22362001953125	28374994140625	2	true	0	false	0	false
70003	484857470703125	26065640625	6	true	2	true	0	false
70001	42907216796875	23965513671875	1	true	0	false	9	true
69996	3293920703125	338681953125	16	true	0	false	0	false
69995	3545395703125	3517778515625	7	true	0	false	0	false
69991	4735071875	21032859375	3	true	0	false	0	false
69989	48155234375	283058125	1	true	0	false	0	false
69985	3638829296875	3004709765625	2	true	0	false	7	true
69983	22898962890625	3392954296875	7	true	0	false	0	false
69981	161113037109375	298101640625	6	true	0	false	7	true
69979	422323291015625	16479763671875	1	true	0	false	0	false
69977	11347083984375	19019197265625	1	true	0	false	0	false
69976	468560498046875	9902658203125	7	true	0	false	2	true
69975	2981522705078120	107524736328125	0	false	0	false	9	true
69973	2257642333984370	875130859375	7	true	0	false	4	true
69971	42215359375	22910095703125	11	true	0	false	1	true
69970	7846809692382810	147543662109375	2	true	0	false	10	true
69966	3935376953125	9043433227539060	6	true	1	true	0	false
69965	1.04237e+16	355634375	5	true	0	false	0	false
69961	16147685546875	2621894140625	1	true	0	false	0	false
69957	1213794921875	22961224609375	6	true	0	false	0	false
69955	77317060546875	79211484375	6	true	0	false	0	false
69952	12507361328125	22126259765625	4	true	0	false	4	true
69951	132306494140625	35171123046875	9	true	0	false	0	false
69950	1403322265625	548604150390625	0	false	1	true	15	true
69949	13832546875	476766015625	5	true	1	true	0	false
69945	12361283203125	569409619140625	11	true	0	false	1	true
69943	167610234375	35826904296875	5	true	1	true	0	false
69942	85475986328125	3078597900390620	13	true	0	false	2	true
69941	9196794921875	335492822265625	6	true	1	true	0	false
69939	91132919921875	226734130859375	6	true	1	true	1	true
69937	112169326171875	8314093627929680	5	true	0	false	5	true
69931	146205341796875	763828515625	0	false	1	true	7	true
69930	2337344140625	26937912109375	1	true	0	false	0	false
69928	1946078515625	83914208984375	5	true	0	false	0	false
69927	18700044921875	1039685791015620	8	true	0	false	3	true
69925	1769316015625	2155471435546870	17	true	0	false	0	false
69916	27337513671875	5670740234375	14	true	1	true	10	true
69915	2735270703125	572036376953125	13	true	1	true	8	true
69913	27407357421875	56597626953125	15	true	1	true	8	true
69912	417099765625	3770103515625	38	true	1	true	0	false
69911	40256765625	45633740234375	9	true	0	false	0	false
69910	42628734375	663776513671875	5	true	0	false	0	false
69909	4255131640625	610790087890625	5	true	1	true	0	false
69907	4264189453125	49716142578125	7	true	0	false	0	false
69906	4677486328125	574019189453125	6	true	0	false	0	false
69905	4578251171875	641737890625	7	true	0	false	0	false
69904	4845198046875	1.76611e+16	14	true	0	false	0	false
69903	4888912890625	189428076171875	18	true	0	false	0	false
69902	459555234375	3821466552734370	4	true	0	false	0	false
69900	29980103515625	32640185546875	2	true	0	false	3	true
69899	30223646484375	3737809814453120	7	true	0	false	0	false
69897	470930625	1.92657e+16	11	true	0	false	0	false
69896	4202202734375	9166904296875	5	true	1	true	0	false
69895	4307777734375	826195703125	11	true	0	false	0	false
69893	28119.5	38002763671875	0	false	0	false	9	true
69889	31983625	45756640625	5	true	1	true	12	true
69887	40524203125	56213544921875	5	true	0	false	0	false
69886	297958671875	8686560546875	0	false	1	true	6	true
69885	30154744140625	716193701171875	4	true	0	false	0	false
69880	4609477734375	8680125	11	true	0	false	0	false
69879	4582280078125	93726455078125	7	true	0	false	0	false
69874	2540000390625	2288446044921870	3	true	0	false	2	true
69873	2565807421875	299714501953125	4	true	0	false	0	false
69872	482603828125	85672763671875	9	true	0	false	0	false
69871	4855194921875	904883203125	11	true	0	false	0	false
69867	31000275390625	112492080078125	12	true	0	false	0	false
69863	3318733984375	102781611328125	6	true	0	false	0	false
69860	3568144140625	42469892578125	6	true	0	false	0	false
69859	3609236328125	589734912109375	6	true	0	false	0	false
69853	3886335546875	579130908203125	5	true	1	true	0	false
69851	26701322265625	9435794921875	2	true	0	false	0	false
69848	27196685546875	6044193115234370	2	true	0	false	0	false
69846	23139009765625	71157802734375	1	true	1	true	13	true
69845	21586123046875	60395400390625	6	true	0	false	3	true
69843	21389439453125	3609821044921870	5	true	1	true	2	true
69835	379962109375	2.62968e+16	7	true	0	false	0	false
69833	270409921875	22251220703125	5	true	0	false	0	false
69829	20787689453125	142693623046875	0	false	1	true	0	false
