# Supplementary material for: A Novel Liquid Biopsy Method Based on Specific Combinations of Vesicular Markers Allows Us to Discriminate Prostate Cancer from Hyperplasia
Source: Cells. 2024 Jul 31;13(15):1286. doi: 10.3390/cells13151286 (PMC11311686; doi:10.3390/cells13151286)
Supplement: Supplementary file 1 [file cells-13-01286-s001.zip › Dataset S1-Raw data CODI BiliGeCT Prostata/Raw data CODI BiliGeCT Prostata/090223_STAT3_Cyclin_D1_IIEXP_PR20-17-2__counting_scatter.xlsx]

## Sheet: 090223_STAT3_Cyclin_D1_IIEXP_PR
counting parameters
radius (nm)	300
bin width (nm)	20
locs in bin threshold	1
active channels
channel name	channel reference	min	max
Channel 0	ch0	1	10000000
Channel 1	ch1	1	10000000
Channel 2	ch2	1	10000000
clusters are positive for a channel if their counts fall within min (inclusive) and max (exclusive) for that channel
	population phenotypes	number of clusters
triple positive	Channel 0, Channel 1, Channel 2	59
double positive	Channel 0, Channel 1	12
double positive	Channel 0, Channel 2	322
double positive	Channel 1, Channel 2	0
single positive	Channel 0	88
single positive	Channel 1	2
single positive	Channel 2	9
	total positive clusters	492
7 clusters were negative for every channel
all positive clusters are listed here
columns show counts and positivity for channels with thresholds switched on
to see the full data including negative clusters please export a csv from the counting histogram rather than the counting scatter plot
cluster id	centroid x (nm)	centroid y (nm)	count for Channel 0	positive for Channel 0	count for Channel 1	positive for Channel 1	count for Channel 2	positive for Channel 2
65505	9613842163085930	750055859375	45	true	1	true	11	true
65504	7819127197265620	74924.25	43	true	0	false	9	true
65501	553506884765625	7468090625	7	true	0	false	17	true
65500	63762587890625	7520490625	8	true	1	true	12	true
65498	1.92831e+16	74426703125	13	true	1	true	9	true
65497	788462890625	747701875	16	true	1	true	14	true
65496	77386923828125	758021484375	15	true	2	true	14	true
65494	8280901489257810	7402909375	12	true	0	false	11	true
65493	971818359375	761057890625	27	true	0	false	10	true
65492	85658701171875	7629253125	11	true	2	true	8	true
65489	753042333984375	74015546875	14	true	0	false	9	true
65488	6709951171875	743864453125	9	true	0	false	14	true
65483	8751970703125	742175390625	15	true	0	false	8	true
65482	883366015625	7524253125	9	true	0	false	8	true
65479	3837599365234370	7188978125	14	true	1	true	14	true
65478	25111474609375	720854375	14	true	0	false	16	true
65473	5894622192382810	72672453125	13	true	0	false	15	true
65472	-42269775390625	730387421875	10	true	0	false	17	true
65471	125823681640625	71970234375	10	true	0	false	16	true
65468	59810234375	75804515625	7	true	0	false	15	true
65465	114761826171875	759177265625	12	true	0	false	6	true
65448	332217431640625	74142390625	10	true	1	true	12	true
65443	69801669921875	71656125	12	true	0	false	10	true
65442	59497978515625	7313059375	10	true	0	false	8	true
65441	618135205078125	7195415625	19	true	2	true	12	true
65433	12526353515625	763076953125	12	true	0	false	8	true
65428	13611404296875	75707125	13	true	0	false	8	true
65427	10599072265625	72049546875	16	true	1	true	5	true
65426	119605576171875	736767265625	10	true	0	false	9	true
65423	-4.53522e+16	69061359375	15	true	0	false	14	true
65422	-11489052734375	6882721875	7	true	0	false	12	true
65421	3.62171e+16	695387265625	15	true	0	false	7	true
65419	-995013916015625	71870859375	8	true	0	false	11	true
65418	-12362158203125	739570390625	8	true	0	false	13	true
65417	16126603515625	7476834375	16	true	0	false	8	true
65416	1739586328125	730095859375	17	true	0	false	14	true
65415	16901419921875	749689140625	21	true	1	true	15	true
65412	117622841796875	713837265625	12	true	1	true	12	true
65409	-1772938232421870	747380078125	12	true	0	false	18	true
65404	1112267822265620	687420078125	10	true	0	false	9	true
65402	148013681640625	745270234375	17	true	1	true	9	true
65400	-4.71323e+16	74843421875	19	true	0	false	11	true
65398	-2703876708984370	74570140625	7	true	0	false	14	true
65396	1753796484375	743045234375	19	true	0	false	11	true
65394	37042275390625	73004828125	11	true	1	true	8	true
65391	1041112109375	73368875	9	true	0	false	8	true
65390	9899392578125	7289403125	10	true	0	false	12	true
65389	1005240234375	743503125	9	true	2	true	13	true
65384	100151923828125	751885625	6	true	0	false	12	true
65380	13540404296875	732340859375	8	true	0	false	9	true
65379	115204638671875	67541890625	11	true	0	false	5	true
65378	1.62116e+16	678379375	10	true	1	true	5	true
65372	-1.06376e+16	669066328125	5	true	0	false	16	true
65371	148108857421875	728767265625	10	true	0	false	10	true
65367	95687568359375	7156146875	15	true	0	false	7	true
65366	8228041015625	720939765625	16	true	1	true	9	true
65363	17216375	75823984375	11	true	1	true	15	true
65356	9853170776367180	757643203125	7	true	0	false	15	true
65354	4413787109375	725791171875	10	true	0	false	10	true
65353	137930166015625	7091459375	22	true	0	false	3	true
65352	138610029296875	717008984375	16	true	0	false	4	true
65348	17357064453125	716532421875	10	true	1	true	14	true
65344	125256845703125	704573671875	8	true	0	false	13	true
65341	20642107421875	74805671875	15	true	0	false	9	true
65340	2130347265625	739239140625	16	true	1	true	10	true
65339	18564208984375	742253359375	17	true	0	false	9	true
65338	19161513671875	74458484375	19	true	0	false	13	true
65336	1924919140625	73816828125	12	true	0	false	8	true
65333	427052880859375	697491015625	7	true	0	false	9	true
65332	531476171875	69399515625	8	true	1	true	13	true
65330	2119938671875	724047109375	10	true	0	false	13	true
65329	56533779296875	6853615625	12	true	1	true	7	true
65327	134993916015625	69583203125	15	true	0	false	9	true
65324	687898291015625	697575078125	14	true	0	false	8	true
65320	18751060546875	7317846875	13	true	0	false	13	true
65319	19422875	757868046875	9	true	0	false	15	true
65314	-256309228515625	698052109375	1	true	0	false	19	true
65310	1680051953125	722873671875	15	true	0	false	6	true
65309	1.90406e+16	69547390625	14	true	0	false	6	true
65306	1111199609375	707423984375	14	true	0	false	6	true
65303	20151677734375	729479765625	8	true	0	false	11	true
65300	3568802490234370	75842546875	5	true	0	false	5	true
65298	69291591796875	7045815625	13	true	0	false	8	true
65296	6878722534179680	667424921875	11	true	0	false	11	true
65294	-1281251220703120	7582659375	7	true	0	false	19	true
65292	15986853515625	761898515625	20	true	1	true	8	true
65291	162915947265625	708902890625	9	true	0	false	10	true
65289	-1387962188720700	64488140625	13	true	0	false	9	true
65288	-55075732421875	654790859375	10	true	0	false	9	true
65284	18709076171875	711410625	8	true	0	false	9	true
65282	110312744140625	700916171875	14	true	0	false	12	true
65281	21176701171875	75804953125	15	true	0	false	8	true
65280	22364505859375	74979046875	9	true	0	false	11	true
65274	102973935546875	7035959375	10	true	1	true	9	true
65273	8669498046875	695683828125	11	true	1	true	6	true
65270	1.06061e+16	6599803125	7	true	0	false	9	true
65269	223091484375	71549796875	9	true	1	true	10	true
65268	20452779296875	71311421875	12	true	0	false	3	true
65264	191125390625	721933203125	10	true	0	false	15	true
65262	23035154296875	75943203125	12	true	2	true	8	true
65259	2468108203125	731841953125	11	true	0	false	12	true
65258	2475455078125	724812421875	13	true	0	false	11	true
65256	25851474609375	732508046875	13	true	0	false	8	true
65255	262966875	747981484375	9	true	0	false	7	true
65254	27020263671875	741131484375	14	true	0	false	4	true
65252	244650390625	746148125	11	true	0	false	10	true
65248	23440806640625	73486.5	10	true	1	true	5	true
65246	226080234375	73153109375	9	true	0	false	9	true
65245	744528857421875	67859296875	10	true	0	false	9	true
65244	7324990234375	671121171875	18	true	0	false	6	true
65241	2644683349609370	67776375	8	true	0	false	9	true
65236	25564208984375	72082390625	8	true	0	false	11	true
65235	43775791015625	676673359375	18	true	0	false	5	true
65234	378052880859375	66612015625	14	true	1	true	8	true
65233	18992876953125	76780359375	11	true	1	true	5	true
65226	22304412109375	70442359375	16	true	0	false	8	true
65223	28008755859375	755855546875	5	true	0	false	11	true
65222	293526015625	74692578125	9	true	0	false	9	true
65215	789477587890625	659503046875	9	true	0	false	6	true
65214	97939306640625	675946015625	8	true	0	false	6	true
65213	106670224609375	685067734375	14	true	0	false	3	true
65208	496366162109375	66714.25	4	true	0	false	7	true
65206	27996083984375	7343365625	8	true	0	false	13	true
65204	21632013671875	700262421875	7	true	0	false	9	true
65202	1715894921875	694408203125	4	true	0	false	9	true
65200	12135923828125	686625703125	13	true	0	false	7	true
65198	9623583984375	6572678125	8	true	1	true	5	true
65196	-1631357421875	6421515234375	13	true	0	false	7	true
65195	2135314697265620	6601140625	12	true	1	true	6	true
65194	1.86582e+16	6498065234375	15	true	1	true	5	true
65191	1136167578125	672606484375	10	true	0	false	8	true
65188	308896728515625	6469473828125	12	true	0	false	4	true
65186	15250.75	697810703125	11	true	1	true	8	true
65185	134218564453125	687026328125	11	true	1	true	9	true
65182	-1.03064e+16	6320784765625	10	true	0	false	6	true
65180	13389421875	675780078125	8	true	0	false	11	true
65174	587422509765625	655372890625	12	true	0	false	5	true
65173	3017662890625	704693984375	6	true	0	false	10	true
65172	29710736328125	69081890625	9	true	0	false	3	true
65170	32076845703125	700406953125	14	true	0	false	8	true
65168	-221641943359375	65222625	4	true	0	false	14	true
65167	30783490234375	67990921875	14	true	0	false	3	true
65165	28410765625	71100078125	6	true	0	false	11	true
65163	28672828125	721789453125	7	true	0	false	12	true
65162	29919810546875	729928203125	6	true	0	false	7	true
65161	310141875	69243234375	8	true	0	false	5	true
65152	19083890625	690646953125	6	true	0	false	10	true
65147	25975875	7014528125	11	true	0	false	5	true
65146	23938564453125	708594375	9	true	0	false	7	true
65145	22903521484375	692659765625	29	true	1	true	8	true
65143	266811875	71443921875	4	true	0	false	9	true
65140	22462953125	680516875	12	true	0	false	7	true
65136	22155068359375	670185390625	10	true	0	false	6	true
65127	3380581640625	73573421875	4	true	1	true	6	true
65126	346773828125	74057265625	7	true	0	false	10	true
65123	3471184765625	70287078125	6	true	0	false	4	true
65120	32731173828125	76325984375	13	true	0	false	4	true
65118	31429173828125	74960921875	6	true	0	false	8	true
65116	28460787109375	696101796875	10	true	0	false	7	true
65114	3564297265625	724836875	13	true	0	false	8	true
65112	3239028125	719286171875	5	true	0	false	7	true
65109	24204462890625	7648359375	5	true	0	false	10	true
65106	323018828125	69086265625	6	true	0	false	6	true
65104	-2222565673828120	6330680859375	11	true	0	false	7	true
65102	2334772265625	683904140625	5	true	0	false	11	true
65100	24146427734375	673229140625	13	true	0	false	4	true
65098	-347412353515625	70370859375	0	false	0	false	20	true
65096	3649324609375	694581328125	3	true	0	false	7	true
65095	127298583984375	664709140625	8	true	0	false	8	true
65094	138748232421875	66442703125	13	true	0	false	3	true
65090	2989875390625	759333125	7	true	0	false	9	true
65087	1769928515625	677863203125	7	true	1	true	5	true
65085	10787390625	658418125	13	true	0	false	8	true
65084	11663978515625	658301171875	29	true	0	false	2	true
65083	115289013671875	64570	10	true	1	true	3	true
65079	-4509158630371090	6022310546875	16	true	0	false	2	true
65078	4.59264e+16	6114260546875	12	true	0	false	6	true
65076	-7707141723632810	6210043359375	16	true	0	false	7	true
65074	-1.68348e+16	6096531640625	10	true	0	false	8	true
65072	7371891479492180	62553203125	16	true	0	false	3	true
65071	24786953125	6238062890625	13	true	0	false	8	true
65070	2943490478515620	6137428515625	12	true	0	false	8	true
65069	3120360107421870	633157578125	14	true	1	true	8	true
65064	5344971923828120	5953418359375	13	true	0	false	4	true
65062	3419598046875	692702109375	11	true	1	true	4	true
65058	143393671875	686447890625	11	true	0	false	4	true
65056	150816669921875	67571875	6	true	0	false	8	true
65055	433134765625	629290703125	12	true	1	true	5	true
65054	3444540771484370	6069509765625	12	true	0	false	2	true
65051	367650859375	721046328125	6	true	1	true	6	true
65048	206922421875	68029015625	8	true	2	true	5	true
65047	15694240234375	660008984375	8	true	0	false	5	true
65046	1709531640625	659468125	13	true	0	false	4	true
65043	1936259765625	667904765625	11	true	1	true	7	true
65040	25909841796875	684555078125	10	true	1	true	8	true
65038	28600421875	681874765625	9	true	0	false	15	true
65037	477920947265625	60877	12	true	0	false	2	true
65033	393038125	704682421875	4	true	0	false	6	true
65032	400298671875	716290078125	5	true	0	false	11	true
65031	384685859375	689976953125	23	true	0	false	6	true
65028	3843624609375	728487109375	7	true	0	false	6	true
65026	39904671875	673154375	6	true	0	false	9	true
65022	3778712890625	74256953125	9	true	0	false	6	true
65020	3541421484375	746913359375	3	true	0	false	16	true
65019	4102054296875	7166859375	8	true	0	false	7	true
65017	24247232421875	6600303125	12	true	0	false	4	true
65014	4062746484375	688520625	7	true	0	false	6	true
65010	28781830078125	668145625	9	true	1	true	7	true
65009	113120380859375	623425625	8	true	0	false	2	true
65007	3423540625	667502578125	11	true	0	false	5	true
65006	3463478125	676557109375	10	true	0	false	8	true
65003	28650255859375	647641015625	15	true	0	false	7	true
65002	28418712890625	655811796875	12	true	0	false	10	true
64998	3561559765625	756972890625	5	true	0	false	9	true
64996	9633212280273430	576611953125	14	true	0	false	1	true
64994	3285288671875	680708046875	4	true	0	false	9	true
64993	319312890625	673432578125	10	true	0	false	6	true
64990	30677931640625	65136203125	10	true	0	false	6	true
64986	371380546875	679447265625	4	true	0	false	7	true
64981	34309521484375	58515625	12	true	0	false	0	false
64979	68203251953125	62170765625	8	true	0	false	4	true
64976	-355109228515625	666101171875	0	false	0	false	11	true
64975	27124423828125	661889140625	13	true	0	false	6	true
64973	4188404296875	7048234375	22	true	0	false	5	true
64972	4246998828125	70882546875	13	true	0	false	6	true
64971	101725068359375	613879921875	8	true	0	false	2	true
64966	42564203125	6853640625	4	true	0	false	6	true
64964	16506537109375	6446648828125	10	true	0	false	5	true
64961	35592421875	646165234375	11	true	1	true	6	true
64960	36368578125	6537329296875	8	true	0	false	6	true
64959	3740153125	660818671875	6	true	1	true	6	true
64958	385004609375	640271953125	5	true	0	false	5	true
64956	425385390625	65793734375	6	true	0	false	8	true
64954	3653241015625	63928984375	13	true	0	false	7	true
64950	9844373046875	6339092578125	10	true	0	false	3	true
64946	3500137890625	655577578125	6	true	0	false	4	true
64944	358530703125	6154483984375	6	true	0	false	8	true
64942	-217847509765625	5948951953125	9	true	0	false	5	true
64940	28653064453125	7707828125	12	true	1	true	1	true
64938	8790076171875	6145445703125	11	true	0	false	1	true
64936	39952796875	73522125	7	true	0	false	5	true
64934	3821205859375	62005890625	7	true	0	false	4	true
64933	127692216796875	648733515625	6	true	0	false	5	true
64932	13951671875	6461120703125	7	true	0	false	4	true
64927	1860240234375	650085703125	11	true	0	false	3	true
64926	2206138671875	6517818359375	6	true	0	false	4	true
64920	442592890625	698457890625	12	true	0	false	3	true
64914	147965927734375	632928828125	7	true	0	false	0	false
64912	32684611328125	6314195703125	6	true	0	false	1	true
64910	403080546875	6473832421875	6	true	0	false	7	true
64908	685979052734375	59547140625	7	true	0	false	0	false
64907	3340726953125	6551885546875	8	true	0	false	2	true
64904	4392159765625	663048828125	7	true	0	false	8	true
64902	29416859375	63281890625	6	true	0	false	4	true
64900	175036484375	6245602734375	5	true	0	false	5	true
64899	99660947265625	59847640625	8	true	0	false	8	true
64889	24828201171875	6353061328125	6	true	0	false	3	true
64888	24036015625	6122807421875	7	true	0	false	4	true
64886	83502138671875	5932040625	6	true	0	false	3	true
64884	445208359375	681290546875	8	true	0	false	6	true
64881	4402053125	617573359375	4	true	0	false	2	true
64880	4196038671875	6011488671875	4	true	0	false	7	true
64876	4336119140625	5835613671875	4	true	0	false	3	true
64873	406614296875	5925655859375	6	true	0	false	2	true
64872	4036065625	6135243359375	8	true	0	false	1	true
64867	2224609765625	6290924609375	7	true	1	true	6	true
64866	22577859375	622379609375	7	true	0	false	7	true
64864	21011005859375	6293383203125	7	true	0	false	2	true
64861	351422578125	5972749609375	7	true	1	true	7	true
64859	13317724609375	5930117578125	6	true	0	false	3	true
64858	150502802734375	60764390625	8	true	0	false	1	true
64856	138981826171875	618902421875	7	true	0	false	4	true
64850	4204533203125	6358067578125	5	true	0	false	4	true
64849	27421359375	632904375	10	true	0	false	3	true
64848	283533203125	6181340234375	7	true	0	false	5	true
64844	334123984375	5952078515625	5	true	0	false	6	true
64842	157748505859375	62752	8	true	0	false	7	true
64841	2953771667480460	5590563671875	22	true	0	false	3	true
64840	-7688299560546870	5468051171875	9	true	0	false	5	true
64839	16744443359375	6055962890625	8	true	0	false	3	true
64838	1731064453125	5975994921875	8	true	1	true	3	true
64837	-1.64351e+16	56350046875	3	true	0	false	5	true
64835	152825283203125	5738736328125	6	true	0	false	6	true
64834	15506939453125	5837259765625	2	true	0	false	4	true
64829	-2188032958984370	58050765625	8	true	0	false	7	true
64824	3691063671875	593818671875	9	true	1	true	1	true
64822	19144685546875	6193070703125	7	true	0	false	3	true
64820	18398576171875	5997373828125	7	true	0	false	2	true
64818	23323228515625	6015922265625	8	true	0	false	2	true
64817	199482734375	600784609375	5	true	0	false	1	true
64815	3852566796875	57726703125	6	true	0	false	6	true
64814	38552703125	563915234375	10	true	0	false	2	true
64810	2110051953125	5855420703125	8	true	0	false	1	true
64806	25912931640625	611222890625	6	true	0	false	5	true
64804	2877859375	5972173828125	4	true	0	false	1	true
64803	3950973046875	554938203125	8	true	0	false	0	false
64800	32266771484375	598772265625	11	true	0	false	2	true
64799	30746275390625	5962186328125	9	true	0	false	1	true
64796	4449008984375	5571285546875	8	true	0	false	4	true
64794	4302492578125	56009046875	8	true	0	false	2	true
64793	16834515625	58105640625	4	true	0	false	24	true
64791	475144873046875	566766015625	11	true	0	false	1	true
64790	4176849609375	5527773828125	8	true	0	false	5	true
64788	5980443359375	5521694921875	8	true	0	false	3	true
64786	284109521484375	552285625	5	true	0	false	1	true
64782	30017369140625	5828917578125	8	true	0	false	3	true
64780	1838290234375	5779927734375	6	true	0	false	1	true
64778	32231353515625	5861518359375	7	true	0	false	2	true
64776	248752578125	5976448828125	10	true	0	false	0	false
64774	8613771484375	53814.5	13	true	0	false	2	true
64772	10743734375	53117125	10	true	0	false	0	false
64770	35748171875	575261015625	8	true	0	false	2	true
64768	117679052734375	5300080859375	10	true	0	false	1	true
64763	84913212890625	5702944921875	7	true	0	false	3	true
64762	97696845703125	5597065625	6	true	0	false	1	true
64760	-106853466796875	51443484375	4	true	0	false	1	true
64758	-15592314453125	47747578125	9	true	0	false	2	true
64754	4427340625	5968653125	7	true	0	false	7	true
64752	323950390625	5732885546875	6	true	0	false	2	true
64750	1846363671875	5587819921875	9	true	0	false	1	true
64748	23690390625	5810709375	7	true	0	false	3	true
64746	364530859375	560389765625	6	true	0	false	3	true
64744	28081275390625	572258125	6	true	0	false	4	true
64742	26898720703125	586607890625	7	true	0	false	0	false
64740	3839825390625	75887375	2	true	0	false	3	true
64739	249463671875	5696509765625	6	true	0	false	2	true
64737	41679765625	52181125	5	true	0	false	7	true
64736	3215744140625	51911	10	true	0	false	2	true
64734	2626315185546870	4979437890625	4	true	0	false	2	true
64732	1337733612060540	4897026171875	4	true	0	false	6	true
64729	4098172265625	53888171875	5	true	0	false	4	true
64728	4248551171875	5400784375	2	true	0	false	6	true
64727	4309318359375	51614609375	6	true	0	false	3	true
64723	34335484375	5812887890625	5	true	0	false	4	true
64720	4487510546875	5428186328125	10	true	0	false	3	true
64718	3237105078125	55688546875	8	true	0	false	1	true
64716	4238168359375	747393984375	6	true	0	false	2	true
64715	126302158203125	547089375	15	true	0	false	2	true
64714	118828759765625	5641820703125	9	true	0	false	2	true
64710	455698974609375	489244375	4	true	0	false	19	true
64709	1898912890625	539080625	6	true	0	false	2	true
64707	30679544921875	5619832421875	6	true	1	true	2	true
64706	30418166015625	5508669921875	8	true	0	false	1	true
64702	29682529296875	5352609375	8	true	0	false	1	true
64700	17272736328125	544743203125	8	true	0	false	2	true
64698	3997090625	7662621875	24	true	0	false	0	false
64696	446653203125	5292660546875	6	true	0	false	0	false
64695	-1325828857421870	4662546875	2	true	0	false	1	true
64693	647664013671875	4975585546875	6	true	0	false	1	true
64692	799136962890625	493683125	5	true	1	true	1	true
64688	718771142578125	4566574609375	4	true	0	false	3	true
64687	27818306640625	54908703125	5	true	1	true	1	true
64683	407404609375	508320625	3	true	0	false	0	false
64682	393795234375	518210078125	5	true	0	false	2	true
64679	159660263671875	5284253515625	8	true	0	false	1	true
64678	144535576171875	5371532421875	4	true	0	false	0	false
64676	125558359375	4957602734375	5	true	0	false	0	false
64672	170386171875	5050716015625	6	true	0	false	0	false
64668	23923341796875	544970546875	3	true	0	false	0	false
64666	3927548046875	495332421875	4	true	0	false	0	false
64662	3609393798828120	4680538671875	6	true	0	false	4	true
64661	-1.60579e+16	424026484375	3	true	0	false	3	true
64660	-6272258911132810	44252859375	7	true	0	false	0	false
64656	1.82557e+16	437105390625	7	true	0	false	1	true
64654	3698487890625	5019446484375	2	true	0	false	3	true
64653	32583869140625	532810625	0	false	0	false	1	true
64650	419266796875	422766328125	1	true	0	false	1	true
64648	705385791015625	4325068359375	7	true	0	false	0	false
64646	3732383203125	5233920703125	4	true	0	false	5	true
64645	234277734375	5144696875	4	true	0	false	0	false
64644	23232240234375	5288348046875	6	true	0	false	4	true
64640	28127521484375	512419140625	2	true	0	false	1	true
64635	4481538671875	4121308203125	10	true	0	false	1	true
64634	4420972265625	4675633203125	5	true	0	false	0	false
64630	6082755859375	448901796875	5	true	0	false	5	true
64629	33798859375	4966406640625	3	true	0	false	0	false
64627	160723359375	4723867578125	3	true	0	false	10	true
64626	17053087890625	4780732421875	4	true	0	false	17	true
64624	97479814453125	46452265625	2	true	0	false	2	true
64622	18970306640625	4900164453125	54	true	0	false	0	false
64618	21249775390625	5072026953125	2	true	0	false	3	true
64614	20311203125	474411796875	4	true	0	false	1	true
64612	3993144921875	471969453125	3	true	0	false	1	true
64610	3173562890625	4412484375	4	true	0	false	0	false
64608	-9259420166015620	3968153515625	2	true	0	false	2	true
64606	131485751953125	4493494140625	7	true	1	true	0	false
64604	3607003515625	470119296875	1	true	0	false	1	true
64600	-1300793701171870	364268828125	6	true	0	false	0	false
64598	76771875	3681862890625	3	true	0	false	0	false
64597	2577511328125	429453046875	7	true	0	false	5	true
64596	2720666796875	4695072265625	3	true	0	false	0	false
64592	2483018359375	468065390625	1	true	0	false	1	true
64584	-153378564453125	338173671875	4	true	0	false	0	false
64582	3848087109375	437581015625	2	true	0	false	1	true
64581	424031875	3888195703125	4	true	0	false	1	true
64580	413266171875	4121067578125	2	true	0	false	1	true
64579	3902187109375	3936759765625	1	true	0	false	1	true
64574	233177099609375	350401328125	7	true	0	false	0	false
64572	348260234375	4004415625	3	true	0	false	0	false
64570	51616904296875	3861628125	0	false	0	false	2	true
64569	42674640625	3614233984375	3	true	0	false	1	true
64566	213859296875	4482547265625	1	true	0	false	2	true
64564	92491826171875	4098981640625	5	true	0	false	1	true
64562	4506670703125	377211640625	2	true	0	false	1	true
64560	99127724609375	38260859375	3	true	0	false	0	false
64557	22657796875	413513515625	5	true	0	false	1	true
64554	450295234375	34331453125	3	true	0	false	0	false
64552	4294759765625	31755658203125	15	true	0	false	0	false
64551	214581689453125	3159162109375	1	true	0	false	1	true
64550	4089532958984370	3186165625	10	true	0	false	0	false
64549	4224122314453120	27321201171875	1	true	8	true	0	false
64548	-1.5826e+16	285413671875	4	true	0	false	0	false
64542	286970703125	4140146875	3	true	0	false	0	false
64541	127016171875	39585421875	2	true	0	false	0	false
64540	1547130859375	4238253125	5	true	0	false	2	true
64537	3975057373046870	28031888671875	6	true	0	false	0	false
64535	4608272265625	30911677734375	17	true	0	false	0	false
64533	106836943359375	3352726953125	1	true	0	false	0	false
64532	127899140625	343474296875	12	true	0	false	0	false
64528	2744869140625	38699640625	2	true	0	false	2	true
64526	3636968359375	3606790625	1	true	0	false	0	false
64522	390744140625	3287290234375	1	true	1	true	0	false
64521	-1.49479e+16	209744296875	5	true	0	false	0	false
64520	-1.49184e+16	22577056640625	10	true	1	true	1	true
64518	429483984375	2825789453125	3	true	0	false	0	false
64517	-1960854736328120	1823648046875	8	true	0	false	2	true
64513	24096341796875	33889203125	14	true	0	false	0	false
64512	2167810546875	368614140625	8	true	0	false	0	false
64509	1.00023e+16	16839537109375	5	true	0	false	0	false
64506	17992876953125	4026580078125	6	true	0	false	0	false
64505	26807421875	1943876171875	1	true	0	false	0	false
64500	196944296875	3855339453125	1	true	1	true	2	true
64498	29068078125	3529156640625	6	true	0	false	0	false
64496	4183591796875	25624552734375	2	true	0	false	0	false
64494	147701767578125	30769486328125	3	true	0	false	0	false
64492	455644580078125	22330671875	3	true	1	true	0	false
64490	4439175390625	2331077734375	0	false	9	true	0	false
64488	3544862890625	32025671875	3	true	0	false	1	true
64486	71857314453125	2895373828125	2	true	0	false	0	false
64484	21028974609375	3136387109375	5	true	0	false	0	false
64482	30216189453125	32124033203125	1	true	0	false	0	false
64480	-250492041015625	145847353515625	16	true	0	false	0	false
64478	46225296875	270822890625	4	true	0	false	0	false
64474	78751650390625	18400984375	0	false	0	false	14	true
64473	38777109375	27938421875	0	false	29	true	0	false
64469	132180029296875	25591060546875	8	true	1	true	0	false
64468	134447607421875	23951884765625	13	true	0	false	0	false
64463	30102921875	28278890625	1	true	0	false	0	false
64459	23900025390625	2546782421875	9	true	0	false	0	false
64458	2504471875	2280850390625	8	true	0	false	0	false
64452	9938330078125	16592478515625	13	true	0	false	0	false
64451	608335546875	1460498046875	2	true	1	true	0	false
64449	143375791015625	16024291015625	1	true	0	false	0	false
64447	23112587890625	19749955078125	2	true	0	false	0	false
64442	414446923828125	985859375	0	false	0	false	11	true
64440	590298095703125	72355576171875	10	true	0	false	0	false
64437	3358112109375	21458505859375	1	true	0	false	0	false
64436	3015894140625	19664423828125	3	true	0	false	0	false
64432	3397799609375	15675943359375	5	true	0	false	0	false
64431	729116845703125	-810054931640625	8	true	1	true	0	false
64430	630954443359375	2.44814e+16	15	true	1	true	0	false
64429	611883056640625	-1591292724609370	7	true	0	false	0	false
64426	530602099609375	4983390197753900	8	true	0	false	0	false
64425	647483349609375	3988769287109370	4	true	0	false	0	false
64424	71390673828125	41729384765625	14	true	0	false	0	false
64423	11147591796875	3628112548828120	15	true	1	true	0	false
64422	911966796875	2260489013671870	0	false	0	false	12	true
64416	1029977734375	8762506713867180	8	true	1	true	0	false
64412	42521.75	157838095703125	3	true	0	false	0	false
64410	2432276611328120	3014135009765620	1	true	0	false	5	true
64409	4397383984375	1052702734375	0	false	0	false	1	true
64407	4085976171875	87371767578125	12	true	0	false	0	false
64404	37322484375	101152021484375	15	true	1	true	0	false
64402	117237568359375	785346533203125	3	true	0	false	0	false
64401	16218033203125	817624755859375	11	true	0	false	0	false
64400	19057005859375	875290234375	14	true	0	false	0	false
64393	44998625	43484111328125	7	true	0	false	0	false
64392	4334384765625	418474609375	7	true	0	false	0	false
64391	3971790625	39913759765625	14	true	0	false	0	false
64390	3988599609375	48498740234375	10	true	0	false	0	false
64389	2533881640625	105720400390625	11	true	0	false	0	false
64383	44788859375	-648737060546875	8	true	0	false	0	false
64382	4405570703125	9265157470703120	11	true	0	false	0	false
64379	1683331640625	1603278564453120	4	true	0	false	0	false
64378	160484072265625	3747226318359370	0	false	0	false	13	true
64376	147353154296875	-9153962707519530	36	true	0	false	0	false
64374	15050015625	1.95647e+16	5	true	0	false	0	false
64372	18201935546875	817220458984375	4	true	0	false	0	false
64370	2101776171875	913887451171875	4	true	0	false	2	true
64369	3012079296875	777671337890625	10	true	1	true	0	false
64368	24497666015625	431754345703125	25	true	0	false	0	false
64364	27638787109375	-9842078857421870	9	true	0	false	0	false
