# Supplementary material for: A Novel Liquid Biopsy Method Based on Specific Combinations of Vesicular Markers Allows Us to Discriminate Prostate Cancer from Hyperplasia
Source: Cells. 2024 Jul 31;13(15):1286. doi: 10.3390/cells13151286 (PMC11311686; doi:10.3390/cells13151286)
Supplement: Supplementary file 1 [file cells-13-01286-s001.zip › Dataset S1-Raw data CODI BiliGeCT Prostata/Raw data CODI BiliGeCT Prostata/090223_STAT3_Cyclin_D1_IIEXP_PR20-17-3__counting_scatter.xlsx]

## Sheet: 090223_STAT3_Cyclin_D1_IIEXP_PR
counting parameters
radius (nm)	300
bin width (nm)	20
locs in bin threshold	1
active channels
channel name	channel reference	min	max
Channel 0	ch0	1	10000000
Channel 1	ch1	1	10000000
Channel 2	ch2	1	10000000
clusters are positive for a channel if their counts fall within min (inclusive) and max (exclusive) for that channel
	population phenotypes	number of clusters
triple positive	Channel 0, Channel 1, Channel 2	26
double positive	Channel 0, Channel 1	10
double positive	Channel 0, Channel 2	93
double positive	Channel 1, Channel 2	2
single positive	Channel 0	37
single positive	Channel 1	2
single positive	Channel 2	19
	total positive clusters	189
18 clusters were negative for every channel
all positive clusters are listed here
columns show counts and positivity for channels with thresholds switched on
to see the full data including negative clusters please export a csv from the counting histogram rather than the counting scatter plot
cluster id	centroid x (nm)	centroid y (nm)	count for Channel 0	positive for Channel 0	count for Channel 1	positive for Channel 1	count for Channel 2	positive for Channel 2
21122	473740859375	691265234375	5	true	0	false	9	true
21121	4797141015625	69882734375	8	true	0	false	7	true
21120	486414375	689472734375	2	true	0	false	13	true
21117	481783125	67362375	6	true	1	true	11	true
21115	4870590625	705613046875	11	true	0	false	9	true
21114	435706640625	712351875	7	true	0	false	6	true
21113	4365994921875	70450390625	8	true	1	true	5	true
21111	45151890625	700507578125	7	true	0	false	5	true
21109	4802793359375	661082265625	7	true	1	true	5	true
21107	446116328125	72309.25	5	true	0	false	5	true
21105	4900858984375	715393515625	4	true	0	false	13	true
21102	47487.25	72259859375	20	true	1	true	10	true
21101	4649900390625	718161328125	4	true	0	false	4	true
21097	486311640625	727093046875	3	true	0	false	15	true
21095	45749203125	732520625	2	true	1	true	10	true
21094	4370298828125	751983125	5	true	0	false	9	true
21093	4234309375	735711953125	4	true	2	true	11	true
21091	4523148828125	746053359375	5	true	0	false	12	true
21090	436071015625	731239375	3	true	0	false	8	true
21087	3997006640625	7060403125	5	true	0	false	5	true
21083	4409312109375	68937953125	2	true	0	false	12	true
21081	4290760546875	69125296875	6	true	1	true	3	true
21079	41442078125	6934878125	4	true	0	false	8	true
21078	4073584375	728957578125	5	true	0	false	11	true
21076	48356953125	645292890625	7	true	0	false	5	true
21074	3882214453125	689925859375	5	true	1	true	1	true
21072	4640794921875	668690546875	1	true	1	true	4	true
21069	4363107421875	672787109375	6	true	1	true	3	true
21065	484862890625	6154906640625	6	true	0	false	3	true
21064	448076875	65772234375	14	true	1	true	3	true
21063	44498046875	66361640625	3	true	0	false	10	true
21058	3898115234375	72708046875	5	true	0	false	6	true
21057	382293203125	719555390625	4	true	1	true	6	true
21055	3792937890625	7046015625	2	true	0	false	8	true
21052	411481953125	7583434375	6	true	0	false	9	true
21051	4147746484375	768879140625	9	true	0	false	6	true
21049	3868795703125	749417578125	6	true	0	false	5	true
21048	3751805078125	78418875	50	true	1	true	7	true
21047	3634774609375	783992890625	14	true	1	true	8	true
21046	390384296875	789390234375	1	true	0	false	9	true
21044	3818735546875	769716640625	4	true	0	false	10	true
21041	350319765625	783692421875	3	true	0	false	5	true
21040	3571837890625	758891015625	3	true	1	true	7	true
21039	35332921875	74789875	4	true	1	true	11	true
21038	359984453125	73123296875	7	true	0	false	2	true
21034	44980046875	640224375	6	true	0	false	1	true
21032	3563066015625	71948328125	4	true	0	false	6	true
21025	4512220703125	6219631640625	4	true	0	false	1	true
21024	339998671875	75451390625	5	true	0	false	5	true
21023	330228046875	7512228125	7	true	0	false	3	true
21020	31699314453125	764298515625	6	true	0	false	3	true
21019	32669837890625	775288125	6	true	0	false	1	true
21013	4174525390625	65815984375	2	true	0	false	2	true
21012	4749290234375	757514921875	6	true	0	false	4	true
21011	477158359375	750878671875	10	true	0	false	3	true
21009	46738609375	7504609375	13	true	0	false	5	true
21008	35623234375	696798515625	1	true	0	false	6	true
21007	365488046875	696526328125	6	true	0	false	3	true
21001	375004140625	660186484375	5	true	0	false	2	true
20999	31242626953125	78860546875	6	true	0	false	5	true
20997	4395138671875	785691953125	14	true	0	false	9	true
20995	43023078125	631987265625	5	true	0	false	2	true
20994	39510234375	650864296875	1	true	0	false	4	true
20991	4098280859375	620292734375	6	true	0	false	1	true
20989	49006.25	5886201953125	4	true	1	true	2	true
20988	485268984375	561603359375	5	true	0	false	9	true
20987	4707076953125	5903144140625	4	true	1	true	2	true
20983	4434518359375	59739640625	5	true	0	false	1	true
20981	398524375	6292333203125	4	true	0	false	5	true
20979	3556178125	677899765625	4	true	0	false	1	true
20978	3156203515625	71586546875	6	true	0	false	5	true
20977	3022251171875	72239953125	3	true	0	false	4	true
20975	3242723046875	695919140625	6	true	0	false	3	true
20974	3385966796875	675981953125	12	true	0	false	0	false
20969	3467347265625	66283	2	true	0	false	1	true
20967	2994923046875	7480346875	1	true	0	false	3	true
20963	485742890625	52958140625	4	true	0	false	3	true
20960	28552708984375	723773359375	7	true	0	false	0	false
20959	28395140625	714773671875	3	true	0	false	0	false
20957	27217974609375	723120390625	1	true	0	false	1	true
20956	26292287109375	741417109375	2	true	0	false	1	true
20955	2789461328125	737982265625	9	true	0	false	1	true
20953	25535033203125	7224259375	0	false	0	false	5	true
20948	24721767578125	75792359375	4	true	0	false	1	true
20946	2683827734375	77773515625	2	true	1	true	4	true
20945	25630576171875	79136453125	8	true	0	false	0	false
20943	4478878125	550934140625	2	true	0	false	1	true
20939	297202109375	700083984375	4	true	0	false	2	true
20937	23083572265625	776508515625	0	false	0	false	2	true
20936	48264890625	783904921875	11	true	0	false	2	true
20935	47819578125	795501015625	16	true	0	false	2	true
20931	229390859375	791037734375	3	true	0	false	0	false
20930	3764987109375	606747109375	2	true	0	false	1	true
20927	32025279296875	6412378515625	4	true	0	false	0	false
20926	4198441015625	5768818359375	1	true	0	false	5	true
20922	343561796875	60308875	3	true	0	false	2	true
20921	352984921875	6238743359375	2	true	0	false	5	true
20919	203493046875	775471171875	23	true	0	false	3	true
20916	28065453125	673153046875	4	true	0	false	2	true
20912	3534213671875	5519040625	2	true	0	false	1	true
20911	3869842578125	5711773828125	1	true	0	false	1	true
20908	4661562109375	4646070703125	1	true	0	false	1	true
20907	4865821875	4697235546875	7	true	0	false	3	true
20903	4341951171875	48813875	1	true	0	false	0	false
20902	4607798046875	42369703125	0	false	0	false	2	true
20900	3148220703125	5907634375	4	true	1	true	0	false
20896	4040417578125	4733188671875	1	true	0	false	5	true
20894	2393814453125	678421171875	1	true	0	false	0	false
20893	20867361328125	670943046875	3	true	0	false	0	false
20889	3245112109375	554189296875	1	true	0	false	6	true
20888	4250501171875	4318529296875	5	true	0	false	0	false
20885	27823564453125	61546359375	1	true	0	false	5	true
20883	2076260546875	71137265625	1	true	0	false	1	true
20881	19087544921875	694802265625	3	true	0	false	1	true
20879	4394332421875	39334.5	0	false	0	false	1	true
20877	2619378125	584301953125	2	true	1	true	1	true
20875	4783912890625	3776379296875	1	true	0	false	1	true
20874	20975283203125	599486484375	12	true	0	false	2	true
20873	22298.25	6287996875	1	true	1	true	2	true
20869	3230875390625	499395234375	1	true	0	false	8	true
20867	157319951171875	733269453125	5	true	0	false	2	true
20863	13731896484375	761269140625	13	true	1	true	0	false
20861	17408830078125	678680390625	11	true	0	false	2	true
20855	3743627734375	462384296875	0	false	0	false	3	true
20854	125154755859375	795611171875	11	true	1	true	0	false
20853	143588857421875	7899171875	15	true	0	false	0	false
20847	16997998046875	6522538671875	1	true	0	false	6	true
20845	409510078125	403706796875	1	true	0	false	1	true
20844	4735948046875	3066736328125	1	true	1	true	5	true
20843	4726294921875	334937421875	16	true	0	false	1	true
20839	12747677734375	65420703125	2	true	0	false	0	false
20838	41887.5	30292513671875	1	true	0	false	0	false
20836	131468095703125	712488046875	0	false	26	true	0	false
20835	118782626953125	6886721875	2	true	0	false	0	false
20833	405264921875	36708375	1	true	0	false	0	false
20832	9191962890625	749165234375	11	true	0	false	0	false
20831	116256806640625	73216453125	1	true	0	false	0	false
20826	716310498046875	688723671875	10	true	0	false	0	false
20825	77392236328125	68424.75	13	true	0	false	0	false
20824	3474758203125	322597109375	16	true	1	true	6	true
20823	34757140625	32301212890625	20	true	1	true	6	true
20822	156336669921875	6234803125	13	true	0	false	0	false
20821	10610939453125	615193125	14	true	0	false	0	false
20815	3311288671875	3084782421875	5	true	1	true	0	false
20812	25367513671875	5133676953125	0	false	0	false	7	true
20811	23847658203125	503814140625	0	false	0	false	5	true
20810	22344283203125	5366031640625	0	false	0	false	2	true
20807	233129921875	4797536328125	2	true	1	true	2	true
20805	21323712890625	44868328125	4	true	0	false	0	false
20801	442467265625	204908828125	8	true	0	false	0	false
20798	24894060546875	429001796875	0	false	1	true	0	false
20797	2196394921875	388663046875	0	false	0	false	7	true
20791	444622578125	13224626953125	7	true	0	false	0	false
20787	659915185546875	6375696875	4	true	0	false	0	false
20786	1088865234375	65715859375	8	true	0	false	2	true
20785	2799295654296870	6464239453125	11	true	0	false	0	false
20782	1573931640625	4450246875	0	false	0	false	4	true
20781	161067978515625	429199453125	10	true	0	false	0	false
20779	136636337890625	4592955078125	0	false	0	false	1	true
20776	9254671875	581166640625	5	true	1	true	0	false
20775	11839666015625	5632687109375	12	true	0	false	0	false
20769	2920867578125	3732833984375	0	false	0	false	6	true
20768	20631833984375	3105139453125	1	true	0	false	4	true
20767	21394740234375	3365411328125	0	false	0	false	5	true
20766	21809626953125	287245390625	0	false	0	false	1	true
20761	25515583984375	2925930078125	0	false	0	false	7	true
20758	4719660546875	13074236328125	1	true	0	false	6	true
20757	476733984375	121637880859375	9	true	1	true	11	true
20756	4619558203125	8978515625	4	true	0	false	0	false
20754	4937784765625	109670205078125	8	true	1	true	0	false
20749	3565769287109370	732238828125	9	true	1	true	0	false
20748	428449453125	485672265625	8	true	0	false	0	false
20747	436318203125	393747509765625	14	true	0	false	0	false
20745	4160557421875	63556494140625	11	true	0	false	0	false
20742	46781298828125	543706796875	0	false	0	false	10	true
20739	1086047607421870	7743259375	20	true	0	false	0	false
20734	23816505859375	22422869140625	0	false	0	false	7	true
20733	21676328125	212011328125	0	false	30	true	2	true
20731	46318505859375	44102453125	4	true	0	false	0	false
20730	3657558984375	109654443359375	0	false	1	true	8	true
20729	3681314453125	7299646484375	14	true	1	true	0	false
20726	315231875	97790810546875	15	true	1	true	0	false
20713	850154296875	4147520703125	0	false	0	false	12	true
20707	27382900390625	183424140625	1	true	0	false	1	true
20705	2572343359375	1.35543e+16	4	true	0	false	0	false
20703	47485828125	220101953125	6	true	0	false	0	false
20701	1750152734375	14993283203125	5	true	0	false	0	false
20697	28909994140625	1.31669e+16	4	true	5	true	0	false
20693	8591046875	17863875	0	false	0	false	12	true
