# Supplementary material for: A Novel Liquid Biopsy Method Based on Specific Combinations of Vesicular Markers Allows Us to Discriminate Prostate Cancer from Hyperplasia
Source: Cells. 2024 Jul 31;13(15):1286. doi: 10.3390/cells13151286 (PMC11311686; doi:10.3390/cells13151286)
Supplement: Supplementary file 1 [file cells-13-01286-s001.zip › Dataset S1-Raw data CODI BiliGeCT Prostata/Raw data CODI BiliGeCT Prostata/090223_STAT3_Cyclin_D1_IIEXP_PR20-17__counting_scatter.xlsx]

## Sheet: 090223_STAT3_Cyclin_D1_IIEXP_PR
counting parameters
radius (nm)	300
bin width (nm)	20
locs in bin threshold	1
active channels
channel name	channel reference	min	max
Channel 0	ch0	1	10000000
Channel 1	ch1	1	10000000
Channel 2	ch2	1	10000000
clusters are positive for a channel if their counts fall within min (inclusive) and max (exclusive) for that channel
	population phenotypes	number of clusters
triple positive	Channel 0, Channel 1, Channel 2	104
double positive	Channel 0, Channel 1	12
double positive	Channel 0, Channel 2	377
double positive	Channel 1, Channel 2	1
single positive	Channel 0	72
single positive	Channel 1	2
single positive	Channel 2	7
	total positive clusters	575
9 clusters were negative for every channel
all positive clusters are listed here
columns show counts and positivity for channels with thresholds switched on
to see the full data including negative clusters please export a csv from the counting histogram rather than the counting scatter plot
cluster id	centroid x (nm)	centroid y (nm)	count for Channel 0	positive for Channel 0	count for Channel 1	positive for Channel 1	count for Channel 2	positive for Channel 2
68778	10343076171875	77288953125	17	true	1	true	12	true
68777	102629130859375	76315984375	17	true	0	false	10	true
68775	112846455078125	77407578125	6	true	0	false	11	true
68772	730549951171875	7709284375	14	true	1	true	17	true
68771	714981201171875	779171640625	15	true	0	false	10	true
68759	11246158203125	762113359375	11	true	0	false	21	true
68758	90537314453125	767983671875	10	true	0	false	12	true
68753	10579603515625	787554375	13	true	0	false	13	true
68752	17279681640625	7663353125	16	true	0	false	9	true
68751	1687906640625	775623359375	12	true	0	false	19	true
68749	11329162109375	789306953125	14	true	1	true	17	true
68747	58846435546875	785447890625	9	true	0	false	13	true
68745	18927263671875	7691659375	7	true	1	true	13	true
68743	75331337890625	760721953125	9	true	0	false	10	true
68741	197220859375	7619534375	15	true	0	false	15	true
68740	148966015625	764459296875	15	true	0	false	14	true
68739	145040009765625	75191421875	11	true	1	true	15	true
68738	143938583984375	7871090625	10	true	1	true	10	true
68737	1452175390625	777968125	12	true	0	false	11	true
68735	8594935546875	775362734375	11	true	0	false	13	true
68728	99220888671875	787976484375	4	true	1	true	17	true
68725	1814278125	78594078125	7	true	1	true	14	true
68717	123563779296875	773837421875	13	true	1	true	13	true
68715	120977333984375	762907734375	13	true	0	false	5	true
68713	1271784765625	75828625	14	true	0	false	11	true
68711	1661337890625	78813953125	12	true	1	true	8	true
68709	892866015625	78736.5	5	true	0	false	11	true
68707	21418689453125	765738515625	14	true	0	false	7	true
68706	2277555859375	757591015625	11	true	0	false	13	true
68705	23322208984375	756335546875	25	true	1	true	15	true
68704	92435078125	747199296875	6	true	0	false	9	true
68703	903351953125	754966875	7	true	0	false	19	true
68699	2422569140625	756228203125	13	true	0	false	13	true
68695	21856572265625	776676328125	8	true	0	false	17	true
68692	1935274609375	785889609375	7	true	0	false	10	true
68691	20767353515625	781091796875	16	true	1	true	6	true
68687	24904384765625	76646375	12	true	0	false	10	true
68684	214810625	75141984375	8	true	1	true	19	true
68681	25325796875	774957421875	8	true	0	false	10	true
68679	236598046875	77017484375	46	true	1	true	15	true
68678	292364765625	777464453125	12	true	0	false	12	true
68677	3112292578125	788807421875	8	true	1	true	6	true
68676	2764291796875	780682265625	12	true	0	false	11	true
68675	26749.5	762000859375	7	true	0	false	15	true
68673	24830037109375	77971734375	9	true	0	false	16	true
68671	2880389453125	783695078125	12	true	1	true	10	true
68668	2726691796875	79250171875	23	true	0	false	18	true
68664	291656953125	75587546875	12	true	0	false	12	true
68663	29979421875	746497109375	14	true	0	false	10	true
68661	3336221484375	7852934375	7	true	0	false	13	true
68659	2003270703125	751578671875	9	true	0	false	7	true
68658	28803927734375	768859375	12	true	0	false	11	true
68656	126585966796875	786843828125	11	true	0	false	16	true
68655	129092109375	792568359375	9	true	1	true	11	true
68654	2895210546875	74168484375	7	true	2	true	11	true
68650	26097548828125	74773	24	true	0	false	11	true
68649	2590052734375	75512796875	10	true	0	false	11	true
68641	343357109375	790028671875	13	true	0	false	8	true
68638	157128359375	744145859375	17	true	0	false	8	true
68637	14483927734375	740089140625	12	true	0	false	9	true
68635	1674330859375	752902421875	24	true	0	false	6	true
68630	176088203125	75350015625	8	true	0	false	12	true
68629	17919189453125	75930046875	12	true	2	true	7	true
68628	1809937890625	7426159375	12	true	1	true	4	true
68623	2020643359375	740241796875	12	true	0	false	13	true
68622	3325233203125	769258828125	10	true	0	false	13	true
68621	3356997265625	77560828125	10	true	1	true	12	true
68618	105532001953125	74240	27	true	0	false	3	true
68617	11208876953125	74751609375	32	true	0	false	5	true
68614	22769244140625	79305625	7	true	0	false	16	true
68613	23032646484375	781351796875	16	true	2	true	10	true
68612	692217919921875	74935640625	10	true	0	false	11	true
68611	701676611328125	74069921875	6	true	0	false	14	true
68609	10333251953125	75043421875	12	true	0	false	9	true
68608	121569873046875	74108	8	true	0	false	10	true
68607	118705185546875	75016984375	17	true	0	false	5	true
68601	130778330078125	745964453125	14	true	0	false	11	true
68599	23765494140625	78865859375	8	true	0	false	8	true
68594	300690625	758150234375	7	true	1	true	12	true
68592	31737033203125	770451953125	9	true	0	false	12	true
68591	31360150390625	764589375	16	true	0	false	12	true
68589	24884236328125	742550625	8	true	2	true	4	true
68588	31101326171875	749128203125	7	true	0	false	13	true
68587	3169378125	756853046875	23	true	0	false	6	true
68586	3074253125	741876640625	10	true	0	false	13	true
68583	30777677734375	775031953125	9	true	0	false	15	true
68579	29860689453125	73647234375	9	true	0	false	11	true
68576	758690234375	73079171875	13	true	0	false	10	true
68572	15982904296875	73079640625	10	true	1	true	10	true
68570	332052109375	735278046875	11	true	1	true	9	true
68569	31663392578125	74052296875	13	true	1	true	7	true
68567	295733125	729533046875	14	true	1	true	8	true
68563	348656171875	72362515625	16	true	0	false	6	true
68561	24771748046875	79142921875	7	true	0	false	14	true
68559	85049990234375	73527578125	3	true	0	false	13	true
68557	33828734375	7208646875	12	true	1	true	7	true
68556	217143046875	790639296875	10	true	0	false	7	true
68554	27623765625	73607328125	9	true	0	false	5	true
68551	5364244140625	771735234375	6	true	0	false	10	true
68549	19016107421875	752572578125	13	true	1	true	16	true
68547	1991151171875	729621015625	9	true	0	false	8	true
68546	49686708984375	72781203125	12	true	0	false	15	true
68545	46716962890625	717796484375	13	true	1	true	8	true
68543	65444716796875	72910546875	6	true	0	false	10	true
68541	2768444140625	765591171875	14	true	0	false	7	true
68537	17558451171875	724911328125	16	true	0	false	9	true
68535	2440526953125	73122234375	10	true	0	false	7	true
68533	330019921875	752356796875	25	true	1	true	8	true
68532	1657641357421870	750320703125	10	true	0	false	17	true
68531	1.18161e+16	757897421875	9	true	1	true	8	true
68530	3258960205078120	713076484375	7	true	1	true	10	true
68529	30645732421875	7210884375	16	true	2	true	10	true
68528	24670244140625	745544921875	9	true	1	true	12	true
68527	30161796875	75291203125	9	true	2	true	12	true
68524	222370654296875	77455109375	8	true	0	false	14	true
68523	1160734619140620	76958078125	7	true	0	false	8	true
68521	3700294189453120	77201453125	9	true	0	false	14	true
68519	3755827392578120	73341734375	9	true	1	true	10	true
68516	2374421630859370	762439765625	6	true	1	true	13	true
68513	1726281982421870	737719609375	10	true	0	false	15	true
68512	23289853515625	729678671875	14	true	0	false	10	true
68510	50364052734375	750739140625	7	true	0	false	15	true
68509	547510205078125	742536953125	8	true	0	false	12	true
68508	3846470947265620	70347375	10	true	0	false	8	true
68507	4480533203125	696549140625	8	true	1	true	10	true
68506	3953435791015620	759723671875	7	true	0	false	12	true
68501	3550189453125	71369515625	7	true	0	false	9	true
68499	1.86077e+16	7201859375	12	true	0	false	8	true
68497	75162451171875	735070703125	9	true	0	false	7	true
68492	10491791015625	708932421875	13	true	0	false	9	true
68491	103819990234375	717086484375	11	true	1	true	8	true
68489	95893876953125	72826453125	14	true	0	false	8	true
68488	11755849609375	714114296875	11	true	0	false	10	true
68487	126518466796875	71572375	15	true	1	true	6	true
68485	132153095703125	71891359375	14	true	0	false	8	true
68481	1990691796875	719189375	10	true	2	true	5	true
68478	140241474609375	70954359375	11	true	0	false	7	true
68477	1265121875	70136546875	10	true	0	false	6	true
68474	1530017578125	70228796875	17	true	1	true	7	true
68473	14674423828125	7004678125	12	true	0	false	4	true
68469	13059125	732277265625	7	true	0	false	8	true
68468	119696533203125	695130859375	10	true	0	false	10	true
68463	29517796875	7682821875	9	true	0	false	11	true
68461	4434875	78598796875	8	true	0	false	12	true
68459	18450021484375	719818515625	12	true	0	false	7	true
68457	21878212890625	736535859375	14	true	0	false	6	true
68456	112060673828125	728466484375	10	true	0	false	7	true
68453	3596533203125	721239296875	9	true	0	false	8	true
68451	163313583984375	717123515625	0	false	0	false	7	true
68449	85075791015625	719346796875	9	true	0	false	6	true
68447	3619809375	740779140625	10	true	0	false	13	true
68446	662776904296875	716243828125	18	true	1	true	2	true
68445	7491587890625	71384640625	8	true	1	true	12	true
68440	3880553515625	780756484375	3	true	0	false	14	true
68439	376386796875	7794109375	9	true	0	false	11	true
68438	3994353125	769721015625	10	true	1	true	7	true
68437	3769052734375	76316078125	9	true	0	false	15	true
68427	3709581640625	787438671875	7	true	0	false	8	true
68426	3553859765625	76783734375	3	true	0	false	4	true
68422	7422128295898430	7099496875	15	true	0	false	7	true
68420	1.9766e+16	695662265625	9	true	1	true	4	true
68419	280756884765625	694400078125	4	true	1	true	17	true
68417	32629853515625	681895625	10	true	0	false	7	true
68413	358148046875	78936484375	9	true	1	true	8	true
68412	177662548828125	707293046875	10	true	0	false	5	true
68410	3685773828125	69672046875	13	true	0	false	4	true
68409	37479421875	69532890625	20	true	0	false	5	true
68405	2889826904296870	7915009375	17	true	0	false	9	true
68403	9748232421875	69973359375	6	true	0	false	5	true
68401	342204921875	748140625	7	true	1	true	7	true
68400	23842673828125	70924390625	11	true	0	false	4	true
68399	2511882421875	716748359375	8	true	0	false	11	true
68397	2390442578125	699838828125	15	true	0	false	7	true
68394	22177755859375	7151871875	5	true	0	false	6	true
68393	22810390625	71971546875	15	true	0	false	9	true
68389	17421970703125	709696015625	10	true	0	false	9	true
68388	540792041015625	705655625	9	true	0	false	2	true
68385	22089419921875	70516265625	11	true	0	false	4	true
68383	202170546875	70522421875	11	true	1	true	7	true
68382	3085588671875	71742125	8	true	1	true	8	true
68381	30654822265625	711506328125	16	true	0	false	9	true
68380	3144055078125	70509765625	15	true	0	false	3	true
68379	31614486328125	695547734375	10	true	0	false	5	true
68375	29779708984375	703933984375	12	true	0	false	5	true
68374	2901231640625	716472265625	11	true	1	true	7	true
68372	27742060546875	71447421875	10	true	0	false	6	true
68370	265447421875	721450390625	11	true	0	false	6	true
68366	32778265625	707319921875	9	true	0	false	8	true
68363	141930361328125	691574375	10	true	0	false	8	true
68361	7009767578125	704523046875	10	true	1	true	3	true
68357	376121640625	749453984375	7	true	0	false	8	true
68356	2835136328125	695274140625	6	true	0	false	5	true
68354	4012070703125	746055390625	4	true	0	false	10	true
68353	3880934765625	74221765625	21	true	0	false	12	true
68351	41189609375	74547546875	2	true	0	false	23	true
68350	391689609375	723610546875	14	true	0	false	9	true
68349	38671953125	71860140625	9	true	0	false	5	true
68347	3963807421875	73183875	9	true	2	true	9	true
68345	42629015625	750328671875	9	true	2	true	7	true
68343	3765933984375	71574375	9	true	0	false	10	true
68341	3639473828125	68370171875	5	true	5	true	6	true
68340	451720703125	74279078125	8	true	0	false	12	true
68339	4585075390625	740465078125	3	true	1	true	18	true
68338	4377110546875	748797890625	7	true	1	true	10	true
68329	25222365234375	69998828125	6	true	1	true	4	true
68324	429350859375	724983828125	23	true	0	false	7	true
68323	4208115625	73171234375	7	true	0	false	8	true
68321	4290265234375	716905859375	7	true	0	false	8	true
68320	2869566162109370	6550040234375	11	true	0	false	4	true
68319	2467642333984370	673728125	7	true	0	false	7	true
68318	44462640625	703035703125	8	true	0	false	9	true
68317	42566375	69936375	3	true	1	true	8	true
68315	1149028076171870	67494484375	5	true	0	false	8	true
68313	4320407421875	711790078125	6	true	1	true	9	true
68308	4065644921875	7139878125	10	true	0	false	14	true
68307	3956569921875	70337484375	12	true	0	false	11	true
68306	40541234375	7222534375	5	true	0	false	11	true
68298	4062712890625	691642578125	7	true	0	false	8	true
68293	4101729296875	76879375	6	true	1	true	13	true
68292	500857421875	66118484375	11	true	0	false	5	true
68291	408906884765625	66616578125	12	true	0	false	6	true
68288	4189519140625	763489296875	7	true	0	false	9	true
68285	63954248046875	658443046875	10	true	0	false	5	true
68282	3313100390625	680870390625	9	true	1	true	5	true
68281	3352512109375	66841546875	5	true	1	true	6	true
68277	3921887109375	792746875	6	true	1	true	6	true
68274	958246484375	681422109375	11	true	0	false	11	true
68273	10427822265625	6799334375	11	true	0	false	5	true
68272	686490869140625	67574140625	10	true	1	true	7	true
68271	7351216796875	688939453125	12	true	0	false	3	true
68270	20627525390625	69455171875	8	true	0	false	5	true
68269	1906837109375	69115046875	10	true	0	false	4	true
68265	54484140625	67364640625	6	true	0	false	7	true
68261	4511003515625	717434453125	6	true	0	false	9	true
68257	162422021484375	677669296875	9	true	0	false	4	true
68255	83239072265625	666422890625	4	true	0	false	8	true
68253	92685556640625	673681875	15	true	0	false	1	true
68252	46923125	70821625	5	true	1	true	11	true
68251	465507734375	719721796875	18	true	0	false	5	true
68249	4745926171875	71443625	12	true	1	true	4	true
68247	4633652734375	73039984375	7	true	0	false	5	true
68245	4810921484375	700238125	2	true	0	false	10	true
68243	47869796875	725805546875	5	true	0	false	6	true
68241	2332690234375	690612109375	8	true	1	true	4	true
68239	4782398046875	73454578125	32	true	0	false	4	true
68236	1.86499e+16	6334829296875	13	true	0	false	11	true
68235	184290576171875	64312328125	10	true	0	false	7	true
68231	595190185546875	6491714453125	7	true	0	false	8	true
68229	96802578125	6522988671875	11	true	0	false	1	true
68227	16947455078125	68768421875	7	true	0	false	4	true
68226	3415978125	695846953125	15	true	0	false	6	true
68225	350131015625	701022734375	8	true	0	false	8	true
68221	12662666015625	678232421875	7	true	1	true	10	true
68219	82561982421875	6458814453125	10	true	0	false	5	true
68217	4341431640625	777645625	20	true	0	false	5	true
68216	30487408203125	67818796875	12	true	0	false	7	true
68215	30854046875	668890625	10	true	1	true	12	true
68213	30296080078125	685672421875	16	true	0	false	4	true
68212	4112159765625	78482734375	3	true	0	false	9	true
68211	42564328125	78983953125	6	true	0	false	9	true
68208	32036302734375	681668046875	5	true	0	false	6	true
68203	794616455078125	700716796875	7	true	0	false	8	true
68197	11946177734375	658440859375	13	true	0	false	0	false
68196	403257578125	656804375	26	true	0	false	5	true
68195	3860426953125	6725734375	7	true	0	false	7	true
68192	99107451171875	66390921875	8	true	1	true	7	true
68189	63552412109375	633181640625	8	true	0	false	2	true
68187	349058046875	684700390625	5	true	1	true	11	true
68185	4802776953125	678841171875	10	true	1	true	10	true
68183	4251129296875	66334734375	10	true	1	true	3	true
68179	44000.25	68560515625	6	true	0	false	7	true
68177	4921535546875	703934453125	4	true	1	true	3	true
68175	2074177734375	676427890625	3	true	0	false	5	true
68174	160504814453125	663170859375	8	true	0	false	6	true
68173	1828266015625	65309046875	6	true	0	false	6	true
68171	4913971875	683023984375	4	true	0	false	11	true
68169	17865384765625	6660265625	10	true	1	true	5	true
68165	92151416015625	639227109375	10	true	0	false	4	true
68159	4657141015625	67601140625	9	true	0	false	10	true
68158	490547734375	669572578125	8	true	0	false	5	true
68157	4830403125	64320.25	7	true	0	false	6	true
68153	9800403442382810	6255381640625	10	true	0	false	1	true
68151	45856671875	68879296875	8	true	0	false	4	true
68145	132785380859375	6506302734375	8	true	0	false	2	true
68144	30291708984375	637152421875	12	true	0	false	5	true
68143	29473828125	648902578125	7	true	0	false	5	true
68140	19348166015625	6681796875	7	true	0	false	8	true
68139	20805865234375	6551033984375	6	true	0	false	1	true
68136	1743277734375	678188203125	11	true	0	false	5	true
68135	1803467578125	6828228125	12	true	0	false	5	true
68132	16419625	6414658203125	9	true	0	false	2	true
68128	4671602734375	660761484375	8	true	0	false	4	true
68127	4607556640625	646201875	5	true	0	false	6	true
68126	4725561328125	6186218359375	8	true	0	false	6	true
68125	4656955078125	6277655078125	7	true	0	false	11	true
68124	4535707421875	6175202734375	4	true	0	false	6	true
68120	361060625	6502768359375	8	true	0	false	8	true
68119	3570720703125	641031953125	9	true	0	false	5	true
68117	350331796875	651993046875	11	true	2	true	6	true
68115	4760091796875	6075024609375	12	true	0	false	5	true
68113	3655315625	631302578125	6	true	0	false	3	true
68112	3488544140625	6321456640625	10	true	0	false	5	true
68107	3301231640625	63209921875	6	true	0	false	4	true
68103	26611037109375	69323484375	13	true	0	false	2	true
68101	46501142578125	630109921875	10	true	0	false	7	true
68100	4371082421875	63668109375	7	true	0	false	3	true
68099	4242051953125	6464380078125	13	true	0	false	8	true
68098	4463522265625	6527614453125	7	true	0	false	3	true
68096	41974328125	628385859375	7	true	0	false	4	true
68094	472392265625	5914198046875	6	true	2	true	2	true
68093	4582304296875	5923391796875	6	true	0	false	7	true
68088	274441015625	620384296875	10	true	0	false	2	true
68087	263522216796875	6089739453125	10	true	0	false	9	true
68085	28840521484375	656418515625	11	true	0	false	3	true
68082	4231142578125	604504921875	9	true	0	false	3	true
68081	4141594921875	60898671875	8	true	1	true	1	true
68078	4403197265625	60345875	6	true	0	false	2	true
68073	1812090625	6281775390625	7	true	0	false	4	true
68071	4513431640625	6631446875	14	true	1	true	2	true
68070	4564772265625	579623984375	7	true	0	false	2	true
68067	22106712890625	661509375	12	true	1	true	4	true
68066	25109328125	64907859375	9	true	0	false	4	true
68065	26046197265625	655381796875	8	true	0	false	3	true
68063	2417522265625	657666171875	8	true	0	false	4	true
68061	2371392578125	6470079296875	7	true	0	false	6	true
68060	26604443359375	63750171875	12	true	1	true	6	true
68059	25315546875	6328253515625	11	true	1	true	9	true
68057	2303676953125	6343294140625	8	true	0	false	1	true
68055	27003435546875	66295640625	5	true	0	false	8	true
68054	2633800390625	624828046875	11	true	0	false	2	true
68049	20596978515625	6306778125	5	true	0	false	3	true
68045	488688828125	619973828125	10	true	0	false	6	true
68043	48777294921875	641221953125	13	true	0	false	2	true
68041	1.63669e+16	59733171875	4	true	0	false	8	true
68040	81669150390625	62460375	10	true	0	false	1	true
68039	9131966796875	620729296875	8	true	0	false	8	true
68035	489996953125	603065546875	5	true	0	false	8	true
68033	397243046875	6301397265625	6	true	0	false	5	true
68029	107417265625	635417578125	7	true	0	false	0	false
68027	7193224609375	6366345703125	5	true	0	false	8	true
68023	28425501953125	67344703125	4	true	0	false	4	true
68019	31738201171875	618034296875	4	true	0	false	1	true
68018	3832577734375	6328981640625	3	true	0	false	3	true
68016	15237880859375	632114609375	18	true	1	true	5	true
68015	16685765625	6153296484375	8	true	0	false	1	true
68014	15237740234375	613526875	12	true	0	false	2	true
68010	141118720703125	6261273046875	8	true	0	false	3	true
68009	133835625	6170566796875	9	true	0	false	3	true
68006	120860849609375	600557890625	8	true	1	true	3	true
68005	1296330078125	6068375390625	7	true	0	false	5	true
68001	65296943359375	6173951171875	6	true	0	false	3	true
68000	4935391796875	75165328125	23	true	2	true	3	true
67997	24568822265625	672054140625	10	true	0	false	0	false
67995	22865173828125	617840625	7	true	0	false	3	true
67993	21568025390625	614599921875	15	true	0	false	4	true
67991	361958515625	6087566796875	7	true	0	false	2	true
67990	106438427734375	6107946484375	7	true	0	false	5	true
67989	11585857421875	6195998828125	7	true	0	false	1	true
67983	29189294921875	623015546875	4	true	0	false	3	true
67981	433819375	5800951953125	9	true	0	false	3	true
67979	138979892578125	5871767578125	13	true	0	false	2	true
67977	3827274609375	6042561328125	10	true	0	false	2	true
67975	2582812744140620	5724076171875	7	true	0	false	3	true
67973	4387022265625	78691.75	1	true	0	false	11	true
67971	4395649609375	5630803125	9	true	0	false	2	true
67969	408198828125	6116255078125	3	true	0	false	2	true
67967	41861.25	59224109375	8	true	0	false	2	true
67966	21730671875	59947109375	3	true	0	false	6	true
67963	456341953125	76591890625	3	true	0	false	7	true
67961	15303943359375	5963751171875	7	true	0	false	0	false
67960	33295234375	5958999609375	9	true	0	false	2	true
67959	3434238671875	605854375	6	true	0	false	5	true
67957	3421146875	5876406640625	13	true	1	true	0	false
67953	3599325390625	5892470703125	6	true	0	false	1	true
67952	4607162109375	5526446875	9	true	0	false	1	true
67951	434551328125	550090078125	7	true	0	false	1	true
67949	42601703125	5648523828125	8	true	0	false	0	false
67945	4247134375	5417223828125	7	true	0	false	1	true
67943	493974765625	584548046875	7	true	0	false	3	true
67942	400401015625	5619165234375	5	true	0	false	8	true
67941	4032808984375	5521821484375	9	true	0	false	1	true
67937	351193798828125	593374921875	10	true	0	false	4	true
67935	401139921875	61432203125	8	true	0	false	3	true
67933	4543552734375	5658495703125	7	true	0	false	5	true
67931	470580859375	5966723828125	6	true	1	true	10	true
67929	4026018359375	584061875	8	true	0	false	2	true
67927	107447216796875	577155390625	4	true	0	false	4	true
67926	486370390625	55535921875	4	true	0	false	2	true
67925	4885793359375	573072265625	10	true	0	false	4	true
67924	3847678515625	5591259765625	11	true	0	false	0	false
67923	3805614453125	547075625	3	true	0	false	10	true
67917	417233046875	57327796875	6	true	0	false	3	true
67916	3672305078125	5742218359375	10	true	1	true	20	true
67913	367378759765625	5833394921875	7	true	0	false	2	true
67911	487604765625	5292914453125	7	true	0	false	1	true
67910	471164111328125	5593785546875	7	true	1	true	0	false
67908	20685275390625	5883069140625	5	true	0	false	0	false
67907	18989267578125	5843348046875	7	true	0	false	1	true
67903	29527626953125	5947488671875	6	true	0	false	2	true
67902	4495435546875	524138203125	6	true	0	false	3	true
67901	4367675390625	5280698046875	11	true	0	false	2	true
67898	6830822265625	5944231640625	9	true	1	true	4	true
67897	714058154296875	5756781640625	10	true	0	false	3	true
67896	100169794921875	58635546875	6	true	0	false	2	true
67895	94244208984375	5770978125	4	true	0	false	1	true
67894	83818046875	5927945703125	5	true	0	false	0	false
67889	9619478515625	5635211328125	8	true	0	false	1	true
67885	32287548828125	5829162109375	10	true	0	false	1	true
67883	547346044921875	5763195703125	3	true	0	false	1	true
67882	24069927734375	5959693359375	9	true	0	false	1	true
67881	23599734375	5818460546875	7	true	0	false	4	true
67877	493307265625	5081978515625	8	true	0	false	4	true
67876	611994091796875	5365984375	7	true	0	false	5	true
67875	641457275390625	5531588671875	5	true	0	false	0	false
67874	4749784375	5094713671875	12	true	0	false	4	true
67873	4750973046875	4974472265625	5	true	0	false	1	true
67868	24785708984375	5694089453125	6	true	0	false	2	true
67867	255635234375	5565376171875	4	true	0	false	1	true
67863	261625390625	5870566015625	4	true	0	false	1	true
67862	4665700390625	477898359375	4	true	0	false	2	true
67860	127130224609375	57735.75	8	true	1	true	0	false
67858	28844830078125	5625043359375	13	true	0	false	1	true
67857	296376796875	57445140625	3	true	0	false	24	true
67853	31714400390625	5579250390625	5	true	0	false	0	false
67852	132675849609375	5483629296875	4	true	0	false	3	true
67851	1243222265625	5372790234375	4	true	0	false	4	true
67849	46530380859375	512416171875	8	true	0	false	0	false
67847	1167570703125	5630815234375	8	true	0	false	3	true
67846	99682744140625	5482099609375	9	true	0	false	0	false
67842	23806591796875	5494741796875	4	true	0	false	0	false
67840	147453955078125	5640004296875	3	true	0	false	3	true
67839	1560762890625	5489269140625	8	true	1	true	2	true
67836	1882258203125	5510140234375	7	true	0	false	2	true
67835	17446728515625	5691659765625	2	true	0	false	1	true
67831	21910859375	5754756640625	8	true	0	false	1	true
67828	41110375	518857265625	5	true	0	false	1	true
67827	3915074609375	536799765625	6	true	0	false	0	false
67824	1.25085e+16	533848984375	5	true	0	false	2	true
67823	3004095703125	5220534375	6	true	0	false	0	false
67819	10935708984375	5107741015625	7	true	0	false	0	false
67818	3447518359375	5735572265625	6	true	0	false	3	true
67815	3606089599609370	5391273046875	4	true	0	false	4	true
67814	3347214453125	5413931640625	6	true	0	false	1	true
67811	82021318359375	5428002734375	6	true	0	false	1	true
67810	4461475390625	499182421875	2	true	0	false	2	true
67807	27582953125	54630640625	9	true	0	false	0	false
67806	92737978515625	5100965234375	3	true	0	false	13	true
67805	79547373046875	5118720703125	8	true	0	false	0	false
67801	22157853515625	54851828125	8	true	0	false	0	false
67800	166827109375	5325513671875	6	true	1	true	1	true
67797	878574951171875	482361796875	4	true	0	false	0	false
67795	3552969921875	5551423046875	5	true	0	false	1	true
67793	2888372265625	53127046875	8	true	0	false	1	true
67792	139204287109375	5135401953125	4	true	0	false	3	true
67791	118988505859375	50118484375	3	true	0	false	2	true
67788	386661796875	4985933203125	2	true	0	false	1	true
67787	367448671875	4992080078125	9	true	0	false	0	false
67783	3516845703125	4895882421875	4	true	0	false	0	false
67782	4185490234375	4819646875	3	true	0	false	1	true
67781	4318107421875	468474765625	7	true	0	false	2	true
67780	7767738037109370	46129046875	8	true	0	false	0	false
67779	1.16984e+16	4519623828125	9	true	0	false	3	true
67776	1.41438e+16	42437953125	6	true	0	false	0	false
67774	3122267578125	5016276953125	3	true	0	false	0	false
67773	3268595703125	5113169921875	15	true	1	true	1	true
67771	2885525146484370	4726532421875	2	true	0	false	2	true
67765	313170458984375	4956127734375	2	true	0	false	7	true
67763	30614859375	5321530859375	4	true	0	false	2	true
67762	777441162109375	46072984375	7	true	0	false	0	false
67761	9848875	4785237890625	11	true	1	true	1	true
67759	665238671875	484905625	2	true	0	false	1	true
67755	21443169921875	5048143359375	3	true	0	false	2	true
67754	4910537109375	404338515625	5	true	0	false	6	true
67753	47569609375	4117304296875	3	true	0	false	1	true
67750	4811503125	4484642578125	4	true	1	true	2	true
67743	1926496875	5209178515625	7	true	1	true	0	false
67741	4023308203125	45111015625	4	true	0	false	2	true
67739	32180146484375	4241403125	4	true	0	false	1	true
67738	477918125	3879515234375	3	true	0	false	0	false
67737	4849578515625	3751796484375	8	true	1	true	2	true
67734	34830109375	462751015625	8	true	0	false	0	false
67733	3362009375	4438637109375	6	true	0	false	0	false
67730	45341546875	435943515625	2	true	0	false	0	false
67727	4410229296875	418614375	3	true	0	false	0	false
67726	622232861328125	440351796875	3	true	5	true	0	false
67725	672427001953125	4277239453125	5	true	1	true	1	true
67723	48172470703125	445684765625	5	true	0	false	5	true
67721	809042333984375	41117125	0	false	0	false	9	true
67717	27962447265625	4983773828125	3	true	0	false	0	false
67714	15595326171875	4764587109375	4	true	0	false	0	false
67713	17149662109375	4815558984375	0	false	0	false	11	true
67712	398448828125	4087412890625	1	true	0	false	0	false
67709	3150478125	4733797265625	4	true	0	false	1	true
67705	90299384765625	4385498828125	4	true	0	false	1	true
67703	491275390625	354880390625	5	true	0	false	2	true
67701	2171516015625	4609243359375	3	true	0	false	3	true
67699	4048459765625	3827822265625	5	true	0	false	1	true
67698	3491455078125	4265834765625	2	true	0	false	1	true
67695	13645404296875	4361253515625	1	true	0	false	1	true
67693	30664173828125	4314933203125	5	true	0	false	0	false
67689	375586953125	4049683984375	5	true	0	false	4	true
67688	17536513671875	45255015625	1	true	0	false	2	true
67685	4387220703125	346678046875	2	true	0	false	0	false
67683	22041810546875	437713203125	8	true	0	false	0	false
67682	113804228515625	4174303515625	3	true	0	false	1	true
67680	4795536328125	32202798828125	1	true	1	true	0	false
67677	24930478515625	4372721484375	4	true	0	false	0	false
67676	62625576171875	360476328125	2	true	0	false	16	true
67675	47908466796875	33088265625	2	true	0	false	0	false
67672	2641363525390620	381040859375	3	true	0	false	0	false
67668	29955201171875	38716453125	6	true	0	false	1	true
67667	3162466015625	3986926171875	2	true	1	true	7	true
67666	1.02521e+16	3480047265625	1	true	0	false	6	true
67665	1.02863e+16	3529979296875	6	true	0	false	0	false
67661	3893920703125	3531669921875	1	true	0	false	1	true
67657	449317890625	29978123046875	38	true	1	true	12	true
67655	21778.75	404730859375	3	true	0	false	1	true
67654	8593041015625	3450700390625	15	true	0	false	1	true
67651	1321671875	3981684375	0	false	0	false	5	true
67650	42286046875	30082759765625	14	true	1	true	0	false
67649	413542578125	31961603515625	2	true	0	false	2	true
67646	17170201171875	4008669921875	1	true	0	false	1	true
67645	1808680859375	3761775390625	6	true	0	false	0	false
67641	126998017578125	363817109375	2	true	1	true	0	false
67639	342561796875	373304921875	3	true	0	false	0	false
67638	4781166015625	2580246484375	1	true	1	true	0	false
67637	4842187890625	282963359375	5	true	0	false	1	true
67629	107276728515625	31002716796875	0	false	8	true	0	false
67628	2502472265625	30644369140625	5	true	0	false	0	false
67627	25187818359375	30340875	6	true	0	false	0	false
67625	23239767578125	310278125	7	true	0	false	0	false
67624	207137890625	34448	1	true	0	false	0	false
67622	23725716796875	352134140625	7	true	0	false	1	true
67621	24426564453125	384768515625	8	true	1	true	13	true
67617	2600382421875	3318343359375	1	true	0	false	0	false
67613	76072880859375	2586419921875	0	false	0	false	9	true
67612	1202207763671870	23115484375	5	true	0	false	0	false
67611	2393645751953120	207075390625	2	true	0	false	1	true
67610	1.85662e+16	2755284765625	3	true	0	false	0	false
67606	387459609375	28765357421875	2	true	0	false	0	false
67605	41717140625	26274591796875	5	true	0	false	0	false
67601	16160396484375	30781953125	2	true	0	false	0	false
67600	450022578125	23419361328125	10	true	0	false	1	true
67596	18369798828125	27241060546875	6	true	0	false	2	true
67595	16868146484375	26247974609375	9	true	0	false	0	false
67592	457003515625	17649966796875	1	true	0	false	10	true
67588	471817265625	179465703125	11	true	1	true	0	false
67587	4759203515625	2064439453125	2	true	0	false	0	false
67584	19195671875	210370703125	15	true	0	false	0	false
67580	29334958984375	23399861328125	2	true	0	false	0	false
67576	155340986328125	1858568359375	1	true	1	true	6	true
67575	12038759765625	17459357421875	7	true	0	false	0	false
67567	10141314453125	150784609375	9	true	0	false	2	true
67565	1860887939453120	1461521875	1	true	0	false	0	false
67564	577203466796875	141313076171875	0	false	0	false	4	true
67562	3338041796875	1439997265625	0	false	13	true	0	false
67561	32360806640625	17585998046875	1	true	0	false	0	false
67558	25065318359375	1673446484375	5	true	1	true	2	true
67557	279391640625	1561390625	2	true	0	false	0	false
67553	4661708203125	14283623046875	8	true	0	false	0	false
67545	346074609375	99353896484375	6	true	0	false	0	false
67542	4774441796875	680599365234375	4	true	0	false	0	false
67541	456120078125	65041103515625	9	true	1	true	0	false
67539	4177021484375	79819609375	4	true	0	false	0	false
67536	90788193359375	5666322265625	0	false	1	true	10	true
67535	82961494140625	4645439453125	2	true	0	false	7	true
67534	114968095703125	587830908203125	0	false	0	false	6	true
67530	36597609375	47302060546875	4	true	0	false	0	false
67529	3345458203125	621915625	6	true	0	false	0	false
67525	1885292578125	698666064453125	4	true	0	false	0	false
67523	2663431640625	87978125	1	true	0	false	0	false
67521	428451484375	7397945556640620	5	true	0	false	0	false
67519	4819673828125	2443733642578120	19	true	0	false	0	false
67517	278165966796875	1379827880859370	9	true	1	true	0	false
67515	4634858203125	7003987426757810	6	true	0	false	0	false
