# Supplementary material for: A Novel Liquid Biopsy Method Based on Specific Combinations of Vesicular Markers Allows Us to Discriminate Prostate Cancer from Hyperplasia
Source: Cells. 2024 Jul 31;13(15):1286. doi: 10.3390/cells13151286 (PMC11311686; doi:10.3390/cells13151286)
Supplement: Supplementary file 1 [file cells-13-01286-s001.zip › Dataset S1-Raw data CODI BiliGeCT Prostata/Raw data CODI BiliGeCT Prostata/090223_STAT3_Cyclin_D1_PR20-01-1__counting_scatter.xlsx]

## Sheet: 090223_STAT3_Cyclin_D1_PR20-01-
counting parameters
radius (nm)	300
bin width (nm)	20
locs in bin threshold	1
active channels
channel name	channel reference	min	max
Channel 0	ch0	1	10000000
Channel 1	ch1	1	10000000
Channel 2	ch2	1	10000000
clusters are positive for a channel if their counts fall within min (inclusive) and max (exclusive) for that channel
	population phenotypes	number of clusters
triple positive	Channel 0, Channel 1, Channel 2	377
double positive	Channel 0, Channel 1	19
double positive	Channel 0, Channel 2	719
double positive	Channel 1, Channel 2	1
single positive	Channel 0	118
single positive	Channel 1	0
single positive	Channel 2	17
	total positive clusters	1251
3 clusters were negative for every channel
all positive clusters are listed here
columns show counts and positivity for channels with thresholds switched on
to see the full data including negative clusters please export a csv from the counting histogram rather than the counting scatter plot
cluster id	centroid x (nm)	centroid y (nm)	count for Channel 0	positive for Channel 0	count for Channel 1	positive for Channel 1	count for Channel 2	positive for Channel 2
124313	97736474609375	787034453125	10	true	3	true	18	true
124312	107060927734375	786833828125	15	true	2	true	19	true
124311	11280478515625	780689296875	15	true	0	false	19	true
124303	10273158203125	78237640625	14	true	1	true	17	true
124300	125775322265625	776264609375	20	true	0	false	16	true
124299	13102921875	78671734375	20	true	1	true	15	true
124298	14087912109375	786981875	26	true	2	true	23	true
124297	1382844921875	7712296875	20	true	1	true	14	true
124295	147348193359375	783490390625	24	true	1	true	19	true
124293	120090458984375	787478125	9	true	3	true	17	true
124291	55075400390625	771739375	16	true	1	true	19	true
124290	527938330078125	7725465625	15	true	4	true	22	true
124289	32511943359375	761066875	16	true	0	false	15	true
124288	2831620361328120	7594321875	21	true	0	false	20	true
124286	561394873046875	775250546875	10	true	0	false	23	true
124285	7673056640625	78118109375	62	true	1	true	16	true
124284	77555673828125	778711640625	41	true	0	false	11	true
124282	4090761474609370	76173203125	14	true	1	true	24	true
124281	629327197265625	753015546875	14	true	3	true	29	true
124280	64444013671875	75143140625	13	true	2	true	33	true
124279	631534765625	775182578125	20	true	2	true	13	true
124277	95084013671875	773446796875	7	true	1	true	12	true
124276	100254716796875	7762228125	15	true	0	false	16	true
124272	13819779296875	792366328125	14	true	0	false	23	true
124268	6272705078125	780935859375	14	true	1	true	21	true
124267	1.94247e+16	773011953125	22	true	2	true	10	true
124266	1868859375	768151875	14	true	0	false	17	true
124264	474528466796875	758624921875	17	true	0	false	22	true
124263	488767822265625	788635859375	10	true	0	false	26	true
124262	571444921875	7885821875	24	true	5	true	17	true
124256	632020068359375	757857265625	20	true	1	true	14	true
124252	652733935546875	744740859375	9	true	1	true	20	true
124251	1.56959e+16	77889703125	22	true	1	true	18	true
124248	149780166015625	7928053125	21	true	0	false	15	true
124247	112155400390625	77266328125	22	true	0	false	13	true
124246	105303603515625	77095796875	21	true	2	true	16	true
124244	1.09586e+16	7687396875	11	true	0	false	26	true
124242	9926443359375	76557625	14	true	0	false	30	true
124241	256045556640625	75263859375	10	true	0	false	21	true
124240	1714740478515620	7527146875	13	true	2	true	18	true
124238	7066927734375	788258515625	20	true	3	true	24	true
124236	1.20194e+16	757384140625	19	true	2	true	20	true
124234	802830126953125	78717046875	22	true	0	false	17	true
124233	4080978271484370	78551125	18	true	1	true	13	true
124232	473093994140625	783996796875	11	true	1	true	21	true
124231	12756763671875	756756640625	14	true	1	true	19	true
124230	1217891015625	75533734375	8	true	1	true	14	true
124228	5129715576171870	766923203125	17	true	0	false	14	true
124227	122194853515625	76229421875	24	true	1	true	15	true
124224	387122900390625	75080828125	16	true	0	false	16	true
124218	5134265625	780077265625	16	true	0	false	4	true
124217	5020505859375	745106796875	15	true	0	false	14	true
124216	48995322265625	75011109375	18	true	1	true	26	true
124214	3419349365234370	78507	11	true	1	true	33	true
124213	112049140625	765695546875	22	true	0	false	10	true
124206	424603125	792947578125	19	true	1	true	17	true
124205	1895524609375	760068984375	14	true	1	true	19	true
124204	195196640625	762861875	17	true	1	true	14	true
124202	554079248046875	741588671875	10	true	1	true	17	true
124197	844723828125	779289765625	19	true	2	true	15	true
124192	2466277587890620	7676934375	14	true	1	true	12	true
124191	276565478515625	783195546875	13	true	0	false	17	true
124190	2286954345703120	780065078125	12	true	1	true	18	true
124188	2075543701171870	78400640625	12	true	4	true	14	true
124184	1986855859375	756099375	18	true	1	true	13	true
124181	164395703125	78502546875	13	true	0	false	12	true
124180	169629140625	77891140625	14	true	2	true	27	true
124179	19239947265625	776726875	21	true	0	false	10	true
124175	156533642578125	79501984375	10	true	0	false	10	true
124174	1.16862e+16	784837890625	13	true	0	false	19	true
124171	66881005859375	743631015625	18	true	0	false	31	true
124170	1.29484e+16	742011015625	9	true	1	true	15	true
124168	158485107421875	7909915625	20	true	2	true	15	true
124166	20441755859375	767278515625	17	true	0	false	15	true
124164	1765798046875	7739309375	9	true	1	true	17	true
124162	88691484375	785280546875	11	true	0	false	19	true
124158	18118259765625	77857953125	19	true	1	true	12	true
124157	1893283203125	7822984375	13	true	0	false	26	true
124149	241006103515625	732988359375	11	true	2	true	22	true
124148	1.86357e+16	7345234375	9	true	1	true	18	true
124145	16675	764520859375	17	true	1	true	11	true
124144	1755958984375	763824609375	15	true	0	false	20	true
124142	2753861083984370	743666328125	19	true	0	false	10	true
124137	640367822265625	763500625	16	true	2	true	15	true
124136	66593427734375	767836796875	13	true	1	true	13	true
124130	157324208984375	77251015625	14	true	0	false	15	true
124127	1447211328125	754035546875	25	true	3	true	29	true
124126	14841228515625	75468140625	21	true	0	false	27	true
124125	14638486328125	75878109375	10	true	0	false	24	true
124122	4099736022949210	758032734375	9	true	0	false	13	true
124118	13089064453125	79474078125	19	true	0	false	10	true
124117	137484033203125	754876640625	13	true	1	true	20	true
124116	13667392578125	745960859375	21	true	1	true	6	true
124115	2013233203125	739595625	20	true	0	false	20	true
124114	19780681640625	744123125	18	true	1	true	9	true
124113	1532285546875	7453709375	16	true	0	false	13	true
124112	157632900390625	75301453125	22	true	0	false	7	true
124110	149255830078125	76404765625	24	true	0	false	14	true
124109	154653466796875	762734765625	17	true	0	false	9	true
124105	8928845703125	773756796875	18	true	0	false	15	true
124104	900005078125	76563640625	12	true	2	true	18	true
124102	18090642578125	790969453125	14	true	1	true	13	true
124098	137590654296875	74097265625	24	true	1	true	9	true
124097	94185546875	75785.75	22	true	2	true	24	true
124096	9977009765625	75432734375	14	true	2	true	18	true
124093	3812675048828120	730523671875	25	true	1	true	15	true
124092	4243755859375	73105984375	23	true	1	true	13	true
124090	149829873046875	737027734375	15	true	0	false	14	true
124089	786137451171875	768903125	14	true	1	true	21	true
124088	7541134765625	760842421875	15	true	0	false	17	true
124085	3314281494140620	770198515625	20	true	0	false	16	true
124080	81653486328125	7593734375	21	true	0	false	13	true
124079	2513818115234370	72418765625	25	true	0	false	16	true
124075	41924931640625	73968953125	17	true	0	false	12	true
124072	45034541015625	771785234375	10	true	1	true	17	true
124066	784951953125	793198046875	10	true	2	true	17	true
124065	20496126953125	75136078125	18	true	1	true	14	true
124064	2091128515625	75551984375	24	true	0	false	17	true
124063	21650796875	766494765625	5	true	0	false	15	true
124062	21297880859375	76362859375	18	true	2	true	10	true
124053	524591455078125	735883046875	8	true	1	true	15	true
124052	481286376953125	7341103125	18	true	0	false	15	true
124050	532283203125	730663515625	14	true	2	true	17	true
124048	495832080078125	72767296875	14	true	1	true	18	true
124044	1429231640625	7636646875	12	true	0	false	11	true
124042	501556884765625	718591796875	11	true	0	false	10	true
124041	3184430908203120	71126109375	16	true	1	true	17	true
124040	2847051513671870	7070246875	16	true	0	false	17	true
124039	2111953125	789557421875	15	true	0	false	15	true
124038	20610453125	790638359375	17	true	0	false	15	true
124036	3743581787109370	70955.75	13	true	3	true	12	true
124035	1988055078125	790228984375	15	true	2	true	13	true
124033	445569580078125	718303515625	20	true	2	true	19	true
124031	8530814453125	747642421875	28	true	0	false	7	true
124030	8462771484375	7427440625	9	true	0	false	21	true
124029	8481017578125	752258984375	14	true	1	true	15	true
124026	20554453125	781940078125	21	true	0	false	14	true
124025	3410796142578120	721146640625	27	true	0	false	17	true
124023	127290634765625	748067265625	29	true	2	true	12	true
124022	12274880859375	743626796875	19	true	0	false	9	true
124015	23099666015625	782248046875	15	true	1	true	13	true
124014	22426677734375	78960453125	15	true	0	false	10	true
124013	21567357421875	77508671875	15	true	1	true	17	true
124012	21757904296875	780607734375	17	true	2	true	18	true
124010	22267021484375	778553046875	16	true	1	true	17	true
124007	1435993359375	745551953125	17	true	0	false	6	true
124005	2231707421875	762715625	12	true	0	false	12	true
124004	2273407421875	76856515625	21	true	2	true	12	true
124000	235941875	79286.75	10	true	0	false	27	true
123999	21883052734375	75812515625	15	true	1	true	13	true
123997	22324732421875	745617421875	21	true	1	true	9	true
123996	216415078125	73836203125	18	true	1	true	13	true
123984	718166552734375	73830953125	9	true	0	false	19	true
123983	3133567626953120	792685234375	69	true	1	true	57	true
123982	3193881103515620	794853125	46	true	2	true	48	true
123981	101956396484375	7424909375	19	true	0	false	13	true
123980	11355927734375	750317421875	20	true	2	true	7	true
123975	1.11418e+16	7109390625	13	true	0	false	11	true
123974	7788947143554680	72171265625	13	true	0	false	16	true
123970	116397900390625	756063515625	14	true	0	false	15	true
123968	1338214599609370	717848515625	10	true	1	true	10	true
123967	18333814453125	753459609375	15	true	0	false	9	true
123965	103353271484375	692614296875	24	true	0	false	22	true
123964	112434912109375	69019640625	30	true	0	false	23	true
123963	261288125	772631328125	13	true	0	false	27	true
123962	26556638671875	77818625	11	true	2	true	15	true
123961	2421248828125	759339375	19	true	1	true	16	true
123960	24691935546875	757914140625	14	true	0	false	16	true
123958	26309173828125	766131484375	10	true	1	true	30	true
123956	5892352294921870	695095859375	9	true	0	false	11	true
123955	23142537109375	749101328125	34	true	0	false	44	true
123954	22930908203125	757427109375	15	true	0	false	13	true
123952	24787703125	752372578125	18	true	1	true	14	true
123950	2500709375	778011796875	14	true	0	false	19	true
123949	28009361328125	778721953125	20	true	0	false	21	true
123948	27635703125	77560796875	16	true	1	true	18	true
123946	23531201171875	759988203125	16	true	2	true	12	true
123945	273516015625	765840234375	21	true	0	false	10	true
123944	27595494140625	757780390625	12	true	0	false	14	true
123940	24718130859375	74431046875	7	true	0	false	17	true
123939	285213359375	752494140625	25	true	1	true	12	true
123936	5937476196289060	704357890625	14	true	2	true	13	true
123935	2769465625	79314765625	7	true	1	true	12	true
123934	27861197265625	78790015625	15	true	1	true	14	true
123933	28239439453125	79080078125	11	true	0	false	22	true
123931	24064328125	768566171875	15	true	0	false	13	true
123930	24078154296875	776057421875	16	true	0	false	17	true
123928	24866802734375	737639375	16	true	0	false	11	true
123923	26607865234375	79104796875	9	true	0	false	17	true
123922	2567972265625	79244703125	23	true	0	false	24	true
123921	23909212890625	7508921875	21	true	0	false	8	true
123919	242675859375	788299453125	26	true	0	false	19	true
123916	2334409375	74149078125	16	true	0	false	7	true
123913	29048166015625	758328671875	22	true	1	true	9	true
123912	298428828125	7569846875	15	true	0	false	23	true
123911	27010408203125	75617890625	8	true	0	false	16	true
123908	2659266796875	78633.5	16	true	0	false	6	true
123902	2718433203125	784247265625	10	true	1	true	17	true
123900	30367880859375	758790859375	14	true	0	false	10	true
123895	29300.5	77117	16	true	2	true	12	true
123894	2860426953125	76876984375	13	true	1	true	23	true
123893	3073441015625	753749921875	20	true	0	false	13	true
123892	30950.5	75727375	12	true	1	true	14	true
123891	2985673828125	78565890625	15	true	1	true	15	true
123890	2918805078125	782790625	10	true	1	true	13	true
123888	29998712890625	791493515625	18	true	0	false	11	true
123883	16201560546875	7463271875	20	true	2	true	12	true
123882	16739607421875	74559859375	12	true	1	true	14	true
123879	1709873828125	73733390625	17	true	0	false	11	true
123878	17471669921875	734198125	21	true	1	true	14	true
123875	3026006640625	746045078125	13	true	0	false	13	true
123870	18063162109375	72830515625	15	true	1	true	27	true
123868	161793388671875	7222840625	19	true	1	true	5	true
123862	29183455078125	7940321875	23	true	0	false	14	true
123859	104800986328125	7273365625	18	true	2	true	12	true
123858	9620583984375	72645296875	17	true	0	false	7	true
123856	30368361328125	769263359375	17	true	0	false	10	true
123854	113620693359375	71794421875	11	true	2	true	5	true
123850	18794005859375	748725625	17	true	0	false	16	true
123848	1740096875	74959953125	15	true	0	false	16	true
123847	2567289453125	75909578125	24	true	2	true	6	true
123846	25128412109375	7659065625	15	true	1	true	12	true
123845	394225830078125	697450078125	17	true	1	true	24	true
123844	4024854736328120	699373125	19	true	1	true	18	true
123841	2548596484375	745378046875	18	true	0	false	11	true
123840	25796951171875	73961375	20	true	0	false	13	true
123838	43864296875	696872734375	16	true	0	false	10	true
123837	26787462890625	742768359375	23	true	0	false	10	true
123836	2686723046875	733823828125	15	true	1	true	9	true
123835	119147802734375	736260234375	22	true	2	true	18	true
123833	349612353515625	6917565625	16	true	1	true	13	true
123829	3702.5	682081171875	16	true	0	false	16	true
123828	290652734375	68556203125	9	true	1	true	15	true
123827	26617455078125	751243984375	16	true	1	true	7	true
123821	275526611328125	67838828125	19	true	0	false	9	true
123817	259944296875	7800296875	12	true	0	false	14	true
123815	80793623046875	72169125	21	true	2	true	22	true
123814	780797119140625	7283815625	15	true	1	true	9	true
123813	85935146484375	719117734375	16	true	0	false	5	true
123810	8710052734375	7088921875	11	true	0	false	11	true
123809	5977421875	674751015625	10	true	1	true	20	true
123808	8482066650390620	6773678125	16	true	0	false	7	true
123806	7965626953125	713005546875	11	true	0	false	9	true
123804	9330275390625	71694.75	19	true	3	true	8	true
123798	27711623046875	74408375	17	true	0	false	4	true
123795	6835765991210930	7378590625	12	true	0	false	16	true
123791	32683189453125	791462890625	26	true	0	false	20	true
123790	332308671875	786248828125	27	true	0	false	10	true
123789	3260825390625	770706171875	24	true	0	false	13	true
123788	32679544921875	777080234375	24	true	1	true	11	true
123786	104105107421875	709847578125	21	true	0	false	7	true
123785	3344739453125	771637734375	13	true	0	false	15	true
123782	3375009375	791278203125	16	true	0	false	21	true
123780	31869939453125	781928671875	10	true	2	true	19	true
123778	34548546875	79041359375	11	true	0	false	23	true
123774	3050887109375	778555390625	11	true	2	true	17	true
123772	30732134765625	784598203125	15	true	3	true	10	true
123771	3089503125	79297921875	15	true	1	true	11	true
123768	31208806640625	770658671875	12	true	0	false	14	true
123767	242261171875	7333228125	15	true	2	true	12	true
123766	247626015625	726228203125	18	true	0	false	13	true
123760	1767096484375	71995171875	16	true	1	true	10	true
123756	25805419921875	730653046875	17	true	0	false	13	true
123755	1295608203125	733891640625	27	true	0	false	13	true
123754	131213623046875	73872	24	true	0	false	9	true
123753	624734375	71540296875	12	true	2	true	17	true
123752	554385400390625	71596015625	16	true	3	true	12	true
123751	620430615234375	7058365625	16	true	0	false	18	true
123750	617699462890625	6989028125	17	true	0	false	11	true
123748	1304485546875	72653046875	19	true	0	false	9	true
123744	713443408203125	71892484375	14	true	0	false	7	true
123740	498627099609375	708491953125	15	true	0	false	11	true
123736	3397486328125	78014234375	5	true	1	true	15	true
123735	113485224609375	69192984375	28	true	0	false	18	true
123734	113092744140625	694982109375	16	true	0	false	25	true
123732	109994951171875	6892003125	15	true	0	false	7	true
123730	1099458203125	698647421875	8	true	1	true	21	true
123729	101243642578125	699125625	18	true	0	false	9	true
123726	111934619140625	706506953125	17	true	0	false	17	true
123725	8988439453125	694188828125	13	true	1	true	10	true
123724	81931923828125	69713328125	16	true	0	false	5	true
123723	94076630859375	68974640625	14	true	0	false	7	true
123720	123201396484375	690831796875	16	true	0	false	12	true
123716	12464912109375	70475078125	9	true	0	false	13	true
123712	2140159375	728524140625	21	true	1	true	10	true
123711	718170458984375	712777265625	11	true	0	false	14	true
123708	22096341796875	7219409375	15	true	1	true	7	true
123706	72692724609375	69484703125	14	true	2	true	9	true
123702	148169375	723652578125	16	true	0	false	9	true
123701	19033244140625	733313125	21	true	2	true	8	true
123699	140494765625	728318984375	14	true	1	true	10	true
123697	3661228515625	7925021875	9	true	0	false	14	true
123696	3575721484375	7901703125	12	true	0	false	13	true
123695	3647570703125	780621015625	12	true	0	false	13	true
123692	3629410546875	7723215625	12	true	1	true	11	true
123690	3671730859375	766479609375	14	true	1	true	15	true
123687	3439136328125	763949921875	12	true	0	false	13	true
123686	3490039453125	761861015625	19	true	0	false	6	true
123685	3525451953125	770816328125	13	true	0	false	13	true
123683	3580362890625	759119375	15	true	0	false	12	true
123678	18554443359375	741425859375	15	true	0	false	6	true
123676	37146921875	776098203125	13	true	0	false	13	true
123675	1387485546875	711328046875	16	true	0	false	18	true
123674	129569228515625	7031028125	13	true	1	true	6	true
123672	132393037109375	711674453125	17	true	0	false	6	true
123671	145967646484375	704718515625	23	true	0	false	10	true
123669	1583087890625	696914453125	11	true	0	false	19	true
123668	1540794921875	700859609375	20	true	0	false	12	true
123664	146287724609375	69396609375	12	true	0	false	11	true
123663	13658685546875	692293359375	17	true	0	false	6	true
123660	137122666015625	703356640625	11	true	4	true	9	true
123659	15860548828125	6892284375	13	true	0	false	9	true
123658	17053916015625	692930390625	7	true	0	false	14	true
123657	1689358203125	7038290625	19	true	1	true	12	true
123656	168979296875	71548.75	15	true	0	false	23	true
123650	2865296484375	74299046875	12	true	2	true	10	true
123647	23442439453125	728197265625	16	true	0	false	13	true
123646	2333283984375	721269921875	31	true	0	false	7	true
123643	97914296875	67882890625	18	true	0	false	3	true
123640	22397578125	693743671875	18	true	1	true	6	true
123639	26003666015625	722341484375	8	true	0	false	15	true
123637	28263609375	721808984375	21	true	1	true	4	true
123636	29017669921875	716503125	11	true	1	true	10	true
123634	2729898828125	725844296875	14	true	1	true	6	true
123630	8458634765625	687109609375	16	true	1	true	10	true
123628	676833642578125	727406640625	14	true	1	true	11	true
123627	19240568359375	711816953125	17	true	1	true	5	true
123626	1864262890625	712907265625	27	true	0	false	9	true
123624	1947537109375	722171953125	17	true	0	false	5	true
123623	20230271484375	70279140625	11	true	1	true	7	true
123621	1792412109375	713207109375	16	true	0	false	10	true
123617	3815390625	786123203125	25	true	0	false	10	true
123616	37767765625	79167375	10	true	1	true	13	true
123614	374991796875	78242859375	16	true	0	false	11	true
123611	151186240234375	711351640625	20	true	0	false	8	true
123609	23592888671875	705524296875	19	true	0	false	8	true
123608	23172021484375	70591671875	13	true	0	false	9	true
123605	406980419921875	65594984375	13	true	2	true	9	true
123604	3269577880859370	662269609375	18	true	2	true	11	true
123602	22747607421875	662518125	21	true	0	false	8	true
123600	1787708251953120	6674221875	15	true	2	true	6	true
123599	45247314453125	669551640625	9	true	2	true	7	true
123595	335141796875	745350234375	20	true	1	true	5	true
123594	33481328125	748294140625	27	true	0	false	1	true
123593	330303125	753795234375	11	true	0	false	25	true
123591	33274875	73148765625	16	true	2	true	10	true
123590	33214390625	739662578125	24	true	0	false	7	true
123588	3338853515625	75976359375	12	true	1	true	17	true
123584	342706640625	74995421875	25	true	0	false	10	true
123583	243762109375	6389190625	19	true	0	false	11	true
123582	1607961181640620	64563.5	17	true	0	false	11	true
123580	10378828125	6327615625	19	true	1	true	14	true
123577	30857166015625	726465546875	19	true	0	false	6	true
123576	30787701171875	74099546875	15	true	0	false	13	true
123574	3238558203125	761458203125	13	true	1	true	11	true
123573	3833555078125	7675346875	24	true	1	true	24	true
123572	3809262890625	76788203125	21	true	2	true	24	true
123570	9985917358398430	6541034375	18	true	0	false	5	true
123565	40438134765625	6381426171875	19	true	6	true	21	true
123564	50128232421875	631131484375	15	true	0	false	5	true
123562	322548515625	744941796875	12	true	1	true	9	true
123561	38817796875	76326515625	9	true	1	true	13	true
123557	3123364453125	704043359375	11	true	0	false	12	true
123556	3217225390625	689643515625	14	true	0	false	10	true
123553	2260428955078120	6091912109375	12	true	2	true	7	true
123552	280563037109375	6264061328125	18	true	0	false	10	true
123549	22452705078125	652587734375	9	true	2	true	16	true
123548	3005440673828120	6511839453125	14	true	0	false	19	true
123543	34800796875	709777890625	8	true	0	false	13	true
123542	3487234375	719563203125	17	true	0	false	5	true
123541	3256547265625	706762109375	15	true	0	false	12	true
123540	3315535546875	705728125	12	true	1	true	9	true
123528	2140421630859370	60181828125	19	true	0	false	5	true
123527	862419677734375	6112733203125	14	true	0	false	8	true
123523	12225931640625	67551953125	20	true	2	true	7	true
123522	129500361328125	676547265625	18	true	2	true	5	true
123521	2932264453125	73243390625	11	true	0	false	11	true
123518	15446375	677933125	13	true	0	false	5	true
123517	140446416015625	683159296875	19	true	0	false	6	true
123515	11162873046875	681509140625	16	true	0	false	10	true
123513	136151494140625	670473828125	20	true	0	false	6	true
123512	142955048828125	67573015625	14	true	1	true	8	true
123505	158900634765625	66842484375	12	true	0	false	3	true
123504	149485244140625	666103203125	24	true	0	false	7	true
123500	32405865234375	717137265625	12	true	1	true	12	true
123493	612907568359375	6466234375	15	true	0	false	13	true
123492	684109765625	6454291015625	74	true	2	true	21	true
123491	659420751953125	65308921875	21	true	0	false	9	true
123488	6092916015625	657564765625	16	true	0	false	3	true
123487	657186865234375	67620703125	17	true	0	false	14	true
123486	7131740234375	680242265625	20	true	0	false	11	true
123485	602261767578125	683005234375	23	true	0	false	6	true
123484	5517275390625	677372578125	24	true	1	true	8	true
123482	591136962890625	6686978125	21	true	0	false	12	true
123481	5130986328125	687685546875	18	true	0	false	11	true
123478	6646861328125	6359266796875	16	true	0	false	6	true
123477	47004931640625	680983203125	19	true	0	false	10	true
123473	6036408203125	630609140625	19	true	1	true	6	true
123467	18465859375	703166484375	13	true	0	false	6	true
123464	5047544921875	642163984375	20	true	0	false	5	true
123460	34118984375	6977696875	15	true	0	false	12	true
123458	158643173828125	70828984375	14	true	0	false	7	true
123456	105788203125	680928359375	11	true	1	true	11	true
123455	20806390625	724062734375	17	true	0	false	5	true
123454	20498119140625	717828359375	12	true	0	false	8	true
123451	2512043359375	7088671875	12	true	1	true	4	true
123449	384370546875	726846015625	68	true	1	true	29	true
123448	3876487109375	727078984375	45	true	1	true	11	true
123447	3615696875	737665859375	9	true	0	false	21	true
123446	361199375	74442171875	14	true	1	true	15	true
123444	34483359375	73159390625	11	true	0	false	11	true
123442	3738137109375	73338046875	14	true	0	false	9	true
123441	104621943359375	665720859375	6	true	0	false	20	true
123440	10676255859375	671967265625	11	true	0	false	11	true
123438	38052171875	73712265625	14	true	0	false	15	true
123437	101571669921875	6539976953125	12	true	0	false	13	true
123435	3870334765625	71648375	12	true	2	true	16	true
123429	4085126171875	750102421875	17	true	0	false	18	true
123428	4013752734375	75014453125	12	true	1	true	19	true
123426	396085390625	756881953125	11	true	0	false	11	true
123424	38976484375	74695.75	15	true	0	false	6	true
123422	4035823828125	76421671875	9	true	2	true	12	true
123416	22724857421875	6995403125	15	true	0	false	6	true
123415	3725577734375	7515465625	12	true	1	true	25	true
123414	38117421875	751519140625	11	true	0	false	15	true
123410	3638471875	723514609375	14	true	1	true	25	true
123408	3101122265625	69311265625	14	true	0	false	5	true
123407	4060839453125	741634140625	18	true	0	false	6	true
123406	4106823046875	739853046875	5	true	1	true	14	true
123404	394113046875	717283125	14	true	0	false	4	true
123402	4101505078125	730556328125	21	true	0	false	6	true
123401	3945051953125	787692734375	24	true	1	true	23	true
123400	39481390625	78342703125	21	true	0	false	10	true
123399	40227.75	773073359375	6	true	1	true	25	true
123398	3979167578125	770039375	6	true	0	false	17	true
123396	391503671875	77901609375	8	true	0	false	19	true
123390	665181103515625	625772109375	13	true	0	false	4	true
123389	4010808984375	7855496875	20	true	1	true	11	true
123388	4069314453125	78842390625	9	true	0	false	24	true
123384	4090966796875	79455875	10	true	0	false	11	true
123383	4195733984375	7381084375	12	true	0	false	13	true
123382	4208702734375	744405625	29	true	0	false	15	true
123376	88932099609375	675472421875	13	true	0	false	5	true
123374	3956244921875	740946640625	8	true	0	false	17	true
123373	3696801953125	712746328125	10	true	1	true	9	true
123369	8132349609375	6524058203125	19	true	1	true	5	true
123368	8495896484375	6416389453125	18	true	1	true	5	true
123364	79127119140625	67851109375	13	true	0	false	11	true
123362	3544380859375	695687421875	28	true	0	false	12	true
123360	2517900146484370	5892048046875	9	true	0	false	6	true
123358	23475154296875	69976421875	12	true	0	false	8	true
123357	4287866015625	7329609375	11	true	3	true	21	true
123356	4237926953125	727465703125	20	true	0	false	11	true
123354	4366955078125	722194453125	33	true	0	false	16	true
123353	4495105859375	734743125	4	true	2	true	14	true
123352	4622375390625	7273953125	12	true	0	false	22	true
123350	4458341015625	71046328125	9	true	0	false	14	true
123348	3176441015625	682402890625	13	true	0	false	7	true
123343	4426503125	695300078125	9	true	2	true	11	true
123339	3594763427734370	6005208984375	11	true	0	false	9	true
123336	30306341796875	698347734375	24	true	1	true	4	true
123335	18061544921875	679690625	15	true	1	true	8	true
123334	1692680859375	6736284375	13	true	0	false	8	true
123331	18089046875	68952953125	16	true	1	true	9	true
123329	4378769921875	75010625	13	true	0	false	22	true
123328	430340546875	751987578125	7	true	0	false	19	true
123326	450015078125	7190596875	11	true	0	false	10	true
123322	28404888671875	7305809375	14	true	1	true	14	true
123321	43688171875	703980703125	10	true	0	false	9	true
123318	4211762109375	717729765625	8	true	1	true	19	true
123316	4005796484375	79270296875	6	true	1	true	12	true
123314	361708671875	698513515625	11	true	0	false	6	true
123313	27734453125	5744251953125	19	true	0	false	3	true
123310	2699779296875	711586484375	9	true	0	false	13	true
123308	1893302734375	693638359375	20	true	0	false	7	true
123306	39949390625	735348359375	7	true	0	false	12	true
123305	9538318359375	639837421875	24	true	0	false	4	true
123304	9723533203125	644208203125	8	true	0	false	7	true
123301	41143015625	760209296875	12	true	1	true	5	true
123299	21620302734375	693078046875	19	true	0	false	7	true
123298	22267669921875	684984453125	19	true	0	false	9	true
123296	2034632421875	694105859375	15	true	0	false	37	true
123294	19613365234375	697635546875	17	true	0	false	2	true
123292	19425001953125	683787109375	21	true	0	false	14	true
123290	1993634765625	5734344140625	15	true	0	false	4	true
123286	424945849609375	6295501953125	10	true	1	true	14	true
123285	4746861328125	614336953125	8	true	0	false	15	true
123284	436393115234375	6151399609375	19	true	0	false	5	true
123282	37585673828125	6178493359375	15	true	0	false	4	true
123280	55451484375	6111502734375	15	true	0	false	5	true
123276	1675478125	684472421875	18	true	0	false	6	true
123274	18661962890625	670170703125	19	true	0	false	3	true
123273	125657939453125	659087265625	12	true	0	false	12	true
123272	118692412109375	661897890625	7	true	0	false	10	true
123269	18311787109375	659545546875	20	true	0	false	7	true
123268	1906024609375	6536013671875	17	true	0	false	2	true
123266	1889758984375	659320703125	23	true	0	false	2	true
123265	202267578125	66835734375	15	true	1	true	9	true
123264	20828380859375	67204796875	11	true	1	true	7	true
123262	19635037109375	661553515625	17	true	1	true	12	true
123258	168758203125	658641484375	13	true	0	false	4	true
123254	416045703125	70571453125	7	true	0	false	9	true
123252	39054328125	794004609375	12	true	0	false	11	true
123250	21793609375	66863609375	18	true	0	false	14	true
123248	4182630859375	69138671875	11	true	0	false	6	true
123245	3921916015625	70542296875	12	true	1	true	15	true
123244	37676578125	7065278125	5	true	1	true	8	true
123240	683748876953125	6155675390625	13	true	0	false	8	true
123239	27132130859375	70011828125	10	true	1	true	9	true
123236	1984925390625	6548283203125	6	true	0	false	12	true
123235	136814287109375	651395078125	10	true	1	true	5	true
123232	156114228515625	6504304296875	11	true	0	false	6	true
123231	4571471875	7087015625	4	true	2	true	23	true
123230	4589198046875	70048953125	23	true	0	false	3	true
123228	468467734375	714619296875	9	true	1	true	13	true
123225	397620703125	696317421875	21	true	2	true	6	true
123222	27920349609375	710634296875	12	true	0	false	8	true
123221	434680625	6537847265625	24	true	1	true	9	true
123220	4318599609375	6511031640625	21	true	1	true	2	true
123219	448507890625	652425625	19	true	0	false	10	true
123218	443924375	649540234375	8	true	0	false	11	true
123217	4211319140625	66573984375	17	true	2	true	20	true
123216	4307457421875	66757125	4	true	0	false	9	true
123214	4325400390625	6440781640625	12	true	1	true	10	true
123209	4286712890625	695393359375	7	true	1	true	7	true
123208	4315573046875	68283234375	9	true	0	false	19	true
123189	408290546875	674167421875	16	true	0	false	13	true
123188	4167309765625	676013046875	9	true	0	false	10	true
123187	3958012109375	67888796875	8	true	0	false	10	true
123185	3842096875	66053171875	13	true	0	false	6	true
123184	4005990625	645073203125	13	true	1	true	4	true
123182	4683104296875	72254375	6	true	0	false	17	true
123180	4079846875	711159609375	8	true	2	true	7	true
123179	40289765625	664754296875	9	true	0	false	17	true
123174	4147369140625	6517610546875	14	true	0	false	9	true
123172	3878705078125	68748046875	12	true	0	false	13	true
123171	27955630859375	69013671875	9	true	0	false	13	true
123170	283180546875	69454140625	10	true	1	true	16	true
123164	2828398046875	683019140625	9	true	0	false	5	true
123162	26838171875	685828359375	10	true	1	true	6	true
123158	3624223046875	680661015625	16	true	0	false	3	true
123155	4234493359375	766765234375	175	true	1	true	121	true
123154	4226920703125	766412265625	194	true	3	true	143	true
123152	29314029296875	70309671875	11	true	1	true	6	true
123151	4220935546875	7678421875	170	true	1	true	152	true
123150	4214265625	76755328125	165	true	1	true	159	true
123148	3211942578125	66938	9	true	0	false	10	true
123147	4223101171875	768775546875	141	true	1	true	133	true
123145	42481.25	766058046875	137	true	1	true	79	true
123142	4200765234375	768375234375	103	true	2	true	148	true
123140	4240920703125	7685803125	115	true	2	true	75	true
123139	416885703125	765877890625	102	true	3	true	54	true
123138	4164141796875	765352734375	97	true	2	true	47	true
123135	424390234375	76465640625	129	true	2	true	82	true
123134	4242309765625	763446171875	91	true	2	true	94	true
123132	4232655078125	764235546875	146	true	2	true	135	true
123130	4118904296875	6391478515625	10	true	0	false	8	true
123126	417548828125	76602734375	109	true	2	true	74	true
123125	4212045703125	76015375	86	true	6	true	61	true
123124	4209669921875	761143828125	97	true	7	true	80	true
123123	4203334765625	76656375	152	true	2	true	134	true
123120	4211029296875	77046046875	67	true	1	true	98	true
123119	42216875	76160421875	102	true	7	true	94	true
123117	4192283203125	76137046875	89	true	6	true	86	true
123116	4179350390625	76301359375	83	true	6	true	79	true
123111	421016875	76469671875	120	true	5	true	103	true
123109	23915484375	67094	11	true	1	true	18	true
123108	22844630859375	6778178125	17	true	0	false	5	true
123102	4016465234375	686853671875	10	true	0	false	8	true
123098	350197890625	687199375	15	true	0	false	8	true
123097	78430517578125	62224390625	13	true	0	false	8	true
123094	477041484375	724118125	15	true	0	false	16	true
123093	442687109375	764219765625	8	true	0	false	15	true
123092	431498203125	76372328125	13	true	0	false	27	true
123088	333813203125	687179453125	12	true	2	true	9	true
123087	488372734375	700215390625	6	true	1	true	9	true
123086	4910045703125	71166	18	true	0	false	9	true
123085	47867796875	708945703125	12	true	1	true	8	true
123084	471612421875	70110859375	8	true	0	false	10	true
123080	22955265625	68985984375	15	true	0	false	7	true
123076	11180478515625	649383359375	12	true	0	false	4	true
123075	431324560546875	589570859375	8	true	2	true	6	true
123068	16998064453125	6383092578125	11	true	0	false	2	true
123067	48400375	686828515625	19	true	0	false	10	true
123066	4774844921875	688553046875	6	true	0	false	16	true
123063	23099080078125	6511412109375	16	true	0	false	16	true
123062	22051166015625	6480048828125	15	true	0	false	1	true
123061	2299436328125	66189015625	14	true	1	true	7	true
123058	21784642578125	657603671875	18	true	0	false	5	true
123057	24132923828125	6468771875	17	true	0	false	4	true
123052	3411961328125	679662578125	9	true	0	false	8	true
123050	4116198046875	66767953125	12	true	1	true	3	true
123049	17920833984375	641972421875	14	true	1	true	2	true
123047	4172078515625	7878928125	25	true	1	true	6	true
123046	4133937890625	786507109375	2	true	0	false	22	true
123044	4216983984375	7890365625	13	true	0	false	21	true
123043	439725703125	784383671875	2	true	1	true	14	true
123042	442372578125	78847828125	15	true	0	false	3	true
123041	4291462890625	77797078125	0	false	0	false	15	true
123040	43488046875	777092734375	7	true	0	false	21	true
123035	40903525390625	57798046875	12	true	0	false	9	true
123034	465834765625	5684061328125	14	true	0	false	4	true
123028	8225062255859370	5681833203125	16	true	0	false	3	true
123027	253630859375	635545859375	23	true	1	true	1	true
123026	249065703125	644521640625	14	true	0	false	13	true
123025	23885427734375	6341080078125	13	true	0	false	6	true
123023	22397515625	6147541015625	9	true	0	false	6	true
123022	2326444140625	6203703515625	12	true	0	false	7	true
123019	4944419921875	6327238671875	14	true	1	true	5	true
123018	4883609765625	639875390625	9	true	0	false	12	true
123016	26638845703125	6246445703125	14	true	0	false	7	true
123015	49213.75	6118325390625	9	true	0	false	10	true
123014	4872904296875	6225105859375	11	true	0	false	11	true
123012	479598984375	6144957421875	10	true	0	false	7	true
123010	477771953125	6413260546875	8	true	0	false	7	true
123009	467940078125	66411984375	8	true	0	false	13	true
123008	47292109375	67733265625	6	true	1	true	14	true
123006	4658720703125	6125883984375	8	true	1	true	8	true
123004	4637196484375	6461748828125	11	true	0	false	10	true
123002	48684328125	6477847265625	10	true	0	false	9	true
123000	4671069921875	65589078125	11	true	0	false	8	true
122996	476477734375	654936484375	7	true	2	true	7	true
122993	4531662890625	62363515625	6	true	0	false	7	true
122992	4514154296875	6150694140625	9	true	1	true	6	true
122986	4890234375	65679203125	11	true	0	false	12	true
122984	487239609375	670993046875	8	true	0	false	14	true
122980	4656222265625	6328941796875	3	true	0	false	3	true
122976	4884494140625	733304609375	9	true	1	true	25	true
122975	3756594140625	676326171875	8	true	2	true	11	true
122973	2945559375	687623125	8	true	1	true	6	true
122971	87832763671875	61208609375	7	true	0	false	5	true
122968	382361875	695329609375	27	true	2	true	17	true
122967	161255595703125	6349462109375	13	true	0	false	3	true
122965	3920618359375	6385467578125	9	true	0	false	5	true
122963	451408671875	6359228515625	11	true	0	false	8	true
122960	4371564453125	62811046875	10	true	0	false	12	true
122959	25555302734375	6544419140625	8	true	0	false	7	true
122957	451598359375	75633359375	4	true	0	false	11	true
122956	459146484375	744493515625	7	true	0	false	15	true
122952	1395691015625	639964921875	15	true	0	false	8	true
122951	4510508203125	5864044921875	8	true	0	false	9	true
122950	450946875	5940936328125	13	true	0	false	8	true
122947	112240791015625	632223203125	5	true	2	true	18	true
122946	107534990234375	622309140625	9	true	0	false	9	true
122944	125733154296875	6137380078125	13	true	1	true	7	true
122942	124961865234375	6316789453125	18	true	1	true	3	true
122940	1172744921875	606139296875	14	true	2	true	3	true
122937	4902615625	57312140625	12	true	0	false	6	true
122936	4809544140625	576171171875	8	true	0	false	9	true
122935	4755308203125	5886834375	14	true	0	false	7	true
122933	49281	589420703125	9	true	1	true	10	true
122931	4696613671875	5774480859375	9	true	0	false	6	true
122930	4712204296875	5714145703125	14	true	0	false	2	true
122925	132258740234375	5955609765625	10	true	0	false	4	true
122924	122513544921875	59464625	8	true	0	false	8	true
122919	46229765625	58877671875	15	true	2	true	11	true
122916	25215828125	692463828125	19	true	1	true	31	true
122915	35465359375	661572890625	12	true	0	false	6	true
122914	3633444921875	659312578125	11	true	3	true	8	true
122912	62774951171875	598090390625	29	true	0	false	4	true
122909	4659250390625	76065625	11	true	0	false	6	true
122906	4412346875	77139234375	9	true	1	true	8	true
122905	437801875	638593671875	8	true	1	true	9	true
122902	4592862890625	6801790625	9	true	0	false	11	true
122901	2434384765625	689852890625	15	true	0	false	8	true
122899	800668310546875	6042997265625	15	true	0	false	7	true
122896	377398671875	6475459375	12	true	0	false	3	true
122895	148886484375	615696640625	8	true	2	true	4	true
122894	154924990234375	62842484375	12	true	0	false	7	true
122890	2894171875	669885546875	9	true	0	false	4	true
122889	33458.5	663560390625	12	true	0	false	8	true
122886	30492880859375	667077109375	5	true	0	false	5	true
122885	4514465234375	60195453125	10	true	0	false	8	true
122883	470899140625	748774765625	15	true	1	true	29	true
122882	4739919140625	746060859375	35	true	0	false	9	true
122880	47990203125	74603390625	6	true	0	false	26	true
122878	477843671875	741470390625	16	true	0	false	7	true
122876	4928577734375	741936171875	3	true	0	false	12	true
122872	1972368359375	6341096875	11	true	0	false	22	true
122871	20829119140625	6332887109375	13	true	1	true	2	true
122870	20924216796875	6260526171875	14	true	0	false	3	true
122866	4634284375	5699390625	11	true	0	false	4	true
122865	263786796875	661566640625	10	true	0	false	4	true
122862	218508984375	6325896875	10	true	0	false	9	true
122861	57011142578125	5830837890625	11	true	1	true	4	true
122860	560673486328125	5963214453125	13	true	0	false	6	true
122857	26659455078125	639116875	13	true	0	false	10	true
122855	415592265625	6209058203125	18	true	1	true	2	true
122854	42214875	6218628515625	26	true	0	false	4	true
122853	4093497265625	62247328125	15	true	1	true	3	true
122851	39990859375	625385234375	7	true	0	false	2	true
122848	4235993359375	634470234375	9	true	1	true	2	true
122846	4114728125	60789390625	11	true	0	false	2	true
122842	359088203125	6501838671875	9	true	0	false	2	true
122840	27290638671875	666198046875	12	true	0	false	10	true
122839	3454894921875	6446236328125	10	true	0	false	2	true
122838	33539171875	6439121875	10	true	2	true	7	true
122835	132460439453125	6269873046875	12	true	0	false	7	true
122832	25793001953125	672469375	21	true	0	false	2	true
122831	19819427734375	621890390625	17	true	1	true	2	true
122830	19618646484375	6146599609375	15	true	0	false	11	true
122828	20147572265625	6057073828125	17	true	0	false	7	true
122826	178675234375	6160263671875	15	true	0	false	5	true
122824	20905037109375	60254765625	9	true	0	false	7	true
122822	21403353515625	6085576953125	14	true	0	false	5	true
122821	548026611328125	541510078125	14	true	0	false	6	true
122820	8208956909179680	54512296875	11	true	1	true	17	true
122819	185773779296875	54032375	21	true	1	true	9	true
122818	1.6337e+16	535081171875	13	true	0	false	5	true
122817	270061181640625	5575493359375	9	true	0	false	6	true
122814	1227365478515620	5513862890625	14	true	0	false	4	true
122808	3780684765625	6318712109375	10	true	0	false	5	true
122807	3541333251953120	5482951171875	6	true	0	false	10	true
122805	592258056640625	5476180859375	32	true	2	true	28	true
122804	500050732421875	550064375	8	true	1	true	15	true
122803	32110130859375	640392734375	21	true	0	false	15	true
122802	3184262109375	65046140625	9	true	0	false	5	true
122798	38519287109375	540609609375	10	true	1	true	5	true
122796	2780064453125	540470234375	15	true	0	false	5	true
122795	29331478515625	6181882421875	10	true	0	false	6	true
122794	28872095703125	634166640625	14	true	0	false	4	true
122789	3171244140625	619031796875	22	true	0	false	3	true
122786	2805766015625	6518241015625	6	true	0	false	6	true
122784	3289313671875	619051953125	8	true	1	true	3	true
122782	28412673828125	6229635546875	9	true	0	false	7	true
122778	195568203125	59457234375	9	true	0	false	2	true
122777	67672744140625	5729499609375	12	true	0	false	2	true
122774	4508635546875	66748484375	7	true	1	true	6	true
122772	44354203125	59997140625	5	true	0	false	16	true
122770	487500390625	75490.5	23	true	1	true	3	true
122768	30637189453125	6128681640625	53	true	0	false	20	true
122767	4312140625	602529296875	4	true	0	false	23	true
122764	367363984375	6491401171875	10	true	0	false	8	true
122762	4361743359375	5798158203125	10	true	0	false	5	true
122760	4771551953125	553191484375	4	true	0	false	2	true
122758	18373744140625	6026981640625	6	true	0	false	8	true
122756	116131728515625	5871508984375	13	true	0	false	5	true
122754	48708546875	764356875	12	true	0	false	4	true
122751	416022265625	5893939453125	18	true	1	true	1	true
122750	42166890625	58385046875	12	true	1	true	4	true
122749	39045828125	616528671875	17	true	0	false	3	true
122748	3880229296875	6105173046875	8	true	0	false	20	true
122746	3763557421875	610150078125	12	true	0	false	3	true
122745	39822109375	604286171875	13	true	0	false	3	true
122743	361905078125	6344695703125	10	true	0	false	6	true
122740	4087873046875	596276171875	21	true	0	false	4	true
122737	422900234375	5684008203125	7	true	2	true	17	true
122736	42403453125	5657409375	9	true	5	true	21	true
122735	426904921875	557286953125	6	true	0	false	17	true
122732	83690654296875	562865703125	7	true	0	false	11	true
122730	387873515625	6005962109375	6	true	1	true	9	true
122729	4156079296875	5578021484375	12	true	0	false	6	true
122724	3671375390625	6033015625	7	true	1	true	3	true
122720	24544392578125	604078046875	14	true	0	false	2	true
122718	28305041015625	6046629296875	5	true	1	true	3	true
122716	213687578125	620170859375	14	true	0	false	3	true
122714	320021875	6040282421875	12	true	1	true	3	true
122712	358227421875	6092820703125	9	true	1	true	1	true
122711	660884326171875	5569691015625	7	true	0	false	3	true
122708	104719169921875	596183359375	11	true	1	true	3	true
122706	34865.75	6205864453125	12	true	0	false	3	true
122705	123706201171875	58294265625	15	true	0	false	1	true
122704	1286385546875	572997890625	10	true	0	false	5	true
122702	967644921875	5655709375	14	true	1	true	1	true
122701	14385771484375	5649162890625	3	true	0	false	7	true
122697	8837626953125	5848007421875	8	true	0	false	5	true
122696	70879443359375	589464140625	10	true	0	false	7	true
122692	3967455078125	5771055859375	9	true	0	false	2	true
122690	78357763671875	524857265625	11	true	0	false	4	true
122689	464744091796875	5295934375	8	true	0	false	6	true
122688	32353046875	5277492578125	15	true	0	false	0	false
122684	294334140625	5996412890625	13	true	0	false	1	true
122683	3311371484375	5915870703125	5	true	0	false	7	true
122682	3336646484375	6019076953125	11	true	0	false	5	true
122681	3403222265625	5960715625	7	true	0	false	2	true
122677	797009619140625	5482899609375	13	true	0	false	2	true
122671	1292416796875	552333984375	11	true	0	false	2	true
122670	11671224609375	56321828125	8	true	0	false	1	true
122668	125317939453125	539787109375	14	true	0	false	1	true
122664	4426859375	55834265625	8	true	0	false	9	true
122662	4489985546875	79036.5	19	true	1	true	8	true
122661	1.90462e+16	4962127734375	10	true	0	false	2	true
122660	244123291015625	4897361328125	12	true	0	false	2	true
122659	27004296875	511007421875	4	true	1	true	7	true
122655	465326796875	77252890625	22	true	0	false	15	true
122654	4673414453125	770921640625	19	true	0	false	18	true
122652	470912109375	7734321875	19	true	0	false	3	true
122651	8447289428710930	4880191015625	16	true	0	false	1	true
122650	5499783325195310	479782890625	6	true	0	false	8	true
122648	466854921875	77855421875	21	true	1	true	2	true
122646	4745616796875	5370780078125	12	true	0	false	4	true
122639	106630498046875	5302382421875	8	true	0	false	1	true
122638	10231625	547845390625	6	true	0	false	3	true
122635	34851796875	59168671875	10	true	0	false	8	true
122634	3522095703125	583002265625	17	true	0	false	1	true
122630	4035021875	5599328125	7	true	0	false	1	true
122629	22117673828125	58316890625	3	true	0	false	7	true
122628	20959677734375	58373296875	6	true	0	false	2	true
122625	3712441015625	5836206640625	9	true	1	true	3	true
122624	3780079296875	5744491015625	11	true	1	true	10	true
122620	7813470703125	537109296875	12	true	0	false	1	true
122617	26166189453125	598008671875	3	true	1	true	2	true
122614	464010625	5320830078125	11	true	0	false	1	true
122613	953980078125	5350262109375	13	true	0	false	4	true
122610	4852721484375	5378402734375	5	true	0	false	7	true
122609	3106412109375	573283671875	7	true	1	true	6	true
122608	3050146484375	571196953125	6	true	0	false	8	true
122607	29626513671875	5728737890625	11	true	0	false	2	true
122605	1876823828125	5836528515625	14	true	0	false	0	false
122604	1929077734375	583977578125	12	true	0	false	4	true
122602	29181037109375	5813115234375	5	true	1	true	8	true
122601	18668021484375	5908655078125	12	true	1	true	12	true
122599	17981130859375	5857740625	13	true	0	false	6	true
122598	1768812890625	5796669921875	3	true	0	false	13	true
122594	31127755859375	586110859375	8	true	0	false	5	true
122592	31454966796875	5963153515625	8	true	0	false	16	true
122585	2002430419921870	4732701171875	2	true	0	false	0	false
122584	3065228759765620	4685378125	5	true	0	false	12	true
122581	3.91923e+16	42379078125	0	false	0	false	16	true
122580	1.13767e+16	4243655859375	13	true	0	false	1	true
122578	1.01439e+16	434745703125	8	true	1	true	11	true
122577	205737255859375	42757625	6	true	1	true	11	true
122574	1.85763e+16	4485002734375	8	true	0	false	7	true
122572	3737791015625	5029800390625	8	true	0	false	2	true
122571	307075048828125	456885390625	10	true	0	false	1	true
122568	297886376953125	4395549609375	5	true	0	false	3	true
122567	471776484375	4963541015625	6	true	0	false	13	true
122566	460536875	4884705078125	1	true	0	false	14	true
122565	4490907421875	4986069140625	4	true	1	true	2	true
122562	4438601171875	4907557421875	13	true	0	false	1	true
122559	4736462890625	5178334765625	5	true	0	false	1	true
122558	487068984375	52269046875	13	true	0	false	3	true
122552	63161513671875	53073.75	8	true	0	false	3	true
122551	416292421875	53328671875	9	true	0	false	2	true
122550	4193417578125	5437300390625	28	true	1	true	3	true
122546	15713845703125	5678473828125	6	true	1	true	1	true
122544	487989921875	501478515625	3	true	0	false	1	true
122543	3915078125	4858479296875	3	true	0	false	7	true
122542	520725634765625	4760259765625	8	true	0	false	8	true
122540	4641529296875	46764796875	6	true	0	false	1	true
122539	19703130859375	57357796875	8	true	1	true	7	true
122538	20456990234375	5731337890625	13	true	0	false	1	true
122535	523673974609375	5075398828125	15	true	0	false	4	true
122534	568317724609375	5054551171875	17	true	0	false	7	true
122533	20102591796875	5518497265625	12	true	0	false	2	true
122531	30213103515625	5611360546875	13	true	0	false	2	true
122529	525171435546875	5159390625	12	true	1	true	0	false
122522	435955859375	51474984375	11	true	1	true	1	true
122521	4751683203125	785333671875	28	true	0	false	3	true
122520	4877548828125	780017734375	26	true	2	true	1	true
122518	493474609375	772026796875	22	true	0	false	1	true
122514	336340625	4240652734375	9	true	0	false	1	true
122513	214929296875	5723259765625	9	true	1	true	7	true
122511	788692431640625	5194724609375	10	true	0	false	1	true
122510	949534375	5221159375	7	true	0	false	6	true
122509	4379092578125	5436731640625	10	true	0	false	6	true
122505	356518515625	5467594140625	3	true	0	false	15	true
122504	3499880859375	5412782421875	13	true	0	false	4	true
122502	35873609375	5363616015625	42	true	0	false	2	true
122501	3596657421875	560407890625	11	true	0	false	3	true
122500	370647421875	5553670703125	8	true	0	false	6	true
122499	38523546875	555790390625	12	true	0	false	1	true
122498	3844993359375	54452828125	16	true	1	true	4	true
122497	3463565625	5684962890625	6	true	0	false	9	true
122496	35169984375	57349640625	3	true	0	false	13	true
122494	34375609375	5275296484375	9	true	0	false	2	true
122492	389561875	5336036328125	6	true	0	false	1	true
122491	3162301171875	5546030078125	8	true	0	false	0	false
122490	3087387109375	5413005078125	7	true	0	false	12	true
122489	3337812890625	52516625	6	true	0	false	12	true
122486	3778390234375	52939.5	9	true	0	false	1	true
122482	3999722265625	533403984375	9	true	0	false	7	true
122473	4388222265625	468505546875	14	true	0	false	1	true
122472	44725.25	4780131640625	10	true	0	false	2	true
122471	431079375	460905390625	5	true	0	false	12	true
122468	429303671875	4718399609375	11	true	0	false	1	true
122466	4559865234375	4669392578125	9	true	0	false	3	true
122465	4205780859375	4683899609375	7	true	1	true	6	true
122464	4155023046875	4772338671875	10	true	1	true	3	true
122459	2766799609375	5539698046875	5	true	0	false	12	true
122458	26746421875	55513859375	12	true	0	false	0	false
122456	105034482421875	5148487109375	10	true	0	false	3	true
122455	252519921875	56986703125	22	true	0	false	2	true
122454	250861875	56178265625	12	true	1	true	0	false
122452	2911024609375	5419795703125	6	true	0	false	1	true
122450	27549708984375	5729923046875	11	true	0	false	12	true
122448	25684357421875	58134125	12	true	0	false	2	true
122446	25870421875	549447890625	2	true	0	false	7	true
122442	4246121484375	5087907421875	11	true	0	false	2	true
122440	3093586669921870	406356015625	6	true	0	false	13	true
122438	27599046875	529128671875	5	true	0	false	5	true
122432	23679142578125	5850319140625	4	true	0	false	0	false
122431	855962109375	4808048828125	8	true	0	false	7	true
122430	87644677734375	476100546875	12	true	0	false	2	true
122429	9633162109375	4771383984375	9	true	0	false	1	true
122428	99166181640625	4875339453125	3	true	0	false	8	true
122427	85268544921875	49506015625	14	true	0	false	0	false
122420	4142119140625	5049747265625	1	true	0	false	6	true
122419	95564443359375	50439625	11	true	0	false	2	true
122416	11395390625	4764628125	10	true	0	false	1	true
122415	71308701171875	48113984375	6	true	0	false	1	true
122414	765064990234375	4940933203125	9	true	0	false	7	true
122413	121699287109375	504682109375	16	true	0	false	0	false
122412	11198828125	5017068359375	14	true	0	false	2	true
122406	452405859375	52765109375	6	true	0	false	2	true
122402	13456498046875	518956953125	10	true	0	false	0	false
122401	1.49942e+16	3778007421875	1	true	2	true	10	true
122400	874324951171875	388787265625	8	true	0	false	4	true
122398	1.96283e+16	390606875	4	true	0	false	1	true
122395	3646021484375	5181257421875	11	true	0	false	3	true
122394	360513984375	5112578515625	10	true	1	true	10	true
122390	3707769921875	4974966015625	7	true	0	false	1	true
122388	13766810546875	50914171875	8	true	0	false	0	false
122386	3003292578125	52207.25	9	true	0	false	0	false
122384	425999462890625	4124183203125	6	true	0	false	3	true
122382	26672046875	537112890625	5	true	2	true	5	true
122380	4605553515625	44539828125	17	true	0	false	0	false
122378	2246481640625	5427905078125	5	true	0	false	1	true
122376	2027155859375	535668671875	8	true	0	false	2	true
122374	4789676953125	4629392578125	4	true	0	false	2	true
122372	4876785546875	45123.25	3	true	0	false	1	true
122371	159196123046875	5075540625	19	true	0	false	2	true
122370	163689599609375	5232208984375	5	true	0	false	2	true
122368	161377080078125	4910524609375	21	true	1	true	5	true
122366	155533798828125	4817660546875	15	true	0	false	0	false
122364	16874728515625	482361484375	15	true	0	false	1	true
122359	159415390625	54196171875	7	true	1	true	1	true
122354	3550642578125	4843351171875	4	true	0	false	2	true
122353	4023689453125	4671973828125	6	true	0	false	3	true
122350	1.53435e+16	3568417578125	5	true	0	false	0	false
122349	4298478125	4450025390625	13	true	0	false	3	true
122348	437218359375	4335641796875	1	true	0	false	1	true
122346	4230891796875	430924921875	10	true	1	true	3	true
122343	32161240234375	528673359375	5	true	0	false	3	true
122340	169356875	56160296875	8	true	0	false	3	true
122338	4605123046875	4468148046875	3	true	0	false	2	true
122337	38240609375	45935796875	3	true	0	false	15	true
122336	383853515625	45013015625	8	true	0	false	0	false
122335	37364546875	4733678515625	3	true	0	false	11	true
122332	3635073046875	4673821875	4	true	0	false	2	true
122329	435658154296875	35229796875	12	true	0	false	11	true
122328	3436909423828120	3566703515625	5	true	0	false	12	true
122325	22876109375	51726265625	8	true	0	false	0	false
122324	243507890625	525061953125	8	true	1	true	7	true
122321	3371679296875	5077001171875	4	true	0	false	9	true
122320	3338819921875	510549921875	6	true	8	true	0	false
122318	3284535546875	4877271484375	6	true	2	true	3	true
122316	18518001953125	514564453125	4	true	0	false	1	true
122313	403487109375	492604765625	4	true	0	false	3	true
122310	31439388671875	5036265625	11	true	0	false	2	true
122308	558140185546875	4291222265625	3	true	0	false	4	true
122306	4817109375	39335453125	10	true	1	true	1	true
122304	553403369140625	34890578125	6	true	0	false	4	true
122302	60795458984375	3890790234375	8	true	0	false	1	true
122300	2018901171875	5030023046875	8	true	0	false	1	true
122298	31469673828125	466900390625	1	true	0	false	6	true
122297	27393912109375	4787466796875	5	true	0	false	1	true
122296	2954168359375	4795481640625	5	true	0	false	9	true
122293	729648486328125	44115953125	11	true	1	true	1	true
122292	7452517578125	4527407421875	3	true	0	false	8	true
122290	87658125	439251015625	8	true	1	true	6	true
122287	21265298828125	4553562890625	3	true	0	false	13	true
122286	2185202734375	4639421875	8	true	1	true	4	true
122285	2011221875	473159921875	3	true	0	false	2	true
122284	19817615234375	489471640625	12	true	0	false	1	true
122283	22174818359375	4780985546875	6	true	0	false	0	false
122280	19437025390625	453982109375	6	true	0	false	1	true
122278	23482810546875	4549820703125	7	true	0	false	0	false
122276	18547791015625	4723634765625	9	true	0	false	2	true
122272	24501666015625	47752171875	1	true	0	false	8	true
122269	77772568359375	4097035546875	7	true	0	false	0	false
122268	732456005859375	40417109375	4	true	0	false	10	true
122264	6178857421875	409931484375	3	true	0	false	1	true
122261	116014462890625	446958515625	5	true	1	true	5	true
122260	10399595703125	4318240625	10	true	0	false	10	true
122259	75637041015625	358559609375	3	true	0	false	4	true
122258	82694052734375	3656645703125	3	true	0	false	7	true
122257	74010517578125	3440865234375	6	true	0	false	5	true
122254	122491123046875	460775078125	3	true	0	false	6	true
122251	107261240234375	417681484375	3	true	0	false	8	true
122248	141031572265625	445928828125	6	true	0	false	11	true
122246	1372568359375	4696422265625	5	true	0	false	1	true
122243	4669262109375	4101271875	11	true	0	false	3	true
122242	4794853515625	419712890625	8	true	1	true	1	true
122238	14736302734375	43346703125	20	true	0	false	11	true
122237	412214140625	4210880859375	22	true	0	false	7	true
122236	424312421875	4165490625	4	true	0	false	1	true
122232	121969873046875	405503359375	8	true	0	false	1	true
122231	3523152099609370	31226248046875	10	true	0	false	0	false
122230	419482666015625	32140833984375	7	true	0	false	1	true
122229	631746142578125	32146875	2	true	0	false	4	true
122228	761913525390625	314464296875	3	true	1	true	2	true
122226	3636560791015620	29979625	7	true	1	true	7	true
122220	16810947265625	443080390625	4	true	0	false	1	true
122219	489790703125	4083338671875	6	true	0	false	2	true
122216	154122119140625	461502734375	4	true	0	false	1	true
122215	4510043359375	398467734375	7	true	0	false	1	true
122214	4353761328125	406977109375	7	true	0	false	2	true
122210	31466146484375	4367122265625	3	true	0	false	1	true
122208	17760091796875	4246888671875	3	true	0	false	10	true
122206	1679351953125	4635730078125	9	true	0	false	0	false
122204	2630982421875	4682590234375	4	true	0	false	7	true
122203	4725684375	3650794921875	3	true	0	false	2	true
122202	4691321484375	386543671875	4	true	0	false	0	false
122200	4877503515625	353187578125	8	true	0	false	3	true
122199	24116849609375	424745390625	3	true	0	false	14	true
122198	2364261328125	427123828125	9	true	0	false	5	true
122196	2858539794921870	3354148828125	5	true	0	false	1	true
122191	86771787109375	3261307421875	11	true	0	false	0	false
122190	8648953125	3386928515625	9	true	0	false	0	false
122189	98969970703125	335601640625	9	true	0	false	0	false
122185	27670310546875	45471640625	2	true	0	false	1	true
122183	348071875	4494141796875	40	true	1	true	4	true
122180	42331671875	38539671875	7	true	0	false	0	false
122179	387961484375	4111366796875	4	true	0	false	10	true
122178	39577828125	42353390625	9	true	0	false	0	false
122177	358807890625	4207237109375	3	true	0	false	3	true
122173	4352515234375	3675908203125	9	true	1	true	3	true
122170	2119793359375	42244046875	5	true	0	false	0	false
122168	337017109375	4207388671875	2	true	0	false	10	true
122167	145586162109375	3676212890625	6	true	0	false	2	true
122166	13801552734375	3754624609375	7	true	0	false	0	false
122165	140119267578125	38684875	3	true	0	false	6	true
122161	13862892578125	3492827734375	0	false	0	false	12	true
122160	136451787109375	334368046875	12	true	0	false	0	false
122156	16163990234375	422689453125	5	true	0	false	4	true
122155	2936674609375	393167734375	4	true	0	false	1	true
122154	3050417578125	4095864453125	13	true	0	false	0	false
122151	165022265625	3928406640625	7	true	0	false	7	true
122150	1581870703125	406184765625	5	true	0	false	0	false
122148	13996.25	4126796875	7	true	0	false	0	false
122144	25826548828125	44609	6	true	2	true	0	false
122143	160960810546875	3697403125	3	true	0	false	1	true
122141	2775774609375	368331015625	13	true	0	false	0	false
122140	2906788671875	3617669140625	3	true	0	false	3	true
122137	2722707275390620	24627791015625	20	true	0	false	4	true
122136	1.92517e+16	2473613671875	6	true	0	false	12	true
122135	42049462890625	23061837890625	9	true	0	false	5	true
122134	317503076171875	23429521484375	12	true	1	true	0	false
122133	1871216796875	349940859375	6	true	0	false	6	true
122132	16948134765625	3456448046875	13	true	1	true	0	false
122125	560936328125	22789068359375	3	true	0	false	1	true
122124	504073388671875	21326947265625	7	true	0	false	5	true
122120	14722158203125	28251970703125	4	true	0	false	0	false
122118	680551416015625	22118328125	3	true	0	false	6	true
122115	38068015625	3777436328125	1	true	0	false	0	false
122114	3605846875	36577046875	9	true	1	true	0	false
122113	3568646875	3956944921875	11	true	0	false	0	false
122108	30425203125	368059609375	6	true	0	false	0	false
122106	21954609375	3937680078125	5	true	0	false	7	true
122104	127574677734375	32271099609375	5	true	1	true	3	true
122103	24297283203125	3960954296875	2	true	0	false	0	false
122102	2645728515625	397063984375	2	true	0	false	1	true
122099	3491228125	3520875390625	8	true	0	false	2	true
122098	3585280859375	348228515625	27	true	1	true	6	true
122097	3281702734375	346752578125	0	false	0	false	7	true
122096	3411206640625	32841765625	6	true	0	false	1	true
122093	3325647265625	3957994921875	6	true	1	true	0	false
122092	31332568359375	391845546875	7	true	0	false	3	true
122089	700018359375	17912609375	8	true	1	true	2	true
122088	740591845703125	18189375	5	true	0	false	5	true
122087	86946396484375	18033259765625	4	true	1	true	44	true
122082	70051259765625	20135357421875	0	false	1	true	5	true
122080	4032819921875	3605907421875	4	true	0	false	2	true
122077	4278676171875	3495466015625	10	true	0	false	1	true
122076	4221318359375	3564238671875	20	true	0	false	4	true
122074	4352015625	33857390625	11	true	1	true	7	true
122071	958016796875	308515703125	13	true	0	false	0	false
122070	102866005859375	29369091796875	8	true	0	false	6	true
122067	43524130859375	19479064453125	4	true	1	true	1	true
122066	38793046875	17818107421875	6	true	0	false	2	true
122063	83474130859375	2824829296875	9	true	0	false	4	true
122062	71543359375	2887148046875	5	true	0	false	4	true
122060	89867333984375	2701337890625	28	true	0	false	28	true
122058	591785595703125	27301720703125	2	true	0	false	0	false
122056	700763720703125	26118998046875	4	true	0	false	0	false
122053	4700162890625	32017296875	8	true	0	false	1	true
122052	4707803125	30395109375	33	true	0	false	1	true
122050	4560940625	2883740625	5	true	0	false	0	false
122049	483487734375	28827740234375	4	true	0	false	0	false
122048	4912786328125	3141810546875	1	true	0	false	1	true
122044	442659296875	3069031640625	5	true	0	false	6	true
122037	4219925390625	28968875	4	true	0	false	1	true
122036	4039608203125	27055251953125	2	true	1	true	4	true
122035	3630459765625	27940345703125	115	true	4	true	47	true
122034	364896640625	271221796875	6	true	0	false	0	false
122033	3280528125	27083916015625	7	true	0	false	0	false
122032	343877734375	26915080078125	5	true	1	true	2	true
122027	20652083984375	303373671875	17	true	0	false	8	true
122026	20406919921875	30370884765625	26	true	0	false	10	true
122021	19841841796875	29072248046875	17	true	0	false	5	true
122019	8386210327148430	1978460546875	7	true	0	false	0	false
122016	1917972265625	3254076953125	11	true	0	false	0	false
122014	24310376953125	298346875	5	true	0	false	0	false
122013	16427427734375	26856244140625	17	true	0	false	0	false
122012	158678056640625	2691360546875	11	true	0	false	0	false
122010	168509921875	29533287109375	5	true	0	false	3	true
122009	144300693359375	2583780859375	0	false	0	false	15	true
122008	13842962890625	25785798828125	6	true	0	false	4	true
122007	2083928515625	3373703125	7	true	0	false	0	false
122004	17552474609375	27642240234375	7	true	1	true	0	false
121999	26625052734375	288732890625	9	true	0	false	0	false
121998	258567421875	27388859375	6	true	1	true	0	false
121995	286816953125	266621171875	7	true	0	false	0	false
121994	3013336328125	25520609375	3	true	0	false	0	false
121992	264965703125	30828423828125	4	true	0	false	3	true
121990	26306041015625	332289921875	3	true	0	false	2	true
121984	26248576171875	35226984375	5	true	0	false	1	true
121982	22715125	33631546875	2	true	0	false	1	true
121981	142158955078125	2848412890625	3	true	1	true	0	false
121978	492011328125	255649609375	1	true	0	false	4	true
121976	16715484375	23675201171875	1	true	1	true	0	false
121975	57390693359375	7921375	1	true	0	false	14	true
121974	6104791015625	779813427734375	5	true	0	false	10	true
121973	402870849609375	97365087890625	0	false	0	false	10	true
121972	477763916015625	10047830078125	10	true	0	false	3	true
121971	459135986328125	832723828125	7	true	0	false	0	false
121969	3271297119140620	9026791015625	2	true	0	false	0	false
121965	19720947265625	90431103515625	5	true	1	true	0	false
121963	561079443359375	144668740234375	1	true	0	false	16	true
121962	384932080078125	14281458984375	6	true	0	false	3	true
121960	689662109375	12259666015625	3	true	0	false	0	false
121956	2816900390625	158511611328125	4	true	0	false	4	true
121953	1.33436e+16	14679947265625	10	true	0	false	3	true
121952	138261376953125	157571943359375	2	true	12	true	1	true
121950	3638808984375	30478236328125	4	true	0	false	1	true
121947	290554931640625	6409291015625	0	false	0	false	2	true
121946	1.31361e+16	531444384765625	3	true	0	false	8	true
121945	3990674609375	32506833984375	2	true	0	false	7	true
121944	4034582421875	3149384765625	13	true	0	false	0	false
121939	99341171875	23335998046875	44	true	1	true	33	true
121938	100932080078125	23552439453125	45	true	1	true	28	true
121936	1.18276e+16	72789169921875	5	true	0	false	0	false
121935	99880615234375	23002998046875	33	true	2	true	33	true
121934	98739443359375	228528828125	28	true	2	true	24	true
121933	107017177734375	228760625	20	true	0	false	3	true
121932	10339296875	227864296875	25	true	0	false	30	true
121927	1005978125	21871181640625	28	true	0	false	18	true
121926	96909892578125	21938966796875	18	true	0	false	22	true
121925	94697236328125	23164640625	18	true	0	false	3	true
121920	146572060546875	215602734375	8	true	0	false	0	false
121918	9390513671875	243494453125	7	true	0	false	0	false
121916	109399296875	20956275390625	9	true	0	false	1	true
121913	8983671875	99861826171875	4	true	0	false	0	false
121911	458472109375	23574765625	0	false	0	false	12	true
121910	4701938671875	23726203125	10	true	0	false	1	true
121908	48312453125	21743841796875	6	true	0	false	0	false
121907	2537574609375	24976490234375	7	true	0	false	0	false
121906	2688651171875	24139982421875	12	true	0	false	1	true
121905	4384311328125	2149204296875	6	true	1	true	10	true
121904	4485044140625	2291664453125	13	true	0	false	0	false
121902	4422731640625	1859320703125	1	true	0	false	6	true
121899	20599984375	24555509765625	6	true	0	false	1	true
121898	20800794921875	23159162109375	2	true	0	false	10	true
121896	20638099609375	21304181640625	0	false	0	false	2	true
121895	18930537109375	17247578125	29	true	1	true	20	true
121894	18539810546875	1928929296875	10	true	1	true	3	true
121890	21292654296875	16432205078125	0	false	0	false	10	true
121882	23857490234375	19296583984375	2	true	0	false	0	false
121878	4888974609375	1850387890625	9	true	0	false	0	false
121877	424301796875	16882501953125	2	true	1	true	16	true
121876	4171015234375	162666708984375	10	true	0	false	0	false
121874	44783421875	16257279296875	12	true	0	false	0	false
121871	196307421875	124026298828125	1	true	0	false	8	true
121870	190826171875	13525923828125	18	true	0	false	0	false
121868	19005341796875	111401982421875	4	true	1	true	10	true
121865	4069105859375	23950384765625	0	false	0	false	8	true
121863	1.33215e+16	1309534912109370	4	true	0	false	0	false
121862	8093557739257810	1.57947e+16	7	true	0	false	0	false
121860	2.01732e+16	2567107177734370	8	true	0	false	0	false
121858	4010209045410150	4661736145019530	3	true	0	false	6	true
121856	36882041015625	198566259765625	11	true	0	false	0	false
121853	659040771484375	1.96992e+16	19	true	1	true	15	true
121852	66242626953125	2.04608e+16	18	true	1	true	13	true
121851	95113369140625	3530554443359370	0	false	0	false	27	true
121850	97546953125	3427250244140620	0	false	0	false	27	true
121849	397087421875	157983173828125	2	true	0	false	1	true
121848	40853859375	128496796875	2	true	0	false	0	false
121845	66309208984375	3875675048828120	5	true	0	false	9	true
121844	820700390625	4053395751953120	11	true	0	false	0	false
121839	3820126953125	20095853515625	10	true	0	false	0	false
121838	361363046875	2076701953125	0	false	0	false	12	true
121837	27136671875	19261046875	9	true	0	false	0	false
121836	25350373046875	21593494140625	5	true	1	true	6	true
121832	8890578125	486518994140625	13	true	0	false	0	false
121831	415267265625	19289353515625	17	true	0	false	0	false
121830	402143515625	20189580078125	13	true	0	false	4	true
121829	3228629296875	20151748046875	1	true	0	false	0	false
121828	31047341796875	2210342578125	1	true	0	false	5	true
121825	33840546875	168899296875	0	false	0	false	9	true
121822	3923961328125	2131123828125	1	true	0	false	8	true
121819	285738359375	158822373046875	4	true	0	false	0	false
121818	29498890625	17933916015625	1	true	0	false	0	false
121811	14194796875	124386572265625	2	true	0	false	2	true
121810	134657265625	142958486328125	2	true	0	false	7	true
121806	127551064453125	17613380859375	4	true	1	true	4	true
121804	120772861328125	126548798828125	14	true	0	false	0	false
121803	1465958984375	95674833984375	1	true	0	false	0	false
121799	23571400390625	12490708984375	5	true	0	false	1	true
121798	215847890625	11340021484375	2	true	0	false	9	true
121795	32520388671875	112781201171875	1	true	0	false	1	true
121794	31161173828125	109942919921875	0	false	0	false	12	true
121792	335882734375	97597451171875	1	true	0	false	0	false
121791	300026015625	10008486328125	1	true	0	false	7	true
121789	3393678125	604996630859375	4	true	0	false	0	false
121788	3455123828125	742406396484375	8	true	1	true	0	false
121786	27964826171875	9390455078125	6	true	0	false	0	false
121785	288627578125	138147216796875	4	true	1	true	0	false
121784	2815119140625	122069521484375	7	true	0	false	0	false
121778	32505091796875	3522483642578120	8	true	1	true	0	false
121775	3595393359375	137225478515625	2	true	0	false	6	true
121772	4466159375	13533412109375	7	true	1	true	0	false
121771	3731075390625	7581162109375	12	true	0	false	1	true
121770	379694453125	568863671875	14	true	1	true	2	true
121768	3862595703125	95379716796875	6	true	0	false	0	false
121766	3733479296875	360274267578125	2	true	0	false	0	false
121762	4118083203125	87999443359375	3	true	0	false	4	true
121761	236089921875	767722314453125	4	true	1	true	6	true
121760	24092541015625	84648466796875	23	true	1	true	0	false
121756	482095546875	15420759765625	4	true	0	false	0	false
121754	3776741015625	116221484375	12	true	0	false	0	false
121751	25348228515625	635828076171875	17	true	1	true	5	true
121750	25756994140625	2827461669921870	4	true	0	false	0	false
121746	19493400390625	84782998046875	6	true	0	false	0	false
121744	320216796875	743697412109375	9	true	1	true	13	true
121743	4594805859375	93343037109375	11	true	0	false	0	false
121742	4483844140625	102272509765625	3	true	0	false	0	false
121738	38938265625	2441198974609370	18	true	1	true	1	true
121734	101318212890625	5912176513671870	10	true	0	false	0	false
121731	4587996484375	2430495849609370	12	true	0	false	0	false
121730	4570815234375	2034755126953120	6	true	0	false	0	false
121729	4190009375	44079296875	0	false	0	false	17	true
121728	4386221484375	5414634765625	19	true	0	false	0	false
121727	4668814453125	5561600952148430	26	true	0	false	0	false
121725	49315125	648255810546875	46	true	0	false	0	false
121724	4882783203125	64927646484375	17	true	0	false	0	false
121722	443260859375	13914462890625	16	true	0	false	0	false
121721	455136171875	58746162109375	10	true	0	false	0	false
121720	46361265625	5631162109375	11	true	0	false	4	true
121717	4924794921875	455980908203125	42	true	0	false	0	false
121708	4142641015625	4887807312011710	18	true	0	false	0	false
121707	150480498046875	2200696044921870	12	true	0	false	0	false
121706	15592833984375	1.68309e+16	14	true	1	true	0	false
121704	162224931640625	1252919921875	19	true	0	false	0	false
121703	17572697265625	2935186279296870	17	true	0	false	0	false
121702	1769824609375	291999560546875	19	true	0	false	0	false
121700	17310083984375	1869134521484370	10	true	0	false	0	false
121696	154019951171875	7472198486328120	8	true	0	false	0	false
121694	20323666015625	1.29739e+16	11	true	0	false	0	false
121691	49520109375	23211328125	36	true	0	false	0	false
121690	4853944140625	1272217041015620	37	true	0	false	0	false
