# Supplementary material for: A Novel Liquid Biopsy Method Based on Specific Combinations of Vesicular Markers Allows Us to Discriminate Prostate Cancer from Hyperplasia
Source: Cells. 2024 Jul 31;13(15):1286. doi: 10.3390/cells13151286 (PMC11311686; doi:10.3390/cells13151286)
Supplement: Supplementary file 1 [file cells-13-01286-s001.zip › Dataset S1-Raw data CODI BiliGeCT Prostata/Raw data CODI BiliGeCT Prostata/090223_STAT3_Cyclin_D1_PR20-01-2__counting_scatter.xlsx]

## Sheet: 090223_STAT3_Cyclin_D1_PR20-01-
counting parameters
radius (nm)	300
bin width (nm)	20
locs in bin threshold	1
active channels
channel name	channel reference	min	max
Channel 0	ch0	1	10000000
Channel 1	ch1	1	10000000
Channel 2	ch2	1	10000000
clusters are positive for a channel if their counts fall within min (inclusive) and max (exclusive) for that channel
	population phenotypes	number of clusters
triple positive	Channel 0, Channel 1, Channel 2	178
double positive	Channel 0, Channel 1	18
double positive	Channel 0, Channel 2	401
double positive	Channel 1, Channel 2	1
single positive	Channel 0	103
single positive	Channel 1	0
single positive	Channel 2	9
	total positive clusters	710
10 clusters were negative for every channel
all positive clusters are listed here
columns show counts and positivity for channels with thresholds switched on
to see the full data including negative clusters please export a csv from the counting histogram rather than the counting scatter plot
cluster id	centroid x (nm)	centroid y (nm)	count for Channel 0	positive for Channel 0	count for Channel 1	positive for Channel 1	count for Channel 2	positive for Channel 2
75680	529856298828125	770927734375	15	true	0	false	30	true
75679	53855068359375	77560046875	23	true	0	false	22	true
75678	537581298828125	78538515625	64	true	1	true	21	true
75677	54496669921875	785754140625	70	true	1	true	21	true
75675	630320849609375	773699140625	12	true	0	false	32	true
75673	664153173828125	769920390625	15	true	1	true	12	true
75672	65429189453125	78398625	17	true	0	false	14	true
75669	52824755859375	78468875	67	true	1	true	19	true
75668	42306728515625	75768828125	8	true	0	false	22	true
75667	455361474609375	755761640625	23	true	0	false	10	true
75666	60966484375	767067734375	15	true	0	false	11	true
75665	59176923828125	760299921875	6	true	0	false	37	true
75664	2926461181640620	75261375	13	true	3	true	17	true
75663	36405068359375	7575721875	11	true	0	false	17	true
75660	2.04022e+16	762495390625	20	true	1	true	17	true
75658	703221875	77512375	8	true	0	false	15	true
75656	254442431640625	745595234375	22	true	0	false	11	true
75654	60667880859375	74794375	9	true	0	false	27	true
75653	649909228515625	74755640625	14	true	0	false	12	true
75650	5473412109375	748018671875	15	true	0	false	7	true
75649	543362060546875	7426834375	18	true	0	false	12	true
75645	45884169921875	768947578125	15	true	1	true	14	true
75642	10147400390625	762164921875	16	true	0	false	14	true
75641	98659140625	767715859375	19	true	0	false	16	true
75638	1491147216796870	746183203125	16	true	0	false	22	true
75637	1633355712890620	7487790625	26	true	1	true	16	true
75636	10527970703125	7569871875	9	true	2	true	20	true
75632	98463837890625	787832578125	16	true	0	false	16	true
75631	9173865234375	788712734375	19	true	0	false	10	true
75630	10734193359375	767709453125	14	true	2	true	15	true
75629	1128236328125	7633165625	30	true	0	false	7	true
75628	87548359375	782945546875	17	true	2	true	21	true
75626	19055146484375	734664609375	10	true	2	true	37	true
75625	1.63243e+16	74154765625	13	true	1	true	21	true
75621	82125068359375	789482109375	20	true	0	false	11	true
75619	115107958984375	768105703125	11	true	0	false	6	true
75617	74979765625	790223671875	10	true	0	false	16	true
75616	759778173828125	78016.75	20	true	1	true	20	true
75611	326250341796875	76594859375	35	true	0	false	18	true
75610	8176759033203120	759833828125	10	true	0	false	22	true
75609	6315517578125	75361125	17	true	0	false	17	true
75608	3054732421875	780565078125	9	true	0	false	19	true
75607	3698816650390620	78107703125	21	true	0	false	13	true
75605	8879103515625	772878359375	17	true	1	true	13	true
75604	101728798828125	745785546875	27	true	1	true	12	true
75601	3839185302734370	744580078125	9	true	1	true	17	true
75591	99974287109375	77800109375	11	true	2	true	17	true
75589	718598095703125	76618453125	7	true	0	false	21	true
75585	84610576171875	764922421875	13	true	2	true	12	true
75584	1108249609375	77939390625	14	true	1	true	12	true
75582	1.35605e+16	778111875	14	true	2	true	10	true
75581	12352939453125	784159375	7	true	0	false	18	true
75579	1.47509e+16	771093828125	16	true	0	false	14	true
75578	6567210693359370	775997578125	10	true	0	false	26	true
75576	6711461181640620	716085078125	11	true	1	true	23	true
75575	1473894287109370	71781671875	16	true	1	true	15	true
75574	5207650146484370	711286328125	17	true	2	true	23	true
75573	7837881469726560	71069390625	19	true	4	true	21	true
75568	249228466796875	77410359375	17	true	0	false	13	true
75567	2305381103515620	77734.5	9	true	0	false	26	true
75561	4878717346191400	74756390625	12	true	0	false	10	true
75559	488079833984375	721418046875	8	true	0	false	15	true
75557	2248754638671870	710942890625	11	true	0	false	18	true
75554	18157236328125	725172109375	33	true	2	true	22	true
75553	2734861083984370	720450390625	13	true	0	false	11	true
75548	106153056640625	79295859375	13	true	1	true	11	true
75545	3507310791015620	712306171875	7	true	1	true	14	true
75544	419859912109375	717512109375	22	true	1	true	7	true
75543	448655078125	7150396875	5	true	0	false	13	true
75540	347775341796875	7311378125	18	true	1	true	9	true
75539	43517548828125	73326515625	15	true	1	true	8	true
75538	114505439453125	7945578125	13	true	1	true	9	true
75535	546004248046875	728820859375	11	true	0	false	11	true
75531	3994166259765620	79079234375	19	true	0	false	9	true
75530	128456220703125	77055234375	22	true	1	true	8	true
75529	129458447265625	774608671875	13	true	0	false	15	true
75528	9510103515625	742030703125	9	true	0	false	25	true
75527	88607568359375	738047890625	5	true	1	true	18	true
75525	86745576171875	7492028125	6	true	1	true	21	true
75524	781840576171875	758622109375	12	true	0	false	12	true
75523	76048603515625	754220390625	9	true	3	true	13	true
75521	12847966796875	787097578125	14	true	3	true	17	true
75520	133792001953125	76744484375	16	true	2	true	14	true
75519	13795544921875	77107375	12	true	0	false	14	true
75517	124568046875	781604921875	11	true	0	false	15	true
75516	13590482421875	7844553125	13	true	2	true	10	true
75510	742942724609375	748133359375	5	true	0	false	17	true
75506	17131455078125	770945703125	12	true	1	true	11	true
75505	16616193359375	77578765625	14	true	0	false	11	true
75503	164529453125	782586796875	8	true	0	false	21	true
75501	32327822265625	73988015625	24	true	0	false	15	true
75497	12635419921875	76166265625	24	true	0	false	17	true
75495	157602861328125	79018046875	8	true	0	false	13	true
75493	147096171875	7895778125	9	true	0	false	13	true
75492	1.16008e+16	69415046875	10	true	0	false	22	true
75491	7197086181640620	69874.5	27	true	0	false	9	true
75490	1.60945e+16	67215734375	13	true	0	false	7	true
75489	1.29377e+16	67385296875	18	true	0	false	5	true
75488	1221766357421870	681199765625	15	true	0	false	16	true
75486	1937504150390620	698579140625	14	true	0	false	10	true
75483	1.53635e+16	662598515625	12	true	0	false	11	true
75482	29236923828125	703636171875	11	true	0	false	14	true
75480	374401708984375	695555859375	13	true	0	false	13	true
75479	3058989501953120	692933515625	32	true	4	true	31	true
75478	14494896484375	780113046875	13	true	1	true	10	true
75469	16479083984375	765215546875	10	true	2	true	8	true
75468	178374140625	79248671875	12	true	0	false	12	true
75467	173682265625	795511484375	15	true	0	false	10	true
75466	169948359375	75404703125	14	true	0	false	8	true
75465	172192890625	750489453125	18	true	1	true	8	true
75458	7664974609375	73753765625	20	true	0	false	13	true
75457	65979833984375	7406546875	8	true	0	false	18	true
75455	1264789453125	7505340625	11	true	0	false	13	true
75454	224329345703125	682213828125	15	true	1	true	15	true
75452	86130439453125	72709.75	8	true	0	false	13	true
75445	14683076171875	76775390625	11	true	1	true	10	true
75443	184858671875	75993234375	12	true	1	true	4	true
75439	582632177734375	720242421875	7	true	1	true	20	true
75437	766189697265625	7349234375	10	true	1	true	11	true
75435	63927783203125	671626875	18	true	0	false	7	true
75434	1732425390625	743947734375	10	true	0	false	12	true
75432	11323931640625	730699765625	8	true	0	false	14	true
75431	122291875	729478828125	15	true	1	true	6	true
75429	2930765869140620	657508828125	26	true	0	false	3	true
75428	2760164306640620	792003984375	6	true	0	false	13	true
75425	130439521484375	73073078125	10	true	1	true	10	true
75424	123811650390625	741595546875	12	true	4	true	11	true
75423	133277138671875	743070703125	17	true	1	true	6	true
75419	126217177734375	718643203125	11	true	1	true	8	true
75417	111746181640625	719826484375	12	true	0	false	8	true
75413	660869677734375	72882234375	11	true	0	false	11	true
75411	18565720703125	748285625	12	true	1	true	10	true
75410	816009619140625	7203321875	8	true	0	false	11	true
75408	100032353515625	73356078125	11	true	1	true	15	true
75407	101687919921875	72159.5	16	true	1	true	4	true
75400	20293634765625	75756015625	10	true	0	false	14	true
75399	19974525390625	763209765625	15	true	0	false	17	true
75397	9138897094726560	7904534375	8	true	0	false	9	true
75396	19337775390625	775393984375	8	true	0	false	12	true
75393	1929165234375	789698125	9	true	3	true	6	true
75391	4.31342e+16	69259890625	7	true	0	false	20	true
75389	182623984375	771402421875	12	true	0	false	12	true
75387	2040883984375	785145703125	16	true	1	true	15	true
75386	138751416015625	75586953125	33	true	11	true	17	true
75385	145762119140625	752250078125	18	true	0	false	8	true
75382	14896783203125	73719671875	13	true	1	true	12	true
75381	15635419921875	7364959375	8	true	3	true	14	true
75379	15622263671875	74978140625	13	true	2	true	3	true
75372	23182287109375	78262453125	10	true	1	true	14	true
75371	24173791015625	78741.75	23	true	1	true	12	true
75370	21573060546875	79257.75	10	true	0	false	13	true
75369	2230815625	78309109375	13	true	0	false	11	true
75367	2383766796875	781754921875	6	true	0	false	13	true
75365	21176607421875	783485546875	10	true	1	true	16	true
75359	2386451171875	771032890625	12	true	0	false	14	true
75357	16421482421875	73546203125	11	true	0	false	10	true
75355	370281640625	683099921875	13	true	1	true	16	true
75354	1401851171875	738355703125	15	true	0	false	8	true
75351	2037962890625	75082359375	6	true	0	false	10	true
75350	1404642578125	71883984375	22	true	1	true	9	true
75349	134257060546875	714435078125	15	true	1	true	6	true
75348	20672341796875	741766171875	11	true	0	false	10	true
75347	21246236328125	73670.5	24	true	1	true	4	true
75346	1432932421875	726764375	12	true	1	true	8	true
75340	8264521484375	702411015625	8	true	1	true	11	true
75339	88712353515625	69878828125	15	true	0	false	6	true
75338	929148046875	702964609375	3	true	0	false	12	true
75334	25387927734375	789859609375	11	true	1	true	9	true
75333	26652275390625	788657578125	12	true	1	true	10	true
75332	2550305078125	7715865625	15	true	0	false	14	true
75331	2532323046875	7820071875	12	true	0	false	13	true
75327	138295029296875	793937890625	11	true	0	false	13	true
75323	150670107421875	72113203125	9	true	0	false	11	true
75322	2347518310546870	643812734375	14	true	1	true	19	true
75321	1.17376e+16	64008578125	10	true	0	false	9	true
75320	2381892822265620	632029609375	7	true	0	false	11	true
75319	2266669921875	6244233984375	21	true	0	false	6	true
75318	292123291015625	6369026953125	22	true	0	false	4	true
75316	202083984375	726278828125	11	true	0	false	9	true
75315	206035703125	720812421875	12	true	0	false	12	true
75314	1.15601e+16	61683359375	12	true	0	false	6	true
75313	631015869140625	628453671875	11	true	0	false	4	true
75309	151823046875	7124146875	13	true	0	false	8	true
75307	21406265625	717122890625	7	true	0	false	11	true
75301	16267162109375	721561171875	10	true	0	false	11	true
75299	70645107421875	71834703125	33	true	0	false	6	true
75295	684678955078125	703641328125	12	true	1	true	10	true
75294	55025341796875	70119125	16	true	0	false	7	true
75292	1.40091e+16	6067305078125	10	true	0	false	16	true
75291	208544384765625	5924326171875	17	true	1	true	2	true
75290	524033349609375	675383515625	22	true	0	false	6	true
75289	4331228515625	66750.25	16	true	1	true	3	true
75287	323632275390625	667186953125	20	true	0	false	5	true
75282	626987353515625	677213828125	10	true	0	false	11	true
75281	709489111328125	6700653125	12	true	0	false	6	true
75280	24239060546875	748048203125	12	true	1	true	8	true
75279	24147357421875	740308984375	14	true	1	true	10	true
75276	25397443359375	75285953125	18	true	1	true	12	true
75273	242513828125	756600625	11	true	2	true	6	true
75272	227336953125	74971421875	24	true	1	true	21	true
75271	2259498046875	74456046875	16	true	0	false	5	true
75270	725414892578125	68521078125	20	true	0	false	6	true
75269	768548193359375	684536015625	18	true	2	true	4	true
75268	228589765625	740278984375	9	true	0	false	16	true
75266	783673681640625	67994.25	13	true	2	true	10	true
75263	8453330078125	67774328125	12	true	1	true	10	true
75256	22277453125	7683903125	12	true	0	false	9	true
75255	216754453125	758126171875	16	true	3	true	4	true
75251	685425146484375	6512961328125	13	true	0	false	2	true
75250	4055746337890620	605212578125	18	true	0	false	5	true
75249	408918408203125	6144519921875	15	true	0	false	3	true
75246	588699169921875	658968828125	15	true	1	true	5	true
75245	450394580078125	655550390625	12	true	0	false	8	true
75242	99471552734375	690183125	10	true	0	false	11	true
75241	971941015625	6841578125	23	true	0	false	6	true
75239	10681900390625	67464875	15	true	0	false	5	true
75236	18891953125	72589921875	15	true	0	false	7	true
75235	18574439453125	71885703125	19	true	0	false	3	true
75233	1816018359375	73817671875	23	true	1	true	1	true
75229	23156708984375	759754140625	5	true	0	false	11	true
75228	138599912109375	693911484375	6	true	0	false	11	true
75227	13355271484375	686955390625	17	true	0	false	2	true
75226	130387666015625	68118984375	13	true	0	false	4	true
75223	13111046875	697317734375	14	true	0	false	4	true
75222	143374150390625	704675390625	8	true	0	false	6	true
75221	13530115234375	704458125	11	true	0	false	12	true
75220	121269609375	6824096875	14	true	0	false	5	true
75215	663642626953125	690881640625	8	true	2	true	7	true
75211	8681884765625	68781796875	6	true	0	false	5	true
75209	2536761328125	726649921875	11	true	0	false	6	true
75207	453408544921875	642466640625	14	true	0	false	7	true
75205	99958681640625	665486953125	13	true	0	false	5	true
75203	24500337890625	728918828125	14	true	0	false	5	true
75201	103240693359375	699785234375	12	true	1	true	8	true
75199	280784140625	78651609375	7	true	0	false	12	true
75198	86227861328125	664664296875	11	true	0	false	3	true
75197	775129150390625	658769375	13	true	0	false	6	true
75193	157477490234375	702665078125	36	true	2	true	20	true
75191	72139638671875	64192609375	15	true	0	false	6	true
75188	293900234375	756711328125	9	true	1	true	9	true
75187	2886209375	767498515625	8	true	0	false	6	true
75184	102207685546875	65809984375	13	true	2	true	12	true
75183	93714814453125	65393.5	12	true	1	true	5	true
75180	123666435546875	70733953125	17	true	0	false	3	true
75179	117378125	703925546875	10	true	0	false	4	true
75175	2896582421875	7778271875	6	true	0	false	9	true
75173	20150193359375	707018203125	10	true	0	false	3	true
75172	1523464453125	670208125	8	true	0	false	11	true
75171	150339248046875	676966015625	22	true	0	false	5	true
75169	154886298828125	687481484375	17	true	0	false	10	true
75166	2582970703125	7134434375	9	true	0	false	8	true
75164	173801953125	713456796875	8	true	0	false	10	true
75161	11875419921875	5826746875	14	true	0	false	4	true
75160	31185865234375	738290546875	4	true	0	false	10	true
75159	322370859375	729451484375	11	true	1	true	5	true
75156	29730685546875	7367634375	5	true	1	true	9	true
75154	3286101953125	785388671875	21	true	0	false	9	true
75153	3278261328125	792565234375	13	true	1	true	7	true
75150	339829453125	79246546875	13	true	0	false	8	true
75148	347415546875	775019609375	7	true	0	false	7	true
75147	366905703125	77562828125	12	true	0	false	10	true
75141	363802109375	765752578125	5	true	1	true	9	true
75140	32175595703125	763596015625	6	true	0	false	7	true
75139	332673671875	7722903125	11	true	2	true	9	true
75137	3130254296875	74924703125	7	true	0	false	7	true
75135	3317966015625	749431640625	9	true	0	false	9	true
75131	2854928515625	740518125	6	true	0	false	9	true
75126	2755476171875	735998359375	7	true	0	false	11	true
75125	275905859375	72665109375	9	true	1	true	7	true
75123	26711482421875	73705875	9	true	0	false	8	true
75119	24814314453125	71864140625	14	true	0	false	4	true
75117	298290078125	78949328125	8	true	1	true	10	true
75115	21973078125	707854453125	15	true	1	true	7	true
75113	350798828125	727305859375	5	true	0	false	5	true
75111	588330810546875	5684468359375	12	true	0	false	5	true
75109	3343462890625	717819296875	10	true	1	true	8	true
75107	26278759765625	704804765625	19	true	0	false	9	true
75105	17245865234375	70288859375	15	true	0	false	4	true
75104	358598125	788446640625	7	true	1	true	11	true
75103	3736335546875	790468203125	5	true	0	false	12	true
75100	551120703125	61619421875	13	true	1	true	4	true
75098	28493431640625	7256484375	25	true	0	false	2	true
75097	28788046875	7220865625	14	true	0	false	9	true
75096	30141677734375	7223428125	6	true	1	true	5	true
75091	3417766015625	756061640625	9	true	0	false	9	true
75090	28053400390625	7148928125	11	true	1	true	6	true
75088	260235009765625	5833702734375	13	true	2	true	2	true
75087	2273882080078120	5693853125	15	true	0	false	3	true
75083	351055703125	73952078125	12	true	0	false	5	true
75082	2151443359375	698623671875	6	true	0	false	8	true
75081	20673447265625	693404765625	10	true	0	false	7	true
75080	2242389453125	7219209375	4	true	1	true	10	true
75077	20154666015625	6844640625	24	true	1	true	12	true
75075	2229236328125	690445703125	6	true	0	false	12	true
75071	1639696875	693599296875	11	true	0	false	5	true
75069	1.12176e+16	5604233203125	12	true	0	false	4	true
75068	3756244921875	750660859375	5	true	0	false	7	true
75067	3641009765625	7555065625	6	true	0	false	11	true
75063	3553376953125	714392109375	7	true	0	false	3	true
75061	23555830078125	723124296875	9	true	0	false	4	true
75060	464212353515625	586005625	18	true	0	false	0	false
75059	404980908203125	5901763671875	11	true	0	false	3	true
75055	127678095703125	66709859375	12	true	0	false	1	true
75054	289305703125	70873	9	true	1	true	9	true
75050	3898735546875	735104140625	6	true	0	false	7	true
75049	3896360546875	767622265625	4	true	0	false	9	true
75045	118803212890625	66509875	14	true	0	false	2	true
75044	5443013671875	582383046875	16	true	0	false	6	true
75041	61376044921875	631506015625	18	true	0	false	1	true
75040	1209999609375	6478887890625	17	true	0	false	2	true
75039	1312752734375	646676015625	25	true	0	false	7	true
75038	31233419921875	7149965625	7	true	0	false	9	true
75037	3218317578125	708977421875	11	true	0	false	4	true
75035	3311580859375	69362125	9	true	0	false	7	true
75030	9826734619140620	5484218359375	10	true	0	false	3	true
75027	345758203125	683446953125	9	true	0	false	3	true
75026	30923677734375	782122109375	4	true	0	false	10	true
75024	24487798828125	710146640625	9	true	0	false	8	true
75023	23635875	71320984375	9	true	0	false	9	true
75022	2389869921875	700285390625	5	true	0	false	8	true
75017	18940251953125	69514015625	18	true	0	false	4	true
75015	3508867578125	696299140625	6	true	0	false	7	true
75013	3441292578125	70343921875	5	true	0	false	10	true
75011	4079671875	564688359375	11	true	0	false	2	true
75009	39994671875	76029140625	2	true	0	false	9	true
75007	3884546875	705183359375	8	true	1	true	4	true
75006	4021443359375	71107125	5	true	0	false	3	true
75004	9148638671875	6347664453125	9	true	1	true	5	true
75003	83553125	6260969140625	16	true	0	false	1	true
75001	94398466796875	6199470703125	11	true	0	false	6	true
75000	4307449609375	68588546875	6	true	0	false	5	true
74999	413332421875	686073828125	4	true	2	true	8	true
74997	82910556640625	6127478125	9	true	0	false	2	true
74992	405563828125	77880109375	8	true	1	true	5	true
74991	407125859375	766394375	4	true	1	true	10	true
74989	4198730078125	77571640625	7	true	0	false	3	true
74986	50182333984375	5710323828125	29	true	1	true	4	true
74984	137236025390625	657828046875	15	true	0	false	1	true
74983	148062060546875	66191703125	15	true	1	true	2	true
74981	14483802734375	652996171875	14	true	1	true	5	true
74978	2714128125	69858140625	8	true	0	false	10	true
74976	310835859375	681484140625	8	true	0	false	8	true
74975	29944490234375	70025375	9	true	0	false	7	true
74973	3184873828125	695918515625	7	true	0	false	9	true
74972	32719701171875	679348671875	11	true	1	true	5	true
74966	450989296875	709155703125	6	true	1	true	5	true
74965	4484523828125	722234765625	5	true	1	true	10	true
74964	4405987890625	73538359375	3	true	0	false	11	true
74963	4599621875	727349375	9	true	1	true	10	true
74958	4245815625	715686171875	2	true	0	false	7	true
74955	4747758984375	74903921875	2	true	0	false	9	true
74949	398881171875	673020546875	5	true	0	false	5	true
74948	4137957421875	63312328125	11	true	1	true	3	true
74947	3821699609375	6443321484375	9	true	0	false	4	true
74945	3971382421875	64606828125	11	true	1	true	3	true
74943	40735.25	6191516796875	10	true	0	false	3	true
74941	4107633984375	6546230078125	6	true	0	false	7	true
74938	47088140625	72022984375	4	true	1	true	8	true
74934	28314095703125	65907234375	12	true	0	false	5	true
74933	277051171875	66227125	10	true	0	false	3	true
74932	276929375	681323984375	8	true	1	true	3	true
74931	2954037890625	669377109375	8	true	0	false	2	true
74926	2294566796875	66225578125	14	true	1	true	6	true
74925	21694439453125	667931875	1	true	0	false	14	true
74924	2119116796875	676605390625	7	true	0	false	2	true
74921	24635818359375	669139765625	10	true	1	true	3	true
74918	412876640625	747791328125	4	true	2	true	12	true
74917	4269293359375	757860859375	1	true	0	false	11	true
74914	20716853515625	6498000390625	4	true	0	false	5	true
74913	218102734375	64978859375	10	true	0	false	2	true
74910	1956840625	67120359375	3	true	0	false	7	true
74909	1756325390625	658620546875	10	true	0	false	5	true
74907	19717173828125	6498242578125	15	true	0	false	2	true
74906	4753340234375	692966328125	10	true	0	false	9	true
74905	47730921875	704410703125	5	true	2	true	9	true
74901	4540601171875	694825546875	2	true	0	false	5	true
74900	4838266015625	71738734375	5	true	0	false	9	true
74896	151989072265625	6379943359375	3	true	0	false	17	true
74892	114034306640625	6193511328125	7	true	0	false	4	true
74891	12517765625	602954765625	10	true	0	false	2	true
74889	13249056640625	613006171875	14	true	0	false	2	true
74885	16504634765625	632816015625	10	true	0	false	3	true
74884	23638671875	6516855078125	16	true	0	false	4	true
74882	4257553515625	6339843359375	12	true	0	false	4	true
74879	22843677734375	6763378125	10	true	1	true	4	true
74877	13895734375	63027546875	10	true	0	false	2	true
74875	37563671875	694309140625	3	true	0	false	9	true
74868	1.37181e+16	5218873828125	10	true	0	false	1	true
74867	2731344482421870	5458240234375	10	true	0	false	3	true
74863	3937634375	655614765625	16	true	0	false	9	true
74862	3310184765625	663740625	6	true	0	false	3	true
74861	3437679296875	660126015625	14	true	1	true	2	true
74858	17214947265625	679587109375	12	true	0	false	4	true
74855	44506.5	679606171875	7	true	1	true	4	true
74853	4525169140625	749683125	7	true	0	false	9	true
74850	480423203125	678598359375	5	true	0	false	6	true
74849	4860528125	65520	7	true	1	true	8	true
74845	592965478515625	56323125	7	true	1	true	6	true
74843	24178015625	640131171875	12	true	1	true	3	true
74841	481793828125	733674140625	2	true	0	false	4	true
74840	25763361328125	65597453125	5	true	0	false	4	true
74839	267773359375	6414904296875	11	true	1	true	1	true
74837	3623272265625	665915859375	6	true	0	false	3	true
74833	3390689453125	6522835546875	20	true	1	true	3	true
74832	14242099609375	620245078125	12	true	1	true	4	true
74826	4754703125	6255285546875	4	true	0	false	5	true
74825	46510359375	616003359375	9	true	0	false	5	true
74824	47170625	595672265625	7	true	0	false	2	true
74820	44789328125	6390433203125	5	true	1	true	7	true
74817	7529279296875	598533359375	10	true	0	false	2	true
74816	19203578125	6376444921875	23	true	0	false	1	true
74815	21270966796875	6310851171875	7	true	1	true	8	true
74814	17574880859375	6149148046875	10	true	0	false	5	true
74810	18166923828125	6068773046875	9	true	0	false	1	true
74808	30023615234375	6462692578125	6	true	0	false	3	true
74806	2167321484375	6188847265625	10	true	0	false	0	false
74805	2057133984375	6140919140625	12	true	0	false	0	false
74803	4387409375	781996796875	11	true	0	false	3	true
74799	101916796875	593128125	31	true	3	true	2	true
74798	4285433203125	662978515625	3	true	0	false	6	true
74796	2249148828125	6328728515625	10	true	0	false	2	true
74793	19855060546875	625994921875	14	true	0	false	0	false
74792	4212205859375	6464800390625	10	true	0	false	5	true
74790	434622578125	643578359375	4	true	0	false	5	true
74787	4431546484375	6124765234375	6	true	2	true	2	true
74785	41023720703125	5355955078125	9	true	0	false	6	true
74784	4394305859375	62717125	5	true	1	true	4	true
74782	4479745703125	662372265625	2	true	0	false	10	true
74779	4185844921875	5917971484375	6	true	0	false	3	true
74777	158760869140625	6142308984375	6	true	0	false	2	true
74776	74524228515625	5288295703125	5	true	0	false	4	true
74775	71142880859375	547295546875	13	true	1	true	1	true
74774	75469990234375	5573548828125	11	true	0	false	0	false
74773	8648873046875	5604094140625	13	true	0	false	1	true
74767	628137841796875	5314735546875	6	true	0	false	2	true
74766	2299125244140620	49981171875	5	true	0	false	1	true
74765	1754390869140620	4842208984375	10	true	0	false	1	true
74762	88269150390625	54369625	10	true	0	false	3	true
74759	4453502734375	5977975390625	1	true	0	false	7	true
74757	3701999267578120	48731.75	21	true	1	true	13	true
74755	391196875	50721453125	9	true	0	false	2	true
74753	140509580078125	6046803515625	11	true	0	false	3	true
74752	3353587109375	633219375	6	true	0	false	4	true
74751	337695234375	64216828125	4	true	0	false	6	true
74750	31864642578125	635771796875	8	true	0	false	3	true
74746	4375391015625	5665176953125	18	true	1	true	0	false
74745	45058203125	57713203125	6	true	0	false	2	true
74741	16980609375	596343515625	8	true	0	false	1	true
74739	4901684765625	5970053515625	4	true	1	true	6	true
74738	3950498046875	599588984375	5	true	0	false	1	true
74736	88472939453125	577350625	6	true	0	false	7	true
74735	10128142578125	5784572265625	14	true	0	false	0	false
74731	4691287890625	5747587890625	4	true	0	false	1	true
74729	378891796875	613342734375	10	true	0	false	2	true
74728	121178984375	574474453125	14	true	0	false	1	true
74727	127569814453125	58365375	8	true	0	false	3	true
74726	119889443359375	56269328125	7	true	0	false	2	true
74723	138476494140625	586308046875	5	true	0	false	1	true
74720	274057734375	6157243359375	12	true	0	false	1	true
74717	24215064453125	5978665625	7	true	0	false	2	true
74715	551497412109375	507017109375	9	true	0	false	1	true
74714	6087172241210930	4964808203125	4	true	0	false	9	true
74711	16100939453125	5815965625	8	true	0	false	0	false
74709	2572280078125	6268468359375	7	true	0	false	6	true
74707	325508671875	6117048046875	8	true	0	false	1	true
74706	343438203125	6033665625	9	true	0	false	0	false
74704	3668395703125	5952198828125	7	true	1	true	2	true
74702	140553115234375	5620566015625	8	true	0	false	2	true
74700	96703525390625	5128240234375	5	true	0	false	4	true
74699	836965234375	51071984375	9	true	1	true	2	true
74695	110439599609375	516286171875	6	true	0	false	7	true
74693	14892779296875	5545621875	9	true	2	true	2	true
74692	29375330078125	6111577734375	5	true	0	false	0	false
74691	3077870703125	6213436328125	11	true	1	true	4	true
74688	33190359375	589661171875	15	true	0	false	3	true
74685	35100546875	589266484375	6	true	1	true	2	true
74680	4723196484375	5492337890625	1	true	0	false	4	true
74679	4626132421875	5335538671875	7	true	1	true	2	true
74678	4874504296875	5540812890625	7	true	1	true	3	true
74675	481879453125	52436859375	5	true	0	false	5	true
74673	4556201171875	54783.5	6	true	0	false	3	true
74669	12197197265625	52879640625	9	true	0	false	0	false
74667	406849140625	5591901953125	4	true	0	false	3	true
74665	4678595703125	476065390625	23	true	0	false	4	true
74664	1982327734375	560575234375	9	true	0	false	1	true
74663	20803251953125	566330703125	3	true	0	false	9	true
74661	2574119140625	60158953125	5	true	0	false	1	true
74659	21872146484375	5517992578125	13	true	0	false	1	true
74657	729818701171875	4976703125	3	true	0	false	1	true
74654	344918046875	57350015625	2	true	0	false	1	true
74651	91291455078125	4980890625	7	true	0	false	0	false
74649	4423705859375	5138126171875	9	true	0	false	5	true
74648	6226181640625	4656771484375	9	true	0	false	1	true
74647	65995771484375	4812105859375	8	true	0	false	0	false
74645	780357470703125	4735358984375	30	true	1	true	4	true
74641	38301359375	570627265625	6	true	1	true	4	true
74640	216388818359375	434818671875	24	true	0	false	2	true
74639	2771167236328120	4394781640625	3	true	8	true	2	true
74637	436358515625	527851171875	6	true	1	true	2	true
74636	3227783447265620	452934375	13	true	0	false	1	true
74633	319541552734375	4274541796875	3	true	1	true	5	true
74631	11115673828125	4607673828125	15	true	0	false	2	true
74629	487244189453125	43349515625	6	true	0	false	2	true
74628	7401817626953120	37925015625	18	true	0	false	0	false
74627	2343207763671870	3813823046875	25	true	1	true	3	true
74626	1.13228e+16	392029375	2	true	0	false	6	true
74625	1.84618e+16	3993924609375	4	true	0	false	1	true
74621	386835107421875	3941913671875	2	true	0	false	2	true
74619	12906375	541067265625	5	true	0	false	2	true
74614	4716188671875	5116692578125	11	true	0	false	1	true
74613	48300.75	504097890625	3	true	0	false	3	true
74611	21874689453125	5851923828125	2	true	0	false	0	false
74610	4523495703125	487894296875	4	true	0	false	2	true
74608	49001296875	4864888671875	6	true	0	false	1	true
74603	19026962890625	5478215625	1	true	0	false	9	true
74601	1501879296875	5370712890625	13	true	0	false	0	false
74599	4818964453125	4675344140625	1	true	0	false	4	true
74597	19439623046875	535445078125	5	true	0	false	3	true
74595	30996845703125	5711299609375	8	true	0	false	0	false
74592	1.24573e+16	3673553515625	5	true	0	false	6	true
74591	9428716430664060	35739890625	3	true	0	false	1	true
74589	10293740234375	3422263671875	6	true	0	false	4	true
74585	16184876953125	5431889453125	4	true	0	false	3	true
74584	4620248046875	446888203125	2	true	0	false	1	true
74583	4753825390625	451737578125	5	true	0	false	1	true
74580	3902196875	543905625	3	true	0	false	1	true
74578	80637685546875	4341974609375	4	true	0	false	12	true
74577	9023306640625	4362334765625	5	true	0	false	5	true
74576	28803541015625	55969	11	true	0	false	0	false
74575	304224375	5501855078125	5	true	0	false	2	true
74571	3999769921875	4900356640625	6	true	0	false	0	false
74570	2724352734375	5362817578125	4	true	0	false	1	true
74565	470432578125	485357890625	5	true	0	false	4	true
74564	2042165234375	4987344140625	12	true	0	false	0	false
74563	2103250390625	5217756640625	5	true	0	false	1	true
74562	3685837890625	5241536328125	2	true	0	false	3	true
74557	229674140625	513197734375	7	true	0	false	1	true
74555	2133057421875	53723046875	11	true	1	true	0	false
74553	33466609375	5373458984375	6	true	0	false	1	true
74551	377915546875	512744375	6	true	0	false	0	false
74550	163488427734375	508346796875	1	true	0	false	8	true
74549	17862541015625	5133264453125	2	true	0	false	0	false
74543	2400247265625	558959140625	3	true	0	false	1	true
74542	27216787109375	30704453125	7	true	1	true	10	true
74541	9443594360351560	30837412109375	7	true	0	false	2	true
74538	354054609375	553071171875	4	true	0	false	0	false
74535	8560.75	403864375	2	true	0	false	0	false
74533	2719086328125	50932640625	2	true	0	false	1	true
74531	35068515625	5259158203125	4	true	0	false	2	true
74530	4291753515625	4610873828125	1	true	0	false	1	true
74528	1.63343e+16	290827109375	1	true	0	false	16	true
74527	2545947998046870	28937466796875	14	true	1	true	1	true
74523	42440578125	4766197265625	6	true	0	false	1	true
74521	523972509765625	3818205078125	7	true	1	true	2	true
74520	29166638671875	5227720703125	4	true	0	false	2	true
74518	12105576171875	4434786328125	13	true	1	true	0	false
74517	11012677734375	4710221875	7	true	0	false	3	true
74515	13696939453125	47210078125	2	true	0	false	0	false
74512	218686953125	4803701953125	2	true	0	false	9	true
74509	18158271484375	4822896875	3	true	0	false	1	true
74508	24614654296875	49874875	17	true	0	false	0	false
74507	22697142578125	494363125	6	true	1	true	0	false
74503	1.5365e+16	2704987109375	5	true	0	false	0	false
74501	136937880859375	443920546875	10	true	0	false	0	false
74500	26680388671875	489451015625	11	true	0	false	0	false
74497	53037333984375	3630642578125	3	true	0	false	2	true
74495	12380095703125	4199136328125	21	true	0	false	11	true
74491	31187875	515265703125	3	true	0	false	1	true
74489	3471491015625	5070646875	14	true	0	false	2	true
74487	444294609375	441429609375	7	true	0	false	0	false
74485	2452812890625	474974296875	5	true	0	false	0	false
74483	2886084375	5072994921875	6	true	0	false	0	false
74480	3030406640625	465688828125	3	true	0	false	0	false
74479	319217734375	4839044140625	2	true	0	false	0	false
74478	5528875	329039453125	11	true	0	false	0	false
74477	480763134765625	318541484375	1	true	0	false	8	true
74476	667495654296875	30233681640625	3	true	0	false	11	true
74469	8249986328125	36290125	6	true	0	false	1	true
74468	440820849609375	25246068359375	3	true	0	false	0	false
74467	526552734375	26750595703125	8	true	0	false	0	false
74464	1634011328125	433916875	13	true	0	false	0	false
74461	1718358203125	456300390625	4	true	0	false	0	false
74459	144913525390625	4178237109375	1	true	2	true	0	false
74457	2036162109375	424328671875	3	true	0	false	0	false
74453	784471044921875	24505384765625	17	true	0	false	0	false
74448	4852693359375	398948515625	3	true	0	false	0	false
74447	469638984375	4000320703125	3	true	0	false	0	false
74444	2840866943359370	22342904296875	4	true	0	false	0	false
74443	1423689453125	2022240234375	1	true	1	true	4	true
74442	411507275390625	1910087890625	4	true	1	true	1	true
74440	1.6473e+16	2438383203125	1	true	0	false	2	true
74435	9932857421875	339678828125	18	true	1	true	0	false
74433	584269482421875	19607576171875	11	true	1	true	3	true
74431	38185859375	4533977734375	3	true	0	false	0	false
74430	3472615625	4593313671875	2	true	0	false	0	false
74427	363235625	4336387890625	1	true	0	false	1	true
74426	24578076171875	43941625	5	true	1	true	0	false
74425	26972751953125	44094453125	7	true	0	false	3	true
74421	108410263671875	385525546875	3	true	0	false	3	true
74418	156357373046875	151913671875	2	true	0	false	1	true
74417	37126884765625	14857435546875	7	true	0	false	0	false
74416	58833134765625	16761869140625	5	true	0	false	0	false
74415	604459716796875	158975009765625	26	true	2	true	7	true
74414	479070703125	16831888671875	6	true	0	false	0	false
74409	450959609375	356697578125	4	true	0	false	0	false
74405	48448734375	3474402734375	1	true	0	false	0	false
74403	6589166015625	134099404296875	1	true	0	false	11	true
74401	4219860546875	406541015625	4	true	0	false	0	false
74400	9148783203125	26652041015625	0	false	0	false	1	true
74397	3681666015625	3993685546875	2	true	0	false	0	false
74396	2813203515625	406108046875	9	true	2	true	2	true
74393	126729423828125	24013134765625	8	true	5	true	0	false
74391	353007890625	3675005078125	3	true	0	false	0	false
74389	653152685546875	21776318359375	1	true	0	false	2	true
74388	153909833984375	3748740625	2	true	0	false	2	true
74386	3132719921875	4235005078125	1	true	0	false	1	true
74383	4147303125	36739609375	2	true	0	false	1	true
74382	1869020703125	3422023828125	5	true	0	false	0	false
74381	21937134765625	34076484375	7	true	0	false	1	true
74378	8940556640625	18610873046875	11	true	1	true	0	false
74375	515284912109375	124952490234375	0	false	0	false	15	true
74374	410799140625	3286991796875	1	true	0	false	0	false
74371	4497066015625	318318515625	5	true	0	false	1	true
74369	375035546875	32748779296875	2	true	0	false	0	false
74365	45265.25	28686587890625	0	false	0	false	1	true
74363	3247509765625	351819296875	2	true	0	false	0	false
74362	155519169921875	27997240234375	2	true	1	true	2	true
74361	15717466796875	25999576171875	0	false	0	false	12	true
74358	31906072265625	31802296875	3	true	0	false	0	false
74355	34247671875	3088987890625	2	true	0	false	0	false
74353	28514505859375	299674296875	3	true	0	false	1	true
74352	18186017578125	1977984765625	13	true	1	true	6	true
74351	1847462109375	197339921875	7	true	0	false	8	true
74349	1795420703125	20238427734375	11	true	0	false	13	true
74347	190956875	22066697265625	2	true	0	false	3	true
74346	1429733203125	207902265625	0	false	0	false	7	true
74344	21585486328125	20530666015625	7	true	0	false	0	false
74339	4416715234375	23840400390625	15	true	0	false	0	false
74338	137002197265625	15090001953125	4	true	1	true	13	true
74337	1772321875	138574052734375	5	true	0	false	0	false
74336	13763943359375	174840078125	0	false	0	false	5	true
74335	15935203125	16790728515625	6	true	0	false	0	false
74334	11465763671875	140013330078125	10	true	0	false	0	false
74330	249253203125	25447087890625	13	true	2	true	2	true
74325	1869471875	27165537109375	8	true	0	false	0	false
74323	2445173046875	299041875	20	true	0	false	0	false
74321	4618666796875	192347734375	18	true	1	true	5	true
74320	3459578515625	25585134765625	1	true	0	false	0	false
74319	3689089453125	25411.25	4	true	0	false	0	false
74317	391818203125	25675931640625	1	true	0	false	0	false
74315	3501106640625	220738515625	2	true	0	false	0	false
74314	8723474731445310	2886600341796870	8	true	0	false	0	false
74313	7611388549804680	45489453125	4	true	0	false	0	false
74309	251929150390625	4769505859375	1	true	0	false	10	true
74308	2346304931640620	21289365234375	20	true	0	false	6	true
74307	2966373046875	1.64094e+16	7	true	0	false	1	true
74305	3718225830078120	2904554931640620	1	true	0	false	5	true
74302	49758388671875	942552734375	1	true	0	false	12	true
74301	546626708984375	1014375732421870	9	true	0	false	0	false
74300	6088837890625	30442578125	6	true	0	false	0	false
74296	491864208984375	96301318359375	5	true	0	false	0	false
74295	3187730224609370	809528955078125	0	false	0	false	6	true
74293	1.44226e+16	7406515625	3	true	1	true	2	true
74291	623803564453125	766186376953125	9	true	1	true	0	false
74286	114441025390625	3679615966796870	8	true	0	false	0	false
74285	10346376953125	503587353515625	1	true	0	false	2	true
74284	127711279296875	1.27073e+16	0	false	1	true	10	true
74283	128305615234375	1.61313e+16	7	true	0	false	0	false
74282	14583611328125	1663100830078120	8	true	0	false	0	false
74275	88927216796875	112137900390625	4	true	0	false	0	false
74272	12386111328125	91301083984375	2	true	0	false	4	true
74271	1381008203125	103424345703125	22	true	0	false	0	false
74266	1728092578125	1.32389e+16	15	true	1	true	0	false
74265	1697130859375	5491607666015620	21	true	1	true	0	false
74263	16720595703125	1613483154296870	13	true	0	false	0	false
74262	18260314453125	8366854248046870	20	true	0	false	0	false
74261	18538451171875	1353576416015620	19	true	0	false	0	false
74257	16132640625	1237888427734370	24	true	0	false	0	false
74255	15728080078125	51081005859375	11	true	1	true	0	false
74253	19354671875	1555719970703120	17	true	0	false	0	false
74251	176072734375	2495922607421870	15	true	0	false	0	false
74250	16664826171875	310510400390625	24	true	0	false	0	false
74249	16260708984375	2762159423828120	13	true	0	false	0	false
74246	150678564453125	452149658203125	8	true	0	false	0	false
74245	135452080078125	4164640625	12	true	0	false	0	false
74240	27496896484375	21264666015625	9	true	1	true	0	false
74239	28194275390625	1902390625	8	true	0	false	0	false
74236	2135938671875	59315234375	28	true	0	false	0	false
74235	1955747265625	51273779296875	8	true	0	false	0	false
74233	21090654296875	807586181640625	5	true	1	true	19	true
74231	1822140234375	6065169921875	9	true	0	false	0	false
74225	20299626953125	134907109375	15	true	0	false	0	false
74223	411328359375	1987088671875	1	true	0	false	0	false
74222	3389637890625	1765831640625	1	true	0	false	0	false
74219	20135421875	29789248046875	22	true	0	false	6	true
74215	25420447265625	111088359375	13	true	1	true	0	false
74213	97990927734375	38900537109375	15	true	0	false	0	false
74212	3654208984375	1240879296875	2	true	0	false	13	true
74211	3636300390625	1371322265625	7	true	0	false	0	false
74210	481046796875	159979716796875	7	true	1	true	16	true
74209	4216161328125	11264796875	5	true	0	false	0	false
74207	374289140625	86884296875	1	true	0	false	22	true
74202	29576904296875	2772727783203120	16	true	0	false	0	false
74201	29235623046875	1860927001953120	19	true	0	false	0	false
74200	30266109375	45755087890625	23	true	1	true	0	false
74199	30341357421875	468964208984375	20	true	1	true	0	false
74197	3012340234375	528296484375	0	false	0	false	23	true
74186	43471078125	661902099609375	11	true	1	true	0	false
74183	334621796875	2442103271484370	10	true	0	false	0	false
74179	386543359375	5363375854492180	0	false	0	false	29	true
