# Supplementary material for: A Novel Liquid Biopsy Method Based on Specific Combinations of Vesicular Markers Allows Us to Discriminate Prostate Cancer from Hyperplasia
Source: Cells. 2024 Jul 31;13(15):1286. doi: 10.3390/cells13151286 (PMC11311686; doi:10.3390/cells13151286)
Supplement: Supplementary file 1 [file cells-13-01286-s001.zip › Dataset S1-Raw data CODI BiliGeCT Prostata/Raw data CODI BiliGeCT Prostata/090223_STAT3_Cyclin_D1_PR20-01-3__counting_scatter.xlsx]

## Sheet: 090223_STAT3_Cyclin_D1_PR20-01-
counting parameters
radius (nm)	300
bin width (nm)	20
locs in bin threshold	1
active channels
channel name	channel reference	min	max
Channel 0	ch0	1	10000000
Channel 1	ch1	1	10000000
Channel 2	ch2	1	10000000
clusters are positive for a channel if their counts fall within min (inclusive) and max (exclusive) for that channel
	population phenotypes	number of clusters
triple positive	Channel 0, Channel 1, Channel 2	150
double positive	Channel 0, Channel 1	18
double positive	Channel 0, Channel 2	309
double positive	Channel 1, Channel 2	0
single positive	Channel 0	118
single positive	Channel 1	1
single positive	Channel 2	5
	total positive clusters	601
17 clusters were negative for every channel
all positive clusters are listed here
columns show counts and positivity for channels with thresholds switched on
to see the full data including negative clusters please export a csv from the counting histogram rather than the counting scatter plot
cluster id	centroid x (nm)	centroid y (nm)	count for Channel 0	positive for Channel 0	count for Channel 1	positive for Channel 1	count for Channel 2	positive for Channel 2
69807	52411064453125	769498984375	8	true	1	true	23	true
69806	55918740234375	765538359375	9	true	0	false	16	true
69805	461990185546875	768544765625	13	true	0	false	19	true
69803	157788623046875	772679765625	17	true	1	true	14	true
69802	1.18658e+16	7702959375	16	true	0	false	13	true
69799	530554736328125	7591371875	12	true	0	false	15	true
69797	392832177734375	763511328125	6	true	2	true	20	true
69796	347964111328125	7596246875	18	true	0	false	15	true
69792	7678265991210930	776423125	23	true	0	false	13	true
69791	749082568359375	751005625	16	true	1	true	14	true
69790	685143408203125	752966796875	15	true	2	true	18	true
69789	799491552734375	758404609375	19	true	0	false	8	true
69788	87533388671875	762296796875	24	true	2	true	9	true
69784	64968115234375	770820703125	12	true	1	true	15	true
69783	695003076171875	759828203125	6	true	0	false	21	true
69782	70670263671875	76622453125	7	true	0	false	14	true
69780	614840234375	75881953125	14	true	0	false	13	true
69774	3847469970703120	749830234375	13	true	1	true	11	true
69772	1.65651e+16	780013125	18	true	0	false	8	true
69770	317386669921875	772852265625	11	true	0	false	14	true
69768	63718603515625	7793184375	10	true	1	true	13	true
69766	801355126953125	74694015625	11	true	2	true	11	true
69764	456030908203125	754407421875	9	true	0	false	10	true
69761	712220849609375	74214015625	12	true	0	false	18	true
69757	316368310546875	780975234375	14	true	1	true	15	true
69756	376591845703125	78207671875	20	true	1	true	14	true
69752	1009967578125	769156328125	20	true	0	false	12	true
69751	11917021484375	790153515625	16	true	0	false	22	true
69750	11647353515625	79081.75	20	true	2	true	26	true
69749	138884560546875	791133984375	18	true	1	true	13	true
69748	13160228515625	789723984375	20	true	1	true	16	true
69747	10284767578125	775517578125	10	true	1	true	15	true
69745	1226011328125	784612578125	9	true	3	true	13	true
69738	91412490234375	776471640625	10	true	1	true	10	true
69736	129299306640625	77837734375	20	true	0	false	13	true
69735	742254052734375	77996203125	19	true	1	true	5	true
69734	7334056640625	791595625	10	true	0	false	19	true
69733	802411083984375	791058515625	12	true	0	false	12	true
69730	9122955078125	786304765625	12	true	1	true	12	true
69727	490293359375	782253671875	20	true	3	true	14	true
69726	616087060546875	791778515625	15	true	0	false	16	true
69724	129292890625	765486796875	16	true	0	false	15	true
69721	137861201171875	774563984375	19	true	0	false	6	true
69720	1356801953125	768400546875	13	true	0	false	9	true
69716	119234384765625	77135625	16	true	1	true	6	true
69714	105219697265625	78548046875	9	true	0	false	20	true
69712	142002236328125	786357890625	12	true	2	true	16	true
69711	111280380859375	766772734375	25	true	2	true	14	true
69710	116919013671875	76242484375	32	true	1	true	8	true
69709	1554805078125	793416171875	16	true	1	true	11	true
69706	1139581640625	776555078125	12	true	0	false	7	true
69704	139922607421875	762836640625	14	true	1	true	9	true
69703	123468359375	75946265625	13	true	0	false	11	true
69700	1317657421875	752977734375	22	true	0	false	7	true
69695	156726181640625	755655703125	19	true	0	false	7	true
69694	1601520703125	766657734375	20	true	1	true	10	true
69692	15492896484375	780528203125	8	true	0	false	19	true
69690	14591287109375	753326796875	16	true	0	false	10	true
69687	2263358642578120	7898553125	16	true	0	false	13	true
69684	482739208984375	794953046875	13	true	0	false	1	true
69682	126058056640625	74883375	14	true	1	true	10	true
69681	2731658203125	74049.25	11	true	2	true	22	true
69680	2235011962890620	7329953125	15	true	0	false	13	true
69678	256967724609375	74941140625	23	true	2	true	15	true
69677	159647900390625	747688828125	16	true	1	true	15	true
69676	4.17887e+16	74603171875	12	true	0	false	5	true
69673	9481830444335930	75455578125	14	true	0	false	7	true
69672	205712890625	75725578125	10	true	0	false	19	true
69670	1.89231e+16	72233546875	14	true	1	true	9	true
69664	148412822265625	772783984375	14	true	1	true	7	true
69662	9848494140625	786538671875	13	true	1	true	11	true
69661	176632109375	788846640625	15	true	0	false	9	true
69660	18065654296875	792049921875	25	true	0	false	2	true
69658	17144408203125	78158015625	14	true	0	false	7	true
69656	1660734765625	78292109375	17	true	0	false	7	true
69655	1854996875	77303140625	10	true	0	false	12	true
69654	195408359375	779464453125	26	true	1	true	10	true
69653	173068115234375	69889484375	166	true	4	true	105	true
69652	151400390625	697568046875	123	true	5	true	51	true
69646	1.52011e+16	699920078125	125	true	7	true	78	true
69644	1715359375	69712984375	129	true	4	true	64	true
69637	1.13832e+16	734219765625	13	true	0	false	7	true
69636	127242041015625	72680390625	7	true	1	true	11	true
69630	20545400390625	70248953125	115	true	1	true	48	true
69628	1694219140625	792675078125	12	true	0	false	8	true
69625	2208103759765620	705650703125	58	true	3	true	44	true
69623	529280712890625	73585375	15	true	1	true	7	true
69622	561338818359375	743798203125	10	true	0	false	10	true
69619	1.39847e+16	704161875	17	true	2	true	6	true
69617	1.83648e+16	6888646875	131	true	3	true	119	true
69614	8964644775390620	688050234375	14	true	1	true	9	true
69612	132477392578125	711278359375	7	true	0	false	20	true
69608	80417978515625	734266484375	20	true	0	false	4	true
69607	69228125	734436640625	7	true	1	true	13	true
69606	68262158203125	723383125	13	true	0	false	9	true
69605	531711181640625	7009184375	10	true	1	true	14	true
69604	485910205078125	709668125	21	true	1	true	9	true
69601	113518447265625	7471715625	21	true	2	true	8	true
69600	104867744140625	74457078125	5	true	0	false	11	true
69599	530407958984375	716959453125	21	true	0	false	11	true
69597	96019951171875	742315703125	14	true	1	true	9	true
69595	579744384765625	727299609375	9	true	1	true	10	true
69592	1000141796875	731091953125	18	true	0	false	8	true
69591	611254541015625	700759453125	12	true	2	true	9	true
69590	67909765625	70165734375	17	true	0	false	7	true
69584	10047166015625	753004453125	24	true	0	false	4	true
69580	1776468359375	761148671875	4	true	0	false	10	true
69578	4642915344238280	738385859375	7	true	1	true	18	true
69576	132352509765625	74396640625	17	true	0	false	5	true
69572	34094111328125	723194609375	12	true	2	true	7	true
69571	14821884765625	720049453125	15	true	0	false	6	true
69570	135615751953125	720154453125	15	true	0	false	6	true
69569	17296189453125	748713046875	14	true	2	true	5	true
69568	1832371875	74066875	15	true	0	false	4	true
69567	1287086328125	73214546875	16	true	0	false	8	true
69566	12368966796875	735045390625	21	true	1	true	4	true
69565	20013546875	75230828125	21	true	0	false	10	true
69564	19571267578125	739943984375	10	true	0	false	9	true
69563	13535875	7306134375	17	true	0	false	6	true
69561	1155507421875	73177703125	16	true	2	true	5	true
69560	117345966796875	723285625	19	true	0	false	4	true
69558	1744657421875	735015390625	11	true	1	true	6	true
69556	18699861328125	728114296875	9	true	2	true	9	true
69547	150220576171875	7420134375	15	true	1	true	7	true
69546	144092099609375	737821328125	14	true	0	false	4	true
69545	1561574609375	733726796875	10	true	2	true	6	true
69538	10851650390625	7273353125	12	true	0	false	6	true
69537	22394095703125	7822109375	12	true	1	true	11	true
69536	229633203125	76861453125	5	true	1	true	13	true
69534	219647109375	77638578125	9	true	0	false	13	true
69532	2314398828125	762395625	10	true	0	false	2	true
69531	21422935546875	7901803125	13	true	2	true	7	true
69528	21811169921875	767712109375	20	true	0	false	14	true
69524	7127140625	682010078125	12	true	0	false	5	true
69523	19789212890625	76666140625	23	true	0	false	11	true
69520	2050810546875	7861759375	7	true	0	false	10	true
69517	24395974609375	769830546875	10	true	0	false	5	true
69515	2572349609375	76256125	14	true	0	false	7	true
69513	85187998046875	70271703125	7	true	1	true	26	true
69512	78965107421875	703444296875	13	true	0	false	11	true
69511	97152646484375	711852578125	12	true	1	true	8	true
69509	119325009765625	68637921875	21	true	0	false	1	true
69508	124891142578125	68469859375	16	true	0	false	3	true
69506	12210494140625	69757953125	16	true	0	false	2	true
69502	124311943359375	707801796875	16	true	0	false	6	true
69501	110068125	698383203125	10	true	0	false	1	true
69500	101850009765625	70253828125	15	true	1	true	4	true
69496	1112804296875	680751875	12	true	0	false	2	true
69490	144090595703125	711768828125	16	true	0	false	5	true
69488	26818021484375	75091734375	7	true	0	false	5	true
69487	8683822265625	676761484375	15	true	2	true	4	true
69486	101559951171875	682551328125	10	true	0	false	6	true
69482	130375234375	69573703125	13	true	1	true	4	true
69480	21046458984375	74727109375	14	true	0	false	3	true
69479	25948908203125	74133171875	14	true	0	false	8	true
69478	25062810546875	737113828125	19	true	0	false	4	true
69477	23793060546875	749930390625	11	true	1	true	7	true
69474	107974775390625	717129453125	16	true	1	true	8	true
69471	28670162109375	76960375	10	true	1	true	16	true
69470	29419373046875	76516	11	true	0	false	9	true
69468	2801027734375	777136953125	18	true	1	true	5	true
69466	26552310546875	77864953125	10	true	1	true	8	true
69464	270577734375	768050234375	6	true	1	true	9	true
69462	77376357421875	661902109375	10	true	0	false	4	true
69461	25581490234375	79126953125	5	true	0	false	6	true
69458	6482660522460930	703914765625	10	true	0	false	8	true
69457	2684795703125	790201328125	8	true	0	false	12	true
69456	2736467578125	793585546875	19	true	0	false	8	true
69454	282082890625	789010078125	13	true	1	true	8	true
69450	280081171875	76201125	10	true	0	false	6	true
69446	262453203125	72721171875	12	true	0	false	6	true
69445	24595875	725821875	16	true	0	false	4	true
69444	24403458984375	714208984375	31	true	2	true	2	true
69441	1655483642578120	624771640625	23	true	1	true	8	true
69440	1077425537109370	6284241015625	16	true	0	false	4	true
69436	2216332763671870	6406366796875	13	true	0	false	3	true
69435	1.45979e+16	652401015625	12	true	0	false	4	true
69434	1.68221e+16	66588265625	11	true	0	false	16	true
69432	271370166015625	6548366015625	21	true	0	false	5	true
69430	2214834228515620	6097543359375	14	true	0	false	9	true
69429	24250169921875	787099375	7	true	2	true	10	true
69426	1.13755e+16	6406946875	13	true	0	false	2	true
69424	357185986328125	641371875	13	true	1	true	1	true
69420	44209345703125	63566765625	23	true	0	false	7	true
69418	3914153076171870	6537910546875	20	true	4	true	1	true
69416	2207835693359370	6002905078125	10	true	0	false	9	true
69414	1678647265625	71822234375	14	true	1	true	4	true
69413	3709185302734370	684161328125	12	true	0	false	5	true
69412	48024228515625	683135625	27	true	1	true	5	true
69408	4951904296875	6660996875	15	true	0	false	4	true
69406	51385634765625	6559859375	14	true	0	false	8	true
69405	3455515869140620	66804953125	8	true	1	true	9	true
69403	20703591796875	717573125	7	true	0	false	4	true
69400	21692826171875	709651484375	14	true	0	false	3	true
69395	586611181640625	67544046875	22	true	1	true	9	true
69394	614999853515625	6873678125	14	true	0	false	5	true
69391	540453515625	642731171875	15	true	0	false	3	true
69390	602519140625	6333298828125	9	true	1	true	9	true
69386	22927490234375	740838203125	9	true	0	false	8	true
69384	2729226953125	741005390625	10	true	1	true	9	true
69382	235151015625	7241471875	9	true	2	true	5	true
69381	1.43926e+16	587364453125	14	true	0	false	4	true
69380	711201904296875	5976372265625	17	true	0	false	2	true
69376	7448020629882810	5809129296875	21	true	0	false	2	true
69375	97949775390625	6552993359375	17	true	1	true	1	true
69374	9669412109375	6412736328125	14	true	0	false	3	true
69370	835671875	650378671875	11	true	0	false	3	true
69368	281617265625	748762109375	6	true	0	false	11	true
69366	51917646484375	624714609375	17	true	0	false	3	true
69365	1785265625	707546796875	34	true	7	true	9	true
69364	19047982421875	707191640625	17	true	0	false	4	true
69362	19520705078125	7172840625	6	true	0	false	5	true
69360	17023927734375	697242890625	11	true	0	false	2	true
69357	11046796875	665018359375	7	true	1	true	2	true
69356	12606017578125	666153671875	14	true	1	true	2	true
69352	25700537109375	719632578125	15	true	0	false	5	true
69350	30082154296875	774948671875	6	true	0	false	11	true
69349	88960361328125	6366862890625	15	true	0	false	4	true
69348	754100439453125	6334600390625	12	true	0	false	8	true
69346	757532080078125	618032890625	16	true	0	false	1	true
69342	144255068359375	685804453125	20	true	0	false	0	false
69340	15253251953125	67959765625	11	true	0	false	6	true
69338	1.47186e+16	57355859375	14	true	1	true	2	true
69336	25685751953125	70650	20	true	0	false	5	true
69335	121112265625	6477899609375	18	true	1	true	4	true
69334	11661572265625	6469751953125	12	true	0	false	1	true
69331	227498828125	7109634375	5	true	0	false	9	true
69330	22418189453125	700211171875	7	true	0	false	8	true
69328	237608125	691328515625	9	true	2	true	4	true
69324	38147666015625	6170744921875	11	true	0	false	5	true
69323	14886912109375	6977471875	6	true	1	true	4	true
69322	159737861328125	70357453125	10	true	0	false	6	true
69318	17953482421875	688059765625	12	true	0	false	3	true
69316	211205078125	737166875	15	true	0	false	3	true
69314	2460001171875	700920390625	14	true	1	true	5	true
69313	2720783984375	684842578125	16	true	0	false	3	true
69312	27211427734375	696610546875	24	true	1	true	7	true
69308	133605888671875	65734765625	8	true	1	true	7	true
69306	29614060546875	749292734375	10	true	0	false	6	true
69304	2811564453125	714396796875	7	true	0	false	4	true
69302	2590203125	68651671875	11	true	1	true	4	true
69300	29695080078125	78994625	8	true	0	false	8	true
69294	2837872265625	73398890625	10	true	2	true	7	true
69293	164164453125	66857.5	10	true	0	false	3	true
69292	16895408203125	680109921875	10	true	1	true	5	true
69287	38405015625	74262171875	7	true	0	false	6	true
69286	3825377734375	72298296875	9	true	1	true	10	true
69285	415867890625	73203625	6	true	0	false	9	true
69284	4188028125	7452584375	5	true	0	false	16	true
69278	3609566015625	736307578125	6	true	1	true	6	true
69277	3441356640625	74213828125	5	true	0	false	6	true
69276	3536278515625	755585078125	9	true	2	true	6	true
69275	357129375	77334921875	9	true	0	false	7	true
69274	372166953125	78245421875	6	true	0	false	7	true
69271	3625013671875	719450078125	8	true	1	true	4	true
69265	3249475390625	7396915625	7	true	0	false	7	true
69264	3319130859375	75277421875	12	true	0	false	8	true
69261	3262102734375	76020390625	6	true	1	true	7	true
69259	3376174609375	7123896875	6	true	0	false	4	true
69256	637310205078125	6162522265625	12	true	0	false	2	true
69255	31183263671875	72315015625	9	true	0	false	5	true
69254	29938263671875	7216740625	8	true	0	false	8	true
69252	3032839453125	7341621875	7	true	0	false	4	true
69239	2989080078125	70085859375	8	true	0	false	12	true
69238	306710078125	709880546875	15	true	1	true	3	true
69237	32302837890625	7859284375	5	true	0	false	4	true
69236	343028125	792770234375	4	true	1	true	12	true
69232	3078637890625	692251640625	10	true	0	false	4	true
69230	145608642578125	650352109375	12	true	1	true	0	false
69229	3867823828125	767993984375	2	true	2	true	9	true
69228	39801515625	76123046875	7	true	0	false	9	true
69221	430531640625	751042265625	7	true	0	false	14	true
69220	434307421875	76442609375	8	true	0	false	10	true
69216	208357734375	691515234375	9	true	0	false	4	true
69214	18693380859375	6643828125	8	true	0	false	1	true
69212	420086953125	712541640625	5	true	1	true	7	true
69210	4021584765625	77753796875	7	true	0	false	8	true
69209	416999375	690661796875	6	true	0	false	5	true
69208	4252200390625	69434375	8	true	0	false	10	true
69204	3131381640625	746852890625	5	true	1	true	6	true
69200	30817111328125	76504140625	3	true	0	false	10	true
69198	4477391796875	747516015625	3	true	1	true	10	true
69196	2877115234375	67878125	5	true	0	false	3	true
69195	1951715234375	69073484375	9	true	0	false	7	true
69194	18799501953125	685086015625	16	true	0	false	4	true
69190	4322354296875	7312921875	3	true	1	true	10	true
69188	32119287109375	69120078125	15	true	0	false	1	true
69187	20740556640625	6541353515625	8	true	0	false	7	true
69186	20069865234375	656801484375	10	true	0	false	4	true
69184	20380419921875	6425323046875	16	true	0	false	2	true
69183	21216091796875	672762578125	7	true	0	false	6	true
69176	8286583984375	6035190625	4	true	0	false	5	true
69175	3495492578125	6978103125	21	true	0	false	2	true
69174	348830859375	686393671875	18	true	0	false	1	true
69173	3385666796875	683490390625	7	true	0	false	7	true
69168	547770947265625	600631171875	8	true	0	false	3	true
69167	3869630859375	66412734375	7	true	0	false	5	true
69166	4014958203125	654634765625	11	true	1	true	2	true
69165	423048515625	661501953125	4	true	0	false	11	true
69162	357386484375	691278359375	7	true	1	true	4	true
69158	42317.75	777593359375	3	true	0	false	3	true
69157	3838303515625	692467734375	10	true	1	true	4	true
69156	37369796875	70367265625	21	true	0	false	2	true
69155	3995069140625	695609296875	7	true	1	true	6	true
69151	39809140625	685368671875	8	true	0	false	4	true
69138	4065980859375	677634921875	10	true	0	false	8	true
69136	4421848046875	70796921875	0	false	0	false	6	true
69135	1797867578125	6463623046875	16	true	1	true	0	false
69134	17920724609375	650814609375	12	true	0	false	9	true
69133	167372734375	6530570703125	10	true	0	false	3	true
69132	16764923828125	644161171875	10	true	0	false	6	true
69126	30734076171875	6753728125	11	true	0	false	3	true
69124	26158017578125	658605625	6	true	0	false	3	true
69122	31688609375	66823421875	11	true	0	false	4	true
69121	4080400390625	765814140625	6	true	0	false	5	true
69118	196643984375	6334516015625	12	true	1	true	6	true
69116	4098563671875	786601640625	4	true	0	false	11	true
69115	4634215625	70286453125	2	true	0	false	5	true
69114	4584935546875	7163528125	2	true	0	false	10	true
69110	2417540234375	677112890625	10	true	0	false	1	true
69106	3725037109375	68434296875	11	true	0	false	2	true
69103	47687390625	716300234375	3	true	0	false	5	true
69102	4873721484375	731688515625	7	true	0	false	4	true
69098	412344375	6348478515625	10	true	0	false	2	true
69096	102332216796875	608293828125	8	true	0	false	0	false
69095	11142677734375	62195796875	7	true	0	false	1	true
69094	10177296875	631642109375	9	true	0	false	7	true
69090	3969365625	6381813671875	5	true	0	false	2	true
69089	42205703125	5686819140625	17	true	0	false	2	true
69088	570153271484375	581095390625	5	true	0	false	1	true
69086	230981005859375	560525390625	11	true	0	false	2	true
69084	11252197265625	5578714453125	12	true	0	false	2	true
69083	3935885546875	792087109375	6	true	0	false	10	true
69078	12644765625	6322315625	10	true	0	false	3	true
69077	436063125	663135703125	9	true	0	false	8	true
69075	2191984765625	63269265625	16	true	1	true	3	true
69072	783437109375	5953710546875	9	true	0	false	1	true
69070	21654634765625	64431703125	9	true	1	true	0	false
69068	19303.75	616780546875	11	true	0	false	2	true
69066	17834173828125	6256933984375	14	true	1	true	5	true
69064	2216658984375	65467421875	12	true	1	true	4	true
69063	24245951171875	655751328125	10	true	0	false	2	true
69060	22948525390625	663259375	9	true	0	false	3	true
69058	38470328125	6292451953125	10	true	0	false	4	true
69056	26337232421875	6439811328125	21	true	0	false	1	true
69054	21686884765625	6208381640625	13	true	1	true	1	true
69053	44606421875	642774140625	7	true	0	false	3	true
69050	85813564453125	5865263671875	10	true	0	false	1	true
69049	31653978515625	6573796875	10	true	0	false	4	true
69042	26150111328125	673651171875	12	true	0	false	2	true
69039	482947734375	628945546875	8	true	0	false	4	true
69038	48682.25	657726640625	5	true	1	true	5	true
69036	4682351953125	6151929296875	3	true	0	false	3	true
69035	453268828125	6292229296875	5	true	0	false	5	true
69032	3656266015625	6495305859375	9	true	0	false	1	true
69031	4844820703125	6896465625	1	true	0	false	10	true
69029	4264100390625	6126344140625	8	true	0	false	1	true
69028	4382231640625	6170746875	6	true	0	false	5	true
69023	15103828125	517046875	6	true	0	false	2	true
69022	1.54037e+16	53111734375	18	true	0	false	3	true
69019	293964453125	651392265625	7	true	0	false	3	true
69017	3762098828125	6219923046875	4	true	0	false	2	true
69015	18751791015625	60093671875	10	true	0	false	0	false
69012	4696115234375	749339296875	3	true	0	false	6	true
69010	4200543359375	5993509765625	8	true	0	false	3	true
69009	3146088623046870	5301434765625	12	true	0	false	1	true
69008	384163623046875	52964.25	15	true	0	false	5	true
69007	4001057421875	62665875	7	true	0	false	2	true
69002	20092818359375	6009657421875	14	true	0	false	1	true
69001	24252380859375	638683359375	6	true	0	false	2	true
68999	790407861328125	5524309765625	5	true	1	true	1	true
68996	135914990234375	6132484765625	6	true	0	false	5	true
68994	408432890625	6092565234375	8	true	0	false	4	true
68993	351883203125	65852078125	10	true	0	false	4	true
68992	348703125	64915421875	9	true	0	false	2	true
68988	10118408203125	5634397265625	8	true	0	false	1	true
68986	9943602294921870	5021865234375	4	true	0	false	2	true
68985	147084775390625	580285859375	6	true	0	false	3	true
68984	134573720703125	5739791015625	13	true	0	false	0	false
68983	118708720703125	5689362109375	14	true	0	false	0	false
68981	16403849609375	6305534765625	17	true	0	false	0	false
68980	15357734375	6261083984375	12	true	0	false	1	true
68977	4929521875	59799328125	48	true	1	true	20	true
68974	117592529296875	5925492578125	5	true	0	false	1	true
68972	1279123828125	55721828125	7	true	0	false	2	true
68969	22185734375	5950922265625	6	true	0	false	1	true
68968	23300873046875	608376171875	15	true	0	false	0	false
68964	3972508984375	59968078125	3	true	0	false	2	true
68962	361954453125	6286376171875	5	true	0	false	3	true
68960	687976513671875	5376426171875	3	true	0	false	4	true
68958	459942265625	597959453125	6	true	0	false	2	true
68957	3852655859375	590108046875	7	true	0	false	4	true
68954	4644166796875	5802623828125	8	true	0	false	0	false
68952	262917421875	63187046875	6	true	0	false	3	true
68951	39292734375	6130937890625	5	true	0	false	3	true
68948	3084707421875	6298956640625	4	true	0	false	2	true
68946	156881982421875	59617296875	10	true	0	false	0	false
68944	2568153515625	6133448046875	7	true	0	false	3	true
68942	489381953125	5709561328125	4	true	2	true	4	true
68937	28233791015625	622161796875	7	true	0	false	2	true
68934	4025122265625	582953359375	6	true	0	false	3	true
68933	3350269921875	6132101171875	4	true	0	false	1	true
68932	3360408203125	6405514453125	1	true	0	false	1	true
68930	349457265625	5991442578125	8	true	0	false	0	false
68926	3260836328125	5801493359375	6	true	0	false	2	true
68924	29008306640625	60890875	9	true	0	false	0	false
68922	372709140625	599899140625	5	true	0	false	2	true
68921	4549482421875	56374265625	5	true	0	false	5	true
68918	31321837890625	609329609375	4	true	0	false	1	true
68916	1662584765625	5538248046875	18	true	0	false	0	false
68914	29846734375	6145386328125	5	true	0	false	5	true
68912	3003000390625	6015801171875	6	true	0	false	1	true
68910	1216148828125	53873203125	8	true	0	false	1	true
68908	45404375	65691328125	3	true	1	true	3	true
68906	9226875	529990703125	3	true	0	false	0	false
68902	4401759375	583089921875	4	true	0	false	0	false
68901	37036109375	57464125	3	true	0	false	0	false
68900	351891171875	5771060546875	0	false	0	false	3	true
68896	48217765625	757179140625	6	true	1	true	2	true
68895	92856884765625	44781421875	10	true	0	false	1	true
68894	1.65842e+16	4582819921875	9	true	0	false	3	true
68893	242278955078125	47620265625	7	true	0	false	0	false
68892	76489111328125	4730557421875	12	true	1	true	1	true
68888	55858125	542690625	8	true	0	false	2	true
68887	176398095703125	425934453125	3	true	0	false	0	false
68885	3607960205078120	482710859375	13	true	0	false	1	true
68882	4006591064453120	46415765625	7	true	0	false	2	true
68880	549550341796875	4871737109375	3	true	0	false	1	true
68874	402562578125	5612270703125	4	true	0	false	1	true
68872	27955478515625	4163211328125	7	true	0	false	0	false
68870	294994873046875	4446669140625	7	true	0	false	2	true
68868	4278415625	5563971875	3	true	0	false	0	false
68867	17041740234375	571794765625	4	true	0	false	2	true
68866	187165390625	5695895703125	10	true	0	false	1	true
68863	23224201171875	5830091015625	5	true	1	true	1	true
68862	24624416015625	5935509765625	8	true	0	false	2	true
68859	21289990234375	5722923828125	4	true	0	false	0	false
68857	9419447631835930	3910415234375	14	true	1	true	4	true
68856	1.69183e+16	3816378125	11	true	0	false	0	false
68852	10688443359375	508901796875	15	true	0	false	1	true
68850	4869787890625	5537007421875	5	true	0	false	1	true
68848	1.63394e+16	3542567578125	4	true	0	false	1	true
68844	449919873046875	5058980859375	5	true	0	false	7	true
68842	482635703125	5300148046875	4	true	0	false	1	true
68839	30751875	5676523046875	3	true	1	true	1	true
68838	3224432421875	550664296875	9	true	0	false	1	true
68832	2845787109375	573520625	3	true	0	false	1	true
68831	44680015625	4777244140625	6	true	0	false	0	false
68830	4456736328125	503205859375	2	true	0	false	0	false
68829	140786083984375	5205348046875	8	true	0	false	0	false
68825	7602330078125	473224375	14	true	0	false	0	false
68824	734780078125	48493734375	15	true	0	false	0	false
68820	435010546875	538841484375	9	true	0	false	1	true
68818	2336112109375	556559375	6	true	0	false	1	true
68816	74146396484375	512804296875	7	true	0	false	1	true
68815	19463796875	5285778125	6	true	0	false	1	true
68814	1820137890625	5445934765625	7	true	1	true	1	true
68811	21670939453125	543155625	9	true	0	false	0	false
68810	23858130859375	5344093359375	20	true	1	true	0	false
68806	450642109375	4575238671875	7	true	0	false	1	true
68805	9547421875	489572734375	3	true	0	false	0	false
68802	417066640625	48341515625	2	true	0	false	0	false
68800	485812109375	4659472265625	5	true	0	false	1	true
68798	395497109375	5030522265625	0	false	0	false	1	true
68796	2221232421875	52683453125	1	true	0	false	1	true
68794	401224921875	52215078125	6	true	1	true	0	false
68792	311028369140625	32633603515625	4	true	0	false	0	false
68791	348130859375	5366571875	4	true	0	false	1	true
68788	25397927734375	5800435546875	3	true	0	false	2	true
68786	17964533203125	520558671875	3	true	0	false	5	true
68784	26098826171875	5421078515625	2	true	0	false	0	false
68778	37815654296875	3877389453125	7	true	0	false	0	false
68776	11878619140625	482940703125	5	true	0	false	0	false
68774	47908296875	4304415625	143	true	8	true	75	true
68772	653299658203125	4448365234375	7	true	0	false	0	false
68770	51864814453125	4369129296875	5	true	0	false	0	false
68767	10817275390625	446290390625	3	true	0	false	0	false
68764	29066166015625	5180279296875	5	true	0	false	1	true
68762	429322578125	4439933203125	4	true	0	false	1	true
68760	22015169921875	506060390625	3	true	0	false	0	false
68759	3087266015625	527376640625	7	true	0	false	0	false
68758	3280306640625	5260798046875	6	true	1	true	1	true
68755	2069537890625	4887631640625	9	true	0	false	0	false
68753	649659326171875	3777187109375	4	true	0	false	10	true
68750	31267255859375	4970451953125	6	true	0	false	0	false
68748	158512158203125	5023906640625	1	true	0	false	0	false
68747	5047345703125	352536953125	5	true	0	false	0	false
68745	4900169140625	40668234375	2	true	0	false	3	true
68743	4049611328125	4158041796875	14	true	1	true	10	true
68742	4176501953125	423874375	41	true	1	true	12	true
68738	13340455078125	4780710546875	6	true	0	false	0	false
68736	1789546875	4871126171875	5	true	0	false	0	false
68735	394405322265625	26601666015625	7	true	0	false	0	false
68734	445121875	25725189453125	19	true	0	false	0	false
68732	3268762451171870	25357755859375	9	true	0	false	0	false
68729	23356896484375	470188828125	10	true	0	false	0	false
68724	1.28122e+16	26702271484375	5	true	1	true	1	true
68722	8641298828125	399188828125	8	true	0	false	0	false
68718	178480859375	248735625	6	true	1	true	3	true
68717	9980720825195310	23069298828125	1	true	0	false	1	true
68714	2241969482421870	29245474609375	12	true	0	false	0	false
68712	1391371337890620	18842150390625	3	true	0	false	0	false
68708	4709191015625	3522300390625	1	true	0	false	0	false
68707	295996044921875	1622935546875	7	true	0	false	2	true
68706	426246142578125	16523259765625	13	true	1	true	1	true
68705	241343203125	4481830859375	7	true	0	false	0	false
68704	2627882421875	4553549609375	8	true	0	false	0	false
68699	647433935546875	2598626953125	2	true	1	true	0	false
68698	8255896484375	24815697265625	12	true	1	true	0	false
68696	659151220703125	3080872265625	9	true	0	false	0	false
68692	13157197265625	3573486328125	8	true	1	true	0	false
68689	2748058984375	485730078125	4	true	0	false	1	true
68686	3667169140625	41265625	5	true	0	false	0	false
68685	4418310546875	19768640625	4	true	0	false	0	false
68683	660031982421875	23075728515625	4	true	0	false	0	false
68680	44602765625	367549609375	20	true	1	true	5	true
68674	31232287109375	443104375	7	true	0	false	0	false
68672	641052685546875	191714765625	2	true	0	false	0	false
68670	965896484375	31364583984375	2	true	0	false	0	false
68668	231871953125	40751296875	1	true	0	false	1	true
68666	1953969921875	4064107421875	3	true	0	false	0	false
68665	3996838623046870	12878025390625	0	false	0	false	1	true
68664	6407037109375	1223036328125	14	true	1	true	3	true
68661	15127486328125	373989140625	3	true	0	false	0	false
68658	4092524609375	3750219921875	7	true	0	false	0	false
68656	362287890625	438320234375	4	true	0	false	0	false
68654	482494296875	3115396484375	6	true	0	false	0	false
68652	46085234375	28738.75	3	true	0	false	0	false
68651	180647265625	3073706640625	12	true	1	true	0	false
68650	1900583984375	332696796875	4	true	4	true	0	false
68649	171070546875	3444784765625	14	true	0	false	0	false
68646	374377265625	378075625	0	false	17	true	0	false
68642	89086357421875	1835263671875	11	true	1	true	10	true
68639	428868046875	32153630859375	2	true	0	false	0	false
68636	2206112890625	3359756640625	1	true	0	false	1	true
68634	4128579296875	344439921875	7	true	1	true	0	false
68632	107820830078125	22780291015625	2	true	0	false	0	false
68630	4011440234375	32096431640625	3	true	0	false	0	false
68629	151799189453125	28179556640625	2	true	0	false	1	true
68628	144239091796875	311747890625	3	true	0	false	4	true
68625	4714378515625	24103150390625	3	true	0	false	1	true
68622	22491744140625	30596552734375	3	true	0	false	0	false
68620	113294541015625	27657486328125	3	true	0	false	0	false
68618	114334853515625	14238828125	8	true	1	true	2	true
68617	14974345703125	111893466796875	15	true	0	false	0	false
68616	984333740234375	9993228515625	21	true	1	true	2	true
68615	1.04656e+16	75875595703125	10	true	0	false	0	false
68614	4342474609375	93725927734375	11	true	0	false	0	false
68613	3636677734375	628535302734375	3	true	0	false	0	false
68609	2838827734375	372006015625	2	true	0	false	0	false
68608	27744490234375	334244375	3	true	0	false	0	false
68603	33997451171875	2037466796875	11	true	0	false	0	false
68602	308860400390625	1.82301e+16	15	true	0	false	0	false
68600	3125337890625	6081993408203120	9	true	0	false	0	false
68599	9883749389648430	238179931640625	17	true	0	false	0	false
68598	21922509765625	2574756103515620	8	true	0	false	0	false
68593	236346953125	26938869140625	12	true	0	false	0	false
68592	2427396875	27017431640625	11	true	1	true	0	false
68590	25858431640625	247780703125	16	true	1	true	0	false
68588	22319375	247286875	10	true	0	false	0	false
68584	28029341796875	304814453125	5	true	0	false	0	false
68580	19095578125	2266319140625	1	true	0	false	0	false
68578	8337361328125	79887548828125	18	true	0	false	0	false
68577	14956005859375	140425283203125	1	true	0	false	0	false
68572	13275537109375	410544921875	0	false	0	false	9	true
68569	97550703125	243334326171875	6	true	0	false	0	false
68568	111493984375	227811669921875	7	true	0	false	0	false
68567	725663671875	2071997314453120	20	true	0	false	0	false
68564	620333349609375	2160278076171870	7	true	0	false	0	false
68562	619340966796875	485797314453125	8	true	0	false	0	false
68558	66919638671875	8445718994140620	13	true	0	false	0	false
68556	3657910546875	2602467578125	1	true	0	false	0	false
68555	27442908203125	1486851953125	11	true	0	false	0	false
68552	28799916015625	10682169921875	12	true	0	false	0	false
68549	319479765625	146405302734375	17	true	1	true	1	true
68548	31825994140625	147801474609375	17	true	1	true	2	true
68547	23504064453125	760679736328125	5	true	0	false	0	false
68546	25876322265625	86251796875	5	true	0	false	0	false
68545	3326338671875	149538818359375	7	true	0	false	0	false
68534	2286871875	13824828125	13	true	0	false	1	true
68529	18057798828125	28672666015625	8	true	0	false	0	false
68528	192195390625	3113822021484370	5	true	0	false	0	false
68526	20291423828125	313025341796875	9	true	0	false	0	false
68525	1648383984375	6487674560546870	13	true	0	false	0	false
68524	1676416015625	1310259033203120	7	true	0	false	0	false
68522	157048720703125	3.4737e+16	17	true	0	false	0	false
68520	163185166015625	2321341796875	16	true	0	false	0	false
68514	1938705859375	624261572265625	12	true	0	false	0	false
68510	18244630859375	1216634033203120	18	true	0	false	0	false
68509	1725028515625	11855478515625	1	true	0	false	0	false
68505	411338125	176555859375	11	true	1	true	0	false
68503	3846769140625	809498388671875	10	true	0	false	0	false
68498	344006875	549878662109375	14	true	0	false	0	false
68497	21057421875	2251843017578120	12	true	0	false	0	false
68496	217398046875	22552421875	13	true	1	true	0	false
68494	22901283203125	2002455322265620	4	true	1	true	0	false
68491	4784216015625	10576224609375	19	true	3	true	0	false
68490	4798800390625	122782880859375	18	true	0	false	0	false
68486	3981484375	2437751953125	12	true	1	true	0	false
68483	311863671875	5511692504882810	15	true	0	false	0	false
68482	3174601953125	39457099609375	9	true	0	false	0	false
