# Supplementary material for: A Novel Liquid Biopsy Method Based on Specific Combinations of Vesicular Markers Allows Us to Discriminate Prostate Cancer from Hyperplasia
Source: Cells. 2024 Jul 31;13(15):1286. doi: 10.3390/cells13151286 (PMC11311686; doi:10.3390/cells13151286)
Supplement: Supplementary file 1 [file cells-13-01286-s001.zip › Dataset S1-Raw data CODI BiliGeCT Prostata/Raw data CODI BiliGeCT Prostata/090223_STAT3_Cyclin_D1_PR20-01__counting_scatter.xlsx]

## Sheet: 090223_STAT3_Cyclin_D1_PR20-01_
counting parameters
radius (nm)	300
bin width (nm)	20
locs in bin threshold	1
active channels
channel name	channel reference	min	max
Channel 0	ch0	1	10000000
Channel 1	ch1	1	10000000
Channel 2	ch2	1	10000000
clusters are positive for a channel if their counts fall within min (inclusive) and max (exclusive) for that channel
	population phenotypes	number of clusters
triple positive	Channel 0, Channel 1, Channel 2	128
double positive	Channel 0, Channel 1	53
double positive	Channel 0, Channel 2	215
double positive	Channel 1, Channel 2	3
single positive	Channel 0	133
single positive	Channel 1	5
single positive	Channel 2	42
	total positive clusters	579
22 clusters were negative for every channel
all positive clusters are listed here
columns show counts and positivity for channels with thresholds switched on
to see the full data including negative clusters please export a csv from the counting histogram rather than the counting scatter plot
cluster id	centroid x (nm)	centroid y (nm)	count for Channel 0	positive for Channel 0	count for Channel 1	positive for Channel 1	count for Channel 2	positive for Channel 2
41912	4633737109375	7420840625	18	true	1	true	10	true
41911	46154375	735374765625	14	true	2	true	5	true
41910	48787921875	73959359375	8	true	2	true	9	true
41909	481354765625	73883609375	11	true	0	false	4	true
41907	475000234375	73929546875	15	true	1	true	6	true
41904	4851783984375	69759046875	7	true	2	true	18	true
41903	489698671875	70259234375	3	true	3	true	23	true
41902	49594.75	702380078125	10	true	0	false	2	true
41900	47330578125	711014609375	9	true	0	false	5	true
41899	4792290234375	70576	6	true	0	false	8	true
41896	489455703125	7197815625	5	true	0	false	15	true
41895	491566328125	725456875	9	true	0	false	5	true
41894	4788046484375	719658984375	4	true	1	true	9	true
41891	443446171875	741111796875	8	true	1	true	5	true
41885	4960244921875	735191015625	4	true	0	false	14	true
41884	45084671875	715368046875	14	true	2	true	5	true
41883	4491841796875	713214296875	14	true	1	true	9	true
41881	4494046484375	754396328125	12	true	1	true	3	true
41880	4327619140625	71907546875	11	true	0	false	9	true
41877	4618812890625	7158453125	11	true	0	false	5	true
41876	42549234375	7247690625	14	true	0	false	6	true
41875	4213322265625	733371640625	5	true	1	true	7	true
41872	4321940625	75988625	2	true	0	false	10	true
41871	4330049609375	764027109375	9	true	1	true	3	true
41870	4448671875	773740546875	4	true	0	false	33	true
41869	445574453125	7740934375	4	true	0	false	32	true
41868	4068594921875	749965625	11	true	1	true	5	true
41867	4147427734375	75905078125	4	true	0	false	8	true
41865	43848671875	767341875	8	true	0	false	5	true
41862	4479890234375	765900625	5	true	0	false	12	true
41861	4530512890625	76716859375	24	true	0	false	0	false
41852	3698712109375	755293359375	3	true	0	false	17	true
41851	37749171875	75758421875	13	true	0	false	4	true
41849	37789515625	750108515625	12	true	0	false	1	true
41848	3903830078125	775088671875	9	true	0	false	14	true
41847	386577265625	770696875	12	true	2	true	3	true
41846	3807212890625	77086859375	4	true	0	false	16	true
41843	3935103515625	76996640625	12	true	3	true	0	false
41841	3606148828125	750315859375	10	true	2	true	4	true
41839	3768176953125	742026640625	16	true	1	true	2	true
41836	4020265234375	761244609375	7	true	0	false	1	true
41835	4117019921875	7707028125	10	true	0	false	20	true
41832	4754388671875	750910625	4	true	0	false	17	true
41831	47015171875	749763046875	7	true	0	false	2	true
41828	409760234375	72017609375	9	true	1	true	17	true
41827	40198359375	7265690625	9	true	2	true	1	true
41823	481341328125	757100234375	4	true	1	true	11	true
41821	48816625	752509296875	10	true	0	false	1	true
41819	435723125	727926328125	6	true	0	false	4	true
41816	459222578125	751702578125	9	true	0	false	4	true
41815	4669206640625	757937578125	17	true	2	true	2	true
41811	4294875390625	745128125	3	true	0	false	13	true
41808	426171328125	678109453125	15	true	0	false	3	true
41807	4290899609375	672088984375	11	true	1	true	5	true
41806	42046953125	6845878125	11	true	0	false	6	true
41805	4282069921875	703111484375	8	true	1	true	4	true
41802	441834296875	69009.5	9	true	1	true	3	true
41800	4506581640625	688210078125	8	true	1	true	6	true
41799	449839609375	69769125	6	true	0	false	3	true
41796	4429389453125	6759696875	9	true	1	true	12	true
41791	412423125	73952421875	9	true	0	false	0	false
41789	391164296875	742517578125	5	true	1	true	5	true
41788	3622248046875	769730078125	2	true	0	false	16	true
41787	36679171875	77231984375	7	true	1	true	1	true
41786	35212953125	7516003125	2	true	0	false	5	true
41785	354892578125	756049296875	10	true	0	false	3	true
41783	3717839453125	777538671875	21	true	0	false	1	true
41780	34945875	76082640625	9	true	1	true	2	true
41776	42267328125	79496.25	12	true	0	false	15	true
41775	4222433984375	793984921875	11	true	0	false	18	true
41773	42047640625	785692890625	10	true	0	false	2	true
41772	4145652734375	796115390625	10	true	0	false	3	true
41768	395268046875	7293646875	3	true	0	false	9	true
41767	3916928125	723849921875	13	true	1	true	3	true
41766	410386484375	66501890625	8	true	0	false	6	true
41765	4065982421875	673861328125	4	true	0	false	9	true
41763	3883380859375	72171203125	14	true	2	true	0	false
41762	3921762109375	65643375	8	true	2	true	12	true
41761	3929981640625	66347984375	13	true	0	false	5	true
41759	394330390625	669166796875	7	true	1	true	4	true
41757	3955187109375	718248828125	8	true	1	true	0	false
41756	40657828125	654343984375	3	true	0	false	21	true
41755	40090296875	6476146875	6	true	0	false	9	true
41749	3783574609375	732654453125	6	true	1	true	7	true
41748	495932578125	68774140625	18	true	0	false	3	true
41747	4944797265625	686976953125	17	true	0	false	5	true
41744	420025703125	66388359375	13	true	1	true	8	true
41742	4835513671875	685138359375	4	true	1	true	18	true
41739	4682209375	693238515625	15	true	0	false	9	true
41735	469203203125	685991015625	6	true	1	true	9	true
41734	364607734375	6536042578125	11	true	0	false	5	true
41733	380783046875	6658621875	5	true	0	false	3	true
41728	3827484375	787216875	25	true	3	true	1	true
41727	3784832421875	7916278125	6	true	2	true	18	true
41726	364888046875	78986078125	11	true	0	false	23	true
41725	364011640625	794738359375	2	true	0	false	16	true
41720	468379921875	6272323046875	18	true	0	false	1	true
41719	47760421875	63190671875	5	true	1	true	8	true
41718	4594734375	634843203125	11	true	1	true	3	true
41715	4569964453125	620894296875	10	true	0	false	1	true
41714	4769189453125	6497471484375	9	true	1	true	14	true
41713	4905723828125	660944375	15	true	1	true	13	true
41711	4795673828125	6232262890625	3	true	0	false	8	true
41708	468742109375	675411875	4	true	2	true	8	true
41707	4654441015625	666807421875	17	true	0	false	5	true
41705	473800625	657631796875	10	true	0	false	3	true
41704	4556601953125	675789453125	11	true	1	true	3	true
41701	4916074609375	645431328125	11	true	0	false	3	true
41700	4169638671875	6427166796875	8	true	0	false	16	true
41699	4155705078125	6418198046875	10	true	0	false	13	true
41697	4326980859375	6327066015625	11	true	3	true	0	false
41696	4473591796875	790175625	49	true	1	true	3	true
41695	4482426953125	7894284375	50	true	1	true	3	true
41694	49065609375	76885359375	41	true	2	true	1	true
41689	4490684375	790043125	49	true	1	true	5	true
41688	42579765625	6462384375	4	true	0	false	6	true
41683	4436987109375	78658546875	8	true	0	false	3	true
41682	434002578125	78594296875	10	true	2	true	3	true
41681	4324873828125	777532109375	12	true	0	false	3	true
41678	49248796875	671901640625	10	true	0	false	13	true
41675	4490061328125	783486171875	7	true	1	true	3	true
41674	458681015625	78694921875	8	true	0	false	0	false
41666	4914087109375	616643828125	2	true	0	false	10	true
41664	365182890625	68632296875	9	true	1	true	14	true
41663	3702871484375	691463125	10	true	0	false	7	true
41661	369595390625	681509140625	5	true	0	false	0	false
41660	4602894921875	60124.75	7	true	0	false	7	true
41659	4655043359375	6080591796875	14	true	1	true	2	true
41657	4735048046875	6065563671875	3	true	0	false	13	true
41655	4737659375	59344765625	7	true	3	true	0	false
41654	468230078125	566370625	3	true	0	false	9	true
41653	4739220703125	5688479296875	2	true	0	false	11	true
41652	380182109375	7025096875	2	true	0	false	18	true
41649	4727603515625	5770225390625	5	true	1	true	13	true
41646	3757305859375	71126625	8	true	2	true	4	true
41644	481773125	6061631640625	7	true	0	false	5	true
41642	389243046875	7024103125	11	true	0	false	13	true
41641	3947720703125	69931140625	16	true	0	false	1	true
41640	37677078125	6791059375	7	true	1	true	0	false
41635	389762734375	694036484375	10	true	0	false	0	false
41631	3861012109375	687873515625	9	true	1	true	9	true
41630	357864609375	77640765625	9	true	0	false	6	true
41626	489038046875	5813059375	8	true	2	true	10	true
41625	4854303125	5926403125	13	true	0	false	2	true
41621	4539846875	5858055859375	10	true	0	false	0	false
41620	40618625	78591046875	18	true	0	false	3	true
41617	3650795703125	673750078125	7	true	0	false	2	true
41615	4512222265625	65267734375	6	true	0	false	7	true
41614	3231376171875	77510734375	6	true	1	true	9	true
41613	32301591796875	7791484375	13	true	1	true	0	false
41612	31659439453125	77030046875	11	true	2	true	3	true
41611	31779458984375	763738984375	10	true	0	false	1	true
41608	31044529296875	783970078125	23	true	2	true	13	true
41607	31060306640625	78564171875	28	true	0	false	12	true
41606	341211015625	794761953125	15	true	3	true	3	true
41605	345339921875	7906146875	8	true	0	false	1	true
41603	33020953125	78374671875	14	true	0	false	1	true
41602	34231578125	773330859375	1	true	0	false	9	true
41601	3436233203125	78191.5	0	false	0	false	25	true
41594	3262469921875	760001953125	8	true	0	false	2	true
41593	324558046875	752215859375	11	true	1	true	3	true
41592	3364234375	7616215625	8	true	1	true	0	false
41585	4024015625	687576328125	1	true	0	false	9	true
41583	4558895703125	57763625	5	true	0	false	9	true
41581	4282167578125	62049359375	6	true	1	true	2	true
41580	373900234375	6405970703125	16	true	0	false	1	true
41579	3824452734375	6420902734375	12	true	0	false	5	true
41578	4739080859375	7663684375	13	true	1	true	3	true
41577	4744229296875	778006484375	1	true	0	false	7	true
41575	3752571875	64943015625	7	true	0	false	21	true
41571	3820494921875	6317477734375	7	true	1	true	1	true
41568	45025671875	608218984375	16	true	0	false	3	true
41565	4079401953125	698509609375	11	true	0	false	3	true
41563	4650871484375	769792578125	7	true	1	true	5	true
41560	4698759765625	79485.75	7	true	0	false	1	true
41559	4666380859375	7924359375	7	true	0	false	1	true
41556	4935626953125	78103484375	24	true	1	true	1	true
41555	4928949609375	7835665625	26	true	1	true	1	true
41553	4891715234375	78952859375	33	true	1	true	1	true
41551	482024453125	785829296875	6	true	0	false	4	true
41550	485866796875	7943328125	8	true	0	false	0	false
41549	481164296875	79444625	15	true	1	true	0	false
41544	3175212109375	722119921875	10	true	0	false	11	true
41543	31448431640625	7231865625	10	true	0	false	3	true
41542	3306609375	721974296875	5	true	0	false	5	true
41539	33199015625	71255.5	4	true	0	false	13	true
41538	29354736328125	793544609375	14	true	1	true	10	true
41537	2943112890625	79465359375	15	true	1	true	9	true
41535	2955471484375	7899153125	10	true	0	false	1	true
41533	30050892578125	79333125	9	true	1	true	0	false
41527	357704609375	70562390625	8	true	0	false	4	true
41525	4391774609375	57744328125	6	true	0	false	6	true
41521	4925321875	793822578125	24	true	0	false	0	false
41519	3446978125	73896.5	4	true	1	true	0	false
41518	2964208984375	725936015625	8	true	0	false	0	false
41517	28316548828125	730525859375	8	true	0	false	1	true
41514	3385242578125	691820703125	18	true	0	false	3	true
41513	3336541015625	688161640625	3	true	0	false	8	true
41512	35096296875	689334296875	1	true	1	true	14	true
41511	3430061328125	68431859375	13	true	0	false	1	true
41506	3023199609375	747645625	7	true	0	false	1	true
41505	31252345703125	75084296875	3	true	0	false	9	true
41502	4178271875	5777309765625	9	true	1	true	5	true
41501	420145859375	5737479296875	15	true	0	false	9	true
41499	416872578125	584356328125	2	true	0	false	10	true
41498	357275703125	6317645703125	14	true	0	false	5	true
41497	3579206640625	635660078125	21	true	1	true	6	true
41496	3527141796875	632738046875	3	true	10	true	0	false
41494	417378828125	61734953125	9	true	1	true	1	true
41493	4114253515625	6094727734375	11	true	1	true	2	true
41489	424643359375	5984412109375	3	true	1	true	9	true
41487	3470732421875	62814671875	13	true	1	true	1	true
41484	446119296875	5611198828125	4	true	1	true	1	true
41481	3562530859375	64844796875	8	true	0	false	0	false
41480	3931507421875	604685859375	30	true	0	false	0	false
41479	3981826953125	59627875	5	true	0	false	0	false
41477	3447121484375	640518984375	2	true	0	false	8	true
41475	405556171875	5985601171875	15	true	1	true	6	true
41467	4654594921875	54843765625	17	true	0	false	0	false
41465	3551996875	725949375	3	true	0	false	6	true
41463	3479755078125	66888453125	10	true	1	true	1	true
41462	29284916015625	7794228125	26	true	0	false	2	true
41460	32391890625	693964765625	11	true	0	false	1	true
41459	32039720703125	69528.5	8	true	0	false	7	true
41456	32157056640625	6519519921875	15	true	3	true	4	true
41455	32140845703125	664032578125	0	false	0	false	9	true
41453	3112632421875	6466955859375	6	true	0	false	3	true
41452	30775068359375	661130859375	6	true	0	false	0	false
41449	3340493359375	64637828125	14	true	0	false	0	false
41446	2646471484375	747223984375	9	true	0	false	2	true
41445	259011953125	75146984375	9	true	0	false	4	true
41444	275688828125	777421328125	10	true	2	true	0	false
41443	27987408203125	78448359375	10	true	1	true	0	false
41442	29468642578125	7671715625	9	true	1	true	2	true
41441	28907.5	757808125	8	true	1	true	1	true
41433	29519103515625	655770390625	7	true	0	false	1	true
41432	395989609375	6272262109375	2	true	1	true	12	true
41430	30544072265625	69410203125	0	false	0	false	11	true
41429	30083439453125	690568828125	11	true	0	false	3	true
41427	30182373046875	68022234375	2	true	1	true	16	true
41423	30591412109375	70402625	9	true	0	false	2	true
41422	2661417578125	78939578125	5	true	1	true	5	true
41421	26869888671875	785957265625	8	true	1	true	4	true
41417	3313453125	62711.25	16	true	1	true	0	false
41415	2573794921875	786256796875	8	true	0	false	1	true
41413	26651814453125	764963984375	1	true	1	true	5	true
41412	3796394140625	613003046875	12	true	0	false	8	true
41411	369913984375	6003741796875	5	true	1	true	8	true
41410	28773693359375	690410390625	7	true	0	false	1	true
41409	27733169921875	69446046875	35	true	4	true	0	false
41403	3276839453125	674486328125	10	true	0	false	1	true
41401	3904953125	5799422265625	14	true	1	true	2	true
41399	47283078125	5362203125	3	true	0	false	9	true
41397	2835854296875	67480578125	1	true	0	false	11	true
41396	4894102734375	5205991015625	2	true	0	false	8	true
41395	49484.25	515744140625	0	false	0	false	11	true
41394	4952965625	5342026171875	7	true	0	false	8	true
41393	4879829296875	5340403125	1	true	0	false	6	true
41390	4875117578125	5536852734375	1	true	1	true	7	true
41385	3767096875	5736186328125	15	true	0	false	1	true
41383	34117140625	6071432421875	3	true	0	false	3	true
41382	24848564453125	7302615625	16	true	0	false	0	false
41381	25333158203125	732029609375	8	true	1	true	2	true
41378	28926521484375	6432079296875	9	true	2	true	5	true
41376	2830762890625	713178515625	9	true	1	true	3	true
41373	32067345703125	618595703125	1	true	1	true	7	true
41371	23085.25	732945390625	6	true	2	true	5	true
41370	23928908203125	760001640625	12	true	0	false	16	true
41369	24633671875	763388984375	4	true	1	true	10	true
41368	2387097265625	778508515625	6	true	0	false	15	true
41363	24138734375	79348359375	2	true	0	false	17	true
41362	4487098828125	50909375	9	true	0	false	21	true
41361	4591757421875	512816640625	1	true	0	false	9	true
41359	4818440625	4978996875	10	true	1	true	0	false
41358	4854576171875	4825221875	2	true	0	false	14	true
41357	4930260546875	4781259375	8	true	15	true	6	true
41351	4596397265625	4965589453125	1	true	0	false	0	false
41350	24679375	676549609375	0	false	7	true	0	false
41349	24452314453125	690571640625	5	true	1	true	8	true
41348	2574162109375	682161015625	10	true	0	false	2	true
41344	216970625	684807421875	3	true	0	false	11	true
41343	20107240234375	68409859375	7	true	1	true	1	true
41341	24752470703125	70496921875	21	true	0	false	4	true
41339	2356518359375	66050828125	15	true	0	false	3	true
41336	1742910546875	7269078125	0	false	0	false	1	true
41335	1967167578125	696762734375	8	true	0	false	0	false
41334	2073839453125	732631171875	6	true	1	true	0	false
41333	20728611328125	720206875	0	false	0	false	21	true
41327	24339580078125	741980390625	5	true	0	false	1	true
41325	420952109375	537004609375	0	false	1	true	16	true
41323	401025859375	5304090625	4	true	0	false	6	true
41321	458109453125	46958421875	2	true	0	false	8	true
41319	485123984375	4573072265625	2	true	0	false	2	true
41318	21933537109375	7049696875	0	false	0	false	1	true
41317	2286588671875	710604765625	9	true	0	false	1	true
41316	4878926171875	4256348046875	9	true	0	false	0	false
41315	4863956640625	4213313671875	1	true	0	false	2	true
41313	4948833984375	4320706640625	11	true	0	false	0	false
41310	4773240625	4341083984375	7	true	0	false	2	true
41308	419925859375	4234010546875	11	true	0	false	0	false
41307	433371328125	4218333984375	12	true	0	false	4	true
41305	4535940234375	426143203125	2	true	1	true	5	true
41301	4354396875	5128767578125	5	true	0	false	0	false
41299	4629567578125	45296171875	1	true	1	true	15	true
41298	380568203125	54219390625	4	true	0	false	5	true
41297	3781075390625	5547209375	15	true	0	false	0	false
41288	162303310546875	760179140625	2	true	0	false	15	true
41287	16762728515625	764499921875	9	true	0	false	7	true
41285	150190908203125	745836171875	0	false	1	true	0	false
41284	20131990234375	76324453125	1	true	0	false	5	true
41283	22054267578125	750077890625	3	true	0	false	9	true
41282	22522216796875	790023671875	41	true	1	true	17	true
41281	22348234375	78969828125	44	true	1	true	17	true
41279	16480328125	791689609375	14	true	0	false	1	true
41277	156910029296875	78830671875	8	true	0	false	0	false
41275	17840984375	795756875	15	true	0	false	1	true
41274	18086279296875	78160125	0	false	0	false	12	true
41271	2115905078125	79610953125	9	true	0	false	0	false
41269	21523513671875	780561875	3	true	1	true	10	true
41268	46446359375	4119655078125	8	true	0	false	0	false
41267	4704036328125	3989778515625	7	true	0	false	1	true
41258	31809822265625	5780469921875	6	true	0	false	0	false
41257	30809681640625	5731773828125	2	true	0	false	7	true
41256	325156484375	5599328125	12	true	0	false	2	true
41255	3285759375	5588907421875	20	true	1	true	15	true
41252	3043791796875	590927265625	0	false	0	false	10	true
41249	3337056640625	5482900390625	22	true	1	true	4	true
41247	477702734375	384843203125	1	true	0	false	1	true
41244	15298072265625	709691875	12	true	0	false	1	true
41243	17016171875	696295703125	7	true	0	false	0	false
41242	134099580078125	78545453125	11	true	0	false	0	false
41241	137374052734375	790801875	17	true	2	true	0	false
41240	1174840234375	7695284375	9	true	1	true	0	false
41233	427382890625	440220703125	0	false	0	false	8	true
41231	348169296875	5330234765625	5	true	5	true	0	false
41229	4010506640625	4186641796875	9	true	0	false	3	true
41228	25029193359375	6278222265625	2	true	1	true	0	false
41227	25275875	6046215625	9	true	0	false	0	false
41226	27342763671875	59968.25	12	true	0	false	1	true
41223	4622883984375	3829175390625	5	true	0	false	9	true
41220	392348828125	469536171875	3	true	1	true	5	true
41219	402852578125	48066578125	5	true	0	false	20	true
41218	3910361328125	50529765625	1	true	0	false	8	true
41217	3793048828125	508710078125	12	true	0	false	1	true
41216	3548202734375	5097119921875	6	true	0	false	2	true
41215	340939296875	4913050390625	2	true	1	true	0	false
41214	368773828125	4891780859375	4	true	1	true	1	true
41211	4239522265625	47326453125	1	true	1	true	1	true
41207	386269140625	45968515625	9	true	0	false	4	true
41206	439716328125	482485234375	0	false	0	false	8	true
41203	3251262890625	511338828125	4	true	0	false	0	false
41198	18695396484375	6432033984375	0	false	0	false	9	true
41197	20095884765625	65441890625	5	true	1	true	9	true
41196	200851796875	62676265625	1	true	0	false	0	false
41192	220837734375	620173515625	3	true	0	false	12	true
41189	36865125	526759375	4	true	0	false	2	true
41187	406472734375	3858410546875	2	true	0	false	0	false
41186	1483760546875	6281197265625	4	true	0	false	1	true
41185	16416248046875	613436640625	16	true	0	false	0	false
41183	18071927734375	611785546875	34	true	7	true	3	true
41181	148810263671875	6450886328125	10	true	0	false	3	true
41177	3531628125	4600466015625	6	true	0	false	9	true
41176	4815209375	30242595703125	5	true	0	false	3	true
41175	48465296875	29315796875	0	false	0	false	12	true
41174	4900690625	32433484375	0	false	0	false	5	true
41173	48060578125	3173735546875	4	true	1	true	1	true
41171	4721608984375	32611744140625	14	true	0	false	0	false
41168	4535732421875	3577230078125	1	true	1	true	15	true
41167	46353.5	3493079296875	7	true	0	false	6	true
41165	4875391015625	3456159765625	3	true	0	false	0	false
41163	461945546875	336209765625	0	false	0	false	9	true
41158	384130703125	377328984375	11	true	1	true	1	true
41157	3924030078125	3634218359375	8	true	0	false	1	true
41155	3720826953125	366460234375	9	true	0	false	1	true
41153	358008046875	3627225390625	1	true	0	false	0	false
41149	40049953125	4412078515625	2	true	0	false	0	false
41148	117521728515625	732903671875	10	true	0	false	3	true
41145	254622578125	5784483203125	3	true	0	false	3	true
41143	2958692578125	5487220703125	8	true	0	false	1	true
41139	2991847265625	5299365234375	18	true	1	true	23	true
41138	1180105859375	63166296875	5	true	2	true	5	true
41137	102861865234375	6370735546875	6	true	1	true	0	false
41136	113384013671875	6159933984375	5	true	0	false	0	false
41133	81988515625	620780546875	10	true	0	false	0	false
41131	131978056640625	6267384765625	19	true	0	false	2	true
41128	145236494140625	577828828125	11	true	0	false	1	true
41127	1435767578125	5863721484375	8	true	0	false	0	false
41125	154438779296875	5599813671875	3	true	0	false	10	true
41124	23504935546875	566344453125	11	true	1	true	0	false
41123	20477212890625	5888971484375	18	true	0	false	1	true
41121	17209990234375	5555451953125	13	true	0	false	0	false
41119	18545837890625	5512409765625	0	false	0	false	6	true
41113	4182580859375	35228421875	0	false	0	false	8	true
41111	17567927734375	568723203125	6	true	0	false	2	true
41110	31377505859375	436353359375	3	true	0	false	0	false
41109	30378806640625	450290703125	3	true	14	true	0	false
41108	3419900390625	4342164453125	12	true	1	true	2	true
41106	29585818359375	4338529296875	10	true	0	false	0	false
41103	3447926171875	4096369921875	17	true	0	false	0	false
41100	2974915234375	39567796875	14	true	1	true	1	true
41099	2839783984375	378784609375	0	false	0	false	10	true
41097	300918359375	3782819140625	2	true	0	false	11	true
41094	8412263671875	692974765625	10	true	0	false	0	false
41093	96349931640625	690583671875	8	true	0	false	0	false
41091	10275568359375	66713875	7	true	1	true	2	true
41088	2788798828125	5067683984375	2	true	14	true	0	false
41087	2716002734375	5028310546875	7	true	1	true	3	true
41085	29460416015625	5022483203125	10	true	0	false	0	false
41084	2765951171875	5350629296875	4	true	0	false	0	false
41083	27414158203125	52091125	11	true	1	true	0	false
41082	5141932983398430	79335921875	17	true	0	false	0	false
41081	8737035522460930	789033828125	15	true	0	false	0	false
41079	25771259765625	51595640625	4	true	0	false	9	true
41076	27729345703125	775185625	7	true	0	false	0	false
41075	3236754150390620	789640546875	8	true	1	true	0	false
41074	175020263671875	755962421875	10	true	0	false	0	false
41073	365915234375	754263515625	0	false	1	true	0	false
41072	7149041015625	73935078125	9	true	1	true	0	false
41071	743722021484375	747799296875	4	true	0	false	0	false
41069	32274744140625	3965669921875	5	true	0	false	0	false
41067	1.80231e+16	76479140625	0	false	5	true	0	false
41062	1742308203125	531425390625	10	true	1	true	0	false
41061	16469876953125	5321026171875	10	true	0	false	0	false
41054	1.88975e+16	69767.5	13	true	0	false	0	false
41050	678704345703125	688792578125	6	true	0	false	0	false
41049	6537447265625	703191640625	6	true	0	false	0	false
41047	556206787109375	712366796875	21	true	0	false	0	false
41045	92466494140625	752294921875	11	true	1	true	0	false
41039	3725587890625	397103515625	4	true	1	true	0	false
41038	475295859375	26952458984375	1	true	1	true	7	true
41037	472037109375	26167359375	4	true	0	false	0	false
41036	49672390625	2620165234375	2	true	0	false	9	true
41034	23829759765625	4575902734375	5	true	0	false	0	false
41033	2442105078125	45425671875	15	true	1	true	0	false
41031	4608800390625	27182916015625	0	false	0	false	13	true
41029	493583125	2446378125	11	true	0	false	1	true
41028	24070515625	486451796875	0	false	0	false	5	true
41027	2170365234375	4718938671875	13	true	0	false	0	false
41022	1744053515625	5077523046875	0	false	0	false	1	true
41021	1606090234375	4923680078125	3	true	0	false	0	false
41019	17924349609375	4833241015625	6	true	0	false	0	false
41018	21457130859375	5093512890625	1	true	0	false	0	false
41011	476049267578125	793333984375	19	true	0	false	0	false
41010	46157890625	23797185546875	2	true	0	false	8	true
41009	455166640625	24518478515625	16	true	1	true	26	true
41008	446218203125	2642226171875	9	true	0	false	0	false
41005	451806171875	2838357421875	0	false	0	false	8	true
41001	3439662890625	339972109375	10	true	0	false	0	false
40997	4179348046875	33453609375	20	true	0	false	1	true
40993	90089052734375	7910640625	7	true	0	false	0	false
40992	4152486328125	21504740234375	10	true	0	false	0	false
40991	4107001171875	228833046875	0	false	0	false	4	true
40990	3829566796875	26260490234375	0	false	0	false	12	true
40989	3833378125	26618029296875	12	true	0	false	0	false
40987	183746484375	4236488671875	5	true	0	false	2	true
40986	407910078125	25134248046875	1	true	0	false	9	true
40985	3977475390625	25376541015625	12	true	0	false	0	false
40983	3725609765625	2822101171875	0	false	0	false	1	true
40980	3648321484375	25314044921875	1	true	0	false	4	true
40979	3714433984375	237463203125	0	false	0	false	11	true
40977	39705734375	2859896875	11	true	1	true	2	true
40975	41002.25	2784209375	0	false	0	false	4	true
40967	25936390625	3533289453125	1	true	0	false	0	false
40965	451859375	22141736328125	2	true	0	false	0	false
40961	578139013671875	62323171875	6	true	0	false	0	false
40958	91043662109375	589754921875	5	true	0	false	1	true
40957	9120197265625	5357151953125	8	true	0	false	0	false
40954	27660642578125	418305234375	0	false	0	false	4	true
40953	2543647265625	4220479296875	3	true	0	false	2	true
40947	150354462890625	5224558984375	0	false	0	false	13	true
40946	2306528076171870	66919453125	8	true	0	false	0	false
40937	2139462109375	4320935546875	0	false	0	false	11	true
40935	107819873046875	48447625	11	true	0	false	1	true
40933	40975953125	30626865234375	9	true	0	false	1	true
40932	19855611328125	3898946484375	15	true	0	false	1	true
40931	185703515625	380571640625	0	false	0	false	9	true
40929	24030244140625	32424107421875	0	false	0	false	6	true
40927	21087859375	375192421875	7	true	0	false	9	true
40925	305065234375	3284853125	4	true	0	false	1	true
40923	219163046875	4066684765625	5	true	0	false	0	false
40920	3425172265625	25951462890625	9	true	8	true	0	false
40918	1343447998046870	5581555859375	3	true	0	false	2	true
40917	3050992431640620	576667421875	15	true	0	false	0	false
40913	128435654296875	442522578125	8	true	0	false	0	false
40911	11018103515625	4058543359375	7	true	0	false	0	false
40909	14954462890625	392356171875	14	true	0	false	0	false
40902	354816015625	1961827734375	3	true	1	true	0	false
40897	1351721484375	35508921875	7	true	0	false	0	false
40895	2823879638671870	5337034765625	1	true	0	false	0	false
40892	42651734375	644162646484375	17	true	0	false	0	false
40891	4237515234375	7497458984375	4	true	0	false	0	false
40890	48988296875	1960759375	6	true	0	false	0	false
40889	4897575390625	18550150390625	9	true	1	true	0	false
40888	3970003515625	17646087890625	0	false	0	false	13	true
40887	403781875	17528095703125	8	true	0	false	4	true
40886	486367265625	120696865234375	6	true	0	false	0	false
40885	4862684375	109897333984375	1	true	1	true	7	true
40884	4627172265625	1863985546875	0	false	0	false	2	true
40883	443980390625	152790625	5	true	1	true	0	false
40882	4448770703125	1159844140625	10	true	1	true	1	true
40881	444536796875	124584013671875	6	true	1	true	0	false
40879	4385348046875	9751572265625	0	false	0	false	8	true
40878	4122125390625	1688945703125	0	false	8	true	1	true
40875	4069687890625	758768505859375	0	false	0	false	3	true
40871	44993421875	67081181640625	6	true	0	false	3	true
40869	39715828125	876463671875	4	true	1	true	4	true
40867	4097180859375	152297275390625	4	true	0	false	0	false
40861	406874921875	5273056640625	10	true	0	false	0	false
40857	279352890625	28337076171875	12	true	1	true	18	true
40855	3667621875	163604462890625	3	true	0	false	0	false
40854	4870527734375	1511760546875	0	false	1	true	13	true
40848	59955966796875	499541484375	7	true	1	true	0	false
40846	9960341796875	3617601171875	3	true	0	false	0	false
40845	91494345703125	3891117578125	2	true	0	false	0	false
40842	26766587890625	22996595703125	17	true	3	true	0	false
40841	2637586328125	225713046875	12	true	0	false	0	false
40839	2544348828125	25524625	3	true	0	false	3	true
40837	27941171875	18696060546875	1	true	0	false	6	true
40830	47471390625	1.61452e+16	16	true	1	true	0	false
40829	475215625	160574951171875	19	true	1	true	0	false
40827	465614609375	8338453369140620	4	true	0	false	0	false
40825	455070234375	7089484252929680	8	true	0	false	0	false
40823	4652801953125	2998400146484370	11	true	1	true	0	false
40822	49154796875	1.69786e+16	16	true	0	false	0	false
40821	487389609375	1547135986328120	8	true	0	false	0	false
40819	4828532421875	75712353515625	13	true	0	false	0	false
40817	475773359375	3655638916015620	11	true	0	false	0	false
40813	49646859375	578321142578125	9	true	0	false	0	false
40810	3074281640625	861483203125	5	true	0	false	0	false
40809	30412548828125	973315234375	11	true	0	false	0	false
40808	23109986328125	28472134765625	0	false	0	false	10	true
40806	2896005078125	702363720703125	10	true	0	false	0	false
40805	3133047265625	651523974609375	10	true	0	false	0	false
40799	217535625	342240234375	2	true	0	false	3	true
40798	21730642578125	21932248046875	9	true	0	false	0	false
40796	31009134765625	136240205078125	1	true	0	false	0	false
40795	33130625	12664193359375	9	true	0	false	0	false
40794	2449000390625	165905859375	0	false	0	false	10	true
40793	257350546875	15404576171875	12	true	0	false	0	false
40792	2426019140625	144050126953125	5	true	1	true	0	false
40788	3371708203125	621604052734375	4	true	0	false	0	false
40781	31517861328125	151729638671875	9	true	1	true	0	false
40780	3687331640625	8094119140625	0	false	0	false	11	true
40779	3523030078125	94539990234375	5	true	0	false	1	true
40777	3881634765625	40752373046875	0	false	0	false	9	true
40774	623740576171875	418538203125	3	true	0	false	0	false
40771	2494732177734370	361204609375	3	true	0	false	0	false
40770	29386330078125	58870751953125	9	true	0	false	0	false
40769	29174525390625	5525247802734370	10	true	0	false	0	false
40766	311477890625	137906787109375	22	true	0	false	0	false
40763	27197123046875	119578115234375	6	true	3	true	0	false
40761	31232376953125	3092693359375	7	true	0	false	0	false
40759	27553826171875	3058612548828120	6	true	1	true	0	false
40753	4325159765625	18163857421875	3	true	0	false	36	true
40752	17585771484375	20397720703125	4	true	0	false	1	true
40751	1456059375	2441667578125	3	true	0	false	0	false
40749	143724013671875	20214326171875	8	true	0	false	0	false
40748	10850470703125	141750009765625	7	true	0	false	0	false
40747	13830345703125	15181921875	6	true	1	true	0	false
40745	66078076171875	29340806640625	1	true	0	false	0	false
40743	1148794140625	20888861328125	10	true	1	true	0	false
40740	145274921875	90688251953125	0	false	0	false	6	true
40739	134176787109375	122118203125	11	true	1	true	0	false
40736	20790953125	90708525390625	6	true	0	false	0	false
40735	1919053125	115798505859375	2	true	1	true	0	false
40734	8632673828125	20118275390625	6	true	0	false	0	false
40733	429224365234375	1806660546875	9	true	0	false	0	false
40731	17731375	7052525390625	4	true	0	false	0	false
40717	209531494140625	265972109375	14	true	0	false	0	false
40711	513717724609375	122901572265625	5	true	1	true	0	false
40709	34241609375	108522412109375	0	false	0	false	1	true
40707	1.9883e+16	472071015625	6	true	0	false	0	false
40705	40882685546875	67510322265625	0	false	6	true	0	false
40704	19993703125	31558701171875	6	true	0	false	0	false
40703	20861236328125	274439697265625	6	true	0	false	0	false
40702	19040720703125	2134298828125	15	true	0	false	0	false
40701	18855275390625	2351298583984370	11	true	0	false	0	false
40699	19288814453125	18871806640625	12	true	0	false	0	false
40697	18619720703125	3539275634765620	8	true	0	false	0	false
