# Supplementary material for: A Novel Liquid Biopsy Method Based on Specific Combinations of Vesicular Markers Allows Us to Discriminate Prostate Cancer from Hyperplasia
Source: Cells. 2024 Jul 31;13(15):1286. doi: 10.3390/cells13151286 (PMC11311686; doi:10.3390/cells13151286)
Supplement: Supplementary file 1 [file cells-13-01286-s001.zip › Dataset S1-Raw data CODI BiliGeCT Prostata/Raw data CODI BiliGeCT Prostata/090223_STAT3_Cyclin_D1_PR20-02-1__counting_scatter.xlsx]

## Sheet: 090223_STAT3_Cyclin_D1_PR20-02-
counting parameters
radius (nm)	300
bin width (nm)	20
locs in bin threshold	1
active channels
channel name	channel reference	min	max
Channel 0	ch0	1	10000000
Channel 1	ch1	1	10000000
Channel 2	ch2	1	10000000
clusters are positive for a channel if their counts fall within min (inclusive) and max (exclusive) for that channel
	population phenotypes	number of clusters
triple positive	Channel 0, Channel 1, Channel 2	65
double positive	Channel 0, Channel 1	26
double positive	Channel 0, Channel 2	166
double positive	Channel 1, Channel 2	6
single positive	Channel 0	232
single positive	Channel 1	10
single positive	Channel 2	101
	total positive clusters	606
18 clusters were negative for every channel
all positive clusters are listed here
columns show counts and positivity for channels with thresholds switched on
to see the full data including negative clusters please export a csv from the counting histogram rather than the counting scatter plot
cluster id	centroid x (nm)	centroid y (nm)	count for Channel 0	positive for Channel 0	count for Channel 1	positive for Channel 1	count for Channel 2	positive for Channel 2
43350	124065244140625	3679942578125	8	true	0	false	1	true
43349	1306672265625	34910359375	1	true	0	false	16	true
43348	790344775390625	3531862890625	6	true	0	false	5	true
43347	7966232421875	354538125	8	true	0	false	6	true
43345	88724453125	355514375	0	false	0	false	8	true
43342	90387421875	26777029296875	10	true	0	false	0	false
43341	906738671875	2556359375	14	true	0	false	0	false
43340	136793017578125	3976939453125	8	true	0	false	24	true
43339	132087724609375	39024859375	4	true	0	false	0	false
43337	140590458984375	3889655859375	4	true	0	false	12	true
43335	132703828125	383241640625	0	false	0	false	13	true
43334	132797958984375	181972890625	0	false	0	false	15	true
43333	134527529296875	1889168359375	2	true	1	true	4	true
43332	818125439453125	2155491796875	13	true	0	false	0	false
43331	89698779296875	2071826171875	7	true	1	true	0	false
43329	137152265625	373596953125	0	false	0	false	7	true
43325	1554470703125	403709453125	10	true	0	false	0	false
43323	789825390625	2865798828125	10	true	0	false	0	false
43322	19124140625	146079697265625	25	true	1	true	26	true
43321	191292109375	145615224609375	26	true	1	true	24	true
43320	9396869140625	29363.75	0	false	0	false	5	true
43319	9814833984375	30587236328125	6	true	0	false	0	false
43317	126770673828125	400613671875	6	true	0	false	0	false
43315	98427998046875	21259275390625	0	false	0	false	13	true
43313	7384625	2668751171875	1	true	0	false	15	true
43309	14335419921875	17803216796875	0	false	0	false	11	true
43306	728469140625	22652404296875	2	true	0	false	2	true
43305	813796484375	23705984375	7	true	0	false	5	true
43304	7007404296875	30323302734375	1	true	0	false	11	true
43303	777337646484375	307197578125	0	false	5	true	1	true
43302	1256600390625	2054165234375	15	true	0	false	8	true
43297	87270625	3379916015625	0	false	0	false	3	true
43295	151272626953125	22374958984375	0	false	0	false	15	true
43291	100260244140625	3330279296875	0	false	0	false	2	true
43290	14816537109375	19398052734375	43	true	41	true	51	true
43286	107482001953125	3977251953125	10	true	0	false	0	false
43285	109241181640625	4029496875	4	true	0	false	0	false
43283	120448525390625	4100669140625	0	false	0	false	14	true
43281	9847166015625	2385134765625	0	false	0	false	12	true
43273	108624443359375	3147671875	6	true	0	false	1	true
43269	1326671484375	330350234375	0	false	0	false	10	true
43268	1.2062e+16	124321455078125	10	true	0	false	5	true
43267	9753843994140620	124591328125	11	true	0	false	5	true
43265	1.88229e+16	117435693359375	4	true	0	false	0	false
43264	420719921875	209566328125	18	true	0	false	5	true
43263	414932373046875	209975078125	18	true	0	false	5	true
43262	12676162109375	29533376953125	3	true	0	false	11	true
43261	126297734375	30956482421875	4	true	1	true	5	true
43260	20660173828125	28451986328125	17	true	23	true	28	true
43259	20588158203125	2852372265625	16	true	23	true	26	true
43258	2037584228515620	127069091796875	5	true	0	false	0	false
43257	2437150390625	13324115234375	8	true	0	false	0	false
43254	1661378125	18308931640625	6	true	0	false	22	true
43253	16665068359375	18445703125	5	true	0	false	24	true
43252	93724892578125	15255029296875	11	true	0	false	9	true
43251	79263828125	143124736328125	11	true	1	true	3	true
43250	2227791748046870	19530943359375	0	false	0	false	13	true
43249	214710205078125	19962328125	13	true	0	false	3	true
43248	95532509765625	4325689453125	11	true	0	false	0	false
43247	91793017578125	4317744140625	5	true	0	false	13	true
43245	342382470703125	21252421875	4	true	0	false	1	true
43242	66562998046875	16886240234375	8	true	0	false	0	false
43241	654728173828125	17437826171875	11	true	0	false	0	false
43239	591725341796875	145622236328125	8	true	0	false	0	false
43237	78278447265625	41244453125	2	true	0	false	15	true
43236	83403701171875	1141291015625	8	true	0	false	0	false
43235	7071.25	107500546875	10	true	1	true	12	true
43233	3375749267578120	20335251953125	6	true	0	false	6	true
43232	57996650390625	32279263671875	0	false	0	false	4	true
43231	626174267578125	329280703125	11	true	1	true	12	true
43229	889186328125	9842150390625	0	false	0	false	10	true
43227	20066025390625	142755087890625	0	false	0	false	6	true
43226	809090234375	4572658984375	8	true	0	false	0	false
43225	801414208984375	4454600390625	10	true	0	false	5	true
43223	26217978515625	97257705078125	15	true	0	false	12	true
43221	96504189453125	4178728515625	7	true	0	false	0	false
43217	1.08371e+16	2081679296875	1	true	1	true	1	true
43214	209623203125	2562749609375	0	false	0	false	21	true
43213	20504494140625	252480234375	9	true	0	false	5	true
43209	413710791015625	1903590625	10	true	0	false	0	false
43208	5081968078613280	2773717578125	8	true	0	false	0	false
43207	9129509887695310	25131041015625	0	false	0	false	4	true
43205	20810765625	2660758203125	4	true	0	false	2	true
43203	18877908203125	1553569140625	4	true	1	true	4	true
43201	18757333984375	191436953125	5	true	0	false	14	true
43199	19182333984375	2003319921875	2	true	0	false	13	true
43197	5518419921875	389135078125	6	true	0	false	0	false
43196	1.62953e+16	17425884765625	0	false	0	false	10	true
43195	21707431640625	1568708984375	1	true	0	false	4	true
43192	33068759765625	15743814453125	10	true	1	true	17	true
43189	3136714599609370	18991.5	4	true	0	false	0	false
43185	1.49542e+16	9108603515625	9	true	0	false	0	false
43184	19844025390625	1702363671875	0	false	0	false	7	true
43182	10330427734375	4546137890625	4	true	0	false	1	true
43179	696340576171875	18011482421875	6	true	0	false	1	true
43178	153234619140625	282269375	7	true	0	false	1	true
43177	14365419921875	28263822265625	3	true	0	false	13	true
43175	6933709106445310	17054935546875	0	false	0	false	10	true
43174	4035781555175780	3131736328125	0	false	0	false	15	true
43173	4.38345e+16	30561251953125	6	true	0	false	2	true
43172	501030224609375	263117109375	1	true	0	false	9	true
43171	52057021484375	259190625	2	true	0	false	10	true
43169	1.54959e+16	30354736328125	7	true	0	false	0	false
43167	14808376953125	28895744140625	4	true	0	false	0	false
43163	46125185546875	2755566796875	1	true	0	false	13	true
43161	2623988525390620	29868958984375	5	true	0	false	1	true
43160	1.36886e+16	3753765625	9	true	0	false	33	true
43159	1265166259765620	374939296875	10	true	0	false	31	true
43153	21327052734375	27581544921875	4	true	1	true	17	true
43146	8299681640625	386915078125	7	true	0	false	9	true
43145	88854091796875	3829506640625	7	true	1	true	4	true
43144	4780765625	29478498046875	0	false	0	false	7	true
43143	571683251953125	28523876953125	0	false	0	false	7	true
43141	649243896484375	92937958984375	7	true	0	false	2	true
43140	21534203125	18217498046875	0	false	0	false	10	true
43139	20406453125	19022890625	7	true	0	false	5	true
43130	148649833984375	25608146484375	6	true	0	false	0	false
43129	14405423828125	25127958984375	0	false	0	false	7	true
43128	45329501953125	1041770703125	5	true	0	false	4	true
43127	38995517578125	92818759765625	13	true	0	false	3	true
43121	1.51079e+16	373361875	2	true	0	false	20	true
43116	18388591796875	26506048828125	9	true	0	false	1	true
43115	17220361328125	27180134765625	4	true	1	true	0	false
43109	4.96472e+16	3727930859375	8	true	1	true	31	true
43107	2028091015625	3029295703125	5	true	0	false	0	false
43104	17226208984375	23928578125	0	false	0	false	9	true
43103	17667970703125	25494060546875	9	true	0	false	15	true
43101	181254140625	2850965625	19	true	1	true	1	true
43095	1.59026e+16	3880715234375	0	false	0	false	9	true
43091	18836193359375	3212669921875	0	false	0	false	8	true
43087	5039846496582030	3855728515625	0	false	0	false	10	true
43086	24639580078125	57283171875	4	true	1	true	26	true
43085	22827373046875	5675720703125	10	true	0	false	0	false
43084	2442342041015620	352270078125	15	true	0	false	1	true
43083	3749310791015620	3460195703125	0	false	0	false	5	true
43079	106442041015625	4130471484375	2	true	8	true	5	true
43078	8699138671875	6129430078125	5	true	1	true	8	true
43077	955750390625	61456515625	4	true	0	false	0	false
43076	508025927734375	5887607421875	1	true	0	false	11	true
43075	48535869140625	595557578125	6	true	0	false	5	true
43073	1.17758e+16	584110078125	0	false	0	false	14	true
43069	6174921875	5974605078125	4	true	0	false	10	true
43066	788264208984375	5875857421875	20	true	0	false	0	false
43065	77759833984375	5938372265625	8	true	0	false	5	true
43063	5293470458984370	4338181640625	8	true	0	false	0	false
43061	207711328125	34219421875	0	false	0	false	4	true
43059	42706591796875	56974875	0	false	0	false	8	true
43058	111743115234375	5429818359375	3	true	0	false	7	true
43057	1020571875	56589546875	0	false	0	false	21	true
43056	3750945068359370	49501515625	0	false	0	false	6	true
43055	42885625	49758.75	10	true	0	false	4	true
43052	3682019287109370	4184829296875	0	false	6	true	0	false
43051	46682021484375	411103828125	6	true	0	false	3	true
43049	125246259765625	5550860546875	5	true	0	false	0	false
43047	9929083984375	5971303515625	1	true	0	false	6	true
43046	2827918212890620	608104375	0	false	0	false	10	true
43045	312077783203125	6053322265625	6	true	0	false	7	true
43042	3485904296875	5978397265625	4	true	0	false	0	false
43040	2414529052734370	477730625	7	true	0	false	1	true
43039	5930388793945310	4701808984375	17	true	0	false	5	true
43038	178665625	52943.5	0	false	0	false	8	true
43037	17849509765625	5435008984375	15	true	0	false	3	true
43034	52316904296875	5108002734375	8	true	0	false	0	false
43033	515307568359375	5174464453125	8	true	0	false	0	false
43032	1711487890625	5601076953125	0	false	19	true	0	false
43029	560330517578125	4953562890625	0	false	0	false	15	true
43026	141867802734375	5742191796875	0	false	0	false	11	true
43025	144380419921875	565360703125	3	true	0	false	7	true
43022	607302978515625	5313015625	0	false	0	false	7	true
43017	1.23385e+16	6080746875	16	true	1	true	11	true
43015	4627697265625	434539296875	0	false	3	true	1	true
43011	130085693359375	5830701953125	0	false	15	true	2	true
43010	66644189453125	4819692578125	4	true	0	false	1	true
43006	5539958984375	4596616015625	6	true	1	true	5	true
43002	3898737487792960	4966678125	9	true	0	false	0	false
43001	1.60934e+16	500151171875	0	false	1	true	9	true
42999	23879037109375	29282890625	4	true	1	true	0	false
42992	10288123046875	5006075390625	0	false	0	false	9	true
42991	129775703125	508151484375	4	true	0	false	1	true
42990	2038790283203120	53136390625	0	false	0	false	1	true
42989	106358056640625	5246458984375	9	true	0	false	0	false
42987	807122119140625	54348125	0	false	5	true	0	false
42984	118980986328125	48837171875	4	true	1	true	1	true
42983	117177314453125	4919506640625	10	true	0	false	0	false
42981	41900263671875	610184296875	4	true	0	false	0	false
42980	11523623046875	25898615234375	2	true	0	false	14	true
42977	15517248046875	5909116796875	0	false	0	false	12	true
42971	11651298828125	6057084375	13	true	0	false	0	false
42966	88793193359375	4999022265625	10	true	0	false	0	false
42965	806499755859375	5054348828125	8	true	0	false	0	false
42960	19385494140625	5161066015625	0	false	0	false	7	true
42959	1889612109375	50197921875	10	true	0	false	1	true
42957	19940306640625	49586	12	true	0	false	0	false
42953	242828046875	279816796875	7	true	0	false	1	true
42952	55850830078125	703218515625	9	true	0	false	0	false
42951	14800576171875	71062796875	19	true	1	true	5	true
42950	3203718017578120	70290671875	7	true	0	false	8	true
42949	25643466796875	706412734375	3	true	0	false	11	true
42946	47896279296875	723526171875	4	true	0	false	1	true
42945	569913427734375	72838875	16	true	0	false	6	true
42939	8375904541015620	685731796875	14	true	0	false	0	false
42938	3084508056640620	733537265625	13	true	0	false	0	false
42937	424579296875	7372071875	1	true	4	true	8	true
42936	378438037109375	75280234375	5	true	0	false	1	true
42935	436947509765625	75304765625	0	false	0	false	8	true
42934	191856796875	3666320703125	6	true	0	false	0	false
42933	188865234375	37737796875	8	true	0	false	2	true
42931	2014941015625	3843077734375	0	false	0	false	10	true
42928	20848943359375	3470919140625	0	false	0	false	12	true
42927	213141171875	3475314453125	8	true	0	false	0	false
42926	1780862890625	41831984375	14	true	0	false	0	false
42925	1891503515625	4165441796875	2	true	18	true	15	true
42921	599907421875	711376953125	0	false	6	true	0	false
42920	123999482421875	761166484375	0	false	0	false	10	true
42919	131764033203125	75293234375	1	true	0	false	4	true
42918	44967705078125	686037578125	5	true	0	false	10	true
42917	48585185546875	684516171875	0	false	0	false	12	true
42915	744027490234375	721667734375	0	false	0	false	11	true
42913	114523154296875	766125859375	9	true	0	false	0	false
42911	21205634765625	3263075390625	14	true	0	false	1	true
42909	37155400390625	685553671875	5	true	0	false	5	true
42906	110726005859375	67768078125	1	true	0	false	17	true
42905	11737919921875	68269625	8	true	0	false	22	true
42904	102398681640625	7412059375	11	true	0	false	5	true
42903	902366796875	740373671875	11	true	0	false	0	false
42899	8474955078125	7354253125	0	false	0	false	11	true
42898	90117412109375	7604915625	0	false	0	false	10	true
42897	75127900390625	765338984375	5	true	0	false	1	true
42896	23318978515625	3799387890625	8	true	0	false	20	true
42895	225977578125	3805474609375	15	true	0	false	0	false
42893	10952822265625	75260296875	1	true	0	false	11	true
42891	9638435546875	724822109375	12	true	0	false	10	true
42887	777603564453125	750613046875	0	false	0	false	7	true
42886	6119201171875	7605515625	5	true	0	false	0	false
42885	669294970703125	75396.25	4	true	1	true	0	false
42878	67628935546875	773739453125	25	true	0	false	1	true
42877	655920751953125	77313921875	21	true	0	false	0	false
42874	1769484375	708156953125	8	true	0	false	7	true
42873	16390490234375	699150625	3	true	0	false	2	true
42871	23210982421875	408714609375	0	false	0	false	10	true
42869	2315503515625	36431015625	5	true	1	true	0	false
42865	9616328125	680641640625	11	true	1	true	11	true
42862	145484892578125	6744346875	13	true	0	false	0	false
42861	15044953125	67112109375	7	true	1	true	6	true
42856	152700830078125	73751875	0	false	0	false	10	true
42855	14788328125	737982578125	8	true	0	false	0	false
42853	156150166015625	742908125	0	false	13	true	0	false
42851	151856630859375	726590546875	6	true	0	false	0	false
42847	83306796875	771238515625	4	true	0	false	0	false
42845	1303048828125	669759609375	0	false	0	false	8	true
42843	98357265625	664369453125	5	true	1	true	15	true
42840	147572646484375	649941015625	0	false	0	false	7	true
42839	14404486328125	661226484375	12	true	1	true	9	true
42838	11909150390625	81986708984375	29	true	2	true	42	true
42837	1194576953125	82302548828125	30	true	2	true	40	true
42833	14224931640625	64007.25	3	true	1	true	0	false
42832	360660595703125	6549309375	2	true	0	false	0	false
42831	50384521484375	6545218359375	0	false	0	false	7	true
42830	71835751953125	6541621484375	9	true	1	true	19	true
42829	7769083984375	67028515625	1	true	0	false	14	true
42819	75571142578125	6332119921875	4	true	0	false	0	false
42817	163277958984375	3286034765625	2	true	1	true	2	true
42815	911281640625	704513984375	9	true	1	true	15	true
42813	1.29483e+16	6518394921875	0	false	0	false	3	true
42807	119978193359375	8221828125	28	true	2	true	42	true
42804	132363388671875	101018388671875	0	false	0	false	16	true
42803	12893048828125	9121814453125	1	true	0	false	8	true
42799	3816779052734370	6342608203125	18	true	1	true	2	true
42797	10111017578125	381214296875	6	true	0	false	0	false
42795	123669443359375	718775390625	5	true	4	true	0	false
42794	134251142578125	547500390625	0	false	0	false	5	true
42784	16479958984375	14278712890625	6	true	0	false	7	true
42783	147098916015625	140706611328125	0	false	0	false	5	true
42781	14094703125	612797109375	2	true	0	false	13	true
42780	11063974609375	162021533203125	22	true	0	false	2	true
42779	104199462890625	156730537109375	0	false	0	false	13	true
42777	161051669921875	12561091796875	12	true	1	true	11	true
42776	425946875	773386171875	4	true	0	false	1	true
42775	49101494140625	77556265625	5	true	0	false	3	true
42773	535778515625	795577890625	8	true	0	false	0	false
42772	200703046875	106209775390625	12	true	5	true	3	true
42771	1989667578125	10800228515625	12	true	7	true	3	true
42768	21153509765625	101025556640625	8	true	0	false	0	false
42767	22562037109375	10174548828125	5	true	1	true	0	false
42763	22825021484375	120280390625	5	true	0	false	0	false
42762	23302654296875	12783583984375	11	true	0	false	0	false
42761	226881328125	138506640625	5	true	0	false	6	true
42759	1234198046875	14737095703125	0	false	0	false	9	true
42753	253609375	822795703125	0	false	0	false	4	true
42751	22403533203125	896317578125	7	true	0	false	5	true
42750	1770626953125	65083427734375	4	true	0	false	1	true
42749	18173373046875	717746875	8	true	0	false	2	true
42746	2932740234375	8604173828125	1	true	0	false	12	true
42745	290151171875	8091.5	0	false	0	false	9	true
42744	19088314453125	769682568359375	7	true	0	false	0	false
42743	19445234375	68740576171875	8	true	0	false	0	false
42740	18475564453125	9807580078125	19	true	1	true	1	true
42739	17233052734375	9067052734375	5	true	1	true	7	true
42738	22624134765625	72075166015625	0	false	0	false	5	true
42737	22502517578125	564419775390625	6	true	1	true	1	true
42736	24731955078125	163715625	0	false	0	false	11	true
42735	25778146484375	1633283203125	6	true	0	false	11	true
42731	1618576953125	109113642578125	4	true	0	false	0	false
42729	24580173828125	141814560546875	0	false	0	false	4	true
42728	132871689453125	790944765625	0	false	0	false	4	true
42727	13196021484375	78436203125	6	true	0	false	5	true
42725	27448806640625	10087494140625	0	false	0	false	8	true
42723	1403633203125	783946953125	7	true	0	false	0	false
42722	2125901171875	533976953125	9	true	0	false	3	true
42721	21965115234375	5268695703125	1	true	0	false	12	true
42719	22612455078125	54193765625	6	true	0	false	0	false
42718	27580568359375	3689994140625	7	true	0	false	0	false
42717	2861521484375	3744550390625	17	true	1	true	0	false
42715	18621115234375	56831103515625	9	true	0	false	1	true
42709	2054994140625	79360107421875	1	true	0	false	2	true
42706	29355294921875	10796126953125	0	false	0	false	9	true
42705	30122671875	100563837890625	5	true	1	true	4	true
42693	16730603515625	76703140625	9	true	0	false	0	false
42689	2594062890625	109622587890625	10	true	0	false	0	false
42688	26929078125	4618898046875	18	true	0	false	1	true
42687	26868888671875	4621080078125	18	true	0	false	1	true
42686	2648434765625	46278265625	6	true	0	false	16	true
42684	2303905078125	4607690625	1	true	1	true	8	true
42683	22299048828125	4439199609375	6	true	1	true	0	false
42682	18209072265625	46104015625	2	true	0	false	13	true
42681	18161236328125	4511668359375	4	true	0	false	0	false
42680	553810986328125	67135068359375	0	false	0	false	8	true
42679	607592626953125	668796630859375	4	true	0	false	0	false
42678	687304345703125	457804541015625	0	false	0	false	7	true
42677	64862822265625	491333642578125	4	true	0	false	2	true
42675	163092705078125	4485519140625	6	true	0	false	0	false
42669	206186015625	465987890625	7	true	1	true	1	true
42668	1092684765625	1951143310546870	9	true	0	false	0	false
42667	112735048828125	211423193359375	10	true	0	false	2	true
42665	4179521484375	67118291015625	13	true	0	false	2	true
42663	37534814453125	799011962890625	10	true	0	false	0	false
42662	101598603515625	1766987060546870	0	false	0	false	8	true
42661	95158720703125	16261494140625	9	true	0	false	2	true
42659	1140316796875	4883204345703120	0	false	0	false	10	true
42658	97845966796875	39663310546875	13	true	0	false	0	false
42657	100888447265625	473111083984375	5	true	0	false	0	false
42656	2881934326171870	4503505859375	9	true	0	false	1	true
42655	2697765380859370	33826240234375	12	true	0	false	4	true
42652	11362.75	306253076171875	7	true	0	false	0	false
42648	795543896484375	48854658203125	0	false	0	false	10	true
42647	8469951171875	648310888671875	2	true	0	false	0	false
42639	264649453125	4950011328125	1	true	0	false	16	true
42635	21707919921875	4248105078125	0	false	0	false	23	true
42631	18698794921875	74542859375	3	true	0	false	13	true
42629	14939994140625	4912473828125	10	true	0	false	0	false
42625	25383638671875	555314794921875	0	false	6	true	0	false
42622	299675078125	2155499609375	1	true	0	false	17	true
42621	3019798046875	21948765625	13	true	0	false	1	true
42619	27530421875	60190595703125	0	false	5	true	0	false
42617	29781787109375	235054765625	0	false	0	false	19	true
42616	733949951171875	3719834716796870	8	true	0	false	0	false
42612	2643305859375	18911873046875	7	true	0	false	1	true
42609	24577	20798283203125	0	false	0	false	2	true
42606	344899296875	17136330078125	16	true	1	true	0	false
42605	3418335546875	16768087890625	4	true	0	false	0	false
42603	354968515625	15927833984375	0	false	0	false	7	true
42602	3795144140625	146151171875	0	false	0	false	11	true
42601	380224375	129685126953125	10	true	0	false	0	false
42592	2317598828125	728230078125	9	true	0	false	0	false
42591	24063443359375	73354984375	14	true	0	false	0	false
42590	216335703125	70835	12	true	0	false	7	true
42589	20717443359375	678726875	7	true	0	false	0	false
42587	2477937890625	73697515625	16	true	0	false	3	true
42586	2547748828125	72602859375	16	true	0	false	0	false
42584	22068552734375	741013828125	13	true	0	false	0	false
42582	147166376953125	514041015625	10	true	0	false	8	true
42581	14490802734375	41966533203125	5	true	0	false	0	false
42577	23656888671875	71524625	7	true	0	false	0	false
42575	22506939453125	6950065625	6	true	0	false	0	false
42574	183226875	652075234375	6	true	0	false	0	false
42573	19946134765625	6479001171875	1	true	1	true	9	true
42572	2753741015625	649032109375	6	true	0	false	0	false
42571	291463984375	65817953125	11	true	0	false	0	false
42569	30485951171875	653824375	7	true	0	false	0	false
42567	3356903125	157330341796875	14	true	0	false	0	false
42566	29500673828125	628422109375	6	true	1	true	0	false
42565	3004490234375	638347734375	1	true	0	false	11	true
42564	2613743359375	6019150390625	7	true	0	false	0	false
42563	269295234375	601780234375	8	true	0	false	0	false
42561	285219921875	6089490234375	9	true	0	false	0	false
42559	28152955078125	6666984375	4	true	0	false	0	false
42556	26763552734375	6867915625	1	true	0	false	2	true
42555	2510363671875	7002678125	12	true	0	false	0	false
42549	3992340625	18125771484375	8	true	1	true	4	true
42547	28395806640625	58541828125	0	false	0	false	6	true
42544	2414879296875	6506464453125	20	true	1	true	25	true
42543	23954130859375	66025.25	0	false	0	false	15	true
42540	2249171875	781613828125	8	true	0	false	18	true
42539	22596400390625	780794453125	7	true	0	false	17	true
42531	217260625	783744375	21	true	0	false	2	true
42529	2628790234375	709257578125	11	true	0	false	0	false
42528	24674384765625	77158515625	5	true	0	false	0	false
42527	2547358984375	767155078125	14	true	0	false	5	true
42525	20979150390625	795833203125	12	true	0	false	0	false
42523	2469141796875	785132421875	6	true	0	false	3	true
42517	3496931640625	20155041015625	1	true	0	false	0	false
42514	1.22431e+16	8793689575195310	10	true	1	true	0	false
42513	1241755615234370	229538134765625	12	true	0	false	0	false
42509	150098681640625	723920654296875	5	true	0	false	0	false
42507	25501017578125	4387114453125	14	true	0	false	0	false
42505	133317744140625	47110984375	7	true	0	false	4	true
42502	28257056640625	7361115625	0	false	0	false	13	true
42501	2956351171875	752759140625	9	true	0	false	0	false
42499	20165626953125	762208828125	16	true	0	false	0	false
42496	272711171875	248018671875	8	true	0	false	1	true
42495	25223267578125	2547339453125	10	true	0	false	1	true
42492	3201781640625	13687453125	2	true	1	true	22	true
42491	32215775390625	141227333984375	12	true	0	false	1	true
42490	2994112109375	150574326171875	9	true	0	false	1	true
42489	30717576171875	15815314453125	4	true	0	false	0	false
42487	28991365234375	156568056640625	6	true	0	false	0	false
42485	26447896484375	79198.5	6	true	0	false	0	false
42484	3168144921875	688957734375	6	true	0	false	2	true
42483	30272775390625	706972265625	4	true	0	false	0	false
42478	1336934765625	227650927734375	9	true	0	false	0	false
42477	136086787109375	1.24689e+16	4	true	0	false	0	false
42475	127096552734375	298027294921875	8	true	0	false	0	false
42472	155925712890625	1.57652e+16	22	true	0	false	0	false
42471	150283330078125	6038379516601560	9	true	0	false	0	false
42465	90102939453125	1810623828125	13	true	0	false	5	true
42464	1.44532e+16	771411953125	0	false	0	false	9	true
42463	7345241088867180	789146640625	15	true	0	false	0	false
42460	20930076171875	2199844482421870	0	false	14	true	0	false
42459	2200858203125	27192802734375	6	true	0	false	0	false
42457	227427890625	1.81857e+16	10	true	0	false	0	false
42454	399200625	14186869140625	6	true	0	false	0	false
42453	4025473828125	1447643359375	0	false	0	false	7	true
42452	37066453125	224893203125	6	true	0	false	0	false
42451	3852009375	22694322265625	1	true	0	false	8	true
42450	374313671875	2496856640625	10	true	0	false	0	false
42449	3942277734375	2691757421875	10	true	0	false	0	false
42447	4220048828125	16836388671875	5	true	0	false	5	true
42442	37000390625	28130228515625	17	true	0	false	0	false
42441	3676016796875	2727570703125	3	true	0	false	9	true
42438	42294265625	24200419921875	10	true	0	false	0	false
42437	419461171875	2362526171875	15	true	0	false	0	false
42433	16756234375	2276979736328120	12	true	0	false	0	false
42432	431497890625	26326087890625	9	true	1	true	16	true
42431	4408286328125	2889573828125	8	true	0	false	0	false
42427	4134207421875	28557830078125	11	true	1	true	3	true
42426	27851810546875	294969375	9	true	1	true	8	true
42425	27976322265625	30263115234375	9	true	1	true	1	true
42423	2765612109375	27942634765625	8	true	1	true	0	false
42421	3005385546875	2863258203125	7	true	0	false	0	false
42420	31518833984375	268589921875	0	false	4	true	0	false
42419	32044017578125	27388806640625	4	true	0	false	19	true
42418	3277728125	25606505859375	0	false	0	false	8	true
42417	33401890625	265246015625	12	true	0	false	0	false
42413	30631404296875	27609546875	9	true	0	false	0	false
42412	4417150390625	1986409765625	6	true	1	true	3	true
42411	4464214453125	194301171875	12	true	0	false	5	true
42409	25827115234375	296319296875	5	true	0	false	0	false
42403	407559140625	19747041015625	5	true	0	false	0	false
42401	29283265625	79028765625	8	true	0	false	0	false
42399	32975859375	426927109375	5	true	1	true	5	true
42395	3899851171875	19744884765625	12	true	0	false	0	false
42385	183940390625	6135283203125	0	false	0	false	4	true
42384	4261001953125	1280858642578120	14	true	0	false	6	true
42383	505408349609375	1.97412e+16	7	true	0	false	0	false
42380	3612616015625	337910625	0	false	0	false	9	true
42379	3726690625	32372265625	0	false	0	false	11	true
42377	3635070703125	32329970703125	0	false	0	false	7	true
42375	349960390625	3687656640625	8	true	0	false	0	false
42374	415194765625	40660125	13	true	1	true	0	false
42373	42781765625	401343671875	22	true	0	false	21	true
42372	3341846484375	3525704296875	12	true	0	false	0	false
42371	335318125	3359281640625	14	true	0	false	0	false
42369	4018146484375	3945172265625	0	false	4	true	11	true
42368	440763671875	409958125	20	true	0	false	4	true
42364	3684866796875	3859476953125	0	false	0	false	14	true
42363	3628438671875	37781203125	8	true	0	false	0	false
42358	3429165234375	6454909765625	0	false	0	false	13	true
42357	351433984375	6507259375	9	true	0	false	0	false
42351	34927390625	661003984375	21	true	1	true	1	true
42349	3466031640625	67914734375	7	true	0	false	0	false
42347	360524140625	638452421875	11	true	0	false	0	false
42345	363836328125	6727471875	11	true	0	false	0	false
42343	3742484375	647780078125	2	true	0	false	17	true
42342	349028359375	596109765625	8	true	1	true	0	false
42341	339663046875	6061809765625	3	true	1	true	0	false
42339	3217676953125	606029296875	6	true	0	false	0	false
42335	372816640625	579195390625	9	true	0	false	3	true
42333	3836411328125	6187890234375	7	true	1	true	0	false
42330	3366162109375	51363484375	14	true	0	false	1	true
42326	3459304296875	5357017578125	5	true	0	false	0	false
42325	354454296875	537413984375	11	true	0	false	3	true
42322	33604421875	4741709765625	21	true	1	true	3	true
42321	3407662109375	4822731640625	4	true	1	true	0	false
42319	3652847265625	5126251171875	0	false	0	false	8	true
42317	3400001171875	4536575390625	7	true	0	false	0	false
42315	376748046875	54998734375	5	true	0	false	0	false
42313	3238866015625	4762011328125	8	true	0	false	0	false
42312	31814646484375	551426015625	13	true	0	false	0	false
42311	3252766015625	57249984375	11	true	0	false	4	true
42305	3657318359375	455444921875	1	true	0	false	0	false
42302	3961853125	83402236328125	12	true	0	false	0	false
42299	383337421875	431962421875	4	true	0	false	0	false
42295	267173359375	3280925390625	4	true	0	false	0	false
42294	4127342578125	45577234375	0	false	0	false	12	true
42293	4248462890625	4620855859375	18	true	0	false	0	false
42292	4151062890625	473552578125	37	true	1	true	40	true
42289	3848778125	482217421875	5	true	0	false	0	false
42286	4443991015625	2488375390625	9	true	0	false	0	false
42285	471972265625	2544780078125	10	true	0	false	0	false
42282	3361943359375	89207021484375	8	true	0	false	0	false
42281	3407825390625	95084677734375	16	true	1	true	9	true
42280	4081878515625	646900703125	10	true	0	false	0	false
42278	451493671875	3104712890625	9	true	0	false	0	false
42277	4551738671875	3080073828125	8	true	0	false	0	false
42275	470748125	30800634765625	10	true	0	false	1	true
42274	32616037109375	7572994140625	0	false	0	false	13	true
42273	32496017578125	655515576171875	9	true	0	false	2	true
42271	436174765625	3335127734375	25	true	1	true	0	false
42269	4834051953125	341044609375	6	true	1	true	7	true
42265	4902817578125	3255624609375	20	true	0	false	0	false
42260	32111294921875	381711669921875	0	false	15	true	0	false
42259	3420927734375	23806982421875	0	false	6	true	2	true
42253	357432890625	97126318359375	9	true	0	false	0	false
42249	4086901953125	3375484765625	3	true	0	false	0	false
42248	37610984375	714337109375	11	true	0	false	0	false
42247	3774953515625	72159203125	5	true	0	false	0	false
42246	3634296875	718530078125	20	true	0	false	0	false
42244	34637734375	7155053125	9	true	0	false	2	true
42243	3500917578125	732866953125	14	true	1	true	0	false
42241	3471613671875	757071875	6	true	0	false	0	false
42238	3569703125	77831375	15	true	0	false	0	false
42237	3539569921875	793165703125	10	true	0	false	0	false
42236	325970546875	784537734375	12	true	0	false	0	false
42235	33209	79013296875	10	true	0	false	0	false
42220	39782125	76370734375	20	true	0	false	0	false
42219	3974016796875	76532890625	20	true	0	false	0	false
42217	4036065234375	76259390625	16	true	0	false	0	false
42215	397925625	7541109375	31	true	0	false	0	false
42214	38924671875	75602234375	16	true	0	false	0	false
42211	378356171875	747598203125	11	true	0	false	0	false
42209	3798397265625	76364453125	24	true	0	false	0	false
42206	41728828125	790072578125	24	true	0	false	0	false
42205	3989973828125	785809609375	20	true	1	true	0	false
42203	421684140625	7482346875	16	true	0	false	0	false
42202	374090078125	775558828125	22	true	1	true	0	false
42201	3860521484375	78277671875	12	true	0	false	0	false
42189	3314893359375	298513515625	0	false	0	false	13	true
42183	25442482421875	3941868408203120	11	true	0	false	1	true
42182	3939112109375	6816640625	30	true	0	false	0	false
42178	4098480859375	570984609375	6	true	0	false	0	false
42175	4318251171875	78219375	13	true	0	false	0	false
42173	4839816796875	4193615234375	7	true	0	false	1	true
42170	3662408984375	3199199462890620	6	true	0	false	0	false
42169	3622612890625	240058203125	15	true	0	false	0	false
42168	3761511328125	21148193359375	9	true	0	false	0	false
42167	383057890625	1373601806640620	10	true	0	false	1	true
42164	415266953125	49917265625	23	true	1	true	0	false
42163	410046953125	52944169921875	7	true	0	false	0	false
42162	380705859375	55908095703125	24	true	0	false	0	false
42159	41125234375	612076611328125	13	true	0	false	0	false
42157	388326015625	3879635986328120	5	true	0	false	0	false
42152	418197265625	683748828125	33	true	0	false	4	true
42151	4597303515625	65608453125	9	true	1	true	0	false
42150	4442851953125	63106125	7	true	0	false	6	true
42149	45147.75	63744671875	13	true	0	false	0	false
42148	4805654296875	6321090234375	11	true	0	false	2	true
42142	486646796875	1941196484375	20	true	0	false	2	true
42141	473489375	20474373046875	8	true	0	false	7	true
42137	2888040283203120	79239140625	10	true	0	false	0	false
42136	457713046875	498149375	5	true	0	false	0	false
42135	4816472265625	5028871875	13	true	0	false	0	false
42134	4458586328125	4786667578125	8	true	0	false	5	true
42133	44653484375	4828015234375	6	true	0	false	0	false
42129	445446328125	51750625	12	true	0	false	0	false
42122	470460078125	123175908203125	10	true	0	false	0	false
42121	47145875	1102884765625	0	false	0	false	10	true
42117	493414375	10930681640625	9	true	0	false	0	false
42115	4677971484375	15170.25	11	true	0	false	0	false
42114	4729588671875	7466015625	12	true	0	false	0	false
42113	451613359375	736006298828125	18	true	0	false	0	false
42112	46167578125	971539453125	73	true	1	true	33	true
42109	486356484375	163607021484375	23	true	1	true	0	false
42104	250236796875	1392809814453120	7	true	0	false	0	false
42103	260995234375	1.37332e+16	7	true	0	false	1	true
42100	4357940625	5745223046875	7	true	0	false	0	false
42099	468547265625	6001987109375	8	true	0	false	0	false
42095	421863046875	520943515625	16	true	0	false	0	false
42094	4851205859375	753827421875	15	true	0	false	0	false
42093	484877734375	758924765625	12	true	0	false	0	false
42091	4877459765625	768648828125	18	true	0	false	0	false
42090	453360234375	748929921875	30	true	0	false	0	false
42089	4259155078125	723854375	9	true	0	false	0	false
42083	4745808203125	2302659375	9	true	0	false	0	false
42081	492911015625	72264	29	true	0	false	0	false
42079	411548046875	1.2122e+16	14	true	0	false	0	false
42077	489632265625	5601475390625	6	true	0	false	0	false
42075	4891604296875	271695625	15	true	0	false	0	false
42072	19358369140625	5.05005e+16	40	true	1	true	27	true
42071	19353935546875	5786334228515620	43	true	1	true	29	true
42070	479277890625	345380908203125	22	true	0	false	0	false
42069	4704287890625	196157421875	17	true	0	false	0	false
42068	4859366015625	2244716552734370	28	true	0	false	0	false
42065	4926340234375	3840667724609370	21	true	0	false	0	false
42061	4923557421875	82594931640625	12	true	0	false	0	false
42060	1932860546875	734076171875	41	true	1	true	29	true
42055	4607159765625	78442015625	21	true	0	false	0	false
