# Supplementary material for: A Novel Liquid Biopsy Method Based on Specific Combinations of Vesicular Markers Allows Us to Discriminate Prostate Cancer from Hyperplasia
Source: Cells. 2024 Jul 31;13(15):1286. doi: 10.3390/cells13151286 (PMC11311686; doi:10.3390/cells13151286)
Supplement: Supplementary file 1 [file cells-13-01286-s001.zip › Dataset S1-Raw data CODI BiliGeCT Prostata/Raw data CODI BiliGeCT Prostata/090223_STAT3_Cyclin_D1_PR20-02-2__counting_scatter.xlsx]

## Sheet: 090223_STAT3_Cyclin_D1_PR20-02-
counting parameters
radius (nm)	300
bin width (nm)	20
locs in bin threshold	1
active channels
channel name	channel reference	min	max
Channel 0	ch0	1	10000000
Channel 1	ch1	1	10000000
Channel 2	ch2	1	10000000
clusters are positive for a channel if their counts fall within min (inclusive) and max (exclusive) for that channel
	population phenotypes	number of clusters
triple positive	Channel 0, Channel 1, Channel 2	106
double positive	Channel 0, Channel 1	29
double positive	Channel 0, Channel 2	295
double positive	Channel 1, Channel 2	32
single positive	Channel 0	176
single positive	Channel 1	11
single positive	Channel 2	354
	total positive clusters	1003
11 clusters were negative for every channel
all positive clusters are listed here
columns show counts and positivity for channels with thresholds switched on
to see the full data including negative clusters please export a csv from the counting histogram rather than the counting scatter plot
cluster id	centroid x (nm)	centroid y (nm)	count for Channel 0	positive for Channel 0	count for Channel 1	positive for Channel 1	count for Channel 2	positive for Channel 2
60636	713291455078125	3978801953125	14	true	1	true	16	true
60635	710018359375	398332890625	12	true	1	true	18	true
60634	534196142578125	3949123828125	1	true	0	false	9	true
60633	48084775390625	3985893359375	2	true	1	true	19	true
60631	4312119140625	3998278125	6	true	0	false	1	true
60630	62160380859375	3960187109375	0	false	0	false	7	true
60629	58418173828125	3950538671875	0	false	0	false	10	true
60627	677263232421875	3935517578125	11	true	0	false	2	true
60624	85722255859375	4013503125	0	false	0	false	13	true
60623	72734794921875	410841953125	0	false	0	false	12	true
60618	635192724609375	4452023046875	8	true	0	false	0	false
60617	6214607421875	430771484375	1	true	0	false	17	true
60616	109510537109375	4093516015625	0	false	0	false	15	true
60615	992055859375	43433625	0	false	0	false	9	true
60614	9002030639648430	3949058984375	0	false	0	false	12	true
60613	1.89025e+16	395511875	0	false	0	false	7	true
60602	89315576171875	5163313671875	0	false	0	false	17	true
60601	106463740234375	5080896875	1	true	1	true	13	true
60600	96597587890625	524475859375	0	false	0	false	12	true
60596	1046190625	4945788671875	1	true	0	false	9	true
60595	9759810546875	49881609375	1	true	0	false	9	true
60594	862162109375	4660528125	7	true	6	true	2	true
60593	8445443359375	4769301171875	8	true	2	true	1	true
60592	117681376953125	5382323828125	7	true	0	false	0	false
60591	1255143359375	5444557421875	6	true	0	false	0	false
60589	8641064453125	494514609375	3	true	1	true	10	true
60588	22533271484375	255646484375	0	false	0	false	15	true
60587	22270328125	25383712890625	0	false	0	false	11	true
60585	2210219140625	24967833984375	0	false	0	false	7	true
60584	14440484375	355622265625	8	true	0	false	3	true
60583	1365284375	3584054296875	6	true	0	false	0	false
60582	213438046875	26684890625	0	false	2	true	11	true
60578	138189951171875	5143610546875	6	true	0	false	10	true
60577	135412265625	5240535546875	3	true	0	false	7	true
60576	10837763671875	365246640625	0	false	0	false	12	true
60575	111073115234375	3627353515625	0	false	0	false	8	true
60571	1343969140625	5334187890625	0	false	1	true	14	true
60569	146619912109375	5487846875	3	true	0	false	18	true
60567	11369478515625	5202789453125	0	false	0	false	12	true
60565	12587603515625	5103794140625	1	true	0	false	8	true
60564	107365595703125	3785184765625	0	false	1	true	16	true
60561	1567428515625	344104609375	9	true	0	false	7	true
60558	784611328125	3775694921875	0	false	0	false	11	true
60557	8553439453125	378335546875	0	false	0	false	11	true
60555	97215400390625	3655665234375	10	true	0	false	0	false
60554	126094228515625	47781484375	14	true	1	true	4	true
60553	12081658203125	4819055078125	0	false	9	true	2	true
60552	14107943359375	3869586328125	0	false	0	false	9	true
60551	1496501171875	3854539453125	4	true	0	false	1	true
60550	1836547265625	2449802734375	2	true	0	false	11	true
60549	19195212890625	24302267578125	17	true	1	true	6	true
60544	18492837890625	26153421875	1	true	0	false	11	true
60542	12189986328125	39231625	5	true	0	false	7	true
60539	1302715234375	3936518359375	8	true	0	false	0	false
60537	100841572265625	39231.25	0	false	0	false	16	true
60534	17278263671875	33198140625	0	false	0	false	10	true
60533	17522748046875	3370014453125	4	true	1	true	4	true
60531	134412744140625	3786780078125	5	true	0	false	0	false
60528	22901625	3051926171875	4	true	0	false	32	true
60527	22484810546875	30878162109375	7	true	0	false	3	true
60523	126075712890625	45859484375	2	true	0	false	15	true
60521	1501284375	3740815234375	1	true	0	false	10	true
60519	1645576953125	389669609375	6	true	0	false	0	false
60518	16952451171875	36067984375	0	false	0	false	11	true
60517	161408740234375	3619542578125	2	true	2	true	34	true
60516	412189306640625	382099765625	0	false	0	false	19	true
60513	1904340625	3277666015625	6	true	0	false	6	true
60510	2664833203125	31077849609375	7	true	0	false	13	true
60509	26651677734375	30918564453125	5	true	0	false	12	true
60508	138527744140625	2583687109375	0	false	0	false	12	true
60507	126918603515625	25505296875	0	false	0	false	5	true
60506	9996119140625	31977896484375	12	true	0	false	1	true
60505	103989912109375	321062578125	7	true	1	true	9	true
60503	155469306640625	3988065234375	0	false	0	false	14	true
60502	149410576171875	26476419921875	0	false	0	false	13	true
60500	106329833984375	331224765625	7	true	0	false	0	false
60494	240586015625	3463713671875	4	true	0	false	4	true
60493	24805982421875	3499512890625	5	true	1	true	0	false
60491	1136889453125	318688984375	0	false	0	false	20	true
60489	24071845703125	3400821875	8	true	0	false	1	true
60482	1669316015625	24140982421875	5	true	0	false	0	false
60481	16032640625	24538869140625	9	true	0	false	0	false
60480	2150269140625	286406796875	0	false	0	false	7	true
60479	2062917578125	27810330078125	0	false	1	true	28	true
60476	128419501953125	27097392578125	0	false	0	false	16	true
60475	116648564453125	27229615234375	0	false	0	false	3	true
60473	27297802734375	3164919140625	5	true	1	true	0	false
60470	28992923828125	347675390625	2	true	0	false	15	true
60469	2942585546875	3472533203125	7	true	1	true	0	false
60465	20240833984375	29503748046875	1	true	0	false	10	true
60462	2873318359375	31528328125	11	true	0	false	6	true
60461	27939375	31929087890625	0	false	0	false	12	true
60459	134948955078125	5044372265625	9	true	0	false	0	false
60458	24884921875	3361524609375	1	true	0	false	23	true
60455	22212126953125	2802294921875	1	true	0	false	6	true
60454	4.62186e+16	417109140625	0	false	0	false	11	true
60453	1153078369140620	4149634375	3	true	1	true	0	false
60448	28933712890625	3719689453125	0	false	0	false	13	true
60447	29209388671875	3721421484375	0	false	0	false	14	true
60445	98043212890625	31396134765625	8	true	0	false	1	true
60443	516415771484375	4081291015625	5	true	0	false	0	false
60441	2995775390625	371193671875	0	false	0	false	12	true
60439	214137646484375	4080942578125	3	true	8	true	6	true
60437	1600103515625	23182375	0	false	0	false	8	true
60436	189313203125	3034742578125	8	true	1	true	0	false
60435	19253046875	29734609375	6	true	0	false	4	true
60433	29613181640625	36241390625	1	true	0	false	13	true
60431	2127833203125	307001875	5	true	0	false	1	true
60429	1223212890625	31850421875	0	false	1	true	15	true
60427	27485048828125	29913748046875	0	false	0	false	10	true
60425	257602734375	3216623046875	6	true	0	false	0	false
60424	31086712890625	3636796875	0	false	0	false	10	true
60423	3071355859375	363628203125	10	true	0	false	2	true
60421	108487421875	30856390625	0	false	0	false	8	true
60415	116011513671875	3549622265625	0	false	0	false	9	true
60409	29197689453125	3320742578125	0	false	0	false	9	true
60408	8092728515625	32600529296875	0	false	10	true	0	false
60407	925884765625	32621451171875	6	true	8	true	5	true
60406	24077525390625	26595501953125	12	true	1	true	0	false
60399	17933263671875	30571201171875	0	false	1	true	13	true
60398	154130087890625	32719568359375	0	false	0	false	7	true
60397	131612373046875	32057009765625	9	true	1	true	10	true
60394	3896487548828120	4328064453125	0	false	4	true	0	false
60393	4945615234375	424518671875	14	true	0	false	3	true
60391	2765562109375	3446521484375	0	false	0	false	3	true
60387	22334947265625	3329926953125	0	false	0	false	13	true
60386	143027431640625	28460544921875	0	false	0	false	3	true
60385	144318603515625	2977141796875	2	true	0	false	2	true
60381	153572919921875	28747541015625	12	true	0	false	0	false
60378	1633105859375	29968361328125	1	true	1	true	8	true
60377	15925845703125	2941279296875	14	true	0	false	2	true
60375	287640078125	29885447265625	0	false	0	false	19	true
60374	554638134765625	60128046875	0	false	0	false	11	true
60373	50750791015625	5982981640625	0	false	0	false	18	true
60370	45399931640625	5569016796875	4	true	0	false	0	false
60369	5532611328125	570555078125	4	true	0	false	0	false
60367	134882744140625	292258046875	6	true	0	false	0	false
60363	872390234375	344577734375	6	true	0	false	2	true
60359	161211943359375	27906876953125	0	false	0	false	9	true
60358	257115673828125	6485621875	1	true	0	false	10	true
60357	2122806396484370	6420480859375	5	true	0	false	3	true
60356	2257451904296870	3577750390625	8	true	0	false	1	true
60355	3007573974609370	36283046875	4	true	0	false	9	true
60354	2852155029296870	5574066015625	25	true	0	false	12	true
60353	2376074462890620	556312890625	0	false	0	false	4	true
60349	25748408203125	5505743359375	5	true	0	false	9	true
60347	236837265625	249491484375	1	true	0	false	4	true
60344	293972509765625	3256926171875	3	true	0	false	11	true
60343	2716822021484370	3300246875	0	false	0	false	6	true
60342	3712531982421870	338186171875	12	true	1	true	22	true
60339	210411083984375	3467806640625	0	false	0	false	16	true
60337	2123720458984370	31374962890625	0	false	0	false	8	true
60336	63835390625	6082869921875	0	false	0	false	8	true
60335	6840521484375	6083301953125	0	false	0	false	8	true
60333	536979833984375	5758625390625	6	true	1	true	0	false
60329	3809370849609370	557516171875	8	true	0	false	0	false
60328	1.17611e+16	6037759765625	0	false	0	false	8	true
60327	3037232177734370	6046632421875	11	true	1	true	11	true
60320	57517197265625	65635484375	42	true	1	true	26	true
60319	59311279296875	6557190625	45	true	1	true	27	true
60313	41104462890625	5795633984375	2	true	0	false	10	true
60308	678698974609375	686192734375	0	false	0	false	14	true
60307	73447578125	695805859375	1	true	0	false	6	true
60305	1927743359375	3491876171875	9	true	0	false	0	false
60303	6251931640625	69117234375	36	true	2	true	23	true
60302	73083515625	5691325390625	1	true	1	true	13	true
60301	708567626953125	5685700390625	1	true	1	true	14	true
60300	272654609375	3787976953125	0	false	1	true	13	true
60299	26444599609375	373184921875	7	true	0	false	2	true
60296	26098931640625	3599647265625	0	false	0	false	14	true
60294	992694921875	5742361328125	0	false	0	false	15	true
60293	9626373046875	5722103515625	2	true	20	true	0	false
60291	923130859375	5679433203125	6	true	0	false	7	true
60289	102382333984375	57788703125	0	false	0	false	13	true
60288	7500348510742180	3309022265625	5	true	0	false	4	true
60287	11959443359375	3124561328125	5	true	0	false	5	true
60285	101828759765625	5547972265625	9	true	0	false	0	false
60283	76695341796875	5656705859375	0	false	0	false	18	true
60282	116801845703125	5720906640625	0	false	0	false	10	true
60281	10995458984375	565625234375	0	false	0	false	15	true
60280	64455869140625	667597265625	0	false	0	false	9	true
60275	753025634765625	34240453125	6	true	0	false	5	true
60274	527841162109375	5447092578125	5	true	0	false	8	true
60273	404575732421875	5444059375	3	true	1	true	12	true
60271	909751171875	58367265625	7	true	0	false	0	false
60267	8265923828125	5609616015625	9	true	0	false	0	false
60266	6841849609375	50441765625	4	true	0	false	0	false
60265	700622265625	517083515625	6	true	0	false	8	true
60264	575424755859375	50280140625	13	true	1	true	5	true
60263	560227001953125	50025484375	8	true	1	true	2	true
60257	468208642578125	652037734375	0	false	0	false	6	true
60255	6656358032226560	5780682421875	5	true	0	false	1	true
60243	9706470703125	5513178125	2	true	0	false	11	true
60242	544763720703125	3127620703125	0	false	0	false	5	true
60241	6001091796875	31081130859375	0	false	0	false	13	true
60239	526313427734375	683496171875	0	false	0	false	10	true
60238	4713431640625	51166890625	0	false	0	false	19	true
60237	5435705078125	516376171875	2	true	0	false	5	true
60235	21263416015625	336109296875	6	true	0	false	0	false
60234	28891220703125	5230558984375	0	false	0	false	9	true
60233	263609423828125	5190862109375	9	true	0	false	3	true
60231	3711772705078120	518613359375	0	false	0	false	10	true
60230	76568564453125	30588408203125	1	true	0	false	7	true
60229	8048453125	30916279296875	0	false	0	false	12	true
60228	559482958984375	3311910546875	9	true	0	false	1	true
60226	670779150390625	2982421484375	0	false	0	false	11	true
60224	700511376953125	3558483984375	5	true	1	true	8	true
60223	70329423828125	3480496484375	1	true	0	false	11	true
60220	18891123046875	4047972265625	1	true	0	false	16	true
60219	18122013671875	397535625	0	false	0	false	15	true
60217	749503076171875	5879194140625	1	true	0	false	13	true
60215	86308349609375	30436623046875	4	true	0	false	0	false
60205	730203564453125	672275859375	0	false	0	false	8	true
60203	685397265625	3149730859375	0	false	0	false	7	true
60200	1958232177734370	5008687890625	0	false	0	false	3	true
60197	20454697265625	3929476953125	1	true	0	false	8	true
60194	19299259765625	5691058984375	0	false	0	false	7	true
60193	1989294921875	5749159375	0	false	0	false	12	true
60189	21768861328125	3940051171875	5	true	0	false	0	false
60187	39978056640625	6756046875	21	true	1	true	0	false
60186	241269287109375	67066078125	0	false	0	false	12	true
60185	206922021484375	67667734375	4	true	0	false	0	false
60182	275261279296875	26513783203125	1	true	3	true	18	true
60181	2885568359375	2639362890625	1	true	0	false	17	true
60179	103136376953125	59675609375	1	true	0	false	10	true
60177	18743681640625	58375359375	9	true	1	true	4	true
60175	1786617578125	5742048046875	0	false	0	false	19	true
60172	554928662109375	240990703125	1	true	0	false	6	true
60171	50032275390625	247625078125	0	false	0	false	19	true
60170	106687275390625	21769337890625	0	false	0	false	19	true
60169	1076780859375	22564494140625	7	true	1	true	0	false
60167	178130810546875	665986484375	5	true	0	false	0	false
60164	458458203125	2662008984375	0	false	0	false	10	true
60163	43013544921875	26297984375	0	false	0	false	25	true
60162	2666091015625	195451171875	0	false	0	false	12	true
60161	2631747265625	19380123046875	6	true	0	false	0	false
60159	26484759765625	3398064453125	0	false	0	false	9	true
60157	42476103515625	268422578125	9	true	0	false	0	false
60155	2513876708984370	26356111328125	1	true	5	true	6	true
60153	16642220703125	5707208984375	0	false	0	false	10	true
60151	3028449462890620	66637453125	7	true	0	false	0	false
60149	2594134765625	26878662109375	6	true	0	false	5	true
60146	87521728515625	224765546875	1	true	0	false	11	true
60145	88322724609375	22869673828125	7	true	0	false	0	false
60143	846092578125	22811728515625	0	false	0	false	11	true
60142	433621728515625	4695363671875	15	true	0	false	0	false
60141	38074580078125	469484296875	3	true	0	false	13	true
60139	32880751953125	25269603515625	2	true	0	false	16	true
60137	8735533203125	2350198046875	10	true	0	false	1	true
60134	9933044921875	23986013671875	0	false	0	false	9	true
60132	10108822265625	24655572265625	0	false	0	false	12	true
60131	9800783203125	250443359375	0	false	0	false	8	true
60129	550154736328125	4627674609375	0	false	0	false	5	true
60128	264148779296875	705951796875	5	true	0	false	0	false
60127	2537864501953120	693994609375	0	false	0	false	8	true
60124	68043349609375	5440208984375	6	true	0	false	4	true
60123	6325857421875	5342040625	4	true	0	false	0	false
60121	126833349609375	685765390625	0	false	0	false	6	true
60120	543588134765625	48166296875	0	false	2	true	1	true
60117	104977568359375	26498904296875	0	false	0	false	5	true
60115	97637587890625	21147490234375	0	false	0	false	5	true
60114	8211458984375	2568526953125	2	true	0	false	17	true
60113	8148216796875	2499148046875	5	true	1	true	4	true
60112	21738294921875	5678220703125	0	false	0	false	15	true
60111	216928671875	57757796875	0	false	0	false	13	true
60110	25866171875	151831279296875	6	true	0	false	5	true
60109	265349453125	15525984375	8	true	1	true	4	true
60108	2472640234375	187578046875	0	false	0	false	10	true
60107	24861779296875	1877826953125	0	false	0	false	12	true
60103	18668076171875	5915076171875	9	true	0	false	3	true
60102	24610275390625	1778928125	0	false	0	false	13	true
60099	282579453125	19617109375	9	true	0	false	3	true
60095	22464828125	5537481640625	0	false	0	false	6	true
60092	393067041015625	7125934375	5	true	1	true	5	true
60091	334569921875	719225703125	1	true	4	true	0	false
60085	23687966796875	19155865234375	0	false	0	false	10	true
60081	33488583984375	23199744140625	11	true	0	false	1	true
60078	447365966796875	2834712890625	10	true	0	false	2	true
60077	399593701171875	28202587890625	0	false	0	false	12	true
60076	20546169921875	637428828125	0	false	0	false	11	true
60075	20301359375	6265969921875	0	false	1	true	7	true
60072	23599005859375	6564203125	23	true	1	true	12	true
60071	23465923828125	6588171875	24	true	1	true	9	true
60067	100500419921875	283150546875	0	false	0	false	11	true
60066	16636185546875	5446971875	4	true	0	false	3	true
60064	2487617578125	25568158203125	0	false	0	false	12	true
60063	25039927734375	247709765625	0	false	1	true	9	true
60061	584667578125	26253494140625	0	false	19	true	0	false
60060	2177990625	20637291015625	9	true	0	false	3	true
60059	21454025390625	1942233203125	4	true	0	false	0	false
60057	548598681640625	2752866796875	5	true	0	false	2	true
60055	2109313671875	626103046875	12	true	0	false	3	true
60051	19009013671875	627310625	8	true	0	false	1	true
60049	23285009765625	67025046875	0	false	0	false	7	true
60047	23097251953125	21501990234375	0	false	0	false	9	true
60045	21794208984375	6256655078125	13	true	0	false	4	true
60043	6519091796875	28332578125	5	true	0	false	5	true
60041	2346844140625	647596953125	7	true	1	true	9	true
60038	22069513671875	650083515625	4	true	1	true	0	false
60037	21785828125	64294.25	6	true	0	false	6	true
60036	177551796875	1578798046875	0	false	1	true	14	true
60035	1740528125	1676080078125	0	false	0	false	7	true
60034	85452392578125	28439232421875	0	false	0	false	1	true
60031	17274404296875	1478662890625	0	false	0	false	16	true
60030	22954419921875	16880962890625	78	true	1	true	18	true
60028	26300470703125	2350336328125	0	false	0	false	7	true
60027	26651599609375	24066125	0	false	0	false	11	true
60026	29453255859375	16188806640625	0	false	0	false	5	true
60025	28278697265625	15000970703125	0	false	0	false	9	true
60023	2327866015625	152101337890625	14	true	0	false	3	true
60020	1.3061e+16	25094291015625	10	true	0	false	14	true
60019	1136264404296870	25132642578125	10	true	0	false	16	true
60017	20821283203125	6099240625	1	true	0	false	0	false
60015	247074140625	208296796875	5	true	1	true	33	true
60013	25704478515625	21485169921875	0	false	0	false	7	true
60010	1.5985e+16	2593830859375	5	true	0	false	0	false
60008	145771923828125	21864822265625	0	false	0	false	3	true
60007	154203076171875	20939337890625	4	true	0	false	9	true
60006	148636279296875	17604265625	0	false	0	false	8	true
60005	15124740234375	171093828125	6	true	1	true	5	true
59999	26722099609375	2507183984375	0	false	0	false	8	true
59998	642571923828125	18169451171875	0	false	0	false	11	true
59997	682492578125	19529494140625	10	true	1	true	6	true
59996	72411376953125	20805384765625	6	true	0	false	1	true
59995	7986564453125	20876111328125	6	true	0	false	0	false
59994	637403271484375	23003912109375	4	true	1	true	0	false
59991	816346728515625	20298599609375	8	true	0	false	0	false
59990	135377626953125	19388873046875	6	true	0	false	13	true
59989	1382158203125	17888787109375	0	false	0	false	11	true
59988	27895669921875	104620361328125	0	false	0	false	5	true
59987	275588046875	108038125	6	true	0	false	2	true
59985	151551220703125	5794836328125	0	false	0	false	3	true
59984	145224228515625	20228240234375	2	true	6	true	14	true
59983	14794482421875	2022401953125	6	true	8	true	8	true
59982	2954669921875	111780009765625	7	true	0	false	7	true
59981	29295654296875	119525439453125	12	true	0	false	18	true
59980	17666810546875	1962041796875	0	false	0	false	10	true
59979	1955920703125	1862234375	8	true	0	false	0	false
59975	21768703125	15797828125	0	false	0	false	3	true
59971	2155495703125	603158984375	0	false	0	false	7	true
59969	1538921875	18939626953125	5	true	0	false	5	true
59963	300448125	107679990234375	8	true	0	false	5	true
59960	30302001953125	1295080078125	32	true	1	true	11	true
59959	299396953125	124487998046875	0	false	0	false	6	true
59956	26800388671875	124557548828125	8	true	0	false	2	true
59955	275674296875	13307681640625	0	false	0	false	12	true
59953	8457510986328120	227100234375	7	true	0	false	1	true
59951	89616943359375	187641328125	0	false	0	false	12	true
59949	283295078125	131163896484375	0	false	0	false	17	true
59945	26196888671875	139658232421875	1	true	0	false	7	true
59937	18371142578125	21608427734375	4	true	0	false	13	true
59929	132330166015625	20892208984375	0	false	0	false	11	true
59923	25103701171875	22706369140625	0	false	0	false	9	true
59921	21061880859375	361187734375	2	true	1	true	21	true
59913	29407171875	141272451171875	0	false	0	false	4	true
59907	200872109375	16227748046875	1	true	0	false	5	true
59902	3295520703125	13958099609375	2	true	0	false	2	true
59901	31529181640625	136712412109375	0	false	0	false	2	true
59894	256867919921875	464352109375	0	false	0	false	14	true
59893	120239453125	4602886328125	0	false	0	false	8	true
59892	126616455078125	627598046875	1	true	1	true	46	true
59891	1253482421875	637182421875	1	true	0	false	3	true
59890	136433544921875	6095279296875	0	false	1	true	3	true
59889	141880380859375	6231581640625	0	false	1	true	16	true
59887	157506005859375	603033671875	0	false	0	false	13	true
59886	1048037890625	63515515625	4	true	0	false	0	false
59882	11816716796875	61228265625	0	false	1	true	5	true
59879	659508984375	5778872265625	0	false	0	false	8	true
59876	16975583984375	61564546875	0	false	1	true	9	true
59874	14330578125	65712578125	4	true	0	false	0	false
59873	161352265625	65781546875	20	true	0	false	1	true
59871	17340162109375	371180078125	0	false	0	false	10	true
59867	17138818359375	639665625	4	true	0	false	28	true
59860	12245759765625	7323484375	0	false	0	false	6	true
59859	141971630859375	740724765625	0	false	1	true	19	true
59858	330663984375	38346.5	0	false	0	false	9	true
59857	321167734375	382758515625	0	false	0	false	8	true
59856	10171728515625	744359921875	40	true	0	false	1	true
59855	100671044921875	746571328125	43	true	0	false	2	true
59854	772872998046875	756235625	4	true	0	false	1	true
59853	92289453125	753079609375	4	true	0	false	1	true
59851	3342301171875	396539765625	0	false	0	false	9	true
59850	153554296875	691343359375	0	false	0	false	12	true
59849	152538896484375	6861134375	4	true	0	false	2	true
59848	588892626953125	749629296875	0	false	0	false	13	true
59847	54897255859375	750795390625	2	true	0	false	7	true
59846	1305680078125	69997546875	9	true	0	false	0	false
59845	129393818359375	716713359375	11	true	0	false	13	true
59843	106090703125	74207734375	1	true	0	false	10	true
59842	50242529296875	73787765625	2	true	0	false	4	true
59841	542168212890625	740858671875	4	true	0	false	0	false
59835	1439859375	698426953125	3	true	0	false	2	true
59834	15838349609375	703919375	8	true	2	true	5	true
59833	155414375	708541875	5	true	0	false	0	false
59832	106143251953125	7828621875	7	true	0	false	0	false
59831	9898625	769056484375	10	true	0	false	2	true
59829	15215125	70318390625	8	true	0	false	1	true
59824	105583837890625	72256921875	8	true	0	false	0	false
59823	9686408203125	729823125	7	true	0	false	7	true
59822	135784267578125	682286640625	0	false	0	false	17	true
59821	12010908203125	680908359375	1	true	0	false	6	true
59819	110425341796875	69898	6	true	0	false	3	true
59816	141158671875	754172890625	0	false	0	false	10	true
59815	149259775390625	757726640625	6	true	0	false	0	false
59808	84383134765625	71062625	20	true	0	false	0	false
59807	83708134765625	712993515625	20	true	0	false	0	false
59806	19183474609375	678701015625	1	true	0	false	10	true
59805	1775050390625	684825625	2	true	0	false	9	true
59803	4080529052734370	7450196875	8	true	0	false	0	false
59800	18440095703125	71556.75	0	false	0	false	4	true
59799	19438712890625	704511015625	10	true	0	false	1	true
59797	9548330078125	71065390625	7	true	1	true	6	true
59795	457002685546875	761664921875	5	true	0	false	0	false
59792	16814501953125	70855390625	0	false	0	false	14	true
59791	17570357421875	700470859375	4	true	0	false	3	true
59787	19603916015625	6947615625	10	true	0	false	7	true
59783	113878310546875	76982875	0	false	0	false	12	true
59780	16633537109375	798005859375	0	false	10	true	0	false
59779	16551755859375	78079234375	12	true	0	false	0	false
59776	137594921875	77673765625	9	true	1	true	14	true
59775	156026689453125	777119765625	4	true	0	false	9	true
59773	18527443359375	67077484375	2	true	1	true	3	true
59772	10132478515625	689932734375	0	false	0	false	9	true
59771	105631708984375	688542890625	7	true	0	false	3	true
59765	208001953125	761263515625	11	true	0	false	0	false
59761	28921396484375	74603375	7	true	0	false	1	true
59759	19535458984375	65905578125	0	false	1	true	4	true
59757	8080625	77961078125	6	true	0	false	0	false
59755	706563037109375	734613359375	10	true	0	false	3	true
59753	419880126953125	782021328125	0	false	0	false	6	true
59746	3183376171875	30550580078125	0	false	0	false	8	true
59745	31301671875	31311072265625	11	true	0	false	1	true
59743	11157875	1824055078125	3	true	0	false	7	true
59739	16727435546875	743341953125	5	true	0	false	0	false
59738	96870126953125	159416083984375	17	true	1	true	9	true
59737	1029554296875	166290546875	5	true	0	false	0	false
59735	107338544921875	16380546875	0	false	0	false	8	true
59734	12689291015625	141422890625	0	false	3	true	4	true
59733	126441357421875	138399404296875	4	true	3	true	1	true
59731	124158232421875	158509619140625	5	true	0	false	10	true
59730	14883916015625	111323671875	11	true	0	false	4	true
59729	1415996875	109611796875	11	true	0	false	0	false
59727	136961904296875	113829541015625	9	true	0	false	0	false
59726	101562861328125	153709072265625	1	true	0	false	5	true
59725	1020496484375	1424229296875	8	true	0	false	0	false
59723	137389580078125	12591681640625	13	true	0	false	0	false
59722	150192099609375	44762421875	17	true	0	false	0	false
59721	14976255859375	453234921875	19	true	0	false	7	true
59717	148466806640625	98890048828125	4	true	0	false	6	true
59716	112078603515625	133212861328125	4	true	0	false	0	false
59715	121921064453125	12928517578125	9	true	1	true	4	true
59714	15461953125	4335345703125	0	false	0	false	8	true
59713	1556026171875	4242466796875	9	true	0	false	0	false
59709	105407373046875	13312330078125	0	false	0	false	9	true
59707	182454453125	7283059375	8	true	0	false	0	false
59703	90689453125	140648916015625	5	true	0	false	0	false
59700	82848349609375	6375869140625	8	true	0	false	3	true
59699	93796298828125	662009609375	6	true	0	false	5	true
59695	138501572265625	4120830859375	0	false	0	false	1	true
59693	580190234375	6193058984375	0	false	1	true	8	true
59691	497251611328125	6403934375	5	true	0	false	9	true
59690	32227337890625	1538176171875	0	false	1	true	10	true
59689	32117140625	15103109375	0	false	5	true	4	true
59684	302981953125	21165634765625	5	true	0	false	12	true
59683	29689103515625	22071	18	true	0	false	11	true
59682	135896533203125	4604510546875	18	true	0	false	0	false
59681	13305162109375	445276171875	4	true	0	false	0	false
59680	17084595703125	458156484375	0	false	0	false	8	true
59679	18410189453125	4570403125	7	true	0	false	18	true
59675	3299512109375	153965244140625	0	false	0	false	6	true
59672	3414252734375	17160158203125	0	false	0	false	4	true
59671	3420341015625	17746771484375	5	true	0	false	1	true
59670	313943359375	20439978515625	0	false	0	false	9	true
59669	31363458984375	19717798828125	5	true	0	false	0	false
59667	332530234375	18895875	7	true	1	true	2	true
59666	16292068359375	496530546875	6	true	0	false	7	true
59665	1778566796875	50504171875	8	true	3	true	5	true
59663	3436044140625	1605699609375	0	false	0	false	5	true
59662	553051025390625	1321469140625	1	true	1	true	13	true
59661	5886109375	12874478515625	6	true	0	false	5	true
59659	190794453125	5221691015625	3	true	0	false	4	true
59657	507363037109375	143326220703125	9	true	0	false	0	false
59656	32162271484375	179068515625	8	true	0	false	1	true
59651	17357462890625	408827890625	4	true	0	false	7	true
59649	3199369140625	22247375	0	false	0	false	12	true
59648	4018195068359370	129012568359375	0	false	3	true	6	true
59643	19621.5	4336358203125	0	false	0	false	21	true
59640	8138755859375	117701484375	10	true	1	true	7	true
59639	76679423828125	13030443359375	0	false	0	false	15	true
59637	14329974609375	48019953125	1	true	0	false	6	true
59634	65779921875	1471430859375	0	false	0	false	29	true
59632	11112568359375	65433857421875	7	true	0	false	3	true
59631	11301091796875	780646728515625	0	false	0	false	9	true
59630	10147267578125	90428134765625	6	true	0	false	21	true
59629	109380869140625	99310517578125	4	true	1	true	5	true
59627	9401357421875	9929158203125	6	true	0	false	3	true
59624	28048455078125	4389648046875	0	false	0	false	17	true
59623	27552955078125	4379958984375	1	true	0	false	6	true
59619	1652748828125	5214902734375	0	false	0	false	9	true
59617	1752453125	4857753125	2	true	0	false	6	true
59616	2925440234375	43077390625	22	true	5	true	11	true
59615	2866340625	4247778125	10	true	0	false	0	false
59614	707548583984375	1660741796875	1	true	0	false	1	true
59606	102181533203125	11458958984375	0	false	0	false	23	true
59605	1021166796875	12110578125	1	true	0	false	7	true
59603	285238984375	45152.5	12	true	1	true	4	true
59599	2044774609375	504007421875	1	true	0	false	16	true
59595	15207810546875	878873828125	9	true	0	false	0	false
59591	125706005859375	9731373046875	3	true	0	false	4	true
59589	26931455078125	429230078125	0	false	0	false	8	true
59585	552862890625	10503697265625	0	false	0	false	7	true
59581	2930445703125	447029921875	0	false	0	false	13	true
59580	3282671875	4051335546875	11	true	0	false	0	false
59579	331763125	4116759375	8	true	0	false	0	false
59578	26060880859375	586543203125	6	true	0	false	3	true
59577	27476197265625	58772078125	9	true	0	false	0	false
59575	32388009765625	424616015625	24	true	4	true	30	true
59574	38239703125	4814976953125	0	false	0	false	6	true
59573	386635859375	4728275390625	7	true	0	false	9	true
59571	3886567578125	482823984375	0	false	0	false	5	true
59569	2798151953125	4088421875	6	true	0	false	0	false
59567	31686650390625	41695421875	5	true	0	false	2	true
59566	30197271484375	5662936328125	6	true	0	false	4	true
59565	28902583984375	565684296875	0	false	0	false	21	true
59564	29917982421875	601108671875	0	false	0	false	6	true
59563	29394703125	5963705859375	6	true	0	false	10	true
59562	31831927734375	5862191796875	1	true	0	false	0	false
59561	30533255859375	5929136328125	9	true	0	false	0	false
59560	2623259765625	6023992578125	3	true	0	false	11	true
59559	25552447265625	5980253515625	15	true	1	true	20	true
59557	31275138671875	43970296875	7	true	0	false	6	true
59555	3039984375	4011690625	0	false	0	false	1	true
59551	26093958984375	4126302734375	0	false	0	false	9	true
59547	2693662890625	6065298046875	0	false	0	false	9	true
59546	13959375	159733642578125	0	false	0	false	18	true
59540	3198116796875	60966515625	0	false	0	false	10	true
59539	314784609375	6020678515625	13	true	1	true	5	true
59538	35372703125	4233046875	8	true	1	true	0	false
59537	351045703125	4276032421875	14	true	0	false	3	true
59534	350996875	635025859375	1	true	9	true	1	true
59533	350626328125	6261750390625	34	true	1	true	29	true
59532	37202671875	458508125	0	false	0	false	12	true
59531	362197890625	4663845703125	7	true	1	true	3	true
59529	3479892578125	6384030859375	19	true	1	true	1	true
59527	3667591796875	4475317578125	0	false	0	false	9	true
59524	22063990234375	53426359375	1	true	6	true	15	true
59523	2311912109375	5257799609375	0	false	0	false	6	true
59522	3620209765625	392153671875	1	true	0	false	9	true
59521	3542693359375	4095276953125	14	true	0	false	2	true
59519	3847895703125	459476875	0	false	0	false	12	true
59518	27402794921875	6219195703125	0	false	0	false	2	true
59517	29953115234375	6189841015625	0	false	0	false	14	true
59515	36713796875	4355233984375	0	false	0	false	11	true
59513	237962265625	5364570703125	0	false	4	true	0	false
59509	27861654296875	6316677734375	3	true	0	false	4	true
59505	35414546875	4416678515625	0	false	0	false	10	true
59504	391983515625	6045453515625	12	true	0	false	0	false
59503	399825390625	605511171875	4	true	0	false	0	false
59502	340327890625	491104296875	0	false	14	true	25	true
59501	3388423046875	4919497265625	0	false	10	true	29	true
59499	3855237109375	6064627734375	10	true	0	false	0	false
59497	4011547265625	619276015625	1	true	0	false	13	true
59489	3496036328125	6139573828125	7	true	0	false	0	false
59488	3347077734375	487328203125	3	true	3	true	6	true
59485	3335729296875	446576015625	4	true	1	true	5	true
59481	25475703125	6253711328125	14	true	0	false	3	true
59479	3783478125	41375015625	0	false	0	false	2	true
59478	3012873828125	6516784375	0	false	0	false	7	true
59477	30578291015625	6469806640625	7	true	2	true	8	true
59475	369300859375	485071953125	0	false	0	false	7	true
59473	32130623046875	65608625	11	true	0	false	0	false
59471	3560698828125	6467905078125	0	false	0	false	16	true
59469	29121951171875	654715078125	0	false	0	false	10	true
59467	3986757421875	403975703125	7	true	0	false	1	true
59465	3643715625	61093765625	11	true	0	false	0	false
59463	3361226953125	663922421875	8	true	0	false	0	false
59461	3247976171875	67902609375	2	true	9	true	13	true
59460	3140109375	6807340625	11	true	0	false	0	false
59458	301259453125	54077765625	0	false	0	false	1	true
59457	30176615234375	5260702734375	0	false	0	false	2	true
59456	25864.75	534372890625	24	true	0	false	7	true
59455	26211828125	52866375	0	false	0	false	14	true
59451	2631126171875	542171328125	14	true	0	false	0	false
59450	28785251953125	4951107421875	1	true	0	false	12	true
59449	27918826171875	5122090625	12	true	1	true	0	false
59447	3474352734375	671092734375	10	true	1	true	16	true
59446	413337265625	581680703125	9	true	0	false	0	false
59445	409046015625	5895116015625	0	false	0	false	13	true
59440	31258458984375	4862065234375	4	true	0	false	3	true
59439	30701453125	4746569140625	8	true	0	false	0	false
59437	31547115234375	467508125	0	false	0	false	4	true
59435	26451728515625	669650078125	4	true	0	false	0	false
59431	22719.5	6141699609375	0	false	0	false	8	true
59427	3072837890625	6361458984375	4	true	0	false	0	false
59425	3046246875	504058125	2	true	0	false	5	true
59417	3326396484375	509640859375	0	false	0	false	8	true
59415	3312420703125	4789812109375	14	true	0	false	4	true
59407	3763646484375	62450546875	4	true	0	false	9	true
59405	3687359765625	66569375	0	false	0	false	18	true
59404	1751224365234370	10619.75	5	true	0	false	7	true
59403	1.85744e+16	108081396484375	6	true	0	false	9	true
59399	100995654296875	12148947265625	0	false	0	false	5	true
59396	414978466796875	825378125	0	false	0	false	8	true
59395	3430709716796870	9559259765625	4	true	0	false	9	true
59393	36493115234375	11312560546875	0	false	0	false	10	true
59388	21287455078125	4588516796875	4	true	0	false	13	true
59387	2080128125	459239140625	11	true	0	false	2	true
59385	20734509765625	4645026953125	0	false	0	false	7	true
59384	19045365234375	4691351953125	0	false	0	false	11	true
59383	19396171875	4765250390625	7	true	0	false	2	true
59379	21641751953125	4462330078125	1	true	0	false	8	true
59378	23493701171875	4523073828125	0	false	0	false	6	true
59377	2397207421875	4583799609375	0	false	0	false	10	true
59376	22502654296875	501468125	6	true	0	false	4	true
59375	23292216796875	4910194921875	3	true	1	true	4	true
59373	25744791015625	4533171484375	0	false	0	false	1	true
59370	24127283203125	4390262109375	2	true	0	false	1	true
59369	2510009375	4249024609375	0	false	0	false	11	true
59366	22907236328125	4779964453125	0	false	0	false	15	true
59360	516403173828125	20870869140625	5	true	1	true	19	true
59359	515641943359375	209858828125	5	true	1	true	21	true
59358	3965652099609370	17399537109375	0	false	0	false	19	true
59357	35971611328125	1678109375	8	true	0	false	0	false
59356	3773523681640620	20767787109375	0	false	0	false	8	true
59353	3632688232421870	179343671875	0	false	0	false	8	true
59352	1.84933e+16	16531720703125	0	false	0	false	4	true
59351	1870797607421870	155463037109375	1	true	0	false	9	true
59349	239735595703125	1463337890625	0	false	0	false	15	true
59347	261707421875	19462345703125	0	false	0	false	14	true
59345	9446729125976560	151760625	0	false	0	false	8	true
59340	19770509765625	1365386328125	10	true	0	false	1	true
59339	21562166015625	13830201171875	9	true	0	false	0	false
59334	1833101953125	127073525390625	0	false	0	false	4	true
59333	18538369140625	118076015625	11	true	1	true	19	true
59332	16504119140625	10626474609375	0	false	0	false	10	true
59331	1718856640625	1039012109375	0	false	0	false	11	true
59327	16632458984375	11600353515625	4	true	0	false	12	true
59326	18160546875	9862759765625	0	false	0	false	9	true
59325	18577490234375	97114833984375	3	true	0	false	3	true
59323	1900378515625	9679423828125	4	true	0	false	6	true
59321	17857796875	106033173828125	0	false	0	false	14	true
59313	16539943359375	8448279296875	0	false	0	false	4	true
59312	218621640625	742057890625	16	true	1	true	1	true
59311	215679375	747188125	0	false	4	true	0	false
59310	2235106640625	74932765625	0	false	0	false	9	true
59309	2280737109375	737540703125	10	true	0	false	1	true
59305	22736328125	729682578125	0	false	2	true	2	true
59301	21169396484375	732687421875	13	true	0	false	0	false
59299	23351033203125	71826859375	30	true	0	false	0	false
59297	20306107421875	717428046875	0	false	5	true	0	false
59296	20792650390625	777096171875	0	false	0	false	5	true
59295	206746015625	76867.5	8	true	0	false	0	false
59293	220781875	780944140625	9	true	1	true	1	true
59292	29152826171875	70254.5	0	false	0	false	7	true
59291	28133107421875	6934315625	0	false	0	false	18	true
59287	31340873046875	7071259375	18	true	0	false	1	true
59285	22551306640625	793448515625	0	false	0	false	10	true
59282	3403599609375	23711568359375	1	true	0	false	8	true
59281	31898533203125	23626.75	0	false	0	false	8	true
59277	326473984375	714853046875	16	true	0	false	0	false
59273	2658126171875	68719515625	7	true	0	false	1	true
59269	24902212890625	3862889453125	1	true	0	false	8	true
59268	349471328125	3607391796875	0	false	0	false	7	true
59267	341659375	3567454296875	0	false	0	false	16	true
59266	3695634375	383834140625	8	true	0	false	5	true
59264	38106765625	352096796875	0	false	0	false	12	true
59263	40338484375	35939484375	0	false	0	false	17	true
59262	3279505078125	3417971875	0	false	0	false	13	true
59260	378611796875	3615251171875	0	false	0	false	10	true
59259	37996109375	368791171875	8	true	0	false	0	false
59257	3510662890625	1437532421875	16	true	1	true	1	true
59253	595340966796875	79143234375	9	true	0	false	1	true
59250	4138164453125	4618612109375	3	true	0	false	11	true
59249	414138828125	46878015625	8	true	0	false	3	true
59247	4104955859375	382904609375	1	true	0	false	0	false
59245	4239065234375	45950765625	0	false	0	false	10	true
59243	430337421875	4534029296875	0	false	7	true	5	true
59242	4370045703125	4720953125	1	true	0	false	8	true
59241	4499852734375	470534921875	1	true	0	false	4	true
59237	4592946484375	4495921484375	10	true	0	false	2	true
59235	20071212890625	5488296875	3	true	0	false	0	false
59234	445675390625	5094258203125	0	false	0	false	20	true
59233	443813671875	50107078125	0	false	0	false	8	true
59229	4530690625	503381875	0	false	0	false	6	true
59227	462530546875	4895159375	0	false	0	false	20	true
59225	44228171875	440695625	7	true	0	false	1	true
59223	4898965625	4784739453125	9	true	0	false	3	true
59217	367084375	5886133203125	6	true	0	false	3	true
59216	1.77086e+16	4757223828125	8	true	0	false	1	true
59215	14610576171875	4750357421875	9	true	0	false	1	true
59212	3488708984375	120560849609375	6	true	0	false	5	true
59211	33820390625	11608244140625	4	true	0	false	3	true
59210	32510068359375	9533109375	5	true	0	false	4	true
59209	3249519921875	10108234375	11	true	0	false	5	true
59208	3375964453125	124186318359375	6	true	0	false	0	false
59202	2680226953125	484212265625	0	false	0	false	9	true
59201	268691875	4656835546875	0	false	0	false	3	true
59199	3103754296875	25457412109375	15	true	0	false	0	false
59193	25728890625	101654765625	0	false	0	false	15	true
59192	1.31693e+16	78592314453125	15	true	1	true	2	true
59191	3106186828613280	85741962890625	6	true	1	true	5	true
59189	425791328125	400057578125	6	true	0	false	5	true
59187	2425299072265620	78457919921875	12	true	1	true	0	false
59183	3669798046875	3271273046875	1	true	0	false	36	true
59182	3654807421875	205725078125	17	true	0	false	0	false
59181	36252171875	2023448828125	4	true	0	false	10	true
59180	3512338671875	27855095703125	0	false	0	false	8	true
59179	3442481640625	27271837890625	6	true	0	false	8	true
59178	4422047265625	2795063671875	2	true	0	false	10	true
59177	453147734375	28653462890625	1	true	0	false	6	true
59176	3582360546875	283557578125	0	false	0	false	21	true
59174	366426328125	128462958984375	9	true	0	false	4	true
59173	363604921875	127770576171875	13	true	0	false	4	true
59171	4611859765625	30476798828125	9	true	0	false	6	true
59170	4228004296875	29248349609375	25	true	0	false	0	false
59169	4214220703125	28581359375	0	false	0	false	5	true
59167	370047890625	21871740234375	3	true	0	false	14	true
59165	43311453125	29659552734375	10	true	0	false	0	false
59163	36777421875	27238455078125	6	true	0	false	0	false
59162	36310203125	24712220703125	4	true	0	false	1	true
59161	3534882421875	25464421875	5	true	0	false	0	false
59159	4335248828125	25820046875	0	false	0	false	5	true
59157	4134513671875	28500296875	3	true	0	false	6	true
59155	3657495703125	113000595703125	1	true	0	false	7	true
59153	4109722265625	2975912890625	0	false	0	false	15	true
59150	4679415625	3497093359375	13	true	0	false	9	true
59149	4692077734375	3484596875	13	true	0	false	8	true
59146	3812140234375	23284302734375	3	true	0	false	17	true
59145	380136484375	22205384765625	0	false	0	false	4	true
59143	3762252734375	22691923828125	0	false	0	false	16	true
59137	3964874609375	2735380078125	6	true	0	false	22	true
59135	464478203125	3559940625	12	true	1	true	0	false
59134	3835659375	26079220703125	4	true	0	false	0	false
59132	44645328125	359714765625	0	false	0	false	7	true
59131	438394921875	3621533984375	0	false	2	true	14	true
59129	4732667578125	3676855859375	0	false	0	false	10	true
59127	435362890625	3516190234375	0	false	0	false	18	true
59126	3859384765625	30867306640625	0	false	0	false	13	true
59125	3931787890625	30840669921875	0	false	0	false	9	true
59123	453909140625	3441058203125	0	false	0	false	11	true
59120	4173628125	3190105078125	0	false	0	false	12	true
59119	4247212109375	31996201171875	9	true	0	false	6	true
59117	417543984375	32709078125	8	true	0	false	6	true
59116	3678943359375	17991865234375	0	false	0	false	17	true
59113	4771805078125	29777009765625	0	false	0	false	8	true
59109	49406375	28673564453125	0	false	0	false	6	true
59106	3660617578125	30164796875	0	false	0	false	6	true
59105	376199140625	29587669921875	4	true	0	false	0	false
59103	390996796875	29154080078125	0	false	0	false	15	true
59097	424527578125	3762544140625	0	false	0	false	11	true
59092	4880725390625	350326484375	0	false	0	false	8	true
59091	479308515625	343033671875	0	false	0	false	13	true
59088	320777734375	2890616015625	0	false	0	false	8	true
59087	3270162109375	28824546875	5	true	0	false	7	true
59086	3434858984375	306096875	13	true	1	true	68	true
59085	3467795703125	3087505078125	11	true	1	true	5	true
59081	46835125	31941677734375	0	false	0	false	7	true
59080	4556767578125	25399115234375	9	true	1	true	0	false
59079	4665960546875	26027556640625	2	true	0	false	7	true
59076	4438131640625	233005625	7	true	0	false	7	true
59075	43670609375	236643125	7	true	0	false	12	true
59074	28493.75	286066015625	0	false	0	false	7	true
59073	29144470703125	2824553515625	9	true	1	true	2	true
59064	40873921875	441039375	0	false	0	false	13	true
59061	44948828125	32341484375	5	true	0	false	4	true
59056	32276056640625	273598876953125	36	true	1	true	37	true
59055	3231119921875	278836279296875	38	true	1	true	36	true
59054	147867529296875	491791650390625	0	false	0	false	8	true
59053	15631	478624072265625	4	true	0	false	7	true
59052	22525712890625	959301953125	18	true	0	false	0	false
59051	21578498046875	94570380859375	0	false	0	false	14	true
59050	4227021484375	2159266796875	15	true	0	false	4	true
59049	4091801171875	21868275390625	3	true	0	false	12	true
59048	424634609375	1994433203125	0	false	0	false	20	true
59044	168604453125	3690759521484370	23	true	0	false	5	true
59043	1661988671875	482967041015625	5	true	0	false	0	false
59041	17452810546875	42883125	5	true	0	false	0	false
59039	171011953125	271139208984375	5	true	0	false	0	false
59035	4335344921875	1986948046875	0	false	0	false	5	true
59032	3236826171875	290969775390625	28	true	1	true	37	true
59028	334671953125	606722998046875	2	true	0	false	9	true
59027	3316471875	61202119140625	8	true	0	false	3	true
59025	29691287109375	1879077734375	0	false	0	false	5	true
59024	2804052734375	417521337890625	0	false	0	false	11	true
59023	27683109375	435419921875	0	false	0	false	15	true
59022	322763984375	2539541748046870	38	true	1	true	13	true
59019	2677362890625	4055712646484370	0	false	0	false	8	true
59018	33488015625	329754345703125	0	false	0	false	6	true
59017	3308734375	3216254150390620	14	true	0	false	0	false
59013	32174234375	1342023193359370	6	true	0	false	0	false
59012	28426875	33474677734375	0	false	0	false	5	true
59011	28630521484375	2879819091796870	0	false	14	true	0	false
59007	34220171875	2119421875	8	true	1	true	1	true
59005	356745703125	639490283203125	6	true	0	false	0	false
59004	25882119140625	1.21794e+16	8	true	0	false	0	false
59003	2654115625	1818577392578120	6	true	0	false	0	false
59000	356736796875	744288671875	13	true	0	false	5	true
58999	3445100390625	89119248046875	0	false	0	false	4	true
58997	2760395703125	8158659057617180	0	false	0	false	8	true
58996	30248056640625	554522314453125	17	true	0	false	0	false
58993	30865494140625	466951416015625	0	false	0	false	6	true
58991	29118787109375	1.36647e+16	0	false	0	false	9	true
58981	29707234375	2622137109375	0	false	0	false	2	true
58980	436512265625	5254723828125	0	false	0	false	15	true
58979	429356171875	528561796875	0	false	8	true	6	true
58977	4375320703125	5363123046875	14	true	0	false	2	true
58973	46764640625	3908012109375	7	true	0	false	0	false
58966	4348633984375	132460380859375	22	true	1	true	0	false
58965	426571875	141472177734375	11	true	1	true	1	true
58964	488161875	15690408203125	0	false	0	false	10	true
58963	493332890625	157876103515625	0	false	0	false	10	true
58961	4185066796875	1276487109375	0	false	0	false	11	true
58959	4791112890625	15419541015625	6	true	0	false	3	true
58957	4324125390625	149584296875	8	true	0	false	3	true
58956	4832821484375	142194716796875	0	false	0	false	11	true
58955	4823719140625	13912193359375	0	false	0	false	5	true
58954	39558125	169711640625	0	false	0	false	10	true
58953	391094296875	166469140625	5	true	1	true	1	true
58952	406140078125	170681328125	11	true	0	false	1	true
58951	4092573828125	161626298828125	9	true	0	false	2	true
58950	4054965625	13115255859375	6	true	0	false	0	false
58947	4024677734375	1546484375	4	true	0	false	9	true
58946	410434921875	14900794921875	17	true	0	false	1	true
58945	4026626953125	14232892578125	0	false	0	false	7	true
58944	412954921875	17124642578125	0	false	0	false	11	true
58943	415344140625	16800240234375	6	true	0	false	2	true
58938	45491.5	14199017578125	0	false	0	false	13	true
58937	4612773828125	153527578125	0	false	0	false	10	true
58935	4739680859375	138601162109375	16	true	0	false	0	false
58931	4832247265625	16865513671875	6	true	0	false	1	true
58922	390643671875	141061484375	12	true	0	false	11	true
58921	37855765625	15773158203125	0	false	0	false	6	true
58918	3963451953125	1889693359375	0	false	0	false	7	true
58917	3992887109375	19282267578125	10	true	0	false	0	false
58915	18057158203125	779469580078125	0	false	0	false	6	true
58912	3952098828125	10593197265625	0	false	0	false	7	true
58911	3956207421875	114936005859375	5	true	0	false	0	false
58910	4184353125	92574345703125	0	false	0	false	10	true
58909	4226254296875	101802734375	9	true	0	false	1	true
58905	409498203125	9570927734375	0	false	14	true	5	true
58901	3835796484375	97908310546875	5	true	1	true	14	true
58900	3925619140625	500519296875	0	false	0	false	9	true
58899	38162265625	51072953125	12	true	0	false	2	true
58898	40740609375	52182984375	21	true	0	false	0	false
58897	40423703125	5287643359375	5	true	2	true	1	true
58895	365784921875	976212890625	0	false	0	false	12	true
58894	36443484375	51930.75	1	true	0	false	0	false
58891	37999203125	538280390625	5	true	7	true	2	true
58890	3381453125	5279244921875	1	true	0	false	4	true
58889	339515234375	539919921875	0	false	0	false	10	true
58885	4032014453125	5077430078125	18	true	0	false	3	true
58884	3422548828125	510636015625	0	false	0	false	12	true
58879	330234609375	5498048828125	9	true	0	false	0	false
58878	3425616796875	55636109375	5	true	0	false	14	true
58877	3353859765625	5697229296875	0	false	0	false	11	true
58873	358030859375	567610078125	7	true	0	false	0	false
58872	3900373046875	5447855859375	0	false	0	false	10	true
58871	4089417578125	5542376953125	0	false	0	false	6	true
58867	42140.75	538779921875	0	false	0	false	8	true
58861	3776309765625	7144003125	0	false	0	false	2	true
58860	3416015625	725348515625	1	true	0	false	0	false
58856	485475546875	5587319921875	0	false	0	false	8	true
58855	47527296875	547916640625	0	false	0	false	20	true
58853	4081087109375	24143224609375	0	false	0	false	15	true
58851	45498625	556093828125	10	true	1	true	0	false
58849	436280546875	5550028125	0	false	0	false	7	true
58847	4843659375	40599734375	1	true	0	false	7	true
58844	21900931640625	619535595703125	9	true	0	false	0	false
58843	2146161328125	65917255859375	0	false	0	false	9	true
58842	223253046875	50795869140625	0	false	0	false	5	true
58841	22529640625	541231201171875	12	true	1	true	8	true
58840	228737890625	10696904296875	19	true	0	false	11	true
58839	22806119140625	1.31568e+16	23	true	0	false	4	true
58838	203535234375	1670704833984370	17	true	0	false	0	false
58837	19795583984375	2053621826171870	4	true	0	false	0	false
58835	22647904296875	639707470703125	6	true	1	true	1	true
58834	24828109375	64921005859375	12	true	0	false	16	true
58833	24106734375	674131103515625	4	true	0	false	0	false
58831	21087607421875	1.92174e+16	5	true	0	false	0	false
58830	2171143359375	4606431640625	5	true	1	true	0	false
58829	21756998046875	428756201171875	5	true	1	true	0	false
58824	24510501953125	498764208984375	9	true	1	true	1	true
58823	24557814453125	470439697265625	9	true	0	false	2	true
58820	21940810546875	1335533935546870	14	true	0	false	3	true
58813	2279022265625	2420456787109370	9	true	0	false	0	false
58811	194900625	342115380859375	13	true	0	false	0	false
58810	26638970703125	79810908203125	0	false	0	false	5	true
58809	2763034765625	82037412109375	8	true	1	true	0	false
58808	3061984375	77622375	0	false	0	false	11	true
58807	30140046875	76183109375	4	true	0	false	3	true
58802	4418525390625	6206753515625	0	false	0	false	7	true
58801	4460619921875	606066484375	8	true	0	false	0	false
58800	2966833203125	74223359375	1	true	0	false	0	false
58797	3217504296875	74520609375	0	false	0	false	8	true
58794	26590322265625	77420671875	2	true	0	false	8	true
58793	26044150390625	77619609375	4	true	0	false	6	true
58792	347402109375	754316875	0	false	0	false	7	true
58791	337098515625	76018671875	3	true	0	false	8	true
58789	3478501171875	745956875	0	false	0	false	15	true
58787	41381	61131625	10	true	0	false	0	false
58785	2749259765625	7824565625	0	false	0	false	11	true
58784	4381390234375	58140.5	0	false	0	false	9	true
58783	45930328125	5877395703125	0	false	0	false	10	true
58779	2449966015625	749206328125	11	true	1	true	0	false
58773	1509166796875	3334189208984370	5	true	0	false	1	true
58767	4475490625	571101796875	0	false	17	true	0	false
58765	19308013671875	777953828125	6	true	0	false	0	false
58763	19572	5869423828125	0	false	0	false	8	true
58761	4612601171875	4218814453125	0	false	0	false	1	true
58760	4800177734375	21986912109375	0	false	0	false	4	true
58759	4944537109375	23331802734375	9	true	0	false	0	false
58758	4731381640625	18358021484375	0	false	0	false	8	true
58757	4690916796875	18789986328125	8	true	0	false	0	false
58755	463962421875	19426865234375	11	true	0	false	9	true
58750	473623515625	65456	0	false	0	false	11	true
58749	4607566796875	670127578125	0	false	9	true	1	true
58748	466946015625	9740298828125	0	false	0	false	11	true
58747	461208515625	100115693359375	17	true	0	false	0	false
58746	4703012109375	699851484375	8	true	0	false	1	true
58745	492134296875	680115390625	14	true	1	true	0	false
58742	487507265625	6183867578125	0	false	0	false	21	true
58741	4779828515625	6340894921875	7	true	1	true	0	false
58736	43001546875	58336767578125	0	false	0	false	12	true
58735	4243739453125	574062060546875	8	true	0	false	5	true
58734	43128921875	7566.5	1	true	0	false	7	true
58733	4215888671875	802411328125	4	true	0	false	0	false
58731	41342	758894775390625	26	true	0	false	0	false
58729	4763889453125	10174451171875	11	true	0	false	0	false
58727	4933316796875	11086814453125	6	true	0	false	0	false
58724	4506316796875	94247763671875	13	true	0	false	1	true
58719	4976856689453120	20898212890625	10	true	1	true	3	true
58717	4546907421875	662925244140625	0	false	0	false	10	true
58715	3841309375	74290556640625	0	false	0	false	13	true
58711	248092421875	779963046875	3	true	1	true	14	true
58710	4252388671875	70745484375	14	true	0	false	7	true
58709	4167312890625	701521484375	9	true	0	false	0	false
58708	42282046875	690907421875	5	true	0	false	8	true
58706	397428671875	6881878125	0	false	4	true	0	false
58704	4516527734375	72286578125	0	false	0	false	10	true
58703	434655234375	716993203125	17	true	0	false	1	true
58702	4024578515625	73139453125	8	true	1	true	0	false
58701	411356953125	734718671875	9	true	0	false	0	false
58696	43157734375	74739	0	false	0	false	9	true
58695	430716484375	74046765625	13	true	0	false	0	false
58689	3950536328125	71337078125	0	false	0	false	12	true
58686	2074690625	69459.5	6	true	0	false	0	false
58685	21182947265625	696916875	5	true	1	true	0	false
58679	3465051953125	781948046875	5	true	0	false	0	false
58676	145969443359375	4869126281738280	6	true	1	true	0	false
58675	143488984375	1.74104e+16	16	true	0	false	0	false
58671	45674234375	7356459375	13	true	0	false	5	true
58664	40974375	440100537109375	1	true	0	false	20	true
58663	4125505078125	4514080078125	6	true	0	false	6	true
58661	4036180859375	3856928955078120	0	false	0	false	4	true
58660	4051583203125	29393125	16	true	0	false	6	true
58659	404703125	26120361328125	0	false	0	false	11	true
58656	42780078125	25704296875	13	true	0	false	0	false
58654	4385166796875	1.26461e+16	6	true	0	false	0	false
58653	430936484375	8562012939453120	8	true	0	false	0	false
58649	3945399609375	521135595703125	6	true	0	false	0	false
58646	4832604296875	4418020703125	0	false	7	true	1	true
58643	1118246337890620	785071328125	12	true	0	false	0	false
58638	47259390625	1777902587890620	0	false	15	true	0	false
58637	4670601953125	256237939453125	11	true	0	false	0	false
58635	482898515625	2113244384765620	15	true	0	false	0	false
58633	4657626953125	4823067932128900	11	true	0	false	1	true
58630	82955283203125	88127763671875	0	false	0	false	10	true
58629	76920673828125	100500341796875	0	false	0	false	10	true
58628	611842138671875	806979150390625	11	true	1	true	26	true
58627	679993212890625	81003701171875	0	false	0	false	9	true
58626	573061181640625	6114955078125	0	false	0	false	7	true
58625	607415576171875	607795849609375	8	true	0	false	4	true
58620	281650390625	57262578125	18	true	0	false	0	false
58619	379147119140625	541206884765625	0	false	0	false	14	true
58618	808142333984375	433398876953125	3	true	0	false	3	true
58617	758784765625	3287953857421870	0	false	0	false	8	true
58615	457698828125	49955947265625	4	true	1	true	2	true
58614	80679296875	254195947265625	1	true	7	true	9	true
58611	1343241455078120	5141109375	18	true	1	true	4	true
58609	689337744140625	258624755859375	0	false	0	false	12	true
58607	68835986328125	667661083984375	5	true	1	true	2	true
58605	501474658203125	1.72041e+16	7	true	0	false	0	false
58598	9791794921875	2527740966796870	10	true	0	false	0	false
58597	1013865625	2258970947265620	5	true	0	false	2	true
58595	9794638671875	3797584716796870	4	true	0	false	3	true
58591	3879284912109370	253738037109375	0	false	0	false	6	true
58588	3717595703125	777587734375	13	true	0	false	0	false
58587	38444578125	7618796875	9	true	0	false	1	true
58584	4881133203125	720613828125	17	true	0	false	0	false
58582	4458506640625	78993625	16	true	0	false	0	false
58581	4360847265625	780789765625	15	true	0	false	0	false
58580	4899459765625	741027421875	9	true	0	false	0	false
58579	4943796875	746526484375	10	true	0	false	0	false
58578	3953134765625	141278076171875	48	true	1	true	44	true
58577	3951534375	1514057861328120	50	true	1	true	45	true
58574	404583046875	782448359375	4	true	0	false	0	false
58571	3970061328125	796026796875	13	true	0	false	0	false
58569	414650546875	765931953125	32	true	0	false	0	false
58566	393516171875	4.66179e+16	0	false	0	false	25	true
58563	3745393359375	260773046875	12	true	0	false	3	true
58560	47754734375	446968603515625	16	true	0	false	11	true
58559	484778671875	332194482421875	10	true	0	false	0	false
58558	464976015625	468040576171875	14	true	0	false	0	false
