# Supplementary material for: A Novel Liquid Biopsy Method Based on Specific Combinations of Vesicular Markers Allows Us to Discriminate Prostate Cancer from Hyperplasia
Source: Cells. 2024 Jul 31;13(15):1286. doi: 10.3390/cells13151286 (PMC11311686; doi:10.3390/cells13151286)
Supplement: Supplementary file 1 [file cells-13-01286-s001.zip › Dataset S1-Raw data CODI BiliGeCT Prostata/Raw data CODI BiliGeCT Prostata/090223_STAT3_Cyclin_D1_PR20-02-3__counting_scatter.xlsx]

## Sheet: 090223_STAT3_Cyclin_D1_PR20-02-
counting parameters
radius (nm)	300
bin width (nm)	20
locs in bin threshold	1
active channels
channel name	channel reference	min	max
Channel 0	ch0	1	10000000
Channel 1	ch1	1	10000000
Channel 2	ch2	1	10000000
clusters are positive for a channel if their counts fall within min (inclusive) and max (exclusive) for that channel
	population phenotypes	number of clusters
triple positive	Channel 0, Channel 1, Channel 2	55
double positive	Channel 0, Channel 1	11
double positive	Channel 0, Channel 2	209
double positive	Channel 1, Channel 2	19
single positive	Channel 0	143
single positive	Channel 1	8
single positive	Channel 2	244
	total positive clusters	689
15 clusters were negative for every channel
all positive clusters are listed here
columns show counts and positivity for channels with thresholds switched on
to see the full data including negative clusters please export a csv from the counting histogram rather than the counting scatter plot
cluster id	centroid x (nm)	centroid y (nm)	count for Channel 0	positive for Channel 0	count for Channel 1	positive for Channel 1	count for Channel 2	positive for Channel 2
42114	132115107421875	5798464453125	2	true	0	false	8	true
42113	141246357421875	5767888671875	0	false	1	true	12	true
42112	15176228515625	5827490234375	0	false	0	false	19	true
42111	158890439453125	5777921484375	7	true	0	false	1	true
42108	8240970703125	501958828125	7	true	0	false	0	false
42107	74720654296875	4968796875	0	false	0	false	15	true
42106	8432802734375	5751718359375	1	true	0	false	13	true
42105	1041166015625	567172734375	5	true	0	false	6	true
42103	124538642578125	5780118359375	5	true	0	false	0	false
42102	6347478515625	5115473046875	1	true	0	false	20	true
42101	50806279296875	508805078125	1	true	0	false	9	true
42099	529806689453125	5227451171875	0	false	0	false	15	true
42098	651401220703125	504721875	8	true	0	false	6	true
42094	5395841796875	4987024609375	0	false	0	false	4	true
42090	850613671875	530446953125	4	true	0	false	2	true
42089	728364599609375	542178984375	1	true	0	false	8	true
42088	599421533203125	5306320703125	19	true	0	false	32	true
42086	70861103515625	632239765625	12	true	0	false	0	false
42085	88202314453125	606723515625	12	true	1	true	10	true
42083	93498310546875	5645865625	4	true	0	false	0	false
42082	98762890625	59301375	5	true	0	false	2	true
42081	105028330078125	604286953125	3	true	0	false	5	true
42080	572560498046875	366620234375	0	false	0	false	5	true
42079	534762841796875	3645401171875	0	false	0	false	13	true
42077	8512173828125	6349283203125	0	false	0	false	7	true
42073	475330615234375	368381875	4	true	0	false	3	true
42070	6560330078125	4048584765625	0	false	0	false	6	true
42069	791123974609375	397019453125	0	false	0	false	7	true
42065	432729931640625	46095421875	0	false	0	false	6	true
42063	715538134765625	3719646875	0	false	0	false	14	true
42061	5533865234375	3972109375	1	true	0	false	10	true
42059	541256005859375	379924140625	11	true	0	false	0	false
42058	1.76605e+16	425147578125	0	false	0	false	11	true
42057	244272119140625	4449828515625	3	true	0	false	6	true
42053	10233546875	548310625	1	true	0	false	12	true
42052	217198193359375	4954327734375	0	false	0	false	21	true
42051	2379717041015620	4826879296875	0	false	0	false	15	true
42049	969071484375	535753125	0	false	0	false	13	true
42048	125817919921875	2185237890625	12	true	1	true	13	true
42047	12251013671875	214916015625	0	false	0	false	9	true
42046	3192403076171870	5260519921875	12	true	0	false	5	true
42045	352314013671875	5250790625	0	false	0	false	6	true
42041	1963552978515620	41912203125	0	false	0	false	12	true
42039	265049169921875	4608501953125	0	false	0	false	9	true
42036	122810693359375	512724453125	0	false	0	false	6	true
42035	92349951171875	5260276171875	1	true	0	false	9	true
42033	3284927734375	357273984375	3	true	0	false	15	true
42031	2412046142578120	5311112890625	2	true	0	false	8	true
42028	7063156127929680	369290234375	0	false	0	false	8	true
42027	98892578125	3639263671875	8	true	0	false	1	true
42022	85122060546875	552229296875	1	true	0	false	8	true
42021	59572548828125	557040703125	28	true	4	true	34	true
42020	731891748046875	196055546875	7	true	0	false	1	true
42019	85943173828125	19044119140625	0	false	0	false	12	true
42014	2402369873046870	3963734765625	3	true	0	false	8	true
42013	300208154296875	4105958203125	0	false	0	false	17	true
42012	464876025390625	3259380859375	9	true	1	true	13	true
42011	40003857421875	31499171875	0	false	5	true	0	false
42008	11752072265625	2233553515625	0	false	0	false	23	true
42005	110193544921875	22077962890625	0	false	0	false	13	true
42000	3839508056640620	56303625	0	false	1	true	4	true
41999	3257181396484370	5706175390625	4	true	0	false	2	true
41998	81325810546875	4419109375	10	true	0	false	0	false
41997	700435791015625	4451848828125	0	false	3	true	9	true
41996	371317431640625	19303841796875	0	false	0	false	16	true
41995	35586357421875	1969232421875	0	false	0	false	8	true
41991	1479965087890620	355306171875	6	true	0	false	3	true
41990	73471474609375	22743232421875	0	false	1	true	9	true
41989	7362818359375	2374562890625	5	true	0	false	0	false
41987	797742138671875	215334375	0	false	0	false	13	true
41986	811834375	3381012890625	2	true	0	false	7	true
41985	673025146484375	3400601953125	13	true	0	false	0	false
41983	23584990234375	19916205078125	0	false	0	false	10	true
41980	265545361328125	3692928515625	4	true	1	true	8	true
41977	3386302734375	30143740234375	0	false	0	false	12	true
41972	9290984375	2414980078125	0	false	0	false	15	true
41971	9630947265625	2304485546875	0	false	0	false	6	true
41969	393348486328125	335771015625	1	true	0	false	7	true
41966	77211708984375	3596599609375	1	true	7	true	0	false
41964	57542060546875	304630859375	9	true	0	false	0	false
41963	593695703125	2996495703125	0	false	0	false	12	true
41961	430861669921875	5829229296875	0	false	0	false	3	true
41959	31934150390625	1865036328125	11	true	0	false	15	true
41953	6358552734375	3284282421875	0	false	0	false	6	true
41952	13990169921875	24994458984375	1	true	0	false	13	true
41951	1473694140625	24706708984375	10	true	1	true	6	true
41949	5412748046875	348993046875	3	true	0	false	15	true
41946	2881054443359370	5980153515625	9	true	0	false	16	true
41945	2065680419921870	604372421875	10	true	0	false	1	true
41943	2437958984375	61252.75	7	true	0	false	7	true
41939	170435859375	6011971875	0	false	0	false	8	true
41937	1.07045e+16	6155284765625	1	true	0	false	11	true
41936	142229384765625	26353859375	28	true	0	false	6	true
41935	149958955078125	26367234375	8	true	0	false	8	true
41934	1.08965e+16	6296025390625	14	true	1	true	0	false
41933	1024442138671870	62617125	7	true	0	false	0	false
41929	622075732421875	229256953125	0	false	0	false	7	true
41925	4236897888183590	6238696875	6	true	0	false	4	true
41922	15040326171875	6353762109375	0	false	0	false	9	true
41921	146826240234375	6343994140625	8	true	0	false	7	true
41920	5981591796875	570540234375	8	true	0	false	2	true
41917	534358544921875	182039453125	5	true	0	false	7	true
41916	12793638671875	5329609375	0	false	0	false	14	true
41915	141957548828125	537725390625	9	true	1	true	0	false
41910	143325244140625	326354765625	0	false	0	false	10	true
41909	3462097473144530	3288523828125	0	false	0	false	6	true
41908	122927431640625	2642539453125	7	true	1	true	11	true
41907	122819208984375	261194296875	3	true	0	false	11	true
41905	102322900390625	43620359375	9	true	0	false	0	false
41903	204845654296875	635427734375	7	true	0	false	8	true
41901	158485537109375	23560298828125	0	false	0	false	6	true
41900	24290859375	1407313671875	12	true	1	true	17	true
41899	2552210205078120	14051875	11	true	1	true	17	true
41897	166153984375	612492265625	0	false	0	false	13	true
41896	100466708984375	25637390625	14	true	1	true	4	true
41895	9837837890625	26873	0	false	0	false	10	true
41894	141212158203125	150193349609375	0	false	0	false	10	true
41893	1624860107421870	154305986328125	0	false	0	false	12	true
41891	1.84435e+16	6236672265625	9	true	0	false	17	true
41890	240647119140625	32293849609375	0	false	0	false	1	true
41888	5384260864257810	6468926953125	8	true	0	false	0	false
41885	101930068359375	28187271484375	0	false	0	false	18	true
41882	1.4694e+16	133691640625	0	false	5	true	1	true
41880	107267958984375	40912046875	9	true	11	true	2	true
41879	108633623046875	4205337890625	10	true	0	false	9	true
41875	10534978515625	302956640625	0	false	0	false	17	true
41868	830595703125	30846216796875	8	true	0	false	0	false
41866	487039990234375	16714744140625	3	true	1	true	9	true
41865	434314111328125	145405751953125	0	false	0	false	6	true
41864	195640380859375	2375611328125	0	false	0	false	8	true
41863	15346484375	24137994140625	10	true	0	false	0	false
41860	3870544921875	22220	0	false	0	false	14	true
41854	1878565625	2452483984375	0	false	0	false	13	true
41853	19246658203125	250706953125	2	true	0	false	16	true
41851	41598671875	53853375	1	true	0	false	10	true
41850	3859771240234370	633559765625	1	true	0	false	9	true
41849	42637705078125	629841484375	7	true	1	true	4	true
41847	120082548828125	4305842578125	5	true	0	false	2	true
41845	130098935546875	439246328125	0	false	0	false	8	true
41842	159405712890625	453271171875	5	true	0	false	0	false
41841	1665266015625	4463019921875	3	true	0	false	15	true
41840	133019130859375	4077352734375	0	false	0	false	3	true
41839	15288962890625	4076717578125	2	true	0	false	11	true
41837	6033458984375	154244638671875	5	true	0	false	0	false
41833	15086775390625	4443564453125	1	true	1	true	8	true
41831	44622255859375	4256789453125	1	true	0	false	7	true
41828	98094140625	144197080078125	7	true	7	true	13	true
41827	98495205078125	142358427734375	7	true	10	true	20	true
41826	161557841796875	4663785546875	0	false	3	true	11	true
41825	16392185546875	46744265625	0	false	4	true	10	true
41823	68582666015625	1885828515625	0	false	10	true	1	true
41822	768500537109375	29382130859375	0	false	0	false	10	true
41821	86380703125	2915898828125	4	true	0	false	3	true
41820	10081708984375	337537109375	2	true	0	false	14	true
41819	100800634765625	32586078125	3	true	1	true	3	true
41818	1631265625	4262158984375	0	false	0	false	8	true
41817	16875353515625	4319066015625	1	true	0	false	5	true
41815	150894111328125	4851627734375	0	false	0	false	11	true
41813	76677275390625	28472095703125	0	false	0	false	4	true
41807	12919888671875	5507721875	0	false	0	false	3	true
41804	631451611328125	4704648046875	0	false	0	false	9	true
41803	599283935546875	4725916015625	5	true	1	true	0	false
41801	132890419921875	391567421875	0	false	0	false	12	true
41799	86656416015625	32243716796875	1	true	0	false	13	true
41794	10625271484375	35498515625	0	false	0	false	9	true
41791	100637939453125	147695322265625	0	false	0	false	11	true
41788	1763619921875	472511640625	0	false	0	false	15	true
41787	1788568359375	4580540234375	0	false	0	false	10	true
41786	83281669921875	46317765625	9	true	0	false	0	false
41785	9160341796875	4752676171875	2	true	0	false	12	true
41783	66734560546875	456446484375	0	false	0	false	10	true
41782	11073650390625	15368787109375	8	true	0	false	1	true
41779	5194638671875	155109462890625	0	false	0	false	7	true
41775	1834823828125	4830605078125	0	false	0	false	14	true
41772	317548095703125	25121298828125	11	true	0	false	0	false
41771	44786513671875	25869705078125	2	true	0	false	6	true
41765	11015341796875	444851640625	6	true	0	false	1	true
41763	5031740234375	27342626953125	0	false	0	false	5	true
41762	86534296875	105376865234375	1	true	0	false	11	true
41761	89948505859375	11522927734375	6	true	0	false	0	false
41756	748931396484375	3013612109375	7	true	0	false	0	false
41755	1.09563e+16	2884161328125	16	true	0	false	3	true
41753	112631357421875	145712197265625	1	true	1	true	18	true
41751	1731858642578120	26912541015625	4	true	0	false	5	true
41749	604205517578125	28550234375	0	false	0	false	7	true
41748	109036416015625	1936151953125	1	true	3	true	13	true
41747	11530640625	182199453125	0	false	0	false	9	true
41745	11262029296875	20484658203125	13	true	0	false	0	false
41744	638803759765625	88014501953125	4	true	0	false	1	true
41743	578900341796875	774188037109375	0	false	0	false	13	true
41741	114257099609375	1699673046875	0	false	0	false	6	true
41739	817279345703125	26582501953125	0	false	0	false	9	true
41736	754264892578125	136597431640625	10	true	0	false	1	true
41735	752226513671875	12402173828125	7	true	0	false	6	true
41733	76283984375	88316201171875	6	true	0	false	0	false
41731	65812724609375	140616796875	0	false	1	true	9	true
41727	5916650390625	111943017578125	7	true	0	false	3	true
41723	130437568359375	30203521484375	0	false	0	false	7	true
41717	4024148681640620	2737519921875	8	true	0	false	6	true
41716	119824189453125	115017138671875	21	true	0	false	2	true
41715	11820080078125	116334873046875	19	true	0	false	2	true
41711	97898076171875	18059486328125	9	true	0	false	2	true
41710	14160453125	156844052734375	0	false	0	false	10	true
41707	10939611328125	121006787109375	0	false	0	false	6	true
41703	11721373046875	4877920703125	8	true	0	false	0	false
41698	1300922265625	129921689453125	5	true	0	false	0	false
41696	143421787109375	5057353515625	1	true	2	true	10	true
41695	1300669140625	5161420703125	4	true	0	false	1	true
41694	1151310546875	64109578125	16	true	0	false	8	true
41693	107624111328125	65535578125	0	false	0	false	18	true
41690	120400068359375	678659453125	0	false	9	true	2	true
41689	116675419921875	680534921875	8	true	0	false	0	false
41688	16387322265625	6455792578125	0	false	0	false	9	true
41687	17417708984375	633820234375	4	true	0	false	17	true
41685	1774785546875	65673875	6	true	0	false	6	true
41684	899244921875	6513498046875	1	true	0	false	7	true
41683	8412953125	658161875	9	true	1	true	0	false
41679	1187647265625	669974140625	2	true	0	false	8	true
41668	106984619140625	703945234375	1	true	1	true	16	true
41667	112837451171875	706080703125	8	true	0	false	1	true
41665	18147837890625	27892935546875	0	false	0	false	5	true
41664	123910615234375	71455421875	0	false	0	false	6	true
41663	132539462890625	719729453125	4	true	0	false	6	true
41661	1250224609375	701460078125	27	true	1	true	16	true
41658	21570283203125	52379203125	20	true	0	false	5	true
41657	21374169921875	524598828125	22	true	0	false	6	true
41656	146513525390625	671472734375	29	true	1	true	27	true
41655	147629580078125	67187453125	29	true	1	true	26	true
41654	140514326171875	6862703125	17	true	0	false	0	false
41653	139072333984375	690398671875	0	false	8	true	1	true
41651	146264208984375	72932890625	1	true	0	false	0	false
41650	22160572265625	5361427734375	0	false	0	false	15	true
41649	22108099609375	5310465625	0	false	0	false	11	true
41648	1.14972e+16	66455875	16	true	0	false	0	false
41647	1710914794921870	667294765625	7	true	0	false	0	false
41643	16816787109375	674174921875	4	true	0	false	0	false
41640	141977734375	6518551171875	14	true	0	false	7	true
41639	13787326171875	644078984375	0	false	0	false	18	true
41638	1969090625	4793634765625	14	true	0	false	0	false
41637	21352923828125	485896875	1	true	0	false	10	true
41636	117690888671875	74951015625	0	false	0	false	6	true
41635	12989662109375	736701953125	20	true	0	false	4	true
41634	18664626953125	747696640625	27	true	0	false	7	true
41633	1883571484375	75214453125	69	true	0	false	84	true
41631	1556095703125	684370390625	10	true	0	false	0	false
41630	1846795703125	68209.5	0	false	0	false	10	true
41629	175986953125	687426875	0	false	0	false	8	true
41627	2300104296875	520949296875	0	false	0	false	12	true
41623	1895701171875	677694140625	8	true	0	false	7	true
41620	1899365234375	55836765625	6	true	0	false	8	true
41619	2022399609375	56167078125	9	true	0	false	4	true
41617	24331765625	509463515625	0	false	0	false	5	true
41616	21127125	6084559765625	0	false	0	false	14	true
41615	21702849609375	6083591015625	14	true	0	false	0	false
41613	4881229553222650	674630546875	1	true	0	false	10	true
41612	21353220703125	5522879296875	0	false	0	false	11	true
41601	18165205078125	553089375	0	false	0	false	14	true
41598	23177095703125	56879234375	1	true	0	false	7	true
41597	22768154296875	558382734375	10	true	1	true	6	true
41595	21135.75	5960750390625	15	true	0	false	6	true
41593	2368530859375	550519375	6	true	0	false	0	false
41589	24202703125	5898216796875	0	false	0	false	8	true
41587	23702048828125	532011953125	0	false	0	false	6	true
41585	229727421875	463068984375	0	false	0	false	9	true
41583	2228749609375	5479777734375	15	true	0	false	3	true
41579	20743326171875	61490453125	11	true	0	false	2	true
41575	199971953125	589496015625	2	true	0	false	9	true
41571	1817241015625	756417734375	0	false	0	false	8	true
41569	2284746875	6055144921875	6	true	0	false	0	false
41568	18263255859375	5134544140625	0	false	0	false	7	true
41567	18176556640625	5203115625	0	false	0	false	4	true
41566	24124890625	6264831640625	0	false	0	false	6	true
41565	22821638671875	627821640625	12	true	0	false	0	false
41564	2338554296875	6385251953125	0	false	0	false	17	true
41563	22479751953125	6472275390625	10	true	0	false	1	true
41559	216592734375	6321653515625	11	true	2	true	1	true
41558	26414310546875	531572890625	10	true	0	false	0	false
41557	2756891015625	5404274609375	0	false	0	false	5	true
41556	23946833984375	5995095703125	0	false	0	false	13	true
41555	244226796875	5998475390625	9	true	0	false	0	false
41552	21860017578125	66663828125	0	false	0	false	19	true
41551	220218359375	6601209375	1	true	0	false	10	true
41549	21437927734375	67529	8	true	0	false	0	false
41548	2933316015625	5392171875	2	true	0	false	5	true
41547	28218578125	5322886328125	0	false	0	false	12	true
41543	218116328125	680981171875	8	true	0	false	8	true
41542	384973095703125	661796171875	6	true	0	false	2	true
41541	430340869140625	67138	15	true	0	false	0	false
41539	17369025390625	74988203125	0	false	0	false	6	true
41535	20869841796875	6528101171875	1	true	0	false	5	true
41533	1900537109375	72507546875	0	false	0	false	15	true
41531	28185685546875	6030079296875	0	false	0	false	13	true
41529	23495064453125	66652671875	0	false	0	false	13	true
41527	19500376953125	768191171875	10	true	0	false	1	true
41525	516601904296875	673633671875	8	true	1	true	0	false
41523	23390.5	489317265625	0	false	0	false	10	true
41522	1636189453125	555537421875	11	true	0	false	1	true
41521	162950263671875	5486844140625	10	true	0	false	0	false
41519	16682607421875	712254921875	7	true	0	false	0	false
41517	3035791796875	52741828125	0	false	0	false	11	true
41511	5769697265625	663988203125	6	true	0	false	0	false
41510	31473232421875	556401953125	6	true	0	false	6	true
41509	29504896484375	5547328125	7	true	0	false	0	false
41507	3120943359375	5411194921875	20	true	0	false	6	true
41501	2588213671875	5160388671875	1	true	0	false	8	true
41499	636951171875	674280078125	0	false	0	false	7	true
41494	2796347412109370	70755265625	0	false	0	false	19	true
41493	1994516845703120	7012028125	22	true	1	true	8	true
41489	148825078125	5154393359375	0	false	8	true	0	false
41485	108807470703125	71988546875	2	true	0	false	9	true
41480	22779443359375	32433517578125	9	true	0	false	13	true
41479	23373462890625	31153201171875	12	true	0	false	0	false
41477	31356384765625	499544140625	0	false	0	false	5	true
41471	252447890625	2940851953125	11	true	0	false	1	true
41469	2377733984375	693414140625	0	false	0	false	21	true
41468	3300088671875	5550464453125	4	true	0	false	4	true
41467	33071453125	5435524609375	2	true	0	false	10	true
41464	23129224609375	2816837890625	0	false	0	false	7	true
41463	23562064453125	28405048828125	10	true	0	false	0	false
41462	2015828515625	3709358984375	15	true	1	true	21	true
41461	201519140625	3874730078125	0	false	0	false	9	true
41460	19516263671875	398093984375	0	false	0	false	6	true
41459	199025234375	403715859375	0	false	0	false	13	true
41457	32218234375	5321217578125	9	true	0	false	0	false
41455	22186412109375	276781796875	0	false	0	false	5	true
41450	23102748046875	3682131640625	0	false	0	false	17	true
41449	22893669921875	38388.75	9	true	0	false	9	true
41443	243050703125	374846328125	0	false	0	false	11	true
41442	24157353515625	3566502734375	13	true	0	false	1	true
41441	23938986328125	3586484765625	13	true	0	false	0	false
41439	21332287109375	3329903125	5	true	1	true	8	true
41438	20662017578125	31586861328125	4	true	1	true	11	true
41435	22246943359375	2410007421875	0	false	0	false	21	true
41434	1788815625	2096526171875	0	false	0	false	9	true
41433	17755744140625	22381634765625	8	true	0	false	8	true
41431	19744787109375	3452478125	13	true	0	false	1	true
41427	25975521484375	3332596875	0	false	0	false	10	true
41423	25052697265625	27431513671875	7	true	1	true	4	true
41420	1800762890625	35916796875	0	false	0	false	4	true
41416	25325328125	6489765234375	0	false	0	false	1	true
41415	2606340625	662492890625	0	false	0	false	10	true
41411	19984734375	22893650390625	0	false	0	false	8	true
41408	685477001953125	74444484375	2	true	0	false	4	true
41407	7152189453125	746745703125	12	true	0	false	2	true
41405	19039564453125	1977223046875	0	false	0	false	8	true
41403	77569677734375	746721015625	2	true	12	true	0	false
41402	168671484375	3305015625	11	true	0	false	0	false
41401	16308	3177730078125	0	false	0	false	7	true
41398	8444724609375	738583671875	0	false	0	false	12	true
41395	135980810546875	2865547265625	8	true	0	false	6	true
41393	4034240966796870	734695546875	18	true	0	false	1	true
41391	2277774658203120	7440459375	19	true	0	false	7	true
41390	70566904296875	76845375	2	true	0	false	12	true
41389	71657822265625	759342421875	0	false	0	false	5	true
41387	46457255859375	743802265625	17	true	0	false	6	true
41385	677183642578125	778696796875	1	true	0	false	8	true
41381	511037890625	76696171875	5	true	0	false	7	true
41379	145724755859375	3377927734375	4	true	1	true	1	true
41375	56872490234375	78735359375	8	true	0	false	0	false
41370	22798408203125	4245002734375	0	false	0	false	4	true
41368	13265828125	3632766796875	0	false	0	false	7	true
41367	136678076171875	3686455859375	0	false	0	false	11	true
41365	143698759765625	3797673046875	2	true	0	false	27	true
41362	1674383203125	3864786328125	9	true	0	false	0	false
41361	155699111328125	3754862890625	14	true	0	false	0	false
41356	266036796875	6262883203125	1	true	0	false	8	true
41355	24935708984375	614605546875	8	true	0	false	11	true
41352	347569375	2706901171875	16	true	0	false	6	true
41351	3381888671875	2703134375	7	true	0	false	2	true
41348	3153516015625	284752265625	0	false	0	false	10	true
41347	31668322265625	27343380859375	0	false	0	false	14	true
41345	33821296875	25515072265625	0	false	0	false	16	true
41344	23346890625	223083359375	0	false	0	false	6	true
41343	2300324609375	22056802734375	0	false	4	true	0	false
41342	16620765625	12562447265625	0	false	0	false	13	true
41341	158338310546875	12429798828125	0	false	0	false	16	true
41340	3379032421875	290232421875	0	false	0	false	13	true
41339	3420184375	2818716015625	8	true	0	false	1	true
41335	327909921875	30918646484375	11	true	0	false	2	true
41332	2159642578125	17861568359375	18	true	0	false	2	true
41331	22191359375	18103193359375	0	false	0	false	11	true
41330	325335703125	23293580078125	0	false	0	false	10	true
41329	3313628125	24113818359375	6	true	1	true	12	true
41328	19920791015625	17360859375	0	false	0	false	8	true
41327	195185078125	1679642578125	0	false	0	false	14	true
41326	1798148828125	143084296875	14	true	0	false	0	false
41325	19702328125	123012578125	0	false	0	false	5	true
41324	2322742578125	18747400390625	0	false	7	true	6	true
41323	24777203125	18513	9	true	0	false	0	false
41321	20429931640625	15124	6	true	0	false	11	true
41320	2379906640625	17659771484375	0	false	0	false	13	true
41318	2512295703125	23214310546875	0	false	6	true	6	true
41317	25592818359375	21519990234375	0	false	0	false	14	true
41314	32580109375	1962713671875	13	true	0	false	4	true
41313	3375501953125	2177397265625	14	true	0	false	3	true
41312	309150546875	24811451171875	0	false	1	true	11	true
41311	309092109375	26624677734375	0	false	0	false	8	true
41305	24987236328125	22243640625	0	false	0	false	7	true
41304	27989974609375	2117666796875	27	true	1	true	22	true
41303	278095625	213490390625	18	true	1	true	18	true
41298	28798951171875	253771953125	0	false	0	false	14	true
41297	29075154296875	25727455078125	4	true	0	false	12	true
41296	2821133984375	2407238671875	0	false	0	false	16	true
41295	28145125	24739853515625	0	false	0	false	10	true
41293	27007240234375	21185015625	13	true	0	false	4	true
41291	27586263671875	2548730078125	9	true	1	true	3	true
41289	218244765625	20577513671875	13	true	0	false	1	true
41282	21749171875	126159873046875	1	true	0	false	7	true
41281	213679296875	14082744140625	6	true	0	false	2	true
41279	19463765625	13762125	10	true	0	false	0	false
41275	209831953125	16427658203125	0	false	0	false	4	true
41274	27801212890625	2921083203125	20	true	0	false	5	true
41273	285089296875	289760859375	4	true	0	false	7	true
41272	327977421875	179070234375	11	true	0	false	13	true
41271	32643328125	1811501953125	10	true	0	false	10	true
41270	142235517578125	504893017578125	0	false	0	false	7	true
41269	137863095703125	392206201171875	11	true	0	false	0	false
41267	2905469921875	2097294140625	0	false	0	false	10	true
41266	34364140625	1787053515625	15	true	1	true	80	true
41260	3242489453125	146089013671875	0	false	0	false	6	true
41259	3069727734375	14499248046875	0	false	0	false	10	true
41258	23349259765625	14484271484375	0	false	0	false	9	true
41257	2349959375	140230205078125	0	false	0	false	6	true
41256	29456375	226443203125	0	false	4	true	1	true
41252	349987109375	30620740234375	1	true	0	false	8	true
41251	3607349609375	321046484375	0	false	0	false	11	true
41250	1660876953125	63881142578125	11	true	0	false	0	false
41249	155960068359375	564600732421875	0	false	0	false	14	true
41247	2490816015625	196922734375	10	true	0	false	0	false
41240	1380496875	100486611328125	0	false	0	false	7	true
41239	137061435546875	95305439453125	0	false	0	false	15	true
41234	157321640625	77932021484375	0	false	0	false	1	true
41231	147962783203125	99855478515625	4	true	1	true	3	true
41230	2981592578125	3129430859375	0	false	0	false	5	true
41227	138055400390625	759051123046875	0	false	0	false	8	true
41223	34939265625	3278196484375	8	true	0	false	0	false
41221	20151802734375	196559296875	0	false	0	false	12	true
41217	3155849609375	1659776171875	0	false	0	false	9	true
41215	31417802734375	21643064453125	3	true	0	false	2	true
41211	28135888671875	31870533203125	0	false	0	false	13	true
41206	18873638671875	786033154296875	9	true	0	false	0	false
41205	18187376953125	84666728515625	15	true	0	false	0	false
41203	9410455078125	759459296875	9	true	0	false	0	false
41201	184656953125	929126171875	5	true	0	false	0	false
41198	20153384765625	10787205078125	6	true	0	false	107	true
41196	214480546875	726925390625	15	true	11	true	8	true
41195	2126566015625	717030703125	24	true	0	false	3	true
41191	2276656640625	7141446875	0	false	0	false	6	true
41189	1505028125	18565509765625	0	false	0	false	4	true
41188	3442558203125	153488017578125	0	false	0	false	19	true
41187	3473548828125	1410801953125	13	true	0	false	4	true
41180	2483627734375	709890390625	0	false	0	false	10	true
41179	26351873046875	711605234375	12	true	0	false	0	false
41176	111160869140625	6191789453125	0	false	0	false	11	true
41175	1280361328125	617867578125	0	false	0	false	5	true
41172	23923171875	10096830078125	0	false	0	false	12	true
41171	24561154296875	10384103515625	5	true	0	false	5	true
41169	24396875	4813487890625	13	true	0	false	0	false
41168	233471484375	1174927734375	0	false	0	false	11	true
41163	2296780859375	1036961328125	0	false	8	true	0	false
41161	22159375	106809970703125	16	true	0	false	0	false
41160	2231016845703120	77986265625	1	true	0	false	7	true
41159	1.14979e+16	7668121875	0	false	0	false	8	true
41158	26867384765625	165658984375	22	true	0	false	12	true
41157	25861982421875	16136451171875	3	true	0	false	10	true
41155	263166171875	125664384765625	9	true	0	false	2	true
41154	27750443359375	843996875	17	true	0	false	1	true
41153	2574461328125	8749755859375	2	true	1	true	9	true
41152	28304703125	57484609375	14	true	0	false	0	false
41151	28960310546875	669409619140625	13	true	0	false	0	false
41145	26615537109375	142754384765625	5	true	1	true	8	true
41144	275540625	107625341796875	0	false	0	false	10	true
41143	29006765625	98293564453125	13	true	0	false	0	false
41141	27643857421875	123989033203125	12	true	1	true	23	true
41133	362738203125	1641024609375	7	true	0	false	0	false
41131	119623271484375	630831953125	0	false	0	false	13	true
41128	8825027465820310	5854304296875	20	true	0	false	0	false
41127	6592962646484370	582043515625	4	true	0	false	11	true
41124	2870346484375	5811616796875	14	true	0	false	0	false
41123	27811759765625	578883515625	0	false	0	false	7	true
41121	29041458984375	5873778125	0	false	0	false	11	true
41119	129736298828125	5043765625	4	true	0	false	4	true
41116	1599090234375	775851328125	0	false	0	false	7	true
41115	15418275390625	77552640625	11	true	0	false	0	false
41113	161157509765625	789136796875	0	false	0	false	9	true
41112	13146197265625	768128515625	31	true	0	false	0	false
41111	118944130859375	7736571875	0	false	0	false	6	true
41110	340013671875	69829052734375	8	true	0	false	1	true
41109	34230.75	52561484375	7	true	0	false	0	false
41107	34273625	79146982421875	11	true	0	false	0	false
41105	18423060546875	2983782421875	4	true	0	false	4	true
41103	83450224609375	79361484375	7	true	0	false	0	false
41094	3487287109375	411342724609375	13	true	0	false	1	true
41093	3566250390625	462468408203125	9	true	0	false	0	false
41091	3192999609375	830190625	0	false	7	true	0	false
41087	3287254296875	123506337890625	20	true	1	true	1	true
41086	3666502734375	4898677734375	0	false	0	false	12	true
41085	3656769921875	475069453125	0	false	0	false	10	true
41084	3598337109375	5439683203125	0	false	0	false	11	true
41083	37092359375	5391084765625	10	true	0	false	0	false
41081	3059257421875	76937060546875	0	false	0	false	8	true
41079	21056962890625	43944578125	0	false	0	false	10	true
41077	372832265625	5275453125	18	true	0	false	0	false
41073	3756051953125	5155812109375	0	false	0	false	1	true
41072	3654393359375	5555751171875	0	false	0	false	18	true
41071	37894734375	560251796875	2	true	24	true	2	true
41068	3441287890625	5142877734375	6	true	0	false	14	true
41067	3463023828125	513244296875	6	true	0	false	10	true
41063	348999140625	5200232421875	15	true	0	false	0	false
41057	26089583984375	28626109375	8	true	0	false	0	false
41053	25117205078125	423901328125	0	false	0	false	10	true
41052	394791796875	28762724609375	0	false	0	false	1	true
41051	3858337109375	30931724609375	20	true	0	false	3	true
41050	27302095703125	4542555859375	0	false	20	true	3	true
41049	26730376953125	456265859375	10	true	0	false	0	false
41043	261778203125	47534109375	8	true	0	false	0	false
41042	30344044921875	4499578125	0	false	0	false	17	true
41041	30489802734375	4491855859375	0	false	0	false	15	true
41036	341967734375	46722828125	0	false	0	false	12	true
41035	342552578125	4566025390625	0	false	0	false	10	true
41031	3946033203125	1727676171875	2	true	0	false	0	false
41030	3516358984375	5992051171875	0	false	0	false	12	true
41029	3379437109375	5982149609375	11	true	0	false	0	false
41027	353423515625	614738203125	0	false	1	true	16	true
41025	318440859375	6015426171875	8	true	0	false	8	true
41020	4216591796875	14622787109375	9	true	0	false	2	true
41019	4274640234375	16461181640625	8	true	0	false	2	true
41018	4156694140625	15403939453125	0	false	0	false	10	true
41015	439493671875	16232150390625	0	false	0	false	15	true
41010	23407318359375	7476328125	10	true	0	false	4	true
41009	23597587890625	75166734375	10	true	0	false	0	false
41008	23631658203125	75996890625	0	false	0	false	10	true
41007	23539072265625	766077734375	24	true	0	false	0	false
41003	22743365234375	76455203125	0	false	0	false	35	true
41001	2378269921875	73728	13	true	0	false	5	true
40999	21915794921875	773473203125	0	false	0	false	1	true
40997	27236931640625	748950859375	0	false	0	false	10	true
40994	19542919921875	789947109375	14	true	0	false	1	true
40991	131257880859375	79597109375	7	true	0	false	2	true
40990	217328984375	3271928955078120	12	true	0	false	0	false
40989	20652255859375	469041455078125	20	true	0	false	0	false
40988	23401244140625	1.87788e+16	14	true	1	true	1	true
40987	23224943359375	26224150390625	8	true	0	false	1	true
40984	20170599609375	659389501953125	5	true	0	false	0	false
40977	3053513671875	37987607421875	0	false	0	false	7	true
40976	4214956640625	488405078125	7	true	0	false	0	false
40975	4410057421875	4838036328125	10	true	0	false	1	true
40974	413327265625	197654140625	10	true	0	false	0	false
40973	40249921875	22596712890625	15	true	0	false	4	true
40972	451966484375	2033458984375	12	true	0	false	0	false
40971	440509765625	22501390625	0	false	0	false	18	true
40969	4237183203125	4616401171875	11	true	0	false	0	false
40967	4271640234375	24021021484375	4	true	0	false	9	true
40965	38851171875	2266833203125	0	false	0	false	5	true
40962	3978733203125	547091484375	12	true	0	false	0	false
40961	4177078515625	533587109375	5	true	0	false	7	true
40957	4024558984375	47530078125	4	true	0	false	1	true
40956	420738671875	51299703125	0	false	0	false	13	true
40955	438317734375	527802578125	2	true	8	true	10	true
40954	4639676953125	503686328125	0	false	0	false	9	true
40947	399070390625	5215595703125	0	false	0	false	15	true
40945	47629671875	16439201171875	21	true	0	false	0	false
40940	318509921875	352069296875	25	true	1	true	3	true
40939	33115265625	3563222265625	4	true	0	false	14	true
40938	35605046875	3965487890625	2	true	0	false	1	true
40937	339098984375	386965703125	3	true	0	false	11	true
40936	31392427734375	3771781640625	0	false	0	false	14	true
40935	3083779296875	3731796484375	0	false	0	false	7	true
40933	3153548046875	3418643359375	6	true	0	false	8	true
40931	306082734375	383979765625	7	true	1	true	0	false
40930	1.37833e+16	785245166015625	9	true	0	false	11	true
40929	1.96987e+16	96104658203125	9	true	0	false	1	true
40928	3868527734375	4037401171875	15	true	0	false	0	false
40925	278409765625	58136923828125	7	true	0	false	8	true
40924	33632294921875	8809724609375	9	true	0	false	7	true
40919	362406875	3651366796875	5	true	0	false	0	false
40914	3766622265625	20893466796875	0	false	0	false	1	true
40911	368445546875	251487734375	0	false	0	false	5	true
40910	28565701171875	3965201953125	2	true	0	false	8	true
40909	28782685546875	408854375	0	false	0	false	13	true
40905	3822669921875	3494471875	11	true	0	false	2	true
40903	3814002734375	4153834765625	11	true	1	true	7	true
40902	324934765625	4063984375	0	false	0	false	7	true
40901	32867203125	41243359375	0	false	15	true	0	false
40896	4397978515625	3738032421875	3	true	0	false	11	true
40895	4253533203125	3751474609375	8	true	0	false	11	true
40894	457806484375	3905843359375	2	true	1	true	19	true
40893	4440684375	3838060546875	0	false	0	false	26	true
40892	4101592578125	3947616015625	1	true	0	false	8	true
40891	42290453125	3925143359375	16	true	0	false	2	true
40885	44096828125	405639375	0	false	4	true	7	true
40882	17371326171875	4.81976e+16	7	true	0	false	5	true
40881	178575625	6920059814453120	15	true	0	false	3	true
40878	2547066015625	3194656982421870	11	true	1	true	1	true
40877	2655895703125	2190617919921870	12	true	0	false	6	true
40875	3837501171875	673494482421875	13	true	0	false	0	false
40873	264772890625	420193115234375	0	false	0	false	10	true
40870	29152978515625	665569375	8	true	1	true	17	true
40869	330280546875	673449921875	21	true	0	false	1	true
40868	92189091796875	25471748046875	0	false	0	false	17	true
40867	103220048828125	1.98349e+16	8	true	1	true	0	false
40865	111763046875	1310597900390620	0	false	8	true	0	false
40864	1085158935546870	3538573486328120	0	false	0	false	10	true
40863	7423456420898430	3307310302734370	6	true	0	false	5	true
40862	82385439453125	1910897216796870	21	true	1	true	3	true
40861	608410888671875	1.30899e+16	10	true	0	false	0	false
40860	10677810546875	386524462890625	8	true	0	false	0	false
40853	784003955078125	3741886962890620	0	false	0	false	3	true
40852	487479443359375	2511170166015620	9	true	0	false	0	false
40851	509018798828125	2584646484375	10	true	0	false	0	false
40849	397529248046875	2395782958984370	14	true	0	false	0	false
40848	3070850830078120	2099889404296870	0	false	0	false	11	true
40843	49032724609375	388402734375	9	true	0	false	6	true
40839	125854140625	1.1381e+16	10	true	0	false	0	false
40837	116584990234375	2805507568359370	0	false	0	false	5	true
40835	90345400390625	526643115234375	0	false	0	false	12	true
40831	2599594921875	4760212097167960	10	true	1	true	0	false
40830	482095234375	21378759765625	17	true	0	false	0	false
40829	4714594140625	21803828125	0	false	0	false	23	true
40827	48539109375	22846669921875	0	false	0	false	17	true
40822	342138125	747647421875	23	true	0	false	3	true
40821	3335543359375	7459221875	15	true	0	false	0	false
40820	3450673828125	7266465625	26	true	0	false	0	false
40818	31523470703125	776071484375	6	true	0	false	8	true
40817	31476140625	780163515625	15	true	0	false	10	true
40815	32446888671875	778589453125	9	true	0	false	0	false
40812	30159455078125	763343125	0	false	0	false	9	true
40811	29026353515625	770150234375	0	false	0	false	2	true
40808	25473978515625	795142890625	23	true	0	false	0	false
40807	23687857421875	787395625	10	true	0	false	0	false
40806	3564401171875	761363515625	18	true	0	false	0	false
40805	368754921875	75386296875	13	true	0	false	0	false
40804	349442734375	774556796875	0	false	27	true	0	false
40795	408645546875	113687607421875	0	false	0	false	6	true
40793	3912521875	121979462890625	4	true	0	false	1	true
40789	2984228515625	72273515625	0	false	0	false	1	true
40788	459999296875	63198388671875	0	false	0	false	48	true
40787	46428484375	730430908203125	0	false	0	false	8	true
40786	4407976953125	765042822265625	19	true	0	false	0	false
40785	439947265625	8111115234375	16	true	0	false	0	false
40783	434810234375	723883642578125	0	false	0	false	19	true
40779	401035078125	5538185546875	21	true	0	false	0	false
40778	4281315625	30827802734375	13	true	0	false	0	false
40777	4180362890625	3658607177734370	15	true	0	false	0	false
40772	487141484375	78314267578125	24	true	0	false	0	false
40768	47909796875	41738.75	17	true	1	true	31	true
40767	479364609375	416084296875	17	true	1	true	29	true
40766	4592796875	14392412109375	0	false	0	false	9	true
40765	4695651953125	129216435546875	9	true	0	false	0	false
40763	4753265625	118452900390625	20	true	0	false	0	false
40759	4865946875	4184082421875	0	false	5	true	7	true
40753	3720142578125	4603141796875	0	false	0	false	8	true
40749	4588505078125	29200046875	0	false	0	false	6	true
40748	4469505859375	32345009765625	7	true	0	false	0	false
40746	39566515625	665379140625	82	true	1	true	57	true
40745	394144296875	6766240625	11	true	0	false	0	false
40744	4072381640625	6448520703125	10	true	0	false	0	false
40743	4087266796875	63447578125	9	true	0	false	0	false
40742	4486048046875	59089453125	10	true	0	false	0	false
40741	4535732421875	588035546875	10	true	0	false	0	false
40737	43754015625	5929253125	14	true	0	false	1	true
40736	4148384765625	6615671875	2	true	0	false	6	true
40727	4666069921875	25223357421875	25	true	0	false	0	false
40725	144733974609375	2103884765625	9	true	0	false	0	false
40723	4231662890625	64665203125	19	true	0	false	0	false
40721	45696578125	644319765625	11	true	0	false	0	false
40720	4850854296875	614140859375	24	true	0	false	0	false
40714	4793291015625	4693351171875	7	true	0	false	0	false
40713	475109375	4494866796875	14	true	0	false	0	false
40710	28758716796875	6406655883789060	19	true	0	false	9	true
40708	492825234375	3682184765625	10	true	0	false	1	true
40707	489103203125	3535979296875	9	true	0	false	11	true
40701	4246512109375	1.35055e+16	44	true	0	false	0	false
40700	426691796875	676950234375	0	false	0	false	11	true
40699	4211380859375	684209453125	11	true	0	false	0	false
40696	3819185546875	3025375244140620	9	true	0	false	4	true
40695	391042421875	1602638427734370	12	true	0	false	0	false
40691	1952407421875	182142431640625	0	false	0	false	6	true
40687	3870484765625	72935234375	38	true	1	true	0	false
40685	48354609375	3036785888671870	15	true	0	false	0	false
40683	48669859375	557527265625	0	false	0	false	13	true
40677	4842906640625	672336015625	0	false	0	false	8	true
40676	4685105078125	77913765625	8	true	0	false	0	false
40675	4697285546875	790543984375	11	true	0	false	0	false
40673	4537384765625	775917890625	16	true	0	false	0	false
40670	4896262109375	7206821875	17	true	0	false	3	true
40669	4918260546875	72504390625	15	true	0	false	0	false
40668	4819263671875	715161875	34	true	0	false	1	true
40665	4674737109375	718362734375	32	true	0	false	5	true
