# Supplementary material for: A Novel Liquid Biopsy Method Based on Specific Combinations of Vesicular Markers Allows Us to Discriminate Prostate Cancer from Hyperplasia
Source: Cells. 2024 Jul 31;13(15):1286. doi: 10.3390/cells13151286 (PMC11311686; doi:10.3390/cells13151286)
Supplement: Supplementary file 1 [file cells-13-01286-s001.zip › Dataset S1-Raw data CODI BiliGeCT Prostata/Raw data CODI BiliGeCT Prostata/090223_STAT3_Cyclin_D1_PR20-02__counting_scatter.xlsx]

## Sheet: 090223_STAT3_Cyclin_D1_PR20-02_
counting parameters
radius (nm)	300
bin width (nm)	20
locs in bin threshold	1
active channels
channel name	channel reference	min	max
Channel 0	ch0	1	10000000
Channel 1	ch1	1	10000000
Channel 2	ch2	1	10000000
clusters are positive for a channel if their counts fall within min (inclusive) and max (exclusive) for that channel
	population phenotypes	number of clusters
triple positive	Channel 0, Channel 1, Channel 2	46
double positive	Channel 0, Channel 1	5
double positive	Channel 0, Channel 2	175
double positive	Channel 1, Channel 2	13
single positive	Channel 0	143
single positive	Channel 1	9
single positive	Channel 2	190
	total positive clusters	581
18 clusters were negative for every channel
all positive clusters are listed here
columns show counts and positivity for channels with thresholds switched on
to see the full data including negative clusters please export a csv from the counting histogram rather than the counting scatter plot
cluster id	centroid x (nm)	centroid y (nm)	count for Channel 0	positive for Channel 0	count for Channel 1	positive for Channel 1	count for Channel 2	positive for Channel 2
36817	3709199951171870	44943265625	14	true	0	false	11	true
36816	3735353515625	45125859375	13	true	0	false	19	true
36815	2489123779296870	3955242578125	0	false	4	true	1	true
36814	294066845703125	387565390625	10	true	0	false	2	true
36812	3974030029296870	44392265625	12	true	0	false	4	true
36810	4028720947265620	39862640625	5	true	0	false	4	true
36808	4494345703125	390788671875	0	false	0	false	11	true
36806	2.01122e+16	412234296875	10	true	0	false	0	false
36804	488782568359375	40448109375	11	true	0	false	2	true
36802	26552314453125	4288150390625	1	true	0	false	9	true
36798	1690809326171870	461453359375	1	true	0	false	15	true
36796	4033681640625	374099453125	0	false	0	false	6	true
36794	6661495971679680	40713.5	8	true	0	false	5	true
36792	50421298828125	423084921875	11	true	0	false	0	false
36791	8512526245117180	4720894921875	0	false	0	false	15	true
36790	1879345703125	4810868359375	8	true	0	false	0	false
36787	66781708984375	3603667578125	0	false	0	false	9	true
36786	605534228515625	35020625	8	true	0	false	1	true
36784	603777685546875	3819716796875	20	true	0	false	0	false
36782	1.50782e+16	371613046875	0	false	0	false	8	true
36780	441918603515625	3524433203125	0	false	0	false	6	true
36776	4036848876953120	4766815625	7	true	0	false	4	true
36773	639026611328125	54891734375	0	false	0	false	14	true
36772	65612236328125	5409195703125	0	false	0	false	11	true
36771	30865302734375	54338609375	8	true	0	false	2	true
36770	408222021484375	540961484375	17	true	0	false	0	false
36769	582485498046875	55886625	0	false	0	false	6	true
36767	26214755859375	5572903125	0	false	0	false	6	true
36764	496674560546875	5656121875	13	true	0	false	1	true
36759	1329762451171870	50246046875	4	true	0	false	24	true
36758	2.0401e+16	5008641015625	1	true	1	true	16	true
36756	193716064453125	346525234375	2	true	0	false	1	true
36754	1.00933e+16	52183296875	11	true	0	false	0	false
36752	775324853515625	573752109375	3	true	1	true	5	true
36750	9850753784179680	32473162109375	0	false	0	false	10	true
36749	1.37982e+16	6189585546875	0	false	0	false	11	true
36748	9562864379882810	63659296875	0	false	0	false	11	true
36744	3503693359375	6122277734375	0	false	7	true	0	false
36743	2117078369140620	630392109375	6	true	0	false	5	true
36740	489786328125	4586237890625	0	false	0	false	2	true
36739	7319.75	3828651171875	0	false	0	false	5	true
36738	1008721875	4129048828125	0	false	15	true	7	true
36734	349006640625	6013265234375	4	true	2	true	27	true
36733	7065818359375	6242953515625	0	false	0	false	5	true
36732	6647703125	6107973046875	15	true	0	false	5	true
36730	113449443359375	4176623046875	8	true	0	false	0	false
36728	8765671875	6145927734375	0	false	0	false	14	true
36725	8472833984375	531297265625	1	true	0	false	25	true
36724	52125625	51763546875	1	true	0	false	5	true
36723	89809921875	6298518359375	0	false	0	false	11	true
36721	58480537109375	639087421875	4	true	0	false	9	true
36720	5996779296875	648077109375	0	false	0	false	10	true
36719	44492451171875	69847234375	12	true	0	false	0	false
36718	48988525390625	69722484375	1	true	1	true	12	true
36716	4210939453125	701717265625	0	false	5	true	0	false
36715	331469580078125	664856484375	0	false	0	false	5	true
36714	424396142578125	65562828125	15	true	0	false	0	false
36710	3405646240234370	69445703125	0	false	0	false	11	true
36708	1.44501e+16	656887890625	0	false	0	false	4	true
36707	89553818359375	663564296875	4	true	0	false	11	true
36706	798263720703125	670765234375	10	true	0	false	20	true
36704	92341484375	682782734375	9	true	0	false	0	false
36703	3228609130859370	141306220703125	0	false	0	false	22	true
36702	3663394775390620	142927880859375	8	true	0	false	4	true
36700	30842265625	6432371875	1	true	0	false	17	true
36698	2258650146484370	13019416015625	8	true	0	false	4	true
36694	3457855712890620	712070390625	17	true	0	false	1	true
36692	97825751953125	650695625	1	true	0	false	12	true
36690	49164521484375	687822734375	0	false	0	false	8	true
36687	1.32152e+16	2763003125	0	false	0	false	16	true
36686	1378384521484370	27337306640625	0	false	0	false	12	true
36685	1.4773e+16	694515703125	4	true	0	false	0	false
36680	80936962890625	27953298828125	0	false	5	true	1	true
36676	1.20506e+16	720188828125	6	true	0	false	0	false
36675	4117529296875	2349903515625	0	false	0	false	10	true
36674	45121279296875	22948283203125	10	true	0	false	7	true
36670	2230842041015620	265605859375	0	false	0	false	10	true
36669	3794779296875	2817134765625	0	false	0	false	8	true
36668	37717724609375	2763373828125	10	true	0	false	0	false
36667	7506730346679680	673949453125	0	false	1	true	13	true
36665	1330732421875	28157791015625	0	false	6	true	0	false
36664	128919453125	2758615234375	3	true	0	false	6	true
36663	2342760986328120	30299759765625	5	true	0	false	4	true
36662	2052122314453120	2957689453125	6	true	0	false	0	false
36661	15036146484375	30526509765625	12	true	0	false	10	true
36660	15088037109375	30410966796875	11	true	0	false	11	true
36658	170894580078125	28924630859375	0	false	0	false	11	true
36656	121732177734375	29835755859375	3	true	0	false	23	true
36653	14803759765625	2640494140625	0	false	0	false	12	true
36652	147760341796875	26835408203125	0	false	0	false	10	true
36650	160057734375	304425625	0	false	0	false	8	true
36648	31633984375	28479240234375	0	false	0	false	5	true
36645	485788916015625	2553404296875	0	false	0	false	24	true
36644	53472158203125	245324375	4	true	0	false	1	true
36643	134584833984375	29878447265625	9	true	0	false	4	true
36642	134973427734375	31205107421875	7	true	0	false	0	false
36640	1.05538e+16	5878806640625	11	true	0	false	2	true
36639	13272267578125	26377318359375	0	false	0	false	22	true
36637	752894775390625	2011458984375	1	true	0	false	0	false
36636	67226953125	221602421875	20	true	0	false	2	true
36634	435407421875	21292984375	10	true	0	false	0	false
36630	12098712890625	29675021484375	4	true	0	false	0	false
36628	2953935546875	2604821875	0	false	0	false	17	true
36626	424202880859375	120774541015625	0	false	9	true	6	true
36624	1.68821e+16	23841201171875	3	true	0	false	18	true
36623	14813580078125	22844193359375	0	false	0	false	9	true
36622	14613	23683208984375	10	true	0	false	14	true
36621	51446455078125	19940615234375	4	true	0	false	3	true
36620	441696533203125	19723134765625	0	false	7	true	0	false
36619	706921728515625	200849375	0	false	0	false	14	true
36616	646065283203125	22248974609375	0	false	0	false	7	true
36614	737641064453125	2295088671875	4	true	0	false	0	false
36613	38570263671875	24779138671875	0	false	0	false	10	true
36612	6757367553710930	25230609375	8	true	0	false	0	false
36605	129202138671875	4236177734375	0	false	0	false	4	true
36603	100746171875	31176822265625	0	false	0	false	6	true
36602	10767080078125	29489265625	8	true	0	false	0	false
36599	644409326171875	31536068359375	18	true	0	false	59	true
36598	5682880859375	31940361328125	1	true	0	false	12	true
36594	64256181640625	320268203125	4	true	0	false	1	true
36592	273031982421875	11392771484375	0	false	0	false	10	true
36590	625985986328125	30792822265625	0	false	0	false	16	true
36586	497814501953125	3178355859375	7	true	0	false	1	true
36581	3904848388671870	168772109375	11	true	0	false	8	true
36580	442882666015625	1669953515625	3	true	18	true	1	true
36578	3821235595703120	17735900390625	7	true	1	true	4	true
36577	7619921264648430	13450779296875	0	false	0	false	11	true
36574	1080906982421870	151969033203125	0	false	0	false	6	true
36572	2766249755859370	160239716796875	10	true	1	true	1	true
36570	15031935546875	3382928125	7	true	0	false	1	true
36569	109021865234375	27058396484375	0	false	0	false	13	true
36568	103203046875	26477619140625	0	false	0	false	10	true
36566	17042888671875	328167734375	0	false	0	false	1	true
36565	7604978515625	33119609375	0	false	0	false	7	true
36564	84423486328125	337377890625	10	true	1	true	6	true
36560	619543408203125	5881361328125	7	true	0	false	1	true
36559	112514736328125	3514651171875	16	true	9	true	5	true
36558	11404490234375	35093015625	14	true	6	true	1	true
36556	10958708984375	3527124609375	4	true	0	false	8	true
36555	97841015625	2479319921875	12	true	1	true	1	true
36554	104415712890625	24933.5	0	false	0	false	11	true
36552	608185498046875	3252220703125	0	false	0	false	10	true
36549	7809205932617180	101758955078125	0	false	0	false	8	true
36548	9591655883789060	111292568359375	12	true	0	false	0	false
36545	12696427734375	339829453125	9	true	0	false	0	false
36536	96532021484375	5784169140625	0	false	0	false	7	true
36535	109233251953125	74913	18	true	0	false	3	true
36534	115348876953125	776567421875	15	true	0	false	5	true
36533	17107310546875	29145408203125	10	true	1	true	1	true
36532	1627760546875	290612734375	7	true	0	false	0	false
36528	9532234375	429595859375	4	true	0	false	4	true
36526	18488619140625	2799711328125	14	true	0	false	0	false
36524	651078369140625	4343934765625	0	false	0	false	6	true
36522	651276611328125	2981823828125	0	false	0	false	11	true
36518	1112378125	3291527734375	11	true	0	false	7	true
36516	134330673828125	21830716796875	12	true	0	false	4	true
36512	17427865234375	23578568359375	0	false	0	false	5	true
36503	819015478515625	4650031640625	0	false	0	false	1	true
36502	7640482421875	45357296875	0	false	0	false	19	true
36499	23781708984375	2610574951171870	12	true	0	false	0	false
36498	1.5913e+16	3960392822265620	5	true	0	false	0	false
36497	589888330078125	2637483154296870	16	true	0	false	0	false
36496	6076154296875	2189558837890620	0	false	0	false	10	true
36493	13167189453125	3933687890625	0	false	0	false	7	true
36492	118250283203125	401152421875	0	false	0	false	6	true
36491	424349658203125	2917931640625	0	false	0	false	11	true
36487	41309599609375	1.08867e+16	0	false	17	true	0	false
36486	354620751953125	834589599609375	13	true	0	false	0	false
36484	85888935546875	4459811328125	9	true	0	false	1	true
36482	45036845703125	1.60253e+16	17	true	0	false	1	true
36480	769492529296875	27439421875	0	false	0	false	2	true
36478	2802074951171870	7976140747070310	5	true	0	false	0	false
36477	593772607421875	3609391357421870	11	true	0	false	0	false
36472	35599609375	21613056640625	13	true	0	false	2	true
36470	2654910400390620	77120361328125	10	true	0	false	16	true
36462	566901806640625	8255349609375	1	true	0	false	0	false
36460	57787197265625	94826298828125	0	false	0	false	8	true
36458	885877734375	488287109375	1	true	0	false	12	true
36452	1707194921875	2126395703125	1	true	0	false	12	true
36447	2185174609375	2642692578125	10	true	0	false	0	false
36446	22545146484375	26497048828125	1	true	0	false	9	true
36445	2341680078125	24480056640625	6	true	0	false	2	true
36444	242275234375	2610994140625	0	false	0	false	1	true
36442	21677349609375	25779958984375	8	true	0	false	1	true
36440	256930703125	257702890625	16	true	0	false	4	true
36438	21508169921875	249992109375	5	true	0	false	11	true
36436	466051611328125	49653.5	7	true	0	false	4	true
36435	199684140625	21531142578125	0	false	0	false	14	true
36434	21250544921875	214233671875	0	false	0	false	9	true
36432	1219075390625	438083046875	0	false	5	true	0	false
36430	2278057421875	2293598046875	9	true	0	false	0	false
36424	2192450390625	28434771484375	0	false	0	false	12	true
36423	11771474609375	6098795703125	0	false	0	false	13	true
36422	1265476953125	6197838671875	1	true	0	false	9	true
36421	136987470703125	5948986328125	11	true	0	false	1	true
36420	13042306640625	6014088671875	11	true	0	false	0	false
36417	1985740625	2541538671875	0	false	0	false	11	true
36414	126573359375	591225078125	4	true	0	false	5	true
36411	2499539453125	240944921875	44	true	0	false	78	true
36410	25620306640625	23198556640625	0	false	0	false	9	true
36406	24700568359375	28346326171875	6	true	0	false	4	true
36402	20080345703125	23758388671875	22	true	0	false	0	false
36401	27030232421875	2730723046875	3	true	0	false	12	true
36400	27625501953125	269721796875	12	true	0	false	0	false
36399	218893203125	5304219140625	33	true	0	false	5	true
36398	21844775390625	529824609375	33	true	0	false	4	true
36395	31311642578125	2954592578125	19	true	0	false	1	true
36394	320103046875	29240353515625	8	true	0	false	0	false
36393	28040169921875	29117638671875	3	true	0	false	10	true
36392	30259966796875	26929427734375	7	true	0	false	11	true
36390	318641484375	2825373828125	0	false	0	false	1	true
36386	29023578125	2635808984375	0	false	0	false	7	true
36381	19141896484375	3145130859375	16	true	0	false	0	false
36380	18263130859375	305747890625	0	false	0	false	10	true
36375	1419129296875	4806630078125	5	true	0	false	5	true
36374	116251767578125	50568265625	32	true	1	true	25	true
36373	16676796875	4978366796875	0	false	0	false	4	true
36372	151130078125	5006990234375	9	true	0	false	2	true
36371	17683775390625	4851969921875	0	false	0	false	7	true
36370	1869531640625	4736722265625	6	true	0	false	5	true
36368	3341882421875	26348265625	9	true	0	false	0	false
36367	243057734375	145077578125	0	false	6	true	1	true
36365	24710828125	57753078125	0	false	0	false	7	true
36364	24908529296875	5664456640625	0	false	0	false	11	true
36363	120993681640625	5348932421875	20	true	0	false	2	true
36362	122175234375	5370890234375	20	true	0	false	5	true
36358	139010732421875	502101015625	0	false	11	true	0	false
36357	19513876953125	4903841015625	10	true	0	false	3	true
36356	21498875	4937951171875	14	true	0	false	0	false
36355	1540812890625	38851	5	true	0	false	3	true
36354	1508758984375	3740246484375	10	true	0	false	3	true
36352	23253732421875	56289171875	0	false	0	false	18	true
36344	20275421875	526425625	1	true	0	false	8	true
36340	138949169921875	5512568359375	5	true	0	false	1	true
36339	154588505859375	53566484375	0	false	0	false	9	true
36338	15494421875	544129453125	18	true	1	true	5	true
36335	24695306640625	20017482421875	11	true	0	false	1	true
36334	2377201171875	1938389453125	16	true	0	false	6	true
36332	2304259765625	52073.75	0	false	0	false	15	true
36328	18342041015625	53667796875	0	false	0	false	4	true
36325	1561512890625	585159609375	6	true	0	false	9	true
36324	149857646484375	565320546875	0	false	0	false	4	true
36323	24281388671875	17349072265625	0	false	0	false	1	true
36320	25643919921875	17971.25	0	false	0	false	10	true
36319	183961796875	6260556640625	6	true	0	false	20	true
36318	182661875	6259290234375	6	true	0	false	17	true
36314	17932494140625	624209375	0	false	0	false	16	true
36312	16731515625	520228125	10	true	0	false	0	false
36311	18799751953125	153805791015625	0	false	0	false	18	true
36308	2309963671875	800399365234375	26	true	1	true	6	true
36302	864883203125	5439905078125	0	false	6	true	1	true
36299	9657837890625	14828837890625	17	true	1	true	9	true
36298	103063603515625	148705439453125	0	false	0	false	13	true
36297	750924609375	149864052734375	4	true	1	true	0	false
36296	65199638671875	1528803125	6	true	1	true	0	false
36293	163730419921875	105834384765625	8	true	0	false	2	true
36292	167693984375	108206806640625	3	true	0	false	9	true
36291	21227298828125	6402102734375	13	true	0	false	6	true
36290	220570859375	642890625	9	true	0	false	0	false
36287	166414609375	45247921875	12	true	0	false	10	true
36286	17347240234375	4674187109375	2	true	0	false	9	true
36285	2193825390625	6226622265625	2	true	1	true	10	true
36284	21590568359375	6249227734375	6	true	0	false	0	false
36283	20005662109375	450061015625	6	true	0	false	1	true
36282	20467826171875	45636453125	3	true	0	false	12	true
36281	163130625	6169692578125	0	false	0	false	14	true
36278	222485390625	6156973828125	1	true	0	false	12	true
36277	74090615234375	11626193359375	8	true	0	false	1	true
36276	85550302734375	129643564453125	0	false	1	true	2	true
36275	174662265625	600089921875	0	false	0	false	11	true
36272	2304553515625	615396640625	0	false	0	false	3	true
36270	108476279296875	128724267578125	12	true	0	false	0	false
36267	22322408203125	4499654296875	14	true	0	false	1	true
36266	23314708984375	4639333984375	31	true	1	true	20	true
36262	15538587890625	9099361328125	1	true	0	false	10	true
36259	1712919140625	97482490234375	0	false	0	false	11	true
36257	17825771484375	5708104296875	0	false	22	true	1	true
36256	17860884765625	5808510546875	10	true	0	false	2	true
36254	1696584375	115256455078125	0	false	0	false	8	true
36253	2421537109375	6215799609375	11	true	0	false	11	true
36251	25747986328125	47293015625	0	false	0	false	12	true
36250	253441015625	4801637109375	8	true	1	true	9	true
36246	166839609375	12255927734375	0	false	0	false	10	true
36245	154597490234375	114785625	0	false	0	false	11	true
36244	1510871875	111022587890625	0	false	0	false	11	true
36241	152784921875	169900859375	2	true	0	false	9	true
36240	148960888671875	1856289453125	7	true	0	false	0	false
36239	1985753515625	4147142578125	2	true	0	false	6	true
36238	1759301953125	405560078125	0	false	0	false	30	true
36236	1807743359375	4288477734375	3	true	0	false	0	false
36233	157530048828125	632954140625	0	false	0	false	5	true
36230	160808662109375	13675482421875	0	false	0	false	2	true
36225	27971388671875	440398984375	1	true	0	false	6	true
36224	27616958984375	4478877734375	8	true	0	false	0	false
36223	29745470703125	447817578125	2	true	0	false	14	true
36222	2867517578125	4549694921875	9	true	0	false	0	false
36218	3043162109375	45882265625	6	true	0	false	0	false
36216	2634731640625	4426637109375	0	false	0	false	26	true
36212	2035423046875	478993515625	9	true	0	false	4	true
36211	2861356640625	1815169140625	0	false	0	false	13	true
36210	29409037109375	18549408203125	0	false	0	false	10	true
36209	3103322265625	18019220703125	16	true	0	false	0	false
36208	31983283203125	19168294921875	0	false	0	false	13	true
36206	1484547265625	150688330078125	8	true	0	false	1	true
36204	28100677734375	19787587890625	1	true	0	false	7	true
36203	20652958984375	5747726953125	8	true	0	false	0	false
36202	1887066796875	5652659765625	0	false	0	false	22	true
36200	11889330078125	11410626953125	7	true	0	false	0	false
36198	27498609375	4816559765625	2	true	0	false	19	true
36196	2964103125	424540546875	0	false	0	false	4	true
36193	2740857421875	13264125	8	true	0	false	10	true
36192	27914953125	1252637890625	6	true	0	false	0	false
36188	2027139453125	594375703125	9	true	0	false	1	true
36187	29504140625	140808037109375	0	false	0	false	8	true
36184	1702260546875	1893956640625	0	false	0	false	1	true
36178	27574271484375	17124759765625	0	false	0	false	16	true
36175	159349814453125	6709340625	1	true	0	false	19	true
36174	14611623046875	675998515625	0	false	0	false	3	true
36173	138616650390625	65372875	1	true	0	false	10	true
36172	151011767578125	6554953125	6	true	0	false	4	true
36170	21797951171875	67376484375	4	true	0	false	21	true
36166	1672030859375	663413203125	9	true	0	false	0	false
36163	19700224609375	666198203125	0	false	0	false	11	true
36162	19289240234375	66633125	12	true	0	false	10	true
36160	123805302734375	157776640625	0	false	0	false	15	true
36150	18362341796875	66663578125	7	true	0	false	14	true
36148	18633349609375	6472678515625	8	true	0	false	9	true
36142	556962548828125	140467607421875	7	true	0	false	0	false
36139	253476875	4049891015625	0	false	0	false	7	true
36138	248774765625	40402296875	15	true	0	false	0	false
36137	2644096484375	4056741015625	0	false	0	false	18	true
36136	26623783203125	409145078125	9	true	0	false	0	false
36135	25524396484375	709656640625	1	true	0	false	14	true
36129	2293791796875	4184927734375	0	false	0	false	19	true
36128	2231992578125	402407734375	0	false	0	false	7	true
36127	203934765625	37543328125	7	true	0	false	0	false
36126	200356875	38030265625	8	true	0	false	3	true
36121	157173310546875	713907763671875	23	true	1	true	20	true
36118	2093400390625	371441015625	6	true	1	true	2	true
36117	20920607421875	3603721484375	7	true	1	true	25	true
36116	2153714453125	3568834765625	0	false	0	false	6	true
36113	19097072265625	3518397265625	0	false	0	false	1	true
36112	184210859375	3647015625	11	true	0	false	0	false
36106	203266640625	123451728515625	0	false	0	false	5	true
36102	236278671875	3761242578125	10	true	0	false	0	false
36099	983151953125	4752427734375	0	false	0	false	11	true
36098	97601474609375	4586128125	7	true	0	false	0	false
36096	2996284765625	3997671875	0	false	0	false	13	true
36094	24179890625	5035571484375	0	false	0	false	9	true
36091	30716685546875	2260041015625	2	true	0	false	17	true
36090	31175763671875	23045986328125	9	true	1	true	4	true
36086	3465105859375	2088123828125	0	false	0	false	9	true
36084	3345518359375	22851365234375	2	true	0	false	6	true
36081	28965677734375	23756212890625	0	false	8	true	0	false
36078	35402796875	26668486328125	19	true	0	false	1	true
36076	372422578125	24933123046875	18	true	0	false	0	false
36075	13163908203125	74557640625	10	true	0	false	0	false
36074	128966484375	76496328125	0	false	0	false	14	true
36073	11585787109375	720664375	8	true	0	false	0	false
36072	11201724609375	715530859375	0	false	0	false	9	true
36070	106957548828125	728291015625	5	true	0	false	8	true
36068	9893705078125	717569296875	0	false	0	false	12	true
36067	24225509765625	3189305078125	0	false	0	false	13	true
36066	2372394921875	32642208984375	0	false	0	false	5	true
36063	7816162109375	70837328125	10	true	0	false	0	false
36062	661020556640625	706608984375	12	true	1	true	8	true
36060	101662197265625	75056390625	4	true	1	true	8	true
36059	9110294921875	70180140625	1	true	1	true	12	true
36058	9113203125	6930240625	8	true	1	true	0	false
36055	24435853515625	3538522265625	0	false	0	false	17	true
36054	227553671875	3588435546875	7	true	0	false	0	false
36051	796827978515625	744286640625	2	true	2	true	19	true
36050	6320.75	754683046875	0	false	0	false	9	true
36049	311300546875	5865169921875	0	false	0	false	10	true
36048	30920287109375	57728609375	4	true	0	false	14	true
36046	82987294921875	692149140625	9	true	0	false	0	false
36045	276978203125	338199765625	0	false	0	false	14	true
36044	26177794921875	327644140625	10	true	1	true	2	true
36042	11189146484375	789799296875	0	false	0	false	7	true
36038	19583662109375	69198875	8	true	0	false	7	true
36032	299750234375	58817828125	0	false	0	false	12	true
36030	325406796875	56571953125	5	true	0	false	0	false
36028	89805107421875	76955140625	8	true	0	false	4	true
36026	3162116796875	6044669921875	0	false	0	false	3	true
36024	3316887109375	5779572265625	0	false	2	true	32	true
36022	29008841796875	579285078125	27	true	1	true	11	true
36020	27840087890625	5755580078125	14	true	0	false	5	true
36015	154065498046875	7017884375	0	false	0	false	1	true
36010	556629443359375	766863203125	10	true	0	false	0	false
36009	92983359375	791097421875	0	false	4	true	19	true
36006	121727958984375	691246171875	0	false	0	false	9	true
36002	509670068359375	73485140625	0	false	0	false	10	true
36001	3460599609375	6092730859375	0	false	0	false	5	true
35997	1710023046875	71906828125	19	true	0	false	9	true
35996	18975953125	722455859375	6	true	1	true	3	true
35994	187281640625	73987296875	0	false	0	false	8	true
35991	151229130859375	792349453125	31	true	0	false	0	false
35990	146190146484375	79002234375	0	false	0	false	14	true
35987	103573984375	308997607421875	18	true	1	true	10	true
35986	1030140625	3091416259765620	20	true	1	true	12	true
35985	121131298828125	3176641845703120	7	true	0	false	2	true
35984	13613900390625	346436474609375	8	true	1	true	6	true
35983	13251091796875	156011572265625	7	true	0	false	0	false
35982	126154521484375	5567969970703120	18	true	0	false	4	true
35979	95519990234375	2458895751953120	0	false	0	false	8	true
35978	8457044921875	292249560546875	0	false	0	false	12	true
35975	807908154296875	1.70572e+16	0	false	0	false	13	true
35974	803814111328125	1.31625e+16	6	true	0	false	0	false
35973	11763654296875	441369091796875	20	true	0	false	2	true
35968	98511474609375	4245155334472650	11	true	0	false	0	false
35967	3041616796875	365755546875	0	false	0	false	6	true
35966	27753517578125	3781857421875	1	true	0	false	9	true
35963	338435078125	156344921875	9	true	0	false	0	false
35962	3556612109375	16931447265625	6	true	0	false	0	false
35961	84782216796875	720069970703125	25	true	0	false	0	false
35960	801239501953125	70648427734375	0	false	0	false	9	true
35956	8303140625	485881103515625	0	false	0	false	10	true
35954	9055029296875	735388818359375	5	true	0	false	6	true
35952	84782119140625	64146083984375	0	false	7	true	0	false
35947	359646484375	1504818359375	1	true	0	false	9	true
35944	360736953125	179849609375	0	false	0	false	9	true
35942	31991208984375	158352548828125	10	true	0	false	0	false
35938	3466111328125	14138439453125	24	true	0	false	0	false
35936	2764437109375	708364609375	4	true	0	false	0	false
35935	31394212890625	32475248046875	24	true	1	true	15	true
35934	312695703125	32385896484375	25	true	1	true	16	true
35932	31864248046875	3416922265625	0	false	0	false	13	true
35931	2953450390625	6449499609375	13	true	0	false	0	false
35930	30937734375	6494294140625	21	true	0	false	0	false
35928	3382496484375	350349375	0	false	0	false	1	true
35927	28169083984375	6596946875	1	true	0	false	0	false
35925	2705122265625	63624203125	0	false	0	false	9	true
35924	27227005859375	6325707421875	13	true	0	false	0	false
35922	2802453515625	638806328125	0	false	0	false	8	true
35916	328831875	65038921875	13	true	0	false	14	true
35909	3596317578125	37508703125	0	false	0	false	23	true
35905	3379230859375	455560205078125	32	true	1	true	12	true
35904	3361599609375	443128759765625	32	true	1	true	10	true
35903	340255703125	692775048828125	0	false	0	false	10	true
35902	344038359375	643854052734375	18	true	0	false	1	true
35901	32343111328125	125029072265625	0	false	0	false	18	true
35900	32287173828125	123166875	0	false	0	false	22	true
35899	32751509765625	1026462109375	0	false	0	false	8	true
35898	340667109375	89080966796875	27	true	1	true	0	false
35896	3277815625	553665478515625	14	true	0	false	0	false
35892	3307214453125	747845166015625	6	true	0	false	0	false
35889	380764453125	3466171484375	2	true	0	false	21	true
35888	3888934765625	3416837109375	15	true	0	false	0	false
35886	3545053125	7550634765625	0	false	0	false	9	true
35885	3941109765625	3658144921875	0	false	1	true	16	true
35884	3801340625	3591263671875	19	true	1	true	2	true
35883	378892265625	566434130859375	0	false	0	false	9	true
35882	372940859375	4846912109375	13	true	0	false	3	true
35879	3629646875	473099609375	23	true	0	false	0	false
35877	24524556640625	114218193359375	18	true	0	false	0	false
35876	24695994140625	120481220703125	9	true	0	false	0	false
35870	38964828125	4782509765625	17	true	0	false	4	true
35866	2660423046875	93544599609375	0	false	0	false	8	true
35859	2946115234375	5211148046875	14	true	0	false	1	true
35858	29945802734375	530122109375	1	true	9	true	3	true
35856	275580390625	52331.5	12	true	1	true	15	true
35854	3403028515625	50271765625	0	false	0	false	11	true
35851	17753556640625	1259942626953120	37	true	0	false	0	false
35850	1768223046875	1.32065e+16	36	true	0	false	0	false
35849	162792294921875	2591953125	20	true	0	false	0	false
35848	166597421875	2488235595703120	9	true	0	false	0	false
35846	361986328125	58271140625	0	false	0	false	5	true
35844	15796880859375	31357998046875	0	false	0	false	6	true
35842	16902431640625	1.7668e+16	18	true	0	false	0	false
35840	18501939453125	9731845092773430	0	false	0	false	10	true
35839	158888583984375	1274915771484370	26	true	0	false	0	false
35838	15994595703125	1.24428e+16	27	true	0	false	0	false
35832	20040265625	5275271606445310	9	true	0	false	0	false
35830	2083642578125	2086685546875	13	true	0	false	0	false
35829	19366373046875	343367529296875	9	true	0	false	4	true
35827	1654882421875	46478671875	5	true	0	false	0	false
35823	22382232421875	721868203125	1	true	0	false	5	true
35821	203227734375	792921796875	5	true	0	false	2	true
35820	1899171484375	77491	5	true	0	false	3	true
35818	215057421875	762609140625	4	true	0	false	0	false
35817	27132841796875	6060873046875	0	false	0	false	9	true
35816	26445197265625	598311484375	0	false	0	false	12	true
35811	29560451171875	50710078125	8	true	0	false	0	false
35810	29740669921875	466850732421875	2	true	0	false	8	true
35809	2996764453125	7199875	0	false	0	false	24	true
35808	27819830078125	5700451171875	13	true	0	false	0	false
35807	2485029296875	398073291015625	0	false	0	false	29	true
35806	24704703125	379114404296875	0	false	0	false	28	true
35805	26625298828125	1.94043e+16	22	true	0	false	0	false
35804	2888782421875	385321533203125	11	true	0	false	0	false
35803	3055680078125	358031982421875	11	true	0	false	5	true
35798	31367201171875	6040322875976560	4	true	0	false	0	false
35789	37617828125	1266353125	14	true	1	true	16	true
35788	3704484765625	12147744140625	8	true	0	false	4	true
35786	396427109375	117566357421875	1	true	0	false	15	true
35784	4196773046875	342650546875	5	true	0	false	1	true
35781	2052437890625	61463017578125	0	false	0	false	11	true
35780	206421796875	56512431640625	5	true	0	false	2	true
35779	3198249609375	739699765625	4	true	0	false	11	true
35778	30792875	73474671875	4	true	0	false	8	true
35776	30644703125	7554128125	18	true	0	false	1	true
35772	21172955078125	3607042236328120	0	false	0	false	14	true
35770	19547427734375	7585564453125	0	false	0	false	1	true
35768	33366109375	762618828125	22	true	0	false	0	false
35766	3481327734375	76034140625	15	true	0	false	0	false
35762	329696171875	79498.25	23	true	0	false	10	true
35761	2582376953125	77966859375	0	false	0	false	7	true
35760	226788203125	79385203125	17	true	0	false	0	false
35758	273223984375	7546834375	13	true	1	true	0	false
35750	37742578125	104950712890625	6	true	0	false	0	false
35749	451384453125	2606403515625	8	true	0	false	0	false
35748	4564668359375	2590222265625	11	true	0	false	1	true
35747	45775578125	28148431640625	8	true	1	true	5	true
35746	4691966015625	29528638671875	8	true	0	false	0	false
35743	4784682421875	26173552734375	0	false	0	false	10	true
35742	4731449609375	2464616015625	12	true	0	false	1	true
35740	38159890625	31647724609375	10	true	0	false	0	false
35736	4623042578125	22806775390625	9	true	0	false	0	false
35735	3726705078125	294593203125	0	false	0	false	10	true
35734	3838152734375	2959701953125	0	false	0	false	16	true
35732	40996984375	289924296875	0	false	0	false	11	true
35730	4225891796875	22406939453125	0	false	0	false	2	true
35729	40139953125	256626171875	0	false	0	false	13	true
35723	4148084765625	9834044921875	14	true	0	false	3	true
35722	419207734375	84869345703125	25	true	0	false	0	false
35720	4135297265625	1110033203125	5	true	0	false	9	true
35716	3221351953125	5417046484375	14	true	0	false	6	true
35714	3493878125	4197793359375	7	true	0	false	2	true
35710	350173046875	67339921875	2	true	0	false	1	true
35709	4696173046875	4258866015625	0	false	0	false	5	true
35708	467818671875	4193633984375	0	false	0	false	12	true
35707	406060859375	40673390625	0	false	0	false	7	true
35706	411906328125	40547.75	0	false	0	false	22	true
35702	4521609375	416017890625	6	true	0	false	1	true
35700	445616484375	404217109375	16	true	0	false	0	false
35695	449926796875	4969866015625	0	false	0	false	8	true
35693	3864283203125	2079128173828120	12	true	0	false	0	false
35692	37470609375	2055670166015620	25	true	0	false	0	false
35691	352046953125	587112548828125	36	true	0	false	0	false
35688	4146189453125	1.93994e+16	31	true	0	false	0	false
35684	38933109375	764585234375	20	true	0	false	0	false
35680	4338329296875	31244478515625	9	true	0	false	3	true
35678	49303234375	30788650390625	15	true	0	false	0	false
35675	4221751953125	1463204296875	26	true	0	false	0	false
35674	4386249609375	140851357421875	0	false	0	false	11	true
35672	4859264453125	329319921875	10	true	0	false	1	true
35670	418805703125	158301611328125	11	true	0	false	0	false
35669	4517147265625	1800271875	19	true	1	true	3	true
35668	4435093359375	1573558984375	7	true	0	false	4	true
35664	4143106640625	540639599609375	14	true	0	false	13	true
35661	4701860546875	18475302734375	11	true	0	false	0	false
35660	4871926171875	18217984375	11	true	0	false	3	true
35658	461693359375	20034861328125	14	true	1	true	2	true
35654	4882866796875	3657585546875	21	true	0	false	0	false
35652	4048373046875	5049041796875	0	false	0	false	10	true
35648	4741144921875	1362053515625	6	true	0	false	0	false
35647	398379140625	5540980859375	0	false	19	true	2	true
35646	4076262109375	55447296875	9	true	0	false	0	false
35645	3865972265625	55080890625	43	true	1	true	26	true
35643	4174297265625	1765108203125	6	true	0	false	0	false
35642	421094375	188875859375	12	true	0	false	0	false
35640	4500208203125	121475947265625	7	true	0	false	0	false
35635	4863477734375	8646361328125	9	true	0	false	0	false
35634	4956633984375	10772595703125	14	true	0	false	0	false
35633	472268671875	442791162109375	33	true	0	false	0	false
35632	47671125	675478125	10	true	0	false	0	false
35628	4871928125	51551767578125	17	true	0	false	0	false
35622	392311015625	4654589453125	16	true	0	false	17	true
35619	452623125	5664681640625	10	true	0	false	9	true
35618	491347890625	571138125	0	false	0	false	9	true
35617	4583525390625	6192823828125	9	true	0	false	34	true
35616	4229365234375	5768141015625	34	true	0	false	0	false
35612	405344765625	631658984375	7	true	0	false	4	true
35606	3833339453125	720801171875	12	true	0	false	0	false
35605	4590649609375	75415.75	30	true	1	true	1	true
35604	44882390625	747504921875	16	true	0	false	0	false
35602	4536462890625	718958515625	0	false	0	false	39	true
35601	4595896484375	1.00753e+16	21	true	0	false	0	false
35600	4540565625	797696533203125	10	true	0	false	0	false
35596	478763203125	689160390625	9	true	0	false	0	false
35594	49169375	754992421875	73	true	0	false	0	false
