# Supplementary material for: A Novel Liquid Biopsy Method Based on Specific Combinations of Vesicular Markers Allows Us to Discriminate Prostate Cancer from Hyperplasia
Source: Cells. 2024 Jul 31;13(15):1286. doi: 10.3390/cells13151286 (PMC11311686; doi:10.3390/cells13151286)
Supplement: Supplementary file 1 [file cells-13-01286-s001.zip › Dataset S1-Raw data CODI BiliGeCT Prostata/Raw data CODI BiliGeCT Prostata/090223_STAT3_Cyclin_D1_PR20-03-1__counting_scatter.xlsx]

## Sheet: 090223_STAT3_Cyclin_D1_PR20-03-
counting parameters
radius (nm)	300
bin width (nm)	20
locs in bin threshold	1
active channels
channel name	channel reference	min	max
Channel 0	ch0	1	10000000
Channel 1	ch1	1	10000000
Channel 2	ch2	1	10000000
clusters are positive for a channel if their counts fall within min (inclusive) and max (exclusive) for that channel
	population phenotypes	number of clusters
triple positive	Channel 0, Channel 1, Channel 2	145
double positive	Channel 0, Channel 1	45
double positive	Channel 0, Channel 2	343
double positive	Channel 1, Channel 2	28
single positive	Channel 0	137
single positive	Channel 1	13
single positive	Channel 2	129
	total positive clusters	840
4 clusters were negative for every channel
all positive clusters are listed here
columns show counts and positivity for channels with thresholds switched on
to see the full data including negative clusters please export a csv from the counting histogram rather than the counting scatter plot
cluster id	centroid x (nm)	centroid y (nm)	count for Channel 0	positive for Channel 0	count for Channel 1	positive for Channel 1	count for Channel 2	positive for Channel 2
60572	89472373046875	76207	9	true	0	false	10	true
60571	82357548828125	7560378125	7	true	0	false	0	false
60570	732777001953125	750818984375	2	true	0	false	10	true
60568	153709287109375	75706421875	19	true	1	true	4	true
60567	152204189453125	747493984375	4	true	0	false	15	true
60566	142394833984375	75347921875	11	true	0	false	2	true
60565	14113376953125	75978828125	8	true	2	true	0	false
60564	20723599609375	727687421875	4	true	0	false	12	true
60563	20927181640625	73593734375	7	true	0	false	5	true
60562	110993994140625	72818484375	11	true	2	true	4	true
60561	10194755859375	740943203125	2	true	10	true	4	true
60560	1047265234375	724262421875	6	true	1	true	7	true
60557	77623857421875	769585078125	18	true	1	true	2	true
60556	10504658203125	773674765625	9	true	0	false	15	true
60555	10726400390625	775771796875	6	true	0	false	13	true
60551	218620078125	72567609375	1	true	0	false	20	true
60550	63677080078125	769116328125	2	true	2	true	1	true
60548	1855141796875	710062890625	8	true	0	false	15	true
60547	18403552734375	70752828125	14	true	0	false	9	true
60545	11228404296875	77666296875	10	true	1	true	0	false
60543	136475732421875	761464375	7	true	0	false	4	true
60542	18684826171875	7062228125	4	true	1	true	19	true
60541	18440169921875	703331328125	7	true	2	true	1	true
60536	20342216796875	717728671875	14	true	0	false	3	true
60535	1964620703125	724883203125	8	true	0	false	7	true
60534	20700466796875	7484515625	10	true	1	true	1	true
60532	129588642578125	727114765625	17	true	0	false	0	false
60531	126191259765625	7347446875	4	true	1	true	13	true
60529	11517603515625	76564703125	1	true	1	true	13	true
60528	101638046875	713262265625	5	true	0	false	10	true
60526	18080947265625	685828046875	14	true	0	false	1	true
60525	1807126953125	69307.75	5	true	1	true	4	true
60523	1946541796875	707318515625	6	true	0	false	7	true
60522	1817709765625	74975375	18	true	3	true	3	true
60521	17727685546875	750921484375	3	true	0	false	11	true
60515	12441203125	771621015625	1	true	0	false	0	false
60509	64322880859375	737133828125	2	true	1	true	12	true
60507	176373828125	744318828125	5	true	0	false	6	true
60506	16538.25	760985546875	1	true	2	true	5	true
60505	162663876953125	754157421875	10	true	1	true	6	true
60497	1138105859375	716765078125	12	true	0	false	12	true
60493	142628994140625	716267265625	4	true	5	true	4	true
60491	12303546875	792288046875	22	true	0	false	8	true
60489	141908017578125	735217421875	7	true	1	true	5	true
60487	186690625	73225828125	4	true	0	false	9	true
60483	22985830078125	70704515625	3	true	0	false	10	true
60482	2204863671875	698048203125	2	true	0	false	11	true
60481	21210455078125	6972321875	3	true	0	false	18	true
60478	173683359375	731320390625	23	true	1	true	18	true
60477	16712177734375	73037671875	19	true	2	true	3	true
60476	170933828125	713395859375	2	true	0	false	17	true
60475	17767748046875	719676484375	6	true	0	false	3	true
60471	15943669921875	7116084375	26	true	2	true	1	true
60469	53586162109375	76461796875	17	true	0	false	0	false
60467	1714536328125	68286921875	4	true	13	true	2	true
60466	1667094921875	77134796875	11	true	0	false	0	false
60465	16370427734375	77345765625	3	true	0	false	9	true
60461	858819921875	774470703125	17	true	0	false	8	true
60459	2285691015625	743375234375	0	false	1	true	12	true
60454	2317515625	774736015625	2	true	1	true	12	true
60453	2269912109375	772170546875	14	true	0	false	1	true
60451	236611171875	769453984375	5	true	0	false	10	true
60449	23706470703125	7596953125	10	true	0	false	3	true
60448	24544296875	75878015625	13	true	0	false	3	true
60445	25003298828125	770316640625	19	true	0	false	1	true
60444	2623665234375	75240515625	0	false	2	true	9	true
60443	2567915234375	752604765625	4	true	0	false	11	true
60442	20529572265625	791467734375	17	true	0	false	2	true
60441	2076209375	784041484375	8	true	1	true	17	true
60440	19162259765625	762104375	4	true	0	false	9	true
60439	191137421875	771258125	3	true	0	false	9	true
60438	245474296875	747824765625	1	true	6	true	4	true
60434	181099375	785835625	2	true	16	true	5	true
60433	183634296875	7782821875	9	true	1	true	1	true
60426	123169541015625	677449140625	10	true	1	true	3	true
60425	119910419921875	67754265625	3	true	2	true	10	true
60423	125772890625	711177421875	8	true	2	true	2	true
60421	8188529296875	73224.75	4	true	0	false	2	true
60418	18321623046875	665279375	10	true	0	false	2	true
60417	17491236328125	667515390625	0	false	1	true	6	true
60415	121047373046875	685447421875	12	true	1	true	1	true
60413	20901701171875	7620846875	7	true	1	true	0	false
60412	88292109375	68867	21	true	0	false	26	true
60411	87727275390625	688094296875	18	true	0	false	23	true
60410	1113232421875	665819609375	3	true	0	false	9	true
60406	6781013671875	69276390625	11	true	7	true	0	false
60405	62426416015625	699156875	7	true	0	false	0	false
60404	10814525390625	703727578125	2	true	3	true	7	true
60402	867426953125	70264703125	3	true	7	true	0	false
60401	92574921875	70016890625	2	true	0	false	11	true
60399	726732568359375	70504109375	6	true	0	false	9	true
60398	12399375	6605934375	0	false	0	false	11	true
60396	71515849609375	679553046875	10	true	1	true	1	true
60395	806998681640625	68205.75	8	true	0	false	0	false
60382	15298642578125	686678125	0	false	0	false	22	true
60381	155243056640625	687275703125	0	false	0	false	23	true
60379	1366397265625	78503578125	2	true	0	false	7	true
60377	154799111328125	680131328125	16	true	2	true	0	false
60374	20416875	676135546875	7	true	0	false	6	true
60373	2203298046875	682925546875	2	true	0	false	16	true
60372	23923916015625	786076796875	16	true	4	true	7	true
60371	24432064453125	781093125	6	true	0	false	1	true
60368	22819857421875	670709921875	9	true	0	false	1	true
60367	2251210546875	661340703125	10	true	0	false	2	true
60362	94670498046875	675490625	3	true	0	false	7	true
60361	99594638671875	684453203125	16	true	0	false	2	true
60358	23930576171875	67380390625	18	true	0	false	0	false
60357	2389969921875	68108765625	4	true	0	false	9	true
60356	134141767578125	692154765625	8	true	0	false	5	true
60355	141029326171875	69905203125	11	true	0	false	2	true
60350	2433549609375	72461234375	8	true	0	false	1	true
60349	24872908203125	714396015625	3	true	1	true	12	true
60348	2651580078125	694281875	6	true	1	true	0	false
60347	2610314453125	69909203125	10	true	2	true	2	true
60346	272516328125	694146484375	16	true	0	false	2	true
60345	27256546875	700857734375	4	true	0	false	10	true
60342	99005576171875	79008375	5	true	1	true	9	true
60341	104492880859375	791406328125	1	true	0	false	14	true
60339	251282265625	7044959375	12	true	1	true	1	true
60338	26546822265625	74275.25	34	true	0	false	3	true
60337	27154234375	74562359375	11	true	0	false	8	true
60335	27550908203125	7504609375	3	true	1	true	15	true
60334	2691576953125	729973515625	3	true	0	false	20	true
60333	280905703125	73207	18	true	0	false	8	true
60330	26605099609375	723473984375	11	true	0	false	0	false
60321	73388173828125	791706171875	1	true	0	false	11	true
60317	28120421875	713560625	6	true	0	false	5	true
60314	3065615234375	707232578125	30	true	0	false	2	true
60313	308684140625	70807140625	33	true	0	false	3	true
60311	31285556640625	710287734375	21	true	0	false	5	true
60310	30536005859375	7008090625	6	true	0	false	10	true
60308	29201265625	69400375	2	true	0	false	9	true
60307	29493927734375	70305625	3	true	13	true	0	false
60304	29987537109375	672088984375	6	true	4	true	0	false
60303	29539814453125	677459453125	16	true	0	false	7	true
60302	3205583203125	732087734375	4	true	0	false	17	true
60301	319546484375	721786171875	14	true	0	false	0	false
60297	31014.75	69193015625	2	true	1	true	16	true
60296	2798305859375	684064609375	17	true	0	false	1	true
60295	28328869140625	679678046875	2	true	1	true	8	true
60292	343277578125	748233203125	1	true	0	false	137	true
60291	350895546875	74555796875	13	true	1	true	0	false
60289	2641468359375	650036171875	8	true	0	false	0	false
60288	3384501171875	723511484375	18	true	2	true	1	true
60282	1761348828125	645410078125	4	true	2	true	8	true
60281	1665614453125	6432611328125	6	true	0	false	8	true
60279	24330376953125	636305078125	3	true	1	true	10	true
60277	353686171875	70896703125	4	true	1	true	3	true
60276	25792107421875	6685040625	4	true	1	true	2	true
60275	25789951171875	68249359375	2	true	0	false	3	true
60271	25032853515625	6210301953125	1	true	0	false	0	false
60266	1472028515625	66354375	3	true	0	false	4	true
60265	14492546875	652896875	2	true	1	true	8	true
60262	230920234375	6445145703125	3	true	0	false	6	true
60261	23438119140625	6479128515625	21	true	0	false	1	true
60259	236101328125	6540445703125	21	true	1	true	2	true
60258	226993515625	6359459765625	1	true	0	false	15	true
60257	22124744140625	64404890625	12	true	0	false	0	false
60253	23944416015625	660804765625	11	true	0	false	12	true
60251	24557103515625	653104375	24	true	0	false	3	true
60246	3770369140625	6817821875	3	true	0	false	1	true
60245	3717087109375	669157421875	13	true	0	false	7	true
60244	33021796875	68826109375	11	true	1	true	2	true
60243	3368762890625	678228984375	2	true	1	true	10	true
60242	3639940234375	690936875	5	true	0	false	7	true
60241	3649278125	697376875	1	true	0	false	10	true
60240	20005451171875	6385608203125	0	false	0	false	7	true
60239	21066189453125	62403.25	1	true	0	false	10	true
60238	3498858203125	685667890625	9	true	2	true	0	false
60237	3584209375	68305828125	8	true	0	false	0	false
60228	2121791259765620	638658984375	2	true	1	true	12	true
60227	1.66918e+16	6474518359375	1	true	0	false	7	true
60226	544116650390625	655827421875	5	true	0	false	0	false
60225	54474150390625	6501583984375	4	true	2	true	6	true
60223	9464310913085930	64777640625	5	true	0	false	7	true
60222	5081650390625	788737890625	25	true	1	true	1	true
60221	433459326171875	79333609375	11	true	0	false	0	false
60220	252361572265625	6279893359375	2	true	7	true	2	true
60219	1.58862e+16	62255671875	5	true	0	false	5	true
60215	467499267578125	670511015625	2	true	0	false	8	true
60213	652554345703125	64707984375	2	true	0	false	10	true
60210	37592296875	70769109375	14	true	1	true	2	true
60209	3652787890625	714496328125	10	true	0	false	1	true
60207	344532734375	697545625	4	true	0	false	10	true
60205	411109521484375	6433407421875	2	true	0	false	12	true
60203	557496484375	676089140625	4	true	0	false	7	true
60197	161099619140625	791637421875	3	true	0	false	16	true
60193	2707255078125	6350926953125	5	true	0	false	1	true
60191	47736396484375	684849375	2	true	0	false	12	true
60190	467282373046875	699915703125	2	true	1	true	8	true
60189	523638232421875	716820234375	2	true	2	true	7	true
60187	7852939453125	66047953125	3	true	0	false	3	true
60184	4.28915e+16	71220703125	7	true	0	false	0	false
60183	1.94742e+16	706219375	35	true	0	false	0	false
60176	29183056640625	6455106640625	8	true	0	false	1	true
60175	30141931640625	652893671875	12	true	0	false	2	true
60174	4249753515625	678134375	3	true	0	false	15	true
60173	41380	6822978125	0	false	4	true	1	true
60170	4276982421875	6551964453125	12	true	0	false	4	true
60169	4064177734375	6628334375	4	true	0	false	1	true
60168	417908984375	692238671875	31	true	0	false	0	false
60167	4176975390625	69672390625	20	true	1	true	0	false
60159	30112576171875	722277578125	12	true	0	false	0	false
60158	421350634765625	734404453125	11	true	0	false	2	true
60157	48025888671875	730095625	2	true	0	false	11	true
60151	41569703125	64873875	10	true	0	false	1	true
60150	8353767578125	602942265625	3	true	0	false	4	true
60149	747285498046875	6113922265625	11	true	1	true	1	true
60147	760085791015625	62627828125	8	true	0	false	6	true
60144	95158740234375	6133914453125	2	true	7	true	0	false
60143	11194724609375	621701484375	8	true	0	false	1	true
60142	134427099609375	630991171875	2	true	5	true	0	false
60141	122786328125	6131093359375	2	true	0	false	37	true
60139	108001982421875	636891796875	6	true	1	true	0	false
60136	278003515625	77652609375	9	true	1	true	7	true
60135	27600556640625	790127734375	3	true	4	true	2	true
60133	97418125	6553081640625	12	true	1	true	0	false
60131	30658599609375	7566459375	2	true	1	true	2	true
60130	3369971875	7611271875	4	true	0	false	6	true
60129	3307549609375	766189921875	12	true	0	false	3	true
60126	319233515625	770531015625	2	true	1	true	20	true
60123	32216673828125	7855796875	1	true	0	false	7	true
60119	32767201171875	79283046875	11	true	0	false	1	true
60118	204936953125	593984609375	15	true	0	false	2	true
60117	20821005859375	60004140625	8	true	1	true	1	true
60111	41543546875	63461.75	9	true	1	true	1	true
60110	70754462890625	5960463671875	32	true	0	false	0	false
60109	640025927734375	58937328125	9	true	0	false	0	false
60106	3752604296875	6462900390625	2	true	0	false	2	true
60104	400396640625	6315689453125	0	false	0	false	13	true
60103	3978136328125	6387495703125	1	true	0	false	3	true
60101	408780625	622368984375	4	true	0	false	14	true
60097	3822789794921870	769866328125	0	false	0	false	9	true
60095	2589646728515620	669353671875	25	true	0	false	2	true
60094	4472198828125	703282890625	12	true	0	false	2	true
60093	45286078125	703894140625	18	true	0	false	0	false
60091	4361887890625	676194375	10	true	1	true	0	false
60088	5434579467773430	6070894140625	3	true	0	false	9	true
60087	174175634765625	6044055078125	4	true	0	false	6	true
60081	4616043359375	692623671875	12	true	0	false	2	true
60079	1901712109375	6137990625	4	true	0	false	0	false
60074	3615758203125	6305954296875	7	true	0	false	0	false
60073	3414183984375	6393417578125	2	true	1	true	12	true
60071	35816234375	6494116796875	5	true	1	true	4	true
60070	296778203125	5823414453125	3	true	0	false	43	true
60069	29497681640625	5877458984375	0	false	27	true	7	true
60068	329888125	6453758984375	3	true	0	false	5	true
60065	29839826171875	5989528125	6	true	0	false	0	false
60064	30546921875	632344609375	0	false	0	false	5	true
60063	29672798828125	6172085546875	7	true	1	true	19	true
60061	2827309375	5960219140625	0	false	1	true	5	true
60060	3240344140625	621845703125	15	true	0	false	0	false
60056	26537935546875	5935890625	2	true	1	true	10	true
60055	26927615234375	6001104296875	3	true	0	false	10	true
60052	2795153125	6120773046875	0	false	0	false	24	true
60051	27551927734375	6084051953125	1	true	0	false	8	true
60043	42775125	6253353125	7	true	2	true	3	true
60041	4515526171875	66549109375	4	true	1	true	0	false
60038	1962837109375	57608453125	12	true	1	true	2	true
60037	18577248046875	5794443359375	5	true	0	false	2	true
60035	18949869140625	5685850390625	7	true	1	true	3	true
60033	1.28018e+16	6701953125	15	true	0	false	1	true
60031	17008123046875	5821875390625	4	true	0	false	20	true
60029	17339625	59712078125	4	true	0	false	5	true
60027	18675017578125	5979911328125	7	true	1	true	1	true
60026	30035234375	74021171875	2	true	0	false	5	true
60024	148395185546875	579666640625	10	true	0	false	0	false
60023	160292607421875	5775085546875	1	true	0	false	12	true
60021	160129306640625	56321046875	0	false	27	true	0	false
60020	3910516015625	701110859375	2	true	0	false	12	true
60019	4056728515625	72225359375	9	true	0	false	0	false
60014	146717529296875	564134609375	2	true	0	false	11	true
60013	132697763671875	574844140625	6	true	1	true	0	false
60009	21178658203125	5780357421875	4	true	0	false	1	true
60007	20802189453125	5565195703125	3	true	0	false	5	true
60006	131037822265625	5510954296875	7	true	5	true	0	false
60003	128649912109375	5388420703125	0	false	0	false	9	true
60000	4371978125	6170441015625	4	true	1	true	7	true
59999	445773828125	6251333203125	22	true	0	false	0	false
59996	9886466064453120	694228046875	26	true	0	false	6	true
59993	2094853515625	5400108984375	1	true	0	false	17	true
59991	1.88848e+16	7297309375	11	true	0	false	1	true
59989	122251552734375	565828125	6	true	0	false	1	true
59987	653457763671875	5738442578125	7	true	0	false	0	false
59986	26970359375	57548234375	1	true	0	false	18	true
59985	259586796875	5679481640625	16	true	0	false	0	false
59983	2600818359375	558761875	0	false	1	true	18	true
59982	22811349609375	5862984375	3	true	1	true	2	true
59979	24269033203125	562394765625	3	true	0	false	6	true
59975	3290571875	6013151953125	8	true	0	false	3	true
59973	35192984375	6159241015625	3	true	0	false	5	true
59972	3461482421875	59146671875	1	true	0	false	12	true
59971	3491653125	5879441796875	17	true	0	false	1	true
59969	32687421875	58377953125	5	true	0	false	3	true
59967	33534953125	5653432421875	3	true	3	true	11	true
59964	4618460546875	5769288671875	11	true	1	true	2	true
59963	4692754296875	5705520703125	0	false	0	false	18	true
59961	14804166015625	61155609375	0	false	15	true	0	false
59959	46196265625	6051918359375	7	true	0	false	0	false
59957	2465573046875	58514078125	2	true	0	false	8	true
59955	44624546875	5940985546875	5	true	0	false	0	false
59951	1869819921875	54171	2	true	0	false	7	true
59949	101069140625	5969024609375	11	true	0	false	3	true
59948	361148203125	766313515625	14	true	0	false	10	true
59947	3755183984375	763624140625	18	true	1	true	1	true
59945	3557037109375	7848609375	22	true	0	false	0	false
59942	4820578125	6012910546875	2	true	0	false	3	true
59941	4900474609375	590359453125	14	true	0	false	0	false
59937	114326669921875	5767872265625	2	true	0	false	6	true
59936	9843009765625	5762271875	12	true	1	true	1	true
59935	99958642578125	5854480078125	20	true	0	false	1	true
59934	3648380859375	5829503515625	2	true	0	false	16	true
59933	262000146484375	5817627734375	0	false	0	false	15	true
59931	809246337890625	5631194140625	0	false	0	false	6	true
59929	105596591796875	5503059375	0	false	5	true	1	true
59928	3710398828125	6031029296875	9	true	0	false	4	true
59925	41700615234375	590439375	3	true	0	false	2	true
59923	481532568359375	58152890625	3	true	0	false	10	true
59922	4158940625	59321890625	1	true	0	false	4	true
59921	39943.25	5892409765625	9	true	0	false	6	true
59916	1501878662109370	5694109765625	1	true	1	true	9	true
59915	9546052856445310	5787430078125	3	true	0	false	7	true
59912	46399.75	6339633203125	4	true	1	true	7	true
59911	456707421875	6424076171875	12	true	0	false	0	false
59910	4948173828125	6373131640625	12	true	0	false	1	true
59909	4839855078125	638134375	4	true	13	true	0	false
59906	4772215625	6200855859375	2	true	1	true	0	false
59900	2.00197e+16	78654578125	21	true	0	false	1	true
59899	2262906982421870	76073484375	1	true	0	false	22	true
59893	23456650390625	5413191015625	2	true	1	true	3	true
59892	124335771484375	5244639453125	0	false	0	false	9	true
59891	12394990234375	519139140625	3	true	1	true	14	true
59890	135100400390625	5103246875	4	true	0	false	10	true
59889	14098521484375	516784921875	9	true	0	false	0	false
59888	4737282421875	663064296875	14	true	1	true	0	false
59887	479595078125	6759634375	4	true	1	true	3	true
59880	1488412353515620	5101512890625	18	true	1	true	1	true
59879	9326912841796870	503606640625	1	true	2	true	13	true
59878	43185859375	740326796875	5	true	1	true	1	true
59877	4162412109375	7397853125	6	true	0	false	2	true
59874	949028564453125	466693515625	2	true	0	false	9	true
59873	901287109375	461697421875	1	true	6	true	0	false
59871	9041326171875	5364515234375	6	true	0	false	0	false
59869	8342844848632810	474208671875	0	false	0	false	9	true
59867	1.27034e+16	4782341796875	11	true	0	false	15	true
59865	30748369140625	4967552734375	11	true	0	false	1	true
59863	226138623046875	484082734375	12	true	0	false	3	true
59860	298175244140625	4669616015625	5	true	0	false	5	true
59859	2753562255859370	4557453515625	9	true	2	true	1	true
59858	4226767578125	4539609765625	1	true	1	true	7	true
59854	47916806640625	54967234375	12	true	0	false	0	false
59853	4444802734375	5454489453125	15	true	1	true	0	false
59852	487456396484375	479335078125	1	true	0	false	8	true
59851	560660693359375	4759469140625	5	true	0	false	6	true
59849	582087548828125	5519762109375	5	true	1	true	7	true
59848	421192578125	562731328125	3	true	0	false	1	true
59845	315564501953125	534008515625	12	true	0	false	0	false
59843	3028565673828120	523469140625	2	true	0	false	6	true
59841	1.06897e+16	5352024609375	2	true	1	true	7	true
59837	1304783203125	4328844140625	3	true	0	false	6	true
59835	7363962890625	45893109375	0	false	0	false	14	true
59829	533748876953125	6136318359375	6	true	0	false	4	true
59828	399892734375	75985875	3	true	0	false	5	true
59827	4085047265625	7733046875	16	true	2	true	0	false
59825	4124530078125	789151484375	14	true	0	false	2	true
59823	3866076171875	7757384375	22	true	0	false	1	true
59820	37335828125	5730124609375	3	true	0	false	4	true
59819	36271984375	56247125	17	true	0	false	0	false
59816	3742449609375	794307109375	21	true	0	false	0	false
59814	784446240234375	4854162890625	2	true	0	false	4	true
59813	72415947265625	4888686328125	0	false	0	false	4	true
59811	91072490234375	4902745703125	1	true	0	false	4	true
59810	94501865234375	4785280078125	0	false	0	false	10	true
59809	91257421875	47519875	1	true	0	false	9	true
59808	780791064453125	505539375	14	true	0	false	0	false
59807	82877001953125	5123560546875	2	true	0	false	11	true
59803	794797705078125	468265546875	7	true	0	false	1	true
59801	652819677734375	5199106640625	1	true	0	false	11	true
59797	50674833984375	5104419921875	1	true	0	false	7	true
59793	70962646484375	537906328125	3	true	0	false	2	true
59792	4252505078125	5481994140625	3	true	1	true	11	true
59791	4399193359375	5385246484375	19	true	1	true	1	true
59789	434627890625	56151734375	2	true	0	false	5	true
59787	4586349609375	5418106640625	0	false	0	false	4	true
59785	487800546875	565238984375	30	true	3	true	2	true
59783	4745276171875	52709078125	3	true	0	false	0	false
59780	113138603515625	4891114453125	5	true	0	false	1	true
59778	138418154296875	4801058203125	0	false	0	false	12	true
59777	14195599609375	46193421875	2	true	0	false	3	true
59775	1196043359375	4693534375	1	true	0	false	8	true
59772	2345582421875	4697951171875	19	true	0	false	11	true
59771	23612126953125	4687887109375	19	true	0	false	12	true
59770	22045150390625	4767259765625	0	false	0	false	2	true
59768	18033966796875	5156788671875	0	false	16	true	1	true
59767	19433771484375	5126636328125	15	true	1	true	0	false
59766	17874763671875	4933125390625	10	true	0	false	5	true
59765	1939298828125	4901748828125	2	true	7	true	2	true
59764	1820848828125	471481875	1	true	0	false	14	true
59763	167772421875	4783603515625	1	true	1	true	6	true
59759	22347642578125	4579010546875	1	true	0	false	21	true
59757	17404783203125	4567509375	0	false	0	false	7	true
59749	1525686328125	5281433203125	1	true	0	false	8	true
59747	4896121484375	69361625	1	true	1	true	2	true
59745	2409964453125	519839453125	1	true	0	false	11	true
59744	49543916015625	4010290234375	2	true	0	false	9	true
59743	607354638671875	400661875	4	true	0	false	5	true
59741	65846865234375	4115246484375	2	true	0	false	11	true
59740	3142523828125	506745859375	10	true	0	false	15	true
59739	3132524609375	504341484375	11	true	1	true	12	true
59737	474746337890625	412472265625	13	true	0	false	1	true
59734	32056513671875	5111541796875	7	true	0	false	0	false
59733	32959140625	5156105859375	2	true	0	false	8	true
59731	79043662109375	430714375	2	true	0	false	9	true
59729	32300703125	501366015625	0	false	1	true	6	true
59727	30534755859375	4967680078125	9	true	1	true	0	false
59723	318258828125	52640421875	3	true	0	false	9	true
59720	29821734375	5161673828125	0	false	0	false	9	true
59717	3377334375	5017244140625	16	true	1	true	23	true
59716	318291171875	4790326171875	2	true	0	false	0	false
59715	32513375	4668230078125	1	true	0	false	17	true
59712	345228515625	534188046875	13	true	1	true	0	false
59711	33433359375	5377044921875	1	true	1	true	14	true
59710	27327443359375	517530546875	10	true	0	false	1	true
59709	2660990625	5173096875	1	true	0	false	13	true
59707	3574249609375	530812109375	18	true	0	false	3	true
59705	2845796484375	5024843359375	20	true	0	false	0	false
59701	34744140625	5520817578125	6	true	6	true	3	true
59700	3731474609375	51698640625	3	true	0	false	9	true
59694	46884796875	4851729296875	0	false	0	false	22	true
59693	48838.75	5050198828125	3	true	0	false	0	false
59691	25699642578125	53581421875	1	true	1	true	7	true
59687	3127210546875	54964609375	1	true	0	false	13	true
59685	37585265625	5493431640625	4	true	0	false	5	true
59683	2888305078125	5520769140625	7	true	0	false	0	false
59682	125935087890625	4125237890625	8	true	0	false	0	false
59681	130452587890625	42099671875	7	true	0	false	2	true
59679	115301201171875	43263765625	1	true	0	false	3	true
59677	1365055859375	4354169921875	3	true	0	false	23	true
59675	119669169921875	3991655078125	3	true	1	true	32	true
59673	10978119140625	39147.75	0	false	10	true	3	true
59671	406018046875	520740078125	0	false	0	false	1	true
59670	93105400390625	4128280078125	2	true	0	false	7	true
59669	83009326171875	4124764453125	0	false	1	true	14	true
59667	126270888671875	45026.75	16	true	1	true	27	true
59662	384722890625	463915625	1	true	6	true	4	true
59661	381632734375	47001875	13	true	0	false	1	true
59659	3728651953125	466997109375	5	true	0	false	1	true
59657	3592409765625	461673046875	0	false	0	false	10	true
59656	355291171875	489811015625	1	true	0	false	8	true
59655	364561953125	502381953125	1	true	5	true	0	false
59652	3848225390625	449199375	3	true	0	false	18	true
59647	91603046875	3949244140625	3	true	0	false	13	true
59646	4057109375	4693730859375	16	true	0	false	0	false
59645	403144609375	4769000390625	19	true	0	false	3	true
59644	106161181640625	3997251953125	4	true	2	true	15	true
59643	6298956909179680	3941878515625	1	true	0	false	24	true
59642	4352210546875	4571445703125	7	true	0	false	18	true
59639	1373489990234370	386745703125	6	true	0	false	8	true
59638	33279853515625	3630379296875	1	true	17	true	0	false
59637	407257666015625	3685628515625	15	true	0	false	0	false
59636	3244619873046870	3912862109375	2	true	6	true	13	true
59635	2224749755859370	370745078125	14	true	0	false	0	false
59631	1.79982e+16	41341109375	0	false	0	false	4	true
59624	3007662109375	4622289453125	2	true	0	false	0	false
59621	159226025390625	4392545703125	0	false	0	false	25	true
59620	459259375	4418048828125	8	true	0	false	0	false
59618	44384078125	484481796875	12	true	0	false	2	true
59616	99679833984375	333421171875	1	true	0	false	7	true
59615	1581500732421870	3412261328125	4	true	0	false	5	true
59613	1624760986328120	32429072265625	4	true	0	false	4	true
59611	6845647583007810	3467846484375	11	true	0	false	8	true
59610	476958544921875	329955703125	0	false	0	false	23	true
59609	45921201171875	3241802734375	2	true	1	true	13	true
59607	29771279296875	3368215234375	0	false	0	false	8	true
59605	3746555908203120	3292831640625	0	false	0	false	8	true
59603	4137376953125	34233453125	2	true	1	true	4	true
59599	2944355712890620	313340625	5	true	0	false	4	true
59595	155454736328125	497404140625	20	true	0	false	3	true
59594	22010962890625	5029117578125	0	false	0	false	9	true
59593	23026396484375	505631328125	0	false	0	false	11	true
59590	70611796875	3649888671875	0	false	16	true	2	true
59589	705771435546875	364388671875	0	false	16	true	2	true
59588	11335455078125	364350859375	7	true	0	false	0	false
59587	981994921875	3689872265625	0	false	7	true	1	true
59586	763971435546875	3603497265625	0	false	0	false	10	true
59584	867723828125	3749491796875	0	false	6	true	0	false
59582	12378798828125	370878984375	0	false	0	false	13	true
59579	717400341796875	3793923046875	10	true	0	false	3	true
59577	1379459765625	38571515625	0	false	0	false	8	true
59574	13701345703125	3592851171875	0	false	1	true	0	false
59571	6450466796875	3511273828125	8	true	0	false	0	false
59569	160775576171875	37118296875	0	false	0	false	3	true
59566	24665103515625	447885078125	1	true	0	false	8	true
59565	2505221484375	4496221484375	13	true	0	false	0	false
59564	24181716796875	4217466015625	15	true	0	false	1	true
59563	23308158203125	4392848828125	9	true	0	false	1	true
59562	24230025390625	4011257421875	10	true	0	false	1	true
59561	23366990234375	3951633203125	10	true	0	false	1	true
59559	25028263671875	4134091796875	0	false	0	false	9	true
59557	2446708203125	40877515625	11	true	0	false	0	false
59555	220199375	435816875	0	false	1	true	3	true
59550	26660328125	462838359375	7	true	1	true	2	true
59549	26053681640625	4772884375	8	true	0	false	4	true
59548	219100625	38503.75	0	false	0	false	10	true
59547	2069140234375	3713027734375	1	true	0	false	9	true
59545	48671421875	4655780078125	1	true	0	false	6	true
59544	2607136328125	3968676171875	0	false	0	false	1	true
59540	32605779296875	4184094921875	1	true	0	false	26	true
59539	31675751953125	416728984375	15	true	0	false	6	true
59537	3133502734375	3988924609375	1	true	0	false	17	true
59535	32399552734375	3991722265625	1	true	0	false	8	true
59531	24113314453125	3747332421875	5	true	1	true	17	true
59530	337187578125	432992265625	6	true	0	false	0	false
59529	31678474609375	4475742578125	4	true	5	true	1	true
59525	30460294921875	4322906640625	6	true	0	false	1	true
59522	31936662109375	3814121875	10	true	0	false	0	false
59516	4390121484375	4254766796875	10	true	1	true	26	true
59515	44048546875	4266271875	9	true	1	true	27	true
59513	42347828125	41815359375	2	true	0	false	10	true
59512	400323984375	4250442578125	5	true	0	false	0	false
59511	4002862109375	421363671875	12	true	0	false	0	false
59506	9193859375	321724921875	2	true	0	false	8	true
59505	10595634765625	328550859375	18	true	0	false	0	false
59503	10371978515625	3503783984375	1	true	0	false	13	true
59499	10111708984375	30700458984375	4	true	0	false	4	true
59497	66396298828125	32251677734375	1	true	0	false	5	true
59496	18471384765625	3612983984375	0	false	0	false	15	true
59495	1874927734375	3604475390625	0	false	0	false	21	true
59493	1794653125	3455547265625	6	true	0	false	5	true
59492	213278203125	35357.5	17	true	1	true	37	true
59491	22485642578125	3360593359375	5	true	0	false	0	false
59490	4363813671875	768273828125	1	true	16	true	0	false
59489	4375721875	776768828125	20	true	0	false	0	false
59487	20324275390625	3432041015625	3	true	0	false	11	true
59485	2508094921875	3504378125	15	true	0	false	1	true
59484	3741824462890620	26777466796875	0	false	0	false	8	true
59483	290103125	26408896484375	0	false	0	false	11	true
59481	1854449609375	379196875	0	false	0	false	8	true
59475	157873974609375	264600546875	2	true	0	false	8	true
59473	47045140625	76612734375	52	true	0	false	0	false
59469	22918580078125	3181805859375	1	true	0	false	10	true
59468	5058384765625	2415445703125	0	false	0	false	17	true
59467	384505078125	24891771484375	0	false	0	false	7	true
59463	257626513671875	28085078125	1	true	1	true	12	true
59462	438740859375	402631015625	0	false	0	false	31	true
59461	43477234375	39080640625	10	true	0	false	1	true
59457	10269755859375	29880412109375	14	true	1	true	0	false
59456	4861948828125	4174339453125	0	false	16	true	0	false
59455	4885961328125	4221919140625	17	true	0	false	0	false
59454	4722528125	4051605078125	1	true	0	false	0	false
59453	4581685546875	410780859375	0	false	0	false	16	true
59451	49235390625	4135316015625	0	false	0	false	10	true
59447	494383984375	438610546875	8	true	0	false	1	true
59438	6879525390625	28327025390625	2	true	0	false	10	true
59437	631313330078125	2863430078125	7	true	0	false	2	true
59436	8779677734375	277115703125	0	false	0	false	11	true
59435	94290361328125	2750611328125	6	true	0	false	16	true
59433	73528017578125	280061484375	0	false	6	true	1	true
59432	1049825390625	27385255859375	19	true	1	true	25	true
59431	10708171875	2681365234375	0	false	0	false	10	true
59430	105130751953125	2826305078125	1	true	0	false	9	true
59427	548706298828125	28346365234375	0	false	0	false	12	true
59423	508130322265625	29070099609375	8	true	0	false	11	true
59421	7499939453125	26370982421875	6	true	0	false	8	true
59416	18124736328125	4155543359375	13	true	1	true	11	true
59415	19195857421875	41420359375	10	true	0	false	0	false
59414	17135416015625	4113476171875	8	true	0	false	17	true
59411	18540888671875	3967696484375	0	false	0	false	9	true
59408	38440166015625	22316607421875	2	true	0	false	11	true
59407	3703498046875	209037734375	0	false	0	false	9	true
59403	561587548828125	2182352734375	0	false	1	true	10	true
59402	80036591796875	207794375	0	false	0	false	16	true
59401	68773681640625	214446484375	4	true	0	false	8	true
59399	89648388671875	20587353515625	13	true	0	false	0	false
59397	754328466796875	19071611328125	0	false	0	false	15	true
59393	9918837890625	1826548828125	1	true	0	false	4	true
59392	23104931640625	160112880859375	21	true	1	true	17	true
59391	1312049072265620	159705849609375	7	true	1	true	7	true
59389	365508984375	16776072265625	0	false	1	true	5	true
59388	5683556640625	156864423828125	7	true	1	true	0	false
59387	639037255859375	146181591796875	7	true	0	false	3	true
59386	780290478515625	160374892578125	1	true	0	false	5	true
59385	80734677734375	15350203125	13	true	0	false	0	false
59384	13121203125	18044392578125	1	true	3	true	14	true
59383	137994560546875	18005830078125	0	false	0	false	13	true
59381	93244873046875	16656744140625	0	false	0	false	9	true
59378	151339775390625	17843779296875	7	true	0	false	0	false
59377	15412427734375	1744898828125	19	true	1	true	0	false
59376	18266056640625	161620927734375	9	true	0	false	10	true
59375	1912964453125	16181015625	7	true	0	false	4	true
59373	150206689453125	19083015625	0	false	1	true	11	true
59368	212200703125	17551978515625	0	false	0	false	6	true
59367	21165669921875	161461201171875	6	true	1	true	0	false
59365	1637198046875	158445791015625	7	true	0	false	0	false
59363	19834404296875	162581123046875	0	false	0	false	12	true
59359	124643681640625	16797736328125	0	false	1	true	1	true
59354	15992740234375	18428806640625	5	true	0	false	0	false
59353	16483791015625	1806645703125	7	true	0	false	4	true
59351	71676904296875	17969814453125	0	false	0	false	9	true
59349	17428328125	17594939453125	3	true	0	false	10	true
59348	2930636474609370	1884071484375	0	false	0	false	14	true
59345	628142041015625	1872854296875	14	true	1	true	16	true
59341	2184538671875	15130201171875	5	true	0	false	4	true
59338	1.29373e+16	20702439453125	13	true	2	true	22	true
59334	170049765625	22989333984375	1	true	0	false	11	true
59333	1743380859375	22442505859375	0	false	1	true	8	true
59331	121077587890625	123552529296875	3	true	1	true	9	true
59329	16670392578125	2141351171875	2	true	2	true	12	true
59327	2259940234375	19559076171875	0	false	0	false	7	true
59321	2790401171875	43459765625	6	true	0	false	0	false
59320	16795447265625	30977484375	7	true	0	false	0	false
59319	17309322265625	3033958984375	4	true	0	false	11	true
59318	136916064453125	29153697265625	1	true	1	true	12	true
59317	134945166015625	27343556640625	14	true	0	false	0	false
59315	14858001953125	30459048828125	0	false	0	false	7	true
59314	40156609375	390789765625	0	false	0	false	4	true
59313	408921953125	3794538671875	0	false	5	true	0	false
59312	151621826171875	3372426953125	0	false	0	false	13	true
59311	15622892578125	3483408984375	0	false	0	false	9	true
59310	1956026953125	30580306640625	0	false	0	false	15	true
59309	2028505078125	31947923828125	12	true	1	true	0	false
59306	16913349609375	28390162109375	1	true	0	false	12	true
59305	162004208984375	2832407421875	13	true	0	false	7	true
59303	3972236328125	3675303515625	6	true	0	false	0	false
59302	32418923828125	354380078125	0	false	0	false	4	true
59301	3151819140625	354699921875	0	false	0	false	9	true
59300	398773359375	347610859375	0	false	0	false	9	true
59297	3901544921875	3352212890625	10	true	0	false	0	false
59296	3511323828125	375356796875	9	true	0	false	1	true
59295	3435382421875	366844296875	4	true	0	false	22	true
59293	127059970703125	31589552734375	2	true	0	false	6	true
59282	375484140625	3966113671875	0	false	0	false	14	true
59279	3643003515625	42588296875	1	true	0	false	13	true
59273	371939990234375	14644412109375	0	false	0	false	8	true
59271	349210078125	40076015625	6	true	0	false	0	false
59270	457139609375	3590628125	7	true	1	true	3	true
59269	461771953125	360808671875	1	true	12	true	2	true
59267	4779134375	359067265625	11	true	0	false	1	true
59265	487460546875	374821171875	4	true	0	false	0	false
59262	30263005859375	325736484375	0	false	0	false	13	true
59261	2916964453125	306533125	4	true	0	false	0	false
59260	30784126953125	302142109375	0	false	0	false	30	true
59256	226522265625	24463015625	0	false	0	false	5	true
59255	225399140625	22478576171875	8	true	0	false	0	false
59254	223846953125	26001158203125	0	false	0	false	8	true
59253	204821328125	27266875	2	true	0	false	13	true
59251	11900607421875	33800203125	2	true	0	false	0	false
59248	184743359375	256369453125	1	true	1	true	0	false
59247	18346470703125	26890400390625	12	true	0	false	0	false
59245	24234251953125	265630078125	0	false	0	false	5	true
59242	20800306640625	24651271484375	0	false	1	true	4	true
59239	23109072265625	21087806640625	0	false	0	false	10	true
59237	21632599609375	28614693359375	0	false	0	false	3	true
59236	28038826171875	2796741015625	15	true	19	true	0	false
59235	28226064453125	2793293359375	13	true	21	true	0	false
59232	257278984375	2587519140625	0	false	0	false	12	true
59231	27009525390625	2563284765625	7	true	0	false	9	true
59227	25172412109375	23550154296875	9	true	1	true	0	false
59225	26559470703125	294900390625	0	false	0	false	11	true
59222	10015158203125	2488958203125	14	true	0	false	0	false
59221	1103126171875	24669427734375	0	false	0	false	6	true
59220	11446853515625	2272894921875	8	true	0	false	0	false
59219	122748447265625	23527216796875	1	true	0	false	11	true
59215	100902373046875	22218279296875	3	true	0	false	2	true
59214	124100537109375	25359328125	4	true	0	false	16	true
59212	2810298046875	3661335546875	0	false	0	false	11	true
59211	27671580078125	3602059375	1	true	0	false	9	true
59209	2807510546875	3743503125	0	false	4	true	0	false
59208	15443240234375	2495871484375	1	true	0	false	8	true
59206	22312767578125	111806572265625	5	true	0	false	4	true
59205	2043728515625	109627158203125	0	false	0	false	11	true
59202	27922265625	20258236328125	7	true	0	false	4	true
59201	2842773046875	19874310546875	10	true	0	false	0	false
59200	2810536328125	18046107421875	0	false	0	false	22	true
59199	27871306640625	16669138671875	0	false	0	false	14	true
59198	28348373046875	3435180859375	1	true	0	false	10	true
59191	29220732421875	19898724609375	0	false	0	false	11	true
59188	2507508984375	114616318359375	0	false	16	true	0	false
59187	2471891015625	105215693359375	11	true	0	false	0	false
59186	25855076171875	107313681640625	11	true	2	true	64	true
59183	297025546875	16515	7	true	1	true	7	true
59181	2511748046875	874899609375	7	true	0	false	1	true
59180	2726591015625	1092571484375	0	false	0	false	7	true
59179	2641826171875	120295517578125	6	true	1	true	1	true
59178	294684609375	754578564453125	6	true	0	false	1	true
59177	29751599609375	100722236328125	5	true	0	false	0	false
59173	26703794921875	20885154296875	10	true	0	false	0	false
59172	31289189453125	2787221484375	5	true	1	true	2	true
59171	31089533203125	26013708984375	0	false	0	false	11	true
59168	29004486328125	1385778125	0	false	0	false	23	true
59167	29560068359375	1455355859375	1	true	0	false	8	true
59166	258303203125	163092783203125	7	true	0	false	2	true
59165	24653330078125	1663566015625	4	true	0	false	0	false
59163	3080459765625	107657900390625	7	true	0	false	0	false
59161	28789515625	1256762109375	8	true	0	false	0	false
59158	310061953125	3387258544921870	9	true	0	false	0	false
59157	30910701171875	1.85428e+16	8	true	0	false	0	false
59149	31193052734375	664752001953125	0	false	0	false	5	true
59144	3335411328125	2978258203125	3	true	0	false	16	true
59143	3403630859375	3017488671875	4	true	1	true	19	true
59141	33232328125	28551669921875	7	true	0	false	0	false
59139	36043265625	2769000390625	9	true	0	false	0	false
59136	3322800390625	33302609375	3	true	0	false	5	true
59135	3536172265625	33859953125	7	true	0	false	6	true
59134	3671412109375	331692734375	0	false	7	true	9	true
59129	31311837890625	13473009765625	0	false	0	false	9	true
59127	512501513671875	119504443359375	0	false	0	false	17	true
59124	4247642578125	27647994140625	10	true	0	false	1	true
59123	4397055078125	27627240234375	1	true	0	false	11	true
59121	3632297265625	25403423828125	1	true	0	false	25	true
59120	3936379296875	2842783203125	1	true	0	false	8	true
59119	3852416796875	2832026171875	8	true	1	true	26	true
59117	3538549609375	22489529296875	4	true	0	false	0	false
59110	84560791015625	605524267578125	1	true	0	false	15	true
59109	91436103515625	651978271484375	0	false	0	false	10	true
59108	667687548828125	88492216796875	1	true	0	false	7	true
59107	80543837890625	940271484375	0	false	0	false	4	true
59105	85166455078125	103150087890625	0	false	0	false	9	true
59103	10418875	638177685546875	7	true	0	false	0	false
59101	84850458984375	493899755859375	19	true	0	false	0	false
59100	12038724609375	659568310546875	25	true	0	false	0	false
59098	109106650390625	79440400390625	1	true	0	false	27	true
59097	113941748046875	742877197265625	9	true	0	false	3	true
59093	132026025390625	62170625	0	false	0	false	14	true
59091	70313349609375	527235595703125	1	true	1	true	9	true
59090	1426523828125	738997998046875	7	true	0	false	0	false
59088	32385533203125	21427103515625	9	true	0	false	5	true
59087	31703904296875	2046108203125	0	false	0	false	7	true
59085	100042568359375	4015228759765620	0	false	0	false	5	true
59078	37676578125	2076376953125	3	true	0	false	5	true
59077	390266796875	2179698828125	1	true	0	false	8	true
59075	39438296875	19937916015625	0	false	0	false	16	true
59073	90248115234375	210401513671875	4	true	0	false	1	true
59069	3720389453125	30846830078125	0	false	0	false	1	true
59065	6183884765625	645038427734375	0	false	10	true	1	true
59064	1420951171875	133842265625	0	false	0	false	10	true
59063	13574650390625	132038857421875	8	true	0	false	3	true
59062	9939455078125	129723798828125	6	true	0	false	8	true
59061	93543310546875	133743681640625	7	true	0	false	0	false
59059	87954912109375	128787412109375	6	true	0	false	1	true
59058	162544521484375	137875849609375	2	true	1	true	18	true
59056	1165617578125	13558669921875	0	false	7	true	6	true
59054	16429966796875	10988205078125	0	false	0	false	6	true
59053	168818984375	9092794921875	0	false	5	true	0	false
59049	123619990234375	144199521484375	0	false	0	false	8	true
59048	146377470703125	99859287109375	0	false	0	false	7	true
59047	14634537109375	10541615234375	0	false	15	true	0	false
59045	18499107421875	12919787109375	0	false	0	false	4	true
59038	4782429296875	26989955078125	1	true	0	false	15	true
59037	47163890625	27655837890625	8	true	0	false	0	false
59036	477373984375	2302399609375	0	false	1	true	19	true
59035	468446015625	23682703125	1	true	0	false	14	true
59033	45950046875	244540234375	9	true	0	false	2	true
59032	481759296875	20239826171875	12	true	0	false	2	true
59031	484973359375	19152830078125	32	true	1	true	6	true
59025	372692265625	18435400390625	0	false	0	false	1	true
59024	44885703125	18649708984375	0	false	0	false	7	true
59023	4276839453125	16482533203125	1	true	5	true	0	false
59021	4593400390625	19597525390625	14	true	0	false	3	true
59018	4235541796875	24109158203125	1	true	1	true	28	true
59017	407947421875	1846278125	9	true	0	false	7	true
59013	489178515625	2519251171875	2	true	0	false	0	false
59009	31257095703125	1774792578125	1	true	0	false	6	true
59007	79337236328125	8621271362304680	8	true	1	true	0	false
59006	456140234375	142305830078125	40	true	1	true	5	true
59005	4556190234375	143914638671875	39	true	1	true	5	true
59003	46498625	143546318359375	11	true	1	true	1	true
59001	4482512109375	140008515625	1	true	0	false	5	true
59000	4445200390625	96346650390625	7	true	0	false	0	false
58999	4486334375	998968359375	5	true	0	false	1	true
58998	4202266796875	1181265625	0	false	0	false	6	true
58997	423448515625	120531806640625	6	true	0	false	0	false
58995	4271006640625	1446091796875	0	false	0	false	12	true
58994	383615546875	13298708984375	0	false	0	false	10	true
58993	3938387109375	135401591796875	8	true	1	true	3	true
58991	4350542578125	111888330078125	5	true	0	false	0	false
58989	411404296875	118507763671875	20	true	0	false	0	false
58987	3588283984375	13676876953125	0	false	0	false	8	true
58985	4453846875	11229990234375	8	true	0	false	0	false
58984	3938791796875	1608228125	7	true	0	false	0	false
58983	393633828125	16036818359375	7	true	0	false	0	false
58979	389130234375	16504396484375	8	true	1	true	2	true
58977	3902721875	15307337890625	0	false	0	false	10	true
58972	3365231640625	1458608984375	12	true	1	true	0	false
58971	3351476953125	159452314453125	0	false	0	false	8	true
58969	3593738671875	155309140625	0	false	0	false	7	true
58961	249769921875	597912646484375	0	false	0	false	8	true
58959	3547271875	113213095703125	1	true	0	false	2	true
58958	467757890625	11977587890625	14	true	1	true	4	true
58957	4796475390625	134568037109375	0	false	10	true	0	false
58955	4914828125	1458869921875	11	true	0	false	0	false
58953	32742734375	3183705810546870	1	true	0	false	0	false
58949	416892236328125	793385888671875	7	true	0	false	1	true
58948	29533234375	335526953125	0	false	0	false	18	true
58944	341200078125	657326318359375	15	true	0	false	0	false
58943	3551085546875	5058005859375	11	true	0	false	0	false
58942	228989296875	56093505859375	0	false	0	false	15	true
58941	2155915234375	554349560546875	4	true	0	false	0	false
58936	3292387890625	84449267578125	1	true	0	false	20	true
58934	111468818359375	1.05417e+16	0	false	0	false	8	true
58933	120442353515625	6963568115234370	0	false	0	false	11	true
58932	126456123046875	2330748779296870	0	false	0	false	15	true
58931	130669384765625	30868427734375	10	true	0	false	0	false
58926	21749099609375	83112802734375	0	false	0	false	9	true
58925	19554849609375	786179736328125	5	true	0	false	2	true
58921	3699976171875	815363916015625	2	true	0	false	21	true
58920	19456275390625	52359794921875	2	true	0	false	21	true
58919	18923232421875	499813330078125	7	true	0	false	0	false
58917	19145748046875	4052533935546870	17	true	0	false	0	false
58914	4665822265625	3428656494140620	0	false	4	true	0	false
58910	411310078125	2667450439453120	23	true	0	false	1	true
58909	4089615625	3491940185546870	11	true	0	false	7	true
58908	233803046875	2541390869140620	2	true	30	true	15	true
58907	23316185546875	2587578125	2	true	27	true	9	true
58906	422637265625	1.94718e+16	12	true	0	false	0	false
58904	3824630078125	2074646728515620	0	false	0	false	32	true
58903	38542203125	2645756103515620	6	true	0	false	0	false
58902	3728398828125	999421875	0	false	2	true	11	true
58901	37516265625	131051513671875	16	true	0	false	0	false
58897	357761953125	110582275390625	8	true	0	false	0	false
58896	4393413671875	2661504150390620	10	true	0	false	3	true
58891	2271441015625	3537066650390620	18	true	0	false	0	false
58888	24858416015625	474743896484375	6	true	0	false	0	false
58887	26549943359375	1.90973e+16	0	false	0	false	13	true
58886	851802490234375	55491591796875	0	false	1	true	0	false
58885	9667096557617180	732638330078125	11	true	0	false	3	true
58881	3188959716796870	48623408203125	5	true	0	false	0	false
58879	3290846435546870	67956865234375	11	true	0	false	0	false
58874	4005822448730460	2807928466796870	0	false	0	false	10	true
58873	4592397766113280	223356494140625	0	false	0	false	11	true
58871	1.02391e+16	340440966796875	10	true	1	true	0	false
58866	14546220703125	3382450927734370	17	true	0	false	0	false
58865	161245205078125	2875078369140620	16	true	0	false	0	false
58863	1712180859375	15247685546875	11	true	0	false	0	false
58860	559607373046875	1.10722e+16	0	false	0	false	7	true
58859	2772759521484370	11145703125	0	false	0	false	1	true
58855	183813515625	492947265625	12	true	0	false	0	false
58853	29804.75	3.55501e+16	9	true	0	false	0	false
58851	491419921875	4487896484375	6	true	0	false	4	true
58849	48095671875	5713896484375	13	true	0	false	0	false
