# Supplementary material for: A Novel Liquid Biopsy Method Based on Specific Combinations of Vesicular Markers Allows Us to Discriminate Prostate Cancer from Hyperplasia
Source: Cells. 2024 Jul 31;13(15):1286. doi: 10.3390/cells13151286 (PMC11311686; doi:10.3390/cells13151286)
Supplement: Supplementary file 1 [file cells-13-01286-s001.zip › Dataset S1-Raw data CODI BiliGeCT Prostata/Raw data CODI BiliGeCT Prostata/090223_STAT3_Cyclin_D1_PR20-03-2__counting_scatter.xlsx]

## Sheet: 090223_STAT3_Cyclin_D1_PR20-03-
counting parameters
radius (nm)	300
bin width (nm)	20
locs in bin threshold	1
active channels
channel name	channel reference	min	max
Channel 0	ch0	1	10000000
Channel 1	ch1	1	10000000
Channel 2	ch2	1	10000000
clusters are positive for a channel if their counts fall within min (inclusive) and max (exclusive) for that channel
	population phenotypes	number of clusters
triple positive	Channel 0, Channel 1, Channel 2	109
double positive	Channel 0, Channel 1	31
double positive	Channel 0, Channel 2	264
double positive	Channel 1, Channel 2	19
single positive	Channel 0	157
single positive	Channel 1	12
single positive	Channel 2	107
	total positive clusters	699
9 clusters were negative for every channel
all positive clusters are listed here
columns show counts and positivity for channels with thresholds switched on
to see the full data including negative clusters please export a csv from the counting histogram rather than the counting scatter plot
cluster id	centroid x (nm)	centroid y (nm)	count for Channel 0	positive for Channel 0	count for Channel 1	positive for Channel 1	count for Channel 2	positive for Channel 2
55386	2331883203125	75668359375	12	true	0	false	1	true
55385	2379108203125	754405546875	32	true	0	false	7	true
55383	26090123046875	756191640625	8	true	0	false	1	true
55381	24014697265625	73669109375	0	false	0	false	9	true
55379	2265920703125	773402421875	2	true	1	true	14	true
55378	22151875	711900234375	3	true	0	false	7	true
55377	23184984375	70525125	14	true	0	false	0	false
55376	2443042578125	694771875	11	true	0	false	0	false
55375	23950861328125	6939728125	12	true	0	false	0	false
55374	22137560546875	73157703125	6	true	2	true	6	true
55373	20914732421875	73836953125	8	true	1	true	2	true
55372	224878671875	693491328125	2	true	0	false	8	true
55371	21793521484375	68553953125	0	false	0	false	18	true
55369	19688228515625	747319453125	4	true	0	false	8	true
55367	23099673828125	68742078125	15	true	0	false	1	true
55365	25815265625	772899921875	7	true	0	false	1	true
55364	19967552734375	725676015625	2	true	1	true	4	true
55360	24762009765625	784041796875	10	true	0	false	3	true
55359	23620775390625	79633359375	0	false	0	false	10	true
55352	16820154296875	703981796875	29	true	0	false	1	true
55351	154354345703125	70560953125	4	true	0	false	7	true
55349	273464921875	766806015625	0	false	0	false	47	true
55347	16296228515625	7391396875	3	true	0	false	0	false
55345	278676328125	747063203125	8	true	0	false	0	false
55343	143700771484375	7012440625	3	true	0	false	7	true
55342	13743400390625	75650328125	10	true	1	true	0	false
55341	13694970703125	764044453125	6	true	0	false	8	true
55340	17757306640625	7176396875	3	true	0	false	9	true
55339	18189845703125	72717609375	2	true	0	false	7	true
55338	20585763671875	698963828125	2	true	17	true	1	true
55335	18516486328125	699758828125	20	true	0	false	0	false
55324	11200380859375	7734534375	22	true	0	false	0	false
55323	1197119921875	783068984375	10	true	0	false	4	true
55321	120945849609375	766086015625	6	true	1	true	3	true
55320	18697271484375	767213125	6	true	0	false	2	true
55319	16570005859375	7772946875	3	true	1	true	0	false
55317	17048326171875	793774609375	3	true	0	false	6	true
55316	84399296875	764168671875	5	true	0	false	6	true
55315	92552529296875	776928515625	12	true	0	false	1	true
55311	149606123046875	7953540625	8	true	0	false	0	false
55308	453962646484375	746829921875	9	true	0	false	1	true
55307	379892724609375	7341090625	18	true	0	false	1	true
55305	15295802734375	689857109375	18	true	2	true	1	true
55304	10345962890625	744326328125	3	true	0	false	14	true
55303	100140947265625	75851578125	3	true	1	true	6	true
55302	652139111328125	751746015625	3	true	0	false	2	true
55294	86763466796875	735884140625	3	true	0	false	9	true
55293	86635224609375	722245078125	8	true	0	false	0	false
55285	25654572265625	71862203125	7	true	0	false	3	true
55283	25690333984375	700251875	13	true	1	true	0	false
55282	1.33105e+16	729631171875	8	true	0	false	1	true
55281	218352490234375	738578984375	3	true	0	false	4	true
55280	27795919921875	785404375	15	true	0	false	0	false
55279	26777123046875	778574765625	21	true	0	false	0	false
55278	5079490051269530	7541734375	7	true	0	false	1	true
55277	180497900390625	752723125	0	false	0	false	7	true
55276	2961424609375	7925728125	12	true	0	false	0	false
55272	127750615234375	743955625	24	true	0	false	0	false
55271	1254426171875	73588953125	7	true	0	false	1	true
55269	118213310546875	73555671875	9	true	1	true	1	true
55266	26603001953125	7950434375	18	true	1	true	1	true
55260	11624595703125	70460515625	1	true	0	false	11	true
55259	105188369140625	7188559375	17	true	0	false	0	false
55258	24339080078125	614326640625	0	false	0	false	13	true
55257	25422927734375	6064603515625	11	true	0	false	0	false
55256	27277658203125	6107781640625	7	true	0	false	0	false
55255	2802887109375	6043690234375	1	true	1	true	11	true
55254	2296664453125	608256953125	2	true	9	true	1	true
55252	22003466796875	59409015625	10	true	0	false	7	true
55249	26200064453125	6179830859375	3	true	1	true	10	true
55248	243913828125	5930659765625	1	true	2	true	11	true
55247	25054078125	582516875	3	true	1	true	7	true
55245	118387490234375	690825078125	2	true	0	false	4	true
55243	24380919921875	628420078125	4	true	0	false	13	true
55242	20753912109375	66805171875	1	true	1	true	2	true
55241	1952227734375	67749125	21	true	0	false	4	true
55240	35021826171875	772717265625	1	true	0	false	21	true
55239	3301455810546870	77248609375	0	false	0	false	20	true
55237	97622607421875	703996953125	11	true	0	false	1	true
55234	21525712890625	781480625	2	true	0	false	1	true
55229	217415703125	653164296875	1	true	1	true	8	true
55228	141227568359375	730571953125	4	true	1	true	1	true
55220	2232142578125	5783815234375	10	true	0	false	1	true
55217	2155172265625	626348203125	3	true	0	false	9	true
55216	17238162109375	651661875	21	true	1	true	7	true
55215	16279017578125	6534621484375	21	true	0	false	0	false
55213	18246787109375	6495362109375	3	true	2	true	12	true
55211	28857630859375	722107578125	4	true	1	true	2	true
55210	26448501953125	6610071875	3	true	0	false	6	true
55209	26037119140625	64995875	0	false	0	false	9	true
55207	1971265625	641056015625	4	true	0	false	6	true
55206	27437853515625	636231484375	6	true	1	true	9	true
55199	20200728515625	5951184765625	2	true	0	false	6	true
55197	266786796875	67362734375	2	true	1	true	4	true
55194	1665415625	618080078125	8	true	0	false	0	false
55193	172609453125	6166776171875	5	true	0	false	0	false
55190	141643466796875	664264375	2	true	0	false	10	true
55189	149601728515625	6551076953125	1	true	0	false	11	true
55188	7973728515625	643268359375	16	true	0	false	0	false
55187	9163005859375	647754765625	9	true	1	true	5	true
55186	28599001953125	683672578125	12	true	1	true	2	true
55185	29475158203125	7003778125	9	true	0	false	0	false
55184	45470126953125	681229375	18	true	1	true	4	true
55183	51464697265625	682131015625	14	true	0	false	2	true
55181	102896591796875	640534921875	1	true	1	true	10	true
55179	108725390625	655470234375	2	true	0	false	5	true
55178	11553681640625	666257578125	11	true	1	true	0	false
55176	527467919921875	671461875	1	true	0	false	16	true
55175	542595703125	655749375	2	true	0	false	7	true
55172	110789501953125	6211051171875	3	true	0	false	8	true
55171	10858748046875	6333159765625	9	true	1	true	2	true
55167	66222998046875	6548801953125	2	true	0	false	8	true
55165	116431181640625	6428459765625	10	true	1	true	1	true
55164	13903228515625	638398125	2	true	5	true	5	true
55163	146349755859375	63360296875	12	true	0	false	1	true
55161	3008116796875	659714296875	4	true	0	false	2	true
55160	129660322265625	6161288671875	6	true	1	true	11	true
55159	125722646484375	6233594140625	7	true	1	true	0	false
55157	142584677734375	625003359375	8	true	0	false	1	true
55155	1314047265625	67531875	7	true	0	false	0	false
55151	31203623046875	693968984375	10	true	0	false	0	false
55150	764867138671875	6811759375	9	true	1	true	10	true
55149	89903583984375	6820984375	0	false	1	true	1	true
55145	670348681640625	677369375	8	true	0	false	0	false
55144	42753583984375	648211796875	6	true	0	false	3	true
55135	357995849609375	696046640625	2	true	0	false	5	true
55131	10036505859375	673276796875	2	true	0	false	2	true
55129	125816064453125	6035123828125	1	true	0	false	17	true
55128	3344156982421870	569386953125	1	true	0	false	2	true
55127	436718359375	56631	3	true	0	false	2	true
55126	2651207763671870	5433576953125	2	true	0	false	13	true
55125	3163510986328120	543360390625	6	true	1	true	3	true
55124	85617333984375	6132439453125	12	true	0	false	0	false
55123	85439404296875	6076608203125	0	false	0	false	10	true
55121	3397730224609370	547018671875	1	true	0	false	5	true
55119	2376912109375	5496859375	0	false	0	false	13	true
55118	282679150390625	5966991796875	1	true	1	true	3	true
55117	1991865234375	61287875	16	true	0	false	0	false
55116	175875732421875	55768296875	5	true	0	false	1	true
55115	1635147705078120	563474296875	6	true	0	false	1	true
55113	9136177368164060	562123046875	0	false	5	true	0	false
55110	18666396484375	6362561328125	6	true	0	false	5	true
55109	2.02171e+16	6294581640625	12	true	0	false	1	true
55107	9524475708007810	636485546875	3	true	0	false	7	true
55106	89656015625	597238671875	17	true	0	false	0	false
55104	3082019287109370	628707421875	0	false	0	false	11	true
55103	422916748046875	62955890625	13	true	0	false	0	false
55102	2145333740234370	675993984375	2	true	1	true	11	true
55101	4.27732e+16	667555703125	8	true	1	true	0	false
55097	101668671875	597168125	2	true	0	false	1	true
55094	54150625	6216083984375	0	false	9	true	5	true
55093	467784375	6166367578125	8	true	0	false	0	false
55089	1.76706e+16	650038984375	4	true	0	false	10	true
55083	21996720703125	788999296875	1	true	0	false	4	true
55075	23415916015625	663670703125	7	true	0	false	2	true
55074	32589302734375	6313846484375	1	true	0	false	13	true
55073	32386939453125	639076171875	3	true	0	false	14	true
55071	31491970703125	6231526171875	6	true	0	false	2	true
55070	3406073046875	628702734375	7	true	1	true	4	true
55069	3526716015625	631488984375	6	true	2	true	1	true
55068	3887317578125	62749625	8	true	0	false	0	false
55067	3717967578125	6136258203125	8	true	1	true	2	true
55063	300327109375	6168951953125	10	true	0	false	0	false
55059	378792265625	594947421875	2	true	0	false	7	true
55054	6459126953125	71407078125	3	true	0	false	3	true
55053	5306751953125	715681640625	6	true	0	false	1	true
55051	527648681640625	69996703125	6	true	0	false	2	true
55047	3234459375	710347890625	2	true	0	false	0	false
55045	27171712890625	73159265625	5	true	0	false	1	true
55044	3540206640625	715730078125	10	true	1	true	1	true
55043	35695015625	73014421875	7	true	1	true	0	false
55041	3646144921875	705383203125	3	true	0	false	14	true
55040	595374951171875	5896735546875	9	true	0	false	0	false
55039	6837716796875	5798425390625	10	true	1	true	15	true
55038	3350467578125	7817590625	10	true	1	true	2	true
55037	32199724609375	778846640625	13	true	0	false	1	true
55035	80911513671875	564489921875	1	true	0	false	7	true
55034	3094570703125	78166796875	5	true	0	false	1	true
55029	3659245703125	675399609375	3	true	1	true	1	true
55028	32457470703125	78832140625	18	true	0	false	1	true
55026	33968890625	74231234375	9	true	0	false	1	true
55024	356328203125	75784046875	32	true	1	true	35	true
55023	3535159375	7475771875	12	true	0	false	1	true
55019	3879003125	662432421875	10	true	0	false	0	false
55016	3514834765625	6758221875	8	true	1	true	1	true
55015	3427899609375	689811015625	3	true	0	false	6	true
55011	38817265625	693277265625	3	true	2	true	1	true
55010	3704862890625	791255390625	21	true	0	false	0	false
55006	1934919921875	5080805078125	0	false	0	false	11	true
55005	19124009765625	5053126171875	6	true	0	false	0	false
55004	2049652734375	541917265625	2	true	0	false	9	true
55003	2061705078125	535943515625	9	true	0	false	0	false
55001	2007082421875	522205390625	2	true	0	false	10	true
54998	20583423828125	56105953125	6	true	0	false	4	true
54994	11336798828125	555971875	1	true	0	false	11	true
54993	114423642578125	5500539453125	10	true	0	false	0	false
54992	110180322265625	5788959765625	3	true	1	true	4	true
54989	122150556640625	534468203125	9	true	1	true	9	true
54987	132064267578125	582345546875	2	true	0	false	14	true
54983	25696056640625	5622544140625	4	true	0	false	3	true
54982	4538725390625	6846215625	10	true	1	true	0	false
54981	4452263671875	67528359375	14	true	0	false	0	false
54979	4300821875	66707.75	0	false	1	true	2	true
54978	4212677734375	6410141015625	1	true	1	true	11	true
54977	421493046875	627139609375	8	true	0	false	0	false
54976	4316383984375	73710234375	12	true	1	true	1	true
54975	4287865234375	72944484375	10	true	1	true	5	true
54974	41969859375	722425625	9	true	0	false	0	false
54972	147806728515625	5962245703125	2	true	1	true	0	false
54969	4389065234375	74780640625	19	true	0	false	0	false
54966	42694109375	70070890625	22	true	0	false	1	true
54961	4125789453125	7108715625	6	true	0	false	0	false
54958	407496015625	59092734375	25	true	1	true	6	true
54957	416812734375	6037355859375	5	true	0	false	0	false
54953	40893078125	669985703125	0	false	0	false	3	true
54951	6111397094726560	69782734375	0	false	1	true	14	true
54950	145572236328125	561564453125	2	true	17	true	0	false
54949	15048587890625	56658921875	2	true	0	false	10	true
54946	165150234375	55305171875	3	true	0	false	18	true
54945	1661315625	559124609375	2	true	1	true	9	true
54942	150339228515625	5393582421875	11	true	0	false	13	true
54941	1517649609375	5393170703125	11	true	0	false	13	true
54939	14747671875	53891078125	9	true	0	false	0	false
54938	8789578125	5138007421875	5	true	1	true	1	true
54937	969869921875	521695703125	10	true	1	true	2	true
54935	15433751953125	528922109375	3	true	6	true	8	true
54933	17257546875	533577265625	1	true	1	true	7	true
54930	154447626953125	5001427734375	3	true	1	true	12	true
54929	16093037109375	5203449609375	9	true	1	true	1	true
54925	182121640625	5527344140625	1	true	0	false	0	false
54923	1753179296875	5771205859375	4	true	0	false	5	true
54916	12249044921875	4939108984375	0	false	0	false	10	true
54915	11832802734375	5057543359375	14	true	0	false	1	true
54913	12948025390625	5047396875	2	true	0	false	10	true
54912	105820859375	5048358203125	21	true	1	true	15	true
54910	101453359375	4858086328125	3	true	0	false	0	false
54909	989926171875	4703808203125	15	true	1	true	0	false
54908	14291306640625	4759666015625	1	true	7	true	13	true
54907	15463234375	4740127734375	19	true	0	false	1	true
54905	16759908203125	47577265625	7	true	1	true	0	false
54904	1414271484375	48729890625	10	true	0	false	1	true
54899	132383134765625	466488203125	3	true	0	false	0	false
54893	18930.25	4863388671875	9	true	1	true	0	false
54889	20816369140625	49937.5	0	false	0	false	11	true
54888	2780901953125	5643905078125	2	true	0	false	14	true
54887	2765211328125	569145703125	7	true	0	false	0	false
54886	28106888671875	589220859375	8	true	0	false	5	true
54885	28191517578125	5809128515625	3	true	0	false	17	true
54884	2936374609375	5735376953125	24	true	0	false	0	false
54883	29154208984375	5697371875	1	true	1	true	12	true
54878	326062421875	5763654296875	17	true	0	false	0	false
54877	31127935546875	5959483984375	2	true	0	false	11	true
54876	27672234375	5535141015625	0	false	0	false	18	true
54875	27069171875	5507445703125	9	true	0	false	8	true
54874	27359203125	53283890625	0	false	0	false	3	true
54871	29113615234375	549751796875	0	false	0	false	10	true
54864	232517265625	495507109375	6	true	0	false	0	false
54863	22805728515625	49768171875	12	true	0	false	0	false
54862	22892630859375	4887872265625	8	true	1	true	3	true
54861	23367490234375	4805495703125	8	true	0	false	8	true
54855	3024011328125	5314716015625	1	true	7	true	19	true
54854	594656396484375	4903276953125	3	true	0	false	15	true
54853	45978125	487248203125	3	true	0	false	27	true
54852	2298427490234370	481508828125	5	true	0	false	5	true
54850	38573154296875	45415296875	22	true	0	false	0	false
54849	561012939453125	4582915234375	13	true	0	false	0	false
54847	402688916015625	4682034375	3	true	0	false	13	true
54845	669654931640625	46292359375	2	true	0	false	13	true
54844	88543544921875	43082625	3	true	0	false	3	true
54843	91066142578125	4160051953125	1	true	0	false	12	true
54841	45425966796875	4396214453125	3	true	0	false	9	true
54839	67597099609375	424482109375	1	true	0	false	0	false
54832	2402665771484370	523492734375	0	false	0	false	12	true
54831	2373254638671870	5222017578125	1	true	0	false	11	true
54830	3961519775390620	4867605078125	8	true	0	false	0	false
54829	3871628723144530	4929413671875	7	true	0	false	2	true
54827	1.12684e+16	4996851953125	1	true	0	false	9	true
54821	523325634765625	5233208984375	0	false	0	false	16	true
54819	3733665625	56762015625	3	true	0	false	0	false
54815	33191890625	60699359375	3	true	0	false	0	false
54813	3508383203125	5567850390625	3	true	1	true	12	true
54809	3656019140625	53912375	1	true	0	false	9	true
54808	1415506640625	415263671875	1	true	0	false	5	true
54807	144513779296875	4162307421875	12	true	0	false	1	true
54806	130010712890625	4209609375	20	true	0	false	3	true
54805	13163935546875	426834765625	7	true	0	false	0	false
54801	116257705078125	441589609375	3	true	0	false	0	false
54800	1807763671875	4301764453125	1	true	0	false	35	true
54799	169041640625	436354765625	1	true	0	false	20	true
54797	138379736328125	4382083203125	0	false	0	false	15	true
54796	180822578125	458019140625	6	true	0	false	3	true
54794	22709896484375	5236328125	0	false	12	true	2	true
54793	2268073828125	5240611328125	0	false	12	true	2	true
54790	24411888671875	5345782421875	0	false	0	false	9	true
54789	250738359375	5404014453125	3	true	6	true	2	true
54783	19233798828125	4169116796875	15	true	0	false	0	false
54779	671932568359375	5513251171875	2	true	0	false	0	false
54778	5215548828125	3852301171875	3	true	0	false	11	true
54777	45415048828125	393786796875	1	true	0	false	10	true
54776	51983115234375	3724581640625	12	true	0	false	7	true
54773	4057531494140620	366035703125	2	true	2	true	16	true
54772	295710986328125	376166875	3	true	1	true	0	false
54769	94901845703125	5442324609375	2	true	0	false	10	true
54768	84323017578125	32660736328125	5	true	0	false	0	false
54767	78510712890625	330884296875	1	true	0	false	8	true
54765	83046953125	335512421875	15	true	0	false	1	true
54764	9052	35443265625	10	true	0	false	0	false
54763	104081328125	349204765625	2	true	0	false	6	true
54762	319472119140625	4020371875	7	true	0	false	1	true
54760	69781630859375	3501409765625	0	false	0	false	14	true
54759	5477130859375	3458528515625	18	true	0	false	1	true
54753	72555234375	362383203125	0	false	15	true	1	true
54751	3857298095703120	4131108984375	5	true	0	false	0	false
54750	273317431640625	4334669921875	1	true	0	false	4	true
54749	2839619873046870	439992734375	0	false	0	false	13	true
54748	2682788818359370	4279591796875	0	false	0	false	29	true
54747	234163720703125	4269339453125	18	true	0	false	0	false
54742	4884513671875	62261078125	19	true	1	true	11	true
54741	48487625	632120703125	4	true	20	true	0	false
54739	5800429077148430	4386330078125	2	true	0	false	8	true
54738	4782617578125	61426546875	4	true	1	true	1	true
54732	4762940234375	658619765625	2	true	3	true	1	true
54731	498777109375	666537578125	0	false	9	true	0	false
54730	4510111328125	6221078515625	22	true	2	true	0	false
54729	4555367578125	6332284765625	2	true	1	true	20	true
54726	475384375	588062421875	2	true	0	false	0	false
54720	3952412890625	7535409375	16	true	1	true	1	true
54719	378813203125	74939859375	8	true	0	false	0	false
54717	4041716015625	736872421875	4	true	0	false	0	false
54714	101709892578125	27374439453125	0	false	0	false	9	true
54713	105120986328125	26924474609375	4	true	0	false	5	true
54712	133753486328125	3158222265625	9	true	2	true	1	true
54711	141527255859375	3133369921875	0	false	2	true	19	true
54709	10893205078125	25968794921875	5	true	0	false	0	false
54707	118125263671875	25706564453125	2	true	0	false	13	true
54705	11143759765625	27971466796875	1	true	0	false	5	true
54704	119287392578125	314715703125	0	false	14	true	0	false
54702	12171875	28751263671875	4	true	1	true	10	true
54701	127378154296875	28243900390625	2	true	4	true	2	true
54698	152050205078125	21259580078125	8	true	0	false	0	false
54697	14653703125	222278046875	2	true	0	false	20	true
54695	1303749609375	3011195703125	3	true	0	false	9	true
54693	11351466796875	31119796875	5	true	1	true	15	true
54689	1576998828125	2273595703125	1	true	0	false	17	true
54688	9581845703125	29120828125	6	true	1	true	6	true
54687	98644658203125	2880738671875	1	true	15	true	0	false
54686	11752974609375	334211640625	1	true	0	false	16	true
54685	10676904296875	3287684765625	5	true	0	false	6	true
54684	10337376953125	30385216796875	1	true	0	false	9	true
54683	103048056640625	3156347265625	7	true	0	false	0	false
54682	17576541015625	2330719921875	0	false	0	false	10	true
54681	1726575390625	22994646484375	7	true	0	false	8	true
54678	13143025390625	245072109375	0	false	0	false	6	true
54677	14104.5	24785458984375	1	true	0	false	11	true
54674	1448558984375	2666651171875	13	true	0	false	5	true
54673	146162939453125	26166029296875	1	true	1	true	16	true
54668	15903642578125	2500037890625	2	true	0	false	12	true
54667	16182306640625	24006400390625	8	true	0	false	0	false
54659	13854482421875	20340669921875	7	true	1	true	1	true
54657	11558341796875	23897537109375	2	true	0	false	4	true
54651	82692177734375	2829803515625	1	true	0	false	10	true
54650	3627552734375	467071875	0	false	0	false	4	true
54649	3540966015625	4641124609375	8	true	0	false	6	true
54648	426298203125	5628514453125	1	true	0	false	0	false
54647	41265921875	5425009765625	11	true	0	false	1	true
54645	33905078125	4720953125	1	true	0	false	18	true
54644	37377046875	4227664453125	3	true	0	false	12	true
54643	3672007421875	41794640625	1	true	0	false	10	true
54641	3536202734375	424682109375	0	false	1	true	6	true
54639	3810678125	4102012109375	6	true	0	false	6	true
54637	364452109375	4004094921875	0	false	0	false	14	true
54635	340512890625	4526887890625	6	true	0	false	0	false
54633	32629271484375	4560095703125	1	true	0	false	11	true
54630	17210546875	406994375	2	true	0	false	8	true
54627	3496228515625	40626265625	1	true	0	false	11	true
54626	31834490234375	4791398046875	4	true	1	true	10	true
54625	3215078515625	4953434765625	8	true	0	false	0	false
54621	3339002734375	522051953125	1	true	1	true	0	false
54617	32977328125	42552453125	2	true	0	false	22	true
54614	41462921875	776626875	1	true	14	true	0	false
54613	4080512890625	788757890625	20	true	0	false	0	false
54612	442095625	782309765625	21	true	0	false	0	false
54611	4351357421875	780757421875	14	true	1	true	1	true
54609	445635390625	79050875	0	false	11	true	0	false
54604	26165498046875	4909285546875	5	true	0	false	0	false
54603	29220671875	4748786328125	1	true	0	false	7	true
54602	25979814453125	471216875	2	true	0	false	11	true
54601	25965951171875	458716640625	0	false	0	false	17	true
54597	27636939453125	4288380859375	0	false	0	false	6	true
54596	2517223046875	4974031640625	7	true	0	false	10	true
54592	414590859375	49589421875	6	true	1	true	7	true
54591	4067504296875	4882645703125	13	true	0	false	0	false
54589	4213405859375	471864296875	6	true	0	false	0	false
54587	4309828125	453879765625	0	false	0	false	11	true
54585	43625671875	48690.5	5	true	0	false	1	true
54584	3873116015625	4462180078125	2	true	0	false	1	true
54580	48563265625	5505733984375	6	true	0	false	0	false
54579	47393390625	5365405078125	2	true	0	false	1	true
54578	4686664453125	516492890625	1	true	0	false	8	true
54577	4523787109375	5139912109375	3	true	2	true	2	true
54576	48535390625	474613125	28	true	0	false	0	false
54575	4850518359375	492646484375	5	true	0	false	0	false
54565	46136625	754418125	3	true	0	false	1	true
54564	3752029296875	5093910546875	8	true	0	false	0	false
54563	382369453125	504702421875	5	true	0	false	0	false
54562	363417578125	51111.5	0	false	9	true	0	false
54557	40038671875	512297578125	22	true	0	false	1	true
54556	66720380859375	25596197265625	9	true	0	false	8	true
54555	634893701171875	26145330078125	1	true	0	false	8	true
54552	93216455078125	24027591796875	6	true	0	false	0	false
54551	9519708984375	22439177734375	0	false	0	false	8	true
54547	8402161254882810	4058316796875	2	true	0	false	7	true
54545	560959326171875	2502494140625	9	true	0	false	2	true
54541	699939306640625	217921015625	0	false	2	true	14	true
54536	2150508984375	4002494140625	6	true	0	false	11	true
54535	203198671875	4010076171875	17	true	0	false	0	false
54534	2191225830078120	3537544140625	0	false	0	false	6	true
54533	5925279541015620	3511151953125	5	true	0	false	0	false
54532	1.2078e+16	312728515625	16	true	0	false	0	false
54531	1.79519e+16	30726111328125	1	true	0	false	11	true
54529	21528974609375	3874240625	2	true	0	false	18	true
54527	7439390869140620	332786171875	1	true	0	false	5	true
54518	21760783203125	4525372265625	23	true	1	true	0	false
54517	22611447265625	455058515625	0	false	0	false	16	true
54516	19757263671875	442493984375	1	true	0	false	12	true
54515	20443974609375	45131953125	1	true	0	false	12	true
54514	21024626953125	445463125	6	true	0	false	0	false
54511	2253555859375	439100234375	1	true	0	false	4	true
54507	204789609375	4758987890625	0	false	10	true	2	true
54504	15963435546875	3895903515625	1	true	0	false	9	true
54503	18116041015625	3882193359375	2	true	0	false	4	true
54496	373062353515625	334570390625	0	false	0	false	11	true
54495	3743553955078120	3301797265625	0	false	0	false	10	true
54491	2376387890625	4246339453125	0	false	7	true	0	false
54490	16790236328125	145497119140625	11	true	0	false	0	false
54489	163021962890625	150621513671875	12	true	0	false	5	true
54488	150763662109375	121281337890625	7	true	0	false	3	true
54487	162333544921875	125624775390625	0	false	0	false	11	true
54485	1671446484375	13743375	2	true	0	false	16	true
54484	17776787109375	154258369140625	0	false	0	false	8	true
54482	12720150390625	1986474609375	17	true	1	true	10	true
54481	116615341796875	19882298828125	0	false	0	false	10	true
54480	129211279296875	18475369140625	18	true	0	false	0	false
54479	136441904296875	1875433203125	1	true	0	false	11	true
54478	20714251953125	14856494140625	1	true	0	false	11	true
54477	21265458984375	145771708984375	0	false	0	false	13	true
54476	1626000390625	162075869140625	10	true	19	true	35	true
54475	160200068359375	1626021484375	9	true	19	true	27	true
54474	2003475390625	135135869140625	0	false	8	true	0	false
54473	19170275390625	14006779296875	13	true	0	false	0	false
54471	1694928515625	1697681640625	5	true	0	false	13	true
54469	16968474609375	17766068359375	0	false	0	false	9	true
54463	148846337890625	141423759765625	0	false	0	false	9	true
54460	1548253515625	16877462890625	0	false	0	false	10	true
54457	18185541015625	1195527734375	0	false	1	true	0	false
54454	6849688110351560	20787474609375	0	false	0	false	8	true
54453	2128275390625	2344948828125	0	false	1	true	0	false
54451	13722.25	1681501953125	2	true	1	true	5	true
54446	503704833984375	2265178515625	0	false	0	false	12	true
54438	4233940625	39016671875	11	true	0	false	32	true
54437	4091690234375	4002697265625	7	true	0	false	5	true
54436	4278228125	407002890625	26	true	1	true	1	true
54435	4080896875	4195066015625	5	true	0	false	0	false
54430	17133083984375	9990763671875	0	false	0	false	13	true
54429	17880873046875	9317505859375	1	true	0	false	15	true
54427	155870009765625	101120556640625	7	true	0	false	2	true
54423	21624.25	3670821875	0	false	0	false	13	true
54422	139887958984375	38402140625	1	true	0	false	9	true
54421	1359322265625	3873786328125	4	true	1	true	1	true
54420	139578330078125	363348125	0	false	0	false	12	true
54418	12289388671875	3783230078125	0	false	4	true	0	false
54417	104061845703125	382804453125	4	true	0	false	1	true
54411	125633740234375	36542078125	1	true	1	true	12	true
54410	176382421875	3541790234375	0	false	7	true	5	true
54404	4720287109375	721529296875	13	true	0	false	1	true
54403	4920154296875	725342734375	13	true	0	false	0	false
54398	24035677734375	23528806640625	12	true	0	false	0	false
54397	23230140625	23403197265625	13	true	0	false	0	false
54395	22947666015625	229472578125	9	true	1	true	0	false
54394	2357148828125	255101875	7	true	0	false	5	true
54393	21391806640625	259002578125	11	true	0	false	0	false
54392	21500798828125	31093595703125	0	false	0	false	5	true
54391	22785845703125	31498671875	1	true	0	false	13	true
54390	34908	3809169140625	8	true	0	false	0	false
54385	22758951171875	30159107421875	3	true	1	true	14	true
54384	28264515625	3070679296875	0	false	0	false	10	true
54383	27424279296875	3054211328125	10	true	0	false	0	false
54382	2008820703125	24139001953125	2	true	0	false	25	true
54380	24378263671875	28587427734375	1	true	0	false	7	true
54376	21044001953125	33484359375	8	true	0	false	5	true
54375	221193046875	3421005078125	1	true	4	true	2	true
54374	21145142578125	21272669921875	1	true	1	true	2	true
54372	28162830078125	32497216796875	12	true	1	true	13	true
54367	2008264453125	345161015625	4	true	0	false	2	true
54366	1938730859375	3215393359375	0	false	0	false	1	true
54363	1913477734375	304001875	1	true	0	false	6	true
54362	2623507421875	3318104296875	19	true	0	false	3	true
54361	25841568359375	3145665234375	0	false	0	false	17	true
54359	241079296875	3272110546875	0	false	0	false	2	true
54358	28962517578125	292583984375	11	true	0	false	3	true
54350	27595654296875	26971580078125	0	false	9	true	2	true
54349	25672109375	27620314453125	11	true	0	false	0	false
54343	2696783984375	2899306640625	10	true	1	true	6	true
54341	2634694921875	24674462890625	2	true	0	false	3	true
54339	2583480712890620	27679689453125	0	false	0	false	5	true
54336	4437784765625	31325470703125	4	true	0	false	12	true
54335	444260859375	304062109375	0	false	0	false	18	true
54334	3743026171875	3410077734375	1	true	47	true	18	true
54333	38005453125	3323659375	0	false	9	true	1	true
54332	445523671875	3249007421875	3	true	0	false	10	true
54331	4354319921875	3315199609375	15	true	0	false	0	false
54329	989237890625	20924265625	1	true	0	false	13	true
54328	3924346875	3452412890625	15	true	0	false	0	false
54327	3995388671875	334821015625	1	true	0	false	13	true
54326	475558515625	3406752734375	19	true	0	false	1	true
54325	49136046875	3533191015625	9	true	0	false	1	true
54322	4137609765625	3432727734375	2	true	1	true	27	true
54320	579348583984375	31338845703125	65	true	1	true	103	true
54319	576311376953125	3029421484375	9	true	1	true	0	false
54316	718303759765625	303517109375	5	true	0	false	0	false
54314	4121306640625	31882197265625	3	true	0	false	12	true
54311	480770078125	3178232421875	1	true	9	true	25	true
54307	444095078125	363491796875	1	true	10	true	2	true
54302	3964209765625	37705453125	1	true	0	false	1	true
54301	3918362109375	3623381640625	6	true	0	false	0	false
54299	3415074609375	3397450390625	1	true	0	false	0	false
54294	540977392578125	18960162109375	1	true	0	false	11	true
54293	50477236328125	1914501171875	0	false	14	true	1	true
54292	526367236328125	14255458984375	5	true	1	true	0	false
54291	6051517578125	133948564453125	10	true	0	false	7	true
54289	39000830078125	17454228515625	6	true	0	false	7	true
54287	1656663671875	3046634765625	9	true	0	false	1	true
54285	580855078125	1778979296875	5	true	0	false	0	false
54283	451160234375	414963984375	2	true	0	false	0	false
54279	714960400390625	102958115234375	2	true	0	false	0	false
54278	3289580810546870	1488954296875	12	true	1	true	0	false
54274	107003125	136850087890625	8	true	0	false	7	true
54273	120400771484375	1495605078125	4	true	0	false	0	false
54272	356861279296875	90921484375	0	false	0	false	13	true
54271	2174289306640620	98535693359375	0	false	0	false	13	true
54269	3020228759765620	782633154296875	0	false	0	false	7	true
54268	82876064453125	140144052734375	11	true	0	false	2	true
54265	1.22416e+16	1490703515625	2	true	0	false	14	true
54264	34124423828125	9949908203125	8	true	0	false	0	false
54263	412644140625	106122001953125	10	true	0	false	0	false
54261	6719537963867180	95043759765625	3	true	0	false	15	true
54259	3152886474609370	1160291796875	0	false	0	false	12	true
54253	443231494140625	864485546875	0	false	0	false	7	true
54247	4797658984375	411105234375	1	true	0	false	1	true
54246	6643111572265620	161048466796875	0	false	0	false	12	true
54245	140642431640625	17338982421875	1	true	13	true	1	true
54242	30725615234375	3786976953125	5	true	0	false	10	true
54241	3077391796875	37107765625	5	true	0	false	14	true
54239	30380564453125	395131875	1	true	0	false	11	true
54237	2528705859375	3844111328125	1	true	0	false	6	true
54234	3688576171875	2963878515625	2	true	1	true	11	true
54233	3642246875	2924854296875	0	false	0	false	17	true
54232	35235453125	3096055859375	2	true	0	false	7	true
54229	394341328125	286925234375	3	true	2	true	3	true
54228	32389423828125	304270078125	1	true	0	false	0	false
54227	30652630859375	30415021484375	9	true	1	true	0	false
54221	170537109375	19742.5	4	true	0	false	2	true
54219	34359390625	27159208984375	0	false	0	false	13	true
54216	98774658203125	68002431640625	18	true	0	false	6	true
54215	888627734375	5193400390625	0	false	0	false	6	true
54214	637617822265625	83052216796875	0	false	0	false	9	true
54213	6260775390625	70698505859375	0	false	1	true	13	true
54211	809722607421875	480814404296875	0	false	9	true	0	false
54210	523639013671875	63626083984375	0	false	8	true	1	true
54208	118968056640625	59303291015625	5	true	0	false	0	false
54205	655573095703125	5441544921875	0	false	0	false	3	true
54201	4513015625	369377880859375	12	true	0	false	0	false
54200	3540423828125	6215620727539060	0	false	0	false	9	true
54199	3930842041015620	1334499755859370	7	true	0	false	0	false
54195	104071748046875	8992017578125	6	true	0	false	0	false
54192	3480603125	222611953125	10	true	0	false	3	true
54191	3490812109375	21842212890625	7	true	0	false	4	true
54189	3686641796875	21110044921875	4	true	0	false	17	true
54188	3852016796875	2177523046875	0	false	0	false	14	true
54187	3839612890625	20085783203125	1	true	0	false	19	true
54184	411355390625	21102841796875	0	false	0	false	7	true
54183	399550390625	191953203125	9	true	0	false	2	true
54180	370143671875	26109119140625	0	false	0	false	19	true
54179	3550546484375	23881390625	1	true	0	false	9	true
54176	39079625	153359072265625	3	true	1	true	10	true
54175	3978664453125	1489827734375	8	true	0	false	0	false
54174	3843945703125	159031083984375	0	false	0	false	13	true
54173	375463828125	157236484375	5	true	0	false	1	true
54169	373414140625	17422.5	8	true	1	true	7	true
54165	3308335546875	24939	0	false	0	false	4	true
54163	3710394140625	14388857421875	1	true	0	false	13	true
54161	4152989453125	16899498046875	10	true	0	false	0	false
54160	40333421875	257983203125	10	true	1	true	0	false
54159	4166778125	26269337890625	0	false	0	false	9	true
54157	4290949609375	207215859375	0	false	1	true	14	true
54152	29682419921875	2469384765625	0	false	0	false	23	true
54151	285233125	25224.75	0	false	0	false	9	true
54149	28468275390625	234382578125	0	false	0	false	1	true
54146	24099908203125	20051236328125	0	false	0	false	13	true
54145	2418179296875	21138251953125	8	true	1	true	0	false
54144	200710078125	18223705078125	6	true	0	false	4	true
54143	2075021484375	18570359375	4	true	0	false	0	false
54141	2115811328125	17569349609375	8	true	0	false	2	true
54140	23382626953125	1574400390625	8	true	0	false	0	false
54139	23784138671875	155746748046875	4	true	0	false	0	false
54137	2205538671875	1626108203125	3	true	0	false	9	true
54135	23306748046875	17039833984375	4	true	0	false	0	false
54132	27458296875	18721373046875	0	false	0	false	13	true
54131	2657163671875	190933046875	9	true	0	false	1	true
54129	19700623046875	17011240234375	1	true	1	true	6	true
54127	18771095703125	1804712109375	2	true	0	false	8	true
54126	21465455078125	19731646484375	2	true	0	false	3	true
54122	2449416796875	10120525390625	3	true	0	false	2	true
54121	266876171875	113024541015625	0	false	0	false	6	true
54117	253294921875	1326504296875	1	true	1	true	2	true
54116	2214631640625	12116853515625	6	true	0	false	0	false
54115	22940740234375	108569580078125	11	true	0	false	0	false
54113	24865470703125	89430380859375	8	true	0	false	0	false
54109	22641337890625	85715068359375	13	true	0	false	0	false
54108	2103676171875	96837763671875	7	true	0	false	7	true
54102	743351025390625	16453009765625	0	false	0	false	10	true
54101	90934345703125	17287501953125	1	true	0	false	3	true
54100	343110859375	1424266796875	0	false	0	false	6	true
54099	3409280859375	160705654296875	7	true	0	false	1	true
54098	341738359375	18281109375	11	true	0	false	0	false
54092	12333900390625	111432138671875	4	true	0	false	6	true
54090	2844161328125	118145166015625	11	true	0	false	0	false
54089	27893625	127787568359375	0	false	0	false	16	true
54082	4457234765625	150356142578125	0	false	0	false	7	true
54081	4402745703125	16476234375	4	true	0	false	0	false
54080	43948515625	142588017578125	28	true	0	false	0	false
54079	4295255859375	136492626953125	4	true	0	false	0	false
54071	8473589477539060	121513427734375	1	true	0	false	9	true
54070	322558828125	131776162109375	2	true	7	true	0	false
54069	328485625	117690126953125	0	false	0	false	9	true
54058	670983251953125	1930179443359370	0	false	0	false	6	true
54057	81950458984375	296612646484375	0	false	0	false	8	true
54054	27824458984375	638543505859375	0	false	0	false	14	true
54053	26661072265625	608035009765625	11	true	1	true	0	false
54052	251715859375	635435791015625	0	false	0	false	4	true
54051	26004052734375	521367431640625	10	true	1	true	0	false
54045	239029765625	390439404296875	9	true	0	false	0	false
54043	24589412109375	250192431640625	0	false	0	false	6	true
54039	30595314453125	51530908203125	10	true	0	false	0	false
54037	28462703125	84820341796875	4	true	0	false	0	false
54032	34421984375	101726376953125	0	false	0	false	8	true
54031	3587655859375	94219208984375	0	false	0	false	11	true
54030	3766184375	865680859375	0	false	0	false	6	true
54029	3720112890625	74145869140625	10	true	0	false	0	false
54028	3415350390625	72489072265625	0	false	0	false	17	true
54027	3339961328125	90172978515625	14	true	1	true	20	true
54025	31346603515625	835595703125	6	true	0	false	0	false
54020	4592571875	189128046875	29	true	6	true	4	true
54019	464641015625	2094642578125	0	false	0	false	8	true
54014	394175390625	103119521484375	6	true	0	false	1	true
54012	1940278515625	64583955078125	66	true	1	true	44	true
54011	1911360546875	620753857421875	3	true	0	false	13	true
54009	17401619140625	71634072265625	0	false	0	false	19	true
54007	1515038671875	784987890625	8	true	0	false	2	true
54006	161527705078125	487415380859375	0	false	0	false	13	true
54000	3881955859375	3703775390625	0	false	8	true	10	true
53999	3766360546875	495706982421875	13	true	0	false	0	false
53997	368154296875	480270458984375	6	true	0	false	1	true
53996	3245496875	1.61141e+16	8	true	0	false	1	true
53995	3151733984375	1.96944e+16	0	false	8	true	0	false
53994	372123515625	355011767578125	16	true	0	false	0	false
53991	32602654296875	41005283203125	0	false	0	false	10	true
53989	33810859375	252215185546875	0	false	0	false	12	true
53982	280682578125	185378173828125	8	true	0	false	0	false
53981	29121162109375	1.61766e+16	13	true	0	false	6	true
53978	43009546875	106087197265625	0	false	0	false	12	true
53977	4093859765625	96995166015625	15	true	0	false	1	true
53974	48278328125	93251826171875	0	false	0	false	9	true
53973	493771484375	7663439453125	10	true	0	false	0	false
53971	4844755859375	10988935546875	6	true	0	false	1	true
53968	16757716796875	3335208984375	7	true	0	false	0	false
53967	173164140625	28560869140625	9	true	0	false	0	false
53962	419609375	50615205078125	0	false	0	false	9	true
53961	4165218359375	3740440185546870	8	true	0	false	0	false
53959	384205546875	1.35232e+16	6	true	1	true	0	false
53957	42331515625	28800673828125	12	true	0	false	0	false
53955	4348581640625	5650564453125	12	true	0	false	6	true
53953	42142265625	82893095703125	18	true	0	false	1	true
53951	4406697265625	428559814453125	9	true	0	false	0	false
53950	4691609375	2573564697265620	13	true	0	false	1	true
53949	4629103125	465241845703125	0	false	0	false	18	true
53948	4672984375	130604736328125	16	true	0	false	0	false
53947	4773437109375	622905029296875	18	true	0	false	0	false
53944	4537057421875	58820732421875	18	true	0	false	0	false
53939	439612265625	1560689453125	16	true	0	false	0	false
53938	4921187890625	1.15465e+16	28	true	0	false	0	false
53937	490776875	2104353515625	32	true	0	false	0	false
53932	21206630859375	343157470703125	37	true	0	false	6	true
53931	19261630859375	31017763671875	0	false	0	false	10	true
53929	20276986328125	2175492919921870	0	false	0	false	12	true
53926	4899905859375	527225244140625	0	false	0	false	11	true
53925	48471578125	49561669921875	11	true	0	false	0	false
53923	49551265625	4680666015625	6	true	0	false	0	false
53919	48473890625	791555859375	22	true	0	false	0	false
