# Supplementary material for: A Novel Liquid Biopsy Method Based on Specific Combinations of Vesicular Markers Allows Us to Discriminate Prostate Cancer from Hyperplasia
Source: Cells. 2024 Jul 31;13(15):1286. doi: 10.3390/cells13151286 (PMC11311686; doi:10.3390/cells13151286)
Supplement: Supplementary file 1 [file cells-13-01286-s001.zip › Dataset S1-Raw data CODI BiliGeCT Prostata/Raw data CODI BiliGeCT Prostata/090223_STAT3_Cyclin_D1_PR20-03-3__counting_scatter.xlsx]

## Sheet: 090223_STAT3_Cyclin_D1_PR20-03-
counting parameters
radius (nm)	300
bin width (nm)	20
locs in bin threshold	1
active channels
channel name	channel reference	min	max
Channel 0	ch0	1	10000000
Channel 1	ch1	1	10000000
Channel 2	ch2	1	10000000
clusters are positive for a channel if their counts fall within min (inclusive) and max (exclusive) for that channel
	population phenotypes	number of clusters
triple positive	Channel 0, Channel 1, Channel 2	9
double positive	Channel 0, Channel 1	67
double positive	Channel 0, Channel 2	10
double positive	Channel 1, Channel 2	0
single positive	Channel 0	156
single positive	Channel 1	20
single positive	Channel 2	1
	total positive clusters	263
11 clusters were negative for every channel
all positive clusters are listed here
columns show counts and positivity for channels with thresholds switched on
to see the full data including negative clusters please export a csv from the counting histogram rather than the counting scatter plot
cluster id	centroid x (nm)	centroid y (nm)	count for Channel 0	positive for Channel 0	count for Channel 1	positive for Channel 1	count for Channel 2	positive for Channel 2
19516	7123599609375	760671953125	10	true	0	false	0	false
19515	704148095703125	774445078125	14	true	0	false	21	true
19514	134889970703125	78433109375	5	true	0	false	0	false
19513	14478212890625	77555671875	4	true	1	true	0	false
19511	85855517578125	7494184375	10	true	0	false	0	false
19510	11639740234375	75112734375	10	true	0	false	0	false
19509	1303841015625	74006234375	8	true	0	false	0	false
19507	113678056640625	77707578125	4	true	0	false	0	false
19505	8828013671875	78842265625	13	true	0	false	1	true
19503	96768330078125	73025875	8	true	1	true	0	false
19498	31019150390625	664339453125	11	true	0	false	0	false
19497	2393769775390620	665001875	17	true	1	true	0	false
19496	48771767578125	720751953125	11	true	0	false	0	false
19495	2388344482421870	74293859375	8	true	0	false	0	false
19494	124424658203125	65568890625	11	true	1	true	0	false
19491	2931305908203120	67373359375	9	true	1	true	0	false
19489	7355084838867180	678480234375	5	true	0	false	0	false
19486	25554943359375	660393515625	38	true	1	true	1	true
19485	2549632421875	66074265625	35	true	1	true	1	true
19484	48869130859375	6284705078125	17	true	0	false	0	false
19482	140641171875	667504140625	6	true	0	false	1	true
19481	1646405859375	675013515625	19	true	0	false	0	false
19479	143611611328125	6961653125	2	true	10	true	0	false
19477	99700625	69487875	15	true	0	false	0	false
19476	21682259765625	74191078125	17	true	2	true	0	false
19475	2109472265625	750025859375	18	true	1	true	0	false
19474	23891703125	7616759375	12	true	0	false	0	false
19473	23078953125	757462578125	16	true	0	false	0	false
19471	5367118530273430	5848341796875	8	true	0	false	0	false
19470	218297421875	762633125	25	true	0	false	0	false
19462	2792448046875	683828984375	9	true	0	false	0	false
19461	27329216796875	67639.5	7	true	0	false	0	false
19460	25480775390625	759954375	9	true	0	false	0	false
19457	248259609375	6565834375	1	true	5	true	0	false
19455	508811572265625	599435078125	29	true	0	false	0	false
19454	2847707421875	68814671875	23	true	1	true	0	false
19451	2957320703125	672283046875	10	true	0	false	0	false
19449	2197249609375	6370198046875	10	true	0	false	0	false
19446	21548224609375	6153878515625	7	true	1	true	0	false
19445	228990859375	6071296484375	14	true	0	false	0	false
19442	20595703125	71172625	2	true	0	false	0	false
19441	17695037109375	70920734375	2	true	0	false	0	false
19440	3610509521484370	566755625	2	true	11	true	0	false
19435	20914875	662621015625	11	true	0	false	1	true
19434	2958987109375	61874765625	4	true	7	true	0	false
19433	27224349609375	6195430859375	6	true	1	true	0	false
19431	56013017578125	693153515625	2	true	0	false	0	false
19423	2586345703125	5362064453125	17	true	0	false	0	false
19419	17275044921875	774904296875	3	true	0	false	0	false
19415	24314181640625	692960625	15	true	0	false	0	false
19413	2111469921875	788311640625	12	true	1	true	0	false
19412	18034412109375	6428094140625	11	true	1	true	0	false
19411	1843697265625	6218053125	8	true	0	false	0	false
19408	20022302734375	572001015625	22	true	1	true	0	false
19407	17909986328125	572096171875	8	true	1	true	0	false
19405	2067130078125	5661437890625	4	true	0	false	0	false
19403	1826158203125	588483828125	24	true	0	false	0	false
19400	117656806640625	60294921875	23	true	0	false	0	false
19399	1033838671875	607085390625	6	true	0	false	0	false
19397	14190615234375	597099609375	1	true	0	false	0	false
19396	112352158203125	5811095703125	9	true	0	false	0	false
19389	154812978515625	5743839453125	1	true	3	true	0	false
19388	342630625	677961875	10	true	0	false	0	false
19387	35688359375	687729765625	0	false	8	true	0	false
19386	35212734375	640709140625	11	true	0	false	0	false
19385	3546144921875	65511609375	11	true	0	false	0	false
19384	3147591796875	710071015625	0	false	1	true	0	false
19378	4224884375	6502662890625	1	true	4	true	0	false
19372	338331484375	747562265625	7	true	0	false	0	false
19371	358165390625	727158828125	14	true	0	false	0	false
19370	342669140625	768903046875	12	true	0	false	0	false
19367	31997982421875	769233125	8	true	0	false	0	false
19364	125855712890625	5368962109375	0	false	15	true	0	false
19363	1516808984375	5353403125	3	true	0	false	0	false
19362	22540806640625	5120425390625	6	true	1	true	0	false
19361	20727267578125	5127443359375	12	true	0	false	0	false
19359	2003196484375	5284034375	5	true	0	false	0	false
19357	19508603515625	50461265625	17	true	1	true	0	false
19349	26755345703125	577579765625	28	true	2	true	4	true
19347	3677921484375	607950390625	7	true	0	false	0	false
19346	31360361328125	470310390625	11	true	0	false	0	false
19345	5048533203125	4618769140625	10	true	0	false	0	false
19344	29409376953125	7833690625	14	true	1	true	0	false
19341	1.40522e+16	489424609375	8	true	1	true	0	false
19340	161831787109375	39838265625	8	true	0	false	0	false
19339	269004443359375	3940119140625	9	true	1	true	0	false
19337	9335472412109370	419828359375	7	true	0	false	0	false
19335	3075140869140620	4292077734375	5	true	0	false	1	true
19334	1489047119140620	4548130078125	19	true	0	false	0	false
19333	7249915771484370	45457015625	7	true	0	false	0	false
19332	2433337158203120	370940390625	4	true	1	true	0	false
19330	47103798828125	4372772265625	4	true	0	false	0	false
19329	71029423828125	434655234375	1	true	17	true	0	false
19328	85601005859375	4477328125	4	true	2	true	0	false
19327	102952666015625	4497112109375	7	true	1	true	0	false
19321	1225961328125	4505927734375	9	true	0	false	0	false
19318	3483443359375	347243984375	0	false	4	true	0	false
19317	478794482421875	351873671875	12	true	0	false	1	true
19314	91249580078125	6429560546875	8	true	1	true	0	false
19313	8311337890625	6318227734375	8	true	1	true	0	false
19309	653776416015625	4851453125	15	true	0	false	0	false
19308	796576708984375	509736171875	7	true	0	false	0	false
19307	10322236328125	50711953125	6	true	0	false	0	false
19303	681818603515625	65868890625	14	true	1	true	0	false
19302	647819921875	4023021875	23	true	12	true	76	true
19301	45372705078125	397035859375	6	true	0	false	0	false
19297	483887255859375	5049886328125	16	true	1	true	0	false
19296	168913525390625	764840703125	10	true	0	false	0	false
19295	2351906494140620	77267609375	8	true	0	false	0	false
19294	8363374633789060	76747984375	22	true	0	false	0	false
19286	29136798828125	5577444921875	9	true	1	true	0	false
19285	2938004296875	541771875	10	true	0	false	0	false
19282	46321669921875	30829544921875	0	false	6	true	0	false
19281	53669580078125	30491484375	9	true	0	false	0	false
19279	467207080078125	3142633203125	14	true	0	false	0	false
19278	379811572265625	284741875	5	true	1	true	0	false
19277	386399560546875	26141572265625	10	true	0	false	0	false
19276	411578671875	763129765625	15	true	0	false	0	false
19275	3877675390625	776445625	11	true	0	false	0	false
19274	3955955859375	73080109375	12	true	1	true	0	false
19273	41647796875	737836015625	12	true	0	false	0	false
19263	242738046875	542168671875	6	true	3	true	0	false
19262	1154267578125	24170650390625	4	true	6	true	0	false
19261	2086025390625	24977349609375	10	true	0	false	0	false
19259	21938896484375	22247109375	12	true	1	true	0	false
19258	368744970703125	21895916015625	10	true	1	true	0	false
19257	3553906494140620	212789375	10	true	0	false	0	false
19253	1.51243e+16	2658357421875	7	true	0	false	2	true
19252	99674287109375	32679806640625	9	true	0	false	0	false
19251	8119529296875	28997283203125	10	true	1	true	0	false
19247	55354462890625	21438341796875	19	true	1	true	0	false
19246	4324068359375	57859125	7	true	1	true	1	true
19245	45179171875	55031578125	2	true	0	false	0	false
19242	3857669921875	532036484375	6	true	0	false	0	false
19241	3611237890625	5238393359375	2	true	8	true	0	false
19240	18264970703125	38419578125	2	true	0	false	0	false
19239	175494296875	3968666796875	16	true	0	false	0	false
19238	17677353515625	451172890625	25	true	0	false	0	false
19237	181910703125	450453359375	13	true	0	false	0	false
19236	21830662109375	377010703125	7	true	0	false	0	false
19235	201481328125	381818828125	10	true	0	false	0	false
19233	18799421875	46864734375	6	true	1	true	0	false
19225	3364845703125	5276038671875	8	true	0	false	0	false
19223	3991465625	564145078125	7	true	0	false	0	false
19218	4305583984375	702006640625	1	true	0	false	0	false
19216	107949052734375	40496125	12	true	0	false	0	false
19215	110759296875	40796921875	6	true	0	false	0	false
19214	9775041015625	3813591796875	12	true	0	false	0	false
19213	1115410546875	3800153515625	6	true	0	false	1	true
19211	136483154296875	4028490625	2	true	4	true	0	false
19206	2605363671875	362624609375	0	false	4	true	0	false
19205	2561394140625	37801140625	12	true	0	false	0	false
19204	27646234375	358428671875	0	false	6	true	0	false
19201	25849853515625	32406955078125	6	true	0	false	0	false
19198	4665564453125	515184140625	8	true	1	true	0	false
19197	45574484375	5175944140625	6	true	0	false	0	false
19193	4950632421875	48175359375	9	true	0	false	0	false
19191	426079921875	43837015625	14	true	1	true	0	false
19183	3941901171875	4228828515625	7	true	0	false	0	false
19180	12001943359375	15319224609375	5	true	1	true	0	false
19179	122465927734375	168789921875	10	true	0	false	0	false
19177	113844619140625	131388984375	10	true	0	false	0	false
19176	852594921875	20829298828125	11	true	0	false	0	false
19175	7591640625	182046953125	8	true	0	false	0	false
19173	22991595703125	4236150390625	0	false	6	true	0	false
19171	2304566015625	392736328125	1	true	5	true	0	false
19169	123921650390625	1991549609375	0	false	17	true	0	false
19167	150953994140625	17721478515625	8	true	0	false	0	false
19165	9819216796875	14065728515625	6	true	0	false	0	false
19163	83014404296875	25053794921875	16	true	0	false	0	false
19154	14837568359375	3297015234375	0	false	13	true	0	false
19153	1560321875	32260390625	5	true	0	false	0	false
19151	185573515625	312704765625	0	false	20	true	0	false
19150	159894833984375	2594001171875	8	true	0	false	0	false
19149	16948771484375	28255248046875	1	true	0	false	0	false
19143	48350	60908953125	0	false	0	false	1	true
19142	2686615234375	468399921875	20	true	1	true	0	false
19141	26985056640625	470575546875	19	true	1	true	0	false
19140	270795390625	5025437890625	12	true	0	false	0	false
19139	2858666015625	490449296875	11	true	1	true	0	false
19138	3281841796875	4411841015625	0	false	5	true	0	false
19137	32594396484375	4687655859375	6	true	2	true	0	false
19133	30204140625	44801421875	7	true	0	false	0	false
19127	116621396484375	257488515625	9	true	0	false	0	false
19124	4334780859375	3711905859375	1	true	0	false	0	false
19123	4030381640625	3685193359375	11	true	0	false	1	true
19120	36982203125	2990833984375	30	true	1	true	4	true
19119	3902359375	27902162109375	0	false	4	true	0	false
19118	3278869921875	3202303515625	11	true	0	false	0	false
19117	3471843359375	30250830078125	13	true	1	true	0	false
19115	3627264453125	30928298828125	9	true	0	false	0	false
19112	4286582421875	26286759765625	6	true	0	false	0	false
19111	422216484375	27580544921875	8	true	0	false	0	false
19109	29922912109375	28857087890625	7	true	0	false	0	false
19108	478266640625	22113546875	11	true	0	false	0	false
19100	16889939453125	3532594921875	0	false	16	true	0	false
19098	724967236328125	31994208984375	8	true	1	true	0	false
19097	53350185546875	341125244140625	9	true	0	false	0	false
19095	87193408203125	3822329345703120	5	true	1	true	0	false
19093	3303809326171870	700411376953125	11	true	1	true	0	false
19091	4962150390625	1217771484375	5	true	0	false	0	false
19089	37460640625	3405941015625	2	true	1	true	0	false
19087	969101953125	25671328125	9	true	1	true	0	false
19085	815952197265625	4569482421875	15	true	0	false	0	false
19084	630497119140625	651298681640625	6	true	1	true	0	false
19083	638064453125	7765408203125	5	true	0	false	0	false
19081	3974441162109370	691400732421875	5	true	0	false	0	false
19080	4058383056640620	1063455859375	4	true	0	false	0	false
19079	425015576171875	928502734375	14	true	0	false	0	false
19074	1006589453125	559186572265625	5	true	1	true	2	true
19073	11393580078125	656262646484375	14	true	1	true	2	true
19069	22994541015625	469430859375	7	true	0	false	0	false
19064	474052734375	152493408203125	12	true	1	true	0	false
19063	4961053515625	165849609375	12	true	1	true	0	false
19062	4744748046875	120571630859375	12	true	0	false	0	false
19059	46991453125	18238912109375	7	true	0	false	0	false
19055	11094169921875	113920947265625	10	true	0	false	0	false
19054	32099501953125	4004156640625	8	true	0	false	0	false
19053	3448316015625	3895921875	0	false	12	true	0	false
19050	5678509521484370	9998638671875	10	true	0	false	1	true
19048	46916015625	3520090234375	7	true	0	false	0	false
19047	4640619921875	322238984375	7	true	0	false	0	false
19044	2538598828125	246441640625	14	true	1	true	0	false
19043	22418619140625	23470982421875	7	true	0	false	0	false
19042	19905822265625	2177596875	9	true	0	false	0	false
19039	2142366796875	25990412109375	9	true	0	false	0	false
19031	4639238671875	8750431640625	7	true	0	false	0	false
19030	19109880859375	450820361328125	23	true	0	false	0	false
19029	2002855859375	3567759521484370	0	false	11	true	0	false
19026	387837734375	1750558984375	10	true	1	true	0	false
19025	42416046875	18082173828125	20	true	1	true	0	false
19024	25102865234375	114774423828125	8	true	0	false	0	false
19023	2554936328125	13692982421875	16	true	0	false	0	false
19022	32031919921875	133766318359375	11	true	0	false	0	false
19021	34321265625	13158.25	5	true	0	false	0	false
19020	21304478515625	489027685546875	5	true	0	false	0	false
19019	22593283203125	37324541015625	0	false	6	true	0	false
19018	19749765625	5715900390625	8	true	0	false	0	false
19017	205418671875	588330517578125	7	true	0	false	0	false
19011	19191244140625	234246240234375	18	true	0	false	0	false
19010	24798310546875	3054200927734370	0	false	7	true	0	false
19009	26253146484375	1.6461e+16	8	true	0	false	0	false
19008	31017958984375	5081736755371090	42	true	0	false	0	false
19007	3065304296875	4.84594e+16	13	true	0	false	0	false
19005	1584358984375	99486005859375	6	true	0	false	0	false
19001	3164357421875	1131437255859370	18	true	1	true	0	false
18999	30091119140625	1.31498e+16	0	false	5	true	0	false
18997	28524724609375	13844107421875	0	false	8	true	0	false
18995	30050458984375	3144360107421870	9	true	0	false	0	false
18993	287904375	43718779296875	11	true	0	false	0	false
18992	29533166015625	8198015625	13	true	0	false	0	false
18990	21436501953125	15546267578125	12	true	0	false	0	false
18989	224766796875	139721640625	6	true	0	false	0	false
18981	17932546875	134212705078125	2	true	1	true	15	true
18976	3816509765625	8594251953125	10	true	0	false	0	false
18975	3551737109375	1069883984375	12	true	0	false	0	false
18968	412528203125	808131201171875	11	true	0	false	0	false
18967	39573359375	4495408203125	13	true	1	true	0	false
18964	36359421875	402342919921875	9	true	0	false	0	false
18963	36284703125	1.91139e+16	17	true	0	false	0	false
18960	4426919140625	1.69718e+16	7	true	0	false	0	false
18959	4669123046875	4232491455078120	35	true	0	false	0	false
18957	49263046875	462044482421875	15	true	0	false	0	false
