# Supplementary material for: A Novel Liquid Biopsy Method Based on Specific Combinations of Vesicular Markers Allows Us to Discriminate Prostate Cancer from Hyperplasia
Source: Cells. 2024 Jul 31;13(15):1286. doi: 10.3390/cells13151286 (PMC11311686; doi:10.3390/cells13151286)
Supplement: Supplementary file 1 [file cells-13-01286-s001.zip › Dataset S1-Raw data CODI BiliGeCT Prostata/Raw data CODI BiliGeCT Prostata/090223_STAT3_Cyclin_D1_PR20-03__counting_scatter.xlsx]

## Sheet: 090223_STAT3_Cyclin_D1_PR20-03_
counting parameters
radius (nm)	300
bin width (nm)	20
locs in bin threshold	1
active channels
channel name	channel reference	min	max
Channel 0	ch0	1	10000000
Channel 1	ch1	1	10000000
Channel 2	ch2	1	10000000
clusters are positive for a channel if their counts fall within min (inclusive) and max (exclusive) for that channel
	population phenotypes	number of clusters
triple positive	Channel 0, Channel 1, Channel 2	142
double positive	Channel 0, Channel 1	57
double positive	Channel 0, Channel 2	324
double positive	Channel 1, Channel 2	27
single positive	Channel 0	146
single positive	Channel 1	8
single positive	Channel 2	95
	total positive clusters	799
1 clusters were negative for every channel
all positive clusters are listed here
columns show counts and positivity for channels with thresholds switched on
to see the full data including negative clusters please export a csv from the counting histogram rather than the counting scatter plot
cluster id	centroid x (nm)	centroid y (nm)	count for Channel 0	positive for Channel 0	count for Channel 1	positive for Channel 1	count for Channel 2	positive for Channel 2
59590	98974921875	66308640625	5	true	0	false	16	true
59589	93826376953125	6695396875	12	true	1	true	0	false
59588	1125937890625	66768390625	29	true	0	false	1	true
59587	106963154296875	66496296875	11	true	1	true	2	true
59586	456411474609375	6836503125	8	true	1	true	0	false
59585	39940283203125	682459296875	0	false	1	true	16	true
59582	3894789306640620	669784765625	4	true	1	true	6	true
59581	441545751953125	6633509375	5	true	1	true	0	false
59578	10147037109375	67874890625	3	true	3	true	11	true
59577	9541076171875	683571796875	12	true	1	true	2	true
59575	98151318359375	69209796875	7	true	0	false	3	true
59574	83461767578125	689227265625	4	true	0	false	6	true
59572	412163916015625	6930790625	3	true	5	true	1	true
59571	3702333740234370	694624921875	2	true	1	true	13	true
59567	84731904296875	663030234375	6	true	1	true	4	true
59566	1199891015625	677193359375	7	true	0	false	0	false
59565	13952734375	673619921875	4	true	0	false	10	true
59560	79612265625	6481464453125	12	true	0	false	2	true
59559	88553076171875	6319591796875	3	true	0	false	10	true
59558	560556298828125	706646953125	13	true	1	true	6	true
59557	553244873046875	7153615625	12	true	1	true	0	false
59556	804999951171875	675629609375	15	true	1	true	5	true
59554	448427978515625	714912109375	3	true	2	true	8	true
59551	57707607421875	661366484375	4	true	7	true	1	true
59549	145394169921875	666051015625	1	true	0	false	11	true
59546	333851806640625	6465090234375	1	true	3	true	3	true
59545	418675341796875	64074296875	14	true	0	false	8	true
59541	6408189453125	673278515625	8	true	2	true	2	true
59540	483371728515625	750136796875	7	true	0	false	9	true
59539	457449951171875	737124453125	18	true	0	false	0	false
59538	18436322265625	77091453125	6	true	1	true	2	true
59537	17724412109375	75655375	3	true	2	true	9	true
59534	20888779296875	741309765625	3	true	0	false	24	true
59533	269235546875	741885234375	27	true	2	true	5	true
59531	6292407836914060	655726953125	16	true	1	true	0	false
59529	19234814453125	759071484375	4	true	2	true	3	true
59528	470628076171875	76641328125	7	true	1	true	3	true
59526	11755595703125	732531328125	4	true	0	false	5	true
59524	18375697265625	732769453125	15	true	0	false	4	true
59523	18144591796875	724986875	11	true	1	true	0	false
59518	115798291015625	72047015625	9	true	0	false	7	true
59517	2573183349609370	723746875	2	true	0	false	8	true
59516	738005126953125	753132578125	4	true	0	false	12	true
59515	77587705078125	74846453125	8	true	0	false	2	true
59510	9970759765625	761257109375	1	true	1	true	11	true
59509	10253986328125	75273578125	3	true	1	true	10	true
59508	18814576171875	747716328125	14	true	0	false	0	false
59505	11481236328125	76534015625	6	true	1	true	0	false
59503	115406630859375	752739140625	10	true	0	false	2	true
59501	6468576171875	750490390625	10	true	1	true	0	false
59499	2068521875	75614.5	7	true	0	false	1	true
59497	121966796875	665600390625	3	true	0	false	6	true
59495	762135302734375	631879609375	15	true	0	false	0	false
59490	142241142578125	76350484375	4	true	0	false	3	true
59489	13300205078125	757453125	19	true	1	true	2	true
59485	16661802734375	76279515625	14	true	0	false	0	false
59484	2148805078125	7188928125	5	true	0	false	0	false
59483	21064724609375	732877734375	4	true	0	false	2	true
59479	23053361328125	7293440625	8	true	1	true	4	true
59478	1051424609375	782447265625	18	true	0	false	1	true
59476	247555078125	730930703125	5	true	0	false	1	true
59472	1240625390625	7026571875	7	true	0	false	13	true
59471	130042353515625	71015078125	8	true	0	false	2	true
59470	146435703125	707761015625	18	true	0	false	1	true
59469	154956669921875	703494296875	11	true	1	true	16	true
59467	14060220703125	77486328125	6	true	0	false	1	true
59465	1475501953125	785278828125	14	true	2	true	13	true
59463	1188253515625	694748125	4	true	1	true	0	false
59462	195546484375	695630859375	1	true	0	false	2	true
59461	18990037109375	713708046875	3	true	0	false	3	true
59460	104009599609375	728950390625	6	true	0	false	2	true
59459	120901923828125	737927578125	11	true	1	true	0	false
59458	110203720703125	708729921875	11	true	0	false	1	true
59454	16267595703125	7494821875	2	true	0	false	12	true
59453	157256455078125	73699125	14	true	0	false	3	true
59452	171765703125	688596015625	0	false	0	false	7	true
59451	159869365234375	688861640625	27	true	0	false	0	false
59450	138773564453125	69211421875	2	true	0	false	7	true
59448	2325523828125	751767890625	37	true	0	false	1	true
59447	227075859375	7493128125	1	true	0	false	10	true
59445	164291796875	66528765625	16	true	0	false	1	true
59438	1565500390625	719621328125	4	true	0	false	4	true
59436	17403712890625	792036953125	2	true	2	true	12	true
59432	177527421875	70341296875	15	true	2	true	1	true
59431	1668922265625	70782109375	10	true	0	false	2	true
59430	644311865234375	796285390625	10	true	0	false	0	false
59429	69571015625	790350078125	23	true	2	true	3	true
59425	237303046875	71905734375	10	true	0	false	0	false
59422	1721878173828120	614409296875	6	true	4	true	1	true
59421	1762303466796870	6254070703125	11	true	7	true	3	true
59419	143835595703125	60484421875	14	true	0	false	0	false
59415	602103759765625	78015296875	4	true	1	true	8	true
59411	20222150390625	77566046875	1	true	0	false	17	true
59405	6631515502929680	74402796875	11	true	0	false	0	false
59402	269335859375	734475625	5	true	2	true	0	false
59399	1.56219e+16	5885751953125	6	true	1	true	0	false
59397	59274248046875	6305854296875	2	true	1	true	8	true
59396	19602611328125	6583828125	1	true	0	false	11	true
59395	18984658203125	66583484375	11	true	0	false	1	true
59394	1822033984375	6511960546875	3	true	0	false	15	true
59391	777420947265625	617978671875	1	true	0	false	11	true
59390	2074059375	67374015625	3	true	5	true	1	true
59387	21365634765625	684866015625	31	true	1	true	29	true
59385	1764426171875	66188390625	7	true	0	false	1	true
59384	1997983984375	6351644140625	2	true	0	false	12	true
59383	20246111328125	6443220703125	6	true	2	true	12	true
59381	1877413671875	6365098046875	5	true	0	false	8	true
59379	18624876953125	62357359375	12	true	0	false	12	true
59376	25169154296875	7554715625	11	true	0	false	1	true
59375	256340546875	743359453125	21	true	0	false	16	true
59372	153818984375	6450829296875	4	true	0	false	8	true
59371	153904140625	630139609375	9	true	0	false	2	true
59369	1664405078125	62840828125	11	true	1	true	5	true
59364	618275439453125	6141908203125	7	true	0	false	5	true
59363	70780126953125	6166514453125	10	true	0	false	0	false
59358	2194951416015620	711300625	31	true	1	true	6	true
59357	16146796875	7010615625	8	true	1	true	2	true
59354	3782877685546870	603042421875	5	true	0	false	10	true
59353	4369923828125	6155165625	9	true	1	true	5	true
59350	21904974609375	704299921875	3	true	0	false	0	false
59348	24745560546875	6555571875	5	true	2	true	9	true
59347	2563522265625	660057265625	8	true	2	true	0	false
59346	13199818359375	6318305078125	2	true	0	false	11	true
59345	133232431640625	62882890625	14	true	0	false	6	true
59343	141554248046875	6352853125	14	true	0	false	0	false
59342	230951875	6460566796875	22	true	1	true	18	true
59341	23825076171875	639496328125	6	true	0	false	15	true
59340	22862423828125	658821875	5	true	0	false	16	true
59338	133507392578125	6044588671875	1	true	0	false	7	true
59337	130230859375	608022578125	12	true	0	false	1	true
59336	124473544921875	61819671875	9	true	0	false	1	true
59333	259293359375	6410438671875	4	true	2	true	6	true
59329	273443828125	6474626953125	1	true	0	false	11	true
59324	151260224609375	6000181640625	2	true	2	true	9	true
59323	14801435546875	606339296875	16	true	0	false	7	true
59318	2984226953125	736714765625	13	true	1	true	1	true
59317	31442640625	738296484375	29	true	1	true	0	false
59315	29971291015625	75521234375	0	false	1	true	1	true
59311	2599403125	62854921875	9	true	0	false	2	true
59309	154637548828125	6759396875	5	true	3	true	6	true
59306	92015537109375	6092344921875	1	true	1	true	11	true
59305	107361025390625	57254328125	7	true	0	false	1	true
59303	11834900390625	5673024609375	6	true	2	true	8	true
59301	1246437890625	64794265625	4	true	1	true	3	true
59299	112706240234375	5911009765625	3	true	0	false	12	true
59297	129618603515625	5431476171875	3	true	4	true	3	true
59294	502026904296875	5820494921875	3	true	3	true	14	true
59293	622537158203125	57278140625	15	true	0	false	0	false
59292	494818994140625	565116171875	25	true	0	false	26	true
59290	6128685546875	599519765625	7	true	0	false	9	true
59286	3527110546875	71295625	3	true	0	false	19	true
59285	340747578125	706641640625	21	true	2	true	2	true
59284	132114267578125	5278928125	1	true	1	true	16	true
59283	126139296875	520376171875	7	true	0	false	7	true
59282	126814482421875	5129278125	3	true	6	true	0	false
59279	12062150390625	528847109375	3	true	0	false	7	true
59278	3388341796875	71839328125	11	true	0	false	3	true
59273	109546953125	543856796875	10	true	0	false	0	false
59272	343417578125	763954609375	16	true	0	false	0	false
59271	35412640625	760401484375	4	true	0	false	3	true
59269	33860359375	7389203125	6	true	3	true	1	true
59268	773741015625	712159453125	6	true	0	false	7	true
59262	3434869140625	684093515625	1	true	0	false	1	true
59261	34221421875	6725303125	9	true	1	true	0	false
59258	3239718359375	69159078125	0	false	1	true	1	true
59257	31929150390625	67529578125	3	true	0	false	1	true
59252	28529619140625	68537328125	2	true	1	true	5	true
59251	28822646484375	68929265625	12	true	1	true	0	false
59249	27945501953125	685799921875	4	true	0	false	12	true
59247	2929136328125	683575703125	3	true	19	true	1	true
59246	31681451171875	651135703125	13	true	1	true	0	false
59245	322026484375	64686390625	11	true	1	true	2	true
59244	31016232421875	655693203125	10	true	0	false	1	true
59241	3008688671875	661228828125	7	true	0	false	6	true
59239	32782125	638397421875	11	true	0	false	1	true
59236	3536332421875	6042128515625	27	true	1	true	3	true
59235	34864078125	60073984375	14	true	0	false	0	false
59233	27038833984375	7068509375	7	true	0	false	0	false
59232	36175453125	61458390625	4	true	0	false	1	true
59231	3669832421875	599570078125	14	true	1	true	1	true
59228	3392237109375	62680671875	12	true	0	false	14	true
59223	3011810546875	70064046875	2	true	0	false	0	false
59221	2950121484375	6372270703125	9	true	0	false	3	true
59218	3801614990234370	79421078125	18	true	0	false	1	true
59217	4009191650390620	78858421875	14	true	0	false	0	false
59215	111235810546875	6071263671875	11	true	0	false	3	true
59213	484083203125	7877221875	8	true	0	false	0	false
59209	2299708984375	693536796875	10	true	0	false	3	true
59207	27738478515625	66500796875	11	true	1	true	3	true
59206	21828537109375	783642421875	3	true	2	true	5	true
59203	3557209375	5876814453125	11	true	0	false	1	true
59202	1.5219e+16	5623910546875	1	true	0	false	8	true
59201	254995458984375	570046640625	3	true	0	false	12	true
59200	2636590576171870	53775515625	2	true	0	false	7	true
59196	2644423828125	765248203125	5	true	0	false	9	true
59195	1.33968e+16	759486875	11	true	0	false	0	false
59191	37178296875	666128046875	7	true	0	false	3	true
59189	3598515625	6423653125	14	true	0	false	1	true
59188	2452016015625	784343203125	3	true	0	false	1	true
59187	263458203125	783343359375	3	true	0	false	17	true
59185	2711237890625	788958828125	2	true	1	true	13	true
59183	14160740234375	5776590234375	3	true	0	false	3	true
59179	3865707421875	614603984375	1	true	1	true	0	false
59178	30253380859375	773001015625	6	true	0	false	0	false
59176	6325591796875	5373770703125	9	true	1	true	4	true
59175	602231005859375	54506078125	2	true	0	false	12	true
59174	575971923828125	5280384765625	3	true	0	false	8	true
59172	36220171875	741036484375	3	true	0	false	0	false
59171	3740278125	73293515625	4	true	0	false	2	true
59165	24851232421875	69564046875	3	true	0	false	1	true
59164	616687841796875	51028765625	1	true	0	false	13	true
59163	54594775390625	502681953125	3	true	0	false	6	true
59162	6612275390625	47781421875	4	true	6	true	9	true
59161	60564736328125	466923203125	6	true	0	false	6	true
59160	529693603515625	49326390625	2	true	0	false	7	true
59158	5349267578125	4549259765625	2	true	0	false	10	true
59157	46633564453125	457362734375	8	true	0	false	0	false
59155	414312158203125	491861171875	1	true	0	false	12	true
59151	261293896484375	4834430078125	3	true	0	false	15	true
59150	1.94608e+16	4649123046875	2	true	2	true	0	false
59143	23694630859375	674260859375	16	true	2	true	7	true
59142	27314109375	600495859375	11	true	0	false	1	true
59141	2672761328125	5901933203125	16	true	0	false	2	true
59140	28471908203125	568498984375	8	true	1	true	4	true
59139	287771328125	5814444921875	11	true	0	false	2	true
59138	3244460546875	576191328125	12	true	0	false	5	true
59137	329826953125	566749375	0	false	0	false	5	true
59136	3127271875	584525078125	1	true	4	true	1	true
59133	30850412109375	5718126171875	13	true	0	false	1	true
59127	3225048046875	5917477734375	4	true	0	false	5	true
59125	2911647265625	60072890625	0	false	5	true	1	true
59122	334669921875	6127469921875	12	true	0	false	2	true
59117	733831103515625	456921171875	2	true	0	false	6	true
59116	1.33587e+16	7921190625	3	true	18	true	1	true
59114	15522080078125	491183125	10	true	0	false	59	true
59113	154200029296875	4886259765625	16	true	0	false	40	true
59111	39034140625	587782109375	4	true	1	true	1	true
59110	787054443359375	55703.5	7	true	0	false	1	true
59109	787532421875	5458987109375	2	true	0	false	4	true
59108	134622275390625	4758173828125	8	true	0	false	1	true
59107	13096759765625	4729187890625	11	true	11	true	3	true
59105	146616044921875	482767734375	1	true	0	false	4	true
59101	1663469921875	4749751953125	13	true	0	false	0	false
59098	136513505859375	5025078125	1	true	0	false	8	true
59093	20521865234375	790255078125	3	true	1	true	5	true
59091	259709326171875	5046844140625	2	true	0	false	6	true
59090	416641953125	6253868359375	3	true	0	false	15	true
59089	4172259765625	61942296875	34	true	0	false	5	true
59087	426030078125	6313963671875	4	true	0	false	9	true
59084	414444609375	662333671875	26	true	1	true	1	true
59083	4031638671875	6811465625	14	true	0	false	0	false
59082	40569921875	6067444140625	7	true	1	true	2	true
59079	41084640625	6480973828125	3	true	1	true	1	true
59073	3449188671875	78411828125	12	true	0	false	3	true
59072	31318908203125	786315234375	2	true	0	false	2	true
59068	15596115234375	5362194921875	1	true	5	true	0	false
59067	15462494140625	549825234375	0	false	0	false	8	true
59064	1281505859375	4174212890625	1	true	0	false	12	true
59063	1222520703125	41304296875	8	true	0	false	0	false
59062	134769775390625	416000234375	10	true	0	false	6	true
59060	138742265625	4259434375	9	true	0	false	39	true
59059	1290297265625	4310429296875	3	true	0	false	7	true
59057	144534775390625	413021796875	13	true	1	true	0	false
59055	11695748046875	425931171875	11	true	0	false	1	true
59052	102847392578125	4834862109375	1	true	0	false	14	true
59051	106444462890625	4945921875	12	true	0	false	3	true
59049	1063003125	432884140625	3	true	5	true	6	true
59048	10746615234375	4520526171875	16	true	0	false	0	false
59047	100706943359375	4471976171875	11	true	0	false	0	false
59046	11100998046875	4705941796875	4	true	0	false	4	true
59040	85320263671875	50538890625	1	true	0	false	8	true
59039	7587529296875	51642359375	5	true	0	false	1	true
59037	97250341796875	5227977734375	3	true	1	true	10	true
59033	12293.5	450225390625	6	true	0	false	8	true
59029	102130859375	5054595703125	6	true	0	false	0	false
59027	82606201171875	4750730078125	3	true	0	false	6	true
59025	10946447265625	4047091015625	2	true	0	false	8	true
59022	3964959375	53959953125	6	true	0	false	3	true
59021	4065532421875	531881015625	8	true	1	true	5	true
59019	3894660546875	705842890625	5	true	0	false	2	true
59018	23095421875	5890220703125	2	true	0	false	9	true
59017	23538443359375	596324921875	2	true	0	false	7	true
59016	22575525390625	5851247265625	2	true	0	false	12	true
59015	22646931640625	580431875	5	true	0	false	10	true
59014	3993019140625	524228984375	1	true	0	false	16	true
59013	3982124609375	5153412109375	1	true	0	false	12	true
59012	416523984375	5389456640625	2	true	0	false	19	true
59007	22399431640625	57532953125	9	true	0	false	0	false
59005	3097373046875	619716796875	4	true	1	true	0	false
59004	23014048828125	5768739453125	9	true	1	true	22	true
59001	22332025390625	5895454296875	3	true	0	false	6	true
58998	4244296875	5599912109375	10	true	1	true	1	true
58997	42248140625	5736708984375	7	true	0	false	0	false
58996	383766015625	518586640625	0	false	6	true	1	true
58991	4007791015625	567646640625	0	false	1	true	0	false
58990	2005847265625	5906321484375	1	true	0	false	23	true
58989	20002064453125	5962504296875	1	true	0	false	11	true
58985	21025869140625	59311859375	2	true	0	false	10	true
58982	205933203125	60975578125	6	true	0	false	6	true
58979	17730974609375	591806875	1	true	0	false	1	true
58978	1854100390625	5727354296875	4	true	0	false	6	true
58975	20492419921875	578791484375	11	true	1	true	7	true
58972	4490532421875	6756296875	13	true	0	false	0	false
58971	4461826171875	6528862109375	11	true	1	true	0	false
58967	4123328125	726971953125	2	true	1	true	13	true
58966	262480078125	6114480078125	3	true	0	false	7	true
58964	158107587890625	5612546875	7	true	0	false	6	true
58962	1194702392578120	432129140625	5	true	0	false	14	true
58961	2319814453125	444052734375	11	true	0	false	1	true
58960	3831315673828120	44797390625	0	false	0	false	6	true
58956	26279123046875	5675121484375	3	true	0	false	7	true
58955	25323888671875	55292453125	0	false	3	true	7	true
58952	3133204833984370	392969609375	8	true	0	false	9	true
58951	3262508544921870	3983593359375	0	false	1	true	17	true
58949	20878759765625	40023953125	4	true	1	true	8	true
58947	2658201904296870	412126640625	5	true	0	false	0	false
58946	667802294921875	4173351171875	1	true	1	true	12	true
58945	6932279296875	422599765625	8	true	1	true	2	true
58944	364709912109375	4223429296875	7	true	0	false	0	false
58942	401981982421875	3703791015625	0	false	0	false	9	true
58941	3497775146484370	376103984375	7	true	0	false	2	true
58939	5208220703125	418805234375	2	true	4	true	5	true
58937	56470517578125	3928811328125	5	true	0	false	0	false
58936	2677978515625	3696724609375	4	true	1	true	12	true
58935	2443227783203120	3682048828125	9	true	1	true	7	true
58930	43056.5	676748125	11	true	0	false	1	true
58925	5466557006835930	39103609375	1	true	0	false	10	true
58923	1675407470703120	3576601171875	2	true	0	false	7	true
58919	21308640625	5620066796875	0	false	1	true	8	true
58917	9066607421875	4147581640625	5	true	0	false	2	true
58915	16492306640625	5092430859375	14	true	1	true	2	true
58914	4433544140625	700086015625	3	true	0	false	1	true
58913	4486483984375	711489921875	11	true	0	false	2	true
58911	4219625390625	7147590625	13	true	0	false	0	false
58907	51138642578125	4340546875	0	false	0	false	7	true
58906	3791271484375	77450703125	20	true	0	false	0	false
58905	390473046875	786809140625	9	true	1	true	0	false
58903	364965546875	77886390625	0	false	0	false	7	true
58902	396776484375	7733621875	9	true	0	false	1	true
58901	415774765625	772893203125	2	true	0	false	14	true
58896	1910240625	5471854296875	2	true	0	false	1	true
58895	19924169921875	533126328125	1	true	12	true	2	true
58893	186825546875	51673765625	6	true	1	true	0	false
58889	27409884765625	5466156640625	1	true	0	false	10	true
58886	243113125	5435486328125	11	true	1	true	3	true
58885	24232548828125	53704375	12	true	0	false	4	true
58884	22272654296875	544054140625	1	true	0	false	6	true
58883	226966171875	5295518359375	11	true	0	false	0	false
58880	24261275390625	5230609375	1	true	0	false	1	true
58873	22975689453125	4935683984375	1	true	0	false	1	true
58872	4518670703125	624111484375	2	true	2	true	2	true
58871	439838203125	6081593359375	16	true	0	false	3	true
58870	48179515625	585064375	7	true	0	false	3	true
58869	4775284765625	6091085546875	3	true	2	true	0	false
58866	473408828125	6494188671875	13	true	2	true	6	true
58865	482077421875	629369375	5	true	0	false	4	true
58863	4598371484375	586390234375	2	true	0	false	2	true
58862	2383578125	46798984375	25	true	2	true	29	true
58856	480188125	5518397265625	1	true	1	true	0	false
58854	317853046875	5412387109375	16	true	1	true	3	true
58853	31398806640625	5394324609375	0	false	0	false	13	true
58851	3249496484375	547301796875	13	true	1	true	7	true
58850	353980859375	533698125	0	false	0	false	19	true
58849	3459828515625	541921953125	11	true	0	false	1	true
58848	332381953125	534699765625	10	true	0	false	0	false
58847	3285332421875	526761328125	15	true	0	false	1	true
58841	356614296875	545812265625	9	true	0	false	1	true
58840	3393634375	50977.25	18	true	0	false	1	true
58839	3454963671875	50922328125	1	true	7	true	3	true
58838	3131225390625	499463046875	1	true	0	false	14	true
58837	30233814453125	50401734375	9	true	0	false	0	false
58835	317345390625	51675953125	15	true	0	false	0	false
58834	29950951171875	48905078125	3	true	0	false	6	true
58827	361118515625	509884921875	7	true	0	false	5	true
58825	2957844921875	5420860546875	7	true	1	true	0	false
58824	27620904296875	5241860546875	3	true	0	false	3	true
58820	17172078125	4544438671875	0	false	0	false	8	true
58819	16674087890625	45424703125	13	true	0	false	0	false
58817	16470298828125	44883625	2	true	0	false	16	true
58816	20400142578125	4339469921875	1	true	0	false	8	true
58815	1975624609375	434301875	10	true	1	true	1	true
58813	18701962890625	445488984375	2	true	0	false	7	true
58812	20574486328125	416640546875	7	true	0	false	0	false
58808	19314908203125	459873046875	9	true	0	false	1	true
58807	195721640625	47214015625	13	true	0	false	0	false
58806	46982359375	696934453125	2	true	0	false	0	false
58805	4654918359375	71831203125	0	false	1	true	1	true
58801	17894822265625	475223046875	9	true	0	false	0	false
58796	242999609375	494174921875	2	true	0	false	4	true
58793	14082904296875	446513828125	13	true	0	false	0	false
58791	740663427734375	3992675390625	1	true	0	false	4	true
58790	24636291015625	47340078125	15	true	0	false	1	true
58789	25184240234375	4756856640625	8	true	1	true	7	true
58786	4124962890625	4957805078125	1	true	0	false	9	true
58783	214503828125	441342890625	0	false	0	false	7	true
58782	4627403125	4986575390625	7	true	0	false	1	true
58781	48255140625	4973749609375	14	true	0	false	3	true
58778	377856171875	4727163671875	7	true	0	false	2	true
58777	39693671875	4783578125	4	true	0	false	0	false
58775	3797681640625	4914687890625	13	true	0	false	0	false
58772	4284874609375	4239815234375	1	true	3	true	0	false
58771	43639875	4390390625	14	true	0	false	0	false
58770	4262899609375	4634601953125	2	true	0	false	0	false
58769	4114821875	4445873828125	20	true	0	false	0	false
58768	4474801953125	45744.5	2	true	0	false	10	true
58767	4583971484375	443414140625	0	false	0	false	11	true
58765	4553330859375	431521484375	9	true	2	true	0	false
58762	447453046875	46990046875	8	true	1	true	0	false
58758	4431560546875	395110625	0	false	9	true	1	true
58757	4345371875	3863023828125	4	true	0	false	8	true
58756	422689140625	400978359375	19	true	1	true	6	true
58755	4084144921875	4019516796875	1	true	0	false	8	true
58752	276153125	3258155859375	0	false	1	true	7	true
58751	429210595703125	3362622265625	1	true	0	false	0	false
58748	3737071533203120	310245390625	10	true	0	false	0	false
58745	1.59259e+16	2987668359375	0	false	0	false	23	true
58742	715517578125	32046259765625	1	true	7	true	0	false
58741	77545263671875	3315162890625	1	true	1	true	11	true
58740	7856046875	31095595703125	0	false	1	true	5	true
58739	86729765625	30809880859375	0	false	0	false	10	true
58735	549544873046875	30356833984375	10	true	0	false	5	true
58734	95618173828125	323963046875	0	false	0	false	7	true
58733	9153634765625	32095400390625	12	true	0	false	0	false
58731	9746529296875	32008859375	0	false	11	true	2	true
58729	1.00768e+16	3284005078125	7	true	0	false	0	false
58728	776376123046875	3468471484375	4	true	0	false	8	true
58727	87346298828125	351844140625	11	true	0	false	0	false
58723	144584853515625	4592748828125	9	true	0	false	0	false
58722	73241923828125	359118203125	18	true	0	false	35	true
58721	615448193359375	36409796875	5	true	0	false	10	true
58719	9093575439453120	28078431640625	2	true	0	false	17	true
58714	278714111328125	247015546875	2	true	0	false	28	true
58713	3247106201171870	25828296875	7	true	0	false	2	true
58711	500441015625	22083037109375	10	true	0	false	0	false
58710	186244873046875	1908676953125	2	true	4	true	0	false
58709	1.75381e+16	1937215234375	10	true	0	false	0	false
58708	57861279296875	27371958984375	11	true	0	false	3	true
58707	718164892578125	27884439453125	1	true	4	true	0	false
58705	4807394921875	73362375	2	true	11	true	0	false
58701	670927197265625	29106966796875	25	true	0	false	1	true
58700	30776005859375	199734921875	0	false	0	false	13	true
58698	117812177734375	36753171875	0	false	2	true	5	true
58697	110210673828125	3739760546875	1	true	2	true	16	true
58696	416179296875	19936640625	9	true	0	false	1	true
58695	502109521484375	20594943359375	1	true	0	false	6	true
58692	31841146484375	4741009375	1	true	0	false	0	false
58689	117200947265625	3755507421875	0	false	0	false	9	true
58688	4518678894042960	25226751953125	5	true	0	false	2	true
58687	150379296875	25974181640625	2	true	1	true	5	true
58685	3347254150390620	2201801953125	0	false	2	true	4	true
58678	5146238403320310	20962921875	9	true	0	false	0	false
58677	1399576416015620	22441015625	0	false	0	false	5	true
58675	11859986328125	351031015625	3	true	0	false	8	true
58665	27940607421875	476715703125	1	true	0	false	10	true
58664	17298552734375	411757734375	11	true	1	true	0	false
58663	17411279296875	4070215625	16	true	0	false	3	true
58662	19177326171875	4005152734375	3	true	0	false	10	true
58661	18464724609375	4099268359375	3	true	0	false	3	true
58655	43654640625	5094159375	3	true	0	false	1	true
58654	155167138671875	352529609375	12	true	0	false	2	true
58653	14287126953125	3584402734375	2	true	0	false	6	true
58650	1770723046875	28934693359375	23	true	0	false	7	true
58649	18479634765625	289241484375	0	false	0	false	9	true
58648	17781390625	26183072265625	7	true	0	false	0	false
58647	170035625	26614025390625	1	true	0	false	12	true
58646	138645263671875	272061015625	0	false	0	false	2	true
58645	15505388671875	26571060546875	15	true	5	true	0	false
58643	19191275390625	26698275390625	7	true	0	false	0	false
58642	2088378125	277007734375	1	true	0	false	11	true
58641	2091397265625	284980234375	0	false	1	true	9	true
58637	16577650390625	29442068359375	0	false	0	false	8	true
58636	1218394921875	28113943359375	1	true	0	false	6	true
58633	19047068359375	27782591796875	2	true	0	false	16	true
58628	2215281640625	26269396484375	0	false	0	false	13	true
58627	21232990234375	24872861328125	4	true	5	true	0	false
58626	2242425390625	25092064453125	19	true	0	false	5	true
58623	1987496484375	250263359375	0	false	0	false	12	true
58622	23946625	2653589453125	5	true	3	true	18	true
58621	2478832421875	2669539453125	12	true	0	false	0	false
58618	2307894921875	200943203125	7	true	0	false	6	true
58617	22282220703125	19928603515625	6	true	0	false	2	true
58614	138365712890625	319158515625	0	false	0	false	13	true
58613	15026173828125	3268164453125	7	true	0	false	0	false
58612	2011548046875	19743689453125	1	true	0	false	1	true
58611	189383671875	22130904296875	0	false	0	false	6	true
58609	18505572265625	31045158203125	8	true	0	false	0	false
58607	178372890625	23863220703125	2	true	0	false	8	true
58605	162619580078125	33158359375	3	true	0	false	15	true
58603	23983482421875	18381671875	1	true	0	false	13	true
58600	13808357421875	304090234375	1	true	0	false	0	false
58599	12008572265625	31992712890625	4	true	0	false	0	false
58598	163150361328125	3140096484375	7	true	1	true	0	false
58591	167419140625	2145778125	0	false	0	false	8	true
58588	11022212890625	29874013671875	0	false	0	false	9	true
58587	107016904296875	29622185546875	9	true	0	false	0	false
58586	148038154296875	2201412109375	0	false	0	false	7	true
58585	153947666015625	20551505859375	16	true	0	false	6	true
58576	430891328125	3732590625	4	true	1	true	7	true
58574	2923763671875	445505859375	22	true	1	true	14	true
58573	287798125	4440428125	0	false	0	false	14	true
58571	27803140625	4507654296875	10	true	0	false	0	false
58570	25310369140625	4349835546875	0	false	0	false	13	true
58569	24040923828125	4486494140625	8	true	0	false	2	true
58566	25523103515625	4123795703125	2	true	1	true	17	true
58565	26807296875	415253203125	18	true	0	false	0	false
58563	239951328125	417177578125	9	true	1	true	0	false
58562	2797936328125	3639323046875	15	true	1	true	17	true
58561	27758111328125	3543156640625	1	true	0	false	7	true
58559	2736671484375	34495921875	0	false	0	false	11	true
58555	23544578125	4099167578125	1	true	0	false	11	true
58554	24001080078125	3709171875	14	true	6	true	134	true
58553	2288103125	3759030859375	6	true	0	false	3	true
58552	28533736328125	3839239453125	2	true	0	false	0	false
58551	2898364453125	3964259765625	1	true	0	false	12	true
58549	2769681640625	3327876171875	4	true	1	true	8	true
58548	3096166796875	3351496484375	1	true	0	false	15	true
58547	30207978515625	340181953125	4	true	0	false	4	true
58546	30628947265625	3919326953125	1	true	0	false	7	true
58538	2634320703125	4010299609375	1	true	0	false	7	true
58536	22513138671875	3903315625	3	true	0	false	11	true
58535	230112890625	3962580859375	0	false	0	false	12	true
58531	21307376953125	39915171875	12	true	0	false	0	false
58530	27075529296875	3178474609375	0	false	0	false	10	true
58529	2733088671875	30727962890625	24	true	0	false	2	true
58527	265025703125	3259523046875	8	true	0	false	0	false
58521	29763888671875	41795984375	1	true	0	false	2	true
58519	2552134375	29853841796875	1	true	0	false	9	true
58516	462720859375	75879171875	18	true	0	false	1	true
58514	19587.75	34965015625	12	true	1	true	7	true
58513	203418125	361514140625	10	true	0	false	2	true
58512	1783827734375	3530646875	16	true	0	false	2	true
58510	2031759375	3816020703125	1	true	0	false	6	true
58509	18580033203125	3799479296875	1	true	0	false	9	true
58507	38662859375	40437890625	0	false	0	false	5	true
58503	3562103515625	49117828125	1	true	0	false	31	true
58498	4675018359375	367159375	7	true	0	false	5	true
58497	4562616015625	36458671875	13	true	1	true	4	true
58496	4192498828125	3316915234375	0	false	0	false	15	true
58495	4194122265625	3467452734375	14	true	1	true	7	true
58493	447040078125	35793734375	1	true	6	true	3	true
58490	4348771875	321696640625	1	true	1	true	8	true
58487	45840328125	334344609375	0	false	0	false	1	true
58486	3611645703125	4392633203125	2	true	0	false	23	true
58485	3542611328125	4505908984375	2	true	4	true	0	false
58484	3431769921875	424733359375	0	false	28	true	3	true
58480	334690703125	4226745703125	0	false	1	true	10	true
58479	3228245703125	4252993359375	0	false	0	false	18	true
58476	4634847265625	30969392578125	2	true	0	false	7	true
58472	3605148046875	409504375	2	true	0	false	3	true
58471	3436834765625	3843641796875	8	true	1	true	0	false
58470	322556328125	3146553515625	10	true	0	false	1	true
58469	3322911328125	29589080078125	0	false	0	false	7	true
58468	4086937890625	294127421875	0	false	0	false	16	true
58467	3999678125	295437890625	7	true	1	true	0	false
58466	386994453125	28387625	1	true	0	false	7	true
58461	3720325390625	292824765625	0	false	12	true	1	true
58457	4255338671875	28425373046875	0	false	4	true	3	true
58455	3893126171875	253244921875	6	true	1	true	25	true
58451	4934844921875	714686328125	23	true	0	false	0	false
58449	3704503515625	25529384765625	0	false	0	false	13	true
58448	353690078125	292115625	14	true	1	true	5	true
58447	3588758203125	26735314453125	9	true	0	false	0	false
58446	91748515625	21929361328125	2	true	0	false	7	true
58445	807109716796875	225703046875	5	true	1	true	4	true
58443	4163619140625	2436449609375	10	true	0	false	0	false
58441	731700537109375	2518703515625	1	true	0	false	4	true
58437	443949765625	28218587890625	6	true	0	false	9	true
58432	23583458984375	3345300390625	1	true	0	false	4	true
58431	208848671875	32680654296875	0	false	0	false	7	true
58429	226878203125	31069095703125	11	true	0	false	0	false
58426	3317430078125	364408515625	1	true	0	false	8	true
58425	32507126953125	36023328125	12	true	0	false	0	false
58423	3446170703125	3519453515625	0	false	1	true	17	true
58421	325588046875	3503401171875	1	true	8	true	0	false
58418	2310590234375	2261587890625	0	false	0	false	10	true
58417	23854984375	229211328125	3	true	0	false	7	true
58415	21723431640625	211572734375	16	true	0	false	3	true
58414	2625289453125	22714654296875	19	true	0	false	0	false
58413	2741437109375	22023728515625	4	true	1	true	0	false
58407	270384296875	23549169921875	9	true	2	true	17	true
58405	4947603515625	383736640625	1	true	0	false	11	true
58404	160953564453125	16770248046875	0	false	0	false	9	true
58403	15416224609375	17127765625	4	true	1	true	2	true
58402	3447899609375	31246609375	0	false	0	false	11	true
58400	129217177734375	1826598828125	1	true	0	false	11	true
58399	13369578125	187636484375	1	true	0	false	17	true
58397	14014357421875	17123869140625	9	true	0	false	0	false
58395	167494296875	17356654296875	9	true	1	true	1	true
58393	1764733984375	186593515625	0	false	7	true	7	true
58391	11972716796875	19669390625	0	false	5	true	3	true
58388	1105982421875	24872388671875	1	true	7	true	1	true
58387	9980447265625	2574916015625	1	true	0	false	8	true
58385	17390568359375	1665808984375	0	false	0	false	14	true
58384	7325966796875	16910638671875	2	true	0	false	0	false
58383	75409140625	18921337890625	1	true	1	true	6	true
58382	3814887890625	354303671875	9	true	0	false	38	true
58381	3792528515625	3542585546875	10	true	6	true	37	true
58379	37693140625	3529890234375	9	true	5	true	9	true
58377	16718583984375	1504019921875	1	true	0	false	8	true
58373	3855981640625	3567859765625	6	true	0	false	16	true
58369	19399904296875	1659868359375	0	false	0	false	9	true
58367	3701634375	3546124609375	7	true	1	true	0	false
58366	18700216796875	146560859375	0	false	0	false	13	true
58365	18547837890625	149401474609375	1	true	0	false	11	true
58363	3909790625	3687898046875	1	true	0	false	2	true
58362	64724091796875	143196337890625	0	false	0	false	2	true
58361	5057779296875	140311875	0	false	0	false	9	true
58359	9203505859375	1979638671875	0	false	0	false	7	true
58358	83117158203125	149814951171875	6	true	0	false	4	true
58355	117935703125	215701328125	18	true	0	false	0	false
58353	106460859375	214101171875	8	true	0	false	5	true
58352	14748666015625	106193642578125	1	true	0	false	9	true
58351	14131341796875	106966884765625	0	false	7	true	0	false
58348	120562822265625	161485517578125	6	true	0	false	0	false
58347	132476923828125	158438857421875	0	false	0	false	9	true
58346	18753310546875	130772314453125	7	true	15	true	0	false
58345	1864613671875	131305888671875	7	true	15	true	0	false
58339	1917333984375	126505087890625	7	true	0	false	0	false
58335	16441673828125	1250355859375	2	true	0	false	1	true
58334	14046775390625	122514560546875	0	false	0	false	9	true
58333	129674951171875	11758861328125	16	true	0	false	0	false
58324	2165547265625	90830849609375	1	true	0	false	49	true
58323	214664453125	101842685546875	5	true	0	false	0	false
58321	23027904296875	119100654296875	11	true	0	false	0	false
58319	19260662109375	10001267578125	0	false	0	false	18	true
58315	22122880859375	749642041015625	0	false	0	false	6	true
58313	3709505078125	383177265625	5	true	0	false	1	true
58311	3475867431640620	1640319921875	7	true	1	true	0	false
58308	9614296875	11452291015625	1	true	0	false	13	true
58307	106643486328125	125943349609375	9	true	0	false	2	true
58305	104817919921875	10444349609375	5	true	0	false	19	true
58302	79328076171875	74216943359375	7	true	1	true	20	true
58301	82676044921875	673232958984375	5	true	0	false	10	true
58299	689924169921875	669275927734375	1	true	0	false	10	true
58298	577941162109375	104094443359375	7	true	1	true	1	true
58297	672895361328125	9702705078125	13	true	0	false	1	true
58296	670441796875	8221974609375	0	false	0	false	5	true
58292	3136351318359370	9879904296875	0	false	0	false	5	true
58291	3856536865234370	95485419921875	0	false	0	false	17	true
58290	437644970703125	768673046875	15	true	0	false	0	false
58289	3623525390625	726614306640625	0	false	0	false	5	true
58287	93520244140625	510767333984375	1	true	7	true	0	false
58285	25409462890625	91632705078125	0	false	0	false	8	true
58284	2696093505859370	38903173828125	5	true	0	false	1	true
58283	3442387939453120	53921279296875	0	false	0	false	9	true
58279	1.30141e+16	9802587890625	1	true	0	false	11	true
58278	1.24493e+16	656860888671875	12	true	0	false	0	false
58277	719304443359375	58793134765625	9	true	0	false	0	false
58276	4020048828125	477859765625	22	true	0	false	11	true
58273	2149677001953120	726812841796875	7	true	0	false	0	false
58271	415842529296875	3318368896484370	10	true	0	false	0	false
58263	552827734375	566618505859375	0	false	0	false	7	true
58261	110768115234375	81070693359375	0	false	0	false	8	true
58259	2557397265625	2040660546875	0	false	0	false	9	true
58256	1.14204e+16	149737880859375	10	true	0	false	10	true
58255	4374039306640620	16817970703125	9	true	1	true	7	true
58252	345704150390625	15158642578125	15	true	0	false	6	true
58251	3457255126953120	2.02716e+16	15	true	0	false	2	true
58249	3942330322265620	1.22121e+16	0	false	8	true	0	false
58246	24887810546875	13109009765625	0	false	0	false	8	true
58245	24693712890625	13542703125	0	false	0	false	11	true
58243	23196267578125	135590595703125	5	true	0	false	7	true
58241	3014141796875	28996974609375	0	false	0	false	8	true
58238	253612421875	112776552734375	0	false	9	true	10	true
58237	25195818359375	111394052734375	0	false	8	true	9	true
58236	2584829296875	72700302734375	3	true	0	false	12	true
58235	25194982421875	790683740234375	14	true	0	false	0	false
58233	26982041015625	101356875	0	false	0	false	20	true
58232	2845909765625	102784892578125	0	false	0	false	7	true
58231	28682015625	96586162109375	8	true	0	false	0	false
58229	29199771484375	107724814453125	0	false	0	false	14	true
58228	30660353515625	1152804296875	0	false	0	false	8	true
58227	315818046875	102876064453125	12	true	0	false	0	false
58222	28057083984375	5791591796875	25	true	1	true	21	true
58221	280080859375	68165029296875	0	false	0	false	6	true
58219	23739921875	8580216796875	1	true	0	false	7	true
58215	31614453125	86395205078125	0	false	0	false	5	true
58211	2942845703125	87309033203125	0	false	0	false	8	true
58207	23242900390625	660815869140625	6	true	25	true	1	true
58205	39115984375	331490390625	12	true	0	false	0	false
58204	3198350390625	20411337890625	0	false	0	false	5	true
58203	32099234375	2173492578125	17	true	3	true	5	true
58201	3286248828125	20454265625	0	false	0	false	9	true
58200	4749354296875	27153830078125	6	true	1	true	41	true
58199	48251921875	28174416015625	0	false	0	false	18	true
58198	30406927734375	1900013671875	1	true	0	false	9	true
58197	28762984375	1871483203125	7	true	0	false	2	true
58195	4877118359375	26152896484375	3	true	0	false	10	true
58193	436465078125	25023958984375	1	true	0	false	39	true
58189	4632808984375	25728033203125	5	true	1	true	17	true
58185	4715572265625	244799453125	4	true	0	false	6	true
58182	3079322265625	14459455078125	2	true	0	false	0	false
58181	27692341796875	15963970703125	1	true	6	true	1	true
58177	48463140625	3459023828125	2	true	0	false	0	false
58176	3469215234375	1941021875	7	true	9	true	2	true
58175	3490833203125	19215068359375	4	true	3	true	6	true
58174	3684734765625	1972234765625	0	false	0	false	9	true
58173	37830828125	2035715234375	9	true	0	false	3	true
58171	3577541796875	19684408203125	16	true	1	true	5	true
58168	38568984375	21356583984375	13	true	0	false	3	true
58167	3843546875	2324865625	0	false	0	false	11	true
58164	38583015625	17500650390625	15	true	0	false	5	true
58163	3811484375	18381751953125	0	false	6	true	0	false
58161	3446846875	182576640625	9	true	0	false	0	false
58160	3874287109375	1865720703125	0	false	0	false	25	true
58158	3994962109375	20359693359375	10	true	0	false	16	true
58157	4000749609375	201599765625	11	true	0	false	14	true
58150	37510109375	11421646484375	24	true	2	true	0	false
58149	379727578125	10671927734375	10	true	0	false	2	true
58148	3824476171875	142029208984375	23	true	0	false	0	false
58147	392648046875	12995255859375	0	false	0	false	7	true
58146	389831953125	79141142578125	22	true	0	false	1	true
58145	399745546875	8352509765625	11	true	0	false	0	false
58143	4003478515625	95805224609375	0	false	0	false	10	true
58137	3515026171875	1069386328125	0	false	0	false	14	true
58131	4046141015625	167121328125	15	true	0	false	17	true
58130	3076416015625	25954373046875	4	true	0	false	15	true
58129	31880984375	25466212890625	0	false	0	false	5	true
58127	2961658984375	2517747265625	11	true	0	false	0	false
58126	4563159375	644905126953125	0	false	7	true	0	false
58125	4520950390625	769041064453125	3	true	0	false	0	false
58124	3455823828125	23372833984375	0	false	0	false	5	true
58122	43255921875	837291015625	17	true	0	false	0	false
58121	4178338671875	83113408203125	11	true	0	false	0	false
58118	408098359375	1061488671875	20	true	0	false	1	true
58117	41967671875	102493134765625	20	true	0	false	4	true
58113	4164305078125	1181156640625	0	false	0	false	7	true
58108	3332220703125	156808271484375	7	true	1	true	21	true
58107	3426312890625	14708482421875	7	true	1	true	0	false
58105	41784390625	187736171875	1	true	1	true	6	true
58101	82887890625	4106302734375	0	false	0	false	10	true
58100	35661734375	90427890625	21	true	0	false	18	true
58099	36337953125	85921650390625	14	true	0	false	0	false
58098	3770219140625	47179345703125	4	true	0	false	0	false
58097	3834114453125	440922412109375	12	true	0	false	0	false
58095	336296015625	66100595703125	12	true	0	false	0	false
58091	3494304296875	51558896484375	13	true	0	false	0	false
58089	3566727734375	447876416015625	5	true	0	false	0	false
58087	3426628125	2489533935546870	0	false	10	true	0	false
58083	4405407421875	17686314453125	0	false	0	false	8	true
58081	4274642578125	137159111328125	1	true	1	true	19	true
58080	45070359375	2146584765625	1	true	0	false	0	false
58079	4711842578125	19532482421875	0	false	5	true	0	false
58076	2534273046875	47186376953125	0	false	0	false	5	true
58075	2544562109375	410734326171875	0	false	0	false	16	true
58073	2540738671875	3317443115234370	0	false	16	true	0	false
58072	17127990234375	85239736328125	8	true	1	true	26	true
58071	16454501953125	84892900390625	0	false	0	false	4	true
58070	18569876953125	76976611328125	11	true	0	false	0	false
58069	1843353515625	8462267578125	9	true	0	false	0	false
58068	188080546875	554398291015625	10	true	0	false	0	false
58066	2683408203125	1541411376953120	0	false	1	true	14	true
58065	28386126953125	1605586669921870	0	false	0	false	9	true
58061	9817619140625	1.86634e+16	15	true	1	true	0	false
58060	108538349609375	431594873046875	13	true	1	true	0	false
58056	21105900390625	512539208984375	1	true	6	true	3	true
58055	22358619140625	3686206298828120	7	true	0	false	1	true
58048	4115647265625	493573095703125	31	true	1	true	19	true
58047	421745703125	636560205078125	26	true	0	false	0	false
58046	4483636328125	2859360107421870	25	true	0	false	0	false
58045	4387722265625	49550185546875	0	false	0	false	11	true
58040	4477393359375	11129921875	1	true	8	true	0	false
58039	4522753515625	114446103515625	0	false	9	true	1	true
58037	4537518359375	121446259765625	14	true	0	false	0	false
58035	4683640234375	129121962890625	24	true	0	false	0	false
58033	4716055078125	9528208984375	18	true	0	false	0	false
58031	4550112109375	154829482421875	0	false	0	false	7	true
58027	118831201171875	3505307861328120	30	true	0	false	0	false
58026	365219765625	7566693115234370	27	true	0	false	0	false
58025	366944765625	966751708984375	26	true	0	false	0	false
58023	36740.25	2172681640625	6	true	0	false	0	false
58022	359141171875	1.09089e+16	11	true	0	false	0	false
58019	383159609375	9777177124023430	8	true	0	false	0	false
58016	3224330078125	51580859375	0	false	0	false	11	true
58015	30521908203125	3955287109375	0	false	0	false	1	true
58013	31138357421875	4.02985e+16	9	true	0	false	0	false
58009	29974447265625	61432587890625	31	true	1	true	11	true
58008	42312734375	4082524658203120	21	true	1	true	1	true
58004	4682426171875	791558828125	27	true	0	false	0	false
58003	48801859375	78733	24	true	0	false	0	false
57999	467121328125	410588427734375	20	true	0	false	0	false
57998	4867968359375	162954931640625	11	true	0	false	1	true
57997	4839112109375	1716078125	16	true	0	false	0	false
57994	1748211328125	243852294921875	27	true	0	false	14	true
57993	17438630859375	241205224609375	26	true	0	false	13	true
57991	65538681640625	761867431640625	12	true	0	false	0	false
57990	136347001953125	38381796875	2	true	10	true	0	false
57987	1752824609375	258628759765625	27	true	0	false	12	true
57986	170275625	1.92072e+16	19	true	0	false	0	false
57985	1668383984375	1640	8	true	0	false	0	false
57981	16544220703125	6715213012695310	11	true	0	false	0	false
57979	1883498046875	3559288330078120	12	true	0	false	5	true
57976	1301604296875	5378235473632810	11	true	0	false	0	false
57975	12007951171875	4699302978515620	16	true	0	false	0	false
57972	4242987890625	1532495849609370	16	true	0	false	0	false
57971	410743828125	1979056396484370	16	true	0	false	0	false
57968	7060828857421870	2485370849609370	19	true	0	false	3	true
57967	6085993041992180	1.5283e+16	16	true	0	false	0	false
57963	48246578125	1422709228515620	17	true	0	false	0	false
