# Supplementary material for: A Novel Liquid Biopsy Method Based on Specific Combinations of Vesicular Markers Allows Us to Discriminate Prostate Cancer from Hyperplasia
Source: Cells. 2024 Jul 31;13(15):1286. doi: 10.3390/cells13151286 (PMC11311686; doi:10.3390/cells13151286)
Supplement: Supplementary file 1 [file cells-13-01286-s001.zip › Dataset S1-Raw data CODI BiliGeCT Prostata/Raw data CODI BiliGeCT Prostata/090223_STAT3_Cyclin_D1_PR20-08-1__counting_scatter.xlsx]

## Sheet: 090223_STAT3_Cyclin_D1_PR20-08-
counting parameters
radius (nm)	300
bin width (nm)	20
locs in bin threshold	1
active channels
channel name	channel reference	min	max
Channel 0	ch0	1	10000000
Channel 1	ch1	1	10000000
Channel 2	ch2	1	10000000
clusters are positive for a channel if their counts fall within min (inclusive) and max (exclusive) for that channel
	population phenotypes	number of clusters
triple positive	Channel 0, Channel 1, Channel 2	52
double positive	Channel 0, Channel 1	13
double positive	Channel 0, Channel 2	220
double positive	Channel 1, Channel 2	25
single positive	Channel 0	114
single positive	Channel 1	7
single positive	Channel 2	413
	total positive clusters	844
15 clusters were negative for every channel
all positive clusters are listed here
columns show counts and positivity for channels with thresholds switched on
to see the full data including negative clusters please export a csv from the counting histogram rather than the counting scatter plot
cluster id	centroid x (nm)	centroid y (nm)	count for Channel 0	positive for Channel 0	count for Channel 1	positive for Channel 1	count for Channel 2	positive for Channel 2
52123	20368345703125	416569609375	0	false	0	false	64	true
52122	20505765625	417805703125	0	false	0	false	66	true
52119	1797378125	322192265625	5	true	0	false	2	true
52118	17437263671875	32168330078125	0	false	0	false	11	true
52116	20385021484375	4287140234375	0	false	0	false	7	true
52115	1693253125	345309453125	0	false	0	false	18	true
52114	1712812890625	3331346875	0	false	0	false	11	true
52113	17320255859375	43515125	0	false	0	false	13	true
52112	1776394140625	4290201171875	17	true	0	false	0	false
52111	19598236328125	31991736328125	1	true	0	false	20	true
52110	1962665234375	322099921875	1	true	0	false	20	true
52108	18610537109375	3587673046875	0	false	0	false	11	true
52107	1709690234375	3806225390625	3	true	0	false	7	true
52106	16569611328125	3794534375	7	true	0	false	1	true
52104	20154185546875	3238262109375	1	true	0	false	9	true
52100	1891566796875	32899515625	0	false	0	false	17	true
52097	18760029296875	38530359375	0	false	0	false	9	true
52096	18321458984375	3889226171875	12	true	0	false	0	false
52095	1946651171875	3978445703125	7	true	0	false	4	true
52094	207780546875	3996491015625	0	false	0	false	9	true
52093	217221328125	4183698828125	0	false	0	false	11	true
52092	22906388671875	413561796875	0	false	0	false	8	true
52090	19897408203125	4092909375	0	false	0	false	9	true
52086	214754140625	3978332421875	0	false	0	false	9	true
52084	1646263671875	3884234765625	1	true	0	false	14	true
52082	23641125	4202313671875	0	false	0	false	11	true
52077	17060849609375	4974560546875	2	true	0	false	24	true
52076	17279564453125	5023119921875	11	true	0	false	2	true
52075	426868515625	4621341796875	0	false	0	false	11	true
52074	4207209375	458674609375	0	false	0	false	10	true
52073	423654765625	4903169140625	2	true	0	false	23	true
52072	42810484375	5016257421875	2	true	0	false	8	true
52069	4104090234375	45757140625	2	true	0	false	19	true
52068	4086320703125	451666796875	0	false	0	false	9	true
52065	25869025390625	514729921875	8	true	0	false	75	true
52064	25660158203125	504898515625	0	false	0	false	17	true
52060	163491025390625	4871984375	0	false	0	false	12	true
52058	17280546875	4797077734375	0	false	0	false	17	true
52053	19237037109375	4616888671875	3	true	1	true	5	true
52052	18870015625	4572115234375	5	true	0	false	2	true
52051	20451744140625	342077109375	0	false	0	false	6	true
52049	2604705078125	4794349609375	0	false	0	false	18	true
52048	26472685546875	4760878515625	1	true	0	false	22	true
52047	22401521484375	37131171875	0	false	0	false	2	true
52046	2084678125	363847578125	0	false	0	false	16	true
52042	18467142578125	467910390625	5	true	0	false	5	true
52041	3538071484375	4791896484375	0	false	0	false	21	true
52040	3510382421875	4841975390625	0	false	0	false	9	true
52038	42817765625	4441451953125	20	true	0	false	0	false
52036	2702336328125	4892746875	0	false	0	false	7	true
52035	128575673828125	47952640625	8	true	0	false	5	true
52034	12788806640625	465157890625	1	true	0	false	14	true
52032	15466125	319217734375	0	false	0	false	7	true
52031	37211578125	452996484375	1	true	0	false	16	true
52030	367740078125	447705078125	0	false	1	true	7	true
52029	4016508984375	4340644140625	0	false	0	false	8	true
52028	4094337109375	429574453125	1	true	0	false	10	true
52027	25657345703125	41589859375	4	true	1	true	38	true
52026	25019361328125	4195978125	1	true	0	false	13	true
52025	4212338671875	43400453125	17	true	0	false	0	false
52024	4166565234375	4375894140625	2	true	0	false	4	true
52021	25145412109375	4622421484375	13	true	1	true	14	true
52020	2509075390625	4614957421875	14	true	1	true	16	true
52019	19094154296875	4785871875	1	true	0	false	13	true
52016	38023078125	4461281640625	6	true	0	false	13	true
52015	4256812109375	4111336328125	16	true	0	false	4	true
52014	4301277734375	40782765625	0	false	0	false	12	true
52012	267645390625	5112098046875	11	true	0	false	0	false
52009	24904310546875	537755546875	4	true	0	false	0	false
52008	24268982421875	548530625	0	false	0	false	13	true
52007	3714840625	3933834765625	0	false	0	false	10	true
52006	368170390625	3880341015625	3	true	0	false	11	true
52005	3657036328125	4250202734375	1	true	0	false	13	true
52004	3802365234375	4215325390625	0	false	1	true	20	true
52003	4460159375	403478203125	1	true	0	false	36	true
52002	4423140625	4172389453125	2	true	0	false	9	true
52000	25315580078125	498550546875	2	true	0	false	12	true
51999	16973447265625	40665765625	0	false	0	false	22	true
51998	160674189453125	409568203125	0	false	0	false	19	true
51997	1380348046875	371842890625	0	false	0	false	20	true
51996	146980546875	388886640625	3	true	0	false	14	true
51990	34564765625	48746140625	14	true	0	false	0	false
51986	3712198046875	4749044921875	2	true	0	false	13	true
51985	35077984375	435250625	0	false	0	false	8	true
51983	2544851953125	559287890625	12	true	0	false	6	true
51979	3573441796875	389325703125	0	false	0	false	16	true
51978	3504059375	3835486328125	0	false	0	false	5	true
51976	25726744140625	485954140625	6	true	0	false	6	true
51971	3816304296875	396065390625	0	false	0	false	7	true
51970	3831101171875	40314171875	0	false	7	true	6	true
51969	4037921484375	415405625	0	false	0	false	13	true
51968	3874486328125	4116851171875	0	false	0	false	15	true
51966	3887894921875	393971328125	24	true	0	false	0	false
51955	150930029296875	4915041015625	0	false	0	false	11	true
51954	145341220703125	4929316015625	6	true	0	false	21	true
51953	4417146875	47546796875	43	true	1	true	64	true
51951	340816328125	5084040234375	0	false	0	false	7	true
51950	348293046875	521356796875	0	false	0	false	7	true
51948	377177890625	485005078125	0	false	0	false	10	true
51947	132939169921875	5332962109375	10	true	0	false	0	false
51946	133505078125	53653515625	8	true	0	false	3	true
51945	8209255859375	4946803125	3	true	1	true	3	true
51944	86127607421875	4986741015625	0	false	0	false	10	true
51940	3529012109375	452903984375	1	true	0	false	8	true
51939	11886646484375	510616796875	0	false	0	false	17	true
51938	110555810546875	5250620703125	0	false	0	false	7	true
51936	139708818359375	533484921875	1	true	0	false	6	true
51932	4051735546875	3997915625	5	true	0	false	0	false
51930	1042926953125	51518171875	0	false	0	false	5	true
51927	9786587890625	4959244921875	5	true	0	false	2	true
51923	26817205078125	453558359375	1	true	0	false	13	true
51922	27265275390625	455182265625	0	false	0	false	9	true
51919	28290189453125	5539144921875	2	true	0	false	14	true
51918	290584140625	55287578125	4	true	0	false	0	false
51914	27147138671875	5668362109375	0	false	0	false	11	true
51910	2006530859375	4498131640625	5	true	0	false	3	true
51908	3238048046875	5252735546875	0	false	0	false	9	true
51906	3974642578125	45501125	5	true	0	false	4	true
51903	23934927734375	449482421875	0	false	0	false	5	true
51902	24316171875	4599613671875	0	false	0	false	19	true
51898	3294562109375	49355453125	8	true	0	false	1	true
51897	1486012890625	557381953125	1	true	0	false	18	true
51896	15176916015625	563995703125	0	false	4	true	2	true
51894	23277158203125	4608729296875	0	false	0	false	15	true
51890	2671321484375	4598622265625	0	false	0	false	13	true
51888	26059423828125	4521016796875	0	false	0	false	11	true
51884	146057353515625	39798.75	7	true	0	false	3	true
51881	392897890625	31429607421875	4	true	1	true	15	true
51880	3907740625	304265625	9	true	0	false	12	true
51877	3748232421875	30033685546875	1	true	0	false	9	true
51872	28323404296875	5034726171875	0	false	0	false	16	true
51871	1433194140625	5201979296875	0	false	0	false	18	true
51870	13430712890625	513837421875	3	true	0	false	8	true
51868	122920234375	55870078125	5	true	0	false	3	true
51866	3595567578125	5010535546875	0	false	0	false	9	true
51865	163802373046875	5715173046875	0	false	0	false	6	true
51863	350062421875	301645703125	0	false	0	false	26	true
51861	4431866796875	338221328125	0	false	0	false	15	true
51860	445193046875	3323445703125	0	false	0	false	23	true
51859	12604216796875	3909728515625	17	true	0	false	26	true
51858	127643876953125	400687578125	1	true	0	false	14	true
51854	123080380859375	4117921484375	2	true	0	false	16	true
51853	18106490234375	6241299609375	6	true	0	false	4	true
51852	19532970703125	62475953125	0	false	0	false	3	true
51850	241714765625	4996380078125	0	false	0	false	1	true
51848	200839921875	638688984375	5	true	0	false	4	true
51844	12005001953125	39831515625	10	true	0	false	0	false
51842	443395234375	3485987109375	0	false	0	false	12	true
51840	13281416015625	4078591015625	0	false	0	false	10	true
51838	2624518359375	4429501171875	0	false	0	false	13	true
51837	308191484375	52141734375	10	true	1	true	24	true
51836	31538513671875	5131002734375	6	true	0	false	4	true
51833	1162894921875	4524432421875	4	true	0	false	5	true
51832	116110205078125	4318021484375	0	false	0	false	12	true
51830	16893994140625	527233515625	0	false	0	false	1	true
51829	155786484375	4436012109375	0	false	0	false	7	true
51828	14895369140625	4232929296875	0	false	1	true	10	true
51826	430005546875	3355055859375	6	true	0	false	3	true
51825	32531787109375	4810579296875	1	true	0	false	11	true
51819	112782109375	386054765625	7	true	0	false	1	true
51816	45943375	3327112109375	8	true	0	false	0	false
51815	3985169921875	27060.75	9	true	0	false	3	true
51814	391041171875	2649736328125	10	true	0	false	3	true
51812	18149271484375	607791015625	0	false	0	false	3	true
51811	3625901171875	31581373046875	12	true	0	false	4	true
51810	3712159765625	31108357421875	5	true	0	false	0	false
51809	33649734375	4606076171875	0	false	0	false	8	true
51808	327253515625	45432171875	0	false	0	false	5	true
51806	21221974609375	6393800390625	0	false	0	false	13	true
51800	31211853515625	468159765625	0	false	0	false	11	true
51798	119246708984375	5391343359375	0	false	0	false	9	true
51797	40802.5	29879671875	0	false	0	false	9	true
51796	4000869140625	307354453125	0	false	0	false	10	true
51794	212669453125	464790703125	2	true	0	false	11	true
51793	4210381640625	332479453125	0	false	0	false	12	true
51792	4144758203125	3315850390625	8	true	0	false	0	false
51791	4644591015625	3023885546875	3	true	0	false	8	true
51790	4629182421875	2977427734375	0	false	0	false	8	true
51788	3290650390625	4432365234375	1	true	0	false	18	true
51783	410972109375	3212987890625	0	false	0	false	11	true
51780	4630008984375	3112565234375	0	false	0	false	11	true
51773	134694365234375	4426221875	1	true	0	false	5	true
51769	4404887890625	2951184375	6	true	1	true	9	true
51768	43973171875	30234455078125	0	false	0	false	11	true
51766	450201015625	296044609375	0	false	0	false	15	true
51763	3245176171875	542990234375	0	false	0	false	9	true
51762	31233048828125	5328561328125	1	true	0	false	6	true
51761	9792544921875	537540234375	0	false	7	true	6	true
51760	8848876953125	528081640625	5	true	0	false	1	true
51759	389660234375	254194453125	0	false	0	false	14	true
51758	3885736328125	256618203125	1	true	0	false	14	true
51756	4425352734375	3117593359375	1	true	0	false	15	true
51752	3990348828125	25115208984375	0	false	0	false	10	true
51751	14705439453125	596335703125	15	true	0	false	0	false
51750	141952080078125	599654453125	6	true	0	false	10	true
51744	150104462890625	5913017578125	0	false	0	false	17	true
51743	117114794921875	576810546875	10	true	1	true	44	true
51742	121657080078125	5774896875	0	false	0	false	9	true
51740	12900021484375	5898240625	8	true	0	false	2	true
51739	463502109375	3432228515625	0	false	0	false	6	true
51735	3014323828125	562739140625	11	true	0	false	7	true
51732	37965.25	255170859375	8	true	0	false	0	false
51730	3949369921875	3297359375	7	true	0	false	0	false
51722	428511953125	3004110546875	0	false	0	false	8	true
51720	140378515625	5821590234375	0	false	0	false	6	true
51718	199629296875	65769296875	11	true	0	false	2	true
51716	4099377734375	2434719921875	2	true	0	false	1	true
51713	429666640625	31162328125	0	false	0	false	12	true
51712	4228171875	31411294921875	11	true	0	false	0	false
51711	3437656640625	4058424609375	0	false	4	true	9	true
51710	3335719921875	4018716015625	2	true	0	false	12	true
51709	4783194921875	2953383203125	0	false	0	false	13	true
51704	162019794921875	6063584375	4	true	0	false	1	true
51699	444253046875	3762132421875	0	false	0	false	13	true
51698	44497265625	3824003515625	15	true	0	false	6	true
51694	22834216796875	48992296875	0	false	0	false	13	true
51693	4393137890625	36568	0	false	0	false	7	true
51691	4078949609375	3692887890625	0	false	25	true	4	true
51690	40058828125	3653296484375	0	false	0	false	9	true
51689	3810087890625	3536030078125	9	true	0	false	0	false
51688	37579921875	3553730859375	5	true	0	false	0	false
51686	3695841796875	35666.75	10	true	0	false	1	true
51684	441953828125	38890.25	0	false	0	false	4	true
51683	3885217578125	3578071875	4	true	0	false	0	false
51678	4204637890625	368057734375	0	false	0	false	12	true
51674	377548125	3723362109375	11	true	0	false	1	true
51672	3647824609375	36376359375	0	false	0	false	13	true
51668	3928702734375	3509591015625	0	false	7	true	6	true
51667	3190373046875	24810234375	0	false	0	false	18	true
51666	3150784375	26916265625	0	false	0	false	7	true
51660	333017890625	2868415234375	0	false	0	false	4	true
51658	354352578125	352641796875	0	false	0	false	8	true
51657	1538130078125	3491776953125	0	false	0	false	11	true
51655	239972802734375	4382944921875	8	true	0	false	14	true
51654	368313720703125	447441328125	5	true	0	false	15	true
51653	3294240625	26096654296875	0	false	0	false	16	true
51651	35410765625	23594578125	0	false	0	false	22	true
51650	3414561328125	2326873046875	0	false	0	false	8	true
51648	12030587890625	6130719921875	0	false	0	false	4	true
51647	24526349609375	42949515625	0	false	0	false	8	true
51645	4852965625	32910	1	true	0	false	9	true
51644	4823667578125	3440371875	0	false	0	false	2	true
51639	3303239453125	23863986328125	0	false	0	false	18	true
51638	33446296875	2413027734375	0	false	0	false	8	true
51637	25593982421875	24085298828125	0	false	0	false	12	true
51636	2514642578125	2411311328125	6	true	0	false	0	false
51632	25437443359375	23035740234375	0	false	0	false	6	true
51627	552302587890625	473706953125	0	false	0	false	8	true
51626	69359853515625	47480234375	5	true	0	false	0	false
51624	49129953125	352549140625	3	true	0	false	4	true
51622	8862765625	4720895703125	1	true	1	true	3	true
51621	53169091796875	4446583203125	0	false	0	false	5	true
51620	519825927734375	452910078125	1	true	0	false	7	true
51609	21162658203125	20240662109375	16	true	0	false	5	true
51608	213427890625	197863671875	0	false	0	false	11	true
51607	205979140625	18873861328125	0	false	0	false	11	true
51606	20915787109375	18573076171875	0	false	0	false	4	true
51605	28918943359375	35740078125	1	true	35	true	2	true
51604	29432064453125	353326796875	1	true	0	false	14	true
51603	285098125	205258359375	0	false	0	false	12	true
51602	2874684375	20277234375	0	false	0	false	10	true
51601	2591259375	2686067578125	12	true	1	true	36	true
51600	2717415234375	264587109375	0	false	0	false	10	true
51598	28250306640625	21369228515625	4	true	0	false	8	true
51596	26080783203125	2580145703125	5	true	0	false	0	false
51592	2324544140625	19077884765625	4	true	0	false	19	true
51590	22180630859375	2035998828125	9	true	1	true	0	false
51587	31572693359375	350411796875	0	false	0	false	8	true
51586	3068408984375	3622450390625	0	false	0	false	13	true
51585	2068877734375	24685427734375	18	true	0	false	0	false
51584	2035559375	25576677734375	1	true	0	false	11	true
51583	3462409765625	2517819140625	0	false	13	true	1	true
51582	3499519140625	25504236328125	4	true	0	false	2	true
51581	2986751171875	36698109375	0	false	0	false	12	true
51580	2953987109375	372281171875	5	true	0	false	2	true
51577	30510091796875	24476060546875	2	true	1	true	9	true
51576	29920966796875	232593359375	12	true	0	false	13	true
51574	2794802734375	23376744140625	5	true	0	false	6	true
51569	28529970703125	3814829296875	8	true	0	false	2	true
51562	20207853515625	21401548828125	0	false	0	false	9	true
51559	32624138671875	375492890625	0	false	0	false	11	true
51554	3704136328125	22644642578125	1	true	0	false	10	true
51553	32753505859375	1894471875	6	true	8	true	2	true
51552	3291658984375	19147310546875	5	true	5	true	0	false
51551	38283046875	22138751953125	0	false	0	false	14	true
51550	392560078125	223773515625	2	true	0	false	12	true
51548	23287232421875	22288302734375	0	false	0	false	7	true
51544	3291244140625	1765444140625	0	false	0	false	12	true
51542	3950171484375	21345466796875	0	false	0	false	12	true
51538	3788784375	23662861328125	0	false	0	false	13	true
51535	3010858203125	396442265625	8	true	0	false	33	true
51534	31870833984375	4050975390625	0	false	0	false	5	true
51532	31685521484375	3317825390625	0	false	14	true	0	false
51528	31424005859375	21666958984375	1	true	0	false	28	true
51525	28618140625	40518140625	11	true	0	false	0	false
51524	291043125	412901796875	0	false	0	false	10	true
51522	29524263671875	418450078125	12	true	0	false	0	false
51520	2805257421875	422338828125	0	false	0	false	10	true
51515	3489262109375	20625607421875	0	false	0	false	8	true
51512	21827626953125	27228318359375	2	true	0	false	7	true
51510	30033595703125	17683986328125	0	false	1	true	7	true
51509	4003537890625	69971578125	0	false	0	false	13	true
51508	4050855078125	69565703125	0	false	0	false	23	true
51506	35655296875	1903537890625	0	false	0	false	11	true
51505	3999900390625	3840039453125	0	false	1	true	12	true
51504	4047532421875	3795869921875	20	true	0	false	0	false
51497	3976858203125	670199375	0	false	0	false	15	true
51496	4047847265625	65938078125	0	false	0	false	8	true
51492	4081976953125	703158125	6	true	0	false	0	false
51491	163377724609375	232468046875	2	true	1	true	9	true
51490	1716738671875	23054625	13	true	0	false	4	true
51489	350804921875	6404658984375	0	false	0	false	13	true
51488	3560358203125	6369014453125	13	true	0	false	1	true
51486	151549599609375	242120234375	0	false	0	false	17	true
51485	3702696484375	614147890625	0	false	0	false	10	true
51484	37377890625	6120899609375	0	false	0	false	14	true
51482	30014341796875	4826564453125	4	true	0	false	5	true
51480	3575941015625	5822768359375	0	false	0	false	14	true
51479	359789765625	6510081640625	2	true	0	false	8	true
51478	3517694140625	6515046484375	2	true	2	true	9	true
51476	1569626953125	22300732421875	9	true	0	false	4	true
51474	360579609375	60920765625	0	false	0	false	19	true
51470	3593069140625	6280848046875	11	true	0	false	2	true
51469	3406918359375	6279953125	6	true	0	false	3	true
51467	388975234375	6089055859375	0	false	0	false	10	true
51463	3932111328125	6249751171875	0	false	0	false	8	true
51462	4004416015625	6456930078125	0	false	6	true	0	false
51458	2795278125	573696171875	0	false	10	true	3	true
51455	33623	57668921875	0	false	0	false	8	true
51454	342038671875	562485234375	18	true	0	false	9	true
51452	493776953125	32020365234375	0	false	0	false	7	true
51451	17975.25	271301484375	0	false	0	false	8	true
51450	17937060546875	26690642578125	0	false	0	false	10	true
51447	351033359375	5506146484375	0	false	0	false	14	true
51445	3237748828125	64661296875	3	true	1	true	12	true
51444	32292234375	6340508984375	14	true	0	false	0	false
51442	17145419921875	2545920703125	0	false	0	false	12	true
51440	33260015625	657822265625	12	true	0	false	0	false
51438	379286328125	683473671875	19	true	1	true	1	true
51437	32806.5	598278828125	1	true	0	false	8	true
51436	3278687890625	5865903515625	1	true	0	false	9	true
51435	335306484375	31654271484375	0	false	0	false	2	true
51434	31950720703125	3098825390625	0	false	0	false	14	true
51430	15986375	26912076171875	0	false	0	false	6	true
51422	18382126953125	28727876953125	1	true	18	true	0	false
51419	4223294140625	7149353125	8	true	0	false	0	false
51415	160553037109375	732154375	45	true	1	true	31	true
51414	160480595703125	731469453125	44	true	1	true	33	true
51412	16094126953125	73166703125	44	true	1	true	32	true
51411	411305625	55355734375	2	true	0	false	9	true
51410	413055390625	5621567578125	0	false	0	false	11	true
51409	3813423046875	5154191796875	0	false	0	false	4	true
51408	367831953125	5265919140625	14	true	0	false	1	true
51407	3941062890625	5534680078125	11	true	0	false	1	true
51406	38496484375	544905546875	0	false	0	false	9	true
51405	4060584375	4998414453125	0	false	0	false	10	true
51404	40020671875	498767421875	4	true	0	false	2	true
51399	4104730859375	5254862109375	0	false	0	false	7	true
51395	2553733154296870	63030390625	21	true	0	false	0	false
51394	3002042236328120	6281862109375	7	true	1	true	0	false
51389	1.64874e+16	6457771484375	1	true	2	true	29	true
51388	1.99781e+16	6495576171875	4	true	0	false	0	false
51385	3728852783203120	5347876171875	0	false	0	false	10	true
51384	427609423828125	5543916015625	0	false	0	false	13	true
51382	401089990234375	6412078125	0	false	0	false	18	true
51381	3656477783203120	4973351953125	0	false	0	false	9	true
51380	34121083984375	485457109375	7	true	1	true	1	true
51378	244892822265625	4950812109375	0	false	0	false	12	true
51376	8488800048828120	4816483203125	14	true	0	false	0	false
51375	725727001953125	5801642578125	0	false	0	false	7	true
51374	675680322265625	577860546875	0	false	0	false	10	true
51373	663533203125	54517859375	13	true	0	false	0	false
51372	54641904296875	5544882421875	0	false	0	false	6	true
51370	5469021484375	56349859375	4	true	1	true	15	true
51369	617547607421875	579596328125	14	true	0	false	0	false
51368	650786181640625	5910573046875	0	false	0	false	9	true
51367	374437939453125	656468203125	10	true	0	false	4	true
51365	44164375	513970078125	6	true	0	false	4	true
51364	441678359375	5257495703125	8	true	0	false	7	true
51360	504435791015625	6160663671875	2	true	1	true	1	true
51356	3267050048828120	520086484375	6	true	0	false	0	false
51352	453601640625	51897140625	2	true	0	false	11	true
51350	3093310546875	5943543359375	0	false	4	true	0	false
51349	3006221875	61300859375	8	true	0	false	4	true
51348	31374455078125	613321796875	0	false	0	false	8	true
51347	29625453125	591296328125	0	false	0	false	25	true
51344	2910056884765620	4651302734375	5	true	0	false	6	true
51342	461782265625	5154784765625	0	false	0	false	10	true
51338	93293056640625	5602371875	12	true	0	false	1	true
51334	7071068115234370	45998109375	0	false	7	true	0	false
51333	517660546875	598199765625	12	true	0	false	0	false
51330	4552359765625	49884453125	11	true	1	true	4	true
51329	3819703125	5696497265625	6	true	0	false	0	false
51326	4785033984375	495177734375	0	false	0	false	10	true
51324	551039990234375	514515390625	10	true	0	false	0	false
51317	2478318359375	3627851953125	0	false	6	true	15	true
51316	24902177734375	36234109375	0	false	6	true	15	true
51315	267325234375	59131421875	0	false	0	false	6	true
51312	25354458984375	3632195703125	0	false	0	false	12	true
51310	26897837890625	3515456640625	0	false	0	false	9	true
51306	160444736328125	7309053125	46	true	1	true	34	true
51304	27446916015625	341972578125	0	false	0	false	8	true
51303	3062425390625	162798193359375	0	false	0	false	21	true
51302	30532119140625	15393166015625	0	false	0	false	17	true
51300	16054484375	730542578125	43	true	1	true	33	true
51298	307438359375	142058642578125	0	false	0	false	11	true
51297	28859013671875	1769585546875	0	false	0	false	15	true
51296	28515962890625	17129943359375	1	true	0	false	11	true
51294	2901555078125	1663938671875	0	false	0	false	13	true
51291	136916826171875	6476208203125	2	true	0	false	13	true
51290	13432197265625	6513161328125	6	true	0	false	0	false
51288	29256359375	2819208984375	0	false	0	false	8	true
51287	133282353515625	6417159375	9	true	0	false	0	false
51284	26775580078125	173999140625	4	true	0	false	20	true
51283	2682357421875	187476484375	7	true	0	false	0	false
51282	27488310546875	19103796875	0	false	0	false	15	true
51280	26381916015625	156026015625	7	true	0	false	0	false
51278	27040548828125	201675625	0	false	0	false	9	true
51277	193204609375	7026615625	6	true	0	false	16	true
51276	19449228515625	70169015625	7	true	0	false	15	true
51274	19292521484375	71057984375	4	true	0	false	0	false
51273	121686826171875	67543609375	0	false	0	false	10	true
51272	13477076171875	67213078125	0	false	0	false	8	true
51264	19894615234375	687077734375	1	true	0	false	15	true
51263	11456568359375	6700665625	0	false	0	false	7	true
51262	110289716796875	672008046875	13	true	1	true	8	true
51257	152575849609375	69479828125	0	false	0	false	3	true
51256	152235771484375	716141796875	0	false	0	false	9	true
51255	163384453125	67510640625	9	true	0	false	10	true
51254	16464119140625	67591796875	13	true	0	false	10	true
51253	1664898828125	698578125	2	true	0	false	6	true
51251	1426039453125	721841484375	2	true	0	false	11	true
51250	142069853515625	728747578125	0	false	0	false	11	true
51249	20917509765625	74808234375	1	true	0	false	13	true
51248	20786474609375	753165859375	2	true	0	false	13	true
51243	1916446484375	67960375	10	true	0	false	8	true
51242	1901030859375	67441828125	1	true	0	false	10	true
51238	1206103125	68999296875	1	true	0	false	6	true
51235	21665283203125	674852578125	2	true	0	false	15	true
51234	214138828125	686594921875	0	false	0	false	10	true
51233	1821064453125	741454921875	0	false	0	false	10	true
51232	18174095703125	745386015625	0	false	0	false	11	true
51226	1900689453125	7371040625	1	true	0	false	7	true
51224	22285521484375	7470946875	0	false	0	false	7	true
51223	19808466796875	746458359375	10	true	0	false	2	true
51222	200160625	750331953125	6	true	1	true	0	false
51220	18261208984375	71976375	5	true	0	false	0	false
51218	1610434375	751500703125	1	true	0	false	0	false
51217	104325546875	3403762890625	7	true	0	false	15	true
51216	97938173828125	3283634765625	0	false	0	false	5	true
51215	805117333984375	657922734375	0	false	0	false	1	true
51214	683811669921875	67396125	0	false	0	false	10	true
51211	870928515625	673197265625	15	true	0	false	0	false
51208	22587087890625	68948765625	0	false	0	false	11	true
51206	20794365234375	72782203125	0	false	7	true	20	true
51205	41648642578125	715835390625	0	false	0	false	12	true
51204	411861669921875	71986984375	7	true	0	false	0	false
51203	128721787109375	3325712890625	5	true	0	false	13	true
51202	125055625	3334642578125	0	false	0	false	9	true
51201	11565083984375	6464765234375	0	false	0	false	9	true
51197	3527407470703120	69745640625	5	true	0	false	0	false
51193	120626376953125	3275962890625	7	true	0	false	0	false
51191	21734603515625	559108671875	22	true	0	false	0	false
51190	20677125	557120625	2	true	0	false	5	true
51188	3954922265625	4784930078125	4	true	0	false	3	true
51187	10904490234375	357444296875	1	true	0	false	0	false
51182	223981484375	725226796875	0	false	0	false	19	true
51178	158836259765625	632029140625	1	true	0	false	0	false
51176	25196326171875	398859296875	0	false	0	false	11	true
51175	13170376953125	31759021484375	0	false	0	false	11	true
51174	13235140625	3104492578125	0	false	0	false	9	true
51168	22829587890625	558420078125	0	false	0	false	5	true
51166	22310453125	5734666015625	3	true	0	false	1	true
51165	19066876953125	5436819140625	0	false	0	false	8	true
51163	21628013671875	53941.5	0	false	0	false	11	true
51162	22013998046875	548026953125	0	false	1	true	11	true
51158	126373037109375	2888844140625	1	true	0	false	6	true
51155	2025730078125	5805560546875	0	false	0	false	9	true
51150	106448310546875	711714765625	0	false	0	false	6	true
51148	142573291015625	29465044921875	7	true	10	true	11	true
51147	67461162109375	64167265625	3	true	0	false	26	true
51146	57538525390625	6504903515625	5	true	0	false	2	true
51143	5954724609375	62238796875	2	true	0	false	7	true
51135	4713053125	4449262890625	1	true	0	false	16	true
51134	4688836328125	4388034375	0	false	0	false	15	true
51131	2437143359375	64278515625	9	true	1	true	15	true
51130	24255154296875	6414664453125	9	true	1	true	14	true
51128	2459255078125	64067703125	2	true	1	true	18	true
51127	24776900390625	65328640625	5	true	1	true	5	true
51126	24946958984375	647015234375	17	true	0	false	0	false
51125	28704025390625	67931390625	14	true	0	false	0	false
51124	28644078125	67545015625	4	true	0	false	0	false
51120	4839934375	4413621875	0	false	0	false	9	true
51118	23602921875	6331732421875	8	true	1	true	9	true
51116	4842713671875	424067421875	0	false	0	false	7	true
51114	2792233203125	664190234375	0	false	0	false	9	true
51112	4936770703125	4331768359375	0	false	0	false	10	true
51108	4756735546875	461503515625	24	true	1	true	17	true
51106	29238275390625	67008578125	9	true	0	false	0	false
51104	459075703125	4550137109375	0	false	0	false	21	true
51103	22436708984375	6492416015625	11	true	0	false	6	true
51100	4679677734375	412433671875	1	true	0	false	19	true
51099	2746755859375	699092578125	0	false	0	false	24	true
51098	28268314453125	7088271875	5	true	0	false	4	true
51097	2600559765625	674414921875	18	true	0	false	1	true
51096	26356056640625	676833515625	0	false	0	false	11	true
51094	27748767578125	724971640625	5	true	0	false	2	true
51092	2661403125	692013203125	0	false	0	false	23	true
51090	23967712890625	6920334375	0	false	0	false	12	true
51082	24649552734375	66775015625	0	false	0	false	5	true
51080	28235462890625	6301098828125	4	true	0	false	3	true
51078	4525653076171870	5625740234375	8	true	1	true	0	false
51074	793176123046875	44997734375	0	false	0	false	16	true
51073	222966328125	166119921875	0	false	0	false	7	true
51072	224368984375	156299111328125	0	false	0	false	12	true
51069	3555784375	17554044921875	1	true	0	false	13	true
51068	3616108203125	16939611328125	1	true	1	true	10	true
51062	29183576171875	4448873046875	1	true	0	false	7	true
51061	2203916015625	30777279296875	17	true	1	true	8	true
51060	22815259765625	30260193359375	1	true	1	true	22	true
51059	24652947265625	32103931640625	0	false	0	false	10	true
51058	24386326171875	30601638671875	10	true	0	false	6	true
51056	259451328125	30452267578125	4	true	0	false	11	true
51052	26843259765625	29149787109375	6	true	0	false	0	false
51050	21594908203125	28497646484375	0	false	0	false	13	true
51049	21618314453125	3241218359375	0	false	0	false	17	true
51047	4265362890625	27337587890625	0	false	0	false	17	true
51046	430039921875	256497421875	1	true	0	false	6	true
51045	36324890625	12151748046875	0	false	0	false	10	true
51044	3593460546875	12876251953125	1	true	0	false	3	true
51043	147702412109375	19788708984375	2	true	0	false	6	true
51042	167053203125	1882523828125	1	true	0	false	23	true
51041	11105892578125	163405791015625	0	false	0	false	16	true
51040	13543376953125	18176734375	2	true	1	true	9	true
51039	102005703125	173610859375	7	true	0	false	4	true
51038	10268904296875	1772203125	11	true	0	false	0	false
51036	9773888671875	17158041015625	0	false	0	false	9	true
51035	418042109375	27858791015625	9	true	0	false	2	true
51032	3563546484375	146942802734375	0	false	0	false	20	true
51031	943559765625	162405595703125	0	false	0	false	7	true
51030	94862763671875	16645150390625	4	true	0	false	0	false
51027	146055166015625	787836640625	8	true	0	false	0	false
51026	1446384375	777052421875	0	false	0	false	7	true
51023	150928603515625	153824853515625	0	false	0	false	9	true
51022	16381412109375	153910869140625	0	false	0	false	14	true
51020	86306943359375	1680496484375	0	false	0	false	13	true
51014	159188271484375	16880541015625	0	false	0	false	12	true
51013	1272064453125	774489453125	0	false	0	false	11	true
51007	17752220703125	21004345703125	0	false	0	false	14	true
51006	17374322265625	20324498046875	0	false	0	false	16	true
51003	18800337890625	138767724609375	0	false	0	false	15	true
51002	1811129296875	161115419921875	0	false	0	false	4	true
50998	171697265625	1672348828125	0	false	0	false	8	true
50997	13373302734375	21761552734375	1	true	0	false	17	true
50996	12345900390625	20544232421875	0	false	0	false	9	true
50988	11903318359375	22611205078125	1	true	0	false	7	true
50987	72935400390625	1805182421875	0	false	0	false	17	true
50986	746662060546875	17802412109375	0	false	0	false	15	true
50984	1720040234375	141915390625	0	false	0	false	11	true
50980	616152685546875	1809580859375	3	true	0	false	9	true
50978	91401181640625	18117560546875	0	false	0	false	12	true
50977	664522900390625	2290019140625	3	true	0	false	9	true
50976	656273486328125	2156798046875	0	false	0	false	10	true
50975	13669861328125	13335107421875	0	false	0	false	12	true
50974	1454336328125	134424775390625	0	false	0	false	8	true
50973	705537646484375	19797109375	0	false	0	false	11	true
50972	735592578125	19136728515625	4	true	1	true	10	true
50970	795371044921875	1888754296875	0	false	0	false	8	true
50968	807783984375	19999408203125	6	true	0	false	0	false
50967	21913384765625	509798515625	0	false	0	false	8	true
50966	2068374609375	5078194140625	1	true	0	false	18	true
50965	139413779296875	1163598046875	3	true	0	false	24	true
50964	147873818359375	1173121875	4	true	1	true	8	true
50960	1639235546875	30558671875	0	false	17	true	0	false
50953	14875193359375	10180037109375	0	false	0	false	10	true
50952	144457685546875	100006455078125	0	false	0	false	7	true
50950	525440966796875	22253392578125	0	false	0	false	13	true
50946	3893721923828120	18610875	3	true	0	false	7	true
50943	47893984375	385594140625	1	true	0	false	6	true
50942	49433140625	3961690625	0	false	0	false	10	true
50936	4658766015625	3752566796875	2	true	0	false	7	true
50934	4621396484375	386280859375	0	false	0	false	9	true
50932	4958017578125	4056890625	15	true	0	false	0	false
50931	3536088671875	26669712890625	0	false	0	false	3	true
50924	12926869140625	99872666015625	0	false	0	false	12	true
50923	5628383178710930	5068153125	15	true	0	false	0	false
50922	1.10013e+16	5153823828125	6	true	1	true	11	true
50919	10322345703125	754923125	0	false	0	false	10	true
50918	1005716796875	771584453125	8	true	0	false	0	false
50916	11408763671875	745978359375	3	true	0	false	0	false
50914	1056050390625	786000390625	4	true	0	false	0	false
50913	12545759765625	25940109375	0	false	0	false	9	true
50912	118283837890625	27271134765625	12	true	1	true	1	true
50910	12023599609375	24528951171875	0	false	0	false	9	true
50905	45106296875	6192384375	6	true	0	false	0	false
50904	4267690625	6068024609375	11	true	0	false	5	true
50903	4938464453125	6429237890625	13	true	0	false	0	false
50902	4773723828125	635179296875	0	false	0	false	13	true
50901	4292833203125	5913576953125	0	false	0	false	11	true
50900	4254962109375	596826015625	0	false	0	false	21	true
50899	46544171875	62957234375	0	false	0	false	10	true
50898	455218359375	643681015625	0	false	0	false	10	true
50890	4248352734375	6296777734375	6	true	0	false	0	false
50887	32703107421875	130724111328125	0	false	1	true	9	true
50886	328461796875	139227626953125	0	false	0	false	6	true
50883	90571552734375	720101953125	6	true	0	false	3	true
50882	8910845703125	71122484375	11	true	0	false	4	true
50881	687662939453125	701310078125	22	true	0	false	2	true
50880	665480712890625	7015890625	19	true	0	false	3	true
50878	87040537109375	728279453125	7	true	0	false	0	false
50876	13534216796875	15681060546875	0	false	0	false	18	true
50874	759869970703125	704758359375	0	false	0	false	15	true
50872	72391025390625	730302578125	3	true	0	false	0	false
50867	58697314453125	3866984375	0	false	0	false	17	true
50866	631274169921875	38611875	4	true	0	false	7	true
50865	59165751953125	370518828125	4	true	0	false	8	true
50864	57581669921875	3583019921875	0	false	0	false	16	true
50861	409608349609375	3727266015625	0	false	0	false	10	true
50859	3029848876953120	3746424609375	6	true	0	false	10	true
50858	1.92686e+16	3675317578125	0	false	0	false	4	true
50856	1.95476e+16	387109296875	10	true	0	false	0	false
50854	724103515625	379095859375	9	true	0	false	0	false
50852	56722490234375	40138078125	0	false	0	false	9	true
50850	3474034423828120	365621796875	2	true	0	false	3	true
50847	46318955078125	33347859375	0	false	0	false	6	true
50846	446511083984375	3484460546875	0	false	0	false	16	true
50845	7792931640625	3133170703125	8	true	0	false	0	false
50844	7761900390625	29853521484375	10	true	0	false	6	true
50841	54504521484375	4199129296875	29	true	0	false	0	false
50837	103208525390625	29670400390625	12	true	0	false	0	false
50835	720149560546875	27604826171875	0	false	0	false	1	true
50832	245232890625	17696587890625	0	false	0	false	24	true
50831	4557025390625	1656427734375	0	false	0	false	10	true
50830	4433515625	1554680078125	0	false	0	false	18	true
50828	4413319921875	17818076171875	0	false	0	false	4	true
50827	3216879296875	75512109375	0	false	0	false	10	true
50826	324327265625	749669296875	10	true	1	true	0	false
50825	5309395141601560	3804656640625	3	true	0	false	11	true
50823	384966875	1643544140625	0	false	0	false	14	true
50822	3894041796875	1524094921875	0	false	0	false	8	true
50820	386283984375	1785257421875	0	false	0	false	10	true
50819	72123349609375	33866265625	0	false	0	false	15	true
50817	30613564453125	757328671875	2	true	0	false	14	true
50816	305183828125	7536921875	0	false	0	false	15	true
50814	423182421875	159679775390625	2	true	0	false	11	true
50812	63169755859375	428150234375	0	false	0	false	7	true
50811	326949375	725140703125	0	false	0	false	6	true
50810	33294296875	712648125	2	true	0	false	7	true
50805	43173453125	130419599609375	1	true	0	false	8	true
50804	42589671875	12581056640625	0	false	0	false	15	true
50802	378142421875	141024228515625	0	false	0	false	5	true
50800	41319875	131773740234375	0	false	0	false	12	true
50799	4004344921875	19205091796875	0	false	0	false	9	true
50794	4409573828125	126808310546875	6	true	0	false	0	false
50792	396489453125	16841103515625	0	false	0	false	1	true
50786	331113515625	774554921875	10	true	0	false	0	false
50785	32411859375	682732734375	5	true	1	true	0	false
50784	3401971875	699772421875	0	false	0	false	11	true
50782	3974962109375	1339939453125	0	false	0	false	12	true
50777	94356533203125	381925546875	0	false	0	false	1	true
50775	28626623046875	76808703125	0	false	3	true	16	true
50774	28269306640625	744383046875	0	false	0	false	7	true
50769	784009765625	4198771875	6	true	0	false	0	false
50768	901293359375	4262599609375	1	true	0	false	14	true
50766	86711904296875	404316171875	10	true	0	false	1	true
50763	105386484375	623314375	10	true	1	true	7	true
50762	10099033203125	61789375	8	true	0	false	0	false
50761	85212880859375	604399609375	0	false	0	false	11	true
50760	93248251953125	5991568359375	2	true	0	false	12	true
50759	205406953125	780107734375	1	true	0	false	7	true
50758	2067929296875	767523671875	10	true	1	true	0	false
50748	438062421875	5509665625	0	false	0	false	11	true
50747	246240703125	577655390625	6	true	0	false	0	false
50746	24529125	5966933203125	2	true	0	false	6	true
50743	28636568359375	31614580078125	0	false	0	false	13	true
50742	28999109375	30478775390625	0	false	0	false	14	true
50739	216666796875	1237543359375	0	false	0	false	7	true
50738	21092375	1346945703125	12	true	0	false	0	false
50734	19423365234375	109498701171875	0	false	0	false	5	true
50732	21322361328125	1490662890625	0	false	0	false	14	true
50729	576172216796875	148116708984375	0	false	0	false	16	true
50728	6050046875	163337568359375	4	true	0	false	0	false
50727	88418984375	26340818359375	0	false	13	true	0	false
50726	968355859375	27166291015625	0	false	0	false	11	true
50723	9905841796875	128116962890625	0	false	0	false	8	true
50722	77180947265625	12415025390625	0	false	0	false	4	true
50718	1.00148e+16	596403203125	0	false	0	false	6	true
50715	362257109375	746429921875	0	false	0	false	15	true
50714	38185.5	7252684375	0	false	0	false	3	true
50711	7288369140625	4373796875	0	false	0	false	3	true
50710	79250927734375	25041455078125	10	true	0	false	0	false
50709	112589521484375	561137744140625	0	false	0	false	21	true
50708	1221411328125	422393701171875	0	false	0	false	17	true
50706	12724279296875	672622265625	0	false	0	false	11	true
50704	1460825390625	7467892578125	0	false	9	true	1	true
50701	18547439453125	84287666015625	2	true	0	false	13	true
50700	1934470703125	9253818359375	6	true	0	false	7	true
50699	220636640625	632973876953125	4	true	0	false	10	true
50698	21878681640625	676612548828125	0	false	0	false	11	true
50696	2294556640625	567884912109375	0	false	0	false	7	true
50695	2479650390625	9896451171875	0	false	0	false	11	true
50694	24982451171875	10174072265625	0	false	0	false	13	true
50692	25165119140625	105487255859375	0	false	0	false	7	true
50691	24589158203125	126984287109375	1	true	1	true	8	true
50690	2355269140625	115785390625	0	false	0	false	9	true
50688	26924359375	131234814453125	0	false	0	false	11	true
50687	24513798828125	796798974609375	1	true	0	false	12	true
50686	24906337890625	88854833984375	0	false	0	false	11	true
50685	17178830078125	4523830078125	0	false	0	false	16	true
50679	23068265625	87720576171875	0	false	0	false	1	true
50677	20563548828125	495816162109375	0	false	0	false	12	true
50676	20268357421875	555813037109375	0	false	0	false	11	true
50663	529403271484375	29467654296875	0	false	0	false	16	true
50662	487886474609375	286909375	0	false	0	false	10	true
50660	60896083984375	300241171875	3	true	0	false	2	true
50659	408322021484375	26395873046875	0	false	0	false	11	true
50658	49701416015625	2601052734375	0	false	0	false	11	true
50656	624556787109375	24798521484375	0	false	0	false	16	true
50655	1.50847e+16	296029453125	0	false	0	false	13	true
50654	197011669921875	292985234375	8	true	0	false	3	true
50653	3776406005859370	2454966015625	0	false	0	false	3	true
50649	14249287109375	30988453125	5	true	0	false	8	true
50646	4090436279296870	30780490234375	0	false	0	false	8	true
50643	85265205078125	242691171875	0	false	0	false	7	true
50641	1.05945e+16	2305587109375	6	true	1	true	0	false
50640	817251953125	2558310546875	13	true	0	false	1	true
50635	44564625	2423885546875	0	false	5	true	0	false
50634	4399790625	2225200390625	5	true	0	false	0	false
50633	476243125	2258103515625	1	true	0	false	12	true
50632	4831715625	228912578125	4	true	1	true	4	true
50630	4779862890625	57605015625	8	true	0	false	1	true
50628	4932883984375	523753515625	5	true	0	false	1	true
50626	458035859375	24748578125	14	true	0	false	1	true
50622	474214296875	2376362890625	0	false	0	false	21	true
50621	4250340625	206479375	6	true	0	false	9	true
50617	4902512890625	26079748046875	7	true	0	false	10	true
50616	4849923828125	27197890625	0	false	0	false	8	true
50615	479654765625	25146908203125	0	false	0	false	10	true
50614	4788832421875	2452580859375	12	true	0	false	0	false
50609	4886559375	2057595703125	0	false	0	false	12	true
50608	471543515625	20772716796875	0	false	0	false	9	true
50606	4878803515625	19789462890625	6	true	0	false	0	false
50602	4900203125	187402734375	0	false	0	false	15	true
50600	4544296875	19895689453125	0	false	0	false	6	true
50598	3954641015625	1101237890625	0	false	0	false	16	true
50596	4846906640625	15781703125	0	false	0	false	3	true
50593	32317357421875	97850732421875	1	true	0	false	29	true
50592	30268236328125	8899095703125	0	false	0	false	11	true
50590	3357094921875	68661982421875	10	true	0	false	0	false
50586	286911171875	1089680859375	0	false	0	false	7	true
50584	26809279296875	103328251953125	0	false	0	false	7	true
50582	3432666796875	10683556640625	0	false	6	true	6	true
50581	3234916796875	4978501953125	1	true	0	false	16	true
50580	3310511328125	490630908203125	0	false	0	false	7	true
50578	3315961328125	3730962890625	0	false	0	false	13	true
50574	28137806640625	815874853515625	0	false	0	false	9	true
50571	25496869140625	1313165771484370	6	true	0	false	14	true
50570	25416017578125	1.535e+16	6	true	0	false	11	true
50569	25369158203125	3031481689453120	15	true	0	false	0	false
50568	2583330859375	248773193359375	0	false	0	false	15	true
50567	2348265380859370	69705890625	19	true	1	true	3	true
50566	2391601806640620	696508125	19	true	1	true	3	true
50562	2411088671875	2749807861328120	0	false	0	false	11	true
50557	277393310546875	14124876953125	0	false	0	false	16	true
50556	388508056640625	137260302734375	1	true	0	false	0	false
50555	3089751892089840	14297765625	8	true	0	false	0	false
50554	1.18048e+16	155272783203125	5	true	0	false	0	false
50550	31481259765625	1529259375	0	false	5	true	2	true
50548	474987890625	11833150390625	1	true	0	false	16	true
50547	3889987060546870	905118359375	0	false	0	false	9	true
50546	3508920654296870	110942412109375	0	false	0	false	10	true
50544	12784658203125	113424169921875	0	false	0	false	5	true
50542	3992313537597650	132084736328125	0	false	0	false	20	true
50537	8407509765625	7818328125	0	false	0	false	12	true
50535	254284296875	77263203125	13	true	1	true	0	false
50534	24821720703125	78671890625	0	false	0	false	12	true
50532	2686258203125	774926640625	3	true	2	true	7	true
50530	28287744140625	783539921875	4	true	1	true	0	false
50524	85072744140625	97793193359375	0	false	0	false	12	true
50522	163534521484375	87609208984375	11	true	0	false	0	false
50520	1683372265625	10909564453125	0	false	0	false	7	true
50519	427735390625	75468484375	0	false	0	false	6	true
50518	434856015625	74615515625	11	true	0	false	0	false
50512	55972353515625	739735859375	4	true	1	true	0	false
50511	386038046875	751531015625	0	false	0	false	11	true
50510	37954609375	75859015625	7	true	0	false	0	false
50507	451114609375	973010546875	17	true	0	false	0	false
50506	452688046875	919673046875	5	true	0	false	1	true
50505	4622523046875	90273369140625	0	false	0	false	9	true
50502	4534544921875	10324791015625	14	true	0	false	2	true
50501	4293935546875	7999287109375	0	false	0	false	15	true
50500	41352296875	7595830078125	0	false	0	false	9	true
50499	4774496484375	718043896484375	0	false	0	false	9	true
50498	4796759765625	66320390625	18	true	0	false	0	false
50494	4861333984375	612455224609375	0	false	0	false	12	true
50492	4703896875	743930712890625	19	true	0	false	0	false
50491	386146875	800026123046875	0	false	0	false	31	true
50490	3843276953125	88861865234375	0	false	0	false	23	true
50487	4075988671875	89357314453125	5	true	4	true	19	true
50486	4222779296875	101583310546875	0	false	0	false	8	true
50482	3791958984375	590394580078125	0	false	0	false	10	true
50476	348798671875	44056826171875	12	true	0	false	0	false
50475	287931875	4095076171875	0	false	0	false	9	true
50474	2846856640625	479454833984375	10	true	0	false	0	false
50470	3514215234375	584824072265625	0	false	4	true	13	true
50468	459168828125	67586787109375	0	false	0	false	15	true
50467	480148359375	690266484375	0	false	0	false	15	true
50466	488391171875	687277578125	12	true	0	false	0	false
50465	4699462109375	679613671875	0	false	0	false	6	true
50462	4938262109375	703138828125	0	false	0	false	13	true
50460	4419183984375	672668359375	0	false	0	false	9	true
50454	59812998046875	604872216796875	0	false	0	false	2	true
50451	4197648828125	451102001953125	0	false	0	false	12	true
50450	415666953125	3779552490234370	0	false	0	false	15	true
50448	431371328125	4592822265625	0	false	0	false	16	true
50446	39223703125	9445161743164060	0	false	0	false	7	true
50443	30738.75	1193445556640620	0	false	0	false	9	true
50442	298351015625	1.35513e+16	10	true	0	false	5	true
50440	30592923828125	2985431640625	0	false	0	false	9	true
50439	280458984375	1.09584e+16	0	false	0	false	10	true
50438	27632486328125	1.2368e+16	11	true	0	false	1	true
50433	9488101196289060	788280625	13	true	0	false	0	false
50430	292362646484375	790228046875	7	true	0	false	0	false
50428	43487138671875	761149765625	0	false	0	false	7	true
50425	436817265625	767534921875	18	true	0	false	0	false
50424	4442203125	7581996875	11	true	0	false	0	false
50422	437146171875	776303515625	0	false	0	false	18	true
50420	4270870703125	780683671875	10	true	0	false	0	false
50418	468665390625	764451328125	15	true	0	false	0	false
50415	47539984375	5978766796875	18	true	0	false	0	false
50414	486217109375	602969609375	0	false	0	false	7	true
50411	4539966015625	741618359375	0	false	0	false	6	true
50410	4671495703125	734711953125	0	false	12	true	2	true
50406	2206423828125	1.91399e+16	0	false	13	true	1	true
50404	4832255859375	75778546875	7	true	0	false	0	false
50402	102082138671875	7069613647460930	0	false	0	false	11	true
50400	6948919677734370	510595166015625	0	false	0	false	14	true
50399	3574187109375	294915869140625	5	true	0	false	7	true
50398	3513805078125	2551698486328120	0	false	0	false	9	true
50396	368022890625	321203271484375	0	false	0	false	17	true
50390	468521015625	796178046875	6	true	0	false	0	false
50386	265158837890625	1.80013e+16	0	false	0	false	14	true
50384	451984609375	1.31754e+16	0	false	0	false	25	true
50382	4951184375	784545859375	0	false	0	false	17	true
