# Supplementary material for: A Novel Liquid Biopsy Method Based on Specific Combinations of Vesicular Markers Allows Us to Discriminate Prostate Cancer from Hyperplasia
Source: Cells. 2024 Jul 31;13(15):1286. doi: 10.3390/cells13151286 (PMC11311686; doi:10.3390/cells13151286)
Supplement: Supplementary file 1 [file cells-13-01286-s001.zip › Dataset S1-Raw data CODI BiliGeCT Prostata/Raw data CODI BiliGeCT Prostata/090223_STAT3_Cyclin_D1_PR20-08-2__counting_scatter.xlsx]

## Sheet: 090223_STAT3_Cyclin_D1_PR20-08-
counting parameters
radius (nm)	300
bin width (nm)	20
locs in bin threshold	1
active channels
channel name	channel reference	min	max
Channel 0	ch0	1	10000000
Channel 1	ch1	1	10000000
Channel 2	ch2	1	10000000
clusters are positive for a channel if their counts fall within min (inclusive) and max (exclusive) for that channel
	population phenotypes	number of clusters
triple positive	Channel 0, Channel 1, Channel 2	34
double positive	Channel 0, Channel 1	12
double positive	Channel 0, Channel 2	245
double positive	Channel 1, Channel 2	19
single positive	Channel 0	110
single positive	Channel 1	8
single positive	Channel 2	416
	total positive clusters	844
8 clusters were negative for every channel
all positive clusters are listed here
columns show counts and positivity for channels with thresholds switched on
to see the full data including negative clusters please export a csv from the counting histogram rather than the counting scatter plot
cluster id	centroid x (nm)	centroid y (nm)	count for Channel 0	positive for Channel 0	count for Channel 1	positive for Channel 1	count for Channel 2	positive for Channel 2
52296	3897559814453120	41926640625	1	true	0	false	13	true
52295	408700830078125	4240528125	6	true	0	false	0	false
52293	3076098388671870	418064453125	3	true	0	false	12	true
52292	563229736328125	3930218359375	0	false	0	false	11	true
52291	638921240234375	3874996875	0	false	0	false	11	true
52290	281089306640625	4008265234375	1	true	1	true	9	true
52288	76815556640625	3972584375	0	false	0	false	6	true
52285	524829541015625	4119080859375	1	true	0	false	9	true
52283	614386474609375	399617734375	1	true	0	false	8	true
52282	126156865234375	458332265625	0	false	0	false	20	true
52281	130784873046875	459067421875	0	false	0	false	11	true
52280	12321212890625	426369296875	0	false	0	false	12	true
52279	10837857421875	42922703125	0	false	0	false	15	true
52278	709367626953125	3649280078125	0	false	0	false	14	true
52276	9243345703125	4080537109375	0	false	0	false	24	true
52275	9519919921875	41152375	6	true	0	false	17	true
52273	134542158203125	4560321875	0	false	0	false	4	true
52272	5902044921875	410015234375	0	false	0	false	6	true
52270	884003515625	4069846484375	0	false	0	false	6	true
52268	1777803125	4414601171875	17	true	1	true	4	true
52267	163272861328125	448541484375	0	false	0	false	11	true
52265	98445380859375	4152834375	0	false	0	false	15	true
52263	99852705078125	4320059765625	4	true	0	false	3	true
52260	14295705078125	450056796875	2	true	0	false	8	true
52259	140501259765625	4407872265625	0	false	0	false	13	true
52257	18634962890625	4338617578125	0	false	0	false	9	true
52251	155797021484375	4364937109375	0	false	0	false	14	true
52248	104554228515625	3693537109375	3	true	0	false	15	true
52247	109835078125	366561640625	10	true	0	false	4	true
52245	118138486328125	3650775390625	0	false	0	false	17	true
52244	168351220703125	445376953125	3	true	0	false	9	true
52243	214949658203125	44117546875	0	false	0	false	10	true
52242	661644775390625	454239296875	0	false	0	false	16	true
52241	7652285766601560	4601641015625	1	true	0	false	9	true
52240	228987744140625	4352478515625	10	true	0	false	0	false
52235	9579393920898430	4493398828125	2	true	1	true	17	true
52234	3894277587890620	4393031640625	1	true	0	false	6	true
52233	338945751953125	434342265625	0	false	0	false	17	true
52228	90115849609375	3621350390625	0	false	0	false	1	true
52226	231968896484375	4663207421875	0	false	0	false	10	true
52225	1.60977e+16	4700796484375	0	false	0	false	10	true
52223	12567107421875	3811469140625	5	true	0	false	4	true
52222	780673291015625	3436409765625	0	false	0	false	10	true
52221	8299787109375	3526148828125	4	true	0	false	15	true
52214	7810974609375	3778596484375	1	true	0	false	16	true
52213	77810224609375	3758244140625	0	false	0	false	16	true
52211	677031494140625	3484023046875	0	false	0	false	8	true
52209	1096408984375	4112346875	0	false	0	false	8	true
52207	19544919921875	430958984375	0	false	0	false	9	true
52206	200141845703125	48426859375	0	false	0	false	7	true
52205	1.60711e+16	4986415234375	7	true	0	false	1	true
52204	146344609375	363411484375	0	false	0	false	9	true
52203	15253623046875	360117578125	7	true	1	true	5	true
52199	1338895703125	36161171875	0	false	0	false	8	true
52198	34959365234375	4529314453125	10	true	0	false	3	true
52196	1108050390625	3865495703125	14	true	0	false	1	true
52191	199133203125	41751359375	0	false	0	false	9	true
52187	122463818359375	3527390625	0	false	0	false	5	true
52185	112213212890625	3963133984375	6	true	1	true	9	true
52183	128297763671875	435227109375	0	false	0	false	15	true
52181	3415871826171870	467458984375	3	true	0	false	14	true
52179	958706640625	388145546875	1	true	0	false	9	true
52178	25823255859375	21812455078125	0	false	9	true	7	true
52177	26009564453125	21934783203125	0	false	8	true	6	true
52176	22522154296875	2339228125	7	true	0	false	13	true
52175	2233321484375	242619453125	0	false	0	false	16	true
52173	26240677734375	2146783984375	0	false	0	false	11	true
52171	23809125	22519634765625	0	false	0	false	14	true
52166	289953857421875	38204	4	true	0	false	13	true
52165	27967099609375	3746144921875	7	true	0	false	0	false
52164	2508906640625	21421177734375	0	false	0	false	11	true
52162	17902759765625	26351580078125	0	false	0	false	19	true
52161	1824433203125	26540810546875	15	true	0	false	2	true
52160	2450255859375	224244765625	13	true	0	false	1	true
52159	25015318359375	23351634765625	2	true	0	false	8	true
52154	2023600390625	25856982421875	1	true	0	false	55	true
52153	20574345703125	25644052734375	4	true	0	false	4	true
52152	160868056640625	24550017578125	1	true	0	false	19	true
52151	173179609375	24025810546875	8	true	0	false	0	false
52149	16741220703125	2680153515625	0	false	0	false	18	true
52147	3632769287109370	37384453125	0	false	0	false	10	true
52145	1995658984375	25707111328125	0	false	0	false	25	true
52143	20756279296875	24993537109375	0	false	0	false	12	true
52141	17259869140625	258173359375	0	false	0	false	7	true
52139	19776494140625	23872810546875	0	false	0	false	9	true
52138	210513671875	2728877734375	0	false	0	false	8	true
52137	21581869140625	26467369140625	3	true	0	false	3	true
52135	19039009765625	25836923828125	0	false	0	false	28	true
52133	181190078125	2521970703125	0	false	0	false	8	true
52129	26526134765625	19890896484375	0	false	0	false	9	true
52127	22400109375	21986353515625	0	false	0	false	13	true
52126	48800927734375	3646942578125	0	false	0	false	8	true
52120	10611580078125	470356015625	0	false	0	false	12	true
52119	966591015625	47101984375	0	false	0	false	9	true
52118	27177193359375	24407287109375	0	false	0	false	12	true
52117	27500779296875	25191646484375	6	true	0	false	0	false
52116	351729609375	2657461328125	0	false	0	false	15	true
52115	3405994140625	2650410546875	0	false	0	false	16	true
52113	27836875	2328712890625	10	true	0	false	21	true
52111	3401848828125	2595748046875	5	true	1	true	8	true
52110	619552197265625	5481265234375	1	true	0	false	14	true
52109	579605078125	5530458203125	6	true	0	false	7	true
52108	31636162109375	5308236328125	0	false	0	false	13	true
52107	3517728271484370	530526640625	14	true	0	false	3	true
52106	1.95125e+16	5456716015625	0	false	0	false	10	true
52105	284266845703125	5443646875	1	true	0	false	4	true
52103	159006015625	2749153515625	0	false	0	false	10	true
52099	286682666015625	531725078125	3	true	0	false	13	true
52098	20212923828125	40175859375	0	false	0	false	17	true
52093	551629052734375	54585359375	5	true	0	false	12	true
52091	2876351171875	21221091796875	0	false	0	false	15	true
52090	9887947387695310	5287658984375	0	false	0	false	10	true
52089	1.6716e+16	535099140625	1	true	0	false	5	true
52086	3310804296875	28827357421875	0	false	0	false	16	true
52085	32222015625	28450818359375	0	false	0	false	4	true
52083	2845125	5259588671875	8	true	0	false	6	true
52081	33012734375	27943767578125	6	true	0	false	6	true
52080	14433373046875	287000234375	0	false	0	false	13	true
52079	140727958984375	284901328125	0	false	0	false	8	true
52076	502600244140625	51054203125	0	false	0	false	8	true
52075	627013818359375	5111876171875	0	false	0	false	9	true
52073	141352958984375	2798728515625	0	false	0	false	11	true
52071	3303310546875	26655978515625	0	false	0	false	6	true
52070	174721953125	4034562109375	0	false	0	false	7	true
52069	162576923828125	4049148046875	3	true	0	false	10	true
52068	15670552734375	29014291015625	0	false	0	false	7	true
52063	513867041015625	529293984375	6	true	0	false	8	true
52061	2539762109375	19736291015625	0	false	0	false	19	true
52055	18406728515625	407804140625	0	false	1	true	6	true
52054	329608984375	24802587890625	18	true	0	false	0	false
52053	32086041015625	2497924609375	13	true	0	false	3	true
52051	18800416015625	24405626953125	1	true	0	false	14	true
52048	724541650390625	6105677734375	0	false	0	false	7	true
52047	720379931640625	60107421875	0	false	2	true	6	true
52044	30953056640625	27690669921875	1	true	0	false	9	true
52041	116536337890625	468351328125	0	false	0	false	12	true
52039	525712060546875	336207421875	0	false	0	false	2	true
52038	63919853515625	5973315625	1	true	0	false	9	true
52033	713920849609375	617110078125	12	true	0	false	2	true
52032	97848681640625	26430025390625	0	false	0	false	12	true
52031	1004924609375	26614455078125	0	false	0	false	10	true
52028	29512287109375	224916640625	0	false	0	false	9	true
52023	104505283203125	2629603515625	5	true	0	false	10	true
52022	532864599609375	6019578125	9	true	0	false	9	true
52019	154461494140625	30640109375	0	false	0	false	6	true
52018	9040013671875	26457130859375	1	true	0	false	11	true
52015	348715859375	2479874609375	3	true	0	false	14	true
52014	27778.25	282410546875	0	false	0	false	8	true
52013	28460560546875	27653646484375	14	true	1	true	0	false
52012	82413271484375	25940255859375	0	false	0	false	8	true
52010	10387736328125	255010078125	0	false	0	false	11	true
52009	105061240234375	249161171875	10	true	0	false	2	true
52006	25786736328125	28467263671875	0	false	0	false	12	true
52005	25636015625	29580646484375	0	false	0	false	7	true
52003	115322958984375	2600725390625	0	false	0	false	34	true
52002	123751455078125	27818697265625	0	false	0	false	9	true
52000	19870888671875	444353203125	17	true	1	true	20	true
51999	21061060546875	442614140625	2	true	0	false	10	true
51998	24210099609375	2824752734375	0	false	0	false	7	true
51997	24924947265625	28120619140625	0	false	0	false	11	true
51996	469916650390625	24381873046875	0	false	0	false	18	true
51995	49614306640625	244478359375	0	false	0	false	15	true
51993	84089423828125	4622385546875	0	false	0	false	10	true
51990	5540072265625	23423939453125	0	false	0	false	10	true
51989	72211845703125	2331266015625	0	false	0	false	7	true
51987	105866650390625	23132177734375	0	false	0	false	5	true
51985	7801	54729515625	0	false	0	false	11	true
51983	728667626953125	252536484375	0	false	0	false	10	true
51980	2145295703125	343686328125	0	false	0	false	14	true
51979	20062373046875	35156828125	0	false	0	false	10	true
51977	301259296875	23824044921875	0	false	0	false	22	true
51975	22666314453125	4533625390625	1	true	0	false	12	true
51973	231496875	293549375	0	false	0	false	8	true
51970	240107578125	2118107421875	0	false	0	false	14	true
51967	8806748046875	6244915234375	21	true	0	false	0	false
51963	27390943359375	26054841796875	0	false	0	false	5	true
51962	22376728515625	31747943359375	0	false	0	false	25	true
51961	22260966796875	31638546875	0	false	0	false	26	true
51957	541598828125	252262578125	0	false	0	false	2	true
51955	716653271484375	4953841796875	4	true	0	false	0	false
51952	216635400390625	22620455078125	0	false	0	false	15	true
51951	235349560546875	2336387109375	1	true	0	false	6	true
51949	180679052734375	5122956640625	2	true	0	false	0	false
51948	80260009765625	6413571484375	6	true	0	false	10	true
51947	781804052734375	6422596875	6	true	0	false	10	true
51946	18834884765625	3582516796875	0	false	0	false	11	true
51945	1878359375	3535926171875	0	false	0	false	18	true
51943	3490807373046870	5585383203125	0	false	0	false	10	true
51942	120791943359375	6260353515625	1	true	0	false	4	true
51941	110381240234375	6196923046875	1	true	0	false	13	true
51939	137151923828125	6143666796875	0	false	0	false	9	true
51937	12716185546875	25616326171875	0	false	0	false	10	true
51935	20780970703125	3233836328125	3	true	1	true	6	true
51932	18345876953125	337597265625	0	false	0	false	6	true
51931	19481220703125	339453046875	0	false	0	false	14	true
51925	266728046875	27158376953125	1	true	0	false	19	true
51923	517464306640625	4980491015625	0	false	0	false	5	true
51921	7303810546875	52311140625	4	true	0	false	0	false
51920	1.57942e+16	26748875	0	false	1	true	11	true
51919	2315233642578120	2826337890625	0	false	0	false	32	true
51918	1023468994140620	4012667578125	1	true	0	false	10	true
51917	4.9666e+16	3857473046875	4	true	0	false	2	true
51916	156885791015625	3230305859375	0	false	0	false	5	true
51915	161967978515625	334505859375	1	true	1	true	22	true
51914	136902412109375	593924140625	1	true	0	false	10	true
51913	13082974609375	5826674609375	8	true	0	false	0	false
51912	21695693359375	30559296875	1	true	0	false	18	true
51911	21582681640625	28585849609375	5	true	0	false	5	true
51908	149382265625	56970421875	2	true	0	false	1	true
51907	131348310546875	5680192578125	11	true	0	false	0	false
51900	349909375	26379931640625	1	true	0	false	2	true
51898	17200009765625	38538046875	0	false	0	false	8	true
51897	177755703125	377980234375	10	true	0	false	1	true
51896	119519033203125	1619573046875	0	false	0	false	18	true
51895	11887078125	17083169921875	0	false	0	false	16	true
51894	118554208984375	5434845703125	0	false	4	true	1	true
51893	119215791015625	5526164453125	3	true	1	true	30	true
51888	11869931640625	55949484375	0	false	5	true	0	false
51884	2285522265625	3907672265625	3	true	0	false	14	true
51883	2295601953125	3953392578125	0	false	0	false	8	true
51881	147612548828125	25521642578125	0	false	0	false	3	true
51880	15204384765625	14086271484375	0	false	0	false	6	true
51879	14688736328125	1373287890625	2	true	0	false	13	true
51878	139541259765625	63838140625	2	true	0	false	5	true
51875	20000181640625	2894158203125	0	false	0	false	16	true
51873	123056083984375	156882783203125	8	true	0	false	0	false
51870	2214851171875	4060408203125	2	true	0	false	2	true
51869	2146201171875	3978248828125	0	false	0	false	8	true
51866	13546595703125	145912421875	1	true	0	false	7	true
51865	1347348828125	137561484375	0	false	8	true	0	false
51863	13643806640625	15367751953125	2	true	0	false	8	true
51861	15474716796875	5525894140625	4	true	0	false	0	false
51859	12008033203125	5280926953125	0	false	0	false	15	true
51855	125942841796875	134885927734375	12	true	0	false	1	true
51854	160138310546875	353124609375	0	false	0	false	4	true
51853	16881275390625	3619244140625	0	false	0	false	11	true
51851	115379130859375	5690485546875	1	true	0	false	9	true
51849	138554287109375	6288590234375	8	true	0	false	0	false
51848	13968390625	31074015625	3	true	0	false	38	true
51847	138314013671875	2996149609375	2	true	0	false	12	true
51843	12161595703125	12951306640625	0	false	0	false	10	true
51841	167461171875	374792109375	0	false	0	false	6	true
51839	1474496484375	6058289453125	1	true	0	false	6	true
51837	131395546875	54932421875	0	false	0	false	9	true
51835	129418017578125	533201875	0	false	0	false	5	true
51827	14314759765625	32980015625	0	false	0	false	8	true
51825	146660947265625	5498199609375	2	true	0	false	11	true
51819	761287548828125	659635703125	5	true	0	false	12	true
51818	79783271484375	488184453125	6	true	0	false	9	true
51817	8221791015625	4896648828125	9	true	0	false	3	true
51815	586237548828125	625808671875	2	true	0	false	0	false
51814	25424578125	3207991015625	3	true	0	false	12	true
51813	24824	3173641796875	0	false	9	true	0	false
51811	132245771484375	16643572265625	15	true	0	false	0	false
51808	16113361328125	528503359375	2	true	0	false	2	true
51807	17007603515625	513866015625	1	true	0	false	6	true
51806	103830595703125	15725447265625	1	true	0	false	9	true
51805	103359443359375	16513505859375	0	false	0	false	13	true
51800	140236708984375	67303625	10	true	0	false	2	true
51799	1470590234375	66717984375	0	false	1	true	5	true
51798	158012607421875	159524951171875	0	false	0	false	8	true
51796	146300888671875	4862971484375	0	false	0	false	12	true
51795	152217177734375	48739546875	1	true	0	false	15	true
51793	91151201171875	4837053125	0	false	0	false	9	true
51791	153041025390625	4789525390625	9	true	0	false	2	true
51790	16659212890625	31065908203125	0	false	0	false	13	true
51789	17963041015625	31406171875	0	false	0	false	8	true
51787	12211861328125	5882482421875	1	true	0	false	8	true
51784	24834693359375	333774375	1	true	0	false	9	true
51783	24760947265625	3394138671875	2	true	0	false	19	true
51782	23185640625	347930234375	0	false	1	true	19	true
51781	22830455078125	3461188671875	0	false	0	false	10	true
51779	23001033203125	3526139453125	0	false	0	false	7	true
51777	1133326953125	129988310546875	0	false	0	false	13	true
51773	234306015625	3396157421875	0	false	0	false	16	true
51770	423566064453125	60233.75	0	false	0	false	13	true
51769	3939729736328120	6151380078125	6	true	0	false	6	true
51768	69484140625	475902578125	1	true	0	false	12	true
51758	18173638671875	125086630859375	0	false	0	false	11	true
51757	1742500390625	120412294921875	1	true	0	false	22	true
51756	127519111328125	48752359375	4	true	0	false	22	true
51753	270272734375	3154030859375	0	false	0	false	7	true
51751	8999712890625	1761719140625	0	false	0	false	12	true
51750	19142826171875	13237533203125	0	false	0	false	10	true
51749	1915667578125	117973994140625	9	true	0	false	0	false
51747	99753310546875	499804921875	7	true	0	false	1	true
51744	20829232421875	95001416015625	2	true	0	false	14	true
51743	20696890625	98191123046875	2	true	0	false	7	true
51741	131762568359375	19148796875	0	false	0	false	17	true
51740	16397337890625	116551328125	0	false	0	false	4	true
51739	1670013671875	123746025390625	9	true	0	false	0	false
51737	11527005859375	4947994921875	1	true	0	false	0	false
51733	19733220703125	15266095703125	0	false	0	false	12	true
51724	231479638671875	62092046875	0	false	2	true	0	false
51723	4303514099121090	6274548046875	7	true	0	false	0	false
51721	1.91574e+16	6415555859375	0	false	0	false	7	true
51720	1048215234375	655550546875	0	false	0	false	10	true
51719	9071845703125	643783671875	10	true	0	false	0	false
51717	192705078125	95265107421875	0	false	0	false	15	true
51716	108102880859375	6359273828125	0	false	0	false	7	true
51714	10850.5	70928109375	0	false	0	false	1	true
51713	132196767578125	700859375	0	false	0	false	6	true
51711	26968583984375	3018065625	0	false	0	false	7	true
51708	95828935546875	3012534765625	0	false	0	false	13	true
51707	838832421875	285368125	5	true	0	false	5	true
51706	6577240234375	677652734375	0	false	0	false	8	true
51705	519983251953125	669556953125	3	true	0	false	4	true
51704	85183984375	69321453125	0	false	0	false	3	true
51703	9931205078125	67820953125	5	true	2	true	9	true
51699	3597083251953120	66439234375	1	true	0	false	13	true
51698	11664953125	3276191015625	0	false	0	false	9	true
51697	1038429296875	32462158203125	0	false	0	false	6	true
51693	219583984375	364640703125	1	true	0	false	3	true
51687	661781591796875	686449609375	0	false	0	false	10	true
51683	1.33135e+16	5730959375	1	true	0	false	13	true
51681	418729052734375	5899287890625	9	true	2	true	1	true
51680	23142583984375	176363125	0	false	0	false	18	true
51679	2425519921875	1791566796875	1	true	0	false	13	true
51678	18065533203125	17045083984375	0	false	0	false	9	true
51677	18372234375	156248935546875	5	true	0	false	5	true
51676	20356931640625	19238822265625	0	false	0	false	11	true
51675	195335859375	2044182421875	0	false	0	false	8	true
51674	20908806640625	18588302734375	0	false	0	false	10	true
51673	2187601953125	18751712890625	0	false	0	false	13	true
51669	2101398193359370	35918765625	0	false	0	false	1	true
51668	19277697265625	50857296875	12	true	1	true	3	true
51667	19527888671875	5076134765625	11	true	1	true	2	true
51666	2191687890625	17912578125	0	false	0	false	12	true
51663	39494033203125	6376351953125	0	false	36	true	0	false
51660	1669652734375	4832087109375	1	true	0	false	4	true
51659	17650146484375	4834975390625	6	true	0	false	0	false
51658	65256748046875	1894624609375	0	false	0	false	14	true
51657	661817431640625	1970983203125	0	false	0	false	10	true
51656	12123490234375	2046957421875	0	false	0	false	12	true
51655	117621435546875	2130595703125	0	false	0	false	14	true
51651	18678287109375	48391.25	0	false	0	false	12	true
51649	820019921875	190213046875	0	false	0	false	12	true
51639	10498599609375	5268803125	0	false	0	false	2	true
51638	81658955078125	2138717578125	0	false	0	false	8	true
51637	7553310546875	21368703125	0	false	0	false	10	true
51635	10958666015625	19967603515625	13	true	2	true	2	true
51632	22204412109375	15681650390625	0	false	0	false	5	true
51631	23652646484375	156554384765625	7	true	0	false	4	true
51630	195450625	1901790234375	1	true	0	false	5	true
51627	19032	21977875	0	false	0	false	7	true
51626	1365135546875	22412537109375	0	false	0	false	10	true
51625	122015966796875	22232224609375	7	true	1	true	0	false
51622	201506015625	740278173828125	0	false	0	false	5	true
51621	20619302734375	785010791015625	4	true	0	false	10	true
51620	1421029296875	100782470703125	0	false	0	false	17	true
51619	16042921875	9452025390625	7	true	0	false	0	false
51618	17238837890625	6943275390625	7	true	0	false	0	false
51617	1779956640625	576836474609375	2	true	0	false	11	true
51616	3430940673828120	178801484375	0	false	0	false	16	true
51615	28937041015625	18408681640625	12	true	0	false	1	true
51614	827986328125	73041421875	17	true	0	false	0	false
51613	86416669921875	724396484375	9	true	0	false	3	true
51610	4069520263671870	19959458984375	0	false	0	false	9	true
51609	469977294921875	19303615234375	1	true	0	false	12	true
51607	76859609375	72708953125	1	true	2	true	6	true
51603	525261962890625	20338291015625	0	false	0	false	9	true
51602	20700677734375	6530052734375	0	false	0	false	10	true
51601	240619140625	656196337890625	0	false	0	false	2	true
51599	92268388671875	729216484375	21	true	0	false	11	true
51593	9448287109375	744803046875	0	false	0	false	12	true
51592	3976454833984370	29139134765625	0	false	7	true	5	true
51591	342489208984375	2989137109375	5	true	0	false	7	true
51589	13306720703125	767624365234375	1	true	0	false	5	true
51588	73017412109375	714009140625	0	false	0	false	6	true
51587	667918896484375	705536640625	8	true	0	false	0	false
51574	6093923828125	72806.25	1	true	0	false	9	true
51573	646107373046875	7148278125	2	true	0	false	16	true
51566	22743771484375	3735033203125	0	false	0	false	5	true
51565	2365877734375	469303515625	7	true	0	false	0	false
51563	796404931640625	74133453125	0	false	0	false	8	true
51559	3024214599609370	2032684765625	0	false	3	true	13	true
51554	373920947265625	22166646484375	2	true	0	false	10	true
51547	6192892578125	4638330859375	0	false	0	false	11	true
51544	3186690234375	22579044921875	0	false	0	false	11	true
51543	31074375	2273886328125	2	true	0	false	12	true
51541	72701396484375	4351401171875	0	false	0	false	2	true
51537	16093544921875	8082185546875	0	false	0	false	11	true
51533	2099262109375	22129619140625	1	true	0	false	14	true
51531	135539345703125	11176154296875	0	false	0	false	10	true
51530	195136484375	621730078125	0	false	0	false	7	true
51529	18877828125	618283828125	1	true	0	false	7	true
51528	19660	63767140625	1	true	0	false	1	true
51526	17920802734375	627634609375	0	false	0	false	2	true
51524	17337154296875	667275390625	11	true	0	false	0	false
51523	18643228515625	65655203125	4	true	0	false	0	false
51521	16653216796875	6349628125	0	false	0	false	5	true
51520	17530931640625	46548640625	0	false	0	false	6	true
51515	16693572265625	6517702734375	0	false	1	true	8	true
51513	1823972265625	680913671875	8	true	0	false	6	true
51511	155012841796875	6785421875	2	true	1	true	2	true
51509	28678619140625	317786953125	0	false	0	false	4	true
51507	3967846923828120	479766328125	1	true	6	true	0	false
51501	3057801953125	29722611328125	1	true	0	false	10	true
51499	12888853515625	2393073046875	5	true	0	false	7	true
51498	21208166015625	601955703125	0	false	0	false	12	true
51497	21034365234375	5951407421875	10	true	1	true	6	true
51496	2158043359375	607634453125	0	false	0	false	14	true
51493	121542724609375	30484267578125	0	false	0	false	6	true
51491	20098521484375	592236328125	4	true	0	false	5	true
51490	189067890625	5371315625	0	false	0	false	18	true
51489	18511091796875	5450941796875	9	true	0	false	6	true
51487	226881328125	597938984375	10	true	0	false	2	true
51486	20296443359375	604486015625	0	false	0	false	12	true
51485	19096466796875	598423359375	1	true	0	false	11	true
51483	20180310546875	5297504296875	10	true	0	false	0	false
51480	19810572265625	5695350390625	6	true	0	false	3	true
51479	207710390625	5631068359375	0	false	0	false	8	true
51477	18432732421875	5300412890625	7	true	0	false	0	false
51475	19285171875	5589878125	1	true	0	false	11	true
51473	2176887109375	575290546875	0	false	0	false	4	true
51471	7723797607421870	196402109375	2	true	0	false	9	true
51470	29163873046875	598254453125	0	false	0	false	11	true
51469	2957880078125	6129684765625	0	false	0	false	9	true
51465	2879779296875	6183394921875	6	true	0	false	7	true
51464	22868720703125	5688394921875	2	true	0	false	8	true
51463	2465528125	56369921875	0	false	0	false	7	true
51461	30382259765625	6075290234375	6	true	0	false	1	true
51459	258626328125	555903671875	4	true	1	true	0	false
51458	32657775390625	6001002734375	1	true	0	false	11	true
51457	3195732421875	60573046875	11	true	0	false	0	false
51456	22218697265625	542551015625	9	true	0	false	0	false
51453	3121362890625	5950715234375	5	true	0	false	0	false
51448	2278940625	618766796875	12	true	0	false	3	true
51447	22695916015625	625670078125	5	true	0	false	8	true
51444	26654103515625	6151354296875	13	true	0	false	6	true
51443	25500599609375	6009040625	1	true	0	false	4	true
51442	30701291015625	641951875	3	true	0	false	11	true
51441	318019609375	6421098828125	9	true	0	false	0	false
51439	22924931640625	5369287109375	6	true	0	false	0	false
51437	3216902734375	616470546875	4	true	0	false	8	true
51436	2218394287109370	5889848046875	0	false	0	false	9	true
51435	2566315185546870	5932495703125	7	true	0	false	1	true
51434	258493046875	3616801953125	0	false	10	true	4	true
51433	265878125	3553562890625	0	false	0	false	9	true
51425	2736845703125	351199140625	0	false	0	false	17	true
51421	2564345703125	34923453125	0	false	0	false	10	true
51418	27061740234375	3316133984375	0	false	0	false	8	true
51417	267319453125	3332602734375	0	false	0	false	12	true
51413	25663740234375	3428463671875	0	false	0	false	13	true
51412	28191482421875	378582265625	0	false	0	false	12	true
51411	28591224609375	38121890625	0	false	0	false	6	true
51410	3313183984375	31563875	7	true	0	false	3	true
51409	32582541015625	32494478515625	0	false	0	false	6	true
51408	29356564453125	356749453125	19	true	0	false	2	true
51407	3026574609375	33792859375	0	false	0	false	7	true
51405	28605041015625	371675234375	0	false	0	false	9	true
51396	254888671875	3761820703125	0	false	0	false	7	true
51395	2459584375	3620796484375	9	true	0	false	1	true
51387	29914640625	3933053515625	0	false	6	true	0	false
51386	2765053515625	557856171875	1	true	0	false	12	true
51385	2846159765625	559646328125	8	true	0	false	3	true
51383	28946208984375	573343125	5	true	0	false	11	true
51382	29715794921875	5872630078125	16	true	0	false	0	false
51380	144839228515625	3948159765625	0	false	0	false	9	true
51379	151885185546875	402397421875	0	false	0	false	19	true
51378	131396455078125	41046828125	0	false	0	false	7	true
51374	1.03768e+16	328626484375	12	true	0	false	0	false
51373	79146630859375	331951640625	0	false	0	false	16	true
51370	278624365234375	3277526171875	2	true	5	true	31	true
51369	315301513671875	3208434375	1	true	0	false	16	true
51368	258036474609375	3093946875	0	false	0	false	6	true
51367	2545648193359370	31793103515625	0	false	0	false	13	true
51363	1.44037e+16	31557474609375	2	true	0	false	9	true
51361	8892171020507810	3444170703125	0	false	0	false	5	true
51360	29448703125	4483404296875	0	false	0	false	13	true
51359	29845583984375	4479074609375	9	true	0	false	0	false
51355	27765830078125	4319468359375	1	true	0	false	19	true
51354	3287380078125	4472244140625	17	true	0	false	1	true
51353	330314609375	453903203125	0	false	0	false	14	true
51351	26768703125	4480708203125	1	true	1	true	16	true
51349	3309640625	4398930859375	0	false	0	false	10	true
51347	32675984375	4607494921875	1	true	0	false	11	true
51345	330014375	4677184375	0	false	0	false	20	true
51343	3297353125	4759162890625	7	true	0	false	3	true
51342	120369736328125	677661796875	2	true	0	false	12	true
51339	320668359375	46421171875	0	false	0	false	9	true
51338	28753759765625	4130541015625	12	true	0	false	0	false
51337	2911296484375	42535390625	0	false	0	false	9	true
51334	30563322265625	443096328125	0	false	0	false	21	true
51332	3480081640625	4224962890625	14	true	1	true	52	true
51331	3441223046875	4189865234375	0	false	0	false	15	true
51329	31188970703125	4780970703125	0	false	0	false	20	true
51327	3363941796875	424981484375	6	true	0	false	0	false
51326	3548141796875	503689375	2	true	0	false	18	true
51325	357804140625	508476171875	0	false	0	false	13	true
51323	27855513671875	3982004296875	3	true	0	false	4	true
51318	31816736328125	564614140625	0	false	6	true	0	false
51317	32156505859375	5621673828125	0	false	0	false	7	true
51315	3401559375	4003314453125	3	true	0	false	7	true
51313	1511917578125	90863671875	0	false	0	false	10	true
51312	3594828515625	639191328125	12	true	10	true	1	true
51311	379793984375	6367490625	0	false	0	false	11	true
51307	358737421875	406057421875	0	false	0	false	11	true
51305	3614654296875	4901459765625	7	true	0	false	4	true
51303	321735078125	54945.5	0	false	0	false	13	true
51301	30440404296875	5515362890625	2	true	0	false	12	true
51300	3703818359375	4619372265625	0	false	0	false	8	true
51299	35612609375	4710040625	1	true	0	false	3	true
51298	34084921875	5024435546875	0	false	0	false	7	true
51297	331186015625	508361015625	9	true	0	false	0	false
51295	3307757421875	493349296875	1	true	0	false	7	true
51294	3607533203125	65058234375	0	false	0	false	10	true
51293	36795421875	654074453125	0	false	0	false	9	true
51288	27019748046875	4913108984375	0	false	0	false	2	true
51287	28619619140625	476274296875	0	false	0	false	18	true
51285	373464609375	4388736328125	0	false	0	false	6	true
51282	353682578125	677818125	1	true	0	false	9	true
51281	350527890625	68608.25	12	true	0	false	0	false
51279	355179296875	66576296875	5	true	4	true	3	true
51278	29039388671875	462632109375	0	false	0	false	13	true
51276	24962197265625	420776171875	0	false	0	false	11	true
51275	25202658203125	41894515625	0	false	0	false	14	true
51273	3562601171875	446798359375	0	false	1	true	7	true
51272	30964251953125	18780783203125	0	false	0	false	4	true
51271	295180703125	20052337890625	2	true	0	false	13	true
51269	25004962890625	413647265625	0	false	0	false	5	true
51267	3378712109375	668244765625	0	false	0	false	10	true
51266	3515778125	5921007421875	0	false	0	false	5	true
51265	3496804296875	603924296875	0	false	0	false	9	true
51259	356820078125	6213259375	14	true	0	false	1	true
51255	2479585546875	4038584375	8	true	0	false	0	false
51249	35611125	701651328125	0	false	0	false	12	true
51246	2667474609375	472244765625	0	false	0	false	9	true
51245	25438361328125	476637109375	3	true	0	false	15	true
51243	26100375	411951484375	0	false	0	false	9	true
51241	2638908984375	4203462109375	6	true	1	true	8	true
51239	31832787109375	496440390625	8	true	0	false	0	false
51238	393816484375	6293762890625	10	true	0	false	10	true
51237	3809543359375	6231759765625	17	true	0	false	1	true
51234	248243515625	46835921875	7	true	0	false	45	true
51231	245271015625	4591483984375	0	false	0	false	7	true
51230	3655869140625	92655322265625	10	true	0	false	5	true
51229	3788116015625	1049578125	0	false	0	false	10	true
51228	24321828125	719066484375	0	false	0	false	13	true
51227	23707986328125	718373359375	7	true	0	false	1	true
51223	29643953125	4858776171875	2	true	0	false	14	true
51219	248844609375	728211015625	1	true	0	false	15	true
51218	3348715625	3835763671875	0	false	0	false	7	true
51215	296582265625	16447556640625	8	true	0	false	0	false
51213	2310105859375	708917578125	0	false	0	false	7	true
51210	391200390625	4154343359375	22	true	3	true	27	true
51209	3906407421875	415093671875	20	true	3	true	25	true
51207	3325803125	6440524609375	0	false	0	false	14	true
51205	22350939453125	738118125	6	true	0	false	4	true
51203	2867279296875	156481796875	6	true	0	false	14	true
51202	3304973828125	90015361328125	0	false	0	false	7	true
51201	3521517578125	96157578125	0	false	0	false	8	true
51200	354393671875	79744619140625	0	false	0	false	24	true
51199	3419883984375	7734755859375	16	true	0	false	0	false
51197	3387249609375	10463814453125	0	false	0	false	8	true
51193	3648672265625	83129619140625	0	false	0	false	6	true
51192	3459814453125	114408994140625	0	false	0	false	20	true
51191	356852421875	114044697265625	12	true	1	true	2	true
51188	2365801953125	521595234375	9	true	0	false	3	true
51187	241360703125	5133096484375	4	true	0	false	7	true
51182	2475256640625	122927080078125	9	true	0	false	2	true
51181	25236337890625	12691322265625	0	false	0	false	15	true
51179	336610859375	116033828125	11	true	0	false	0	false
51178	299295234375	683698095703125	0	false	0	false	11	true
51176	3177656640625	116259150390625	8	true	0	false	0	false
51175	31244658203125	118091572265625	16	true	0	false	0	false
51174	28786228515625	1223902734375	1	true	0	false	11	true
51173	29197537109375	1327941015625	0	false	0	false	12	true
51172	2848095703125	101555263671875	6	true	0	false	0	false
51171	26719296875	8305900390625	0	false	0	false	8	true
51170	270026953125	1276010546875	0	false	0	false	12	true
51165	3065701953125	109746953125	2	true	0	false	17	true
51163	211746875	729720859375	7	true	0	false	0	false
51161	32006712890625	1249211328125	7	true	0	false	2	true
51151	312044140625	136739619140625	0	false	0	false	8	true
51150	27525359375	1676869921875	4	true	0	false	7	true
51148	3233549609375	14630142578125	0	false	0	false	13	true
51146	3931930859375	375466484375	0	false	0	false	9	true
51145	3832189453125	3762263671875	1	true	0	false	14	true
51143	38511890625	91557744140625	0	false	0	false	12	true
51141	333734453125	150918896484375	0	false	0	false	10	true
51140	210439140625	7475796875	0	false	0	false	16	true
51138	26694546875	690301953125	7	true	0	false	11	true
51137	2683745703125	688677421875	8	true	0	false	12	true
51136	19030837890625	775902265625	9	true	0	false	0	false
51135	19360251953125	78074609375	0	false	0	false	12	true
51133	26783998046875	75029203125	0	false	0	false	1	true
51131	3001204296875	412016953125	0	false	0	false	16	true
51127	27626958984375	6787328125	0	false	0	false	10	true
51125	2310912890625	13706556640625	0	false	0	false	9	true
51124	17307279296875	773769921875	1	true	26	true	0	false
51122	25465900390625	6459886328125	0	false	0	false	10	true
51121	24200125	65628796875	0	false	0	false	11	true
51118	2544268359375	7872590625	7	true	0	false	6	true
51117	2433510546875	788559609375	4	true	0	false	2	true
51113	410547734375	37372203125	0	false	0	false	5	true
51111	227600859375	771905703125	0	false	0	false	5	true
51110	27059173828125	6371655078125	21	true	0	false	0	false
51106	2154514453125	7741484375	0	false	0	false	11	true
51105	2054097265625	771355703125	6	true	1	true	0	false
51102	28306560546875	663792265625	0	false	0	false	14	true
51101	2797703125	670760546875	17	true	1	true	0	false
51095	2605789453125	6591565625	0	false	0	false	6	true
51094	20649796875	677996953125	0	false	0	false	19	true
51093	2005798046875	674256484375	5	true	0	false	0	false
51089	3961416796875	3615930078125	0	false	0	false	10	true
51087	3861084375	42891453125	0	false	9	true	2	true
51086	170209765625	790295234375	10	true	0	false	0	false
51084	28295150390625	6526633984375	0	false	0	false	9	true
51083	29463021484375	6519038671875	5	true	0	false	6	true
51081	37219234375	3853788671875	5	true	0	false	6	true
51078	25033462890625	6839671875	0	false	0	false	10	true
51076	22716939453125	67888171875	0	false	0	false	7	true
51075	21457755859375	68894421875	0	false	0	false	17	true
51073	21018560546875	69689453125	0	false	0	false	11	true
51071	25575728515625	5779348828125	0	false	0	false	6	true
51058	21724373046875	661804375	0	false	0	false	12	true
51056	29782197265625	68178484375	7	true	0	false	9	true
51055	31091248046875	689578515625	0	false	0	false	4	true
51054	131323505859375	760656640625	0	false	1	true	12	true
51053	133665263671875	768535546875	4	true	1	true	1	true
51043	25112421875	6244414453125	2	true	0	false	16	true
51042	500587890625	1406597265625	6	true	0	false	0	false
51041	40549404296875	1453351171875	7	true	0	false	10	true
51040	73455439453125	133389345703125	0	false	0	false	10	true
51038	808676025390625	144598740234375	0	false	0	false	5	true
51037	783656884765625	1429154296875	1	true	0	false	8	true
51035	661568701171875	15184935546875	1	true	0	false	20	true
51034	3331242431640620	125304111328125	0	false	0	false	5	true
51033	2691681640625	12852548828125	0	false	0	false	15	true
51030	271316845703125	111358828125	0	false	0	false	15	true
51028	26711119140625	5352368359375	7	true	0	false	0	false
51027	26185625	5376637109375	2	true	12	true	13	true
51025	27806974609375	5288212890625	0	false	0	false	5	true
51023	25436681640625	533547421875	7	true	0	false	0	false
51021	2687955859375	5157937890625	0	false	0	false	16	true
51020	4068080810546870	71049609375	7	true	0	false	18	true
51019	43143388671875	70994546875	7	true	0	false	19	true
51018	30154326171875	510716328125	9	true	0	false	1	true
51017	297634609375	506792734375	10	true	1	true	23	true
51016	439482666015625	131463896484375	0	false	0	false	17	true
51015	435464453125	118567607421875	9	true	0	false	1	true
51013	300528671875	5001283984375	0	false	0	false	11	true
51009	855333984375	135134169921875	7	true	0	false	0	false
51008	137414892578125	663251171875	5	true	0	false	0	false
51007	1.05881e+16	6781215625	8	true	0	false	1	true
51005	565685791015625	110585146484375	0	false	0	false	9	true
51003	509098046875	70374359375	0	false	0	false	9	true
50996	26406640625	700900234375	0	false	0	false	2	true
50995	1.68726e+16	701555234375	5	true	0	false	0	false
50994	6944923828125	1656983984375	0	false	0	false	8	true
50992	14878974609375	116759931640625	8	true	0	false	11	true
50991	1.21791e+16	1122983984375	9	true	0	false	0	false
50987	535510986328125	688678828125	0	false	0	false	10	true
50985	28825130859375	5261029296875	0	false	0	false	13	true
50976	163706298828125	736106328125	10	true	0	false	0	false
50975	1608033984375	744169453125	0	false	0	false	8	true
50973	17020	738875859375	2	true	2	true	16	true
50972	87286640625	577610703125	1	true	0	false	13	true
50971	96441025390625	5783451171875	5	true	0	false	3	true
50970	17978677734375	711845078125	0	false	0	false	15	true
50969	19524865234375	710302421875	7	true	0	false	0	false
50967	17765658203125	7021409375	0	false	0	false	10	true
50966	17047197265625	727257578125	20	true	0	false	0	false
50960	155068994140625	19851466796875	0	false	0	false	7	true
50959	15066521484375	1832730859375	0	false	0	false	17	true
50955	272059375	773479375	7	true	0	false	0	false
50951	219581796875	5092765234375	0	false	0	false	5	true
50949	25555974609375	86446083984375	0	false	0	false	7	true
50948	412536171875	67202359375	7	true	1	true	0	false
50947	402850703125	65723515625	0	false	0	false	9	true
50945	3983197265625	3905232421875	1	true	0	false	14	true
50944	370229765625	700521728515625	4	true	0	false	9	true
50943	3860151171875	700251806640625	0	false	0	false	10	true
50939	4024651171875	68167140625	6	true	0	false	0	false
50936	3865251953125	21679951171875	0	false	0	false	12	true
50935	3943890234375	206912421875	12	true	0	false	0	false
50934	3657651171875	21886125	0	false	0	false	11	true
50933	38163796875	2267096875	1	true	0	false	7	true
50931	3944421484375	22460376953125	0	false	0	false	12	true
50928	39520640625	242210859375	0	false	0	false	5	true
50925	370979921875	2451470703125	0	false	0	false	7	true
50923	35219625	15086701171875	10	true	0	false	0	false
50921	3566366015625	20495994140625	1	true	0	false	11	true
50919	407367421875	23630767578125	7	true	0	false	0	false
50918	37480234375	182889921875	6	true	0	false	5	true
50917	36548953125	1902115625	0	false	0	false	6	true
50914	3689755078125	26599984375	9	true	0	false	1	true
50910	28786224609375	727304140625	0	false	0	false	15	true
50908	3419425390625	3446311328125	2	true	0	false	4	true
50907	330395859375	3370167578125	0	false	0	false	13	true
50905	3485657421875	3359253125	4	true	0	false	15	true
50901	351057734375	29166673828125	7	true	3	true	0	false
50899	3379398046875	702584296875	0	false	0	false	8	true
50897	3424073828125	527789453125	18	true	0	false	0	false
50895	3434453125	5450741015625	0	false	0	false	15	true
50894	42203796875	6452236328125	0	false	0	false	9	true
50893	4377755859375	64284875	0	false	0	false	8	true
50890	5412625732421870	16795412109375	13	true	0	false	5	true
50889	4938423156738280	15032337890625	0	false	0	false	13	true
50885	4290282421875	68949890625	0	false	0	false	7	true
50883	120681591796875	87295859375	8	true	0	false	0	false
50882	808619677734375	9144021484375	0	false	0	false	7	true
50881	987218359375	105381044921875	0	false	0	false	8	true
50879	3400205859375	641968017578125	0	false	0	false	12	true
50875	30999037109375	659830625	0	false	0	false	8	true
50874	4396696875	67742171875	6	true	0	false	0	false
50872	4462746484375	3693442578125	13	true	0	false	6	true
50871	4431719140625	383316953125	3	true	0	false	12	true
50869	4298942578125	3870661328125	0	false	0	false	6	true
50868	41650140625	415114375	4	true	0	false	0	false
50867	43269015625	405036875	0	false	0	false	20	true
50862	40111078125	30950458984375	8	true	0	false	0	false
50861	3923928125	30754986328125	9	true	0	false	0	false
50860	38639.75	32637716796875	0	false	0	false	11	true
50859	38944859375	3307566796875	13	true	0	false	2	true
50858	39693703125	2848997265625	0	false	0	false	16	true
50857	386078984375	2913843359375	2	true	0	false	10	true
50851	433209765625	253196796875	12	true	0	false	6	true
50849	42509078125	295440546875	0	false	0	false	14	true
50848	372141171875	30357890625	0	false	0	false	10	true
50844	45052046875	309673046875	4	true	0	false	2	true
50842	4246324609375	2630938671875	1	true	0	false	20	true
50841	44388765625	28511283203125	2	true	0	false	8	true
50838	42431515625	33919671875	0	false	0	false	20	true
50837	422843203125	3391709765625	0	false	0	false	18	true
50832	453077001953125	91724765625	11	true	0	false	0	false
50831	543819287109375	807329296875	0	false	0	false	11	true
50829	3965891357421870	84846455078125	11	true	0	false	0	false
50826	29887767578125	531518896484375	11	true	0	false	10	true
50825	29849583984375	5242880859375	11	true	0	false	9	true
50823	29795158203125	365403955078125	0	false	0	false	16	true
50822	2793431640625	1340932861328120	0	false	0	false	8	true
50821	28206806640625	7235223999023430	0	false	0	false	12	true
50819	26354619140625	1253822509765620	0	false	0	false	8	true
50817	27619990234375	379498828125	9	true	0	false	0	false
50811	40526984375	14961482421875	1	true	0	false	9	true
50810	422204765625	495480703125	2	true	0	false	0	false
50809	429001953125	490821640625	2	true	4	true	17	true
50808	103306015625	281739599609375	0	false	0	false	8	true
50807	1175433203125	2794833740234370	0	false	0	false	7	true
50806	472151171875	469000703125	1	true	0	false	8	true
50805	4866094140625	48062984375	9	true	0	false	0	false
50804	4478780859375	1687266796875	0	false	11	true	5	true
50803	4189665234375	17260412109375	4	true	0	false	4	true
50801	1184359375	364414111328125	0	false	0	false	7	true
50800	4771065234375	4925106640625	0	false	0	false	10	true
50799	4758144921875	5023765625	13	true	0	false	2	true
50798	396343203125	5438920703125	10	true	0	false	0	false
50797	381435546875	5560696875	0	false	0	false	7	true
50795	13291232421875	3001328369140620	12	true	0	false	0	false
50793	4108633203125	5367503515625	0	false	0	false	8	true
50789	4552260546875	48209828125	14	true	0	false	2	true
50788	4027008203125	5109180078125	0	false	0	false	16	true
50786	4362715234375	4751681640625	0	false	0	false	19	true
50785	4251640234375	47915703125	0	false	0	false	12	true
50784	428976484375	5346296875	0	false	0	false	20	true
50782	421779296875	4510466015625	0	false	0	false	13	true
50781	4273844921875	4413411328125	0	false	0	false	8	true
50778	4234609375	5208780078125	2	true	0	false	6	true
50774	14552486328125	2956464599609370	7	true	0	false	8	true
50773	1530490625	3102925537109370	10	true	0	false	3	true
50772	83575908203125	34934326171875	4	true	0	false	0	false
50771	729226953125	39827275390625	0	false	0	false	7	true
50769	145811025390625	4704763671875	0	false	0	false	6	true
50768	4563210546875	4401776171875	2	true	0	false	0	false
50764	37549375	534664375	0	false	0	false	9	true
50763	3842494921875	5284028125	0	false	0	false	9	true
50759	80883857421875	616865283203125	0	false	0	false	7	true
50758	453232421875	5265308203125	3	true	0	false	25	true
50757	4520501171875	528595546875	1	true	0	false	25	true
50753	417815625	5539124609375	8	true	1	true	19	true
50742	4723394921875	5650187890625	0	false	24	true	3	true
50741	4772632421875	5444271484375	0	false	0	false	14	true
50740	43045671875	58743609375	0	false	0	false	12	true
50739	4291904296875	5713589453125	10	true	0	false	0	false
50737	114694482421875	475187646484375	0	false	0	false	8	true
50735	4482419921875	5595720703125	0	false	11	true	2	true
50733	4112728515625	5685769140625	0	false	0	false	5	true
50728	38086109375	478892421875	2	true	0	false	4	true
50727	3992255859375	4769173828125	0	false	0	false	9	true
50726	4918846875	5880431640625	11	true	0	false	3	true
50725	4949194140625	5979194140625	0	false	0	false	7	true
50724	445857109375	6221064453125	0	false	11	true	0	false
50723	4757831640625	6228983203125	9	true	0	false	1	true
50719	4689225390625	5999954296875	11	true	0	false	0	false
50713	4876279296875	524422578125	1	true	0	false	2	true
50711	441253046875	419630078125	0	false	0	false	8	true
50705	673429638671875	765198125	0	false	0	false	5	true
50704	148761083984375	699524462890625	10	true	0	false	0	false
50703	3143956787109370	74993759765625	0	false	22	true	1	true
50700	1.63714e+16	30603623046875	13	true	0	false	0	false
50699	2403356689453120	330571484375	7	true	1	true	0	false
50697	3190361328125	401383544921875	12	true	0	false	0	false
50695	43238603515625	56585322265625	4	true	0	false	0	false
50688	32231251953125	7634903125	4	true	0	false	0	false
50687	3435656640625	75413859375	15	true	0	false	0	false
50685	29597310546875	7684065625	0	false	0	false	11	true
50681	3297041796875	727675078125	5	true	0	false	0	false
50679	5453202514648430	7193690625	0	false	0	false	14	true
50676	4700415234375	24509388671875	9	true	0	false	0	false
50675	495389296875	264507265625	0	false	0	false	5	true
50674	2944821044921870	1.18735e+16	0	false	0	false	10	true
50669	476816484375	26393912109375	0	false	0	false	10	true
50664	3303502734375	341708740234375	62	true	0	false	48	true
50663	32230765625	1064578369140620	0	false	0	false	13	true
50661	347166796875	1360429931640620	0	false	0	false	8	true
50660	21377609375	301710498046875	7	true	1	true	0	false
50659	21701333984375	1.95783e+16	4	true	0	false	2	true
50653	3965903125	593981875	0	false	0	false	6	true
50651	4811808984375	30090521484375	0	false	0	false	5	true
50649	3854759375	1.25957e+16	0	false	0	false	16	true
50648	4830979296875	3957940234375	0	false	0	false	14	true
50647	4821450390625	4053119140625	1	true	0	false	16	true
50645	4681646875	4019808203125	0	false	0	false	7	true
50642	4680421484375	71468328125	16	true	0	false	0	false
50641	4887913671875	719686640625	13	true	0	false	0	false
50640	449047890625	724194140625	6	true	0	false	0	false
50636	454788359375	670051953125	10	true	0	false	0	false
50635	45868.5	7286880859375	3	true	0	false	10	true
50634	4125054296875	714628125	1	true	0	false	8	true
50633	4346686328125	64775224609375	13	true	0	false	0	false
50630	47182046875	77260869140625	10	true	0	false	0	false
50629	4823616796875	758919287109375	14	true	1	true	0	false
50625	437020234375	779327587890625	0	false	0	false	9	true
50624	4261208984375	85557490234375	0	false	0	false	7	true
50621	476693515625	156132255859375	0	false	0	false	9	true
50620	488715078125	9799701171875	0	false	0	false	1	true
50619	469599375	92260146484375	0	false	0	false	12	true
50616	423673984375	12377607421875	0	false	0	false	12	true
50611	9372681640625	7881128125	1	true	0	false	11	true
50609	47256265625	759728984375	21	true	1	true	1	true
50606	47671609375	4073796875	9	true	0	false	0	false
50605	4596925390625	341268603515625	0	false	0	false	14	true
50603	4427991015625	413374658203125	0	false	0	false	9	true
50601	4101778125	3419733154296870	0	false	0	false	5	true
50599	4682960546875	527745703125	0	false	0	false	8	true
50595	429964921875	75190890625	7	true	0	false	0	false
50593	48375640625	180842421875	11	true	0	false	0	false
50592	1890292724609370	790538359375	6	true	0	false	0	false
50591	41654248046875	78455.5	12	true	0	false	0	false
50587	4114894921875	7710753125	1	true	0	false	11	true
50586	4649665625	9771327514648430	17	true	0	false	0	false
50585	4764384375	3394279479980460	16	true	0	false	0	false
