# Supplementary material for: A Novel Liquid Biopsy Method Based on Specific Combinations of Vesicular Markers Allows Us to Discriminate Prostate Cancer from Hyperplasia
Source: Cells. 2024 Jul 31;13(15):1286. doi: 10.3390/cells13151286 (PMC11311686; doi:10.3390/cells13151286)
Supplement: Supplementary file 1 [file cells-13-01286-s001.zip › Dataset S1-Raw data CODI BiliGeCT Prostata/Raw data CODI BiliGeCT Prostata/090223_STAT3_Cyclin_D1_PR20-08-3__counting_scatter.xlsx]

## Sheet: 090223_STAT3_Cyclin_D1_PR20-08-
counting parameters
radius (nm)	300
bin width (nm)	20
locs in bin threshold	1
active channels
channel name	channel reference	min	max
Channel 0	ch0	1	10000000
Channel 1	ch1	1	10000000
Channel 2	ch2	1	10000000
clusters are positive for a channel if their counts fall within min (inclusive) and max (exclusive) for that channel
	population phenotypes	number of clusters
triple positive	Channel 0, Channel 1, Channel 2	43
double positive	Channel 0, Channel 1	10
double positive	Channel 0, Channel 2	248
double positive	Channel 1, Channel 2	30
single positive	Channel 0	103
single positive	Channel 1	12
single positive	Channel 2	406
	total positive clusters	852
10 clusters were negative for every channel
all positive clusters are listed here
columns show counts and positivity for channels with thresholds switched on
to see the full data including negative clusters please export a csv from the counting histogram rather than the counting scatter plot
cluster id	centroid x (nm)	centroid y (nm)	count for Channel 0	positive for Channel 0	count for Channel 1	positive for Channel 1	count for Channel 2	positive for Channel 2
54709	150342998046875	23738783203125	0	false	0	false	10	true
54708	1550339453125	2284508203125	0	false	0	false	12	true
54707	18064748046875	226444140625	0	false	0	false	7	true
54706	17736162109375	22649439453125	0	false	0	false	10	true
54705	165126015625	22401810546875	5	true	0	false	2	true
54700	156643720703125	2557964453125	0	false	0	false	15	true
54699	2127565234375	446548828125	0	false	0	false	11	true
54698	21182328125	44944796875	0	false	0	false	13	true
54697	18116896484375	42762140625	0	false	0	false	24	true
54696	1776848046875	4134044921875	0	false	0	false	12	true
54695	15766283203125	2183148828125	13	true	0	false	11	true
54694	159347197265625	2199766015625	10	true	0	false	8	true
54692	17107880859375	21284849609375	1	true	4	true	18	true
54690	15769794921875	21132185546875	0	false	0	false	10	true
54686	210978359375	4312886328125	0	false	0	false	19	true
54685	21346126953125	4216446484375	20	true	0	false	0	false
54684	20438609375	414216015625	7	true	0	false	5	true
54682	17922900390625	4017554296875	0	false	0	false	12	true
54680	22128900390625	458870625	0	false	0	false	9	true
54676	2235924609375	415882734375	2	true	1	true	16	true
54675	2114400390625	341369921875	0	false	0	false	13	true
54674	20808876953125	33660046875	3	true	1	true	23	true
54670	1992098828125	3393834375	0	false	0	false	6	true
54668	20257837890625	351284765625	3	true	0	false	0	false
54666	16790115234375	20094494140625	18	true	0	false	0	false
54664	19296689453125	3444350390625	0	false	0	false	18	true
54662	2225560546875	342549140625	9	true	0	false	0	false
54661	17750662109375	266984140625	1	true	0	false	16	true
54660	18806060546875	26446369140625	0	false	0	false	7	true
54659	19906369140625	455738984375	1	true	0	false	11	true
54657	14231568359375	29481521484375	17	true	0	false	0	false
54656	146143955078125	301699453125	1	true	0	false	8	true
54655	1994841015625	296439375	0	false	0	false	16	true
54654	19636095703125	30347828125	0	false	0	false	13	true
54653	1846003515625	1868968359375	0	false	0	false	7	true
54652	17563755859375	18779587890625	2	true	0	false	15	true
54650	182171484375	2574430078125	0	false	0	false	12	true
54649	1810908203125	19731970703125	0	false	0	false	17	true
54646	1439494140625	30858990234375	6	true	0	false	6	true
54644	16442078125	18740876953125	0	false	1	true	0	false
54642	138235107421875	3127696875	1	true	0	false	24	true
54640	1848411328125	3044602734375	0	false	0	false	8	true
54638	19012466796875	25539025390625	1	true	0	false	9	true
54636	18432123046875	32069275390625	0	false	11	true	0	false
54634	148591435546875	28806537109375	1	true	0	false	15	true
54631	23997544921875	3319323046875	2	true	0	false	15	true
54630	24326908203125	347589140625	4	true	0	false	1	true
54629	12268857421875	3013344921875	0	false	0	false	5	true
54626	2546282421875	3364298828125	7	true	1	true	6	true
54624	22979822265625	35607046875	1	true	0	false	5	true
54621	17390041015625	28225560546875	0	false	0	false	7	true
54620	184325625	28776408203125	0	false	0	false	14	true
54615	138330859375	27116720703125	0	false	0	false	14	true
54614	1355769921875	2763632421875	0	false	0	false	11	true
54612	1945378125	28030052734375	4	true	0	false	10	true
54611	17701015625	451905859375	5	true	0	false	12	true
54610	1770691796875	4500965234375	5	true	0	false	15	true
54609	17051044921875	4616483203125	0	false	0	false	10	true
54608	176539921875	4695323828125	0	false	0	false	4	true
54604	143959228515625	21795984375	9	true	0	false	0	false
54602	154856845703125	19469556640625	0	false	0	false	7	true
54601	25280306640625	4652360546875	5	true	0	false	0	false
54600	2369855859375	4638886328125	0	false	0	false	19	true
54598	15012568359375	2010060546875	5	true	0	false	3	true
54596	26841138671875	473533046875	0	false	0	false	13	true
54594	2031361328125	254420859375	0	false	0	false	6	true
54591	152319326171875	4688101171875	0	false	0	false	5	true
54590	16724740234375	4705887109375	0	false	0	false	20	true
54589	1796580078125	1711128515625	0	false	0	false	8	true
54588	1910915625	18147994140625	1	true	0	false	10	true
54587	15463833984375	455366328125	3	true	0	false	12	true
54586	1603127734375	4462873046875	6	true	0	false	2	true
54584	153480107421875	4418571484375	1	true	0	false	0	false
54580	138801083984375	24548935546875	5	true	0	false	5	true
54574	163514384765625	30928435546875	0	false	0	false	7	true
54570	23856162109375	4440274609375	4	true	0	false	5	true
54569	1295963671875	4514876171875	0	false	0	false	10	true
54568	12457275390625	4573617578125	1	true	0	false	10	true
54567	26235267578125	488808671875	10	true	1	true	14	true
54566	24483953125	476006015625	0	false	0	false	20	true
54562	2350793359375	4741759765625	2	true	0	false	7	true
54556	269742265625	5020156640625	15	true	0	false	1	true
54554	1719722265625	33345953125	0	false	0	false	13	true
54553	19145162109375	362017109375	0	false	0	false	12	true
54552	1963891796875	3705501953125	6	true	1	true	0	false
54551	18835359375	387383359375	9	true	0	false	0	false
54550	19163912109375	3912491796875	15	true	0	false	1	true
54548	19876123046875	3912175390625	0	false	0	false	17	true
54547	20174740234375	3771287109375	0	false	0	false	23	true
54542	18877068359375	369050703125	0	false	0	false	8	true
54540	133533564453125	4723767578125	0	false	0	false	9	true
54539	90403603515625	5549843359375	0	false	0	false	19	true
54538	8530173828125	5489809375	2	true	0	false	9	true
54536	146276328125	429096484375	0	false	0	false	12	true
54534	1763710546875	374687109375	0	false	0	false	3	true
54532	25431.5	4442405859375	3	true	0	false	7	true
54530	21790041015625	475622421875	1	true	0	false	18	true
54528	23398283203125	32359787109375	0	false	0	false	14	true
54526	1645596875	4381716796875	0	false	1	true	15	true
54522	25345341796875	50108171875	3	true	0	false	5	true
54515	10884916015625	58634453125	12	true	0	false	7	true
54514	124451806640625	5721803125	0	false	0	false	10	true
54512	120252939453125	5614403515625	18	true	0	false	2	true
54510	17976115234375	355094296875	0	false	0	false	16	true
54509	12695966796875	555811171875	0	false	0	false	11	true
54508	1319325390625	553998828125	6	true	0	false	9	true
54506	1644674609375	2903101171875	0	false	0	false	5	true
54503	825615625	5942514453125	3	true	0	false	3	true
54502	103037958984375	5976112890625	1	true	0	false	2	true
54500	6108201171875	55164203125	12	true	0	false	12	true
54499	693759033203125	5795140234375	0	false	0	false	7	true
54498	82638486328125	56919625	0	false	0	false	9	true
54497	508804150390625	597516015625	3	true	0	false	17	true
54496	642072265625	5867655859375	0	false	0	false	10	true
54491	20704849609375	5230334375	23	true	0	false	3	true
54490	21193427734375	5277376171875	1	true	0	false	11	true
54488	134906796875	5788078125	0	false	0	false	9	true
54485	2203559765625	27447703125	0	false	1	true	13	true
54484	21080650390625	26437873046875	0	false	0	false	11	true
54480	2277224609375	2708063671875	0	false	0	false	7	true
54479	219378671875	293962578125	0	false	0	false	25	true
54478	21282296875	2894075390625	0	false	0	false	12	true
54477	120618388671875	546170234375	6	true	0	false	3	true
54476	111906337890625	5345609375	0	false	0	false	8	true
54470	2265841796875	3798057421875	1	true	0	false	1	true
54468	234884140625	29018603515625	3	true	0	false	2	true
54465	122452783203125	2552169140625	0	false	0	false	10	true
54464	119773173828125	25300119140625	6	true	0	false	0	false
54461	10476533203125	18681990234375	4	true	0	false	11	true
54460	9553357421875	19112919921875	4	true	0	false	7	true
54458	1295027734375	3411312109375	0	false	0	false	14	true
54457	101021787109375	570034765625	5	true	0	false	4	true
54456	93279521484375	5786198046875	0	false	0	false	14	true
54454	114735927734375	19613298828125	0	false	0	false	10	true
54452	20329087890625	4771970703125	0	false	0	false	16	true
54451	100990419921875	2509382421875	1	true	0	false	7	true
54450	10324265625	25751966796875	18	true	0	false	0	false
54449	1235130859375	1879311328125	0	false	0	false	17	true
54448	127755322265625	1909219140625	0	false	6	true	1	true
54445	66991787109375	2651701953125	0	false	0	false	7	true
54444	5923296875	25820626953125	3	true	0	false	7	true
54442	70478642578125	606323671875	0	false	0	false	13	true
54441	21640953125	511986953125	0	false	0	false	4	true
54438	96626025390625	17858666015625	4	true	0	false	0	false
54437	139085947265625	1779806640625	0	false	0	false	7	true
54436	142403291015625	18679732421875	4	true	0	false	12	true
54434	9174580078125	53814578125	0	false	1	true	9	true
54433	1078277734375	24440951171875	0	false	0	false	12	true
54432	97013193359375	24546357421875	0	false	0	false	8	true
54428	20890146484375	4983358984375	3	true	0	false	6	true
54425	122410751953125	17605271484375	0	false	0	false	2	true
54423	742618603515625	23384453125	0	false	4	true	7	true
54422	730982861328125	2465579296875	3	true	0	false	12	true
54420	1155513671875	2683678515625	0	false	0	false	7	true
54418	809055517578125	25645076171875	0	false	0	false	24	true
54412	18901556640625	5131405859375	9	true	0	false	5	true
54408	90328916015625	19909580078125	0	false	0	false	7	true
54406	68520419921875	2721390625	7	true	0	false	0	false
54405	852755859375	239786640625	0	false	0	false	9	true
54402	815086181640625	218493671875	0	false	0	false	20	true
54399	1248489501953120	31664234375	0	false	0	false	10	true
54398	6546473999023430	31302767578125	0	false	0	false	9	true
54397	410378759765625	2760251953125	2	true	1	true	16	true
54396	3439124267578120	28852119140625	1	true	0	false	7	true
54395	87731455078125	17356125	0	false	0	false	16	true
54394	7778501953125	18786119140625	0	false	0	false	15	true
54391	1197378173828120	32229455078125	0	false	0	false	8	true
54390	8110302734375	32529611328125	5	true	1	true	17	true
54388	112316318359375	5217641796875	12	true	0	false	0	false
54381	1262180859375	21888046875	0	false	0	false	16	true
54380	120009921875	2178799609375	0	false	0	false	9	true
54379	107957578125	22730462890625	14	true	3	true	59	true
54378	10876068359375	236197578125	0	false	0	false	11	true
54377	1.76531e+16	30502419921875	0	false	0	false	14	true
54376	2282494140625	3013630859375	0	false	12	true	1	true
54374	114750458984375	288245390625	16	true	0	false	0	false
54371	69437724609375	488720078125	0	false	0	false	9	true
54370	6344859375	4944032421875	0	false	0	false	10	true
54368	14347990234375	5451073828125	0	false	0	false	7	true
54364	631593310546875	4794810546875	15	true	0	false	0	false
54362	11193439453125	2140916015625	0	false	0	false	14	true
54354	105376611328125	291412578125	0	false	0	false	6	true
54352	52680458984375	487306953125	22	true	0	false	0	false
54349	1.71984e+16	2674113671875	0	false	0	false	11	true
54345	8839919921875	3848030859375	0	false	0	false	12	true
54344	96105478515625	380716171875	7	true	0	false	18	true
54343	64980751953125	5250768359375	0	false	0	false	4	true
54342	660824072265625	5363915625	0	false	1	true	6	true
54341	1678191796875	604155703125	0	false	1	true	15	true
54340	16833474609375	6013253515625	0	false	1	true	18	true
54338	808421484375	3830641796875	0	false	0	false	11	true
54336	175731875	15134505859375	0	false	0	false	12	true
54335	955627734375	4010144140625	0	false	0	false	18	true
54334	90170888671875	4112711328125	1	true	0	false	8	true
54332	82036943359375	403981328125	1	true	0	false	10	true
54330	76115087890625	4182108984375	5	true	0	false	1	true
54329	95872685546875	3563933984375	0	false	0	false	10	true
54328	9693470703125	3605140234375	0	false	0	false	8	true
54327	690915966796875	3863142578125	1	true	0	false	6	true
54323	18004912109375	5611160546875	0	false	0	false	6	true
54322	1811599609375	5786956640625	4	true	0	false	1	true
54321	23664529296875	53806671875	10	true	0	false	12	true
54320	23612767578125	53943828125	11	true	0	false	11	true
54316	1942691796875	5916375390625	0	false	0	false	10	true
54314	16864833984375	61556703125	2	true	0	false	9	true
54311	2296126171875	5729555078125	8	true	0	false	0	false
54310	23061671875	557952265625	6	true	0	false	0	false
54309	224194453125	6114035546875	1	true	0	false	9	true
54308	2323198828125	610544375	4	true	0	false	9	true
54307	124204658203125	380527734375	0	false	0	false	23	true
54306	126801591796875	3721837890625	1	true	0	false	23	true
54305	98139755859375	4722330078125	0	false	0	false	10	true
54303	7653611450195310	1704449609375	0	false	0	false	16	true
54302	915033447265625	18002576171875	0	false	2	true	9	true
54301	2874199951171870	22390650390625	0	false	0	false	7	true
54300	3048197265625	23792416015625	8	true	0	false	0	false
54295	104910498046875	19675375	5	true	0	false	6	true
54294	1741239990234370	1969457421875	1	true	0	false	7	true
54291	57241962890625	5821455859375	0	false	0	false	14	true
54290	351759521484375	5736566796875	1	true	0	false	15	true
54288	22468556640625	593551484375	0	false	0	false	11	true
54287	14456484375	58721734375	0	false	0	false	3	true
54286	15564212890625	581150234375	2	true	0	false	9	true
54285	417470947265625	4531020703125	0	false	0	false	9	true
54284	487485107421875	450368984375	0	false	0	false	8	true
54282	214797900390625	209786796875	7	true	0	false	6	true
54281	72853291015625	298163515625	0	false	0	false	8	true
54280	91937421875	29115	0	false	0	false	18	true
54279	59377431640625	20913337890625	0	false	0	false	12	true
54278	621002392578125	21557126953125	0	false	0	false	19	true
54277	67995556640625	3595462109375	0	false	0	false	1	true
54276	605109765625	3519646875	0	false	0	false	21	true
54270	23816974609375	575929609375	1	true	0	false	9	true
54268	21284091796875	5882954296875	2	true	0	false	0	false
54264	5445630859375	20070009765625	4	true	0	false	3	true
54260	511217236328125	224386171875	0	false	1	true	7	true
54259	3814832763671870	4752833984375	2	true	0	false	9	true
54258	2602671142578120	48267609375	1	true	0	false	7	true
54253	14764099609375	3915000390625	0	false	0	false	22	true
54252	148147724609375	3881185546875	0	false	0	false	18	true
54249	758339599609375	4618258984375	0	false	0	false	12	true
54248	80319169921875	45813375	11	true	0	false	2	true
54244	370665185546875	20489865234375	0	false	1	true	32	true
54242	599085693359375	3441465234375	0	false	0	false	15	true
54241	1371843994140620	2225105078125	0	false	0	false	9	true
54235	3132963623046870	4653294921875	7	true	0	false	2	true
54233	10551833984375	31978607421875	0	false	0	false	17	true
54232	115254248046875	3333152734375	0	false	0	false	7	true
54231	576405419921875	3346565234375	0	false	0	false	4	true
54228	82690908203125	4502184375	0	false	0	false	12	true
54224	9831060546875	339471328125	0	false	0	false	6	true
54223	6311970703125	4616612109375	1	true	0	false	12	true
54222	628536376953125	4579780078125	7	true	0	false	0	false
54219	2085055859375	22268373046875	0	false	6	true	9	true
54218	2109677734375	21816.75	6	true	0	false	0	false
54217	119194462890625	4456726953125	0	false	0	false	11	true
54216	111382392578125	452609296875	0	false	0	false	7	true
54214	151314951171875	558598515625	3	true	1	true	15	true
54212	20859201171875	5723408203125	2	true	0	false	7	true
54210	2930008056640620	333976328125	0	false	0	false	8	true
54209	104003525390625	44540578125	0	false	0	false	6	true
54206	120959072265625	43296421875	1	true	0	false	9	true
54204	14246875	37902734375	5	true	0	false	0	false
54192	614039892578125	16712537109375	0	false	0	false	1	true
54189	23860849609375	369127265625	0	false	0	false	9	true
54188	2065687744140620	379776640625	0	false	0	false	11	true
54187	956598876953125	378668984375	2	true	0	false	15	true
54186	1.43842e+16	3765987109375	0	false	0	false	7	true
54183	45236826171875	5255034375	12	true	0	false	1	true
54182	523697119140625	5274236328125	0	false	0	false	7	true
54181	2254343359375	2180947265625	0	false	0	false	32	true
54180	22617365234375	21646884765625	0	false	0	false	41	true
54178	333817822265625	362054609375	0	false	0	false	7	true
54173	228267890625	21781564453125	0	false	0	false	40	true
54171	65634765625	3912846484375	6	true	0	false	6	true
54168	670423583984375	4416578125	0	false	0	false	13	true
54167	8607873046875	31804041015625	6	true	0	false	0	false
54161	2005791796875	222848515625	0	false	0	false	2	true
54155	85389345703125	5258965625	0	false	0	false	7	true
54154	83904453125	5092742578125	3	true	0	false	4	true
54152	3034812890625	509871171875	0	false	0	false	4	true
54148	24908244140625	222316171875	0	false	0	false	6	true
54147	25225712890625	2377829296875	0	false	0	false	8	true
54146	24740568359375	234747734375	0	false	0	false	15	true
54141	26045015625	19645908203125	0	false	0	false	9	true
54140	2530378125	2011586328125	1	true	0	false	10	true
54138	26366498046875	204962890625	0	false	0	false	10	true
54132	563132958984375	30731890625	0	false	0	false	14	true
54129	237623046875	20382095703125	1	true	0	false	11	true
54128	22872443359375	2049746484375	0	false	0	false	15	true
54125	4.30008e+16	239001328125	0	false	0	false	12	true
54124	109689794921875	234396796875	0	false	5	true	11	true
54122	2425953515625	20825556640625	0	false	0	false	15	true
54119	207187890625	6140635546875	0	false	0	false	8	true
54116	1952805078125	212893515625	0	false	0	false	7	true
54113	26925501953125	6553502734375	0	false	0	false	8	true
54112	2537751171875	6515198828125	0	false	8	true	0	false
54111	119335400390625	629967734375	0	false	0	false	20	true
54110	113889541015625	6246451171875	4	true	0	false	7	true
54108	591300048828125	6266843359375	0	false	0	false	5	true
54106	2773555078125	644238515625	1	true	0	false	12	true
54105	273209296875	633665390625	27	true	0	false	0	false
54104	26997431640625	628089765625	11	true	1	true	15	true
54103	25225544921875	6118082421875	0	false	0	false	14	true
54102	2536429296875	6176086328125	11	true	0	false	7	true
54100	2073624609375	20234041015625	0	false	0	false	13	true
54098	27104875	6204266015625	10	true	0	false	0	false
54097	27716244140625	21157984375	7	true	0	false	4	true
54096	26986171875	21415755859375	0	false	1	true	18	true
54095	29006232421875	219399921875	0	false	0	false	15	true
54094	30052349609375	227230625	10	true	0	false	0	false
54091	24043890625	626874609375	8	true	0	false	38	true
54090	24305009765625	63464359375	13	true	0	false	1	true
54089	9408662109375	515541953125	4	true	1	true	19	true
54088	97613701171875	51308.25	0	false	12	true	0	false
54073	162664189453125	4077978515625	2	true	0	false	11	true
54072	144697919921875	4029563671875	0	false	0	false	7	true
54070	27387443359375	181335859375	0	false	0	false	13	true
54067	31462548828125	21848953125	1	true	0	false	8	true
54066	31548.5	21114982421875	5	true	0	false	0	false
54064	30552478515625	208208359375	5	true	0	false	0	false
54060	32721001953125	2125905078125	0	false	0	false	10	true
54054	24679552734375	27227072265625	0	false	0	false	4	true
54052	2230683203125	24227951171875	0	false	0	false	12	true
54046	154487060546875	3665991015625	0	false	0	false	10	true
54042	23099015625	5122044921875	2	true	0	false	4	true
54041	26661013671875	2767337109375	5	true	0	false	2	true
54040	26988462890625	2739290234375	0	false	0	false	22	true
54039	221305078125	16957423828125	1	true	0	false	10	true
54038	229134453125	17983060546875	7	true	0	false	0	false
54037	21435673828125	174832421875	0	false	0	false	24	true
54034	2660121484375	28263333984375	13	true	0	false	0	false
54032	26209150390625	30289904296875	0	false	0	false	11	true
54030	2404490625	19151162109375	0	false	0	false	13	true
54029	2861638671875	30905255859375	0	false	0	false	7	true
54028	28289203125	30169662109375	0	false	0	false	7	true
54026	29168537109375	28580337890625	0	false	0	false	11	true
54025	23529158203125	1645334375	0	false	0	false	14	true
54024	24501951171875	163007587890625	13	true	0	false	1	true
54016	2384603125	143314248046875	1	true	0	false	12	true
54015	1720894921875	5021459765625	0	false	0	false	22	true
54014	14360380859375	5019227734375	1	true	0	false	19	true
54013	121554404296875	5080864453125	0	false	1	true	16	true
54012	122188369140625	5000886328125	9	true	0	false	2	true
54008	112421279296875	49270390625	0	false	0	false	10	true
54007	27160978515625	418392421875	2	true	1	true	6	true
54006	2909857421875	4160091015625	0	false	0	false	8	true
54004	26318388671875	42715671875	8	true	0	false	0	false
54003	117740576171875	47983171875	3	true	0	false	7	true
54000	13317666015625	5012976953125	0	false	0	false	9	true
53999	1527808203125	521846875	0	false	0	false	13	true
53998	169439296875	521967890625	2	true	0	false	13	true
53997	3565643359375	4202196875	0	false	0	false	18	true
53996	3461071484375	41914.25	0	false	0	false	16	true
53994	3392342578125	425946640625	0	false	0	false	16	true
53992	144681943359375	48397359375	7	true	0	false	0	false
53991	3019776953125	4429457421875	0	false	0	false	11	true
53990	30138490234375	4383553125	5	true	0	false	12	true
53987	882071484375	665539921875	14	true	0	false	3	true
53986	9152978515625	659122421875	7	true	0	false	2	true
53980	366736953125	418429375	1	true	0	false	8	true
53979	41381474609375	149768935546875	5	true	0	false	5	true
53978	4080523681640620	151230869140625	6	true	0	false	6	true
53976	8155873046875	6480784375	0	false	0	false	9	true
53974	3457002734375	4113628125	0	false	0	false	11	true
53970	27704234375	43789.25	0	false	0	false	14	true
53968	3730572998046870	148681650390625	2	true	0	false	11	true
53967	330721328125	4753538671875	0	false	0	false	9	true
53966	31678845703125	480137421875	5	true	0	false	4	true
53962	3053242578125	4737809375	0	false	0	false	14	true
53960	345113916015625	1597267578125	0	false	0	false	7	true
53959	31550009765625	4114861328125	0	false	15	true	2	true
53958	3105972265625	4206168359375	0	false	7	true	6	true
53956	3427739990234370	18074892578125	8	true	0	false	2	true
53954	3322307421875	396700703125	0	false	0	false	8	true
53953	21624734375	12169896484375	0	false	0	false	18	true
53952	2162198828125	115552158203125	0	false	0	false	12	true
53951	36564421875	4522358984375	0	false	0	false	6	true
53950	3532308203125	4636018359375	1	true	0	false	9	true
53947	2804436328125	45489578125	0	false	0	false	7	true
53944	9010654296875	6450279296875	9	true	0	false	0	false
53940	3238176171875	452088359375	5	true	0	false	3	true
53939	39408125	453345234375	1	true	0	false	2	true
53936	3622569921875	4671865234375	0	false	0	false	14	true
53935	381813828125	4115591796875	0	false	0	false	9	true
53929	2776905078125	9858615234375	10	true	0	false	7	true
53928	2776970703125	97723466796875	11	true	0	false	8	true
53926	2036665625	10293958984375	6	true	0	false	0	false
53923	352838203125	4854671875	1	true	0	false	1	true
53919	18389091796875	9735205078125	2	true	0	false	2	true
53918	1695485546875	1050797265625	4	true	0	false	6	true
53916	28141677734375	10241677734375	6	true	0	false	0	false
53915	25882970703125	85314736328125	0	false	0	false	6	true
53914	24288412109375	95525087890625	0	false	0	false	2	true
53912	263730390625	953486328125	11	true	0	false	0	false
53910	23140478515625	107485986328125	0	false	0	false	9	true
53905	34314734375	3635809765625	0	false	0	false	12	true
53904	341392734375	3713166796875	1	true	4	true	2	true
53900	166790078125	136122333984375	0	false	0	false	4	true
53899	3518790625	3742600390625	21	true	1	true	55	true
53897	196294921875	73248623046875	0	false	0	false	9	true
53895	153701357421875	15340966796875	0	false	0	false	29	true
53894	143590595703125	154105517578125	0	false	0	false	6	true
53890	147059091796875	593306494140625	6	true	0	false	0	false
53885	26683228515625	55169189453125	0	false	0	false	19	true
53884	2569353515625	597430859375	0	false	1	true	15	true
53883	24874962890625	4251319140625	12	true	0	false	0	false
53878	2415036328125	67728310546875	0	false	0	false	10	true
53875	1737866796875	703554296875	0	false	0	false	8	true
53874	17073734375	708656953125	6	true	0	false	0	false
53871	1717237109375	69559953125	2	true	1	true	8	true
53869	137647412109375	63288828125	0	false	0	false	4	true
53868	138211962890625	6195868359375	4	true	0	false	8	true
53866	18962193359375	70011203125	9	true	0	false	2	true
53865	17495189453125	6565403125	2	true	0	false	13	true
53864	1681071484375	656403203125	0	false	0	false	14	true
53863	159268095703125	6417917578125	0	false	0	false	13	true
53862	169778515625	64097234375	1	true	0	false	15	true
53860	19801779296875	719747421875	5	true	0	false	0	false
53856	21503025390625	5617458984375	0	false	0	false	8	true
53855	17333517578125	678501953125	0	false	0	false	7	true
53849	205311640625	6407878125	0	false	0	false	18	true
53848	1922628515625	6337857421875	0	false	1	true	9	true
53842	3727799609375	432755625	11	true	0	false	0	false
53840	182248125	6135976171875	4	true	0	false	11	true
53836	3205315625	4982581640625	2	true	1	true	11	true
53835	33959033203125	2999558203125	0	false	0	false	7	true
53834	3969861083984370	309463984375	0	false	0	false	17	true
53832	4689335632324210	348946875	0	false	0	false	16	true
53828	18823513671875	543432578125	14	true	0	false	0	false
53826	24746396484375	413112265625	0	false	0	false	18	true
53821	47140966796875	4070505859375	0	false	0	false	10	true
53820	45637451171875	4184575390625	0	false	0	false	15	true
53819	34154345703125	51065421875	0	false	0	false	2	true
53818	173092822265625	5250326171875	0	false	0	false	4	true
53815	2542858154296870	4994936328125	5	true	0	false	36	true
53814	1.68528e+16	49874984375	0	false	0	false	11	true
53811	6787298583984370	417387421875	14	true	0	false	0	false
53810	166162353515625	42124265625	5	true	1	true	4	true
53809	3194273193359370	4048744921875	1	true	0	false	11	true
53807	1.20048e+16	4036976171875	0	false	2	true	0	false
53802	1.14852e+16	4445947265625	0	false	0	false	5	true
53800	2944899658203120	431643125	7	true	0	false	4	true
53799	2796120703125	6022165625	0	false	0	false	12	true
53796	3.65323e+16	464443515625	8	true	0	false	0	false
53795	20060953125	132711748046875	0	false	0	false	10	true
53792	28363201171875	47642359375	0	false	0	false	5	true
53788	99513349609375	27304619140625	0	false	0	false	8	true
53786	27384845703125	16456466796875	0	false	0	false	19	true
53785	96505849609375	683946953125	0	false	0	false	6	true
53784	104781953125	686675546875	0	false	1	true	13	true
53782	111239970703125	678807578125	0	false	0	false	6	true
53781	11502146484375	66879921875	10	true	0	false	1	true
53779	13344478515625	682782109375	0	false	0	false	3	true
53778	127608671875	66753765625	12	true	0	false	3	true
53775	340133671875	6432091796875	17	true	0	false	9	true
53774	3355894140625	642049921875	0	false	0	false	9	true
53772	144005908203125	66893875	22	true	0	false	1	true
53770	349687578125	641180703125	0	false	0	false	30	true
53767	3080884375	597113515625	0	false	0	false	11	true
53766	3092308203125	5905264453125	0	false	0	false	16	true
53764	358118515625	635324296875	4	true	0	false	3	true
53762	31890298828125	643423828125	15	true	0	false	0	false
53761	347062265625	632671328125	0	false	0	false	5	true
53760	3424722265625	628896640625	2	true	0	false	9	true
53759	31475763671875	5404076171875	0	false	0	false	14	true
53758	31486234375	54354265625	2	true	0	false	17	true
53755	332672890625	598941796875	1	true	0	false	8	true
53754	3392616796875	60436.5	0	false	0	false	11	true
53752	340602421875	59204875	8	true	0	false	0	false
53751	327788125	532440390625	0	false	0	false	31	true
53749	3237201171875	5790633984375	2	true	0	false	15	true
53748	328714140625	5829809375	3	true	0	false	8	true
53746	311986171875	6115565234375	6	true	0	false	1	true
53741	30536712890625	6337969921875	0	false	0	false	7	true
53739	350771171875	5732003125	0	false	0	false	2	true
53738	3304462890625	563616171875	0	false	0	false	12	true
53737	28756271484375	5554082421875	7	true	0	false	1	true
53736	28457544921875	5677688671875	0	false	0	false	9	true
53734	3646390625	5621572265625	0	false	0	false	16	true
53733	29301119140625	5339973046875	0	false	0	false	5	true
53732	3038044140625	5316783203125	0	false	0	false	9	true
53730	275271953125	5567765625	0	false	0	false	16	true
53726	29665666015625	6263683203125	3	true	0	false	12	true
53724	3351483984375	5491239453125	4	true	0	false	12	true
53722	28180064453125	5434646484375	0	false	0	false	7	true
53720	357513203125	515025703125	3	true	0	false	18	true
53719	3886562890625	558051015625	11	true	0	false	14	true
53718	3818208984375	5374823046875	1	true	0	false	15	true
53717	3356609765625	6531073046875	8	true	0	false	7	true
53710	3660692578125	5350008984375	0	false	0	false	3	true
53705	3355916015625	66482.25	0	false	0	false	11	true
53704	334607109375	670976875	6	true	1	true	9	true
53699	3332107421875	25909783203125	0	false	0	false	10	true
53698	3386335546875	2491212890625	8	true	0	false	4	true
53694	3280491015625	24565859375	0	false	0	false	11	true
53692	3451984765625	2319659375	7	true	1	true	0	false
53690	345475546875	2496724609375	8	true	0	false	6	true
53689	3509481640625	26182509765625	1	true	0	false	9	true
53686	3410369140625	223362109375	0	false	5	true	0	false
53684	3343557421875	27261333984375	5	true	0	false	1	true
53680	32757552734375	28182251953125	12	true	0	false	0	false
53678	31908759765625	2653770703125	3	true	0	false	10	true
53677	364999140625	19615388671875	0	false	29	true	0	false
53676	369852265625	1975701953125	0	false	6	true	7	true
53674	31641203125	6724146875	1	true	0	false	13	true
53673	3512515234375	21219255859375	2	true	0	false	6	true
53672	340616953125	203646640625	4	true	0	false	0	false
53670	355702109375	18902396484375	0	false	0	false	11	true
53669	26308875	129670849609375	0	false	0	false	14	true
53668	25656830078125	136414326171875	3	true	0	false	9	true
53665	3727146875	35761609375	4	true	0	false	1	true
53664	37692046875	36270765625	6	true	0	false	6	true
53663	342623359375	32050986328125	0	false	0	false	9	true
53662	340833203125	32451310546875	0	false	0	false	12	true
53661	3827238671875	318548203125	5	true	6	true	34	true
53660	37933171875	3200396484375	10	true	0	false	6	true
53659	3413146875	3375887890625	0	false	0	false	17	true
53658	3302015234375	3414343359375	1	true	0	false	14	true
53652	388254921875	3690871484375	0	false	0	false	7	true
53649	31919400390625	1400530078125	25	true	0	false	10	true
53648	319147578125	138507978515625	24	true	0	false	10	true
53647	35575859375	29285171875	1	true	0	false	8	true
53646	3634849609375	28339345703125	0	false	0	false	9	true
53645	34131015625	303023515625	0	false	0	false	10	true
53644	33776328125	29569123046875	0	false	0	false	7	true
53642	3452472265625	3487842578125	0	false	0	false	14	true
53641	37273921875	29097962890625	12	true	0	false	0	false
53638	365013359375	3030297265625	0	false	0	false	10	true
53636	39030515625	31556.75	0	false	0	false	17	true
53635	228164794921875	66802796875	5	true	0	false	9	true
53634	1.83599e+16	66950734375	13	true	0	false	0	false
53633	2455458740234370	680614140625	27	true	0	false	0	false
53631	744575341796875	735670546875	0	false	0	false	7	true
53630	818251904296875	740045546875	4	true	0	false	2	true
53629	3412951953125	1681226953125	0	false	0	false	10	true
53628	3318612890625	18009869140625	0	false	0	false	13	true
53627	31035572265625	27555349609375	0	false	0	false	3	true
53619	753823779296875	754150625	0	false	6	true	16	true
53618	765986767578125	7527634375	0	false	6	true	17	true
53617	29531150390625	15015892578125	0	false	0	false	9	true
53616	29700263671875	142208173828125	10	true	0	false	3	true
53612	22014791015625	655587734375	0	false	0	false	13	true
53611	741305419921875	7185196875	0	false	0	false	22	true
53610	82697666015625	71607890625	2	true	1	true	21	true
53609	2602210693359370	704978828125	1	true	0	false	0	false
53608	2797806396484370	719130390625	12	true	0	false	8	true
53603	3520328369140620	683592109375	0	false	0	false	4	true
53602	470336474609375	680593515625	1	true	0	false	6	true
53598	32652986328125	12406546875	0	false	0	false	14	true
53593	126527236328125	72901.75	1	true	22	true	13	true
53592	12758662109375	727050703125	1	true	23	true	13	true
53590	28527130859375	132825576171875	0	false	0	false	9	true
53588	123283310546875	729093203125	8	true	2	true	0	false
53580	5590365234375	719966328125	8	true	1	true	2	true
53578	105959091796875	725216796875	4	true	0	false	0	false
53577	68537451171875	69694890625	9	true	0	false	9	true
53576	67483984375	699190859375	12	true	0	false	9	true
53571	29638.5	1747912109375	0	false	1	true	17	true
53566	511205615234375	66595.5	3	true	0	false	5	true
53560	396706328125	3825131640625	27	true	0	false	12	true
53556	3305777734375	6158093359375	6	true	0	false	5	true
53554	1346916015625	136623857421875	1	true	0	false	4	true
53552	6034431640625	4213799609375	3	true	0	false	6	true
53550	376941015625	5607618359375	0	false	0	false	10	true
53549	159725146484375	104232216796875	0	false	0	false	11	true
53548	2434675537109370	102234716796875	0	false	0	false	16	true
53546	365729736328125	9957919921875	6	true	0	false	2	true
53545	1.68754e+16	13819064453125	0	false	0	false	13	true
53544	106456005859375	125546044921875	0	false	0	false	8	true
53543	62662099609375	584954833984375	22	true	0	false	15	true
53542	632265185546875	60015615234375	20	true	0	false	14	true
53539	45729453125	67569521484375	0	false	0	false	10	true
53538	44926142578125	797972900390625	0	false	0	false	8	true
53535	3811517333984370	3604629150390620	0	false	0	false	17	true
53534	3651155029296870	38721318359375	0	false	0	false	13	true
53533	607697216796875	120836943359375	0	false	0	false	17	true
53532	66654287109375	111387587890625	0	false	0	false	11	true
53531	272996953125	378813203125	1	true	0	false	15	true
53530	2623166015625	3716118359375	0	false	0	false	13	true
53529	27338140625	35794328125	0	false	0	false	13	true
53528	2655380859375	358831328125	0	false	0	false	9	true
53527	2813543359375	3535610546875	0	false	0	false	10	true
53526	27550302734375	352549140625	0	false	0	false	34	true
53523	592728125	1402287109375	0	false	0	false	5	true
53522	7125576171875	140943876953125	10	true	0	false	0	false
53521	294793125	3841480859375	0	false	0	false	11	true
53520	290636171875	374707109375	0	false	0	false	6	true
53518	39914287109375	5522125	0	false	0	false	9	true
53512	533587890625	123185322265625	0	false	0	false	9	true
53511	764312060546875	6002123046875	0	false	0	false	7	true
53509	973157421875	5134791015625	0	false	0	false	15	true
53508	8728546875	3907929931640620	0	false	0	false	13	true
53506	98171767578125	10308162109375	6	true	0	false	4	true
53503	12776873046875	79753720703125	0	false	0	false	11	true
53502	124638291015625	65134384765625	11	true	0	false	5	true
53500	26189775390625	389077109375	4	true	0	false	2	true
53498	5455470703125	886298046875	0	false	0	false	7	true
53494	81693095703125	68915640625	1	true	0	false	7	true
53492	84828486328125	144746064453125	1	true	0	false	6	true
53488	3000040625	3640092578125	11	true	0	false	9	true
53483	1.20409e+16	571101171875	0	false	0	false	7	true
53482	247553271484375	454506591796875	11	true	0	false	1	true
53481	28362677734375	3301218359375	0	false	0	false	5	true
53480	27050921875	3295261328125	0	false	0	false	5	true
53477	1340151611328120	151274541015625	0	false	0	false	8	true
53474	1735383544921870	8645287109375	0	false	7	true	0	false
53473	1052566796875	85291904296875	0	false	0	false	8	true
53472	103825185546875	942734765625	11	true	0	false	0	false
53461	32084400390625	307216328125	0	false	0	false	18	true
53454	40665140625	30982341796875	0	false	0	false	14	true
53453	3358690673828120	6363160546875	0	false	0	false	4	true
53452	1383818359375	6434256640625	8	true	0	false	0	false
53449	393945859375	3385074609375	1	true	0	false	10	true
53446	12837044921875	40962578125	0	false	0	false	8	true
53444	22346142578125	559311640625	1	true	0	false	8	true
53443	4198466796875	47133265625	5	true	0	false	2	true
53442	419409921875	480798984375	0	false	0	false	10	true
53440	4140344140625	486136328125	0	false	0	false	19	true
53438	414360859375	4675338671875	8	true	0	false	0	false
53437	4393859375	4688583984375	0	false	0	false	10	true
53436	4453158984375	4879703515625	1	true	1	true	12	true
53435	42866.75	50141234375	0	false	0	false	22	true
53430	26652734375	232165625	0	false	7	true	1	true
53429	11079171875	129060634765625	0	false	0	false	33	true
53428	97272265625	1548579296875	0	false	0	false	8	true
53426	2107496875	79069052734375	0	false	0	false	5	true
53423	467509921875	4877796875	5	true	0	false	0	false
53420	4096473046875	5027418359375	3	true	0	false	9	true
53418	3835743359375	5080203125	0	false	0	false	16	true
53415	28162595703125	24646166015625	1	true	0	false	13	true
53414	27111177734375	24813126953125	7	true	1	true	1	true
53411	255550078125	587631640625	1	true	0	false	9	true
53409	452680625	3762656640625	0	false	0	false	13	true
53408	4336562890625	3904532421875	0	false	0	false	8	true
53407	421261484375	392283359375	1	true	0	false	20	true
53406	4066458203125	392099453125	8	true	1	true	4	true
53405	4543078515625	35789984375	0	false	0	false	6	true
53404	458149140625	3514706640625	2	true	1	true	1	true
53399	4839280859375	385538984375	0	false	0	false	9	true
53398	477170234375	3922960546875	10	true	0	false	1	true
53396	455624765625	4015841796875	0	false	0	false	6	true
53395	41528671875	373060859375	4	true	0	false	18	true
53394	4107690625	3704926171875	1	true	0	false	11	true
53392	4226120703125	3701453125	13	true	0	false	0	false
53391	4945886328125	3901551171875	23	true	0	false	0	false
53389	4381106640625	31594751953125	0	false	0	false	9	true
53388	435990234375	3221874609375	0	false	0	false	7	true
53386	4756866796875	372471171875	14	true	0	false	1	true
53378	457478203125	31943646484375	10	true	0	false	1	true
53377	4462239453125	337431640625	5	true	0	false	12	true
53371	42240.25	435281328125	9	true	0	false	2	true
53370	4294049609375	4101999609375	5	true	0	false	0	false
53367	41938.5	340002578125	3	true	10	true	0	false
53366	4238259375	33098359375	0	false	0	false	22	true
53361	4738817578125	298742578125	6	true	0	false	12	true
53360	4733519140625	3183261328125	0	false	0	false	8	true
53359	484674140625	33531671875	4	true	0	false	0	false
53350	139282197265625	103722998046875	0	false	0	false	8	true
53349	4293276953125	2528111328125	7	true	0	false	0	false
53348	4163816015625	2737525390625	2	true	0	false	0	false
53347	4276703515625	21129794921875	1	true	0	false	42	true
53346	42649234375	22443140625	11	true	0	false	3	true
53345	4141903125	23475705078125	1	true	0	false	1	true
53342	392406328125	26900271484375	0	false	0	false	7	true
53340	4064421875	22271560546875	8	true	0	false	6	true
53339	38184890625	2334861328125	0	false	0	false	17	true
53338	388689375	2309137890625	6	true	0	false	0	false
53336	3713736328125	23291326171875	4	true	0	false	6	true
53334	38478265625	21801919921875	12	true	0	false	2	true
53332	365195703125	2502380078125	0	false	23	true	0	false
53330	410461875	4461973828125	0	false	0	false	22	true
53323	58187080078125	75593296875	4	true	0	false	15	true
53322	45406142578125	76158609375	0	false	0	false	7	true
53319	4742031640625	4468005078125	19	true	0	false	0	false
53318	4695636328125	442592890625	5	true	0	false	3	true
53317	491406796875	4510751953125	0	false	0	false	10	true
53316	48768578125	46589453125	10	true	0	false	0	false
53310	31032939453125	24970548828125	0	false	0	false	26	true
53309	31285244140625	74922546875	9	true	1	true	1	true
53308	1.45946e+16	760760859375	2	true	0	false	14	true
53305	17751306640625	734936640625	0	false	0	false	12	true
53303	9570068359375	2799957763671870	8	true	0	false	6	true
53302	101921728515625	21162255859375	0	false	0	false	13	true
53300	12061787109375	3269153564453120	1	true	0	false	15	true
53295	3009153515625	484719140625	0	false	0	false	30	true
53294	2923926171875	53069482421875	5	true	0	false	0	false
53292	2746596875	3689866943359370	9	true	0	false	0	false
53290	291678984375	2161993408203120	0	false	0	false	8	true
53286	15816857421875	304876611328125	9	true	0	false	0	false
53285	399477265625	161450986328125	0	false	0	false	8	true
53284	3881630859375	1565108984375	0	false	0	false	6	true
53282	493958828125	4743216796875	0	false	0	false	11	true
53281	350051953125	148497978515625	0	false	0	false	9	true
53280	34891203125	144001904296875	0	false	1	true	17	true
53279	161597109375	741367890625	0	false	0	false	11	true
53278	157036376953125	7416003125	0	false	0	false	15	true
53271	1823010546875	76953390625	7	true	0	false	4	true
53270	1753723828125	760059140625	0	false	0	false	19	true
53268	1876280859375	75824609375	13	true	0	false	0	false
53266	1699841796875	775263203125	5	true	0	false	1	true
53263	8101994140625	81843681640625	0	false	0	false	7	true
53261	289592919921875	6088451171875	2	true	0	false	24	true
53260	1673854736328120	609009921875	2	true	3	true	8	true
53258	1.67936e+16	581758671875	0	false	0	false	6	true
53255	758092333984375	2292896484375	0	false	0	false	4	true
53253	26890603515625	69675015625	1	true	2	true	9	true
53252	27883048828125	696809140625	0	false	0	false	10	true
53248	286109453125	696948046875	2	true	0	false	11	true
53247	26442716796875	711388828125	9	true	0	false	0	false
53246	25162255859375	7063696875	0	false	13	true	1	true
53242	309133671875	69892078125	1	true	0	false	7	true
53240	28361240234375	672381953125	2	true	0	false	6	true
53239	31606697265625	7093071875	7	true	0	false	1	true
53238	32690375	724450546875	12	true	0	false	5	true
53234	237213828125	692764453125	0	false	0	false	7	true
53232	2995931640625	715469921875	0	false	0	false	15	true
53224	324482177734375	7716196875	0	false	0	false	7	true
53223	2465619384765620	1.83448e+16	0	false	0	false	13	true
53222	421311181640625	1.90827e+16	0	false	0	false	13	true
53219	3635693359375	615553662109375	1	true	0	false	3	true
53218	3557004296875	8268333984375	1	true	0	false	0	false
53217	3489109765625	59543681640625	0	false	0	false	9	true
53216	34324921875	51041328125	0	false	0	false	12	true
53214	3334358984375	511120361328125	0	false	7	true	0	false
53213	32029630859375	512468896484375	16	true	1	true	12	true
53212	31897666015625	514446875	18	true	1	true	12	true
53209	31852099609375	34259501953125	0	false	0	false	8	true
53206	26710216796875	738544140625	1	true	0	false	9	true
53203	3573117578125	108364482421875	0	false	0	false	8	true
53202	3570830078125	100007021484375	0	false	0	false	6	true
53198	30675.25	258419140625	0	false	0	false	9	true
53197	3474722265625	11943.75	0	false	0	false	10	true
53196	33634890625	115573759765625	9	true	0	false	8	true
53193	23133220703125	1746141845703120	6	true	0	false	0	false
53192	24354666015625	2745485107421870	13	true	0	false	4	true
53191	25585814453125	5665673828125	0	false	0	false	9	true
53190	26249236328125	9431362915039060	11	true	0	false	0	false
53182	37245375	3874851171875	14	true	1	true	32	true
53180	123325849609375	751696796875	5	true	1	true	0	false
53178	3774000390625	17141318359375	0	false	0	false	13	true
53177	11682529296875	77839953125	15	true	0	false	0	false
53176	12865046875	762324375	0	false	1	true	8	true
53175	106545888671875	784512421875	1	true	0	false	11	true
53173	280783046875	777334296875	15	true	15	true	0	false
53172	27990384765625	7784471875	16	true	14	true	0	false
53164	3866305859375	9197564453125	1	true	0	false	0	false
53161	441601171875	533172109375	1	true	0	false	24	true
53160	4388646484375	5251878125	6	true	3	true	0	false
53159	4080191015625	607678515625	0	false	0	false	17	true
53158	3919151953125	6093962890625	9	true	0	false	0	false
53157	4072203515625	6664640625	1	true	0	false	6	true
53156	403671640625	655906875	4	true	1	true	0	false
53154	3977473828125	5943677734375	0	false	0	false	9	true
53152	46009265625	51400046875	16	true	0	false	2	true
53151	38468796875	6332532421875	0	false	0	false	11	true
53150	3913938671875	6205356640625	1	true	0	false	9	true
53149	4195364453125	52676875	14	true	0	false	0	false
53148	4245167578125	533049765625	0	false	0	false	10	true
53147	42403171875	5494138671875	2	true	0	false	34	true
53146	4085228515625	5520144140625	8	true	1	true	7	true
53140	439538984375	5477700390625	13	true	0	false	0	false
53136	4171545703125	563608046875	1	true	0	false	13	true
53133	3254487890625	82842216796875	0	false	0	false	12	true
53132	30670181640625	102353173828125	0	false	0	false	2	true
53130	3996533984375	572248125	1	true	0	false	14	true
53128	423396328125	57627859375	6	true	0	false	21	true
53126	4013153125	681853203125	11	true	0	false	3	true
53124	3699833203125	673956171875	0	false	0	false	18	true
53121	22825681640625	719983671875	0	false	0	false	11	true
53120	22936201171875	728232421875	1	true	0	false	14	true
53119	22467228515625	712726328125	0	false	0	false	11	true
53114	22557796875	739273046875	6	true	0	false	0	false
53110	4233248828125	70049828125	0	false	0	false	7	true
53106	3734287109375	6010290625	0	false	0	false	9	true
53101	4318644921875	6529743359375	0	false	2	true	0	false
53099	4832140625	2434085546875	6	true	0	false	17	true
53098	48417234375	24128408203125	5	true	0	false	13	true
53096	4893696875	2376280859375	0	false	0	false	10	true
53094	4684168359375	2365758984375	11	true	0	false	0	false
53093	46744953125	24933494140625	0	false	0	false	9	true
53092	4605893359375	251151953125	0	false	0	false	8	true
53088	4564237109375	21030060546875	0	false	0	false	4	true
53086	4734221875	21559828125	0	false	0	false	12	true
53083	453584296875	165951328125	0	false	0	false	20	true
53082	44143984375	15909865234375	0	false	0	false	10	true
53080	425244453125	151677568359375	0	false	0	false	7	true
53078	4154223046875	132931796875	0	false	0	false	10	true
53076	4350308203125	1717594140625	1	true	0	false	17	true
53075	396964140625	12652595703125	0	false	0	false	7	true
53074	406523359375	12459197265625	0	false	0	false	7	true
53073	481213125	17513486328125	0	false	0	false	14	true
53072	4819686328125	16838171875	0	false	1	true	14	true
53068	4763436328125	15563419921875	0	false	0	false	7	true
53064	4317443359375	123779580078125	11	true	0	false	3	true
53060	1081283984375	64226953125	0	false	0	false	7	true
53058	4470413671875	5957377734375	0	false	0	false	4	true
53057	17491513671875	1.44507e+16	55	true	1	true	9	true
53056	1738219140625	1450746337890620	50	true	1	true	11	true
53055	44483375	687581875	16	true	0	false	0	false
53051	23179146484375	77439.75	11	true	1	true	43	true
53050	2341090234375	773557109375	8	true	0	false	40	true
53048	21521193359375	767506796875	7	true	0	false	0	false
53044	24339208984375	772049453125	0	false	0	false	10	true
53041	786477099609375	777958359375	9	true	0	false	2	true
53040	714071142578125	795523984375	8	true	0	false	0	false
53037	357191875	69543453125	13	true	0	false	10	true
53036	3868169921875	723040703125	13	true	0	false	0	false
53035	3616141015625	740161796875	18	true	0	false	5	true
53034	372132109375	733788984375	16	true	1	true	3	true
53033	35358421875	73996734375	15	true	0	false	0	false
53032	3475530078125	748203515625	14	true	0	false	3	true
53028	3784269140625	745510390625	0	false	0	false	6	true
53027	3353334765625	74797265625	6	true	0	false	0	false
53023	48944625	55200078125	1	true	0	false	10	true
53022	4732093359375	535689921875	0	false	0	false	11	true
53018	48756609375	5705502734375	0	false	0	false	19	true
53017	4104934375	674342578125	0	false	0	false	11	true
53012	2649795703125	77600640625	14	true	0	false	0	false
53010	18144904296875	582354296875	1	true	0	false	7	true
53006	2991146484375	77934828125	0	false	0	false	5	true
53004	4306303125	927983984375	0	false	0	false	14	true
52998	48187640625	1884748828125	6	true	0	false	18	true
52997	4857013671875	133026162109375	0	false	0	false	8	true
52995	4594669140625	96466015625	10	true	1	true	0	false
52994	4603651171875	730932861328125	0	false	0	false	18	true
52990	471660859375	69245828125	0	false	0	false	11	true
52989	32742228515625	77123890625	5	true	0	false	1	true
52988	3466846875	791439765625	7	true	0	false	0	false
52985	4707644140625	62928453125	8	true	0	false	0	false
52984	4471718359375	6241987109375	30	true	0	false	0	false
52980	492069609375	48468349609375	6	true	0	false	0	false
52979	4147408203125	722707421875	0	false	0	false	10	true
52978	436430078125	731052265625	4	true	1	true	8	true
52975	3634637109375	2992592529296870	0	false	0	false	6	true
52971	483331875	6152653125	0	false	8	true	0	false
52969	473228046875	297086376953125	54	true	1	true	26	true
52968	4738394921875	2893715087890620	59	true	1	true	27	true
52967	4495186328125	75961234375	26	true	0	false	0	false
52965	4725509375	2853233642578120	59	true	1	true	25	true
52964	47333265625	2846.5	55	true	1	true	28	true
52960	4580080859375	78110	21	true	0	false	0	false
52959	44861484375	3782595947265620	0	false	0	false	14	true
52958	45009671875	556794091796875	8	true	0	false	0	false
52956	475348203125	765157890625	22	true	0	false	0	false
52954	441421875	1.08006e+16	19	true	0	false	1	true
52952	327332421875	138705126953125	6	true	0	false	0	false
52946	4877839453125	73897359375	33	true	0	false	0	false
52944	19471947265625	1.64295e+16	4	true	0	false	6	true
52943	4289983984375	793558125	9	true	0	false	0	false
52942	398906015625	773671875	0	false	0	false	4	true
52938	468458828125	7703255004882810	13	true	0	false	0	false
