# Supplementary material for: A Novel Liquid Biopsy Method Based on Specific Combinations of Vesicular Markers Allows Us to Discriminate Prostate Cancer from Hyperplasia
Source: Cells. 2024 Jul 31;13(15):1286. doi: 10.3390/cells13151286 (PMC11311686; doi:10.3390/cells13151286)
Supplement: Supplementary file 1 [file cells-13-01286-s001.zip › Dataset S1-Raw data CODI BiliGeCT Prostata/Raw data CODI BiliGeCT Prostata/090223_STAT3_Cyclin_D1_PR20-08__counting_scatter.xlsx]

## Sheet: 090223_STAT3_Cyclin_D1_PR20-08_
counting parameters
radius (nm)	300
bin width (nm)	20
locs in bin threshold	1
active channels
channel name	channel reference	min	max
Channel 0	ch0	1	10000000
Channel 1	ch1	1	10000000
Channel 2	ch2	1	10000000
clusters are positive for a channel if their counts fall within min (inclusive) and max (exclusive) for that channel
	population phenotypes	number of clusters
triple positive	Channel 0, Channel 1, Channel 2	12
double positive	Channel 0, Channel 1	10
double positive	Channel 0, Channel 2	247
double positive	Channel 1, Channel 2	21
single positive	Channel 0	80
single positive	Channel 1	7
single positive	Channel 2	449
	total positive clusters	826
13 clusters were negative for every channel
all positive clusters are listed here
columns show counts and positivity for channels with thresholds switched on
to see the full data including negative clusters please export a csv from the counting histogram rather than the counting scatter plot
cluster id	centroid x (nm)	centroid y (nm)	count for Channel 0	positive for Channel 0	count for Channel 1	positive for Channel 1	count for Channel 2	positive for Channel 2
54709	27466634765625	4327266796875	1	true	2	true	12	true
54708	27821193359375	42693171875	9	true	0	false	6	true
54704	26648576171875	4355337890625	0	false	0	false	14	true
54703	2618160546875	4419108203125	0	false	0	false	11	true
54702	26892	44905640625	0	false	0	false	10	true
54701	25833765625	4679753125	0	false	0	false	17	true
54700	26858392578125	4646158984375	8	true	1	true	0	false
54698	2513400390625	45147140625	0	false	0	false	8	true
54696	2473515625	4742103125	0	false	0	false	10	true
54694	26731638671875	4746088671875	1	true	0	false	11	true
54689	29388033203125	441140234375	0	false	0	false	11	true
54688	30708150390625	4416311328125	3	true	0	false	9	true
54687	30409107421875	5382416015625	0	false	0	false	14	true
54686	29309404296875	5315908203125	5	true	0	false	4	true
54685	294868515625	5436497265625	10	true	0	false	7	true
54684	29588083984375	5629044140625	0	false	0	false	15	true
54678	28127923828125	5434030859375	2	true	0	false	12	true
54677	30394412109375	519980859375	4	true	0	false	3	true
54676	3120064453125	5278578515625	5	true	0	false	9	true
54675	24121318359375	4490260546875	1	true	0	false	6	true
54674	24252091796875	4565984375	2	true	0	false	7	true
54672	28947755859375	57401234375	0	false	0	false	8	true
54671	31810458984375	26588515625	0	false	0	false	9	true
54670	31797076171875	27378064453125	0	false	0	false	12	true
54668	3041108984375	5135021875	0	false	0	false	8	true
54665	28440681640625	39515484375	0	false	0	false	5	true
54664	2797665625	4029201171875	0	false	0	false	11	true
54663	29115751953125	5135583203125	1	true	0	false	4	true
54657	32531201171875	23896953125	1	true	0	false	13	true
54656	3289098046875	24491208984375	1	true	0	false	19	true
54654	321347578125	25581818359375	0	false	0	false	14	true
54653	2551346484375	5301264453125	0	false	0	false	12	true
54652	25189294921875	5258540234375	17	true	0	false	0	false
54651	2881183203125	2605822265625	0	false	0	false	15	true
54650	27921458984375	260378515625	0	false	0	false	22	true
54648	29686755859375	26107.25	0	false	0	false	10	true
54646	2869428125	45332921875	1	true	0	false	6	true
54642	31988822265625	5119047265625	27	true	0	false	0	false
54640	23951498046875	5441798046875	0	false	0	false	16	true
54638	265759453125	5359364453125	0	false	0	false	8	true
54637	330670859375	27147814453125	0	false	0	false	21	true
54635	30454876953125	286568828125	1	true	0	false	10	true
54634	29935224609375	2919742578125	6	true	0	false	14	true
54632	2680091796875	2550895703125	0	false	0	false	9	true
54631	3398945703125	2695883203125	0	false	0	false	7	true
54630	3368655859375	27622443359375	0	false	0	false	11	true
54628	28721345703125	499553984375	0	false	0	false	5	true
54625	3215766015625	4514398046875	7	true	0	false	2	true
54624	3067439453125	45402953125	0	false	0	false	15	true
54622	3216744921875	4333894921875	0	false	0	false	13	true
54615	3395518359375	403649453125	1	true	0	false	6	true
54614	342996796875	4098079296875	0	false	0	false	9	true
54611	342761640625	5953501171875	0	false	0	false	6	true
54610	3411880859375	58284375	4	true	0	false	7	true
54609	3215067578125	22038193359375	1	true	0	false	10	true
54608	30807431640625	2272615234375	5	true	0	false	0	false
54607	3406868359375	64351578125	15	true	0	false	0	false
54606	346122109375	6397414453125	10	true	0	false	9	true
54604	332649921875	6474178125	10	true	0	false	7	true
54602	347977734375	652356875	0	false	0	false	12	true
54601	350986015625	4159025390625	0	false	0	false	20	true
54598	35626140625	6638953125	15	true	0	false	0	false
54596	3419871875	399500234375	0	false	0	false	9	true
54595	32521767578125	6357690234375	0	false	0	false	6	true
54593	3409364453125	154202666015625	0	false	0	false	19	true
54592	335992578125	16212892578125	4	true	0	false	13	true
54588	3442983203125	1618705078125	0	false	10	true	2	true
54587	380997109375	6442601171875	1	true	0	false	8	true
54586	384011171875	6454077734375	0	false	0	false	12	true
54585	3340118359375	6751215625	15	true	0	false	5	true
54584	327727578125	67543546875	7	true	0	false	0	false
54583	30438748046875	1629240234375	13	true	0	false	1	true
54582	2886758203125	1689079296875	0	false	0	false	7	true
54580	350307734375	681249609375	12	true	0	false	0	false
54578	3875293359375	6413662109375	0	false	0	false	8	true
54576	3466721484375	6038065234375	0	false	0	false	8	true
54575	3275688671875	1620255078125	0	false	0	false	14	true
54574	3229087109375	1648769921875	0	false	6	true	5	true
54573	3378215625	2940661328125	0	false	0	false	16	true
54572	3367853515625	2922264453125	0	false	0	false	16	true
54569	35728140625	55950109375	0	false	0	false	8	true
54568	355835078125	5507608203125	15	true	0	false	2	true
54566	32870515625	57203765625	0	false	0	false	6	true
54565	338684375	3851967578125	0	false	0	false	25	true
54564	3402472265625	3845329296875	0	false	0	false	24	true
54562	33239546875	17489150390625	0	false	0	false	10	true
54561	26927904296875	179627265625	0	false	0	false	9	true
54560	25241	18978048828125	0	false	0	false	7	true
54559	29764076171875	620035859375	0	false	0	false	9	true
54558	293374375	62673328125	0	false	0	false	9	true
54555	2998991796875	6740384375	2	true	0	false	19	true
54554	29947638671875	66010.25	0	false	0	false	8	true
54552	315387578125	670521328125	15	true	0	false	6	true
54551	398346875	3271360546875	0	false	0	false	47	true
54550	3970959765625	328552578125	0	false	0	false	44	true
54549	3872939453125	360198125	0	false	0	false	18	true
54548	3833591015625	3492057421875	2	true	0	false	15	true
54547	28694044921875	6134718359375	0	false	0	false	10	true
54546	28970162109375	6126355859375	0	false	0	false	10	true
54545	3592353515625	1631327734375	12	true	0	false	0	false
54544	3774745703125	1765628125	0	false	0	false	14	true
54543	3592478515625	3682775390625	0	false	0	false	8	true
54541	3500965625	30358853515625	0	false	0	false	10	true
54540	348992890625	3144498828125	5	true	1	true	9	true
54538	3170623046875	5558269140625	0	false	0	false	12	true
54535	31082365234375	585268671875	0	false	0	false	13	true
54534	31254580078125	5940401953125	14	true	1	true	0	false
54531	32796859375	4050777734375	0	false	0	false	10	true
54521	348937734375	5638423046875	0	false	0	false	11	true
54517	354234765625	276990546875	1	true	0	false	9	true
54516	362948046875	27628837890625	1	true	0	false	13	true
54514	3450380078125	28251115234375	0	false	0	false	10	true
54513	372274453125	557651328125	0	false	0	false	5	true
54510	3593884375	28967509765625	0	false	0	false	8	true
54506	3805310546875	53666.25	0	false	0	false	9	true
54498	41122984375	357399765625	2	true	0	false	5	true
54497	3694546484375	5850862890625	0	false	0	false	18	true
54494	385675078125	583198671875	1	true	0	false	3	true
54492	30861681640625	23688595703125	2	true	0	false	6	true
54491	279491640625	18774232421875	0	false	0	false	12	true
54490	28587376953125	193620234375	0	false	0	false	9	true
54489	2807836328125	21352603515625	0	false	0	false	1	true
54488	30184431640625	205566875	0	false	0	false	13	true
54487	23569078125	2645344921875	1	true	0	false	14	true
54486	2535394921875	26469552734375	0	false	0	false	11	true
54484	3550841015625	53155953125	9	true	0	false	3	true
54481	3731603125	3373576171875	0	false	0	false	17	true
54480	382858671875	33225921875	8	true	0	false	2	true
54474	382709453125	32411607421875	19	true	0	false	1	true
54472	2253223046875	448153828125	0	false	0	false	11	true
54470	2537110546875	55292875	9	true	0	false	5	true
54469	353541328125	719798828125	14	true	0	false	8	true
54468	3489480859375	726847734375	7	true	0	false	0	false
54466	3660337890625	3275727734375	0	false	0	false	14	true
54465	339895078125	223861484375	0	false	0	false	13	true
54464	350745078125	21985234375	0	false	0	false	12	true
54462	362006171875	717546640625	0	false	0	false	6	true
54461	254473203125	215943515625	0	false	0	false	12	true
54460	24498025390625	22121291015625	0	false	0	false	14	true
54456	27071796875	20748236328125	6	true	0	false	8	true
54455	3516701171875	20112462890625	17	true	0	false	3	true
54454	36673453125	20772419921875	0	false	0	false	8	true
54452	3157566796875	372358671875	0	false	0	false	5	true
54442	27489318359375	6161469921875	0	false	0	false	10	true
54437	403932734375	293667421875	0	false	0	false	7	true
54436	3926565625	2995347265625	0	false	0	false	12	true
54434	29582970703125	1976913671875	0	false	0	false	9	true
54433	371905625	23910572265625	0	false	0	false	17	true
54432	3749579296875	23495537109375	0	false	0	false	14	true
54430	22924955078125	5128705078125	0	false	0	false	13	true
54426	27346998046875	6266734375	9	true	0	false	1	true
54423	27934748046875	490426328125	0	false	0	false	14	true
54422	2747108203125	507426171875	0	false	0	false	11	true
54420	3627909375	231829140625	0	false	0	false	9	true
54418	306302109375	474742109375	2	true	0	false	1	true
54417	334454453125	705117109375	0	false	0	false	11	true
54416	32448162109375	7106365625	8	true	0	false	0	false
54413	336654296875	4432262109375	0	false	0	false	12	true
54412	3403109375	439166171875	11	true	0	false	0	false
54407	3838112890625	215239140625	0	false	0	false	16	true
54406	377300546875	2050212109375	0	false	0	false	9	true
54401	41490703125	5368125390625	0	false	0	false	6	true
54400	4164087109375	5426389453125	6	true	0	false	1	true
54398	4053590234375	5306384765625	0	false	0	false	20	true
54395	32126634765625	193969296875	6	true	0	false	12	true
54394	31760794921875	1892884765625	3	true	0	false	17	true
54392	3912851953125	2201825390625	11	true	0	false	0	false
54391	3979421875	26351400390625	1	true	0	false	7	true
54390	402467109375	26507892578125	18	true	0	false	1	true
54384	4148387109375	5283223046875	10	true	0	false	0	false
54380	371280859375	2230069921875	14	true	0	false	2	true
54379	37199890625	26187755859375	0	false	0	false	15	true
54378	3703183203125	2513162890625	1	true	0	false	15	true
54376	34213875	51518703125	0	false	0	false	5	true
54375	4344139453125	528713515625	20	true	0	false	0	false
54374	433390625	53623109375	0	false	0	false	13	true
54368	3288569140625	18588884765625	0	false	0	false	6	true
54364	2137740625	441358046875	0	false	0	false	11	true
54361	23724830078125	69951421875	0	false	0	false	19	true
54360	24149595703125	709669296875	0	false	0	false	13	true
54359	29004095703125	719942734375	0	false	0	false	9	true
54358	28470498046875	702177734375	0	false	0	false	8	true
54353	2641741015625	70895.5	0	false	0	false	14	true
54352	25889615234375	706188984375	3	true	0	false	24	true
54351	300780390625	699232734375	38	true	0	false	1	true
54350	31728220703125	696923515625	7	true	0	false	1	true
54349	21931904296875	707668125	0	false	0	false	9	true
54348	227351875	720964921875	24	true	0	false	1	true
54346	2625516015625	5823480859375	1	true	0	false	15	true
54343	27241345703125	671019296875	19	true	0	false	4	true
54342	26477552734375	668196953125	4	true	0	false	11	true
54334	25694439453125	4140338671875	0	false	0	false	6	true
54332	2796301953125	685508984375	15	true	0	false	6	true
54331	24457732421875	359581484375	1	true	17	true	0	false
54330	24829978515625	3650610546875	0	false	0	false	20	true
54328	24592208984375	6844765625	5	true	0	false	0	false
54327	14243091796875	29984173828125	0	false	0	false	11	true
54326	14601748046875	3001900390625	11	true	0	false	0	false
54325	21531955078125	68048359375	0	false	0	false	8	true
54324	21861318359375	695016875	0	false	0	false	7	true
54322	29313302734375	3816419140625	18	true	0	false	0	false
54321	2128606640625	3856290625	6	true	1	true	6	true
54320	220282109375	38600.25	0	false	3	true	8	true
54319	20762060546875	7282115625	0	false	0	false	15	true
54318	20306685546875	738361796875	8	true	0	false	1	true
54317	217318203125	205347421875	1	true	0	false	32	true
54316	2184009375	20494921875	1	true	0	false	32	true
54306	148141064453125	2946301953125	0	false	0	false	13	true
54305	24213546875	3768334765625	0	false	0	false	15	true
54302	2041903125	3889634375	15	true	0	false	0	false
54300	163342236328125	292418359375	14	true	0	false	0	false
54299	32145103515625	29268365234375	1	true	0	false	7	true
54298	31827017578125	30940478515625	1	true	0	false	0	false
54296	2364940625	380379296875	14	true	0	false	1	true
54294	3359823828125	3512640234375	11	true	0	false	2	true
54289	3959137109375	2770562109375	5	true	0	false	6	true
54287	19323740234375	36536140625	0	false	0	false	3	true
54286	18608953125	369749765625	7	true	0	false	4	true
54285	11770951171875	384363984375	0	false	13	true	4	true
54284	11357986328125	3872784375	0	false	0	false	10	true
54281	24423103515625	20113056640625	8	true	1	true	4	true
54280	2414828125	193418046875	0	false	0	false	7	true
54279	195472265625	3933090234375	0	false	0	false	12	true
54278	189152421875	3922133203125	6	true	0	false	5	true
54276	26352884765625	378629140625	0	false	0	false	9	true
54275	8142388671875	3965826171875	0	false	0	false	21	true
54274	812571630859375	3985691015625	0	false	0	false	20	true
54273	28721603515625	30244833984375	17	true	0	false	35	true
54272	2791803515625	29882208984375	0	false	0	false	11	true
54271	21098119140625	19255689453125	10	true	0	false	6	true
54270	20874802734375	19056927734375	3	true	0	false	11	true
54266	84552998046875	3883472265625	0	false	0	false	10	true
54264	21799638671875	19186763671875	0	false	10	true	1	true
54262	32637337890625	4941196484375	0	false	0	false	9	true
54260	22727720703125	3725722265625	1	true	0	false	8	true
54259	12662125	366692265625	8	true	0	false	2	true
54258	13436328125	37931609375	0	false	0	false	1	true
54252	100731787109375	3952817578125	0	false	0	false	1	true
54251	26477751953125	33069	4	true	0	false	16	true
54250	27018498046875	32391197265625	0	false	0	false	8	true
54247	22482369140625	2825510546875	0	false	0	false	16	true
54246	21958568359375	295385390625	0	false	0	false	4	true
54245	161822294921875	28331056640625	0	false	0	false	12	true
54244	145740517578125	2753553515625	0	false	0	false	9	true
54242	1739953515625	39009.75	0	false	0	false	14	true
54240	22830455078125	2086366015625	0	false	0	false	15	true
54238	10017837890625	37261890625	0	false	0	false	8	true
54236	316407734375	141359033203125	0	false	0	false	17	true
54234	145206162109375	3739106640625	0	false	0	false	8	true
54230	3622212890625	51178859375	0	false	0	false	16	true
54229	2250230859375	402843828125	0	false	0	false	7	true
54228	2326201171875	401330078125	7	true	0	false	1	true
54227	26028650390625	31369529296875	0	false	0	false	7	true
54226	2568135546875	3064334375	0	false	9	true	2	true
54224	216110078125	2839555859375	9	true	0	false	11	true
54223	291157265625	22665912109375	0	false	0	false	6	true
54221	19085443359375	3477301171875	0	false	0	false	6	true
54220	179815390625	347507109375	0	false	0	false	20	true
54217	27085203125	341629609375	1	true	0	false	14	true
54216	2633123828125	3462766015625	0	false	0	false	12	true
54214	20965880859375	31700232421875	9	true	0	false	13	true
54212	2031348828125	336536953125	0	false	0	false	11	true
54210	275892109375	3516500390625	0	false	0	false	4	true
54209	1790733203125	31051275390625	0	false	0	false	6	true
54203	18636091796875	2623698046875	0	false	0	false	13	true
54198	21544080078125	36817390625	1	true	0	false	12	true
54197	311030078125	3201746875	0	false	0	false	15	true
54196	30709.5	3351072265625	0	false	0	false	14	true
54194	23348990234375	30719236328125	0	false	0	false	8	true
54193	274854609375	31322962890625	2	true	0	false	9	true
54191	2800086328125	36489375	0	false	0	false	2	true
54186	32422212890625	3272238671875	13	true	0	false	5	true
54182	297447890625	33125609375	0	false	0	false	11	true
54178	18287103515625	29187330078125	10	true	0	false	0	false
54169	378245703125	408621640625	0	false	10	true	0	false
54168	3689334375	402478125	10	true	1	true	58	true
54165	34556765625	463090390625	3	true	0	false	12	true
54164	36034453125	4625183203125	4	true	0	false	13	true
54163	12289865234375	3246689453125	1	true	0	false	13	true
54162	115873896484375	3256712890625	1	true	0	false	4	true
54158	124140849609375	32946578125	0	false	13	true	1	true
54152	3720312109375	40921671875	7	true	1	true	0	false
54150	367316171875	4428636328125	0	false	0	false	4	true
54147	3877742578125	3793855078125	0	false	0	false	18	true
54146	38805875	3856385546875	8	true	0	false	2	true
54144	20191630859375	4206666796875	0	false	0	false	4	true
54142	1453019921875	34876796875	0	false	0	false	13	true
54137	38047109375	424189140625	10	true	0	false	0	false
54132	3660688671875	4736490234375	6	true	0	false	5	true
54127	210018359375	765585390625	0	false	0	false	13	true
54126	2044812890625	75762890625	1	true	0	false	9	true
54124	194985546875	746749453125	0	false	0	false	13	true
54122	17998427734375	736799609375	6	true	0	false	16	true
54121	14541.5	575329609375	11	true	0	false	1	true
54120	153801591796875	5712255859375	9	true	0	false	0	false
54117	725134521484375	6411975390625	0	false	0	false	9	true
54116	765577783203125	6388247265625	2	true	0	false	20	true
54115	18330416015625	5549727734375	15	true	0	false	1	true
54114	174600234375	575137734375	1	true	0	false	12	true
54113	329964375	4611863671875	0	false	0	false	8	true
54112	33641734375	47895703125	2	true	0	false	8	true
54111	141596064453125	31868287109375	0	false	0	false	7	true
54109	128455673828125	5769240625	2	true	0	false	7	true
54108	119964091796875	581684140625	3	true	0	false	11	true
54104	16673849609375	5727325390625	10	true	0	false	0	false
54102	1600684375	585475234375	1	true	0	false	10	true
54100	42649953125	5564618359375	18	true	0	false	0	false
54098	810835546875	6424980078125	0	false	0	false	7	true
54097	7593015625	6232758203125	0	false	0	false	7	true
54095	1082986328125	58129890625	0	false	0	false	3	true
54086	628878662109375	6272589453125	1	true	0	false	12	true
54085	1832163671875	70133078125	0	false	0	false	9	true
54084	1879161328125	705941640625	0	false	0	false	12	true
54082	17777783203125	5406225390625	0	false	0	false	14	true
54080	9256548828125	591188828125	0	false	0	false	7	true
54079	369254150390625	610190078125	1	true	0	false	23	true
54078	3699631103515620	618266171875	12	true	0	false	2	true
54076	190699140625	5813691796875	7	true	0	false	0	false
54074	140971494140625	5505940625	0	false	0	false	8	true
54072	287990283203125	6194780859375	0	false	1	true	13	true
54071	634752001953125	5493415625	1	true	0	false	11	true
54070	58922900390625	5475376171875	23	true	0	false	5	true
54068	177568203125	716552734375	17	true	0	false	0	false
54067	2395959765625	581653046875	14	true	0	false	13	true
54066	23673314453125	58106296875	17	true	0	false	6	true
54064	31349560546875	6288953125	0	false	0	false	6	true
54063	2053285546875	566826640625	12	true	0	false	5	true
54062	20988857421875	56730265625	8	true	0	false	3	true
54060	2035230859375	544111796875	1	true	0	false	8	true
54058	2425553515625	573717265625	0	false	0	false	20	true
54056	16909841796875	69585328125	1	true	0	false	8	true
54055	1993819921875	5362651171875	2	true	0	false	32	true
54054	19467216796875	5314609375	0	false	0	false	8	true
54052	7911201171875	605748359375	0	false	0	false	8	true
54046	20805759765625	5271941015625	0	false	0	false	11	true
54042	2331929296875	5856337890625	7	true	0	false	12	true
54039	1923888671875	523621953125	0	false	0	false	7	true
54035	329603515625	56684828125	9	true	0	false	0	false
54034	36956298828125	560164765625	8	true	0	false	5	true
54033	96246962890625	65509.25	0	false	0	false	11	true
54032	112742607421875	65146	0	false	7	true	1	true
54031	2202615234375	6010166796875	0	false	0	false	17	true
54030	22152599609375	5946860546875	9	true	0	false	6	true
54029	22362546875	6159982421875	0	false	0	false	21	true
54028	22443177734375	618376796875	1	true	0	false	19	true
54026	98883642578125	6689340625	8	true	0	false	0	false
54025	2468971875	28842095703125	0	false	0	false	7	true
54020	578304052734375	6519108984375	0	false	1	true	8	true
54019	123992529296875	430570234375	0	false	0	false	9	true
54018	119979326171875	43439234375	0	false	0	false	13	true
54014	129992197265625	440943515625	1	true	0	false	7	true
54010	346685595703125	658590625	0	false	0	false	12	true
54008	3224948974609370	549491875	0	false	0	false	11	true
54006	772056689453125	5886365625	10	true	0	false	3	true
53999	4756290234375	42842984375	0	false	0	false	12	true
53998	4842411328125	428469765625	0	false	0	false	18	true
53996	14854330078125	427489296875	0	false	0	false	14	true
53995	3803675048828120	4588189453125	0	false	0	false	8	true
53994	4280734375	4626122265625	0	false	0	false	11	true
53992	1113674609375	4195202734375	1	true	0	false	12	true
53991	516266015625	4643574609375	0	false	0	false	10	true
53990	55835009765625	4578228125	4	true	0	false	3	true
53989	458506640625	4159751171875	0	false	0	false	18	true
53988	4589532421875	4098044921875	0	false	0	false	4	true
53986	380270556640625	5403648046875	0	false	0	false	10	true
53984	2611700439453120	461436015625	6	true	0	false	8	true
53982	681605712890625	4567771875	12	true	0	false	1	true
53981	14536505859375	5243984375	14	true	0	false	1	true
53980	161595693359375	506563359375	1	true	0	false	17	true
53978	645178271484375	4771748046875	0	false	0	false	7	true
53977	1256136328125	408314375	0	false	0	false	11	true
53976	116457314453125	4116909375	0	false	0	false	13	true
53974	174182890625	751343359375	18	true	0	false	0	false
53972	561761669921875	528882578125	6	true	0	false	6	true
53969	4556178125	28074384765625	0	false	0	false	10	true
53968	4514055859375	2869103125	0	false	0	false	8	true
53967	1659702734375	44613078125	1	true	0	false	16	true
53966	15598716796875	4448294140625	0	false	0	false	12	true
53965	4869078515625	462354453125	0	false	8	true	0	false
53964	4759553125	449544296875	7	true	0	false	0	false
53963	133598876953125	40543765625	0	false	0	false	5	true
53962	143307607421875	402611015625	0	false	0	false	1	true
53960	2846602294921870	581738671875	0	false	0	false	14	true
53957	4460785546875	3356873828125	0	false	0	false	5	true
53956	4363187109375	3349641796875	2	true	0	false	8	true
53952	177358359375	4121772265625	0	false	0	false	2	true
53950	4433285546875	325386015625	2	true	0	false	19	true
53947	99076923828125	46843625	3	true	0	false	19	true
53946	102231640625	462093984375	18	true	0	false	1	true
53944	83310517578125	456929296875	0	false	0	false	8	true
53940	4319828125	3409017578125	10	true	0	false	4	true
53939	102336787109375	4435912890625	6	true	0	false	14	true
53938	97352978515625	448225859375	0	false	0	false	9	true
53934	1957311279296870	469355625	0	false	0	false	11	true
53927	16139310546875	4641234375	1	true	0	false	17	true
53926	163352666015625	472405546875	0	false	0	false	8	true
53924	493533125	438300546875	0	false	0	false	7	true
53923	17665634765625	471254765625	8	true	0	false	15	true
53920	679620458984375	5102076171875	2	true	0	false	12	true
53919	739933544921875	5696993359375	0	false	0	false	3	true
53914	18028591796875	448793671875	0	false	0	false	7	true
53913	99311865234375	5030503515625	0	false	0	false	6	true
53912	108160537109375	50338984375	0	false	0	false	10	true
53911	9634978515625	569498359375	0	false	0	false	8	true
53910	100294443359375	55447.25	1	true	0	false	9	true
53909	433413125	364347265625	16	true	0	false	1	true
53908	44527734375	3641616015625	0	false	0	false	14	true
53906	4598193359375	3187213671875	12	true	0	false	15	true
53902	83441865234375	5437187109375	20	true	0	false	0	false
53901	45150609375	3753228515625	9	true	0	false	0	false
53900	4669298828125	36553046875	0	false	0	false	10	true
53899	11615283203125	28357140625	0	false	0	false	13	true
53898	114075322265625	28757931640625	0	false	0	false	11	true
53897	94914326171875	5096362109375	0	false	0	false	23	true
53893	4726526171875	3916472265625	1	true	0	false	0	false
53892	48928671875	389125546875	4	true	0	false	1	true
53890	15385951171875	48416203125	0	false	0	false	21	true
53889	4319680078125	4062403515625	0	false	0	false	1	true
53888	44619.5	39257.5	0	false	0	false	15	true
53882	9314044921875	4399043359375	0	false	0	false	8	true
53881	19340640625	4945158203125	0	false	0	false	6	true
53880	1894649609375	4876326171875	0	false	0	false	14	true
53876	430422265625	2910223828125	1	true	0	false	7	true
53873	1.1888e+16	636391171875	0	false	0	false	11	true
53872	2302603759765620	6377171875	15	true	0	false	0	false
53871	4724080078125	3119670703125	1	true	0	false	11	true
53869	41174234375	3274162890625	1	true	0	false	7	true
53868	41519953125	3416603125	5	true	0	false	6	true
53866	18850337890625	50315859375	8	true	0	false	1	true
53860	4563400390625	349167734375	0	false	0	false	9	true
53858	5442255859375	58889640625	0	false	0	false	3	true
53850	93491513671875	5213148828125	0	false	0	false	10	true
53849	115269951171875	474067578125	0	false	0	false	15	true
53848	12838666015625	4870123828125	0	false	7	true	1	true
53847	479418203125	29481267578125	13	true	1	true	0	false
53846	47077265625	29179947265625	10	true	0	false	1	true
53833	4606221484375	463886875	8	true	1	true	0	false
53831	429769140625	3824647265625	0	false	0	false	23	true
53830	4123067578125	3864585546875	8	true	0	false	18	true
53829	44140703125	3805822265625	1	true	0	false	10	true
53826	474488515625	3734181640625	0	false	0	false	10	true
53823	39324125	19201197265625	0	false	0	false	9	true
53822	4129395703125	2039140625	6	true	0	false	0	false
53819	9100552734375	687578515625	20	true	0	false	1	true
53818	86014814453125	67284703125	5	true	0	false	0	false
53816	4408018359375	31466400390625	0	false	0	false	8	true
53812	229281484375	4918315234375	0	false	0	false	1	true
53810	4424148046875	494378515625	1	true	0	false	7	true
53809	22266142578125	6506543359375	0	false	0	false	12	true
53808	2260795703125	65571796875	4	true	0	false	12	true
53804	22436044921875	660427265625	2	true	0	false	14	true
53802	21656462890625	65322640625	0	false	0	false	5	true
53800	23831623046875	657708671875	0	false	0	false	12	true
53799	146483046875	2525012109375	22	true	0	false	1	true
53798	163485234375	25467671875	11	true	0	false	3	true
53796	1756177734375	255348203125	13	true	0	false	2	true
53793	25440498046875	6090034375	12	true	0	false	0	false
53792	25279005859375	61419140625	0	false	0	false	10	true
53787	369186953125	128923056640625	0	false	0	false	9	true
53786	3805639453125	13559810546875	0	false	0	false	8	true
53784	3607864453125	123010439453125	0	false	0	false	14	true
53782	26849658203125	6461023046875	3	true	0	false	4	true
53780	3575053515625	136994609375	0	false	0	false	8	true
53779	42830625	1293319140625	0	false	0	false	11	true
53778	430696328125	13165310546875	8	true	0	false	0	false
53775	32529759765625	5440946875	0	false	1	true	9	true
53774	3375861328125	5407024609375	3	true	0	false	16	true
53772	100030693359375	310978125	0	false	0	false	2	true
53767	2264668359375	4262986328125	0	false	0	false	11	true
53766	2335698828125	431576640625	11	true	1	true	0	false
53762	43520765625	12650142578125	0	false	0	false	9	true
53760	411057734375	131011064453125	1	true	0	false	8	true
53756	3971067578125	12337103515625	0	false	0	false	15	true
53755	4757464453125	2130771875	0	false	0	false	8	true
53754	4800040625	220674609375	0	false	0	false	6	true
53752	3572441015625	11349322265625	0	false	0	false	4	true
53748	4635154296875	2105373828125	9	true	1	true	3	true
53746	4504793359375	2254694921875	0	false	0	false	21	true
53744	438496171875	2494750390625	1	true	0	false	10	true
53742	418126875	22212779296875	13	true	1	true	9	true
53738	12960361328125	6043784375	9	true	0	false	39	true
53736	259527734375	401678125	0	false	0	false	12	true
53735	1.14759e+16	5439176171875	2	true	0	false	2	true
53734	1551388427734370	5646610546875	1	true	0	false	12	true
53731	71321767578125	427245859375	0	false	0	false	1	true
53730	631172900390625	42001734375	0	false	0	false	11	true
53729	4490541015625	4212894140625	0	false	0	false	13	true
53726	597434130859375	4345883984375	0	false	1	true	8	true
53722	39169625	1690426953125	0	false	0	false	14	true
53720	1083108642578120	584818671875	0	false	0	false	2	true
53718	4877428125	479920078125	3	true	0	false	7	true
53715	244664375	147670283203125	0	false	0	false	8	true
53714	24473021484375	144005322265625	0	false	0	false	19	true
53713	25905328125	11355.25	0	false	0	false	19	true
53712	244335234375	11259927734375	0	false	0	false	12	true
53711	263986328125	91259189453125	6	true	0	false	2	true
53710	25302373046875	9023162109375	8	true	0	false	15	true
53709	25078345703125	167087578125	0	false	0	false	6	true
53706	2712312890625	139957099609375	0	false	0	false	9	true
53704	23303322265625	150861162109375	15	true	0	false	3	true
53703	3405416015625	13356072265625	0	false	0	false	9	true
53702	3326744140625	133109521484375	9	true	0	false	4	true
53700	3256719921875	12499142578125	10	true	0	false	1	true
53696	31306078125	104326259765625	0	false	0	false	11	true
53695	2019845703125	231818828125	0	false	0	false	34	true
53694	21016373046875	24336359375	0	false	0	false	14	true
53691	14220884765625	67320234375	31	true	0	false	3	true
53690	153042392578125	670305078125	8	true	0	false	0	false
53689	27540208984375	129351123046875	0	false	0	false	9	true
53686	158918818359375	65749953125	2	true	0	false	12	true
53685	228788359375	93011572265625	0	false	0	false	11	true
53681	15192119140625	62765	0	false	0	false	10	true
53680	1482658984375	6267816015625	3	true	0	false	11	true
53679	163547158203125	603857734375	0	false	0	false	10	true
53678	154422607421875	6067605859375	7	true	0	false	1	true
53674	159760751953125	6246820703125	0	false	0	false	8	true
53670	16099810546875	67419609375	0	false	0	false	6	true
53669	142309248046875	72202796875	0	false	6	true	0	false
53668	13263099609375	700034140625	0	false	0	false	8	true
53664	389342041015625	5112214453125	11	true	0	false	2	true
53661	115095458984375	683756875	16	true	0	false	2	true
53660	1347583984375	684588515625	1	true	0	false	11	true
53657	44671828125	1749628515625	1	true	0	false	8	true
53656	4331040234375	16582361328125	1	true	0	false	14	true
53655	46485859375	13502896484375	0	false	0	false	10	true
53654	4660715625	14189470703125	6	true	0	false	10	true
53652	45292.25	143250107421875	0	false	0	false	10	true
53649	17878.75	6464979296875	0	false	0	false	14	true
53648	18531359375	64272875	12	true	0	false	1	true
53644	437638671875	149472421875	3	true	0	false	8	true
53640	147422060546875	6822446875	0	false	0	false	10	true
53639	115185361328125	6388114453125	14	true	0	false	4	true
53638	11233185546875	6275249609375	0	false	0	false	11	true
53636	180351796875	624508828125	0	false	0	false	15	true
53635	4292287890625	2070344921875	2	true	0	false	8	true
53634	427776953125	19813412109375	7	true	0	false	3	true
53632	4248369921875	186680625	9	true	0	false	0	false
53631	4170117578125	188250859375	0	false	0	false	4	true
53629	108599423828125	676019921875	1	true	0	false	8	true
53628	118590810546875	663367109375	7	true	0	false	1	true
53626	19840796875	6348091796875	1	true	0	false	8	true
53623	4467684765625	19739396484375	0	false	0	false	2	true
53619	1818662109375	6033532421875	1	true	0	false	15	true
53614	13269837890625	638906875	0	false	0	false	8	true
53613	1809085546875	668300390625	10	true	0	false	7	true
53612	17728958984375	67571640625	1	true	0	false	14	true
53601	101077587890625	6091378515625	0	false	0	false	10	true
53600	92492392578125	60878015625	0	false	0	false	12	true
53597	1815328515625	197495625	3	true	0	false	6	true
53596	18946021484375	204068125	0	false	0	false	9	true
53594	17414517578125	21687625	9	true	0	false	0	false
53592	18929205078125	22131091796875	0	false	0	false	11	true
53590	16839224609375	23131587890625	9	true	0	false	9	true
53587	342598828125	97551640625	0	false	0	false	6	true
53586	3498034375	832057421875	0	false	0	false	7	true
53582	3467897265625	70738623046875	0	false	0	false	3	true
53581	101569638671875	22552162109375	0	false	0	false	12	true
53580	104763291015625	2394439453125	0	false	0	false	6	true
53578	12256556640625	23220912109375	0	false	0	false	6	true
53576	3768481640625	764603759765625	10	true	0	false	2	true
53574	13936263671875	22481484375	4	true	0	false	0	false
53573	18979349609375	150504716796875	0	false	0	false	46	true
53572	18894951171875	146803046875	0	false	0	false	16	true
53568	9829763671875	2085112109375	0	false	0	false	6	true
53567	4123483203125	4909894140625	0	false	0	false	24	true
53566	4168603515625	4885710546875	1	true	0	false	14	true
53565	15635248046875	17088138671875	0	false	0	false	8	true
53564	15056384765625	16554025390625	0	false	0	false	10	true
53563	19396103515625	140672822265625	0	false	0	false	9	true
53562	19732076171875	13685859375	0	false	0	false	10	true
53557	18920412109375	1199970703125	0	false	0	false	16	true
53556	18443017578125	116563876953125	9	true	0	false	0	false
53555	17326794921875	1706540234375	0	false	0	false	10	true
53553	1798328515625	11314525390625	0	false	0	false	19	true
53550	1791212890625	15676435546875	1	true	0	false	10	true
53548	2047636328125	128088818359375	12	true	0	false	0	false
53546	3980145703125	4977241796875	0	false	0	false	4	true
53545	19321978515625	105759228515625	0	false	0	false	9	true
53543	19655021484375	9698166015625	0	false	0	false	5	true
53542	18742857421875	753154443359375	2	true	0	false	10	true
53541	18712474609375	90688720703125	0	false	0	false	20	true
53540	183812890625	102913212890625	0	false	0	false	9	true
53534	19675509765625	696218212890625	1	true	0	false	12	true
53526	38667328125	5087941796875	0	false	0	false	2	true
53522	21207525390625	141596337890625	0	false	0	false	1	true
53521	2258393359375	182590703125	0	false	0	false	12	true
53520	2189669140625	17260498046875	6	true	0	false	2	true
53518	20199916015625	16883919921875	9	true	0	false	11	true
53516	357184765625	622581171875	0	false	4	true	8	true
53515	41096494140625	3596044921875	0	false	0	false	9	true
53514	580072265625	3635973828125	5	true	0	false	0	false
53509	6126583984375	2855281640625	8	true	0	false	9	true
53508	637554248046875	28476572265625	8	true	0	false	8	true
53506	47762744140625	28128759765625	2	true	0	false	17	true
53505	72511484375	344267265625	0	false	0	false	17	true
53503	239969140625	2172597265625	1	true	0	false	8	true
53502	3855122314453120	22558107421875	9	true	0	false	1	true
53499	3736705322265620	2827219921875	0	false	0	false	26	true
53498	3880513671875	28219837890625	0	false	0	false	17	true
53496	135920166015625	253573046875	0	false	0	false	8	true
53494	357112841796875	2846324609375	0	false	0	false	26	true
53492	36161982421875	26148890625	0	false	3	true	9	true
53491	581785791015625	21422484375	0	false	0	false	2	true
53487	492969384765625	15872669921875	10	true	0	false	14	true
53486	3159773193359370	154993291015625	0	false	0	false	10	true
53484	500062353515625	172615703125	0	false	0	false	9	true
53482	46397197265625	23428453125	4	true	1	true	6	true
53481	58277744140625	308235859375	0	false	0	false	11	true
53480	459905810546875	3278833984375	0	false	0	false	11	true
53478	731547412109375	198330625	0	false	0	false	5	true
53473	353644775390625	23498865234375	0	false	0	false	8	true
53472	1088659423828120	22080359375	0	false	0	false	16	true
53468	439320361328125	4016687109375	0	false	0	false	13	true
53463	29153333984375	7381378125	13	true	11	true	0	false
53462	29087103515625	73552.75	11	true	12	true	0	false
53460	717001513671875	32120328125	1	true	0	false	15	true
53456	2951419921875	738804453125	0	false	0	false	8	true
53454	283891328125	731311484375	1	true	0	false	8	true
53453	40926109375	668313984375	1	true	0	false	9	true
53452	4094236328125	661957734375	13	true	0	false	0	false
53451	85824296875	26653521484375	0	false	0	false	4	true
53450	9277908203125	287553046875	0	false	0	false	5	true
53447	797810498046875	2387075390625	0	false	0	false	9	true
53443	101103017578125	273057890625	1	true	0	false	6	true
53438	128401669921875	150178505859375	0	false	0	false	10	true
53437	4233277734375	45434921875	0	false	0	false	12	true
53436	42455453125	4443973046875	0	false	0	false	12	true
53434	43164296875	44880.75	0	false	0	false	9	true
53433	4021125390625	45631859375	5	true	0	false	8	true
53432	403617734375	4545085546875	7	true	0	false	10	true
53428	4049398828125	4702873828125	0	false	0	false	6	true
53427	4163099609375	4327493359375	0	false	0	false	14	true
53426	4077813671875	4297152734375	1	true	0	false	21	true
53422	3664453125	6005926171875	0	false	0	false	8	true
53418	4707212890625	2487764453125	0	false	0	false	6	true
53417	1186869140625	1787540625	0	false	0	false	10	true
53411	32206021484375	705589697265625	13	true	0	false	2	true
53410	3157190625	850178125	0	false	0	false	20	true
53407	4357130859375	6139772265625	1	true	0	false	9	true
53406	445201640625	61456421875	0	false	0	false	6	true
53404	4493393359375	6022274609375	0	false	0	false	12	true
53402	4472615234375	6267858984375	2	true	0	false	13	true
53401	46430359375	642434921875	0	false	0	false	22	true
53400	4660710546875	648123203125	15	true	0	false	1	true
53398	4752705078125	642191875	0	false	0	false	21	true
53397	467888203125	598401953125	34	true	0	false	0	false
53396	469675078125	5987640625	37	true	0	false	0	false
53395	4780051171875	572832578125	0	false	0	false	18	true
53394	4831779296875	5608984765625	1	true	0	false	8	true
53391	4894071875	5101009375	4	true	0	false	18	true
53390	4869856640625	519464609375	0	false	0	false	11	true
53389	46356125	6243275390625	10	true	0	false	0	false
53388	4672131640625	61648171875	7	true	11	true	1	true
53386	4835987109375	5289462109375	6	true	0	false	9	true
53384	4757700390625	6109016015625	8	true	0	false	4	true
53378	4705787890625	51332828125	0	false	0	false	8	true
53376	48991234375	547268203125	0	false	0	false	8	true
53374	474560546875	6194434375	7	true	0	false	2	true
53373	477269296875	5865900390625	20	true	0	false	12	true
53372	4927245703125	584114765625	0	false	0	false	18	true
53368	4881972265625	625216328125	17	true	0	false	0	false
53363	4207995703125	5982584765625	0	false	0	false	11	true
53362	4336063671875	5767633984375	0	false	7	true	2	true
53360	413403125	5696548828125	0	false	0	false	5	true
53356	4875956640625	639281796875	0	false	23	true	22	true
53355	26240703125	761066953125	0	false	31	true	0	false
53354	26493263671875	75537296875	0	false	0	false	10	true
53348	2616440234375	78738484375	0	false	0	false	8	true
53347	24478587890625	771494140625	14	true	0	false	3	true
53346	245786484375	765083515625	20	true	1	true	4	true
53344	6446404418945310	626433828125	2	true	0	false	9	true
53342	2429390625	785867265625	5	true	0	false	3	true
53340	2327456640625	77194984375	4	true	0	false	4	true
53336	247798984375	749682578125	1	true	12	true	2	true
53335	1.78562e+16	356615390625	20	true	0	false	0	false
53334	1.37599e+16	3580911328125	0	false	0	false	10	true
53332	1364071044921870	339058671875	0	false	0	false	5	true
53330	6202275390625	3256940625	0	false	0	false	7	true
53324	4768137890625	3390239453125	0	false	0	false	13	true
53321	23796498046875	449865380859375	0	false	0	false	8	true
53320	23944134765625	68059658203125	0	false	0	false	17	true
53319	26853171875	432855810546875	0	false	0	false	17	true
53318	26413787109375	309865625	8	true	0	false	1	true
53316	2536988671875	4079006103515620	0	false	0	false	7	true
53315	717909619140625	16390927734375	0	false	0	false	9	true
53314	77373427734375	169950859375	0	false	0	false	15	true
53312	25389390625	286874853515625	0	false	0	false	10	true
53311	83879365234375	151021318359375	0	false	0	false	14	true
53310	717527734375	140998095703125	0	false	0	false	7	true
53308	85968369140625	16775326171875	0	false	0	false	15	true
53296	3950218359375	676408046875	1	true	0	false	6	true
53295	3755294140625	70893796875	0	false	0	false	11	true
53294	3799614453125	71706140625	0	false	0	false	13	true
53292	38916.75	7164803125	0	false	0	false	8	true
53291	1963029296875	41263974609375	0	false	0	false	13	true
53290	203422890625	217012255859375	0	false	0	false	12	true
53289	389922109375	74283921875	13	true	0	false	0	false
53284	3722583984375	686917890625	0	false	1	true	8	true
53281	85684462890625	129030029296875	0	false	0	false	15	true
53280	79581884765625	118990322265625	2	true	0	false	11	true
53278	96168515625	141252353515625	0	false	0	false	10	true
53275	33016421875	7745265625	5	true	1	true	8	true
53274	32363306640625	78242265625	10	true	0	false	2	true
53272	31864677734375	7773815625	10	true	0	false	4	true
53271	3411523046875	75065734375	0	false	0	false	14	true
53268	346891796875	7855896875	10	true	0	false	0	false
53265	2053370849609370	381236171875	0	false	0	false	14	true
53262	2873115478515620	1437655859375	0	false	0	false	8	true
53261	19587130859375	4577863671875	0	false	0	false	10	true
53260	19793720703125	4411896875	0	false	0	false	9	true
53257	1021657421875	711466640625	23	true	0	false	0	false
53256	9588728515625	699873359375	0	false	0	false	6	true
53252	69519248046875	72464171875	0	false	1	true	3	true
53249	392014306640625	743121328125	0	false	0	false	10	true
53248	45389755859375	75947296875	17	true	0	false	0	false
53246	52274658203125	732980234375	12	true	0	false	0	false
53243	118634541015625	87043115234375	0	false	0	false	11	true
53242	117762373046875	94009033203125	0	false	0	false	10	true
53241	12659279296875	8435498046875	4	true	0	false	19	true
53239	144260458984375	103483310546875	5	true	0	false	1	true
53238	149548017578125	98307158203125	0	false	0	false	9	true
53236	132660234375	66877587890625	11	true	0	false	5	true
53233	13540275390625	12587689453125	0	false	0	false	9	true
53232	131891923828125	118637998046875	0	false	0	false	11	true
53227	16136767578125	749025859375	0	false	0	false	22	true
53226	159747255859375	75808.75	0	false	0	false	15	true
53222	917488525390625	5164314453125	10	true	0	false	10	true
53221	29670876953125	29557109375	9	true	0	false	0	false
53220	298884140625	3780716552734370	0	false	0	false	9	true
53219	4669885546875	114366904296875	0	false	0	false	11	true
53218	461389609375	10539455078125	0	false	0	false	15	true
53216	30825185546875	44463408203125	0	false	0	false	10	true
53214	3793771875	62893115234375	0	false	0	false	7	true
53209	1968198828125	78749609375	7	true	0	false	8	true
53207	2618908935546870	19459095703125	0	false	0	false	9	true
53206	142335693359375	19058115234375	0	false	0	false	10	true
53204	2837573974609370	179390078125	0	false	0	false	7	true
53200	26129220703125	574559521484375	0	false	0	false	21	true
53199	489433671875	155872958984375	0	false	0	false	9	true
53196	57237197265625	10882150390625	0	false	0	false	8	true
53194	475078271484375	6792153125	9	true	0	false	0	false
53192	3506726171875	3851620361328120	0	false	0	false	9	true
53190	3281131640625	4822.25	9	true	0	false	0	false
53189	4233023828125	10636818359375	0	false	0	false	10	true
53188	427283203125	103269716796875	4	true	0	false	15	true
53186	4328321875	977941796875	0	false	0	false	7	true
53184	4323255859375	82061533203125	0	false	0	false	4	true
53183	4201028515625	66058388671875	0	false	0	false	5	true
53182	419730703125	56328974609375	18	true	0	false	0	false
53181	405207265625	95671796875	0	false	0	false	11	true
53180	407693828125	101284921875	0	false	0	false	12	true
53178	41662640625	9904234375	0	false	0	false	16	true
53174	3995297265625	8512041015625	0	false	0	false	5	true
53173	4511890234375	71505712890625	1	true	0	false	13	true
53172	465403828125	87334658203125	2	true	0	false	12	true
53165	108475009765625	1199695703125	0	false	0	false	22	true
53162	535342919921875	146902236328125	0	false	0	false	9	true
53161	1905766357421870	67770921875	5	true	0	false	12	true
53160	2160966796875	69879	0	false	0	false	6	true
53156	1410145703125	781126953125	1	true	0	false	0	false
53154	4179277734375	155459150390625	0	false	0	false	10	true
53153	152152353515625	7914503125	0	false	0	false	8	true
53152	162957685546875	78182296875	0	false	0	false	6	true
53149	479185390625	70908296875	1	true	0	false	22	true
53148	475618515625	698419453125	0	false	0	false	11	true
53147	4623816796875	70125375	9	true	0	false	17	true
53146	4638693359375	695730234375	0	false	0	false	9	true
53143	4366218359375	670663125	0	false	0	false	9	true
53142	4262373046875	664208828125	16	true	0	false	0	false
53141	447167734375	68504328125	0	false	0	false	12	true
53140	4550905859375	682187578125	10	true	0	false	1	true
53138	4415089453125	693529453125	0	false	0	false	5	true
53134	470625703125	683424609375	9	true	0	false	1	true
53130	42864203125	7053309375	2	true	0	false	0	false
53126	17217357421875	2321703857421870	0	false	26	true	0	false
53124	30994654296875	795337734375	6	true	0	false	0	false
53122	242637353515625	9553279296875	0	false	0	false	1	true
53119	17248849609375	64662470703125	0	false	0	false	14	true
53118	156445966796875	488664404296875	0	false	0	false	9	true
53114	4328562109375	7261896875	8	true	0	false	0	false
53113	677185107421875	3565956298828120	0	false	0	false	6	true
53112	597619580078125	2424859619140620	13	true	0	false	0	false
53111	41728310546875	3003950927734370	0	false	0	false	6	true
53106	4061610595703120	53420107421875	9	true	0	false	0	false
53105	210067724609375	58207275390625	0	false	0	false	6	true
53104	6345924682617180	728374072265625	11	true	0	false	2	true
53102	572302587890625	43196220703125	5	true	0	false	0	false
53099	86299375	74806318359375	0	false	0	false	7	true
53094	10133529296875	741953125	0	false	0	false	10	true
53091	67337744140625	3036571484375	0	false	0	false	12	true
53090	13088349609375	30273685546875	0	false	9	true	2	true
53086	4471435546875	540582275390625	0	false	0	false	10	true
53085	89016533203125	348554345703125	0	false	0	false	11	true
53084	96465322265625	3441335693359370	0	false	0	false	9	true
53082	8897353515625	7576546020507810	10	true	0	false	0	false
53079	1918223388671870	4200990625	24	true	0	false	1	true
53078	552789306640625	40518953125	0	false	0	false	10	true
53074	15173623046875	618703271484375	0	false	0	false	17	true
53072	6883882446289060	153600595703125	0	false	0	false	6	true
53070	46660015625	2372326904296870	7	true	0	false	0	false
53069	404587265625	500056884765625	0	false	0	false	11	true
53068	399201015625	545519921875	0	false	0	false	12	true
53066	3978015234375	4034423583984370	0	false	0	false	11	true
53064	4143397265625	34362919921875	17	true	0	false	2	true
53056	25585142578125	4.88987e+16	0	false	0	false	6	true
53055	311053359375	206329345703125	5	true	0	false	8	true
53054	307164765625	61119384765625	18	true	0	false	2	true
53052	32561646484375	7270991821289060	0	false	0	false	10	true
53050	4934724609375	1678515234375	20	true	1	true	0	false
53046	4751952734375	727651953125	7	true	0	false	0	false
53045	6358576049804680	11518208984375	0	false	0	false	11	true
53044	2264049072265620	12791626953125	0	false	4	true	0	false
53041	332637734375	20120625	0	false	0	false	12	true
53039	491345859375	42078564453125	8	true	0	false	0	false
53038	496405234375	65223994140625	13	true	0	false	0	false
53036	48536703125	83823935546875	12	true	0	false	5	true
53030	22830255859375	791031875	0	false	0	false	1	true
53022	43621265625	74744640625	0	false	10	true	8	true
53014	4962821875	711168203125	19	true	0	false	0	false
53012	4953413671875	126643720703125	0	false	8	true	0	false
53011	4554073046875	774990703125	13	true	0	false	0	false
53010	4619132421875	780780390625	32	true	0	false	0	false
53008	439895859375	792104140625	38	true	0	false	27	true
53003	4921013671875	778024296875	11	true	0	false	0	false
53002	4835719921875	783365390625	8	true	0	false	0	false
52998	489868046875	2243867431640620	24	true	0	false	0	false
