# Supplementary material for: A Novel Liquid Biopsy Method Based on Specific Combinations of Vesicular Markers Allows Us to Discriminate Prostate Cancer from Hyperplasia
Source: Cells. 2024 Jul 31;13(15):1286. doi: 10.3390/cells13151286 (PMC11311686; doi:10.3390/cells13151286)
Supplement: Supplementary file 1 [file cells-13-01286-s001.zip › Dataset S1-Raw data CODI BiliGeCT Prostata/Raw data CODI BiliGeCT Prostata/100223_STAT3_Cyclin_D1_GE21-06-1__counting_scatter.xlsx]

## Sheet: 100223_STAT3_Cyclin_D1_GE21-06-
counting parameters
radius (nm)	300
bin width (nm)	20
locs in bin threshold	1
active channels
channel name	channel reference	min	max
Channel 0	ch0	1	10000000
Channel 1	ch1	1	10000000
Channel 2	ch2	1	10000000
clusters are positive for a channel if their counts fall within min (inclusive) and max (exclusive) for that channel
	population phenotypes	number of clusters
triple positive	Channel 0, Channel 1, Channel 2	22
double positive	Channel 0, Channel 1	1
double positive	Channel 0, Channel 2	65
double positive	Channel 1, Channel 2	2
single positive	Channel 0	35
single positive	Channel 1	0
single positive	Channel 2	98
	total positive clusters	223
24 clusters were negative for every channel
all positive clusters are listed here
columns show counts and positivity for channels with thresholds switched on
to see the full data including negative clusters please export a csv from the counting histogram rather than the counting scatter plot
cluster id	centroid x (nm)	centroid y (nm)	count for Channel 0	positive for Channel 0	count for Channel 1	positive for Channel 1	count for Channel 2	positive for Channel 2
17488	121524248046875	7383690625	2	true	0	false	20	true
17487	103626240234375	74712296875	3	true	0	false	2	true
17485	12931763671875	75587640625	0	false	0	false	3	true
17484	1139006640625	77605.5	0	false	0	false	1	true
17481	14936166015625	75724734375	0	false	0	false	3	true
17480	13490037109375	6987840625	1	true	1	true	8	true
17479	1306503125	715376171875	1	true	0	false	5	true
17477	103275126953125	79344	7	true	0	false	2	true
17476	111619296875	699340234375	0	false	0	false	3	true
17472	122595244140625	6519453515625	1	true	0	false	0	false
17470	1907953125	760752890625	3	true	0	false	1	true
17469	17766044921875	74796515625	6	true	0	false	8	true
17468	934013427734375	793237265625	11	true	0	false	1	true
17467	1.47924e+16	793589609375	4	true	0	false	0	false
17466	3015508056640620	774679453125	2	true	0	false	8	true
17465	317968896484375	788477265625	16	true	0	false	1	true
17464	1269987060546870	72476703125	3	true	0	false	0	false
17463	3044337646484370	708246640625	2	true	0	false	1	true
17458	47905546875	77304796875	10	true	0	false	1	true
17457	6314732421875	78207234375	1	true	0	false	9	true
17455	3255788818359370	72673859375	9	true	0	false	4	true
17452	533891064453125	720364375	3	true	0	false	4	true
17451	691435302734375	7202015625	1	true	0	false	3	true
17447	6805037109375	735172734375	1	true	0	false	9	true
17445	72572431640625	75938265625	1	true	0	false	2	true
17443	2274798046875	735573828125	1	true	0	false	3	true
17442	267336328125	74918.5	0	false	0	false	9	true
17440	17988103515625	70474.75	13	true	0	false	0	false
17439	19340.5	696600859375	13	true	0	false	7	true
17437	1.76613e+16	761453671875	1	true	0	false	1	true
17432	3907355712890620	6543090625	15	true	0	false	0	false
17431	505218701171875	65686078125	7	true	0	false	0	false
17425	1.70359e+16	656380546875	1	true	0	false	6	true
17422	1966051953125	6466676171875	0	false	0	false	7	true
17421	1959201953125	657196015625	1	true	6	true	1	true
17419	20632353515625	633527421875	3	true	0	false	5	true
17417	60682724609375	671405234375	2	true	0	false	3	true
17416	21598396484375	671022109375	0	false	0	false	1	true
17412	24705263671875	69244734375	1	true	0	false	3	true
17409	2128004150390620	6240246484375	1	true	0	false	0	false
17404	453944677734375	610507890625	5	true	0	false	12	true
17401	1.28848e+16	5930273046875	0	false	0	false	10	true
17400	27607146484375	703844609375	0	false	0	false	19	true
17397	957414453125	667206015625	0	false	0	false	1	true
17394	2498772265625	617734609375	1	true	0	false	2	true
17393	26667279296875	6416660546875	0	false	0	false	9	true
17392	23247703125	6396654296875	0	false	0	false	5	true
17388	28775431640625	738108828125	2	true	0	false	12	true
17387	27537466796875	7774746875	0	false	0	false	2	true
17386	31460375	785770625	1	true	0	false	1	true
17381	115176123046875	5950834375	1	true	0	false	0	false
17379	15794576171875	641113046875	21	true	0	false	1	true
17376	59843935546875	5366251171875	0	false	0	false	8	true
17375	74593837890625	5409604296875	0	false	0	false	5	true
17374	468131640625	51870125	4	true	1	true	3	true
17373	599028466796875	5160204296875	2	true	0	false	2	true
17372	6857833984375	566248984375	0	false	0	false	14	true
17369	8451978515625	5193291796875	4	true	0	false	3	true
17365	2720418701171870	4757320703125	1	true	0	false	0	false
17363	5239833984375	4646755859375	0	false	0	false	5	true
17362	13275125	518958515625	0	false	0	false	10	true
17361	12466587890625	5567262109375	0	false	0	false	13	true
17358	1694835546875	5544281640625	0	false	0	false	3	true
17353	28632240234375	63648890625	3	true	0	false	0	false
17352	276394580078125	5466351953125	0	false	0	false	3	true
17350	32723935546875	7101503125	2	true	0	false	0	false
17349	347106015625	736143125	0	false	0	false	4	true
17346	3132112890625	682488984375	0	false	0	false	4	true
17344	3996990625	7602471875	17	true	0	false	26	true
17343	3836617578125	766558984375	9	true	0	false	3	true
17342	2603045654296870	41250859375	0	false	0	false	8	true
17341	1779700927734370	4071987109375	0	false	0	false	10	true
17340	2958465234375	5937966015625	0	false	0	false	5	true
17339	2892723046875	571334296875	0	false	0	false	8	true
17337	28124986328125	540207109375	0	false	0	false	4	true
17335	2916613037109370	4225730859375	0	false	0	false	8	true
17333	439209921875	766246328125	2	true	0	false	2	true
17329	32115369140625	5479691015625	0	false	0	false	7	true
17327	41486943359375	402290546875	2	true	0	false	10	true
17325	3096771484375	63411359375	0	false	0	false	1	true
17323	112310498046875	4356993359375	0	false	0	false	1	true
17318	5786970703125	424986328125	0	false	0	false	1	true
17314	407920390625	6305181640625	2	true	0	false	5	true
17313	3964423828125	645671328125	0	false	0	false	9	true
17310	3803387890625	659827734375	0	false	0	false	8	true
17307	3673324609375	6211044140625	0	false	0	false	12	true
17303	432918994140625	3569520703125	1	true	0	false	6	true
17302	232193505859375	351857890625	0	false	0	false	11	true
17301	93725244140625	31514095703125	0	false	0	false	9	true
17299	83100078125	351823125	0	false	0	false	7	true
17293	553458154296875	3332362890625	0	false	0	false	4	true
17292	8915232421875	4511629296875	0	false	0	false	5	true
17291	703543310546875	450668203125	0	false	0	false	3	true
17285	12525634765625	449848671875	0	false	0	false	2	true
17282	21887791015625	551240078125	33	true	5	true	40	true
17281	2189257421875	5524513671875	46	true	3	true	48	true
17280	22016220703125	5514453125	38	true	5	true	40	true
17278	21708908203125	5538861328125	40	true	0	false	33	true
17277	21602337890625	5539610546875	31	true	0	false	29	true
17276	2222753125	5528808984375	24	true	1	true	40	true
17271	21654025390625	557599921875	18	true	5	true	38	true
17270	452626484375	6464276953125	0	false	0	false	12	true
17267	2234927734375	5276594140625	4	true	0	false	0	false
17264	34065640625	516706171875	0	false	0	false	12	true
17263	3582746875	507844609375	5	true	0	false	4	true
17261	38429234375	5195561328125	0	false	1	true	6	true
17260	4034237890625	5085686328125	2	true	0	false	6	true
17257	31057267578125	4997486328125	5	true	0	false	1	true
17256	3695297265625	48004375	1	true	0	false	1	true
17250	854359375	135014833984375	1	true	0	false	5	true
17249	816731494140625	1493453515625	2	true	0	false	11	true
17248	3914535400390620	2495890625	1	true	0	false	0	false
17247	1420110595703120	2401962890625	0	false	0	false	5	true
17244	4.86913e+16	2089058203125	5	true	0	false	0	false
17241	83160703125	25418369140625	1	true	0	false	1	true
17239	975902734375	27553689453125	0	false	0	false	7	true
17238	9709162109375	20839275390625	0	false	0	false	6	true
17237	117227177734375	2030657421875	0	false	0	false	3	true
17233	740715087890625	22647865234375	0	false	0	false	7	true
17229	659161328125	18823822265625	1	true	0	false	6	true
17227	224381103515625	17973087890625	0	false	0	false	5	true
17225	142112275390625	28623271484375	0	false	0	false	4	true
17224	4117161328125	5787331640625	0	false	0	false	10	true
17219	632482666015625	16524609375	0	false	0	false	9	true
17215	475111484375	6061325390625	0	false	0	false	1	true
17213	4392649609375	5675619921875	1	true	0	false	0	false
17212	23719931640625	3409269140625	0	false	0	false	7	true
17211	24346150390625	35317453125	5	true	1	true	2	true
17209	23357564453125	3111869140625	0	false	0	false	6	true
17208	23325234375	3786093359375	9	true	0	false	0	false
17207	261295078125	3996471484375	0	false	0	false	7	true
17206	25844	31563224609375	0	false	0	false	6	true
17202	3020355859375	3832528125	0	false	0	false	10	true
17201	329332734375	36273078125	0	false	0	false	1	true
17200	2428002734375	4683289453125	0	false	0	false	1	true
17199	20802890625	481127265625	0	false	0	false	2	true
17198	24082501953125	4278230859375	0	false	0	false	7	true
17195	2384189453125	2672530859375	0	false	0	false	6	true
17193	2955472265625	33762265625	0	false	0	false	7	true
17186	3627306640625	3532509375	0	false	0	false	6	true
17181	833733203125	30543671875	9	true	0	false	0	false
17179	1432096875	24618412109375	1	true	0	false	0	false
17176	32157478515625	28300111328125	41	true	0	false	32	true
17175	3207553515625	2840575390625	35	true	0	false	32	true
17174	3163178515625	28290728515625	34	true	0	false	42	true
17173	31698859375	28357328125	36	true	0	false	46	true
17171	324486796875	28368716796875	31	true	3	true	24	true
17169	314957421875	28521662109375	35	true	0	false	29	true
17166	3303607421875	28290703125	11	true	1	true	19	true
17164	3359254296875	28385689453125	6	true	0	false	33	true
17162	2136603515625	21740693359375	0	false	0	false	6	true
17161	206928984375	22905732421875	17	true	0	false	0	false
17160	2339891796875	162530517578125	4	true	0	false	2	true
17159	2191103515625	16791234375	7	true	0	false	1	true
17158	15749931640625	21065787109375	9	true	0	false	0	false
17157	1742603125	1955024609375	0	false	0	false	14	true
17156	193574375	3596744140625	0	false	0	false	5	true
17155	1609632421875	3698887109375	0	false	0	false	6	true
17154	1683621484375	4312531640625	1	true	1	true	8	true
17153	1798599609375	4095014453125	0	false	0	false	6	true
17149	24358109375	13075642578125	0	false	0	false	3	true
17146	186467421875	31641302734375	0	false	15	true	16	true
17145	17063177734375	3242433984375	0	false	0	false	9	true
17141	26923845703125	17550703125	0	false	0	false	9	true
17137	326859140625	26109283203125	0	false	0	false	3	true
17132	24887861328125	2482133203125	0	false	0	false	12	true
17127	314331484375	2311481640625	14	true	0	false	0	false
17119	30179890625	16628337890625	11	true	0	false	0	false
17116	1.79948e+16	146818076171875	0	false	0	false	13	true
17115	222912841796875	141620283203125	12	true	1	true	5	true
17110	3310565234375	412179375	5	true	0	false	0	false
17109	3436976953125	42272328125	0	false	0	false	12	true
17107	3650932421875	4142871484375	1	true	0	false	7	true
17105	4012488671875	4122425390625	15	true	1	true	16	true
17102	3560322265625	10191447265625	13	true	0	false	18	true
17101	36001859375	10462931640625	10	true	9	true	38	true
17099	3943355859375	2353408984375	1	true	0	false	6	true
17097	3795930078125	122186181640625	0	false	0	false	10	true
17095	381174140625	139156064453125	4	true	1	true	6	true
17093	491040703125	78611828125	11	true	0	false	0	false
17092	4128886328125	1584268359375	0	false	0	false	8	true
17090	3272015625	12440078125	11	true	1	true	0	false
17089	342054765625	151466943359375	18	true	0	false	0	false
17083	31092841796875	92197177734375	0	false	0	false	7	true
17080	1939403125	94752744140625	13	true	0	false	0	false
17079	18441.25	89952568359375	0	false	0	false	10	true
17078	159476083984375	1218856640625	0	false	0	false	4	true
17077	18036064453125	135563388671875	12	true	0	false	0	false
17074	132210537109375	87789560546875	0	false	0	false	5	true
17073	155021279296875	75212392578125	0	false	0	false	5	true
17066	212597265625	444150537109375	13	true	0	false	0	false
17065	2477018359375	616326123046875	5	true	0	false	1	true
17063	28023275390625	665528759765625	0	false	0	false	9	true
17060	94152109375	887437109375	0	false	0	false	3	true
17059	703531103515625	722212060546875	0	false	0	false	7	true
17056	176038515625	1.3508e+16	6	true	0	false	0	false
17055	19054037109375	1.16837e+16	4	true	0	false	0	false
17053	162278037109375	40097177734375	0	false	0	false	1	true
17049	2222822021484370	814481640625	0	false	0	false	2	true
17047	638104248046875	1092779296875	16	true	0	false	0	false
17043	636488330078125	1897226318359370	0	false	0	false	4	true
17041	4634562890625	3804782421875	0	false	0	false	1	true
17039	232561953125	89606494140625	12	true	0	false	0	false
17038	4641930078125	16464666015625	30	true	10	true	16	true
17037	4644834765625	161447275390625	14	true	9	true	12	true
17036	46821296875	163925859375	37	true	1	true	17	true
17033	4708137890625	16180310546875	30	true	1	true	20	true
17032	47411125	16977125	9	true	0	false	16	true
17031	4707091015625	17107224609375	20	true	0	false	12	true
17027	4655068359375	27819005859375	0	false	0	false	5	true
17025	482324453125	4371968359375	0	false	0	false	1	true
17021	102769189453125	4047363525390620	0	false	0	false	6	true
17018	4384080859375	3308447265625	1	true	0	false	2	true
17016	4828766015625	3366115625	1	true	0	false	6	true
17014	460442578125	9307087890625	2	true	1	true	20	true
17013	46328734375	93055625	7	true	0	false	7	true
17009	4729095703125	81920068359375	15	true	0	false	0	false
17008	4576515625	696494921875	12	true	1	true	13	true
17007	4651177734375	472441845703125	6	true	0	false	4	true
17006	490426796875	117083037109375	4	true	0	false	0	false
16997	4259890234375	285168701171875	9	true	0	false	0	false
16995	3182956640625	21816767578125	0	false	0	false	2	true
16993	1.37335e+16	1.32105e+16	0	false	0	false	7	true
