# Supplementary material for: A Novel Liquid Biopsy Method Based on Specific Combinations of Vesicular Markers Allows Us to Discriminate Prostate Cancer from Hyperplasia
Source: Cells. 2024 Jul 31;13(15):1286. doi: 10.3390/cells13151286 (PMC11311686; doi:10.3390/cells13151286)
Supplement: Supplementary file 1 [file cells-13-01286-s001.zip › Dataset S1-Raw data CODI BiliGeCT Prostata/Raw data CODI BiliGeCT Prostata/100223_STAT3_Cyclin_D1_GE21-06-2__counting_scatter.xlsx]

## Sheet: 100223_STAT3_Cyclin_D1_GE21-06-
counting parameters
radius (nm)	300
bin width (nm)	20
locs in bin threshold	1
active channels
channel name	channel reference	min	max
Channel 0	ch0	1	10000000
Channel 1	ch1	1	10000000
Channel 2	ch2	1	10000000
clusters are positive for a channel if their counts fall within min (inclusive) and max (exclusive) for that channel
	population phenotypes	number of clusters
triple positive	Channel 0, Channel 1, Channel 2	10
double positive	Channel 0, Channel 1	6
double positive	Channel 0, Channel 2	18
double positive	Channel 1, Channel 2	2
single positive	Channel 0	65
single positive	Channel 1	3
single positive	Channel 2	11
	total positive clusters	115
16 clusters were negative for every channel
all positive clusters are listed here
columns show counts and positivity for channels with thresholds switched on
to see the full data including negative clusters please export a csv from the counting histogram rather than the counting scatter plot
cluster id	centroid x (nm)	centroid y (nm)	count for Channel 0	positive for Channel 0	count for Channel 1	positive for Channel 1	count for Channel 2	positive for Channel 2
10048	2683349853515620	69618125	0	false	0	false	12	true
10047	6581029052734370	699521953125	7	true	0	false	2	true
10045	3355006103515620	717838828125	11	true	0	false	5	true
10043	3197446044921870	735510546875	4	true	0	false	0	false
10041	48608466796875	6903059375	7	true	0	false	1	true
10040	17040693359375	7806946875	20	true	0	false	0	false
10039	15959013671875	778238359375	19	true	0	false	0	false
10038	688012841796875	75513375	3	true	0	false	0	false
10035	313031640625	77185703125	6	true	0	false	1	true
10033	5121690063476560	79663609375	8	true	0	false	0	false
10030	758077099609375	70579390625	4	true	0	false	1	true
10028	19096005859375	6706015625	1	true	0	false	3	true
10025	865231689453125	75272875	3	true	0	false	0	false
10023	971614453125	7574253125	4	true	0	false	0	false
10022	1074957421875	5885480859375	5	true	0	false	0	false
10021	12157974609375	6184791015625	7	true	0	false	0	false
10019	922269140625	6350819921875	1	true	0	false	0	false
10017	124677724609375	7691728125	0	false	0	false	2	true
10015	687996533203125	6540562890625	2	true	0	false	0	false
10013	108273212890625	71126203125	1	true	0	false	0	false
10012	156394326171875	6089839453125	7	true	0	false	0	false
10011	137194501953125	6154419140625	11	true	0	false	0	false
10010	17624798828125	754061953125	4	true	0	false	2	true
10009	18151546875	74411640625	2	true	1	true	11	true
10004	16827990234375	71273515625	12	true	0	false	0	false
10002	18144546875	785128984375	2	true	0	false	1	true
10000	2094561328125	7685940625	10	true	0	false	0	false
9999	2276558203125	749385390625	2	true	0	false	1	true
9994	3353591064453120	56084515625	0	false	0	false	9	true
9993	1958068115234370	563322734375	2	true	1	true	0	false
9992	58044306640625	578114296875	7	true	0	false	3	true
9991	601728759765625	5515796875	4	true	0	false	1	true
9989	65575546875	5997612109375	6	true	1	true	4	true
9986	9393642578125	591540078125	0	false	0	false	12	true
9985	2.91031e+16	6192116015625	7	true	0	false	1	true
9982	1250262109375	67460890625	0	false	7	true	0	false
9981	114589453125	658260625	7	true	0	false	0	false
9974	841708203125	5556151171875	4	true	0	false	0	false
9971	2738066015625	7686428125	1	true	0	false	0	false
9969	101761025390625	5259580859375	5	true	0	false	12	true
9967	20303115234375	59873421875	17	true	0	false	0	false
9965	30197154296875	72562.25	6	true	0	false	0	false
9962	263615771484375	5145758984375	1	true	0	false	0	false
9961	58455576171875	516506796875	7	true	1	true	0	false
9957	23307111328125	6316090625	2	true	0	false	0	false
9955	137307666015625	5457801953125	4	true	1	true	0	false
9952	466900234375	6321578125	1	true	0	false	0	false
9951	40308453125	71845.25	1	true	0	false	0	false
9950	24274216796875	55211359375	11	true	0	false	0	false
9949	26070611328125	5885660546875	1	true	0	false	0	false
9942	18802755859375	56212609375	15	true	0	false	0	false
9940	386795390625	550260078125	8	true	0	false	0	false
9939	413842890625	5499083203125	4	true	0	false	0	false
9938	3632949609375	5180391015625	6	true	0	false	0	false
9937	31472083984375	553835703125	11	true	0	false	0	false
9930	8538633422851560	23122	5	true	0	false	0	false
9929	242576025390625	236888984375	1	true	0	false	6	true
9928	536933203125	95762431640625	6	true	0	false	0	false
9927	43317666015625	1071996484375	12	true	0	false	0	false
9926	109919091796875	143512705078125	0	false	0	false	8	true
9924	2949791259765620	771280322265625	0	false	1	true	7	true
9923	257729296875	69753671875	0	false	16	true	0	false
9922	188571328125	5163309375	47	true	4	true	42	true
9921	188881328125	51509	42	true	4	true	46	true
9920	414606396484375	3792901171875	1	true	0	false	10	true
9919	60324541015625	391097109375	9	true	0	false	2	true
9916	67957998046875	428685234375	12	true	0	false	0	false
9915	5921595703125	4135126953125	2	true	0	false	0	false
9906	85488505859375	348300234375	3	true	1	true	2	true
9905	97704951171875	3280690625	5	true	0	false	0	false
9904	905693359375	2664554931640620	1	true	6	true	5	true
9903	9354083984375	199009619140625	5	true	0	false	0	false
9901	106132314453125	243623974609375	2	true	0	false	0	false
9897	18645724609375	514273515625	70	true	0	false	53	true
9896	11642919921875	690790869140625	0	false	0	false	12	true
9895	105619892578125	787548095703125	0	false	0	false	7	true
9893	123645546875	605047998046875	13	true	0	false	0	false
9892	647705419921875	28516515625	6	true	1	true	0	false
9889	18253466796875	5160915234375	20	true	4	true	14	true
9888	52795029296875	3243556640625	0	false	0	false	9	true
9887	676750830078125	363098388671875	4	true	0	false	0	false
9883	11539126953125	482260693359375	12	true	1	true	1	true
9877	1.3938e+16	40832390625	0	false	0	false	6	true
9875	2460669677734370	34577421875	1	true	0	false	0	false
9868	1810062109375	513148125	13	true	2	true	24	true
9867	18187849609375	511123203125	15	true	0	false	18	true
9859	11298123046875	4183891796875	0	false	0	false	7	true
9857	11482009765625	100937890625	0	false	8	true	1	true
9853	149304501953125	4587862890625	4	true	0	false	0	false
9848	17959171875	2655412109375	4	true	0	false	0	false
9847	191786328125	27904388671875	8	true	0	false	0	false
9845	18850052734375	2257309765625	4	true	0	false	0	false
9839	249819921875	407037734375	20	true	0	false	0	false
9833	18705734375	13703884765625	9	true	0	false	0	false
9830	449525859375	29491716796875	7	true	0	false	0	false
9829	461233828125	3516290234375	8	true	0	false	0	false
9825	359438828125	32442484375	12	true	0	false	0	false
9824	277794765625	146537431640625	12	true	0	false	0	false
9823	26550509765625	135532001953125	11	true	0	false	0	false
9821	238321796875	11089517578125	0	false	0	false	3	true
9816	368032421875	12265177734375	7	true	0	false	0	false
9815	3750153125	142391181640625	15	true	1	true	0	false
9814	385728515625	11937265625	15	true	1	true	2	true
9812	404971484375	22717451171875	11	true	0	false	0	false
9811	4537726953125	2312412890625	7	true	0	false	0	false
9809	34751109375	11555609375	13	true	0	false	0	false
9807	374576875	1652623828125	11	true	0	false	0	false
9803	3410687890625	638651220703125	4	true	1	true	0	false
9798	205970546875	5844779296875	8	true	0	false	0	false
9795	20429302734375	1.07619e+16	11	true	0	false	0	false
9794	48646984375	3512114990234370	7	true	0	false	0	false
9793	487466015625	586819921875	11	true	0	false	0	false
9791	465601015625	39391455078125	10	true	0	false	0	false
9790	4509623046875	6325891723632810	19	true	0	false	0	false
9785	40588109375	4270823669433590	0	false	6	true	0	false
