# Supplementary material for: A Novel Liquid Biopsy Method Based on Specific Combinations of Vesicular Markers Allows Us to Discriminate Prostate Cancer from Hyperplasia
Source: Cells. 2024 Jul 31;13(15):1286. doi: 10.3390/cells13151286 (PMC11311686; doi:10.3390/cells13151286)
Supplement: Supplementary file 1 [file cells-13-01286-s001.zip › Dataset S1-Raw data CODI BiliGeCT Prostata/Raw data CODI BiliGeCT Prostata/100223_STAT3_Cyclin_D1_GE21-06-3__counting_scatter.xlsx]

## Sheet: 100223_STAT3_Cyclin_D1_GE21-06-
counting parameters
radius (nm)	300
bin width (nm)	20
locs in bin threshold	1
active channels
channel name	channel reference	min	max
Channel 0	ch0	1	10000000
Channel 1	ch1	1	10000000
Channel 2	ch2	1	10000000
clusters are positive for a channel if their counts fall within min (inclusive) and max (exclusive) for that channel
	population phenotypes	number of clusters
triple positive	Channel 0, Channel 1, Channel 2	9
double positive	Channel 0, Channel 1	2
double positive	Channel 0, Channel 2	76
double positive	Channel 1, Channel 2	1
single positive	Channel 0	44
single positive	Channel 1	1
single positive	Channel 2	103
	total positive clusters	236
24 clusters were negative for every channel
all positive clusters are listed here
columns show counts and positivity for channels with thresholds switched on
to see the full data including negative clusters please export a csv from the counting histogram rather than the counting scatter plot
cluster id	centroid x (nm)	centroid y (nm)	count for Channel 0	positive for Channel 0	count for Channel 1	positive for Channel 1	count for Channel 2	positive for Channel 2
16775	6987037109375	666890390625	0	false	0	false	5	true
16774	617304931640625	6542487890625	1	true	0	false	9	true
16773	45816494140625	669947109375	1	true	0	false	8	true
16771	3434240478515620	65055375	4	true	0	false	14	true
16770	32993408203125	65504890625	9	true	0	false	5	true
16766	811871533203125	65231765625	1	true	0	false	13	true
16765	97954599609375	6549139453125	1	true	0	false	1	true
16763	2369734130859370	6362260546875	1	true	0	false	8	true
16760	7307978515625	7014534375	1	true	2	true	2	true
16759	10572431640625	6825803125	0	false	0	false	11	true
16758	118787021484375	680405625	0	false	0	false	9	true
16756	89254833984375	675056484375	0	false	0	false	9	true
16755	135501884765625	66736703125	12	true	0	false	2	true
16754	136448056640625	660449921875	13	true	0	false	0	false
16752	12766265625	701194453125	1	true	0	false	0	false
16750	132571123046875	64153453125	5	true	0	false	6	true
16744	1.0329e+16	6461591796875	1	true	11	true	1	true
16743	499103857421875	70543921875	1	true	0	false	1	true
16741	445786279296875	73610.25	2	true	0	false	0	false
16738	109358505859375	71146203125	0	false	0	false	13	true
16736	2081472412109370	705416015625	1	true	0	false	3	true
16734	1.72744e+16	679276875	1	true	0	false	8	true
16731	420087841796875	600640859375	0	false	0	false	4	true
16730	4419025390625	5774172265625	0	false	0	false	3	true
16729	2535687255859370	582709375	0	false	0	false	7	true
16726	6136112060546870	58262.25	1	true	0	false	9	true
16725	342387939453125	61810140625	0	false	1	true	6	true
16721	487236376953125	5308544140625	4	true	0	false	5	true
16720	62794873046875	5288731640625	4	true	0	false	7	true
16718	223572265625	55120515625	1	true	0	false	10	true
16717	92088017578125	5379403515625	10	true	0	false	0	false
16716	783723486328125	533115859375	9	true	0	false	0	false
16715	13668369140625	525862734375	1	true	0	false	9	true
16714	11985294921875	5223012109375	6	true	0	false	8	true
16708	578928466796875	5057638671875	1	true	0	false	8	true
16703	16566001953125	69187421875	7	true	0	false	0	false
16702	159722373046875	711726953125	0	false	0	false	5	true
16701	69213125	777053671875	0	false	0	false	4	true
16700	58198125	781826328125	5	true	0	false	0	false
16698	111673212890625	6224904296875	0	false	0	false	1	true
16697	86283056640625	6190449609375	2	true	0	false	4	true
16696	88857373046875	6296276171875	8	true	0	false	0	false
16692	350386865234375	785230234375	0	false	0	false	6	true
16691	1691903125	6347210546875	2	true	0	false	16	true
16690	1730573046875	6292401953125	0	false	0	false	12	true
16688	99654873046875	58728578125	8	true	0	false	0	false
16687	216014794921875	778808671875	2	true	0	false	8	true
16686	7499869995117180	776074375	6	true	0	false	0	false
16685	74338203125	7566434375	3	true	0	false	11	true
16684	84701923828125	756002109375	7	true	0	false	2	true
16674	698816552734375	59506.25	1	true	0	false	6	true
16673	96886279296875	7925584375	14	true	0	false	1	true
16672	1217356640625	788804453125	2	true	0	false	7	true
16669	16863322265625	662850390625	0	false	0	false	2	true
16667	13546255859375	763109609375	1	true	0	false	2	true
16664	2806454833984370	513652421875	2	true	0	false	5	true
16660	1958096875	6635890625	1	true	0	false	4	true
16658	157631767578125	7852346875	4	true	0	false	0	false
16657	19829984375	6957203125	1	true	0	false	2	true
16655	11091865234375	4560691796875	0	false	0	false	12	true
16654	11119013671875	4626930078125	7	true	0	false	0	false
16653	1.35091e+16	4760351171875	6	true	0	false	1	true
16652	289312890625	47680015625	0	false	0	false	10	true
16651	275789453125	461194453125	0	false	0	false	12	true
16648	497766552734375	47457109375	0	false	0	false	7	true
16646	123082744140625	4797330859375	10	true	0	false	1	true
16643	104231298828125	4110569140625	0	false	0	false	12	true
16642	111456455078125	4201754296875	13	true	0	false	0	false
16632	158293896484375	735641484375	0	false	0	false	6	true
16630	18610873046875	778977421875	0	false	0	false	2	true
16629	2316860546875	7214365625	3	true	1	true	16	true
16628	2128670703125	7350578125	6	true	1	true	3	true
16627	19728068359375	756346484375	1	true	0	false	15	true
16626	2108409765625	76274421875	1	true	0	false	7	true
16625	97239482421875	56003046875	5	true	0	false	9	true
16624	10509599609375	56386625	2	true	0	false	9	true
16622	23399783203125	687290546875	1	true	0	false	9	true
16621	12785791015625	5498408203125	0	false	0	false	1	true
16613	9690263671875	3170687109375	0	false	0	false	7	true
16612	8493169921875	3462841015625	0	false	0	false	4	true
16611	666204736328125	361936796875	0	false	0	false	15	true
16610	609844384765625	3774543359375	0	false	0	false	7	true
16608	804593017578125	42509234375	1	true	0	false	10	true
16604	1635744873046870	4360221875	5	true	0	false	0	false
16603	131781826171875	39287859375	0	false	0	false	7	true
16602	1133433203125	379737578125	0	false	0	false	7	true
16600	103788388671875	3511040234375	0	false	0	false	13	true
16597	91280908203125	26898068359375	0	false	0	false	8	true
16589	8350564453125	4305834765625	1	true	0	false	5	true
16588	585654638671875	41724015625	4	true	0	false	1	true
16584	16158384765625	5855904296875	1	true	0	false	0	false
16582	25603861328125	696526171875	11	true	0	false	0	false
16581	620970849609375	24187595703125	5	true	1	true	1	true
16578	26193095703125	75030265625	1	true	0	false	1	true
16577	2.00692e+16	3386880859375	0	false	0	false	2	true
16576	3946570068359370	357129765625	0	false	0	false	3	true
16570	275481796875	64763859375	0	false	0	false	10	true
16569	101764951171875	501120625	0	false	0	false	8	true
16568	8577404296875	4859371875	0	false	0	false	10	true
16565	206673671875	594852578125	0	false	0	false	15	true
16564	20025505859375	6175019921875	6	true	0	false	0	false
16563	21893162109375	5357513671875	2	true	0	false	8	true
16562	2176937890625	5531444921875	0	false	0	false	7	true
16560	21187498046875	57166640625	6	true	0	false	3	true
16559	23957755859375	6042487890625	2	true	0	false	13	true
16558	25204861328125	6002924609375	8	true	0	false	0	false
16557	16685640625	550081796875	2	true	0	false	12	true
16556	17319486328125	5375334765625	1	true	0	false	11	true
16554	24159548828125	6297307421875	0	false	0	false	10	true
16546	1752116015625	5141412890625	0	false	0	false	4	true
16544	157227314453125	505928125	0	false	0	false	3	true
16540	24409947265625	57897265625	1	true	0	false	7	true
16538	51090185546875	21701193359375	0	false	0	false	7	true
16537	480151318359375	31167923828125	0	false	0	false	6	true
16536	5979728515625	321624375	0	false	0	false	2	true
16531	3742912890625	756091640625	7	true	0	false	0	false
16530	3711994140625	750002265625	6	true	0	false	0	false
16528	361835078125	77186703125	17	true	1	true	1	true
16527	332526484375	747316328125	1	true	0	false	2	true
16525	29595302734375	772346953125	1	true	0	false	6	true
16524	30265970703125	793791328125	14	true	0	false	0	false
16520	3875298046875	71665296875	5	true	0	false	0	false
16515	8418917846679680	20993232421875	0	false	0	false	6	true
16514	1430886962890620	2160077734375	0	false	0	false	12	true
16512	1578887939453120	23482306640625	6	true	0	false	9	true
16510	26783837890625	24487501953125	0	false	0	false	9	true
16505	3454674609375	627077109375	1	true	0	false	4	true
16504	3298065234375	60632921875	0	false	0	false	12	true
16503	4505609765625	596041796875	13	true	0	false	1	true
16502	4395690625	605847578125	6	true	0	false	0	false
16501	3817678125	64498015625	0	false	0	false	1	true
16498	4427040234375	5717272265625	3	true	0	false	0	false
16496	4113581640625	6147433203125	7	true	0	false	0	false
16487	20699216796875	3869609765625	0	false	0	false	8	true
16486	2100870703125	3717140625	4	true	0	false	0	false
16485	2268369140625	39030.5	2	true	0	false	5	true
16483	16939048828125	41189	2	true	0	false	9	true
16481	107719072265625	21044177734375	1	true	0	false	12	true
16480	11942330078125	2089519921875	8	true	0	false	0	false
16479	22633880859375	3492123828125	0	false	0	false	7	true
16478	17582787109375	3579584375	5	true	0	false	1	true
16475	20328103515625	13505001953125	0	false	0	false	7	true
16474	19070955078125	136113818359375	10	true	0	false	0	false
16473	15793162109375	132619853515625	0	false	0	false	4	true
16472	16481763671875	1180711328125	0	false	0	false	10	true
16466	21810759765625	158924638671875	0	false	0	false	1	true
16464	10110708984375	17858951171875	0	false	0	false	5	true
16463	1647051171875	970277734375	0	false	0	false	7	true
16462	159727353515625	8642240234375	0	false	0	false	8	true
16459	14472013671875	92972041015625	7	true	1	true	3	true
16458	1357074609375	963291015625	0	false	0	false	7	true
16457	97567109375	491125537109375	0	false	0	false	8	true
16454	120055380859375	16758578125	0	false	0	false	7	true
16452	112309560546875	80242412109375	9	true	0	false	0	false
16447	134838369140625	30255009765625	1	true	0	false	1	true
16446	150095546875	331418515625	0	false	0	false	9	true
16445	395373388671875	16456033203125	0	false	0	false	4	true
16444	46522080078125	1877650390625	0	false	0	false	4	true
16441	14059466796875	20549361328125	0	false	0	false	7	true
16439	172853671875	18806677734375	1	true	0	false	12	true
16438	157439873046875	17781837890625	0	false	0	false	9	true
16436	4293199609375	708252734375	4	true	0	false	2	true
16434	10411697265625	14034.25	0	false	0	false	8	true
16433	65896484375	147814892578125	0	false	0	false	8	true
16432	79211533203125	1674898828125	0	false	0	false	9	true
16418	136134033203125	3300333740234370	0	false	0	false	5	true
16416	24627322265625	5278223828125	2	true	0	false	7	true
16414	601301318359375	122274931640625	0	false	0	false	1	true
16413	3335208203125	544811953125	8	true	0	false	6	true
16412	31098396484375	5489483203125	1	true	1	true	4	true
16411	3222643359375	508596875	0	false	0	false	19	true
16406	449200703125	693020390625	0	false	0	false	8	true
16405	751666552734375	905941796875	0	false	0	false	1	true
16404	545921728515625	815278125	0	false	0	false	8	true
16403	513637158203125	59086748046875	0	false	0	false	3	true
16401	459410009765625	3907701904296870	1	true	0	false	8	true
16400	806571337890625	14006767578125	9	true	0	false	0	false
16395	440187421875	6436776171875	14	true	0	false	3	true
16394	4689740625	6595115625	5	true	0	false	1	true
16390	16336505859375	24554515625	0	false	0	false	17	true
16388	17163248046875	29785794921875	4	true	0	false	1	true
16387	20053869140625	25775470703125	0	false	0	false	2	true
16385	236148828125	2569302734375	0	false	0	false	13	true
16384	21811685546875	2404119921875	4	true	0	false	14	true
16380	25072193359375	2289690234375	0	false	0	false	16	true
16379	2310152734375	22463576171875	9	true	0	false	0	false
16376	2388266796875	1714876953125	1	true	0	false	2	true
16373	30290259765625	4435560546875	1	true	0	false	20	true
16372	319301875	459084921875	9	true	0	false	0	false
16369	25036283203125	41624140625	1	true	0	false	3	true
16361	26377046875	19790244140625	0	false	0	false	8	true
16360	279384375	2148144921875	1	true	0	false	0	false
16357	3041207421875	136305126953125	0	false	12	true	0	false
16356	285545625	156104375	0	false	0	false	1	true
16350	3778723828125	5559004296875	0	false	0	false	2	true
16349	400016953125	5051665234375	0	false	0	false	15	true
16348	390022421875	4912294140625	0	false	0	false	11	true
16346	36904546875	4943338671875	5	true	0	false	0	false
16344	3508111328125	4661830078125	0	false	0	false	11	true
16342	4217919921875	52377515625	5	true	0	false	0	false
16340	441424453125	5302246484375	6	true	0	false	0	false
16338	2848026171875	193646640625	8	true	0	false	0	false
16330	27004357421875	5606285546875	0	false	0	false	7	true
16329	23981962890625	889945703125	0	false	0	false	3	true
16328	24378126953125	58539951171875	0	false	0	false	5	true
16327	28005830078125	551065771484375	1	true	0	false	32	true
16325	21330701171875	661553125	0	false	0	false	16	true
16322	304639921875	44761630859375	1	true	0	false	0	false
16319	3241894140625	10855048828125	0	false	0	false	15	true
16316	26014173828125	2967244921875	0	false	0	false	11	true
16311	3377376953125	28465490234375	0	false	0	false	6	true
16310	3580660546875	29878841796875	1	true	0	false	13	true
16308	3487591796875	3177640234375	0	false	0	false	4	true
16307	344571640625	34230828125	0	false	0	false	5	true
16306	3477201953125	36223.25	1	true	0	false	9	true
16305	4670880078125	2603467578125	0	false	0	false	7	true
16304	439721015625	236321796875	0	false	0	false	7	true
16303	40443.25	23968138671875	8	true	0	false	1	true
16296	3146182421875	3700465625	1	true	0	false	0	false
16292	25006912109375	145459619140625	0	false	0	false	5	true
16286	46651625	4801027734375	3	true	0	false	13	true
16285	3556652734375	2870947998046870	0	false	0	false	11	true
16284	35615140625	3505815673828120	5	true	0	false	0	false
16282	3947945703125	2443766357421870	0	false	0	false	10	true
16277	3976629296875	396590859375	6	true	1	true	0	false
16276	410109921875	4094930859375	0	false	0	false	7	true
16273	4002768359375	148913505859375	0	false	0	false	12	true
16272	40009.5	18306576171875	10	true	0	false	6	true
16271	4350323828125	639260009765625	11	true	0	false	0	false
16270	4398334765625	601448828125	8	true	0	false	0	false
16269	4082180859375	694788037109375	0	false	0	false	9	true
16266	4611903125	52807490234375	4	true	1	true	2	true
16264	4454390625	1100590234375	0	false	0	false	5	true
16260	47168671875	3618411328125	6	true	0	false	0	false
16258	4689058984375	1658621875	10	true	0	false	0	false
16250	180663671875	1.06987e+16	14	true	1	true	0	false
