# Supplementary material for: A Novel Liquid Biopsy Method Based on Specific Combinations of Vesicular Markers Allows Us to Discriminate Prostate Cancer from Hyperplasia
Source: Cells. 2024 Jul 31;13(15):1286. doi: 10.3390/cells13151286 (PMC11311686; doi:10.3390/cells13151286)
Supplement: Supplementary file 1 [file cells-13-01286-s001.zip › Dataset S1-Raw data CODI BiliGeCT Prostata/Raw data CODI BiliGeCT Prostata/100223_STAT3_Cyclin_D1_GE21-06__counting_scatter.xlsx]

## Sheet: 100223_STAT3_Cyclin_D1_GE21-06_
counting parameters
radius (nm)	300
bin width (nm)	20
locs in bin threshold	1
active channels
channel name	channel reference	min	max
Channel 0	ch0	1	10000000
Channel 1	ch1	1	10000000
Channel 2	ch2	1	10000000
clusters are positive for a channel if their counts fall within min (inclusive) and max (exclusive) for that channel
	population phenotypes	number of clusters
triple positive	Channel 0, Channel 1, Channel 2	12
double positive	Channel 0, Channel 1	7
double positive	Channel 0, Channel 2	89
double positive	Channel 1, Channel 2	2
single positive	Channel 0	52
single positive	Channel 1	7
single positive	Channel 2	61
	total positive clusters	230
20 clusters were negative for every channel
all positive clusters are listed here
columns show counts and positivity for channels with thresholds switched on
to see the full data including negative clusters please export a csv from the counting histogram rather than the counting scatter plot
cluster id	centroid x (nm)	centroid y (nm)	count for Channel 0	positive for Channel 0	count for Channel 1	positive for Channel 1	count for Channel 2	positive for Channel 2
19612	124151025390625	76493734375	4	true	0	false	8	true
19611	130499521484375	761516328125	6	true	0	false	1	true
19610	98209111328125	777355390625	0	false	0	false	5	true
19607	11388556640625	752048359375	7	true	0	false	0	false
19605	72753896484375	78391046875	3	true	0	false	0	false
19604	1.62076e+16	667683046875	2	true	0	false	0	false
19603	899552001953125	660194765625	2	true	0	false	8	true
19602	705847412109375	74244171875	7	true	0	false	3	true
19601	5544013671875	74453796875	0	false	0	false	6	true
19599	3574947998046870	6806840625	6	true	0	false	1	true
19598	30661767578125	7354534375	1	true	0	false	9	true
19597	42903193359375	72817859375	1	true	0	false	15	true
19596	2493592041015620	779472109375	0	false	0	false	5	true
19595	8916341552734370	778653515625	1	true	0	false	11	true
19593	5532076171875	679831171875	4	true	0	false	1	true
19591	1.96027e+16	719531953125	1	true	0	false	7	true
19589	736996630859375	71115609375	1	true	0	false	11	true
19587	1.28225e+16	74550546875	2	true	0	false	4	true
19580	8199046875	649367578125	2	true	0	false	1	true
19579	568590478515625	662928984375	3	true	0	false	3	true
19578	112545693359375	706020625	1	true	0	false	4	true
19577	118256064453125	735042578125	1	true	0	false	5	true
19576	93184248046875	6801421875	1	true	0	false	0	false
19565	8441046752929680	628799921875	1	true	0	false	5	true
19564	1712744140625	755943125	1	true	0	false	5	true
19563	17074005859375	736873671875	3	true	0	false	6	true
19562	198216796875	7540453125	1	true	0	false	1	true
19560	1664190234375	77740421875	2	true	0	false	4	true
19558	2747308984375	766963046875	0	false	0	false	10	true
19557	29306978515625	77717609375	10	true	0	false	0	false
19556	726955517578125	6170870703125	1	true	0	false	6	true
19555	83213271484375	620671640625	14	true	0	false	3	true
19554	25503703125	751613671875	8	true	0	false	2	true
19553	24231392578125	740893515625	5	true	0	false	3	true
19551	24791177734375	787738203125	1	true	0	false	10	true
19549	3909917236328120	6404109375	2	true	0	false	2	true
19547	18865.5	7181815625	1	true	0	false	1	true
19537	2718373828125	738603984375	6	true	0	false	0	false
19536	160870341796875	67625703125	0	false	0	false	8	true
19535	16102267578125	670016953125	5	true	0	false	0	false
19534	18870837890625	6973715625	3	true	0	false	3	true
19532	2999254296875	675759375	2	true	0	false	5	true
19531	29342255859375	6988134375	3	true	0	false	1	true
19527	2825613671875	676622109375	2	true	0	false	6	true
19526	2828022265625	655434140625	1	true	0	false	8	true
19523	33618703125	71854671875	2	true	0	false	0	false
19519	2597069921875	704935546875	9	true	0	false	0	false
19518	25216322265625	6515437109375	2	true	0	false	14	true
19517	24085501953125	6545330859375	5	true	0	false	0	false
19516	3295297265625	74547234375	11	true	0	false	0	false
19515	3472648046875	772500703125	1	true	0	false	1	true
19513	26631927734375	6397154296875	1	true	0	false	11	true
19508	37235171875	73171703125	1	true	0	false	1	true
19507	4044611328125	729673671875	13	true	0	false	1	true
19506	3468104296875	65805	1	true	0	false	1	true
19503	3063258203125	75967703125	7	true	0	false	0	false
19501	3796033984375	692264375	1	true	0	false	1	true
19495	41639796875	75892484375	0	false	0	false	2	true
19494	2108330322265620	547262578125	0	false	0	false	8	true
19493	1585203857421870	5683533984375	0	false	0	false	9	true
19491	3643991455078120	5672626953125	1	true	0	false	1	true
19486	1.73352e+16	5148499609375	0	false	0	false	3	true
19484	1959391796875	6514627734375	9	true	0	false	0	false
19483	1994162890625	63587.5	6	true	0	false	2	true
19481	21690125	61681796875	3	true	0	false	6	true
19480	815257958984375	5493323828125	0	false	0	false	6	true
19479	817989208984375	5346906640625	8	true	1	true	0	false
19476	11797978515625	5779515234375	5	true	1	true	2	true
19475	107230380859375	5847328125	6	true	0	false	0	false
19473	106696962890625	5745671875	2	true	0	false	6	true
19470	121548935546875	4963851171875	2	true	0	false	2	true
19469	119414755859375	51379390625	0	false	0	false	5	true
19468	13243736328125	532865390625	2	true	0	false	7	true
19467	11910224609375	5355198046875	5	true	1	true	0	false
19464	298167265625	62323.5	0	false	0	false	5	true
19463	30709162109375	604002890625	13	true	1	true	1	true
19461	834931640625	5025826171875	0	false	0	false	21	true
19458	13004427734375	60916265625	14	true	0	false	0	false
19457	15127021484375	5956512109375	0	false	0	false	7	true
19456	3439601171875	604848125	2	true	0	false	0	false
19455	369731484375	610445546875	4	true	0	false	0	false
19451	4171878125	703792421875	4	true	1	true	0	false
19449	40751390625	6201001953125	2	true	0	false	10	true
19447	4221348046875	6347531640625	14	true	0	false	0	false
19444	145688232421875	629286875	1	true	5	true	0	false
19440	3811650390625	657464296875	0	false	0	false	7	true
19439	3678411328125	6505655078125	10	true	0	false	0	false
19437	4012841015625	660321484375	10	true	0	false	0	false
19435	34822375	577677421875	0	false	7	true	0	false
19430	17224861328125	6082271875	1	true	0	false	0	false
19428	45916921875	630445546875	2	true	0	false	0	false
19424	68413662109375	429041328125	3	true	0	false	1	true
19421	127937998046875	4350839453125	1	true	0	false	4	true
19416	268030703125	594644453125	0	false	0	false	8	true
19415	28082123046875	5727765234375	0	false	11	true	0	false
19411	42759423828125	5024230859375	1	true	0	false	6	true
19410	2658030859375	537357890625	2	true	0	false	5	true
19409	27696462890625	521680390625	8	true	0	false	1	true
19407	30169267578125	5511771484375	1	true	0	false	15	true
19404	286032958984375	3367428125	12	true	0	false	5	true
19403	3177633056640620	3358784375	6	true	0	false	1	true
19402	2210927001953120	461580625	1	true	0	false	0	false
19401	4.29668e+16	46884640625	0	false	0	false	3	true
19399	2820915771484370	47789921875	0	false	0	false	13	true
19398	53097490234375	3274738671875	0	false	0	false	6	true
19397	5858599609375	3400472265625	0	false	0	false	12	true
19393	54710263671875	3619334765625	0	false	0	false	11	true
19392	39181474609375	4387874609375	8	true	0	false	0	false
19391	3795899658203120	4253240234375	0	false	0	false	5	true
19389	2393413818359370	4148244140625	0	false	0	false	5	true
19387	2290040771484370	428242265625	0	false	0	false	6	true
19385	5561593017578120	3873639453125	0	false	2	true	9	true
19384	1690607421875	487241328125	5	true	0	false	0	false
19383	14958822265625	4911641796875	3	true	6	true	1	true
19375	4955861328125	464372109375	1	true	0	false	0	false
19370	52913623046875	2467245703125	0	false	9	true	0	false
19369	31166083984375	2645962109375	0	false	0	false	8	true
19365	151385498046875	460384140625	0	false	0	false	4	true
19364	2293259765625	467470859375	8	true	0	false	5	true
19363	22762427734375	451245390625	2	true	0	false	0	false
19362	1148766796875	3577192578125	0	false	0	false	6	true
19361	106628603515625	3754430078125	1	true	0	false	16	true
19359	2429695703125	4864507421875	0	false	0	false	14	true
19357	115970859375	3948021875	7	true	0	false	9	true
19355	14327142578125	36218234375	0	false	0	false	11	true
19354	17913314453125	440976796875	0	false	0	false	7	true
19353	19291439453125	462333828125	4	true	0	false	4	true
19352	14129869140625	31675779296875	6	true	0	false	2	true
19351	13608994140625	3373376953125	0	false	0	false	9	true
19339	470841796875	39070578125	0	false	0	false	13	true
19338	19566283203125	5451700390625	3	true	0	false	5	true
19336	4644244921875	72139296875	19	true	0	false	0	false
19335	4646945703125	69437890625	7	true	0	false	0	false
19334	4750199609375	748790546875	16	true	0	false	0	false
19331	4940195703125	753828515625	18	true	0	false	0	false
19326	3540832421875	4778923046875	14	true	0	false	9	true
19325	3152415234375	4773904296875	5	true	0	false	0	false
19324	30311806640625	500459765625	1	true	0	false	0	false
19322	30087236328125	4583608203125	3	true	1	true	0	false
19321	2776004296875	4849216015625	8	true	0	false	0	false
19318	913712890625	2826974609375	1	true	1	true	1	true
19317	1064544921875	29520265625	0	false	0	false	13	true
19313	425184921875	668509453125	1	true	1	true	4	true
19310	3811148828125	5504056640625	1	true	0	false	1	true
19309	4038505078125	5660446875	1	true	0	false	0	false
19306	391800078125	49438265625	6	true	0	false	0	false
19301	4554050390625	55323125	2	true	0	false	1	true
19300	673049853515625	20463697265625	7	true	0	false	0	false
19299	47781552734375	20933173828125	1	true	0	false	0	false
19298	148678193359375	26381150390625	1	true	0	false	3	true
19297	136735908203125	2467933984375	5	true	0	false	1	true
19296	110639482421875	25093203125	0	false	0	false	12	true
19295	1093085546875	25472626953125	5	true	0	false	1	true
19293	16615697265625	25142419921875	1	true	0	false	5	true
19291	78707119140625	195413515625	0	false	0	false	10	true
19284	7936435546875	3744278515625	0	false	0	false	2	true
19282	2500699609375	4329667578125	1	true	0	false	6	true
19279	774155224609375	3985348828125	0	false	0	false	8	true
19277	4390773828125	789434140625	26	true	0	false	0	false
19273	23052435546875	4039975390625	7	true	0	false	3	true
19272	235873359375	24768498046875	0	false	11	true	0	false
19271	2311780859375	242557421875	3	true	0	false	9	true
19270	19789498046875	18964408203125	0	false	0	false	2	true
19269	1789618359375	17020724609375	2	true	0	false	3	true
19266	2553882421875	2888109765625	8	true	0	false	30	true
19264	18946849609375	3377703125	2	true	0	false	7	true
19263	20340619140625	29914705078125	14	true	0	false	0	false
19262	28796552734375	3468224609375	1	true	0	false	6	true
19261	27516625	354343203125	6	true	0	false	2	true
19259	24235833984375	3306309375	5	true	0	false	0	false
19258	31364466796875	29132685546875	0	false	0	false	19	true
19257	3394244921875	28604771484375	0	false	6	true	0	false
19255	29763259765625	417864140625	1	true	0	false	0	false
19250	27973408203125	31038169921875	11	true	0	false	5	true
19244	1.43598e+16	160556484375	4	true	0	false	0	false
19243	341061376953125	17958716796875	1	true	0	false	0	false
19240	1037346484375	12032298828125	3	true	0	false	3	true
19239	8728685546875	11025810546875	4	true	0	false	8	true
19238	123634580078125	11142099609375	0	false	0	false	7	true
19235	28290416015625	22875662109375	0	false	11	true	0	false
19232	15219048828125	815213623046875	0	false	0	false	7	true
19231	155154267578125	681208837890625	5	true	0	false	0	false
19229	155234384765625	95502431640625	1	true	0	false	7	true
19225	16964103515625	1358419921875	0	false	0	false	1	true
19221	5004673828125	123800751953125	2	true	0	false	2	true
19218	4855538671875	4304351953125	22	true	0	false	14	true
19217	4861084375	4278559375	19	true	0	false	18	true
19215	4830005859375	4272171484375	12	true	1	true	50	true
19214	82351982421875	467491162109375	0	false	0	false	9	true
19213	107366572265625	455989794921875	0	false	0	false	7	true
19211	68379619140625	413673974609375	7	true	1	true	0	false
19210	209213037109375	427214990234375	0	false	0	false	8	true
19209	3697300048828120	291648876953125	8	true	0	false	1	true
19207	1.68581e+16	1.34345e+16	0	false	0	false	10	true
19202	367358984375	4516268359375	8	true	0	false	0	false
19201	3910667578125	4492399609375	1	true	0	false	9	true
19199	3472241796875	443384453125	0	false	0	false	6	true
19197	1147393359375	2356111572265620	5	true	0	false	0	false
19194	383997265625	17928150390625	0	false	0	false	6	true
19193	370616875	19276421875	11	true	0	false	0	false
19189	418144296875	161700810546875	0	false	0	false	6	true
19188	4230027734375	13131505859375	1	true	1	true	7	true
19186	375620078125	112794560546875	0	false	0	false	17	true
19179	3386147265625	141403818359375	0	false	0	false	8	true
19178	3832444921875	21620931640625	0	false	0	false	13	true
19177	408849609375	23341337890625	0	false	0	false	6	true
19174	3618655859375	4042262109375	0	false	0	false	1	true
19173	32398033203125	35807296875	0	false	0	false	23	true
19171	4514102734375	95576630859375	7	true	0	false	2	true
19168	32243556640625	41314296875	13	true	0	false	0	false
19163	26180537109375	95168798828125	0	false	0	false	1	true
19162	329562421875	18852408203125	1	true	0	false	3	true
19161	2905046484375	1677907421875	2	true	0	false	5	true
19149	344587890625	31949140625	0	false	0	false	5	true
19148	4209321875	2710234375	0	false	0	false	4	true
19147	4791004296875	297729453125	5	true	0	false	22	true
19139	4476580078125	1873753515625	13	true	0	false	0	false
19136	446095546875	3607845703125	6	true	4	true	46	true
19135	4748823828125	3371591015625	4	true	0	false	0	false
19130	4229941015625	4971814453125	37	true	1	true	39	true
19129	4217408203125	493193115234375	39	true	1	true	42	true
19128	365184296875	37497685546875	0	false	12	true	2	true
19127	383543671875	40287333984375	4	true	1	true	4	true
19126	3345091796875	25311552734375	0	false	5	true	0	false
19125	3408240234375	6409020385742180	0	false	0	false	4	true
19119	434009921875	503631005859375	0	false	0	false	6	true
19117	3196555078125	1645332275390620	3	true	6	true	28	true
19112	4744176171875	159208193359375	0	false	0	false	19	true
19109	2848201171875	7058263549804680	10	true	0	false	0	false
19107	3877555078125	8323572387695310	4	true	1	true	0	false
