# Supplementary material for: A Novel Liquid Biopsy Method Based on Specific Combinations of Vesicular Markers Allows Us to Discriminate Prostate Cancer from Hyperplasia
Source: Cells. 2024 Jul 31;13(15):1286. doi: 10.3390/cells13151286 (PMC11311686; doi:10.3390/cells13151286)
Supplement: Supplementary file 1 [file cells-13-01286-s001.zip › Dataset S1-Raw data CODI BiliGeCT Prostata/Raw data CODI BiliGeCT Prostata/100223_STAT3_Cyclin_D1_IIexp_PR20-11-1__counting_scatter.xlsx]

## Sheet: 100223_STAT3_Cyclin_D1_IIexp_PR
counting parameters
radius (nm)	300
bin width (nm)	20
locs in bin threshold	1
active channels
channel name	channel reference	min	max
Channel 0	ch0	1	10000000
Channel 1	ch1	1	10000000
Channel 2	ch2	1	10000000
clusters are positive for a channel if their counts fall within min (inclusive) and max (exclusive) for that channel
	population phenotypes	number of clusters
triple positive	Channel 0, Channel 1, Channel 2	636
double positive	Channel 0, Channel 1	14
double positive	Channel 0, Channel 2	645
double positive	Channel 1, Channel 2	2
single positive	Channel 0	89
single positive	Channel 1	1
single positive	Channel 2	17
	total positive clusters	1404
4 clusters were negative for every channel
all positive clusters are listed here
columns show counts and positivity for channels with thresholds switched on
to see the full data including negative clusters please export a csv from the counting histogram rather than the counting scatter plot
cluster id	centroid x (nm)	centroid y (nm)	count for Channel 0	positive for Channel 0	count for Channel 1	positive for Channel 1	count for Channel 2	positive for Channel 2
140482	30589611328125	78852.5	17	true	0	false	38	true
140481	31157068359375	790379921875	28	true	0	false	26	true
140480	29887873046875	782245078125	22	true	2	true	21	true
140479	3039412890625	781538359375	16	true	3	true	26	true
140475	30995671875	777994375	28	true	1	true	17	true
140474	318598359375	787604296875	14	true	1	true	30	true
140473	32367955078125	78559109375	22	true	2	true	26	true
140471	3146731640625	773506484375	15	true	4	true	34	true
140470	31038435546875	769575546875	9	true	0	false	20	true
140466	32682072265625	77833859375	17	true	1	true	25	true
140461	29267.75	7733803125	21	true	2	true	19	true
140458	3313296875	77457703125	15	true	1	true	26	true
140456	3301541796875	788458359375	13	true	0	false	28	true
140453	29968162109375	774279921875	20	true	1	true	17	true
140451	32329693359375	79211203125	12	true	1	true	23	true
140450	26851208984375	776966015625	28	true	3	true	34	true
140449	2700169140625	786839453125	16	true	1	true	23	true
140447	2763733984375	78039140625	19	true	2	true	22	true
140446	247364765625	778170390625	22	true	0	false	23	true
140445	25616263671875	78215640625	20	true	1	true	27	true
140441	2411311328125	7823209375	29	true	2	true	31	true
140439	28579888671875	78072046875	17	true	2	true	30	true
140437	29678767578125	791397734375	26	true	2	true	21	true
140433	31490955078125	795255546875	12	true	2	true	19	true
140431	332398671875	781436875	15	true	1	true	19	true
140430	28081625	7709409375	17	true	2	true	16	true
140429	28715541015625	767853359375	20	true	1	true	30	true
140427	2918558203125	76432796875	10	true	2	true	18	true
140422	24531244140625	787920390625	15	true	3	true	20	true
140421	24096625	792446171875	18	true	0	false	18	true
140420	28467345703125	79405421875	13	true	1	true	20	true
140415	26220763671875	779522578125	18	true	5	true	13	true
140410	24711365234375	764962734375	24	true	0	false	19	true
140409	26173453125	76930984375	16	true	0	false	25	true
140408	25161537109375	75882453125	19	true	0	false	16	true
140407	25596875	757802421875	23	true	0	false	16	true
140405	26388712890625	7924259375	17	true	2	true	18	true
140404	34268234375	786589140625	6	true	1	true	28	true
140403	3369561328125	79146578125	17	true	2	true	24	true
140396	236890859375	776632421875	18	true	1	true	23	true
140395	227503984375	76799203125	26	true	0	false	20	true
140394	349598125	73608296875	32	true	1	true	16	true
140393	3420615625	733485703125	31	true	1	true	16	true
140392	3405066015625	780078671875	41	true	2	true	14	true
140391	3480459765625	773801796875	14	true	1	true	25	true
140390	350978671875	778353515625	20	true	1	true	18	true
140387	21863162109375	767684296875	23	true	2	true	16	true
140385	22201123046875	76190921875	21	true	0	false	15	true
140382	3402174609375	74004078125	26	true	2	true	15	true
140381	342691171875	74236875	22	true	2	true	15	true
140379	359304453125	778843515625	12	true	1	true	30	true
140378	387287578125	760174765625	30	true	1	true	26	true
140377	3869494921875	7571534375	29	true	3	true	17	true
140375	286044609375	759996875	13	true	3	true	18	true
140374	3339365234375	740962109375	14	true	1	true	15	true
140372	3658802734375	762462109375	21	true	4	true	25	true
140371	3671103515625	75863.25	26	true	1	true	23	true
140368	380836796875	765241875	18	true	0	false	29	true
140367	38529.5	76441765625	20	true	1	true	32	true
140366	3895321875	764749296875	9	true	1	true	26	true
140361	3468995703125	727752578125	29	true	0	false	21	true
140360	3804163671875	776463125	35	true	1	true	17	true
140359	383677265625	777103125	12	true	0	false	18	true
140358	3847555859375	773760390625	8	true	0	false	25	true
140356	3618751171875	76737046875	10	true	4	true	25	true
140353	3755712109375	7584578125	16	true	2	true	22	true
140349	337054609375	75317203125	14	true	2	true	16	true
140348	356194921875	764963828125	16	true	1	true	20	true
140347	3481325390625	765334375	19	true	1	true	29	true
140346	34507453125	756988203125	21	true	2	true	19	true
140345	3510874609375	752134921875	12	true	2	true	31	true
140344	3823644921875	7501559375	15	true	1	true	30	true
140339	3762208984375	747133046875	15	true	3	true	30	true
140338	3584841015625	79354546875	8	true	2	true	20	true
140337	355810859375	78712203125	11	true	1	true	46	true
140336	3921196875	770217109375	12	true	1	true	29	true
140327	3591714453125	73630609375	11	true	1	true	19	true
140326	3549703125	757099921875	15	true	1	true	33	true
140323	33154546875	73043359375	19	true	1	true	19	true
140321	3461739453125	749395546875	17	true	0	false	8	true
140316	2619541796875	748455078125	24	true	2	true	6	true
140315	26299138671875	7521603125	27	true	0	false	14	true
140314	23759361328125	76800109375	29	true	0	false	11	true
140313	23495845703125	770794921875	18	true	3	true	7	true
140312	26228064453125	757319375	20	true	1	true	15	true
140308	406316953125	765238515625	19	true	0	false	22	true
140307	4102203515625	76049765625	28	true	0	false	29	true
140302	23843599609375	759096796875	11	true	1	true	19	true
140300	4188769921875	744461484375	24	true	0	false	20	true
140299	4126865625	749545703125	17	true	3	true	30	true
140298	4182262890625	75052484375	9	true	1	true	30	true
140295	41108609375	754553984375	18	true	2	true	23	true
140293	36489203125	7490034375	13	true	0	false	19	true
140292	3222253125	750304609375	16	true	1	true	26	true
140291	328933671875	746643671875	18	true	2	true	16	true
140285	3186524609375	7443709375	14	true	1	true	16	true
140284	3959067578125	7433509375	14	true	1	true	22	true
140283	3961552734375	73930921875	21	true	3	true	21	true
140281	3406851171875	72497	18	true	3	true	15	true
140279	3992041015625	736827421875	22	true	3	true	25	true
140277	39600.5	747560703125	16	true	0	false	25	true
140276	2297605859375	78413875	35	true	1	true	17	true
140273	41668.5	755878671875	11	true	1	true	20	true
140272	43025015625	750781640625	14	true	1	true	23	true
140271	433999375	753134296875	14	true	0	false	27	true
140269	4218746875	764294921875	12	true	1	true	29	true
140267	3600149609375	74670359375	14	true	2	true	22	true
140264	4012976171875	727768671875	40	true	0	false	29	true
140263	408366640625	724713984375	16	true	2	true	24	true
140262	3908048828125	733837265625	15	true	0	false	29	true
140261	382360625	73017328125	27	true	2	true	28	true
140260	3930083203125	753353984375	18	true	0	false	19	true
140257	4383523046875	747951640625	9	true	0	false	32	true
140253	399929296875	769533984375	19	true	1	true	24	true
140251	4253309765625	748491484375	17	true	0	false	21	true
140246	41213375	7380828125	24	true	1	true	33	true
140245	4171378515625	726903125	15	true	1	true	24	true
140243	4227929296875	7558865625	13	true	2	true	20	true
140242	407553046875	7331034375	12	true	2	true	28	true
140236	31565529296875	7562690625	21	true	1	true	17	true
140233	427605234375	771250859375	11	true	0	false	24	true
140231	443851484375	74162859375	23	true	1	true	25	true
140230	37434921875	796337109375	6	true	0	false	14	true
140229	376029453125	791662421875	10	true	1	true	26	true
140228	37965859375	78496859375	9	true	1	true	31	true
140227	3841166015625	789486953125	7	true	1	true	24	true
140222	27515060546875	761972265625	25	true	1	true	14	true
140215	3689329296875	77716609375	10	true	1	true	26	true
140212	35783265625	73096625	25	true	1	true	19	true
140211	35763328125	728942265625	20	true	1	true	22	true
140208	4040688671875	7509178125	16	true	0	false	16	true
140206	2150597265625	782501796875	18	true	2	true	16	true
140205	22181451171875	777892890625	25	true	3	true	16	true
140202	4144997265625	776029296875	30	true	0	false	23	true
140201	4124077734375	77805484375	20	true	0	false	25	true
140199	4165082421875	77514875	25	true	0	false	24	true
140198	24070248046875	747314375	24	true	1	true	8	true
140197	23718021484375	749653984375	34	true	2	true	16	true
140195	4152757421875	780376015625	23	true	1	true	17	true
140193	232933515625	75211625	14	true	0	false	18	true
140191	245593125	74914546875	21	true	1	true	19	true
140190	21463828125	753033984375	40	true	1	true	9	true
140189	22571390625	7500815625	19	true	3	true	9	true
140187	23283947265625	743968359375	30	true	2	true	7	true
140183	40585828125	77888140625	30	true	3	true	18	true
140181	3999751171875	77772.75	14	true	0	false	28	true
140179	2504297265625	748386328125	12	true	0	false	11	true
140177	3948371875	779850078125	7	true	1	true	21	true
140175	4339285546875	76182375	10	true	1	true	30	true
140173	2516989453125	75259546875	13	true	0	false	15	true
140169	42169203125	781334453125	5	true	0	false	29	true
140168	393992421875	79093171875	30	true	1	true	33	true
140163	426653359375	74324328125	6	true	2	true	19	true
140162	21162576171875	790776484375	18	true	1	true	19	true
140159	227949765625	79292859375	21	true	1	true	20	true
140155	400343828125	718195625	13	true	2	true	24	true
140154	252004296875	742911328125	28	true	3	true	12	true
140153	25971216796875	73883484375	14	true	0	false	14	true
140151	26926162109375	733171796875	29	true	0	false	17	true
140149	3660328515625	786003671875	6	true	0	false	27	true
140142	30381564453125	767031875	30	true	0	false	18	true
140141	2996303515625	762383671875	16	true	1	true	19	true
140140	3104940625	76304328125	15	true	1	true	16	true
140138	21157390625	76507765625	18	true	3	true	8	true
140134	42080046875	714247109375	14	true	1	true	23	true
140133	4119582421875	71683109375	19	true	2	true	19	true
140132	427446953125	727963203125	78	true	3	true	81	true
140131	425929453125	729634375	58	true	4	true	68	true
140129	2463037109375	736909140625	23	true	1	true	12	true
140128	418251328125	70106546875	15	true	1	true	25	true
140125	4102991796875	709334375	13	true	0	false	19	true
140121	42754359375	722503984375	27	true	3	true	25	true
140120	4356273046875	716283515625	22	true	0	false	26	true
140119	4387930859375	7211028125	10	true	3	true	32	true
140115	450582734375	718615234375	15	true	0	false	28	true
140114	436020859375	7092390625	17	true	1	true	21	true
140113	442069609375	70766203125	13	true	1	true	25	true
140109	43491578125	727786015625	11	true	1	true	32	true
140108	45689875	719965859375	12	true	1	true	21	true
140106	439853359375	73350578125	9	true	1	true	34	true
140105	4434799609375	72768015625	15	true	2	true	25	true
140103	4493505078125	7311903125	24	true	0	false	25	true
140102	1707881640625	784153203125	33	true	1	true	21	true
140101	1642669140625	7871690625	25	true	1	true	28	true
140100	1762975390625	78841.25	29	true	3	true	18	true
140099	17380912109375	79292.25	17	true	1	true	19	true
140094	137018720703125	7800959375	28	true	0	false	27	true
140093	133869638671875	77352203125	19	true	3	true	12	true
140090	156079541015625	78397125	35	true	1	true	10	true
140086	4674426171875	720728046875	18	true	2	true	24	true
140085	463993671875	714316640625	13	true	1	true	20	true
140083	1406462890625	78616109375	24	true	1	true	17	true
140079	429209765625	712520625	11	true	2	true	18	true
140078	145905400390625	77611140625	29	true	4	true	18	true
140077	143344638671875	776497109375	32	true	2	true	15	true
140075	163459013671875	79301984375	26	true	2	true	11	true
140074	13241076171875	768057578125	19	true	0	false	14	true
140071	1282140625	76366.5	33	true	0	false	13	true
140069	149461708984375	786508046875	26	true	1	true	12	true
140068	147314296875	77843890625	35	true	2	true	16	true
140066	43540453125	742473984375	18	true	3	true	21	true
140059	4511037890625	707602734375	11	true	1	true	22	true
140058	4653582421875	701744609375	11	true	1	true	29	true
140057	469960703125	70824828125	10	true	2	true	23	true
140056	460356171875	694114453125	11	true	0	false	26	true
140053	131154921875	7876490625	26	true	1	true	11	true
140052	151540537109375	76886953125	19	true	3	true	16	true
140046	18739212890625	761607890625	21	true	0	false	28	true
140045	1920752734375	759493203125	36	true	1	true	9	true
140043	18448279296875	753658359375	25	true	1	true	14	true
140042	4121765625	703221875	8	true	1	true	16	true
140038	20059083984375	762580546875	22	true	0	false	29	true
140037	198160546875	7575371875	15	true	0	false	11	true
140034	211379453125	736796875	22	true	3	true	17	true
140033	21110533203125	741352890625	23	true	0	false	10	true
140031	19206494140625	753771796875	29	true	2	true	9	true
140030	156210849609375	791764609375	22	true	1	true	10	true
140028	19606439453125	769405703125	22	true	2	true	17	true
140027	189281328125	7694740625	23	true	3	true	11	true
140025	18242509765625	79495609375	15	true	2	true	4	true
140024	21531484375	733999765625	19	true	1	true	12	true
140023	21917767578125	73554921875	21	true	0	false	10	true
140022	20119154296875	776815625	23	true	2	true	18	true
140021	1913562109375	780354140625	28	true	4	true	12	true
140020	2224216015625	728206953125	14	true	0	false	21	true
140015	4645425390625	729088125	10	true	1	true	28	true
140014	207655703125	781106328125	21	true	0	false	15	true
140011	145869033203125	793025234375	26	true	2	true	14	true
140009	20613623046875	74102828125	17	true	1	true	3	true
140007	21687298828125	72404203125	19	true	0	false	15	true
140004	20154736328125	749198671875	21	true	1	true	13	true
140003	20511693359375	7527796875	19	true	0	false	5	true
140002	160003916015625	776630234375	23	true	2	true	18	true
140001	16530021484375	7727878125	23	true	0	false	6	true
139999	22790298828125	73266703125	24	true	3	true	11	true
139998	194023828125	790113125	21	true	1	true	15	true
139995	20988578125	72635765625	23	true	0	false	11	true
139988	2091980078125	74872671875	24	true	0	false	10	true
139986	451833828125	698093359375	8	true	2	true	27	true
139985	44682015625	699912578125	21	true	3	true	14	true
139984	1937624609375	74180453125	21	true	3	true	10	true
139983	1876726171875	742421796875	24	true	1	true	12	true
139981	198059453125	745006171875	18	true	2	true	12	true
139979	201869140625	79270203125	25	true	0	false	21	true
139976	20516884765625	77124859375	22	true	1	true	9	true
139972	141508330078125	753666796875	22	true	1	true	21	true
139971	14667962890625	743711015625	27	true	3	true	21	true
139970	13887337890625	76691984375	22	true	0	false	14	true
139969	13845421875	761240625	17	true	1	true	14	true
139965	4412179296875	7656359375	2	true	2	true	19	true
139961	131036279296875	756588359375	19	true	3	true	10	true
139958	117595361328125	77412234375	15	true	0	false	15	true
139957	1129854296875	7745678125	12	true	4	true	15	true
139955	122035888671875	76945109375	24	true	2	true	13	true
139951	1828640625	77745140625	28	true	1	true	14	true
139947	18284001953125	7883584375	15	true	3	true	16	true
139945	2179461328125	741076796875	23	true	3	true	7	true
139943	153546279296875	7574390625	20	true	0	false	17	true
139940	46958125	687682890625	18	true	3	true	23	true
139939	4714113671875	695844296875	14	true	0	false	15	true
139938	4894340625	699458828125	31	true	1	true	17	true
139937	4847923046875	693667890625	9	true	0	false	19	true
139935	481133046875	703721015625	16	true	1	true	20	true
139933	4796155859375	689165859375	15	true	5	true	25	true
139929	18853376953125	794007734375	21	true	3	true	9	true
139927	4015657421875	792256328125	11	true	0	false	27	true
139924	97920693359375	771271953125	30	true	1	true	11	true
139923	1055815625	773944296875	20	true	1	true	10	true
139916	17636107421875	75877125	18	true	2	true	21	true
139915	172082421875	7555434375	27	true	0	false	15	true
139914	16791654296875	7625409375	21	true	2	true	11	true
139913	1631389453125	764779609375	22	true	1	true	17	true
139912	16669671875	7573590625	23	true	1	true	10	true
139909	17217115234375	76232.75	22	true	0	false	15	true
139907	161673681640625	7581234375	18	true	2	true	14	true
139906	17009712890625	747649140625	28	true	3	true	10	true
139903	3734498046875	737803984375	18	true	0	false	14	true
139901	161074228515625	745559921875	27	true	0	false	11	true
139899	419070234375	7908396875	10	true	0	false	18	true
139896	17800.75	770924375	16	true	1	true	13	true
139895	174210703125	774969453125	21	true	3	true	10	true
139894	18126404296875	766120234375	30	true	1	true	20	true
139886	28079404296875	720250859375	27	true	0	false	13	true
139883	3030903125	75613640625	21	true	1	true	12	true
139882	399930625	691598828125	6	true	0	false	22	true
139881	3986830859375	69853046875	25	true	2	true	14	true
139880	403648828125	703017265625	10	true	1	true	23	true
139878	39679859375	678762265625	16	true	1	true	18	true
139876	41505171875	691865078125	12	true	0	false	21	true
139875	410448125	693952578125	16	true	0	false	15	true
139871	4122831640625	685816171875	11	true	1	true	21	true
139869	4109005859375	677486015625	15	true	2	true	16	true
139866	8842712890625	771905390625	14	true	2	true	9	true
139865	81758427734375	77422265625	12	true	2	true	13	true
139863	930284765625	773780234375	17	true	1	true	11	true
139860	12291978515625	7498621875	21	true	1	true	17	true
139859	1255245703125	75581421875	19	true	3	true	7	true
139856	471175703125	736953671875	12	true	1	true	24	true
139855	4733882421875	73022078125	17	true	2	true	25	true
139853	119426318359375	74306265625	18	true	0	false	10	true
139851	28190306640625	73144890625	15	true	1	true	13	true
139849	48475921875	73445890625	18	true	0	false	9	true
139847	396966953125	710408125	12	true	0	false	15	true
139845	4772433203125	717407109375	8	true	1	true	23	true
139843	468335234375	74324875	6	true	0	false	30	true
139842	4809067578125	744232890625	10	true	2	true	15	true
139838	4928366796875	735256953125	12	true	2	true	18	true
139837	487252578125	726713203125	17	true	1	true	18	true
139834	4808121484375	680018125	7	true	0	false	26	true
139833	4817218359375	67700953125	22	true	0	false	13	true
139832	48591953125	68029203125	8	true	1	true	39	true
139827	385470859375	703804765625	18	true	2	true	18	true
139825	3675276953125	722114140625	13	true	0	false	18	true
139822	385617265625	679315703125	20	true	1	true	8	true
139819	2008534765625	7356609375	18	true	1	true	11	true
139818	292384375	753641328125	16	true	0	false	15	true
139817	29603583984375	7507203125	16	true	0	false	17	true
139815	3887173828125	786002421875	11	true	1	true	13	true
139813	198104296875	724998828125	21	true	1	true	9	true
139810	100635732421875	78225015625	17	true	5	true	30	true
139809	9589267578125	78275921875	26	true	4	true	11	true
139808	125775869140625	790790234375	21	true	0	false	12	true
139807	120611220703125	7819371875	30	true	2	true	17	true
139806	110585634765625	790738203125	21	true	4	true	10	true
139805	1148912109375	795351015625	9	true	0	false	23	true
139801	108106982421875	784914296875	20	true	1	true	10	true
139798	8410443359375	79213578125	26	true	2	true	15	true
139797	806797265625	78792859375	19	true	0	false	11	true
139794	88406416015625	783816484375	13	true	3	true	12	true
139788	303016796875	74664265625	21	true	1	true	9	true
139786	9641998046875	7930803125	22	true	2	true	9	true
139784	18528755859375	7207209375	24	true	2	true	14	true
139783	18046248046875	72144046875	14	true	3	true	13	true
139781	1879749609375	730371875	21	true	0	false	15	true
139779	1840058203125	737535234375	18	true	2	true	10	true
139776	193357109375	71370328125	19	true	1	true	21	true
139775	19049619140625	71670296875	17	true	0	false	11	true
139774	17605810546875	7381765625	30	true	3	true	8	true
139773	1705445703125	73418953125	18	true	2	true	11	true
139772	20101265625	707263046875	23	true	0	false	11	true
139771	2043189453125	71263921875	19	true	3	true	11	true
139769	17461068359375	729762890625	13	true	1	true	12	true
139765	20970705078125	70010875	22	true	2	true	11	true
139761	2115305859375	69193515625	19	true	0	false	8	true
139757	20332771484375	690081328125	20	true	0	false	9	true
139753	323045390625	768283828125	11	true	1	true	14	true
139752	4925171875	661245078125	20	true	3	true	15	true
139751	486590390625	6644715625	18	true	1	true	23	true
139750	480518828125	669868515625	10	true	4	true	22	true
139749	479612734375	66499375	13	true	1	true	17	true
139745	4822254296875	660762734375	3	true	1	true	20	true
139741	3966265234375	666790859375	28	true	1	true	16	true
139740	10571123046875	7662828125	17	true	1	true	16	true
139738	2100839453125	7180859375	25	true	1	true	6	true
139735	112876650390625	760909453125	33	true	0	false	10	true
139733	3804370703125	669306015625	19	true	1	true	20	true
139732	3702694140625	694788125	17	true	1	true	13	true
139731	3752839453125	69064890625	9	true	1	true	14	true
139729	3776486328125	685975234375	9	true	4	true	16	true
139727	2203462890625	712141484375	16	true	2	true	15	true
139724	3402391796875	69946375	25	true	1	true	17	true
139723	342874140625	695587265625	7	true	0	false	16	true
139722	334178203125	699443671875	20	true	0	false	14	true
139719	326190703125	70417140625	9	true	0	false	17	true
139718	31227896484375	706665078125	15	true	0	false	18	true
139717	3179182421875	7067134375	23	true	0	false	14	true
139716	2362840234375	7186565625	16	true	3	true	27	true
139715	24258935546875	71784921875	17	true	0	false	12	true
139714	3763255078125	707935546875	15	true	1	true	15	true
139713	377182578125	702903515625	17	true	2	true	12	true
139712	30855771484375	69844265625	12	true	0	false	18	true
139710	25343171875	729673671875	21	true	0	false	8	true
139709	24581978515625	72703453125	23	true	1	true	14	true
139706	26060966796875	719878046875	12	true	2	true	13	true
139705	26275076171875	725174140625	15	true	0	false	21	true
139703	3718815625	7115696875	16	true	2	true	11	true
139699	256380625	71523953125	15	true	0	false	28	true
139698	3479519921875	714546015625	16	true	2	true	19	true
139697	3470213671875	7053021875	16	true	0	false	25	true
139695	32163205078125	695957265625	19	true	0	false	14	true
139693	2381062890625	709264921875	17	true	1	true	12	true
139690	358012578125	710338671875	19	true	0	false	9	true
139689	361970546875	71224984375	14	true	1	true	13	true
139679	32258212890625	690401484375	17	true	1	true	11	true
139678	23406921875	736144375	16	true	2	true	11	true
139675	287901875	733754296875	22	true	0	false	13	true
139673	3662590234375	706184453125	12	true	2	true	17	true
139671	2361844921875	70194046875	13	true	0	false	4	true
139670	3303603125	716628125	19	true	1	true	16	true
139669	3356301171875	71491765625	16	true	2	true	11	true
139666	3385358984375	710546640625	15	true	1	true	14	true
139662	362991015625	695473671875	13	true	1	true	22	true
139661	363238828125	70057140625	16	true	2	true	15	true
139655	3829498828125	694346796875	10	true	0	false	19	true
139654	31880201171875	719343125	12	true	1	true	17	true
139653	31158646484375	714028125	18	true	1	true	19	true
139648	4265196484375	6812421875	16	true	2	true	20	true
139647	420596328125	680774140625	15	true	2	true	16	true
139646	4250978125	67339609375	30	true	0	false	14	true
139645	4188700390625	665796015625	8	true	0	false	17	true
139640	393764375	721862578125	22	true	3	true	29	true
139639	3909300390625	71536609375	13	true	1	true	18	true
139637	385745703125	719207109375	17	true	0	false	20	true
139633	23531287109375	727397109375	19	true	0	false	8	true
139627	431395390625	694159453125	12	true	1	true	18	true
139626	22083150390625	70083859375	17	true	1	true	7	true
139623	42785796875	783898671875	10	true	0	false	13	true
139621	192947421875	735123125	17	true	0	false	10	true
139619	4705105078125	751895546875	15	true	0	false	11	true
139618	28079541015625	7546290625	14	true	3	true	13	true
139617	2813405078125	751111171875	14	true	2	true	21	true
139615	28117296875	742244609375	13	true	3	true	22	true
139614	2751609765625	739439609375	16	true	0	false	19	true
139612	29089607421875	74384984375	14	true	4	true	17	true
139609	27245837890625	754396953125	21	true	0	false	19	true
139607	27061501953125	746907421875	20	true	2	true	13	true
139605	128872177734375	74228609375	20	true	3	true	7	true
139597	15250958984375	7266134375	18	true	2	true	13	true
139595	2919091015625	737833828125	13	true	0	false	18	true
139593	4504431640625	690037890625	11	true	1	true	20	true
139592	4516037890625	744715390625	14	true	1	true	18	true
139591	4563288671875	741650546875	7	true	0	false	17	true
139588	48884234375	7179121875	3	true	1	true	20	true
139587	4825747265625	71205921875	12	true	2	true	17	true
139585	4923694140625	7122684375	13	true	0	false	18	true
139583	32135.25	6840640625	20	true	1	true	9	true
139580	131908525390625	72480.25	20	true	1	true	9	true
139579	13560361328125	7337434375	32	true	4	true	7	true
139578	127985078125	733940546875	20	true	0	false	8	true
139574	489130390625	6545245703125	16	true	0	false	15	true
139573	4840558984375	6513940234375	19	true	0	false	15	true
139571	16487498046875	727448515625	14	true	0	false	19	true
139569	45600265625	7328915625	11	true	0	false	15	true
139565	492778515625	671623046875	7	true	1	true	20	true
139563	14143322265625	723022890625	15	true	0	false	12	true
139562	31066564453125	729164765625	17	true	0	false	13	true
139561	30629689453125	72982140625	13	true	1	true	19	true
139560	31714228515625	734334765625	14	true	3	true	14	true
139557	30655326171875	738116484375	20	true	0	false	16	true
139555	4773853125	752434296875	3	true	0	false	22	true
139552	4366090625	789068203125	15	true	0	false	20	true
139551	4360242578125	7837578125	4	true	0	false	25	true
139549	435569921875	77673578125	18	true	2	true	18	true
139546	938001953125	73681578125	25	true	1	true	8	true
139545	8855197265625	735268984375	17	true	3	true	16	true
139544	10378236328125	736584453125	19	true	2	true	8	true
139543	102538935546875	739655703125	20	true	3	true	7	true
139542	109383837890625	73527171875	18	true	1	true	20	true
139540	8949021484375	728054375	22	true	0	false	4	true
139539	8964376953125	723535234375	27	true	0	false	6	true
139538	688376953125	78891953125	16	true	3	true	6	true
139537	6468541015625	78783328125	36	true	3	true	5	true
139536	698260400390625	774378125	25	true	1	true	7	true
139535	699445947265625	769466640625	20	true	0	false	15	true
139533	1057001171875	74884453125	22	true	1	true	11	true
139529	598584033203125	79242953125	25	true	1	true	10	true
139528	1775767578125	704459375	21	true	2	true	16	true
139527	1763338671875	708958359375	14	true	1	true	8	true
139525	669410888671875	794136953125	17	true	1	true	12	true
139524	11209765625	7468803125	14	true	2	true	13	true
139521	98125400390625	747705234375	20	true	1	true	9	true
139518	659357080078125	780833203125	19	true	3	true	12	true
139517	576037939453125	78127109375	14	true	1	true	10	true
139515	63380625	76476265625	15	true	3	true	14	true
139514	751260498046875	750942109375	28	true	1	true	29	true
139513	750380419921875	74881390625	31	true	0	false	33	true
139512	7920302734375	747552421875	19	true	2	true	28	true
139509	97086083984375	721692109375	19	true	2	true	12	true
139508	49139560546875	77138140625	10	true	3	true	13	true
139507	4924205078125	776678203125	17	true	1	true	11	true
139505	9089216796875	74825609375	23	true	0	false	7	true
139504	13489634765625	740647421875	15	true	0	false	13	true
139497	569201123046875	77496375	19	true	1	true	13	true
139495	64727998046875	75921.25	16	true	0	false	12	true
139491	114394990234375	740255625	17	true	0	false	3	true
139489	554733642578125	758305234375	20	true	4	true	11	true
139486	696466552734375	742523515625	36	true	1	true	7	true
139485	67670703125	7382653125	16	true	2	true	12	true
139483	901219921875	755085859375	18	true	3	true	10	true
139481	67392666015625	752788125	14	true	0	false	12	true
139479	6650091796875	747369296875	15	true	0	false	12	true
139478	733458203125	738439296875	14	true	1	true	7	true
139476	9582220703125	76141421875	14	true	1	true	17	true
139471	85441494140625	74349609375	19	true	0	false	5	true
139469	516001708984375	75368421875	14	true	0	false	13	true
139466	480297021484375	733832890625	9	true	3	true	9	true
139465	541344189453125	73776.5	20	true	2	true	10	true
139463	783003173828125	731439765625	23	true	4	true	9	true
139462	5501216796875	724832265625	14	true	1	true	10	true
139461	592699853515625	72970453125	20	true	2	true	15	true
139453	4940620703125	6828521875	12	true	1	true	15	true
139451	800662548828125	740791953125	15	true	1	true	8	true
139450	3428522705078120	77147109375	16	true	0	false	11	true
139449	3788014892578120	769654140625	16	true	0	false	8	true
139448	39068125	75983625	21	true	2	true	7	true
139447	37637568359375	761654765625	19	true	2	true	8	true
139443	3885369140625	754535078125	21	true	0	false	10	true
139442	415287255859375	77454015625	21	true	0	false	6	true
139441	419827783203125	778232578125	14	true	0	false	8	true
139440	3095805908203120	7608084375	12	true	3	true	14	true
139437	364102265625	67988203125	11	true	1	true	15	true
139436	370316015625	77538234375	16	true	0	false	9	true
139429	79807314453125	755055546875	11	true	1	true	21	true
139428	84836865234375	764593359375	14	true	2	true	22	true
139425	45360908203125	785848203125	15	true	1	true	7	true
139423	48608984375	74726015625	18	true	2	true	27	true
139418	3515679296875	687404609375	16	true	0	false	13	true
139417	3495844140625	695009375	11	true	1	true	16	true
139415	3487500390625	67691.75	15	true	0	false	12	true
139414	34028640625	688890625	19	true	0	false	11	true
139413	33076109375	687066875	18	true	0	false	12	true
139411	3397378125	679032265625	19	true	0	false	11	true
139406	3736586328125	652994609375	19	true	2	true	11	true
139405	380868984375	6500304296875	16	true	2	true	10	true
139403	3790016015625	65976390625	15	true	0	false	13	true
139400	4098628515625	6560821875	17	true	0	false	16	true
139399	404025234375	660990859375	8	true	1	true	16	true
139397	3931534765625	65623203125	9	true	1	true	13	true
139391	263308046875	710445078125	20	true	0	false	24	true
139390	423915546875	6485323828125	14	true	1	true	19	true
139389	424145078125	6401360546875	23	true	2	true	15	true
139387	4180349609375	6481637890625	24	true	0	false	12	true
139385	4221216796875	6561953125	20	true	0	false	14	true
139383	4167390234375	641811875	19	true	0	false	13	true
139381	42616234375	660412578125	15	true	0	false	15	true
139379	4326824609375	665801171875	16	true	0	false	20	true
139377	405140078125	645283046875	18	true	0	false	17	true
139373	50734541015625	762467734375	19	true	0	false	9	true
139372	210404638671875	73440234375	32	true	3	true	31	true
139371	206210302734375	7322065625	28	true	2	true	21	true
139370	22543037109375	743911796875	17	true	2	true	12	true
139369	249811572265625	746293203125	10	true	4	true	17	true
139368	36383427734375	742133359375	25	true	2	true	7	true
139361	17187857421875	71389515625	16	true	2	true	10	true
139360	45476015625	755788203125	8	true	2	true	25	true
139359	45782	75140921875	19	true	0	false	11	true
139357	45268953125	764795546875	6	true	0	false	20	true
139356	4748318359375	656385234375	10	true	2	true	15	true
139355	4717584765625	6653278125	12	true	0	false	13	true
139353	4457510546875	757846328125	11	true	0	false	25	true
139348	113708359375	715438359375	19	true	1	true	7	true
139347	1142546484375	72546671875	24	true	1	true	10	true
139345	12270201171875	7200046875	12	true	3	true	16	true
139344	462296640625	674006328125	11	true	0	false	20	true
139343	4572701171875	68062828125	16	true	1	true	19	true
139341	10736041015625	720888515625	20	true	1	true	7	true
139340	137530068359375	7040953125	21	true	1	true	9	true
139339	129139794921875	71102859375	20	true	1	true	14	true
139337	131568291015625	71627609375	20	true	1	true	6	true
139330	448041328125	66678421875	15	true	2	true	13	true
139328	120839697265625	703936953125	21	true	1	true	5	true
139327	118929814453125	710834140625	13	true	0	false	11	true
139326	118559013671875	683784140625	20	true	0	false	6	true
139325	12077533203125	676472421875	20	true	0	false	12	true
139323	1157816796875	69082.5	18	true	2	true	8	true
139316	2695368359375	706738984375	20	true	0	false	10	true
139315	27593236328125	704268515625	23	true	1	true	13	true
139312	2828428125	68726265625	19	true	0	false	20	true
139311	28478111328125	69407.25	17	true	1	true	13	true
139309	28988046875	699931953125	13	true	0	false	10	true
139307	26412060546875	700976015625	24	true	1	true	11	true
139305	2945555859375	6917646875	20	true	0	false	15	true
139301	2699855078125	69078609375	16	true	0	false	12	true
139298	2476060546875	718526328125	23	true	0	false	8	true
139297	25832392578125	725294453125	29	true	4	true	5	true
139295	3023427490234370	715517734375	20	true	0	false	10	true
139292	473331484375	6115008203125	15	true	1	true	22	true
139291	4736623046875	6144978515625	23	true	1	true	13	true
139290	4585278515625	636570625	18	true	2	true	11	true
139289	45487078125	6333432421875	7	true	2	true	14	true
139287	469233359375	61086.75	21	true	1	true	9	true
139286	492585078125	637800703125	6	true	0	false	24	true
139285	48709671875	6334617578125	9	true	0	false	28	true
139283	4694104296875	6056859765625	19	true	0	false	11	true
139282	4515103125	6410165234375	23	true	0	false	10	true
139280	4785368359375	627773984375	7	true	0	false	15	true
139278	48374515625	6125184765625	20	true	2	true	19	true
139275	47904265625	619668046875	9	true	2	true	13	true
139274	47525109375	6359801171875	11	true	1	true	15	true
139273	47990234375	6422530859375	14	true	0	false	16	true
139269	46532890625	6405093359375	13	true	1	true	15	true
139267	4712828515625	6455183203125	11	true	0	false	22	true
139265	4848000390625	6251662890625	16	true	0	false	16	true
139261	46861890625	62978609375	8	true	1	true	11	true
139259	458543984375	647414609375	13	true	0	false	15	true
139255	46591203125	624928359375	12	true	1	true	12	true
139251	443527578125	771016171875	6	true	0	false	22	true
139250	2075756640625	680100625	20	true	1	true	6	true
139249	199072890625	683891640625	29	true	0	false	3	true
139245	2924687109375	710723671875	12	true	1	true	13	true
139244	44764703125	61590375	13	true	0	false	13	true
139243	4521896484375	6223321875	13	true	1	true	6	true
139241	4534855078125	627133984375	21	true	1	true	6	true
139238	3575521875	67398.5	17	true	0	false	19	true
139237	361937109375	66674.25	13	true	0	false	19	true
139236	3687634375	66786359375	11	true	0	false	20	true
139231	219757734375	694522109375	21	true	1	true	7	true
139229	22930400390625	69007703125	21	true	0	false	17	true
139228	1.57521e+16	727483203125	20	true	5	true	5	true
139227	7605695190429680	73196921875	24	true	1	true	7	true
139224	3447717578125	660808515625	21	true	0	false	5	true
139223	3528826953125	665206328125	24	true	2	true	11	true
139220	4363083203125	6746790625	10	true	1	true	20	true
139219	4360562890625	683453359375	10	true	2	true	16	true
139215	1560456298828120	7390484375	18	true	2	true	4	true
139214	3899532421875	6338043359375	20	true	1	true	22	true
139213	3946675390625	63979828125	7	true	1	true	20	true
139212	392194765625	6238003515625	8	true	0	false	16	true
139210	3830362109375	641908515625	14	true	1	true	18	true
139207	3888237109375	6444829296875	12	true	1	true	14	true
139205	3767147265625	63857.5	11	true	0	false	21	true
139203	3684992578125	636282734375	17	true	1	true	23	true
139201	3962798046875	6478064453125	10	true	0	false	15	true
139199	40001625	61950.5	17	true	1	true	10	true
139196	17262900390625	694253671875	16	true	1	true	8	true
139193	4664303125	5946159765625	13	true	1	true	7	true
139191	783365869140625	722047734375	14	true	3	true	23	true
139189	492458046875	6230646484375	5	true	1	true	18	true
139187	4296790234375	6356259765625	15	true	1	true	15	true
139185	485693203125	753793203125	21	true	1	true	18	true
139184	3395778076171870	7326740625	17	true	0	false	7	true
139183	3136823974609370	738339609375	11	true	1	true	17	true
139179	3893304296875	6526021875	19	true	0	false	8	true
139178	19208974609375	68675484375	18	true	0	false	5	true
139177	186365078125	68927078125	22	true	0	false	7	true
139175	17752728515625	68635140625	10	true	1	true	8	true
139173	19204677734375	700975703125	22	true	1	true	7	true
139169	2511453125	70423734375	13	true	0	false	7	true
139168	611028857421875	719841953125	21	true	0	false	12	true
139165	34936015625	780116015625	12	true	1	true	13	true
139164	4701454296875	6754209375	7	true	2	true	16	true
139161	4169371875	6342215625	18	true	1	true	13	true
139159	4422420703125	690405546875	11	true	1	true	14	true
139158	4609878125	66245078125	17	true	0	false	16	true
139156	29919607421875	682721796875	9	true	0	false	7	true
139155	30873736328125	688397421875	19	true	1	true	15	true
139153	28784373046875	67719375	23	true	0	false	15	true
139151	3658231640625	655764765625	14	true	1	true	9	true
139148	2141153125	661416171875	21	true	0	false	7	true
139147	20818123046875	66738578125	15	true	0	false	5	true
139139	297636171875	719387265625	15	true	1	true	13	true
139137	16619865234375	6915546875	17	true	2	true	5	true
139135	30987572265625	676037109375	17	true	0	false	9	true
139132	4456501171875	64773.75	11	true	2	true	14	true
139131	4375104296875	650983046875	14	true	0	false	9	true
139129	4362140234375	64168375	11	true	1	true	14	true
139127	45235140625	6579534375	12	true	13	true	16	true
139125	44360453125	6366099609375	13	true	1	true	10	true
139121	68123427734375	725219453125	19	true	1	true	5	true
139120	4606894921875	6164968359375	13	true	0	false	12	true
139118	147812470703125	714430390625	17	true	2	true	8	true
139117	14738529296875	70624890625	22	true	1	true	12	true
139113	31367466796875	6638759375	19	true	0	false	11	true
139112	1.35212e+16	76242734375	9	true	1	true	14	true
139110	11075404296875	702522265625	24	true	1	true	11	true
139107	521389892578125	79047375	14	true	0	false	8	true
139105	19628310546875	677248359375	15	true	3	true	2	true
139103	3575276171875	655598359375	11	true	0	false	7	true
139101	128504873046875	669226171875	14	true	2	true	8	true
139100	4356123046875	618603046875	26	true	0	false	12	true
139099	428526796875	6205973046875	20	true	0	false	16	true
139097	437982890625	6117432421875	18	true	1	true	7	true
139096	43866	6269432421875	17	true	0	false	8	true
139094	4205025390625	6246668359375	14	true	0	false	12	true
139091	3902759765625	6146488671875	15	true	0	false	9	true
139089	426989296875	6277815234375	15	true	0	false	8	true
139085	126137470703125	699621640625	13	true	2	true	6	true
139084	15342986328125	6978515625	19	true	1	true	8	true
139083	15881263671875	69375.5	14	true	1	true	13	true
139080	1547478125	71079546875	18	true	1	true	11	true
139078	322853984375	6566465625	15	true	2	true	16	true
139077	31883533203125	655793359375	16	true	0	false	8	true
139076	31431541015625	652411015625	17	true	0	false	3	true
139072	4242298046875	6133709375	15	true	0	false	13	true
139071	4181957421875	6161316796875	16	true	0	false	11	true
139067	28847625	66554828125	11	true	1	true	10	true
139066	40521875	6262301171875	15	true	1	true	10	true
139065	4111115625	617638359375	15	true	0	false	19	true
139062	913868359375	7029934375	21	true	3	true	6	true
139061	787463671875	70245328125	22	true	2	true	11	true
139059	3762754296875	6238706640625	10	true	0	false	11	true
139058	88737529296875	7120503125	21	true	4	true	9	true
139053	3647534765625	6412284375	12	true	0	false	11	true
139051	134950166015625	67598171875	16	true	0	false	1	true
139049	14688240234375	690149765625	18	true	1	true	6	true
139047	3584867578125	63536140625	13	true	1	true	10	true
139045	1966307421875	669714140625	20	true	1	true	3	true
139044	351123828125	6350064453125	18	true	0	false	11	true
139043	3474434765625	6399798046875	15	true	0	false	4	true
139041	3546569140625	62716140625	17	true	0	false	5	true
139039	5690184936523430	739230703125	20	true	1	true	6	true
139035	752689404296875	7133271875	19	true	1	true	2	true
139031	30164859375	661863984375	13	true	0	false	8	true
139030	3329553515625	669347109375	11	true	1	true	8	true
139028	25709125	690909765625	11	true	0	false	13	true
139024	39289796875	59749078125	19	true	1	true	29	true
139023	392430703125	6017824609375	17	true	0	false	12	true
139021	464455546875	5798174609375	13	true	0	false	5	true
139020	4093811328125	6021143359375	9	true	0	false	16	true
139019	40510640625	6052369921875	10	true	0	false	13	true
139018	40112625	6004108984375	19	true	2	true	10	true
139013	4008809765625	6100321484375	13	true	2	true	8	true
139009	29854951171875	699970703125	18	true	4	true	9	true
139007	27423474609375	67619765625	17	true	1	true	12	true
139005	48985203125	60578234375	13	true	1	true	7	true
139002	397650634765625	71773125	11	true	0	false	8	true
139001	1.29352e+16	717811875	20	true	0	false	5	true
139000	1.00358e+16	710290546875	26	true	0	false	5	true
138997	9617560546875	690379375	18	true	1	true	4	true
138994	71712421875	68524015625	21	true	1	true	8	true
138993	7748265625	683885859375	20	true	0	false	5	true
138992	546163525390625	680622578125	12	true	4	true	3	true
138991	487819580078125	68006203125	23	true	0	false	0	false
138989	641277392578125	68076390625	20	true	2	true	8	true
138985	64727998046875	67333296875	24	true	3	true	0	false
138984	85862236328125	6878121875	16	true	0	false	10	true
138983	9000623046875	68235203125	13	true	2	true	16	true
138981	86715869140625	67807484375	12	true	2	true	13	true
138978	762345849609375	6713771875	21	true	0	false	5	true
138977	796277001953125	665761953125	13	true	1	true	7	true
138973	98812548828125	67997140625	14	true	1	true	6	true
138971	1.56559e+16	772770078125	17	true	1	true	8	true
138967	18798533203125	663361875	10	true	0	false	13	true
138965	2464446533203120	767946796875	12	true	0	false	8	true
138963	26014197265625	674527265625	13	true	0	false	7	true
138962	2323174609375	67145390625	23	true	1	true	4	true
138961	2224615234375	68120703125	14	true	1	true	6	true
138957	32068462890625	67212328125	15	true	1	true	8	true
138955	4721610546875	7624296875	11	true	0	false	11	true
138951	73480390625	695649609375	13	true	1	true	9	true
138950	4263691796875	6020375390625	9	true	0	false	6	true
138947	2714678515625	661666796875	10	true	0	false	8	true
138946	340908837890625	658463046875	15	true	5	true	7	true
138945	276414208984375	6542282421875	12	true	1	true	11	true
138944	2634073486328120	684228359375	8	true	2	true	14	true
138943	284679248046875	676144921875	11	true	0	false	8	true
138942	21305146484375	675486953125	20	true	0	false	4	true
138936	1.00572e+16	75430140625	14	true	1	true	6	true
138935	1.46914e+16	74820359375	14	true	0	false	7	true
138933	4.76829e+16	74939890625	5	true	3	true	12	true
138929	2186375390625	648805625	15	true	0	false	8	true
138927	43424875	5941694140625	12	true	0	false	10	true
138925	24618302734375	6914084375	14	true	0	false	8	true
138923	9375859375	670975703125	17	true	0	false	9	true
138920	1.75942e+16	6435888671875	23	true	2	true	1	true
138919	9738992919921870	6491369140625	22	true	0	false	3	true
138915	1.35766e+16	637313984375	18	true	1	true	6	true
138914	1.4282e+16	66396828125	20	true	0	false	1	true
138913	185257275390625	654175546875	14	true	1	true	5	true
138911	1293543212890620	6304093359375	17	true	0	false	0	false
138907	10404185546875	70889828125	22	true	0	false	6	true
138904	4499079296875	5963957421875	12	true	1	true	12	true
138903	442870859375	598582578125	13	true	0	false	11	true
138901	4545505078125	6059137109375	12	true	2	true	10	true
138898	4628862890625	770374921875	7	true	0	false	14	true
138897	465267109375	7625665625	8	true	0	false	12	true
138893	23411072265625	660662578125	13	true	1	true	2	true
138892	155639443359375	670255234375	12	true	1	true	10	true
138891	161935625	670183828125	8	true	1	true	19	true
138889	158764130859375	664574921875	20	true	1	true	7	true
138888	17345591796875	669102890625	20	true	2	true	2	true
138887	164643828125	659745390625	17	true	0	false	10	true
138886	143274814453125	65383984375	20	true	0	false	2	true
138885	14294416015625	6482571875	17	true	1	true	19	true
138882	1680404296875	6402956640625	14	true	0	false	7	true
138881	1690887109375	6526883984375	17	true	0	false	5	true
138879	136277978515625	64504.5	12	true	0	false	9	true
138877	141739970703125	66092046875	17	true	0	false	8	true
138875	157942568359375	65332609375	23	true	0	false	1	true
138872	150281513671875	6508083984375	15	true	0	false	4	true
138869	17416517578125	633356328125	17	true	0	false	4	true
138865	1510162109375	68013578125	13	true	0	false	8	true
138857	3839893359375	6080460546875	14	true	0	false	6	true
138852	462993603515625	707029765625	15	true	1	true	2	true
138849	3163651123046870	708938984375	27	true	1	true	8	true
138847	2799108203125	661808125	13	true	2	true	8	true
138846	3326683349609370	79238.5	12	true	0	false	3	true
138843	1294621484375	683387421875	17	true	1	true	6	true
138838	618231591796875	6536759765625	18	true	3	true	4	true
138837	5477908203125	66660546875	19	true	1	true	3	true
138835	55914921875	6455812109375	19	true	1	true	5	true
138831	4026453369140620	6671159375	18	true	0	false	3	true
138829	55587451171875	65764.5	12	true	0	false	0	false
138828	495551123046875	6517122265625	16	true	1	true	3	true
138825	708757275390625	657471796875	15	true	1	true	7	true
138821	673459912109375	6424357421875	14	true	2	true	5	true
138815	375254609375	6113601171875	33	true	0	false	6	true
138814	4349849609375	5733055078125	14	true	0	false	8	true
138813	4402255078125	5666490625	24	true	0	false	6	true
138812	442456015625	5796688671875	14	true	0	false	8	true
138808	32555740234375	625713046875	16	true	0	false	6	true
138807	3318609375	6281273828125	14	true	0	false	3	true
138806	314099453125	6250291796875	14	true	1	true	5	true
138803	345933828125	6169356640625	17	true	0	false	6	true
138801	32011849609375	608952890625	12	true	1	true	7	true
138799	30395103515625	63314640625	12	true	0	false	16	true
138796	178598681640625	782167734375	10	true	1	true	7	true
138795	9296024169921870	7798440625	13	true	2	true	10	true
138793	1.66621e+16	788196171875	11	true	0	false	8	true
138790	23935294921875	682743203125	21	true	0	false	25	true
138789	23725849609375	681691015625	21	true	0	false	24	true
138787	24171009765625	675448984375	17	true	0	false	7	true
138784	1552480224609370	700761328125	16	true	1	true	19	true
138783	167880419921875	703436953125	17	true	1	true	7	true
138782	1125205078125	693393515625	12	true	1	true	15	true
138781	4426333923339840	693443828125	11	true	1	true	5	true
138776	18596712890625	6433389453125	28	true	2	true	4	true
138775	17697359375	645448125	17	true	0	false	2	true
138774	1812791796875	653378828125	17	true	0	false	5	true
138772	20806634765625	6441880078125	12	true	0	false	10	true
138771	21253955078125	644310703125	11	true	0	false	7	true
138769	20274310546875	6403265625	18	true	0	false	8	true
138768	3603197265625	6187550390625	9	true	0	false	14	true
138767	35535109375	6180832421875	10	true	0	false	14	true
138766	19810671875	6509583984375	14	true	1	true	7	true
138761	357259609375	612265703125	11	true	0	false	10	true
138754	4952203125	588930703125	7	true	3	true	13	true
138753	4943034765625	5811612890625	17	true	1	true	12	true
138751	4894638671875	5913396875	9	true	1	true	16	true
138750	486944296875	582083828125	19	true	3	true	9	true
138748	4742457421875	5897184375	16	true	0	false	15	true
138747	4803594921875	590708359375	14	true	1	true	11	true
138746	4695083984375	5586843359375	13	true	0	false	14	true
138745	4693104296875	5640049609375	18	true	0	false	6	true
138743	4654076171875	5537959765625	9	true	0	false	9	true
138741	4763409765625	570291171875	17	true	2	true	12	true
138740	47480.5	5793933984375	17	true	1	true	15	true
138733	4922694140625	5691151171875	18	true	0	false	7	true
138731	4806011328125	56025484375	17	true	1	true	3	true
138730	461956328125	5619845703125	16	true	0	false	8	true
138727	12179697265625	660240546875	14	true	1	true	4	true
138723	3164077734375	642929765625	10	true	1	true	7	true
138722	802275244140625	6445623046875	19	true	2	true	2	true
138721	744924365234375	638039453125	12	true	0	false	5	true
138718	3743231640625	5917780859375	9	true	0	false	8	true
138717	3702370703125	6044020703125	20	true	1	true	10	true
138714	26884962890625	6486253125	14	true	1	true	9	true
138713	27797158203125	6435928125	11	true	0	false	7	true
138710	613458251953125	69631.75	15	true	2	true	2	true
138708	2506526953125	665525625	10	true	0	false	7	true
138707	25640455078125	65931.75	11	true	1	true	11	true
138705	32695583984375	65151921875	4	true	1	true	12	true
138703	1.6447e+16	684161953125	16	true	2	true	4	true
138699	342611875	6511725390625	8	true	0	false	12	true
138697	11576544921875	6507493359375	17	true	1	true	4	true
138695	285160546875	6543902734375	12	true	0	false	10	true
138693	4458037109375	67949671875	5	true	3	true	19	true
138692	89937529296875	658017109375	16	true	0	false	4	true
138691	101658017578125	660210859375	19	true	0	false	11	true
138689	97354853515625	6521796484375	20	true	1	true	7	true
138687	107888330078125	6548312109375	11	true	0	false	13	true
138685	110790400390625	665892578125	11	true	0	false	7	true
138681	1953457421875	6371909375	9	true	0	false	10	true
138680	423785546875	5879429296875	12	true	0	false	8	true
138677	137974794921875	6326619921875	10	true	0	false	6	true
138675	162342041015625	68058609375	16	true	0	false	6	true
138673	2241594921875	660353125	15	true	1	true	6	true
138671	4459173046875	778591796875	6	true	1	true	8	true
138669	4742662109375	55013734375	11	true	0	false	11	true
138667	2548989501953120	7755121875	10	true	2	true	7	true
138665	45691828125	776662578125	6	true	1	true	14	true
138660	33989640625	6045000390625	17	true	0	false	12	true
138659	3543024609375	5986755078125	15	true	1	true	8	true
138657	339169453125	592175390625	9	true	0	false	12	true
138655	632442431640625	706980234375	20	true	0	false	3	true
138652	45324171875	5659980078125	11	true	0	false	12	true
138651	4530290234375	554773359375	12	true	0	false	3	true
138647	8556451416015620	679448359375	26	true	0	false	4	true
138646	48705.5	76842046875	12	true	0	false	9	true
138644	242598203125	6270018359375	16	true	1	true	13	true
138643	24795994140625	63016921875	17	true	0	false	9	true
138641	2429733203125	6163978515625	12	true	0	false	11	true
138639	259901640625	63927015625	19	true	0	false	9	true
138637	2663583203125	6245309765625	8	true	0	false	24	true
138634	28946017578125	633648359375	8	true	1	true	12	true
138633	28942029296875	6283238671875	6	true	0	false	9	true
138632	28810265625	6180078125	15	true	0	false	4	true
138627	256914453125	6240803125	17	true	2	true	2	true
138626	42652109375	632136484375	18	true	0	false	13	true
138625	4462556640625	637643359375	11	true	3	true	4	true
138624	24596537109375	65699296875	16	true	0	false	5	true
138623	23864306640625	651880546875	16	true	1	true	6	true
138622	3950614501953120	64303203125	13	true	0	false	3	true
138621	33121943359375	647792734375	18	true	3	true	7	true
138614	109318603515625	639094765625	19	true	0	false	13	true
138613	1095694140625	64315375	18	true	0	false	3	true
138612	101472041015625	6404924609375	11	true	0	false	0	false
138610	2279251171875	644928515625	19	true	0	false	3	true
138609	232652265625	6373890625	14	true	1	true	1	true
138605	2431744921875	639651640625	8	true	0	false	11	true
138603	24734291015625	6454529296875	9	true	2	true	6	true
138589	4855055078125	5317238671875	8	true	1	true	8	true
138588	307472265625	611824765625	14	true	1	true	10	true
138586	4140455078125	57352890625	17	true	0	false	5	true
138585	40920890625	5780708984375	11	true	0	false	10	true
138582	22101396484375	632992578125	8	true	0	false	6	true
138580	128696044921875	62446359375	14	true	0	false	3	true
138577	9632112426757810	793164375	27	true	0	false	1	true
138576	19404365234375	6178964453125	12	true	0	false	13	true
138575	19419732421875	624555078125	17	true	5	true	2	true
138574	19724216796875	6124083984375	19	true	0	false	5	true
138571	1873736328125	6252841015625	13	true	1	true	6	true
138570	2052027734375	61060921875	16	true	0	false	3	true
138567	2068259375	6249136328125	22	true	0	false	4	true
138564	4691487890625	7760546875	37	true	0	false	6	true
138562	39073265625	5861991796875	13	true	0	false	4	true
138559	127939794921875	65300328125	14	true	1	true	11	true
138557	401341328125	580693828125	14	true	0	false	5	true
138556	477608671875	769589375	48	true	0	false	71	true
138555	476980703125	770354453125	48	true	0	false	72	true
138553	4778878125	770638359375	52	true	0	false	69	true
138551	47911515625	771830703125	43	true	0	false	66	true
138550	4779158203125	7875671875	18	true	0	false	6	true
138549	47432140625	784038046875	13	true	0	false	8	true
138547	4763256640625	776503359375	17	true	0	false	7	true
138542	63046005859375	6308946484375	9	true	1	true	5	true
138541	72157119140625	6250133203125	14	true	1	true	7	true
138538	22952701171875	611018359375	14	true	0	false	5	true
138537	2333464453125	6201030078125	18	true	0	false	4	true
138536	2157509765625	6083638671875	15	true	0	false	7	true
138532	1244130078125	6334030078125	13	true	3	true	2	true
138531	107891591796875	6290313671875	14	true	3	true	1	true
138523	43935609375	5500797265625	8	true	1	true	6	true
138522	2179342041015620	615579921875	20	true	0	false	3	true
138521	234737451171875	627623359375	11	true	0	false	25	true
138519	1.16348e+16	6109490234375	20	true	1	true	2	true
138517	538410400390625	6086706640625	14	true	1	true	4	true
138516	435774453125	541895703125	22	true	0	false	2	true
138514	5987266235351560	59973890625	15	true	0	false	4	true
138509	3180535546875	5927167578125	11	true	0	false	3	true
138508	39355375	562865390625	8	true	1	true	11	true
138507	3915431640625	56661984375	19	true	0	false	4	true
138503	24587349609375	5997553125	6	true	0	false	9	true
138501	3983766796875	55866.25	13	true	0	false	7	true
138500	457108828125	53042828125	17	true	0	false	6	true
138499	4651517578125	52144171875	12	true	0	false	7	true
138497	423678046875	548455234375	6	true	0	false	12	true
138496	664887158203125	609866875	15	true	0	false	3	true
138495	5965.5	6177727734375	12	true	0	false	4	true
138491	61229169921875	601128203125	10	true	1	true	3	true
138490	4295400390625	562279375	15	true	1	true	5	true
138485	3186119140625	58548078125	10	true	0	false	12	true
138483	3098988525390620	6033777734375	11	true	0	false	3	true
138481	86724921875	6368537890625	13	true	1	true	3	true
138479	40817328125	5916198046875	9	true	0	false	9	true
138478	27421412109375	625308046875	12	true	0	false	9	true
138473	4235094140625	5573157421875	14	true	1	true	6	true
138472	2246125732421870	593113359375	13	true	1	true	5	true
138471	2133693603515620	5819308203125	13	true	1	true	14	true
138468	2873601171875	602117578125	14	true	0	false	6	true
138467	2852197265625	5954529296875	18	true	0	false	1	true
138464	3510746484375	5759048828125	15	true	0	false	3	true
138463	3577749609375	579730546875	6	true	0	false	12	true
138461	362307421875	572794453125	5	true	0	false	19	true
138459	34244359375	5750047265625	4	true	0	false	10	true
138457	4670551171875	512001328125	26	true	0	false	3	true
138453	4919319921875	50272625	7	true	0	false	11	true
138452	444463984375	51579578125	13	true	0	false	4	true
138451	4477048828125	524058046875	9	true	0	false	6	true
138449	4540043359375	50510421875	6	true	0	false	11	true
138446	4070857177734370	6008268359375	21	true	0	false	4	true
138443	71315771484375	59616.5	11	true	0	false	9	true
138442	380923515625	5374184375	10	true	1	true	7	true
138441	38540015625	546497734375	10	true	1	true	1	true
138439	4001362890625	55130890625	6	true	0	false	4	true
138435	4145938671875	554246875	13	true	0	false	3	true
138433	16904134765625	61931390625	13	true	0	false	3	true
138431	186371640625	611796171875	16	true	1	true	2	true
138429	25166068359375	6096544921875	11	true	0	false	4	true
138428	3739688671875	5576658203125	10	true	0	false	3	true
138427	383862421875	5591628125	14	true	0	false	2	true
138425	3666722265625	548295859375	11	true	0	false	5	true
138422	4521319921875	7926640625	0	false	0	false	19	true
138420	37777296875	5680065625	15	true	0	false	3	true
138418	44597958984375	6185570703125	14	true	0	false	10	true
138417	493936474609375	6052101171875	6	true	0	false	11	true
138413	218136015625	59516625	13	true	1	true	3	true
138410	1096638671875	6130038671875	13	true	0	false	10	true
138409	103254296875	61323171875	12	true	0	false	4	true
138407	2683962890625	6018536328125	12	true	0	false	1	true
138406	8598169921875	6083692578125	9	true	0	false	12	true
138405	86565830078125	6161735546875	13	true	2	true	3	true
138402	98106611328125	6226669140625	14	true	0	false	5	true
138400	1359456640625	601547890625	12	true	1	true	4	true
138399	1429965625	6188369140625	15	true	0	false	6	true
138398	124712880859375	6089658984375	16	true	0	false	4	true
138391	25685015625	5964235546875	10	true	0	false	1	true
138390	4691176953125	5011866015625	10	true	0	false	21	true
138389	467397578125	487183828125	12	true	1	true	5	true
138387	453926640625	48854796875	11	true	0	false	6	true
138385	442470703125	4914578515625	9	true	0	false	5	true
138383	478070625	4783037890625	11	true	1	true	3	true
138381	4898340625	47766640625	12	true	0	false	2	true
138379	4732789453125	469573515625	10	true	0	false	6	true
138377	4822077734375	462624765625	6	true	0	false	7	true
138374	17273888671875	60160703125	7	true	0	false	7	true
138373	1772620703125	6057123046875	16	true	0	false	1	true
138372	175859765625	5929501953125	12	true	1	true	5	true
138368	3311539453125	5765431640625	5	true	0	false	9	true
138365	384247890625	5274348828125	6	true	0	false	10	true
138364	46247671875	78840140625	7	true	0	false	10	true
138363	4650294140625	79081921875	16	true	1	true	20	true
138361	4664486328125	788978515625	15	true	0	false	16	true
138357	493850546875	490251796875	10	true	0	false	10	true
138356	1141884033203120	5837703125	12	true	0	false	5	true
138355	940515625	590916640625	18	true	0	false	5	true
138354	525921875	57593765625	18	true	0	false	2	true
138349	3580868896484370	5912769140625	9	true	0	false	1	true
138348	22119494140625	5853298046875	15	true	0	false	2	true
138347	22724595703125	5801824609375	7	true	0	false	7	true
138346	19909986328125	5930626953125	10	true	0	false	2	true
138341	4931079296875	4536569140625	10	true	0	false	9	true
138340	153408447265625	5966019921875	7	true	0	false	7	true
138339	146053369140625	59531609375	10	true	0	false	2	true
138336	4315990234375	4830122265625	6	true	2	true	3	true
138333	2192352734375	5654701171875	10	true	0	false	5	true
138332	4928003515625	469515390625	13	true	1	true	13	true
138331	493796484375	4669166796875	15	true	0	false	10	true
138328	2399115234375	559479921875	11	true	0	false	6	true
138326	40151923828125	570941796875	18	true	1	true	5	true
138325	410510009765625	55823296875	8	true	1	true	1	true
138323	34998984375	5539011328125	8	true	1	true	7	true
138322	1214695068359370	5632444921875	13	true	1	true	6	true
138321	1301126220703120	5458196875	7	true	1	true	2	true
138320	2504010009765620	5450124609375	17	true	0	false	2	true
138316	31142974609375	552935859375	13	true	1	true	5	true
138315	32153541015625	5634816796875	9	true	1	true	2	true
138310	138905498046875	5776064453125	5	true	0	false	3	true
138307	422530625	48429984375	4	true	0	false	14	true
138305	30773990234375	5886183984375	10	true	0	false	1	true
138304	26682.5	5614695703125	2	true	1	true	11	true
138303	26738880859375	5718248828125	8	true	0	false	9	true
138302	2512845703125	5674114453125	9	true	1	true	17	true
138301	252105625	561528125	7	true	0	false	12	true
138299	2952907421875	583160546875	12	true	0	false	10	true
138295	27619162109375	5652719140625	12	true	0	false	2	true
138291	379498828125	510784296875	9	true	0	false	3	true
138290	3953984765625	525708046875	7	true	0	false	4	true
138287	4326066015625	49871640625	6	true	1	true	7	true
138285	3746538671875	5269432421875	10	true	0	false	4	true
138280	9289962890625	5937414453125	11	true	0	false	6	true
138279	98762841796875	5907823046875	8	true	0	false	12	true
138278	895267578125	5725089453125	12	true	1	true	8	true
138277	794169189453125	57071796875	9	true	0	false	4	true
138273	1175063671875	5880871875	7	true	0	false	1	true
138271	111501630859375	5697930078125	16	true	0	false	2	true
138267	28727556640625	5622295703125	12	true	0	false	3	true
138266	4190453125	50696265625	24	true	0	false	2	true
138265	425682265625	507164609375	21	true	0	false	2	true
138261	28003759765625	5496529296875	10	true	0	false	7	true
138260	26262373046875	521812890625	10	true	0	false	2	true
138259	1153106201171870	5260311328125	9	true	0	false	1	true
138255	3598807421875	541873515625	9	true	0	false	3	true
138253	4347421875	517059453125	8	true	0	false	10	true
138252	45407568359375	53856875	12	true	0	false	7	true
138251	52563603515625	5417009375	8	true	0	false	5	true
138250	3697005615234370	5358071484375	8	true	1	true	2	true
138247	592660986328125	5513216796875	11	true	0	false	0	false
138242	61145771484375	572880078125	5	true	2	true	3	true
138241	537296435546875	58369890625	6	true	1	true	2	true
138239	6435908203125	5819893359375	11	true	0	false	2	true
138236	34635765625	5586602734375	12	true	0	false	4	true
138234	4197355859375	5310455078125	6	true	0	false	21	true
138232	3404750390625	5423551953125	16	true	0	false	3	true
138230	660291259765625	53954390625	5	true	2	true	5	true
138229	68199970703125	5291638671875	13	true	0	false	0	false
138226	102791904296875	5543101171875	10	true	0	false	8	true
138225	9128630859375	5479105859375	10	true	1	true	0	false
138223	11208548828125	5603712109375	11	true	1	true	1	true
138221	106273876953125	5364523046875	8	true	2	true	2	true
138217	1910458203125	5770980859375	8	true	0	false	2	true
138216	17762099609375	55269421875	8	true	0	false	7	true
138215	18306427734375	5531501953125	8	true	0	false	12	true
138213	1859190625	56479546875	8	true	0	false	11	true
138211	16773484375	5615243359375	10	true	0	false	3	true
138210	20362826171875	5491116015625	12	true	1	true	1	true
138209	19821125	5594814453125	10	true	1	true	4	true
138208	157780966796875	5517144140625	7	true	0	false	2	true
138206	21463828125	5550419921875	9	true	0	false	3	true
138200	410275625	5246885546875	6	true	0	false	4	true
138197	4662722265625	450527734375	7	true	0	false	2	true
138196	391991015625	4858291015625	10	true	0	false	8	true
138195	400118984375	489577265625	5	true	0	false	10	true
138193	3982259765625	4985901171875	6	true	0	false	10	true
138192	370138828125	4866475390625	17	true	2	true	8	true
138191	3693465625	4978607421875	3	true	0	false	10	true
138189	3795830859375	4808884765625	7	true	0	false	18	true
138183	15502572265625	575786015625	11	true	1	true	8	true
138181	17234095703125	57798328125	11	true	1	true	1	true
138178	10905748046875	5230221875	13	true	0	false	3	true
138177	106931259765625	5125298046875	4	true	0	false	5	true
138175	12880357421875	5220411328125	3	true	0	false	0	false
138172	44386142578125	517985703125	11	true	0	false	1	true
138171	574431982421875	5142729296875	5	true	0	false	1	true
138167	403056796875	51058375	9	true	0	false	1	true
138166	30270177734375	5288473046875	5	true	0	false	10	true
138165	3090799609375	5360384375	9	true	0	false	6	true
138163	2460381640625	538546953125	5	true	0	false	5	true
138161	32199216796875	5316750390625	6	true	1	true	8	true
138159	26801083984375	5170966015625	3	true	0	false	8	true
138156	4504144140625	4642439453125	7	true	0	false	23	true
138155	4324673046875	4644212109375	11	true	0	false	7	true
138153	4497071875	4410699609375	8	true	0	false	7	true
138149	4639952734375	43704.5	12	true	1	true	6	true
138148	3626133203125	507243671875	8	true	0	false	4	true
138146	3693224609375	476188984375	7	true	0	false	7	true
138144	29139748046875	5138409375	11	true	0	false	2	true
138143	3136599609375	516315390625	9	true	0	false	8	true
138137	41167640625	4741530078125	1	true	0	false	5	true
138135	3467349609375	507244140625	6	true	0	false	4	true
138133	4281294921875	445865625	7	true	0	false	9	true
138131	923127734375	530801953125	7	true	0	false	7	true
138129	126415048828125	5478181640625	12	true	0	false	0	false
138128	4176240625	4611896875	13	true	0	false	3	true
138125	24277783203125	5229341796875	7	true	0	false	2	true
138123	1.11264e+16	50633796875	7	true	2	true	1	true
138122	25924044921875	500271171875	11	true	1	true	4	true
138121	265156328125	50651046875	12	true	1	true	2	true
138117	29860638671875	5696625390625	7	true	0	false	3	true
138116	874725390625	5050960546875	11	true	1	true	0	false
138115	65423505859375	4953754296875	5	true	0	false	0	false
138114	29934283203125	498628515625	8	true	0	false	0	false
138111	351520625	5206749609375	12	true	0	false	2	true
138108	3993644140625	469704375	8	true	0	false	1	true
138105	28486244140625	4906873828125	9	true	0	false	0	false
138103	2737080078125	501092265625	9	true	1	true	2	true
138102	481764453125	4384284765625	2	true	0	false	5	true
138101	4865557421875	424406640625	1	true	0	false	7	true
138099	4738628125	425981328125	8	true	0	false	5	true
138097	723213818359375	55880859375	8	true	0	false	1	true
138094	148372666015625	5480509375	13	true	0	false	2	true
138093	149005234375	5303036328125	6	true	0	false	0	false
138089	40694921875	4570828515625	9	true	0	false	1	true
138087	350684375	4971590234375	5	true	0	false	12	true
138086	3930836328125	4601495703125	2	true	0	false	11	true
138085	3849471875	4685998046875	11	true	0	false	3	true
138084	3716415234375	4617851171875	5	true	0	false	4	true
138080	110482265625	492197890625	5	true	0	false	7	true
138079	106676806640625	4780068359375	9	true	0	false	6	true
138077	9101642578125	4856258984375	8	true	0	false	0	false
138073	21387099609375	531837421875	6	true	0	false	11	true
138071	3457722265625	458951640625	2	true	0	false	5	true
138070	332269140625	51554484375	24	true	1	true	9	true
138069	3394188671875	5233148046875	7	true	0	false	3	true
138067	3255205078125	505495546875	9	true	0	false	3	true
138063	11305947265625	5037121875	7	true	0	false	3	true
138061	2335735546875	5102087890625	9	true	0	false	8	true
138060	20380748046875	491714765625	3	true	0	false	13	true
138059	19395787109375	4960094140625	5	true	0	false	1	true
138055	2494894921875	5037880859375	5	true	1	true	4	true
138054	317185390625	4795101171875	6	true	0	false	9	true
138053	335786484375	484130859375	7	true	0	false	0	false
138051	31634857421875	4951949609375	4	true	0	false	5	true
138047	16879744140625	5174593359375	5	true	1	true	9	true
138046	3111796875	466772109375	8	true	0	false	8	true
138045	4075517578125	4626187890625	10	true	1	true	0	false
138044	8422814331054680	4479262109375	13	true	1	true	3	true
138043	12269921875	4549170703125	6	true	0	false	0	false
138042	11110517578125	488807734375	8	true	0	false	6	true
138041	1604361328125	46779921875	4	true	0	false	14	true
138038	841086328125	46526515625	8	true	0	false	1	true
138037	67739423828125	4610158984375	5	true	0	false	0	false
138034	7357328125	4481501953125	6	true	0	false	0	false
138032	720066357421875	4771758984375	11	true	0	false	1	true
138026	3986664453125	43177859375	13	true	0	false	1	true
138025	40482734375	4394841796875	4	true	0	false	4	true
138024	15739357421875	4760347265625	8	true	0	false	0	false
138023	152394736328125	482036640625	4	true	0	false	10	true
138019	146159248046875	4750171875	4	true	2	true	4	true
138018	16795037109375	4996036328125	6	true	0	false	1	true
138013	371343828125	4489616015625	3	true	0	false	4	true
138012	2962931396484370	44452609375	16	true	0	false	2	true
138011	240276171875	45082546875	10	true	0	false	4	true
138009	2228239990234370	437527578125	6	true	0	false	12	true
138008	27818798828125	4196442578125	2	true	0	false	9	true
138007	2991586181640620	4267307421875	6	true	1	true	9	true
138005	4086052490234370	485943359375	10	true	1	true	0	false
138001	6922159423828120	4313690234375	6	true	0	false	3	true
137998	2641813671875	4633346875	3	true	0	false	7	true
137997	2670126953125	4775328515625	8	true	0	false	3	true
137993	11242662109375	46677953125	7	true	0	false	2	true
137991	139173701171875	499128828125	6	true	0	false	0	false
137989	1290541796875	4827573828125	6	true	1	true	5	true
137988	4858137890625	3932307421875	10	true	0	false	3	true
137987	490706640625	39927546875	19	true	1	true	3	true
137985	3708782421875	433524921875	6	true	0	false	6	true
137984	4788687109375	4038316015625	7	true	1	true	3	true
137981	4914810546875	411862890625	14	true	0	false	2	true
137980	490293125	3733341015625	6	true	0	false	3	true
137979	479204765625	384489921875	7	true	0	false	6	true
137976	4588349609375	3925537109375	10	true	0	false	1	true
137975	440646484375	3984348046875	4	true	0	false	3	true
137974	44997921875	3606316796875	2	true	0	false	9	true
137973	46689171875	3678626171875	8	true	0	false	1	true
137971	130062431640625	4645780859375	8	true	0	false	2	true
137964	30124736328125	46738265625	5	true	0	false	2	true
137963	3011773046875	4500407421875	5	true	0	false	13	true
137959	4406237109375	3734002734375	4	true	0	false	1	true
137957	45774296875	406035078125	5	true	0	false	1	true
137956	4119090625	384327578125	5	true	1	true	5	true
137955	41556796875	39168203125	9	true	0	false	3	true
137953	4213762109375	400356171875	7	true	0	false	9	true
137951	4170730859375	4118237109375	19	true	0	false	0	false
137949	4119290625	371842734375	5	true	0	false	6	true
137948	3981592578125	374310625	19	true	1	true	0	false
137947	39442140625	3869635546875	3	true	0	false	6	true
137943	4226611328125	4254255078125	1	true	0	false	2	true
137940	32439802734375	4463397265625	7	true	0	false	0	false
137939	332182109375	433786953125	4	true	1	true	3	true
137938	22153814453125	473956171875	9	true	0	false	4	true
137937	22125841796875	477239296875	4	true	0	false	14	true
137936	24395611328125	47934671875	4	true	0	false	0	false
137935	2311975390625	47003328125	9	true	0	false	4	true
137929	224963203125	453358828125	1	true	0	false	11	true
137923	97341787109375	4394980078125	4	true	0	false	3	true
137919	410618212890625	39540421875	2	true	0	false	1	true
137918	6001189453125	402379609375	5	true	1	true	8	true
137917	7469400390625	418639140625	7	true	0	false	1	true
137913	477561279296875	4216302734375	8	true	0	false	0	false
137911	120531455078125	4325613671875	3	true	0	false	0	false
137910	3740309375	41367328125	1	true	0	false	1	true
137909	3751579296875	394847734375	5	true	1	true	8	true
137906	248793125	45604421875	6	true	0	false	0	false
137905	240172890625	44748	10	true	1	true	4	true
137902	7582606201171870	392205546875	8	true	0	false	5	true
137901	1.31399e+16	4017626953125	14	true	1	true	1	true
137900	345338125	415058359375	11	true	0	false	0	false
137899	3545869140625	4243457421875	8	true	0	false	1	true
137893	3918328125	4106479296875	0	false	0	false	8	true
137892	1640769921875	4287015625	7	true	0	false	1	true
137891	1726379296875	4210330859375	11	true	0	false	0	false
137890	19152228515625	4326742578125	5	true	0	false	0	false
137888	1687561328125	4067137890625	3	true	0	false	5	true
137887	16038369140625	4135229296875	7	true	0	false	1	true
137886	161042568359375	4513551953125	5	true	1	true	0	false
137883	4857187109375	352048203125	3	true	0	false	10	true
137882	1858440625	472704921875	5	true	1	true	2	true
137881	20399154296875	452555078125	9	true	0	false	0	false
137875	15187931640625	43189.75	4	true	0	false	1	true
137873	133136767578125	402352734375	2	true	0	false	0	false
137869	9786734375	4056653515625	3	true	0	false	3	true
137868	476489609375	3085901171875	7	true	0	false	11	true
137867	47430734375	314576953125	6	true	0	false	7	true
137865	475175234375	3346362890625	3	true	0	false	12	true
137864	4916079296875	3050851953125	6	true	0	false	4	true
137860	7467439453125	39752265625	8	true	1	true	0	false
137858	3552724609375	3825168359375	5	true	0	false	1	true
137857	34202921875	3917434375	3	true	0	false	6	true
137855	32143046875	40599.75	1	true	1	true	4	true
137851	4516118359375	327761484375	4	true	0	false	9	true
137850	33239296875	3529975390625	4	true	0	false	13	true
137847	727823291015625	379553671875	4	true	0	false	1	true
137845	4296974609375	3558208203125	4	true	0	false	0	false
137844	2748436328125	42769984375	4	true	0	false	0	false
137843	306574453125	420741328125	6	true	0	false	1	true
137837	134682978515625	37994578125	4	true	0	false	6	true
137836	459126875	2986802734375	20	true	1	true	21	true
137835	44917765625	2939265234375	2	true	1	true	5	true
137833	4314188671875	28082779296875	1	true	1	true	12	true
137829	37187609375	381345390625	3	true	0	false	4	true
137828	1.69021e+16	3691812890625	3	true	0	false	1	true
137827	327848388671875	3511242578125	2	true	0	false	3	true
137823	4815111328125	27573359375	3	true	0	false	0	false
137822	556508642578125	365158671875	3	true	0	false	7	true
137820	4102366015625	323157890625	0	false	0	false	1	true
137819	3861439453125	33264765625	6	true	0	false	0	false
137817	38810015625	31615193359375	4	true	0	false	5	true
137813	4146873046875	29159634765625	5	true	1	true	3	true
137812	489439296875	23932548828125	6	true	0	false	5	true
137811	4930484765625	25378705078125	2	true	0	false	11	true
137808	3834147265625	3574562109375	2	true	0	false	1	true
137807	368926640625	339005078125	6	true	1	true	2	true
137797	311028984375	3583125390625	2	true	0	false	0	false
137796	272314375	385799140625	12	true	1	true	0	false
137795	2571426953125	3878713671875	1	true	0	false	3	true
137784	1.55631e+16	2846483203125	6	true	1	true	6	true
137783	4583307800292960	2682333203125	6	true	0	false	1	true
137780	31811826171875	29677740234375	10	true	0	false	0	false
137778	50092900390625	3281056640625	3	true	0	false	0	false
137776	8388052734375	31446748046875	1	true	0	false	4	true
137774	9139509765625	2927103515625	0	false	0	false	8	true
137773	775605224609375	29907619140625	6	true	1	true	13	true
137770	21571619140625	3579119921875	45	true	0	false	18	true
137769	2145869140625	3582319140625	49	true	0	false	15	true
137763	21860158203125	3570356640625	9	true	0	false	11	true
137762	23796166015625	3421927734375	1	true	0	false	6	true
137760	26661927734375	3333823828125	5	true	0	false	0	false
137758	116257060546875	36037890625	3	true	0	false	0	false
137754	15991380859375	38352859375	2	true	0	false	3	true
137752	20836646484375	381719296875	1	true	0	false	2	true
137749	3735266796875	2975412890625	2	true	0	false	0	false
137747	103910234375	2647222265625	1	true	1	true	7	true
137745	3985587109375	28403599609375	0	false	0	false	3	true
137744	3341534375	3178551171875	4	true	0	false	0	false
137742	239826875	375024453125	2	true	0	false	2	true
137739	28372046875	366529296875	0	false	0	false	2	true
137737	27185158203125	298012109375	3	true	0	false	10	true
137735	17164740234375	356715703125	2	true	0	false	0	false
137734	35126953125	25584392578125	3	true	0	false	1	true
137733	3697725390625	259744296875	5	true	0	false	0	false
137729	254808671875	29561513671875	3	true	0	false	0	false
137728	4091290625	2462476953125	16	true	0	false	0	false
137727	4188577734375	238661171875	5	true	0	false	0	false
137725	4224966015625	2241090234375	5	true	0	false	0	false
137722	1520368359375	3325755078125	3	true	0	false	1	true
137721	138435556640625	30852955078125	0	false	0	false	8	true
137720	14683529296875	29464375	3	true	0	false	1	true
137717	3525887109375	27266767578125	6	true	0	false	5	true
137713	23094853515625	31193048828125	2	true	0	false	0	false
137711	40119265625	22944041015625	2	true	0	false	4	true
137709	24237580078125	40969.25	4	true	0	false	0	false
137707	17587466796875	31418296875	3	true	0	false	0	false
137705	197255546875	3282301953125	6	true	0	false	2	true
137704	109620205078125	31378439453125	3	true	0	false	0	false
137702	2391193603515620	2443544140625	3	true	0	false	4	true
137701	2959912109375	2473694140625	19	true	1	true	8	true
137700	112016650390625	23222763671875	2	true	0	false	0	false
137697	57589033203125	251347421875	0	false	0	false	2	true
137693	3254373828125	29086513671875	3	true	0	false	0	false
137691	118314990234375	2869907421875	7	true	0	false	1	true
137690	4644854296875	209351875	9	true	0	false	0	false
137689	452593359375	22595166015625	6	true	0	false	0	false
137688	48795421875	19422630859375	2	true	0	false	5	true
137687	4835526171875	19034009765625	12	true	0	false	0	false
137681	3561112060546870	21060609375	3	true	0	false	15	true
137679	30881103515625	27021724609375	1	true	0	false	5	true
137678	29554806640625	24859271484375	15	true	0	false	1	true
137676	29893796875	2965571484375	4	true	1	true	1	true
137674	485565234375	1483295703125	13	true	1	true	0	false
137673	4914947265625	16341919921875	2	true	0	false	0	false
137670	152973759765625	2378263671875	2	true	0	false	0	false
137669	18015208984375	258658046875	2	true	0	false	0	false
137667	22111353515625	26640.75	1	true	0	false	0	false
137666	18587830078125	22084689453125	11	true	0	false	9	true
137661	13476046875	26745796875	3	true	0	false	2	true
137660	2996024169921870	137980009765625	2	true	0	false	0	false
137659	2095482177734370	1708797265625	3	true	0	false	6	true
137658	643192431640625	1984880859375	2	true	0	false	22	true
137657	641323583984375	20053517578125	2	true	0	false	18	true
137655	117298525390625	23784796875	3	true	1	true	2	true
137654	539520556640625	15534421875	12	true	1	true	9	true
137653	62434345703125	156401708984375	14	true	1	true	1	true
137651	534377294921875	1450137890625	7	true	0	false	0	false
137649	760577099609375	17542458984375	11	true	0	false	0	false
137640	259154453125	25769689453125	2	true	1	true	0	false
137638	4338505859375	20042130859375	4	true	0	false	0	false
137637	44075140625	17703359375	6	true	0	false	0	false
137636	3896563671875	189463671875	34	true	2	true	20	true
137635	3874691015625	1955448828125	8	true	0	false	0	false
137631	3775484375	15697400390625	0	false	0	false	7	true
137627	3557140234375	16755130859375	0	false	0	false	1	true
137626	4192703125	1477462109375	1	true	0	false	0	false
137625	417834765625	1778755859375	4	true	1	true	0	false
137622	109495439453125	150555537109375	3	true	0	false	0	false
137619	1236857421875	19762.75	1	true	0	false	0	false
137618	31322087890625	1821134375	1	true	0	false	0	false
137617	31487529296875	2160266015625	2	true	0	false	1	true
137615	33129765625	178770546875	6	true	0	false	0	false
137614	31658947265625	138677265625	6	true	1	true	1	true
137613	32384013671875	115918017578125	1	true	0	false	4	true
137612	31606423828125	157777822265625	1	true	0	false	12	true
137606	2431057421875	21318201171875	1	true	1	true	7	true
137605	25586984375	21169662109375	11	true	0	false	0	false
137601	194374609375	20280755859375	27	true	1	true	2	true
137600	147778203125	172575546875	0	false	0	false	10	true
137598	22545951171875	19486318359375	1	true	0	false	1	true
137595	18323380859375	165529609375	0	false	0	false	5	true
137593	224690546875	16527228515625	0	false	1	true	0	false
137592	2643516015625	14224361328125	5	true	0	false	2	true
137591	27447083984375	142388505859375	1	true	1	true	9	true
137589	2542623828125	129217099609375	1	true	0	false	12	true
137587	2570967578125	1647111328125	1	true	0	false	3	true
137583	21704650390625	131423916015625	1	true	0	false	0	false
137581	805821875	131737880859375	2	true	1	true	5	true
137580	2819576171875	9143162109375	1	true	0	false	5	true
137579	28413966796875	104497763671875	3	true	0	false	10	true
137577	253272109375	9262611328125	6	true	0	false	0	false
137575	2545930859375	6205181640625	2	true	0	false	10	true
137573	1508577734375	129188330078125	10	true	0	false	0	false
137569	3436503125	77388818359375	0	false	0	false	9	true
137568	322989697265625	616197705078125	4	true	0	false	0	false
137567	9903630981445310	748105126953125	0	false	1	true	12	true
137566	54073037109375	422618115234375	1	true	0	false	0	false
137560	1831052734375	9304041015625	0	false	0	false	3	true
137559	20459814453125	779241552734375	2	true	0	false	0	false
137555	355145703125	112797578125	0	false	0	false	11	true
137554	44856078125	5457123046875	4	true	0	false	0	false
137553	474252109375	2654603759765620	4	true	0	false	0	false
137552	4278155859375	42274189453125	0	false	0	false	12	true
137551	419827265625	626554248046875	14	true	0	false	2	true
137549	438972265625	3497454833984370	6	true	0	false	0	false
137547	450566328125	76033427734375	5	true	0	false	0	false
137544	481075546875	48259326171875	12	true	0	false	0	false
137542	3950432421875	8805076171875	4	true	1	true	0	false
137539	4828982421875	8602720703125	5	true	1	true	0	false
137538	12283234375	54563955078125	3	true	0	false	0	false
137532	185355625	424234375	0	false	0	false	7	true
137531	19752212890625	3623223388671870	8	true	0	false	0	false
137529	2063605859375	438043896484375	0	false	1	true	13	true
137526	4255578125	7096477661132810	4	true	0	false	1	true
137525	406233984375	1.57747e+16	8	true	0	false	0	false
137522	116978271484375	6154371337890620	4	true	0	false	0	false
137519	19313294921875	1958721923828120	7	true	0	false	0	false
137517	3583160400390620	6462099609375	7	true	0	false	0	false
