# Supplementary material for: A Novel Liquid Biopsy Method Based on Specific Combinations of Vesicular Markers Allows Us to Discriminate Prostate Cancer from Hyperplasia
Source: Cells. 2024 Jul 31;13(15):1286. doi: 10.3390/cells13151286 (PMC11311686; doi:10.3390/cells13151286)
Supplement: Supplementary file 1 [file cells-13-01286-s001.zip › Dataset S1-Raw data CODI BiliGeCT Prostata/Raw data CODI BiliGeCT Prostata/100223_STAT3_Cyclin_D1_IIexp_PR20-11-2__counting_scatter.xlsx]

## Sheet: 100223_STAT3_Cyclin_D1_IIexp_PR
counting parameters
radius (nm)	300
bin width (nm)	20
locs in bin threshold	1
active channels
channel name	channel reference	min	max
Channel 0	ch0	1	10000000
Channel 1	ch1	1	10000000
Channel 2	ch2	1	10000000
clusters are positive for a channel if their counts fall within min (inclusive) and max (exclusive) for that channel
	population phenotypes	number of clusters
triple positive	Channel 0, Channel 1, Channel 2	550
double positive	Channel 0, Channel 1	17
double positive	Channel 0, Channel 2	486
double positive	Channel 1, Channel 2	1
single positive	Channel 0	78
single positive	Channel 1	0
single positive	Channel 2	25
	total positive clusters	1157
14 clusters were negative for every channel
all positive clusters are listed here
columns show counts and positivity for channels with thresholds switched on
to see the full data including negative clusters please export a csv from the counting histogram rather than the counting scatter plot
cluster id	centroid x (nm)	centroid y (nm)	count for Channel 0	positive for Channel 0	count for Channel 1	positive for Channel 1	count for Channel 2	positive for Channel 2
104961	32107470703125	787939296875	22	true	0	false	23	true
104960	3227377734375	783526875	15	true	1	true	28	true
104959	32154291015625	779938203125	20	true	1	true	18	true
104957	3154515234375	786965859375	20	true	3	true	21	true
104954	31842115234375	7931109375	21	true	4	true	19	true
104951	331607890625	784584375	19	true	2	true	19	true
104949	3251262109375	792232734375	11	true	2	true	28	true
104947	365056171875	79230734375	23	true	1	true	24	true
104946	358635703125	790847265625	17	true	3	true	39	true
104945	36747890625	78396578125	35	true	0	false	13	true
104944	368508984375	78415890625	32	true	0	false	11	true
104942	3343887109375	79016703125	22	true	1	true	22	true
104937	31081345703125	78241359375	17	true	2	true	18	true
104936	30659205078125	777522109375	14	true	2	true	16	true
104935	351021484375	780216953125	13	true	1	true	13	true
104934	3461726171875	77892328125	21	true	1	true	20	true
104933	339904921875	78341234375	14	true	1	true	14	true
104931	3632079296875	722445859375	18	true	1	true	12	true
104930	3654494921875	7188959375	29	true	2	true	11	true
104929	381240625	762972265625	11	true	0	false	17	true
104928	3892426953125	76204625	14	true	3	true	9	true
104923	36995890625	72901984375	20	true	0	false	19	true
104922	368790859375	7340359375	23	true	0	false	20	true
104920	327900390625	78048734375	20	true	0	false	14	true
104918	36348078125	737667578125	15	true	2	true	21	true
104917	4521468359375	755990859375	6	true	1	true	27	true
104916	4484369921875	75725578125	6	true	2	true	22	true
104915	3583411328125	726710703125	23	true	2	true	14	true
104911	4229569140625	751754609375	18	true	1	true	17	true
104910	427062734375	75075375	19	true	1	true	18	true
104909	3643646875	7274728125	15	true	0	false	16	true
104907	41482984375	749958984375	29	true	1	true	16	true
104906	4156817578125	750573203125	31	true	1	true	23	true
104905	437605703125	7559096875	6	true	1	true	32	true
104904	438556875	7549265625	9	true	1	true	27	true
104902	368859453125	77674640625	12	true	2	true	18	true
104899	438579609375	76169171875	19	true	1	true	36	true
104897	38049640625	777240390625	12	true	4	true	20	true
104894	3690482421875	716585703125	21	true	1	true	13	true
104892	4217563671875	74522515625	22	true	1	true	19	true
104888	3718785546875	723685390625	34	true	1	true	11	true
104887	4397583203125	74986859375	13	true	0	false	23	true
104883	4312532421875	71790046875	12	true	1	true	31	true
104882	4346271875	716161328125	23	true	3	true	18	true
104881	3941412109375	7682059375	7	true	1	true	35	true
104879	36635875	765322109375	25	true	2	true	22	true
104878	3669309765625	75836109375	20	true	2	true	20	true
104876	4382450390625	719813359375	22	true	0	false	20	true
104872	3465614453125	790967734375	18	true	3	true	10	true
104870	4191911328125	755611015625	10	true	3	true	24	true
104868	441276640625	72727671875	28	true	1	true	18	true
104867	34820296875	765303515625	26	true	1	true	22	true
104866	338640859375	77120890625	21	true	1	true	21	true
104865	365417734375	751963359375	13	true	4	true	17	true
104864	36060609375	7500196875	24	true	0	false	9	true
104862	412806875	758272578125	17	true	2	true	26	true
104860	4309608203125	74106703125	25	true	3	true	13	true
104859	37179671875	74884546875	8	true	3	true	13	true
104857	4405347265625	77356921875	46	true	1	true	19	true
104856	442596875	765891328125	12	true	1	true	20	true
104849	450119609375	729995625	22	true	1	true	18	true
104848	4467259375	727525234375	15	true	0	false	22	true
104846	4181046484375	74188234375	17	true	1	true	15	true
104844	407280703125	758750625	15	true	0	false	17	true
104838	4372119140625	743199453125	22	true	0	false	15	true
104835	331845546875	77503125	16	true	3	true	18	true
104832	3585211328125	741799765625	21	true	2	true	17	true
104830	34871109375	741013125	34	true	1	true	48	true
104829	34181734375	751212109375	19	true	2	true	14	true
104828	3464185546875	750578671875	16	true	2	true	13	true
104827	4095987109375	728051796875	20	true	0	false	20	true
104826	4122779296875	728661796875	12	true	1	true	22	true
104824	37828765625	794756171875	8	true	1	true	19	true
104822	4503169140625	719421796875	16	true	2	true	17	true
104820	339317265625	762533203125	20	true	0	false	12	true
104819	3429105859375	758147421875	15	true	2	true	17	true
104817	3450480078125	732643515625	26	true	4	true	14	true
104814	406160703125	7635334375	11	true	1	true	24	true
104813	40663046875	736437265625	24	true	1	true	16	true
104812	4090242578125	746050703125	10	true	0	false	24	true
104810	4308678125	711674375	15	true	2	true	28	true
104809	407793203125	723042578125	13	true	1	true	20	true
104804	348966328125	72500625	17	true	2	true	12	true
104800	357279296875	76954.75	17	true	0	false	16	true
104799	4582148828125	732459609375	16	true	1	true	22	true
104794	4330136328125	72723609375	20	true	1	true	27	true
104792	412351171875	72348359375	12	true	1	true	13	true
104790	4576814453125	7194134375	16	true	1	true	17	true
104786	44592765625	738175546875	12	true	0	false	24	true
104785	3999400390625	75269359375	20	true	0	false	18	true
104784	3943907421875	757635078125	15	true	2	true	20	true
104783	38038203125	734185234375	22	true	2	true	23	true
104782	3792061328125	739002890625	14	true	1	true	23	true
104781	4374010546875	689756484375	14	true	1	true	15	true
104780	4402817578125	6931790625	8	true	1	true	22	true
104779	392112265625	778834296875	32	true	2	true	23	true
104778	3871390234375	778108359375	23	true	1	true	19	true
104772	446226953125	69586828125	20	true	2	true	16	true
104771	4569827734375	69815046875	29	true	0	false	12	true
104770	4519615234375	70565734375	16	true	0	false	20	true
104767	45832375	6882653125	7	true	2	true	27	true
104766	4629147265625	685367734375	19	true	2	true	30	true
104765	4597776171875	74251671875	19	true	0	false	21	true
104764	46268234375	74504171875	7	true	1	true	18	true
104763	4647094921875	752354296875	7	true	0	false	21	true
104762	46404.5	748813359375	12	true	2	true	10	true
104759	4510026953125	692884453125	22	true	0	false	17	true
104757	3913108984375	737326171875	14	true	2	true	15	true
104756	3931674609375	746176328125	15	true	1	true	19	true
104751	4331745703125	76931671875	6	true	0	false	21	true
104746	458324765625	739167421875	18	true	1	true	13	true
104745	4438598046875	71248328125	16	true	3	true	15	true
104742	30391783203125	791586015625	17	true	0	false	14	true
104741	4620344921875	7127271875	12	true	0	false	21	true
104740	464430234375	70434796875	13	true	1	true	22	true
104734	458663515625	750270859375	15	true	2	true	20	true
104726	3743812890625	74320859375	15	true	1	true	14	true
104725	474794609375	7116346875	14	true	2	true	26	true
104724	478149453125	707478359375	10	true	1	true	25	true
104721	4674153125	709856484375	16	true	2	true	12	true
104718	4385746875	70824890625	11	true	1	true	17	true
104717	47117765625	727831328125	23	true	1	true	20	true
104716	4648775390625	72638.75	15	true	7	true	18	true
104715	4172356640625	6956190625	23	true	2	true	11	true
104714	4151371484375	699515390625	12	true	2	true	12	true
104712	4719188671875	71869953125	18	true	4	true	15	true
104711	409495625	697923828125	13	true	2	true	14	true
104708	41618515625	712187734375	35	true	2	true	10	true
104706	40977625	70558625	19	true	1	true	16	true
104702	39512.5	776606796875	8	true	0	false	19	true
104701	4717402734375	70271296875	16	true	2	true	24	true
104698	4861147265625	698203515625	15	true	0	false	17	true
104694	4816905078125	717136015625	14	true	0	false	15	true
104691	401698046875	72371375	15	true	1	true	13	true
104689	33216796875	742479453125	21	true	2	true	11	true
104688	3367460546875	744888125	18	true	5	true	13	true
104686	333323203125	737529609375	17	true	3	true	14	true
104684	34049484375	741802578125	22	true	1	true	13	true
104682	33265140625	72949734375	18	true	0	false	16	true
104680	333608828125	749708515625	16	true	1	true	12	true
104675	43301546875	67464671875	24	true	1	true	21	true
104674	4313090625	6692546875	20	true	2	true	16	true
104672	430734296875	678749140625	16	true	1	true	9	true
104671	42528796875	69553203125	21	true	1	true	14	true
104670	42848328125	689103984375	12	true	2	true	19	true
104669	32039009765625	76663328125	19	true	0	false	22	true
104668	3168714453125	765985078125	10	true	0	false	19	true
104667	30990923828125	76257984375	22	true	2	true	11	true
104664	4255993359375	674166953125	18	true	1	true	13	true
104660	3167859765625	771036171875	12	true	2	true	21	true
104657	3261498046875	75195359375	11	true	1	true	12	true
104656	3268319140625	755213515625	15	true	0	false	12	true
104654	32926375	764125703125	24	true	3	true	20	true
104651	3818987109375	7476446875	13	true	1	true	23	true
104650	387524140625	74778	13	true	1	true	36	true
104649	3570689453125	756491015625	16	true	4	true	14	true
104643	396214765625	72404375	23	true	1	true	15	true
104642	39757734375	7139265625	18	true	0	false	15	true
104641	359604296875	783083125	15	true	0	false	22	true
104640	362191875	77737484375	13	true	1	true	19	true
104635	423742578125	7258240625	30	true	0	false	25	true
104634	42527734375	72498125	25	true	1	true	27	true
104631	422731953125	73265625	18	true	2	true	18	true
104628	337146328125	72198984375	12	true	1	true	16	true
104627	333206640625	757444921875	19	true	2	true	24	true
104625	400982890625	771576796875	29	true	0	false	19	true
104624	401883046875	773673671875	27	true	2	true	18	true
104622	4039409765625	781442109375	16	true	2	true	22	true
104620	410517734375	78109578125	14	true	0	false	18	true
104619	4211304296875	779123125	7	true	3	true	29	true
104618	424101875	776971953125	10	true	3	true	24	true
104617	4713119921875	694708671875	18	true	3	true	29	true
104616	4662300390625	69866	13	true	1	true	12	true
104614	4088611328125	77606.5	12	true	2	true	21	true
104607	435146875	7786903125	10	true	0	false	29	true
104606	4360509375	783310390625	16	true	0	false	23	true
104605	43016125	776443046875	24	true	1	true	8	true
104600	4181885546875	768465234375	12	true	1	true	18	true
104598	427892734375	771028046875	17	true	1	true	14	true
104596	442262890625	78393171875	6	true	2	true	10	true
104595	36134796875	7077846875	13	true	3	true	19	true
104594	360492734375	7137003125	13	true	1	true	21	true
104587	478397890625	738727265625	25	true	0	false	12	true
104586	4770777734375	74528140625	23	true	0	false	18	true
104584	471559453125	7354859375	23	true	0	false	14	true
104580	31670072265625	754584140625	17	true	1	true	14	true
104578	47423265625	688274609375	13	true	0	false	14	true
104577	3217851953125	74563890625	15	true	5	true	11	true
104576	32252291015625	7402009375	23	true	2	true	8	true
104575	31477939453125	74624.75	14	true	1	true	16	true
104572	4079502734375	791720546875	6	true	1	true	17	true
104568	2978346484375	787271171875	13	true	1	true	14	true
104567	4846321875	6751028125	12	true	0	false	29	true
104566	48742734375	674697265625	14	true	0	false	24	true
104564	4828702734375	67182484375	23	true	1	true	14	true
104562	4817641015625	6763378125	10	true	0	false	16	true
104561	4916251171875	680948515625	13	true	0	false	25	true
104560	4958203125	681162578125	9	true	0	false	11	true
104557	4520876171875	76435625	10	true	1	true	23	true
104554	4855390234375	689586640625	15	true	3	true	15	true
104552	492807734375	696498828125	38	true	1	true	26	true
104550	493653203125	66558734375	10	true	0	false	14	true
104548	4926302734375	704628125	15	true	2	true	17	true
104546	4006134765625	704594609375	14	true	0	false	19	true
104544	4505723046875	746065625	13	true	1	true	21	true
104542	4780864453125	691995703125	13	true	0	false	16	true
104541	42324.25	684431796875	11	true	1	true	17	true
104540	417551171875	682945703125	25	true	2	true	17	true
104539	4053842578125	677035390625	17	true	1	true	20	true
104534	418495390625	67607109375	14	true	0	false	18	true
104530	3938234375	70853921875	13	true	1	true	15	true
104529	38512.5	70685796875	16	true	2	true	12	true
104528	381409765625	71828796875	22	true	1	true	12	true
104525	47076953125	6732046875	9	true	0	false	16	true
104524	470623359375	678626640625	18	true	0	false	22	true
104523	3968668359375	666150703125	16	true	0	false	13	true
104522	40231328125	659699921875	10	true	1	true	20	true
104520	47581953125	677491484375	18	true	3	true	11	true
104518	4059862890625	71433953125	21	true	1	true	16	true
104516	4650851953125	675631640625	17	true	0	false	11	true
104510	4143428515625	668749453125	15	true	2	true	21	true
104509	4919477734375	718729140625	35	true	0	false	18	true
104508	49239265625	71245125	16	true	1	true	18	true
104505	4113404296875	653906015625	20	true	1	true	19	true
104503	3915158203125	69019875	11	true	2	true	27	true
104502	387304140625	683693203125	14	true	0	false	15	true
104500	401541953125	696892109375	16	true	0	false	28	true
104496	39906765625	652775546875	10	true	1	true	13	true
104493	28088013671875	794366640625	27	true	2	true	11	true
104492	28264751953125	789601640625	17	true	1	true	19	true
104488	31563244140625	7348790625	15	true	2	true	13	true
104486	28806212890625	78367828125	17	true	1	true	13	true
104485	2774771875	77599671875	14	true	4	true	21	true
104484	27770626953125	77847515625	16	true	2	true	21	true
104483	29926302734375	76883859375	11	true	1	true	23	true
104482	30193208984375	762308359375	17	true	0	false	18	true
104481	2843366015625	76294.5	16	true	3	true	18	true
104480	29066841796875	767550859375	22	true	1	true	5	true
104479	27605662109375	769254921875	28	true	1	true	14	true
104478	27723701171875	769672265625	27	true	1	true	12	true
104477	2858127734375	7490740625	31	true	2	true	6	true
104476	28693572265625	750916484375	25	true	0	false	9	true
104474	29028666015625	77425171875	20	true	3	true	11	true
104473	4106544140625	64245328125	14	true	1	true	32	true
104472	4101823046875	6410323046875	13	true	1	true	31	true
104469	2911841796875	7449340625	24	true	2	true	12	true
104463	35122421875	711667109375	13	true	2	true	11	true
104460	4045451171875	6438709375	14	true	1	true	11	true
104458	40321234375	6491141015625	16	true	1	true	12	true
104455	27755556640625	735450234375	11	true	1	true	12	true
104454	28089103515625	73275171875	12	true	2	true	14	true
104450	28129015625	739772421875	21	true	0	false	6	true
104448	2951988671875	75608703125	21	true	1	true	10	true
104446	2724568359375	78021453125	15	true	1	true	8	true
104444	26965236328125	79246015625	18	true	1	true	12	true
104442	298004609375	738546875	15	true	1	true	9	true
104440	271256796875	76628078125	14	true	5	true	9	true
104439	490467578125	731691875	28	true	2	true	10	true
104438	4918708203125	730583671875	27	true	2	true	11	true
104433	486266328125	72394734375	24	true	1	true	22	true
104427	4512973046875	68158375	9	true	2	true	14	true
104426	4464146875	673332109375	24	true	0	false	9	true
104422	473471640625	75575859375	16	true	0	false	20	true
104421	460528984375	661061328125	19	true	1	true	17	true
104420	4667977734375	6604021875	17	true	1	true	11	true
104418	475053046875	66188203125	13	true	0	false	17	true
104416	3919866015625	78821328125	12	true	0	false	18	true
104414	467454296875	65350171875	22	true	1	true	13	true
104410	415910625	634208984375	19	true	0	false	6	true
104408	472020703125	667831796875	14	true	3	true	10	true
104407	4328237109375	792599375	24	true	2	true	26	true
104406	43342921875	79194765625	22	true	2	true	25	true
104404	433104375	79392578125	21	true	1	true	25	true
104400	3295808984375	7241853125	15	true	1	true	13	true
104399	386833515625	667620234375	17	true	1	true	16	true
104398	3836225390625	67106609375	15	true	0	false	8	true
104396	26578763671875	7615821875	18	true	0	false	20	true
104393	3759867578125	704368046875	25	true	2	true	11	true
104392	379538984375	70139203125	22	true	0	false	17	true
104391	26357583984375	779169921875	17	true	2	true	17	true
104390	26443525390625	78490125	12	true	2	true	10	true
104389	3672401953125	702823359375	20	true	0	false	11	true
104387	2601919921875	773389140625	17	true	2	true	15	true
104384	37798171875	6842128125	19	true	0	false	11	true
104383	2546509375	76549125	12	true	0	false	18	true
104380	3592698828125	692963046875	30	true	3	true	9	true
104377	4610146875	6229546484375	21	true	0	false	14	true
104376	4601546484375	6269366796875	25	true	0	false	6	true
104372	4547984765625	6235002734375	19	true	0	false	11	true
104371	4884059765625	629544296875	21	true	1	true	14	true
104370	4800519921875	6283253515625	23	true	0	false	10	true
104369	4549421875	6159465234375	13	true	1	true	20	true
104367	488571015625	65203328125	16	true	0	false	10	true
104366	48456765625	639781953125	15	true	3	true	28	true
104364	4832684375	6188960546875	16	true	1	true	16	true
104358	4819551171875	6489297265625	12	true	1	true	17	true
104357	49222390625	6050029296875	12	true	3	true	9	true
104356	48749.75	6079516796875	16	true	1	true	13	true
104355	3743059375	67298578125	17	true	1	true	11	true
104352	489011015625	6147050390625	25	true	2	true	20	true
104349	4716251171875	6207780859375	9	true	5	true	17	true
104345	4515693359375	6427814453125	27	true	1	true	11	true
104344	4529958984375	64480671875	23	true	0	false	11	true
104343	4570162890625	641875546875	13	true	0	false	9	true
104341	4555659375	6371918359375	12	true	0	false	15	true
104340	46150734375	637446015625	16	true	3	true	12	true
104335	4489578125	6104370703125	10	true	1	true	20	true
104334	4524995703125	609335390625	14	true	0	false	15	true
104333	3035162890625	739610859375	13	true	4	true	16	true
104332	3058110546875	74803828125	14	true	1	true	14	true
104331	25315015625	757446015625	14	true	2	true	23	true
104328	4424270703125	6094757421875	12	true	0	false	11	true
104322	4427559375	6157148046875	14	true	1	true	14	true
104320	465678984375	6434493359375	10	true	2	true	14	true
104317	4792917578125	6078652734375	19	true	0	false	9	true
104315	3933023828125	643909296875	21	true	0	false	10	true
104314	399668828125	63613828125	11	true	0	false	12	true
104311	26151015625	792720625	18	true	1	true	22	true
104310	25873046875	7933546875	13	true	1	true	25	true
104306	39731265625	67983390625	16	true	2	true	3	true
104304	3888145703125	723346953125	11	true	1	true	15	true
104303	3999615234375	79282015625	17	true	2	true	13	true
104300	3029356640625	752795546875	11	true	5	true	10	true
104299	4262922265625	653582265625	14	true	0	false	18	true
104298	424817109375	6485260546875	15	true	0	false	9	true
104296	4261518359375	660502890625	18	true	2	true	15	true
104294	25304060546875	773863671875	15	true	5	true	11	true
104292	4192459765625	659622265625	18	true	1	true	12	true
104290	47574296875	6549230859375	12	true	2	true	11	true
104286	3695036328125	668518828125	8	true	0	false	9	true
104284	3662538671875	687004296875	9	true	0	false	16	true
104283	32414544921875	731306796875	25	true	1	true	13	true
104282	32171427734375	726498359375	11	true	0	false	20	true
104281	32206048828125	715504375	16	true	0	false	13	true
104280	3287179296875	7178778125	13	true	2	true	12	true
104272	3416916015625	706880859375	16	true	0	false	21	true
104270	42167234375	78762734375	16	true	0	false	13	true
104269	224024296875	7767228125	23	true	2	true	9	true
104268	22432689453125	78389015625	8	true	0	false	16	true
104266	23505580078125	770088046875	18	true	1	true	7	true
104265	24367580078125	75968734375	11	true	1	true	21	true
104262	2466533984375	784162734375	13	true	2	true	25	true
104260	2542061328125	78789734375	6	true	0	false	16	true
104256	4351811328125	682465625	12	true	1	true	14	true
104254	389623203125	656926640625	27	true	1	true	19	true
104253	4320355859375	6443200390625	13	true	1	true	13	true
104251	27626330078125	754403828125	12	true	0	false	23	true
104250	2729982421875	755523046875	22	true	1	true	12	true
104248	27021794921875	75573625	20	true	3	true	10	true
104247	2739596875	74947.75	15	true	2	true	13	true
104242	48504	60100953125	17	true	1	true	8	true
104240	3327659375	7069340625	11	true	2	true	11	true
104239	3686657421875	67789140625	13	true	0	false	7	true
104237	25529767578125	749905390625	12	true	1	true	16	true
104236	25911521484375	740656015625	14	true	3	true	14	true
104235	25549521484375	736340859375	20	true	4	true	9	true
104234	247208671875	733547890625	14	true	2	true	5	true
104230	26203572265625	751275078125	15	true	2	true	14	true
104227	41742421875	6486631640625	9	true	0	false	20	true
104224	296164609375	725995703125	11	true	2	true	15	true
104223	47991125	592401875	14	true	1	true	15	true
104222	493603828125	5950599609375	15	true	1	true	10	true
104220	4846720703125	587932421875	11	true	0	false	11	true
104215	4379271484375	63023109375	16	true	0	false	10	true
104214	423443203125	6387417578125	17	true	1	true	17	true
104210	4529338671875	59791890625	19	true	0	false	6	true
104208	4081896875	68817078125	20	true	1	true	19	true
104206	3892919921875	70008	16	true	2	true	10	true
104205	23102990234375	76298.5	16	true	4	true	10	true
104204	22029921875	761757109375	10	true	1	true	16	true
104201	23085708984375	78572296875	9	true	4	true	14	true
104200	23880482421875	78800859375	25	true	2	true	7	true
104197	4929817578125	658471640625	12	true	2	true	12	true
104195	446138984375	665703984375	13	true	2	true	16	true
104194	43942703125	661442890625	17	true	1	true	8	true
104191	24458556640625	747112421875	25	true	1	true	23	true
104190	23872896484375	751398125	12	true	0	false	8	true
104187	4248230078125	6235420703125	11	true	1	true	11	true
104186	4307349609375	61548125	14	true	1	true	11	true
104185	4113440625	62736.75	18	true	0	false	9	true
104184	4129397265625	621161171875	10	true	1	true	16	true
104182	407316484375	61604625	10	true	0	false	11	true
104176	4476014453125	77131375	6	true	0	false	14	true
104174	473563125	7668209375	8	true	0	false	19	true
104173	28324912109375	72623328125	17	true	1	true	12	true
104172	28762326171875	71934734375	15	true	0	false	5	true
104169	44906625	655927890625	16	true	2	true	9	true
104167	23389837890625	74516703125	14	true	1	true	5	true
104166	22850359375	7426890625	7	true	0	false	10	true
104164	232196640625	750588046875	21	true	0	false	6	true
104162	21924091796875	747786796875	12	true	2	true	11	true
104160	2073309375	757133046875	13	true	0	false	7	true
104159	2239737109375	737212890625	14	true	2	true	12	true
104157	2067581640625	738094453125	12	true	0	false	7	true
104154	4410883203125	6473985546875	19	true	0	false	6	true
104151	340918671875	672583671875	19	true	2	true	17	true
104150	3423176953125	6738746875	24	true	2	true	16	true
104149	3498278125	68514875	18	true	2	true	15	true
104148	341830703125	68028671875	18	true	2	true	8	true
104145	35692671875	673761484375	14	true	1	true	11	true
104144	364326328125	67152.75	15	true	1	true	9	true
104140	350081171875	6685684375	13	true	1	true	11	true
104137	469637265625	5867766796875	10	true	1	true	20	true
104136	4633773828125	58545625	13	true	2	true	8	true
104134	456408203125	586591875	13	true	2	true	16	true
104132	46400	6014690625	16	true	1	true	17	true
104129	211381328125	771822578125	19	true	0	false	17	true
104128	20678796875	77291484375	16	true	1	true	6	true
104127	21548990234375	766379921875	20	true	0	false	15	true
104126	21341490234375	764529921875	18	true	0	false	18	true
104121	28377748046875	706736875	12	true	0	false	13	true
104120	2881546875	709706640625	17	true	0	false	19	true
104116	4712628125	575675234375	20	true	4	true	22	true
104115	4717416015625	5596144140625	13	true	0	false	9	true
104113	35435234375	69952421875	16	true	2	true	11	true
104110	4047425390625	6085635546875	18	true	0	false	8	true
104109	2208093359375	729993203125	13	true	1	true	11	true
104108	2133427734375	728122421875	9	true	2	true	7	true
104104	19941796875	759397421875	15	true	1	true	4	true
104103	265395234375	721289375	7	true	2	true	14	true
104102	265383515625	72702671875	21	true	0	false	5	true
104099	306753125	702993046875	14	true	1	true	13	true
104098	30787392578125	69974796875	11	true	1	true	11	true
104096	311656328125	704025625	5	true	0	false	12	true
104095	3181723046875	70177	17	true	2	true	7	true
104091	3057693359375	691742578125	20	true	2	true	13	true
104090	30528052734375	689924921875	19	true	3	true	9	true
104088	3002720703125	694040078125	16	true	0	false	23	true
104084	30657982421875	6824778125	10	true	0	false	8	true
104082	4872770703125	76633890625	15	true	0	false	7	true
104080	3068009765625	721764453125	11	true	0	false	14	true
104079	491804453125	5780612890625	19	true	1	true	10	true
104078	4815568359375	5729734375	11	true	2	true	7	true
104076	4855885546875	5659727734375	11	true	0	false	16	true
104074	49314515625	563257578125	10	true	2	true	31	true
104070	48896671875	5576156640625	14	true	2	true	11	true
104068	25290703125	726480078125	14	true	1	true	7	true
104066	1983158203125	73379.75	14	true	1	true	9	true
104065	24447419921875	71748078125	18	true	0	false	9	true
104064	2494336328125	715284140625	10	true	0	false	11	true
104063	234193203125	73702296875	12	true	1	true	7	true
104062	23918859375	739041015625	15	true	0	false	4	true
104060	2548937109375	71696765625	13	true	2	true	10	true
104059	2368272265625	727929375	22	true	1	true	5	true
104049	377843515625	6459208203125	8	true	1	true	3	true
104047	19305447265625	743590078125	10	true	0	false	9	true
104046	19244162109375	752452421875	14	true	2	true	12	true
104044	2387522265625	716408828125	7	true	0	false	13	true
104041	19563134765625	7655690625	10	true	2	true	9	true
104039	32463435546875	688323359375	15	true	2	true	12	true
104037	3835017578125	6324497265625	14	true	1	true	17	true
104034	3894973828125	6364572265625	15	true	1	true	5	true
104033	25661421875	710786796875	18	true	0	false	8	true
104032	26022365234375	70615421875	13	true	0	false	8	true
104028	26554994140625	7084965625	10	true	0	false	2	true
104027	3667586328125	655673359375	14	true	0	false	15	true
104026	36403171875	653363046875	22	true	0	false	3	true
104025	361309375	661126953125	17	true	0	false	6	true
104022	3604178515625	641430703125	9	true	2	true	8	true
104018	4164691015625	607332421875	15	true	2	true	4	true
104017	16935646484375	76214359375	14	true	1	true	16	true
104016	170339765625	755251875	12	true	1	true	5	true
104015	1805496875	772494921875	20	true	1	true	6	true
104014	18768.25	771779921875	13	true	4	true	19	true
104013	1788349609375	751391640625	15	true	2	true	9	true
104011	157582509765625	76703703125	18	true	0	false	10	true
104010	1552880078125	774744140625	5	true	2	true	11	true
104008	18527484375	76365109375	8	true	2	true	8	true
104007	1861965234375	790813125	14	true	2	true	11	true
104006	18931673828125	7808021875	20	true	0	false	7	true
104005	146931572265625	77924453125	12	true	0	false	13	true
104004	141982216796875	77444921875	12	true	1	true	5	true
104001	19609470703125	79047015625	29	true	1	true	13	true
103998	155395947265625	782073359375	15	true	0	false	9	true
103996	163325283203125	7539740625	14	true	1	true	10	true
103994	142303642578125	76847453125	14	true	0	false	7	true
103991	151199150390625	75666078125	12	true	2	true	9	true
103990	143070400390625	754085234375	21	true	3	true	4	true
103988	142327431640625	786131640625	19	true	1	true	23	true
103984	136351923828125	78046734375	15	true	2	true	3	true
103979	128970078125	770387265625	7	true	4	true	10	true
103978	13258873046875	76578234375	12	true	3	true	3	true
103977	20315884765625	7793346875	20	true	1	true	7	true
103976	207466953125	78549953125	18	true	3	true	12	true
103973	1185623828125	7647703125	7	true	1	true	13	true
103967	3472858203125	65994	9	true	3	true	7	true
103964	4290767578125	6064845703125	10	true	0	false	9	true
103963	3323517578125	668032421875	5	true	0	false	19	true
103962	3310402734375	6809940625	16	true	1	true	5	true
103959	29768484375	7095640625	16	true	0	false	7	true
103954	260050390625	697900078125	10	true	1	true	9	true
103951	38922390625	61444515625	19	true	0	false	3	true
103950	390558046875	6289160546875	12	true	0	false	11	true
103947	3421684375	65562546875	27	true	1	true	5	true
103946	3371014453125	654121796875	9	true	0	false	8	true
103944	335728046875	647457109375	15	true	2	true	13	true
103940	139559228515625	7930671875	15	true	1	true	7	true
103939	30310181640625	6531292578125	16	true	0	false	6	true
103938	3039585546875	664990234375	16	true	0	false	8	true
103935	4481157421875	5764104296875	18	true	0	false	9	true
103934	452775390625	5686766015625	15	true	1	true	5	true
103933	4292151953125	5749433203125	18	true	0	false	6	true
103932	4306653125	5823058984375	11	true	1	true	11	true
103930	43725.5	57246046875	11	true	1	true	12	true
103928	4609103125	56624.25	10	true	0	false	13	true
103926	4479111328125	560226015625	14	true	1	true	10	true
103920	29348767578125	699938203125	15	true	3	true	10	true
103918	4462246484375	5869975390625	16	true	1	true	6	true
103916	1691978515625	776816640625	18	true	2	true	4	true
103915	27274333984375	69855921875	15	true	1	true	5	true
103914	27136455078125	689106171875	11	true	1	true	11	true
103912	27416708984375	706604921875	16	true	0	false	4	true
103909	2850479296875	69352125	10	true	0	false	7	true
103908	2894741015625	684425703125	14	true	2	true	10	true
103904	496604609375	735120078125	1	true	1	true	12	true
103902	26665345703125	6842040625	11	true	0	false	3	true
103901	3265951171875	6460509375	14	true	0	false	3	true
103900	3260262109375	6355006640625	10	true	1	true	10	true
103899	439241484375	5963428515625	13	true	0	false	9	true
103898	4335465625	5916628515625	14	true	1	true	7	true
103897	32722138671875	6576571875	7	true	2	true	11	true
103890	312935546875	649600703125	15	true	0	false	4	true
103889	24403927734375	70466265625	18	true	2	true	7	true
103886	456027265625	5572780078125	11	true	1	true	4	true
103885	28565.75	677416796875	16	true	4	true	7	true
103884	28107578125	67943828125	7	true	1	true	10	true
103881	3501632421875	6199897265625	6	true	0	false	15	true
103880	3440894140625	62031484375	14	true	0	false	5	true
103878	3397612109375	62558484375	17	true	0	false	3	true
103876	3417140234375	63133625	14	true	1	true	10	true
103872	494521640625	760265859375	15	true	1	true	8	true
103871	31604953125	67001640625	10	true	0	false	5	true
103870	31889732421875	66516296875	16	true	0	false	4	true
103867	167582265625	79406171875	2	true	2	true	15	true
103866	1638854296875	7931265625	10	true	1	true	19	true
103864	1630871484375	785452265625	13	true	0	false	7	true
103863	1761111328125	784315390625	7	true	1	true	11	true
103859	15503263671875	7443371875	9	true	6	true	5	true
103858	165543984375	742878203125	11	true	1	true	9	true
103856	15566666015625	733456875	15	true	2	true	9	true
103853	372968671875	618501640625	9	true	0	false	16	true
103852	3684060546875	6180669921875	11	true	0	false	10	true
103849	2200010546875	711255859375	14	true	1	true	6	true
103848	228330078125	716043828125	16	true	0	false	5	true
103846	227465859375	70194375	11	true	1	true	7	true
103842	20579927734375	710103046875	10	true	2	true	6	true
103841	283379921875	668390625	7	true	0	false	11	true
103840	2795144140625	662197578125	14	true	1	true	5	true
103839	2626728515625	664836015625	7	true	0	false	5	true
103838	2724176953125	671597265625	10	true	1	true	22	true
103833	421691171875	5945852734375	12	true	0	false	12	true
103832	42117046875	5895281640625	12	true	0	false	2	true
103831	4039673046875	583091953125	8	true	0	false	6	true
103830	411356328125	593216328125	11	true	0	false	4	true
103824	1129353515625	7722878125	6	true	2	true	7	true
103822	207553125	6935434375	17	true	0	false	5	true
103821	3698160546875	596003203125	13	true	2	true	8	true
103820	3711580859375	6052326953125	14	true	0	false	9	true
103818	3781572265625	605290546875	10	true	0	false	7	true
103815	1732725390625	7371890625	11	true	1	true	6	true
103813	117484072265625	789258203125	18	true	3	true	5	true
103812	120117646484375	790684296875	17	true	3	true	8	true
103811	126084541015625	78593515625	16	true	0	false	33	true
103806	146107294921875	740513515625	13	true	0	false	5	true
103805	4519719140625	5504360546875	10	true	1	true	10	true
103802	34641	6425658203125	12	true	0	false	7	true
103801	1098928125	792435859375	8	true	0	false	9	true
103799	4130087109375	5700054296875	11	true	0	false	9	true
103797	104721318359375	751170234375	13	true	2	true	17	true
103796	109530380859375	746010078125	17	true	0	false	16	true
103794	116409873046875	742841015625	10	true	1	true	6	true
103790	4446794921875	794281953125	2	true	0	false	20	true
103788	2934630078125	66568078125	13	true	2	true	10	true
103787	18455818359375	730273828125	19	true	1	true	21	true
103786	18328298828125	730900234375	17	true	1	true	25	true
103785	18371716796875	7337659375	10	true	2	true	17	true
103783	1843173828125	713785390625	11	true	2	true	9	true
103782	194823515625	715706640625	11	true	1	true	19	true
103780	18792041015625	720901953125	13	true	1	true	9	true
103779	17534205078125	71922203125	12	true	0	false	21	true
103778	17558556640625	716886171875	17	true	2	true	18	true
103776	1737096875	716215625	14	true	1	true	12	true
103770	1725816015625	7303434375	9	true	0	false	7	true
103767	124567978515625	73782421875	12	true	1	true	3	true
103766	12736916015625	74010546875	2	true	2	true	9	true
103765	1264698046875	753713359375	11	true	1	true	13	true
103760	29595833984375	676294609375	12	true	1	true	10	true
103759	1865529296875	703394453125	8	true	0	false	3	true
103756	431586171875	54888171875	11	true	0	false	7	true
103754	92454482421875	74873640625	16	true	1	true	4	true
103753	4892108984375	5481532421875	9	true	1	true	15	true
103752	4828908984375	54744828125	23	true	0	false	2	true
103751	478863671875	5243628515625	15	true	1	true	9	true
103750	48576953125	5312871484375	12	true	0	false	5	true
103747	4653995703125	5147940234375	21	true	0	false	5	true
103746	45889453125	5099342578125	10	true	0	false	4	true
103745	4651151171875	5270157421875	8	true	0	false	12	true
103744	4646845703125	536529140625	13	true	1	true	6	true
103742	146231591796875	7239209375	9	true	1	true	2	true
103738	4455970703125	5202528515625	11	true	0	false	3	true
103735	4637761328125	552883359375	18	true	0	false	7	true
103731	33653078125	604721328125	12	true	2	true	5	true
103730	3337701171875	597603515625	20	true	0	false	1	true
103728	3349301171875	6168352734375	12	true	0	false	5	true
103727	137425634765625	73031140625	10	true	1	true	10	true
103726	13164037109375	7275115625	9	true	0	false	11	true
103724	32293328125	6000475390625	14	true	0	false	14	true
103722	132006064453125	7208446875	8	true	1	true	5	true
103720	44230734375	54980.25	11	true	0	false	16	true
103717	121927216796875	72468375	9	true	1	true	10	true
103716	1190730078125	717153828125	14	true	2	true	8	true
103715	109960029296875	726842734375	19	true	0	false	4	true
103708	191386484375	693658203125	11	true	0	false	5	true
103707	3143759375	6253117578125	15	true	0	false	10	true
103706	32295677734375	621713671875	13	true	1	true	4	true
103704	30804025390625	6300445703125	12	true	0	false	10	true
103703	2805433203125	6372031640625	15	true	0	false	3	true
103702	28473181640625	63130.5	10	true	1	true	9	true
103700	29763373046875	636712734375	12	true	1	true	5	true
103698	285726953125	62369484375	7	true	1	true	8	true
103694	31966228515625	6115033203125	7	true	1	true	3	true
103690	3485421484375	5930764453125	9	true	0	false	4	true
103687	369820390625	572768515625	14	true	0	false	2	true
103686	3713283203125	5693485546875	6	true	0	false	2	true
103685	38543328125	5742321875	9	true	0	false	4	true
103684	38379890625	5833015625	13	true	1	true	6	true
103682	3712077734375	5813000390625	13	true	0	false	5	true
103678	17266353515625	7080634375	11	true	0	false	5	true
103677	431524921875	5283321484375	3	true	1	true	7	true
103676	43012609375	5160656640625	4	true	0	false	13	true
103675	4856862109375	505457578125	11	true	0	false	4	true
103673	161113955078125	69400.25	16	true	0	false	6	true
103672	16565439453125	691957265625	9	true	0	false	9	true
103668	4421828125	537623203125	7	true	0	false	4	true
103664	4246683984375	5628803515625	14	true	0	false	7	true
103662	148457373046875	708329296875	12	true	2	true	4	true
103658	3601774609375	6011267578125	8	true	1	true	0	false
103657	101781123046875	777755703125	21	true	3	true	13	true
103656	100196611328125	7755253125	17	true	2	true	12	true
103652	103504267578125	77338078125	6	true	3	true	9	true
103651	9106478515625	76694484375	11	true	1	true	13	true
103650	10051001953125	76724	26	true	0	false	5	true
103649	653418359375	76716734375	23	true	3	true	25	true
103648	6675326171875	76853390625	21	true	0	false	12	true
103646	628838134765625	767720390625	17	true	1	true	16	true
103643	682469384765625	744072734375	16	true	0	false	4	true
103642	756015478515625	747758671875	9	true	0	false	6	true
103641	711827978515625	771307890625	14	true	2	true	9	true
103640	7326453125	776522734375	17	true	0	false	2	true
103637	663930322265625	776521796875	13	true	1	true	14	true
103636	611243994140625	776503671875	12	true	0	false	2	true
103634	82582998046875	7613546875	9	true	1	true	4	true
103630	4482553125	4968834765625	10	true	0	false	9	true
103628	782543359375	740624609375	11	true	0	false	16	true
103627	760531103515625	76594734375	13	true	1	true	13	true
103622	5471365234375	779007734375	5	true	0	false	3	true
103621	520078955078125	7560978125	3	true	1	true	12	true
103620	585445849609375	75425125	8	true	1	true	2	true
103619	96596552734375	739209765625	7	true	1	true	15	true
103618	93183779296875	73774171875	6	true	0	false	2	true
103614	97733369140625	742929140625	7	true	0	false	10	true
103612	5564857421875	74331640625	14	true	1	true	8	true
103611	4833556640625	774661171875	13	true	1	true	2	true
103610	45310263671875	76888703125	21	true	5	true	21	true
103609	83206015625	728285390625	7	true	1	true	10	true
103608	88362451171875	72417390625	11	true	0	false	17	true
103606	589689990234375	733797109375	5	true	3	true	12	true
103604	541430859375	729885546875	8	true	1	true	3	true
103600	85655693359375	736298671875	9	true	1	true	2	true
103596	101828173828125	72985875	14	true	0	false	2	true
103589	786592333984375	715204296875	17	true	0	false	3	true
103588	772893115234375	720169453125	11	true	0	false	6	true
103585	15771130859375	720296328125	7	true	0	false	6	true
103582	132548955078125	71145484375	7	true	0	false	17	true
103581	4683619140625	777174453125	6	true	0	false	10	true
103579	2420160546875	689430390625	8	true	0	false	4	true
103578	24051755859375	686211171875	14	true	0	false	9	true
103576	46198140625	4980815234375	9	true	0	false	6	true
103572	2634212890625	6375091796875	15	true	0	false	3	true
103570	3552337890625	5824997265625	11	true	0	false	3	true
103568	4841583203125	4895659375	6	true	1	true	12	true
103566	4927734375	4740226171875	10	true	0	false	8	true
103564	471810703125	491125546875	9	true	1	true	2	true
103562	98464931640625	709516484375	4	true	0	false	13	true
103561	3166364501953120	767880078125	20	true	0	false	2	true
103559	699977978515625	73100828125	9	true	2	true	5	true
103557	4812826171875	4737815234375	3	true	0	false	6	true
103555	23563634765625	644008046875	12	true	1	true	4	true
103554	252829453125	6401725390625	13	true	1	true	3	true
103551	578259716796875	79172171875	23	true	1	true	1	true
103550	531157177734375	791696953125	2	true	0	false	9	true
103548	490546826171875	790506640625	26	true	0	false	16	true
103544	8682888671875	70942875	27	true	2	true	1	true
103543	4097794921875	5618470703125	11	true	0	false	1	true
103542	4137894921875	5578671875	15	true	0	false	3	true
103539	22068208984375	68131.25	10	true	1	true	2	true
103538	2141897265625	67532421875	16	true	2	true	1	true
103536	4551014453125	488754609375	14	true	0	false	2	true
103535	2212699609375	66350625	7	true	1	true	2	true
103531	27924490234375	6481973046875	11	true	1	true	7	true
103530	26940015625	6516446875	17	true	1	true	12	true
103527	3922223046875	54749390625	8	true	0	false	8	true
103525	27606466796875	6152888671875	10	true	0	false	8	true
103524	26697833984375	6158535546875	10	true	0	false	12	true
103523	24833951171875	6756665625	7	true	0	false	3	true
103520	380007265625	5612000390625	6	true	1	true	8	true
103518	26866203125	60522328125	5	true	0	false	3	true
103516	259371328125	617577578125	9	true	0	false	4	true
103515	253329453125	607559140625	10	true	0	false	2	true
103511	134635283203125	685108984375	9	true	2	true	8	true
103510	129803173828125	69496578125	13	true	0	false	7	true
103508	117996015625	697228515625	7	true	0	false	13	true
103504	18924869140625	674689375	3	true	1	true	14	true
103502	8917515625	7862471875	11	true	3	true	10	true
103500	769508935546875	78884390625	8	true	2	true	9	true
103498	24421861328125	6271078125	10	true	0	false	2	true
103497	30793185546875	56953265625	21	true	1	true	9	true
103496	3038544921875	5725635546875	4	true	1	true	13	true
103495	29868267578125	59982890625	4	true	1	true	7	true
103494	30111615234375	6049669921875	12	true	1	true	0	false
103493	3037644921875	6151127734375	11	true	0	false	4	true
103491	30750775390625	5893543359375	14	true	2	true	2	true
103490	314288203125	5823073828125	10	true	0	false	1	true
103488	30915984375	558283828125	12	true	0	false	2	true
103487	2992279296875	5854046875	5	true	0	false	6	true
103484	29275224609375	5882134765625	12	true	0	false	3	true
103482	317515234375	5763552734375	9	true	1	true	7	true
103476	290197421875	59987515625	10	true	1	true	6	true
103472	420793046875	5426748046875	14	true	1	true	2	true
103471	3504595703125	5734801171875	7	true	1	true	12	true
103470	3424600390625	5712558203125	17	true	0	false	1	true
103466	2409904296875	76696859375	16	true	0	false	3	true
103465	20340767578125	657941875	10	true	1	true	2	true
103462	22975279296875	6244050390625	12	true	0	false	3	true
103461	325675546875	5827180078125	12	true	0	false	3	true
103460	3310199609375	5841221875	11	true	1	true	14	true
103457	19774724609375	627500859375	8	true	0	false	10	true
103456	202056875	6242914453125	16	true	0	false	4	true
103452	2017242578125	6389553125	12	true	0	false	6	true
103448	18683951171875	635088984375	8	true	0	false	5	true
103447	2113684765625	6146796875	7	true	0	false	28	true
103446	21415900390625	6137564453125	5	true	0	false	15	true
103445	8134418334960930	74227734375	9	true	0	false	2	true
103444	1018037109375	756948046875	12	true	0	false	3	true
103443	2126534765625	63206953125	8	true	1	true	6	true
103440	19730986328125	6170279296875	8	true	1	true	4	true
103438	1.9918e+16	753540546875	8	true	1	true	4	true
103436	22113921875	63219046875	10	true	0	false	7	true
103429	17176029296875	6582959375	10	true	2	true	1	true
103428	17617615234375	6537066015625	15	true	0	false	3	true
103426	16934958984375	668058125	5	true	0	false	6	true
103424	17975923828125	667931875	13	true	1	true	6	true
103422	18244603515625	6470256640625	10	true	1	true	3	true
103419	1.52004e+16	769613828125	4	true	1	true	15	true
103417	117202919921875	677583359375	14	true	1	true	2	true
103416	113215283203125	673706328125	10	true	0	false	4	true
103415	139319951171875	663966328125	7	true	1	true	10	true
103414	132520654296875	673736328125	6	true	0	false	0	false
103409	2913526123046870	724760234375	7	true	2	true	16	true
103408	3411736572265620	7225603125	4	true	2	true	7	true
103405	435885205078125	707563203125	20	true	0	false	1	true
103404	3781058349609370	706685859375	11	true	0	false	6	true
103403	1.74892e+16	714446328125	5	true	1	true	11	true
103402	2362048583984370	719501640625	6	true	2	true	19	true
103400	3958558349609370	716397578125	10	true	2	true	3	true
103398	3945697998046870	72879515625	11	true	1	true	15	true
103392	434487744140625	736968203125	11	true	2	true	2	true
103390	3051280517578120	701097109375	12	true	0	false	1	true
103388	363384765625	742683828125	10	true	1	true	4	true
103386	2753278564453120	7361346875	10	true	0	false	0	false
103385	7710392578125	668559140625	14	true	0	false	13	true
103384	86258544921875	672241328125	7	true	1	true	9	true
103382	906718359375	66625859375	21	true	1	true	11	true
103380	216178671875	6425984375	13	true	0	false	2	true
103378	70044619140625	6620840625	6	true	0	false	6	true
103375	1000881640625	674021953125	9	true	0	false	18	true
103374	104955029296875	667132109375	9	true	1	true	10	true
103372	95135654296875	6564865625	13	true	1	true	4	true
103370	26948837890625	74728640625	2	true	1	true	1	true
103365	103952646484375	68317328125	7	true	0	false	14	true
103364	10080171875	68538390625	8	true	0	false	6	true
103362	111446484375	686469453125	10	true	2	true	4	true
103357	20091537109375	600625703125	8	true	0	false	7	true
103354	415117529296875	752023515625	6	true	0	false	4	true
103352	30435244140625	778914921875	8	true	0	false	0	false
103350	22852	613636796875	11	true	0	false	2	true
103349	4582680078125	477870625	5	true	1	true	9	true
103348	4478709375	4825231640625	10	true	0	false	4	true
103347	4669740625	4645053515625	5	true	0	false	5	true
103346	476076484375	4578419140625	5	true	1	true	5	true
103341	1778467578125	695403359375	9	true	1	true	5	true
103338	3593591796875	5610855859375	2	true	2	true	17	true
103337	486637109375	647895859375	11	true	0	false	10	true
103336	5544234375	65438625	7	true	2	true	12	true
103334	471524853515625	6382216015625	4	true	1	true	9	true
103330	154200830078125	731819921875	10	true	0	false	14	true
103327	4105105078125	5186223828125	5	true	0	false	2	true
103324	438733203125	5110988671875	12	true	0	false	7	true
103322	4129482421875	5361189453125	6	true	0	false	3	true
103321	465786328125	788894453125	4	true	1	true	10	true
103320	4591561328125	793739140625	1	true	0	false	10	true
103319	4799309765625	787016015625	5	true	0	false	7	true
103314	32534357421875	5702886328125	12	true	0	false	4	true
103312	4898057421875	45493734375	7	true	0	false	5	true
103311	560863818359375	694005859375	23	true	0	false	1	true
103310	518115283203125	689671796875	8	true	0	false	1	true
103308	442931005859375	69166859375	11	true	0	false	2	true
103306	426168896484375	684775078125	7	true	1	true	2	true
103304	613661865234375	711181328125	19	true	0	false	0	false
103302	653801171875	715358359375	8	true	0	false	3	true
103300	522577783203125	68256296875	3	true	0	false	12	true
103297	662587646484375	684897109375	10	true	3	true	9	true
103294	429008154296875	677625703125	10	true	0	false	0	false
103293	135463505859375	6388637890625	11	true	0	false	1	true
103292	151117158203125	6361041015625	8	true	0	false	6	true
103290	11809693359375	6605253125	6	true	0	false	4	true
103288	154673876953125	6540466015625	7	true	1	true	3	true
103286	144030859375	62922875	13	true	0	false	1	true
103285	2167090234375	6051812890625	4	true	0	false	9	true
103283	134324296875	6544150390625	7	true	0	false	1	true
103279	26418095703125	687921875	6	true	1	true	7	true
103278	301002099609375	68755171875	10	true	0	false	10	true
103276	803981494140625	6509001171875	11	true	1	true	8	true
103275	3544887939453120	681378984375	9	true	0	false	4	true
103270	23948671875	6030648828125	8	true	0	false	1	true
103269	778570654296875	697844765625	7	true	0	false	11	true
103268	68583876953125	696170234375	12	true	2	true	3	true
103265	225396640625	58687171875	3	true	0	false	6	true
103262	3915487109375	5149997265625	8	true	0	false	9	true
103260	6453052734375	64283375	4	true	0	false	13	true
103259	652575146484375	7921471875	11	true	1	true	1	true
103257	4340555078125	498254140625	7	true	2	true	3	true
103254	149522529296875	666779765625	8	true	0	false	5	true
103251	160338193359375	621888125	14	true	1	true	2	true
103250	157039287109375	625385703125	7	true	1	true	2	true
103249	2.43522e+16	72176015625	7	true	0	false	0	false
103248	4404200744628900	71129546875	16	true	0	false	0	false
103246	161309072265625	6031270703125	9	true	0	false	1	true
103241	2616302490234370	66291296875	9	true	0	false	0	false
103240	2039498779296870	66518328125	3	true	0	false	8	true
103238	3484986328125	662123984375	11	true	0	false	1	true
103237	2557841796875	675432109375	9	true	4	true	0	false
103233	100724736328125	642455390625	5	true	2	true	2	true
103232	10032162109375	633121640625	7	true	1	true	13	true
103230	90500078125	632568046875	5	true	2	true	0	false
103226	12044443359375	6453696875	4	true	1	true	2	true
103224	45108125	454880078125	6	true	0	false	10	true
103222	480399462890625	6240091796875	10	true	1	true	9	true
103220	111300419921875	6274051171875	7	true	0	false	0	false
103218	37149171875	541724375	1	true	0	false	11	true
103216	14755201171875	616881640625	13	true	1	true	2	true
103215	4001343359375	5328293359375	6	true	0	false	2	true
103213	283891015625	579343671875	12	true	1	true	0	false
103211	21028966796875	58472953125	6	true	0	false	6	true
103209	47971078125	4319278515625	9	true	0	false	2	true
103208	4881353125	4249067578125	3	true	0	false	5	true
103205	405211328125	493364296875	15	true	2	true	1	true
103204	3981465625	481276640625	5	true	0	false	14	true
103203	4091451953125	481428828125	4	true	1	true	5	true
103201	42187984375	483819375	9	true	0	false	1	true
103198	3998844140625	50157484375	7	true	1	true	6	true
103194	232208046875	5747232421875	8	true	0	false	2	true
103190	74376533203125	63609.5	40	true	0	false	25	true
103188	30216013671875	5479072265625	14	true	0	false	2	true
103186	36224453125	546312734375	6	true	0	false	5	true
103185	17470361328125	616441328125	8	true	0	false	1	true
103183	348480234375	55525796875	6	true	0	false	10	true
103182	3343829296875	5471603515625	10	true	0	false	3	true
103179	175678203125	586860703125	10	true	0	false	9	true
103178	16614060546875	587106640625	7	true	0	false	5	true
103176	3802889099121090	6750546875	10	true	0	false	1	true
103172	4895989453125	4120978125	7	true	1	true	1	true
103170	4663083203125	446230234375	5	true	1	true	2	true
103168	385551328125	50107375	10	true	0	false	4	true
103167	130172392578125	614715078125	4	true	0	false	7	true
103166	13209603515625	6231276171875	8	true	0	false	9	true
103164	13529759765625	6049725390625	9	true	1	true	3	true
103162	23904771484375	587586640625	6	true	0	false	4	true
103161	1356262939453120	780576484375	12	true	0	false	12	true
103160	1.09694e+16	780994609375	8	true	0	false	15	true
103158	117819794921875	6203951953125	7	true	1	true	11	true
103156	7413226318359370	780542734375	3	true	0	false	9	true
103154	143278232421875	59760125	6	true	0	false	3	true
103152	71900126953125	621293515625	11	true	0	false	1	true
103150	133283994140625	5892247265625	3	true	0	false	6	true
103148	1020914453125	608276796875	5	true	0	false	9	true
103142	1565810546875	58069.25	13	true	0	false	0	false
103141	27909802734375	563800234375	7	true	0	false	2	true
103139	19916607421875	5703019921875	6	true	0	false	13	true
103138	19657408203125	5771042578125	6	true	0	false	2	true
103136	19273623046875	58277875	1	true	0	false	7	true
103134	18123568359375	5658511328125	10	true	0	false	1	true
103131	8393103515625	6070780078125	7	true	1	true	13	true
103130	83667236328125	613860859375	7	true	1	true	7	true
103126	3486894140625	539288515625	14	true	0	false	2	true
103124	3721897265625	49390296875	6	true	0	false	1	true
103123	114826826171875	5891632421875	6	true	1	true	11	true
103122	11783828125	5811917578125	4	true	0	false	12	true
103121	91917021484375	58489109375	4	true	0	false	0	false
103116	25705091796875	5732505859375	7	true	1	true	3	true
103114	134339931640625	5747816015625	4	true	1	true	0	false
103112	3571891015625	5298378515625	5	true	0	false	9	true
103110	5397551879882810	686918203125	10	true	0	false	0	false
103108	2682455078125	5559759375	2	true	0	false	5	true
103107	2507563232421870	6336230078125	5	true	0	false	4	true
103106	1.07634e+16	6431557421875	8	true	0	false	1	true
103104	427137109375	457702265625	2	true	0	false	5	true
103101	4874142578125	3932302734375	8	true	0	false	3	true
103100	4816675390625	402684375	10	true	1	true	17	true
103099	466427890625	3612562890625	2	true	0	false	4	true
103098	46896875	3536084765625	5	true	0	false	11	true
103096	4730824609375	36504.25	3	true	0	false	7	true
103095	4713079296875	374350546875	8	true	3	true	0	false
103094	4812417578125	3724841015625	3	true	0	false	7	true
103090	4677233203125	383315703125	8	true	1	true	1	true
103084	1.70511e+16	6164296484375	4	true	1	true	3	true
103082	41482046875	463146953125	5	true	0	false	2	true
103080	3681289453125	5114165625	3	true	0	false	1	true
103078	423792578125	4367783984375	7	true	0	false	2	true
103077	207611796875	55833.75	5	true	0	false	6	true
103076	22319490234375	5532580078125	19	true	1	true	2	true
103073	29693583984375	5290136328125	2	true	0	false	9	true
103072	30381400390625	5228389453125	7	true	2	true	11	true
103070	31066041015625	513412265625	8	true	0	false	4	true
103068	5496916015625	61372609375	9	true	1	true	0	false
103067	33006078125	5193112109375	10	true	0	false	4	true
103062	460065859375	43145296875	7	true	0	false	2	true
103061	317290078125	4902386328125	4	true	0	false	12	true
103060	328570234375	504078828125	4	true	0	false	8	true
103056	4368119921875	4135945703125	11	true	2	true	0	false
103054	16809568359375	5605857421875	4	true	0	false	3	true
103053	26012326171875	5402023046875	6	true	0	false	3	true
103052	277508828125	5414275390625	3	true	0	false	4	true
103048	23873474609375	5524105859375	7	true	0	false	1	true
103046	26895203125	5053183984375	10	true	0	false	1	true
103045	508460693359375	585300078125	5	true	0	false	8	true
103044	58131806640625	587770078125	8	true	0	false	6	true
103043	29689984375	50819609375	6	true	0	false	2	true
103041	429362841796875	580792734375	8	true	0	false	1	true
103038	446119921875	5957451171875	8	true	0	false	8	true
103037	1237768310546870	60474765625	8	true	1	true	12	true
103036	1928843505859370	60065578125	10	true	2	true	4	true
103034	3142595458984370	600494296875	3	true	1	true	14	true
103032	4993482421875	5729184375	7	true	1	true	11	true
103031	6053400390625	565570703125	2	true	1	true	3	true
103028	366029296875	6125877734375	3	true	0	false	19	true
103025	1.25061e+16	579402265625	4	true	0	false	8	true
103024	26656357421875	5855655859375	5	true	0	false	6	true
103020	55243583984375	5564326171875	4	true	0	false	5	true
103016	458124765625	399326796875	15	true	0	false	0	false
103014	317532373046875	56355578125	4	true	1	true	4	true
103012	1533610546875	5520009375	5	true	0	false	2	true
103011	3504737890625	486321796875	8	true	1	true	3	true
103010	344400703125	49051359375	3	true	0	false	9	true
103009	35660	469183203125	5	true	0	false	3	true
103006	359758359375	45473.75	2	true	0	false	14	true
103005	4857349609375	355660078125	9	true	0	false	1	true
103000	3017139453125	4783715234375	1	true	0	false	0	false
102998	21469259765625	541596015625	12	true	0	false	0	false
102996	21852083984375	52432859375	4	true	0	false	1	true
102995	1311452734375	5505521484375	5	true	0	false	4	true
102992	120057275390625	5558895703125	12	true	0	false	0	false
102990	29144681640625	4654905078125	8	true	0	false	11	true
102988	104253544921875	5594121875	9	true	0	false	0	false
102986	29802556640625	48859875	8	true	0	false	1	true
102984	1684796484375	5467951171875	9	true	1	true	2	true
102983	400225390625	44497171875	5	true	0	false	0	false
102982	382682421875	457224609375	6	true	0	false	0	false
102978	2612058203125	49238328125	3	true	0	false	0	false
102977	420166484375	4066427734375	0	false	0	false	5	true
102976	4069751171875	4071402734375	8	true	1	true	7	true
102975	4310349609375	393851640625	7	true	0	false	6	true
102974	418601015625	391794140625	8	true	1	true	7	true
102969	19450712890625	5282837109375	2	true	0	false	1	true
102966	3393055078125	46545234375	14	true	0	false	0	false
102965	23865986328125	4859662109375	6	true	1	true	9	true
102964	22893279296875	4802508984375	11	true	1	true	0	false
102962	24981361328125	4687496875	2	true	0	false	1	true
102960	447253984375	3632235546875	5	true	0	false	0	false
102958	25940505859375	454827265625	3	true	0	false	6	true
102954	4365196875	35767015625	7	true	0	false	1	true
102953	1925915234375	5426080859375	8	true	0	false	0	false
102951	409700703125	3821591796875	1	true	0	false	10	true
102950	4230508203125	3688157421875	1	true	0	false	7	true
102947	3179164453125	4599673046875	2	true	0	false	2	true
102946	3273309375	447178671875	4	true	0	false	1	true
102944	3133817578125	443608828125	3	true	0	false	9	true
102941	1.56413e+16	5444396875	4	true	0	false	1	true
102940	11815009765625	5300603515625	2	true	0	false	9	true
102938	2377101806640620	512861015625	1	true	0	false	6	true
102934	27619478515625	4744423046875	3	true	0	false	4	true
102933	34342796875	4120666796875	1	true	0	false	0	false
102928	94442353515625	529731796875	10	true	1	true	3	true
102926	17420134765625	5261260546875	6	true	1	true	0	false
102924	670961328125	5266191796875	4	true	1	true	2	true
102922	1408155078125	5339808203125	1	true	0	false	9	true
102921	415085107421875	51454890625	5	true	1	true	10	true
102920	50056982421875	521141015625	2	true	0	false	3	true
102916	613547607421875	5407416796875	7	true	0	false	0	false
102914	23199765625	5129155078125	2	true	0	false	1	true
102912	3928556640625	376758125	1	true	0	false	0	false
102911	3854562109375	4273710546875	2	true	0	false	0	false
102909	461848671875	327384609375	4	true	0	false	1	true
102908	434974921875	341344140625	7	true	0	false	0	false
102904	3910137109375	3580106640625	5	true	0	false	8	true
102903	492110703125	31126390625	7	true	0	false	1	true
102900	4156904296875	3486169140625	2	true	0	false	0	false
102899	238626123046875	48646890625	8	true	0	false	3	true
102898	3496510498046870	4794744140625	6	true	0	false	7	true
102896	1.03443e+16	485434765625	8	true	0	false	0	false
102895	451995654296875	491516796875	5	true	0	false	0	false
102894	61449033203125	5025067578125	3	true	1	true	1	true
102889	147094873046875	4957896484375	5	true	0	false	5	true
102888	17515513671875	499766484375	2	true	0	false	0	false
102884	125857490234375	5024794921875	2	true	0	false	15	true
102883	120940341796875	453043359375	1	true	0	false	1	true
102882	139965634765625	4622409375	2	true	0	false	9	true
102880	132799453125	475158125	6	true	0	false	2	true
102878	90219169921875	4574893359375	0	false	0	false	11	true
102876	1139848828125	4754797265625	4	true	2	true	6	true
102874	158738798828125	4729283203125	5	true	0	false	1	true
102871	29381068359375	423136328125	2	true	0	false	0	false
102868	79615693359375	498117265625	5	true	0	false	1	true
102866	3731355859375	37038765625	2	true	0	false	3	true
102864	99802587890625	49716515625	3	true	1	true	0	false
102863	4570290625	30349099609375	2	true	0	false	18	true
102862	4584647265625	3026091015625	1	true	0	false	17	true
102860	453821640625	3021723046875	9	true	0	false	4	true
102858	413614609375	331271953125	1	true	0	false	7	true
102857	4357058984375	3030430078125	16	true	0	false	0	false
102856	4341986328125	30980078125	4	true	0	false	7	true
102853	484376875	27469021484375	1	true	0	false	6	true
102848	2467005859375	42887484375	0	false	0	false	6	true
102847	3246670703125	390609609375	4	true	0	false	3	true
102846	31384908203125	4008223046875	9	true	0	false	5	true
102845	2183438671875	444837109375	2	true	0	false	7	true
102844	210639921875	4312305859375	2	true	1	true	10	true
102840	23699837890625	4510819140625	0	false	0	false	9	true
102837	3076923095703120	4478359375	5	true	0	false	0	false
102836	218704931640625	4468460546875	0	false	0	false	7	true
102833	114815419921875	41082234375	2	true	1	true	5	true
102832	108684013671875	4269033984375	3	true	1	true	10	true
102829	71496669921875	4381133203125	1	true	0	false	9	true
102828	700271826171875	453847265625	1	true	0	false	13	true
102826	145094677734375	4418352734375	0	false	0	false	10	true
102822	162763544921875	455602890625	4	true	0	false	2	true
102821	139524482421875	4117648828125	13	true	0	false	0	false
102819	3901125390625	337097109375	1	true	0	false	4	true
102816	163598896484375	4366471484375	0	false	0	false	9	true
102814	1.12755e+16	42934578125	6	true	0	false	0	false
102813	4792262109375	2196401953125	1	true	0	false	1	true
102812	4778293359375	23212115234375	1	true	0	false	13	true
102810	4558318359375	2230562890625	1	true	1	true	0	false
102808	4895830859375	24447474609375	5	true	0	false	0	false
102806	4392065625	2023999609375	1	true	0	false	0	false
102804	4638049609375	2672447265625	6	true	0	false	4	true
102801	33246453125	3472864453125	3	true	1	true	0	false
102800	34896625	329017265625	2	true	0	false	1	true
102799	37032984375	335258515625	5	true	0	false	0	false
102795	193032109375	455014375	3	true	0	false	1	true
102793	4243538671875	1797730078125	1	true	0	false	0	false
102792	4308382421875	15609455078125	13	true	0	false	0	false
102790	408857109375	20015130859375	4	true	0	false	2	true
102789	4585112890625	18192880859375	3	true	0	false	5	true
102788	451100703125	1649186328125	5	true	0	false	0	false
102782	3093820068359370	424908359375	9	true	0	false	2	true
102779	29570328125	3851033984375	1	true	1	true	14	true
102778	26239947265625	3728278515625	0	false	0	false	1	true
102776	2833996484375	396610078125	3	true	1	true	0	false
102774	24192533203125	36931359375	4	true	0	false	0	false
102770	30122048828125	3685012890625	8	true	0	false	0	false
102766	21239572265625	385455546875	1	true	0	false	0	false
102764	588482177734375	4225123828125	1	true	0	false	12	true
102762	4300462109375	26692283203125	2	true	0	false	1	true
102760	11290224609375	3734294140625	2	true	0	false	4	true
102758	489868671875	185733046875	4	true	0	false	0	false
102757	411213515625	239016953125	2	true	0	false	6	true
102754	730505810546875	400596640625	4	true	0	false	0	false
102750	150738291015625	3875180859375	2	true	0	false	0	false
102749	473207578125	132602783203125	4	true	1	true	1	true
102748	491967265625	147566220703125	4	true	0	false	3	true
102747	3300433984375	30467.75	2	true	0	false	3	true
102744	4837774609375	1161817578125	5	true	0	false	1	true
102742	47517921875	16790599609375	2	true	0	false	4	true
102741	4702377734375	108001494140625	4	true	0	false	5	true
102738	287901025390625	3784548828125	0	false	0	false	12	true
102735	25449623046875	27696486328125	5	true	0	false	2	true
102734	27282607421875	27362369140625	3	true	0	false	0	false
102732	30546.5	2716850390625	6	true	0	false	0	false
102731	28675294921875	255196875	2	true	0	false	9	true
102723	2007746484375	3489622265625	6	true	0	false	0	false
102722	18234583984375	3611571484375	8	true	0	false	0	false
102720	4435802734375	122403955078125	1	true	0	false	0	false
102717	8276597900390620	3570548828125	4	true	0	false	1	true
102712	39328984375	22124591796875	1	true	1	true	12	true
102709	3175563671875	23395123046875	8	true	0	false	4	true
102708	337869453125	2574997265625	1	true	0	false	3	true
102705	33141796875	2209449609375	1	true	0	false	9	true
102702	3990333984375	128225751953125	2	true	0	false	0	false
102701	1436937890625	3174800390625	0	false	1	true	6	true
102700	15001048828125	34210953125	4	true	0	false	0	false
102699	23469701171875	3152730859375	1	true	0	false	8	true
102698	23947080078125	32462083984375	9	true	0	false	1	true
102696	116223623046875	32399845703125	2	true	0	false	0	false
102695	4195296875	903032421875	0	false	0	false	6	true
102694	402481015625	9194609375	13	true	1	true	0	false
102693	739216064453125	294525390625	0	false	0	false	10	true
102692	56347998046875	2930361328125	3	true	0	false	0	false
102690	626770751953125	35144046875	0	false	0	false	2	true
102688	450700703125	880934765625	0	false	0	false	8	true
102674	23450123046875	25032736328125	1	true	0	false	0	false
102673	16795677734375	28888291015625	0	false	0	false	1	true
102672	17761787109375	3171319921875	2	true	0	false	5	true
102668	3428534375	1990184765625	4	true	0	false	0	false
102667	33597705078125	2588219921875	2	true	0	false	0	false
102666	2636263671875	29494013671875	7	true	0	false	0	false
102664	2220480712890620	316881796875	1	true	0	false	12	true
102662	19486001953125	19845427734375	4	true	0	false	0	false
102659	26896181640625	2273705859375	6	true	0	false	10	true
102655	68955400390625	241598046875	0	false	0	false	5	true
102654	11199685546875	268846640625	0	false	0	false	2	true
102653	3282471923828120	18137974609375	5	true	0	false	0	false
102652	547808935546875	20909904296875	1	true	0	false	8	true
102646	492312109375	881909375	1	true	0	false	12	true
102644	4462476953125	600922412109375	0	false	0	false	5	true
102643	342565390625	13574203125	0	false	0	false	12	true
102642	3090269140625	144977705078125	0	false	0	false	2	true
102641	24975603515625	17155060546875	0	false	0	false	12	true
102640	2594736328125	13922875	1	true	0	false	16	true
102634	2438230078125	10766083984375	10	true	0	false	0	false
102633	1683237890625	199330859375	16	true	2	true	2	true
102632	17341787109375	17472076171875	4	true	0	false	0	false
102631	1626018359375	24120251953125	6	true	1	true	1	true
102630	137573359375	24636244140625	5	true	4	true	0	false
102629	119000751953125	19434720703125	0	false	0	false	7	true
102628	125019248046875	203239296875	6	true	1	true	4	true
102619	12814404296875	17012064453125	27	true	1	true	7	true
102618	1424477734375	17573408203125	25	true	1	true	19	true
102616	27465275390625	1875730859375	1	true	0	false	3	true
102613	404551796875	587380859375	0	false	0	false	3	true
102610	21797720703125	1559294140625	2	true	0	false	0	false
102609	4553698828125	330352783203125	6	true	0	false	0	false
102604	3598917578125	91979365234375	1	true	0	false	0	false
102601	482701484375	2630622802734370	0	false	0	false	11	true
102600	4900937890625	41920478515625	6	true	0	false	0	false
102599	482122890625	3861228942871090	22	true	0	false	0	false
102595	849111328125	15339958984375	9	true	0	false	4	true
102590	13933646484375	13192169921875	1	true	0	false	0	false
102589	3792039453125	2573423583984370	0	false	0	false	6	true
102586	324188037109375	799313671875	6	true	0	false	0	false
102585	1.70296e+16	134744833984375	1	true	0	false	3	true
102578	717985107421875	762314208984375	5	true	0	false	0	false
102576	3234917578125	9869277954101560	5	true	0	false	0	false
102573	27570025390625	61628173828125	2	true	0	false	0	false
102572	24712955078125	48961259765625	4	true	0	false	0	false
102566	133223994140625	57832451171875	5	true	0	false	0	false
102562	21160333984375	30486005859375	0	false	0	false	46	true
