# Supplementary material for: A Novel Liquid Biopsy Method Based on Specific Combinations of Vesicular Markers Allows Us to Discriminate Prostate Cancer from Hyperplasia
Source: Cells. 2024 Jul 31;13(15):1286. doi: 10.3390/cells13151286 (PMC11311686; doi:10.3390/cells13151286)
Supplement: Supplementary file 1 [file cells-13-01286-s001.zip › Dataset S1-Raw data CODI BiliGeCT Prostata/Raw data CODI BiliGeCT Prostata/100223_STAT3_Cyclin_D1_IIexp_PR20-11-3__counting_scatter.xlsx]

## Sheet: 100223_STAT3_Cyclin_D1_IIexp_PR
counting parameters
radius (nm)	300
bin width (nm)	20
locs in bin threshold	1
active channels
channel name	channel reference	min	max
Channel 0	ch0	1	10000000
Channel 1	ch1	1	10000000
Channel 2	ch2	1	10000000
clusters are positive for a channel if their counts fall within min (inclusive) and max (exclusive) for that channel
	population phenotypes	number of clusters
triple positive	Channel 0, Channel 1, Channel 2	446
double positive	Channel 0, Channel 1	11
double positive	Channel 0, Channel 2	544
double positive	Channel 1, Channel 2	4
single positive	Channel 0	49
single positive	Channel 1	1
single positive	Channel 2	27
	total positive clusters	1082
15 clusters were negative for every channel
all positive clusters are listed here
columns show counts and positivity for channels with thresholds switched on
to see the full data including negative clusters please export a csv from the counting histogram rather than the counting scatter plot
cluster id	centroid x (nm)	centroid y (nm)	count for Channel 0	positive for Channel 0	count for Channel 1	positive for Channel 1	count for Channel 2	positive for Channel 2
109165	27739978515625	783618671875	18	true	1	true	21	true
109164	27730916015625	7818615625	20	true	1	true	12	true
109163	21467412109375	767461015625	34	true	0	false	23	true
109162	21364654296875	767326640625	31	true	0	false	23	true
109158	21332107421875	771898984375	8	true	1	true	34	true
109156	273671875	786317109375	22	true	0	false	26	true
109155	2694330078125	784832109375	14	true	1	true	15	true
109153	25825431640625	789128046875	16	true	0	false	20	true
109152	25263724609375	78623390625	13	true	3	true	25	true
109150	2176915625	779327109375	14	true	1	true	25	true
109149	25238318359375	7916503125	20	true	3	true	23	true
109146	2452882421875	781500234375	22	true	3	true	27	true
109145	22459921875	771581796875	10	true	0	false	24	true
109144	2219846875	7659359375	17	true	2	true	17	true
109143	22686517578125	76198046875	16	true	1	true	31	true
109142	230816328125	75936.75	15	true	1	true	16	true
109139	25504380859375	756054140625	16	true	1	true	13	true
109138	2493391796875	757553984375	25	true	0	false	19	true
109137	2910730859375	76079140625	13	true	1	true	15	true
109136	29709044921875	7632465625	8	true	1	true	28	true
109134	2553991015625	751096796875	26	true	1	true	25	true
109132	30333818359375	76055609375	24	true	1	true	15	true
109130	265037265625	791282421875	10	true	1	true	26	true
109129	16904849609375	782475546875	16	true	2	true	17	true
109128	17114529296875	778985859375	14	true	3	true	17	true
109127	24436056640625	756956484375	11	true	0	false	9	true
109124	1651101171875	786729140625	20	true	0	false	17	true
109123	309524296875	757126953125	22	true	0	false	12	true
109121	27087814453125	773731640625	15	true	1	true	19	true
109120	2686523046875	77826859375	16	true	0	false	23	true
109119	2423402734375	790084765625	8	true	1	true	25	true
109117	27704025390625	773844921875	14	true	1	true	19	true
109115	24413267578125	76955625	16	true	0	false	22	true
109109	26267861328125	76904390625	20	true	2	true	17	true
109108	25673732421875	767494140625	20	true	1	true	13	true
109104	25275646484375	77450921875	14	true	1	true	18	true
109103	307126640625	790310390625	25	true	1	true	22	true
109102	30712720703125	783018828125	20	true	0	false	14	true
109099	159003857421875	7911965625	19	true	4	true	13	true
109097	125073828125	775651484375	7	true	0	false	19	true
109096	125574326171875	769321640625	19	true	0	false	18	true
109094	121876064453125	779239453125	14	true	0	false	25	true
109093	2978247265625	783915859375	9	true	1	true	23	true
109092	29172849609375	779991953125	13	true	0	false	15	true
109090	130249580078125	773441796875	17	true	1	true	22	true
109089	29632015625	753450390625	17	true	0	false	17	true
109087	29371171875	77134703125	19	true	2	true	19	true
109086	28694306640625	7709546875	13	true	1	true	18	true
109084	31249244140625	75079875	19	true	1	true	11	true
109082	217572421875	791986796875	9	true	1	true	31	true
109079	21188619140625	7888278125	12	true	0	false	20	true
109078	21013537109375	7890490625	15	true	0	false	15	true
109077	3100971875	771993359375	18	true	0	false	21	true
109074	128787666015625	77803328125	12	true	1	true	18	true
109066	11748048828125	7829528125	14	true	0	false	29	true
109064	26710416015625	763359296875	14	true	2	true	17	true
109062	24886384765625	766637421875	9	true	0	false	19	true
109061	18476640625	788218359375	13	true	2	true	32	true
109060	1881154296875	78952265625	16	true	2	true	14	true
109059	1211434765625	765716796875	13	true	1	true	20	true
109058	120657421875	7607984375	24	true	0	false	14	true
109055	148543916015625	789167734375	11	true	0	false	19	true
109053	1708833984375	79205765625	13	true	2	true	27	true
109052	1748103125	78828609375	20	true	2	true	12	true
109050	2892198046875	788926640625	11	true	2	true	19	true
109047	274559296875	766712421875	11	true	1	true	21	true
109044	2053048046875	79048.25	13	true	0	false	10	true
109041	18307361328125	782469921875	10	true	0	false	25	true
109040	18787125	780287421875	19	true	0	false	20	true
109038	16910623046875	771212734375	11	true	0	false	27	true
109036	19855357421875	7865046875	13	true	0	false	17	true
109032	137457958984375	769947109375	14	true	1	true	30	true
109023	3135777734375	786306484375	13	true	0	false	25	true
109022	31737275390625	780678046875	8	true	1	true	24	true
109021	19964201171875	780552890625	16	true	0	false	16	true
109018	2600314453125	781199375	14	true	1	true	25	true
109014	127911552734375	790768515625	6	true	0	false	26	true
109010	159503779296875	77183421875	12	true	4	true	14	true
109007	147333515625	77643890625	25	true	2	true	16	true
109006	1404596484375	777683984375	11	true	0	false	31	true
109004	25384068359375	736455390625	89	true	10	true	131	true
109002	127385390625	784714921875	15	true	0	false	14	true
109001	3246943359375	751826640625	22	true	1	true	19	true
109000	33113859375	75417203125	15	true	2	true	15	true
108998	20895068359375	780385625	10	true	2	true	22	true
108997	32735083984375	765769375	17	true	3	true	18	true
108996	3211212890625	76211.5	21	true	2	true	15	true
108994	13755515625	78355453125	12	true	0	false	18	true
108986	31958095703125	787851484375	9	true	4	true	13	true
108985	1445817578125	7630103125	10	true	0	false	22	true
108984	140068916015625	76544	17	true	0	false	17	true
108981	28447978515625	74839421875	19	true	0	false	15	true
108980	2742395703125	739125859375	20	true	1	true	14	true
108978	333171328125	76847296875	15	true	3	true	18	true
108976	149078486328125	76995703125	22	true	1	true	19	true
108975	335324921875	761411953125	25	true	4	true	16	true
108972	277284296875	755019296875	19	true	0	false	16	true
108970	2817916796875	761605859375	8	true	1	true	14	true
108969	131440029296875	755095546875	5	true	2	true	26	true
108968	136322919921875	76047015625	3	true	0	false	32	true
108967	3154246875	76862953125	20	true	2	true	7	true
108966	31989064453125	76988109375	12	true	3	true	16	true
108964	127599892578125	762166875	10	true	1	true	25	true
108956	26595015625	744013671875	18	true	0	false	15	true
108955	18268515625	7718653125	5	true	0	false	24	true
108954	1781112109375	772822109375	10	true	2	true	21	true
108950	117615693359375	7931165625	10	true	0	false	23	true
108946	2588601953125	74319203125	20	true	0	false	11	true
108942	11211935546875	79047703125	10	true	0	false	24	true
108940	160564169921875	761474453125	10	true	2	true	29	true
108939	11471009765625	775460703125	15	true	0	false	22	true
108936	22585736328125	7872828125	16	true	1	true	24	true
108934	19312830078125	776185703125	14	true	0	false	16	true
108933	342862578125	7618815625	32	true	2	true	7	true
108932	3419978125	764402890625	30	true	3	true	9	true
108928	2993852734375	7916253125	12	true	1	true	18	true
108927	19895810546875	768914296875	12	true	0	false	15	true
108926	19703625	762791484375	17	true	2	true	22	true
108923	24394220703125	74273078125	17	true	0	false	6	true
108919	23382703125	779252734375	19	true	2	true	20	true
108917	239248046875	79472.25	12	true	0	false	11	true
108916	233203984375	79156640625	11	true	3	true	21	true
108914	26824248046875	73246046875	13	true	2	true	10	true
108911	1662037890625	75281890625	15	true	1	true	12	true
108910	1738990625	75666609375	21	true	0	false	13	true
108908	14744982421875	7939315625	11	true	3	true	6	true
108906	1763677734375	750967421875	14	true	0	false	26	true
108899	32581154296875	77635796875	13	true	2	true	20	true
108898	336261484375	78288609375	9	true	0	false	15	true
108893	4248689453125	746886171875	17	true	2	true	11	true
108892	4253872265625	74373796875	27	true	2	true	10	true
108891	3709462109375	771177421875	12	true	1	true	18	true
108890	3667758203125	76193359375	27	true	4	true	16	true
108889	4315025390625	743288515625	28	true	0	false	14	true
108886	356243125	754528046875	22	true	2	true	14	true
108885	4326258984375	73817453125	15	true	4	true	13	true
108882	350403828125	75614734375	16	true	1	true	14	true
108881	3668121484375	735424375	24	true	1	true	16	true
108880	3675512109375	748420078125	27	true	4	true	10	true
108879	4149460546875	75900359375	16	true	2	true	15	true
108878	41933328125	7583871875	20	true	3	true	12	true
108876	36570796875	77443796875	12	true	1	true	14	true
108875	3828116015625	736745390625	20	true	0	false	14	true
108874	37697125	729989140625	15	true	1	true	16	true
108872	3732290625	75472921875	15	true	0	false	12	true
108871	400160078125	779061875	19	true	1	true	14	true
108870	4008005859375	775049375	20	true	1	true	8	true
108868	370834296875	72293359375	22	true	1	true	12	true
108866	3777909375	77743515625	12	true	1	true	20	true
108865	4030663671875	76644390625	15	true	1	true	10	true
108864	3938522265625	76631484375	22	true	1	true	19	true
108862	3779381640625	745538828125	17	true	0	false	9	true
108861	3964462109375	7831015625	14	true	1	true	12	true
108860	39700.75	789384921875	18	true	2	true	11	true
108859	4249263671875	753593984375	17	true	1	true	14	true
108856	3996179296875	784007890625	21	true	1	true	10	true
108853	3903872265625	790109921875	18	true	0	false	15	true
108850	4314467578125	75772921875	18	true	1	true	12	true
108848	4114598828125	771610625	19	true	0	false	20	true
108840	4309295703125	7515396875	15	true	1	true	15	true
108838	38955203125	78079296875	15	true	1	true	16	true
108832	415950234375	74907296875	12	true	3	true	13	true
108831	3875687109375	761706171875	16	true	1	true	10	true
108830	381973203125	768268984375	14	true	1	true	19	true
108829	389634765625	774056875	18	true	1	true	15	true
108826	1857946875	7614115625	8	true	0	false	18	true
108820	436981484375	761220625	15	true	0	false	18	true
108814	373413515625	71326328125	13	true	2	true	14	true
108810	369093046875	709408984375	13	true	0	false	9	true
108809	2072308984375	731102734375	20	true	2	true	39	true
108808	20607521484375	733260625	16	true	2	true	30	true
108807	19055560546875	750179765625	19	true	2	true	17	true
108806	18316783203125	751052109375	13	true	1	true	20	true
108804	2012123828125	733179765625	13	true	1	true	13	true
108802	198508203125	730384453125	12	true	0	false	6	true
108800	19764333984375	734654140625	12	true	1	true	11	true
108798	1954507421875	73667375	14	true	0	false	21	true
108797	191110703125	744632890625	14	true	1	true	13	true
108791	29203390625	72944359375	17	true	1	true	15	true
108790	2944965234375	7348140625	25	true	1	true	11	true
108789	28468591796875	72370890625	16	true	1	true	23	true
108788	2809108203125	7204065625	13	true	0	false	15	true
108786	287516640625	7354059375	18	true	1	true	14	true
108785	29776484375	74238671875	18	true	0	false	26	true
108780	2763303125	727343359375	13	true	0	false	13	true
108779	30233068359375	744959296875	13	true	0	false	7	true
108778	30222359375	750905703125	11	true	0	false	15	true
108777	10116935546875	767099609375	12	true	1	true	17	true
108776	106790986328125	768210859375	14	true	1	true	21	true
108773	1095268359375	757878671875	9	true	1	true	18	true
108772	11253984375	761717109375	18	true	1	true	15	true
108770	106481943359375	77923625	8	true	3	true	17	true
108765	84391845703125	758270390625	7	true	0	false	22	true
108764	78194375	7620446875	17	true	2	true	15	true
108762	85865849609375	772443046875	9	true	1	true	26	true
108756	2298133984375	753704140625	13	true	1	true	15	true
108755	3240259375	725598515625	15	true	0	false	23	true
108754	3189738671875	73095203125	16	true	2	true	21	true
108752	36518953125	782560625	13	true	0	false	14	true
108751	3482318359375	7397728125	24	true	1	true	14	true
108750	3475282421875	731253125	22	true	1	true	11	true
108749	31446541015625	734891484375	23	true	0	false	5	true
108747	3336235546875	7175796875	17	true	0	false	14	true
108746	32835203125	719786953125	24	true	2	true	13	true
108742	353679921875	747168828125	14	true	0	false	10	true
108741	3190806640625	741706015625	22	true	0	false	13	true
108740	3262394140625	74236671875	21	true	3	true	11	true
108738	3341154296875	740511953125	17	true	5	true	17	true
108736	354927578125	72824484375	19	true	1	true	11	true
108735	3361984375	74751453125	12	true	1	true	19	true
108732	3570049609375	734982734375	11	true	0	false	13	true
108731	334847265625	73328015625	16	true	1	true	15	true
108730	3398055859375	73567125	11	true	0	false	15	true
108722	360453203125	73078875	21	true	2	true	11	true
108720	34127265625	72508546875	14	true	0	false	18	true
108719	6651271484375	77484484375	5	true	2	true	29	true
108718	707101171875	767085625	7	true	0	false	29	true
108716	690366259765625	7592578125	9	true	1	true	25	true
108715	1786447265625	74097546875	9	true	0	false	19	true
108712	3814105859375	785711484375	26	true	1	true	10	true
108707	356998203125	72097734375	20	true	0	false	13	true
108706	3557566015625	71426359375	12	true	1	true	22	true
108703	29958037109375	71805125	22	true	0	false	10	true
108702	30331501953125	71973234375	11	true	0	false	22	true
108701	29592732421875	72289015625	11	true	2	true	8	true
108697	3464867578125	783773828125	13	true	1	true	13	true
108696	348838359375	769021796875	13	true	0	false	15	true
108695	356948125	770527421875	19	true	1	true	30	true
108690	32694986328125	7925071875	11	true	0	false	13	true
108689	18602732421875	740313125	12	true	0	false	11	true
108686	33343234375	7070378125	11	true	0	false	28	true
108683	3475165283203120	76662140625	23	true	0	false	36	true
108682	35563330078125	766223125	21	true	0	false	35	true
108681	41754501953125	775930859375	2	true	1	true	40	true
108680	424615869140625	7796471875	30	true	0	false	14	true
108678	3025806640625	7655284375	6	true	0	false	40	true
108677	3116951904296870	775241328125	3	true	1	true	21	true
108676	2886897705078120	771560390625	15	true	1	true	21	true
108673	25987353515625	724790546875	13	true	3	true	17	true
108672	2594622265625	717399296875	9	true	0	false	13	true
108666	2732264892578120	777609296875	7	true	0	false	24	true
108663	2193930419921870	778781015625	3	true	0	false	26	true
108660	46441279296875	767214140625	4	true	1	true	27	true
108658	422924755859375	786850390625	3	true	0	false	21	true
108657	25206775390625	715813828125	9	true	2	true	13	true
108656	24659634765625	7218040625	15	true	0	false	13	true
108655	150052734375	764809296875	19	true	2	true	20	true
108654	1.49212e+16	768522890625	2	true	0	false	23	true
108651	540182763671875	757291171875	17	true	1	true	22	true
108648	284012841796875	759484921875	16	true	0	false	13	true
108647	1659000732421870	7524840625	6	true	1	true	20	true
108645	521059765625	768324765625	20	true	0	false	11	true
108642	3039474609375	75431171875	7	true	0	false	15	true
108640	1.818e+16	771654765625	21	true	0	false	16	true
108638	776288818359375	77052140625	16	true	0	false	11	true
108637	2261116796875	73726078125	18	true	0	false	20	true
108636	228457890625	7301515625	13	true	0	false	11	true
108633	7321766357421870	75278828125	15	true	1	true	18	true
108632	4084539794921870	7608565625	13	true	0	false	18	true
108631	23425037109375	740762421875	20	true	1	true	9	true
108629	570590283203125	77882765625	7	true	1	true	34	true
108628	57468779296875	786283515625	7	true	0	false	35	true
108627	4162447265625	779554765625	12	true	1	true	11	true
108625	418227197265625	743992421875	9	true	1	true	12	true
108624	3640019287109370	74123734375	7	true	0	false	31	true
108618	298819140625	784750546875	12	true	0	false	15	true
108616	372458642578125	752890390625	4	true	0	false	24	true
108613	3237741943359370	737165390625	8	true	0	false	24	true
108611	99316435546875	792913828125	11	true	0	false	16	true
108610	94270263671875	78917203125	15	true	1	true	14	true
108608	88326220703125	790735703125	9	true	0	false	21	true
108607	87487353515625	7837159375	8	true	0	false	23	true
108604	2763216064453120	7898021875	7	true	0	false	15	true
108602	140554833984375	7522103125	10	true	1	true	11	true
108600	40607021484375	760980390625	10	true	1	true	18	true
108599	73398857421875	783788515625	23	true	0	false	23	true
108598	733071240234375	784771640625	24	true	0	false	21	true
108596	3959288330078120	734621484375	10	true	1	true	11	true
108592	2960933349609370	7465753125	6	true	1	true	14	true
108591	3894340234375	7253209375	17	true	0	false	7	true
108590	3910815234375	729347734375	25	true	1	true	13	true
108589	6713416015625	783171015625	8	true	1	true	12	true
108584	357492724609375	7809990625	7	true	0	false	20	true
108582	78255244140625	79013625	4	true	2	true	20	true
108581	5343673828125	790301640625	4	true	0	false	27	true
108579	3990370703125	750125703125	19	true	0	false	10	true
108578	40282296875	746731171875	19	true	0	false	7	true
108575	392502890625	739810234375	23	true	1	true	10	true
108574	3997608203125	74087	12	true	3	true	16	true
108570	695784716796875	795676796875	15	true	0	false	8	true
108568	30505580078125	734244140625	15	true	2	true	11	true
108566	406635859375	7558403125	20	true	4	true	19	true
108559	32081875	70936078125	9	true	1	true	30	true
108558	31993564453125	706030703125	19	true	1	true	18	true
108557	316989609375	69643921875	16	true	4	true	9	true
108554	32126201171875	7154290625	17	true	0	false	14	true
108552	333053671875	693977734375	22	true	1	true	5	true
108550	310912109375	712128515625	13	true	1	true	13	true
108548	32693404296875	7082559375	16	true	1	true	12	true
108545	26358001953125	709801796875	22	true	1	true	10	true
108544	2669770703125	709194453125	15	true	1	true	9	true
108541	722663818359375	74968421875	4	true	1	true	14	true
108540	760545166015625	747430234375	7	true	0	false	20	true
108539	700385107421875	744707734375	2	true	0	false	25	true
108536	2904876953125	714854921875	13	true	1	true	15	true
108534	81161708984375	748103125	4	true	1	true	21	true
108533	15709537109375	7463559375	12	true	0	false	13	true
108530	656642822265625	739821953125	6	true	0	false	20	true
108527	117086708984375	7482928125	12	true	0	false	19	true
108526	126685517578125	74719.75	11	true	1	true	14	true
108523	419474921875	735279375	13	true	0	false	15	true
108520	407893984375	735150625	12	true	2	true	10	true
108519	100582138671875	75332171875	9	true	3	true	26	true
108518	95464658203125	753888203125	14	true	0	false	20	true
108517	1142367919921870	744835859375	10	true	1	true	22	true
108514	3870795703125	717421796875	12	true	3	true	14	true
108512	96598330078125	761512734375	20	true	2	true	16	true
108509	211190703125	744581640625	14	true	0	false	16	true
108508	21374158203125	752188125	15	true	2	true	20	true
108506	3725840625	7961234375	15	true	1	true	1	true
108504	27417001953125	73112859375	10	true	0	false	17	true
108500	370798125	7026546875	16	true	3	true	9	true
108499	3477359375	701198046875	19	true	0	false	12	true
108498	34093984375	697630546875	17	true	1	true	12	true
108495	51458330078125	73684921875	5	true	0	false	9	true
108494	550495361328125	746367109375	4	true	0	false	25	true
108493	483310986328125	747878359375	3	true	0	false	26	true
108488	3813166015625	756368828125	15	true	1	true	10	true
108487	4566865234375	710379140625	22	true	1	true	11	true
108486	453503515625	70587203125	26	true	0	false	9	true
108484	460646640625	7005084375	29	true	1	true	10	true
108482	459025703125	715011796875	16	true	1	true	13	true
108481	442396953125	705442265625	18	true	1	true	10	true
108480	4469209375	70659609375	23	true	0	false	8	true
108478	4418622265625	698803671875	22	true	2	true	9	true
108477	4326450390625	691507890625	21	true	0	false	10	true
108476	4270608984375	689120703125	15	true	0	false	9	true
108475	436851015625	698830625	13	true	0	false	11	true
108471	470830390625	70630265625	16	true	1	true	18	true
108470	47079234375	693687578125	15	true	1	true	12	true
108468	4777578125	699115625	17	true	2	true	11	true
108466	20292693359375	749003515625	9	true	1	true	13	true
108465	4449107421875	687632421875	16	true	0	false	6	true
108463	4683467578125	714395546875	17	true	2	true	5	true
108459	4226559765625	681675390625	19	true	1	true	4	true
108458	4172573046875	67993875	16	true	0	false	14	true
108454	478187265625	71483796875	16	true	0	false	12	true
108453	4227256640625	670657109375	20	true	2	true	8	true
108451	430755703125	66656578125	19	true	2	true	9	true
108447	41601953125	701453828125	16	true	0	false	10	true
108444	4128425390625	67213859375	20	true	1	true	8	true
108443	4301310546875	659210078125	14	true	0	false	7	true
108440	43585078125	679081640625	19	true	1	true	12	true
108438	115555087890625	742082890625	7	true	3	true	17	true
108437	4675522265625	727071875	11	true	1	true	14	true
108436	47258734375	725585859375	12	true	0	false	7	true
108435	4787898828125	7314890625	17	true	0	false	10	true
108434	4795366015625	72444375	26	true	1	true	14	true
108430	4332446484375	707734765625	12	true	1	true	13	true
108427	479168046875	691395625	15	true	5	true	12	true
108424	4204004296875	7081015625	10	true	0	false	22	true
108418	451680390625	681710546875	22	true	2	true	14	true
108417	452986015625	726463203125	16	true	3	true	10	true
108416	4451442578125	730259375	17	true	0	false	13	true
108412	4391579296875	721415234375	18	true	1	true	18	true
108410	485356640625	7018440625	17	true	0	false	13	true
108409	41026625	66332609375	27	true	0	false	8	true
108408	41644.25	657140234375	22	true	0	false	4	true
108407	3944046875	67122296875	7	true	0	false	14	true
108406	3860589453125	66404296875	19	true	0	false	7	true
108404	428910625	72002765625	18	true	1	true	8	true
108399	3456605078125	71432140625	13	true	0	false	16	true
108397	4090137890625	7017609375	18	true	0	false	13	true
108396	411817109375	71289171875	18	true	1	true	14	true
108395	4828043359375	6666390625	24	true	1	true	11	true
108394	477086328125	677520703125	17	true	1	true	13	true
108390	4303734765625	765808046875	18	true	0	false	6	true
108388	430821796875	72825609375	15	true	3	true	11	true
108387	4673639453125	736719296875	15	true	0	false	3	true
108382	3396400390625	772588125	16	true	2	true	8	true
108380	4853165625	722983203125	19	true	1	true	7	true
108379	3941159765625	701193046875	7	true	1	true	23	true
108378	39119296875	699229375	18	true	4	true	9	true
108377	400543828125	72381796875	15	true	1	true	17	true
108376	395180390625	718503671875	18	true	1	true	11	true
108374	39671328125	698224765625	15	true	1	true	21	true
108368	394136484375	712805546875	15	true	0	false	8	true
108366	151463037109375	741807890625	9	true	1	true	20	true
108364	400377265625	712836640625	14	true	1	true	15	true
108361	4426248046875	661695703125	17	true	2	true	4	true
108358	347830703125	7919265625	14	true	0	false	15	true
108357	4214746875	716978984375	8	true	0	false	13	true
108354	4074781640625	782066484375	17	true	0	false	11	true
108352	4025971875	706362890625	9	true	2	true	15	true
108346	410506328125	69230859375	8	true	2	true	8	true
108345	38244046875	677798125	15	true	3	true	10	true
108344	38407484375	685463828125	22	true	3	true	14	true
108340	3786044921875	694385078125	17	true	1	true	14	true
108339	488761875	711339453125	13	true	2	true	9	true
108338	4921521484375	718820234375	29	true	2	true	12	true
108335	3918562109375	68696328125	26	true	0	false	11	true
108328	4433478125	675451328125	10	true	2	true	11	true
108326	4242233203125	6504203515625	14	true	0	false	11	true
108325	3576926953125	70406703125	13	true	2	true	12	true
108323	478842890625	740200078125	18	true	0	false	8	true
108322	47382640625	745366328125	14	true	2	true	8	true
108321	45086859375	748386015625	21	true	2	true	13	true
108320	4428146484375	7505021875	15	true	1	true	10	true
108319	4584470703125	745017734375	18	true	1	true	14	true
108314	462642109375	75755125	17	true	1	true	10	true
108311	4199355078125	76846265625	8	true	1	true	17	true
108309	4501936328125	672225234375	17	true	1	true	13	true
108308	4563360546875	669617578125	17	true	0	false	5	true
108307	418259921875	69378234375	17	true	1	true	9	true
108302	77960927734375	739496875	7	true	0	false	22	true
108300	20212232421875	726280625	13	true	0	false	10	true
108299	31444451171875	689571328125	11	true	0	false	11	true
108298	30914994140625	699049375	8	true	1	true	14	true
108296	30712576171875	69399609375	16	true	0	false	11	true
108294	32235630859375	6877465625	13	true	1	true	11	true
108290	6219475708007810	7340090625	3	true	0	false	38	true
108288	3758526171875	675739921875	14	true	1	true	13	true
108286	4708427734375	755018125	17	true	3	true	7	true
108284	576770263671875	796411171875	7	true	0	false	2	true
108283	114317490234375	732601875	14	true	0	false	11	true
108282	112013564453125	730436484375	9	true	0	false	14	true
108279	4864321875	74140640625	28	true	2	true	4	true
108278	4865176171875	74021859375	30	true	1	true	4	true
108275	4874653515625	682781875	17	true	0	false	14	true
108274	4905576953125	69067859375	25	true	1	true	6	true
108273	371408984375	69259671875	9	true	0	false	17	true
108272	3632740625	68910	21	true	0	false	13	true
108268	48834125	676699296875	10	true	2	true	11	true
108267	48294	749615078125	27	true	0	false	3	true
108266	4802658203125	75054.5	28	true	1	true	1	true
108261	4313368359375	646061484375	26	true	0	false	10	true
108260	4255200390625	6396919921875	13	true	0	false	9	true
108259	4377764453125	6492808984375	12	true	0	false	5	true
108255	40159515625	685403203125	14	true	2	true	11	true
108254	406969765625	68084921875	15	true	0	false	11	true
108250	116811865234375	72813625	4	true	2	true	20	true
108245	3729328515625	66242140625	14	true	0	false	6	true
108242	29698365234375	706855390625	18	true	0	false	14	true
108241	1706363671875	726346640625	15	true	0	false	17	true
108240	16550177734375	725734765625	9	true	0	false	19	true
108239	4684531640625	662410390625	12	true	1	true	11	true
108238	4727751171875	666948515625	13	true	0	false	9	true
108233	155831748046875	7329165625	9	true	1	true	9	true
108232	1495696484375	730763515625	12	true	1	true	19	true
108229	23900353515625	723881484375	21	true	0	false	6	true
108228	23178201171875	72183890625	8	true	2	true	14	true
108227	3915224609375	654937109375	14	true	0	false	11	true
108222	163402255859375	739405859375	5	true	1	true	23	true
108220	3600771875	78964578125	10	true	0	false	6	true
108218	231887548828125	742553046875	1	true	0	false	13	true
108216	3586153076171870	72455859375	1	true	1	true	19	true
108215	9130632934570310	7843728125	5	true	0	false	18	true
108214	130750341796875	78121921875	7	true	0	false	20	true
108212	8498031616210930	774601171875	5	true	0	false	24	true
108211	33545484375	674954921875	14	true	1	true	11	true
108210	340359453125	67889171875	16	true	1	true	8	true
108209	3303488671875	682201015625	16	true	0	false	22	true
108206	1443781494140620	794404140625	19	true	0	false	10	true
108205	3549411328125	668482578125	27	true	0	false	7	true
108204	3540345703125	66085015625	18	true	0	false	10	true
108202	3458821484375	6844390625	21	true	2	true	8	true
108201	3537350390625	676976015625	14	true	0	false	12	true
108197	17571630859375	788004140625	9	true	0	false	24	true
108193	3524644140625	6892721875	10	true	1	true	9	true
108189	384967578125	64059625	20	true	0	false	7	true
108188	3760262109375	6424183984375	19	true	3	true	3	true
108187	385789609375	646111015625	16	true	0	false	10	true
108183	24469189453125	7141621875	13	true	1	true	14	true
108180	1891573828125	723856484375	7	true	0	false	13	true
108179	1371599609375	729446640625	9	true	2	true	21	true
108178	13245720703125	72118359375	16	true	0	false	13	true
108177	126281826171875	73542375	19	true	0	false	23	true
108176	127775244140625	72862515625	11	true	2	true	22	true
108171	3911283203125	6286687890625	18	true	1	true	9	true
108169	4277787109375	77804671875	7	true	2	true	18	true
108168	424873984375	7797003125	16	true	1	true	7	true
108166	4367100390625	776481171875	13	true	0	false	10	true
108165	4764744921875	653568125	16	true	1	true	10	true
108164	46842359375	6546387890625	18	true	0	false	24	true
108159	2769617431640620	71698984375	6	true	0	false	11	true
108158	41264384765625	717008984375	6	true	1	true	26	true
108157	2.76189e+16	716704765625	15	true	0	false	20	true
108156	6604971923828120	716353828125	11	true	0	false	17	true
108154	4442115234375	70977296875	9	true	1	true	17	true
108152	1.37955e+16	71102078125	7	true	1	true	21	true
108151	122942529296875	71839328125	4	true	1	true	28	true
108148	3591447265625	705528203125	3	true	0	false	26	true
108145	4996966796875	719828359375	12	true	0	false	8	true
108140	45147890625	761324921875	11	true	2	true	10	true
108138	3673755859375	67225515625	13	true	1	true	6	true
108137	4438719140625	64624359375	10	true	0	false	24	true
108136	4483065234375	6549430859375	10	true	2	true	11	true
108133	30612306640625	677331171875	18	true	1	true	14	true
108132	30361064453125	682333984375	19	true	1	true	6	true
108131	30189306640625	690331015625	19	true	0	false	5	true
108127	15680658203125	71755.25	18	true	0	false	9	true
108126	152237744140625	71610625	9	true	2	true	21	true
108124	163338212890625	71132046875	11	true	1	true	12	true
108120	3691311328125	651261328125	13	true	0	false	7	true
108118	44126890625	6375269140625	14	true	1	true	8	true
108116	2531339453125	70699609375	13	true	0	false	5	true
108115	4031327734375	629953125	20	true	0	false	10	true
108114	408786015625	6232686328125	15	true	0	false	3	true
108113	3999110546875	640319296875	17	true	1	true	6	true
108110	4013134375	622753125	18	true	0	false	6	true
108108	4077163671875	6512172265625	13	true	0	false	11	true
108107	40819859375	64507828125	10	true	1	true	11	true
108105	488887890625	6546870703125	15	true	4	true	6	true
108099	27392658203125	695836015625	8	true	1	true	15	true
108098	26349517578125	69446265625	12	true	0	false	12	true
108097	29065052734375	696563203125	12	true	1	true	10	true
108096	2822366796875	703756796875	11	true	0	false	12	true
108091	981633984375	72777859375	14	true	2	true	13	true
108090	93890908203125	739103125	8	true	0	false	15	true
108087	694821142578125	725451953125	3	true	0	false	24	true
108086	74777412109375	717203359375	6	true	0	false	14	true
108084	6332171875	719371328125	7	true	0	false	18	true
108082	75082724609375	72625765625	3	true	1	true	25	true
108080	570290673828125	722939765625	7	true	0	false	18	true
108077	127519248046875	71272375	5	true	1	true	17	true
108076	136517041015625	7092746875	13	true	1	true	8	true
108075	142215185546875	718278203125	6	true	1	true	16	true
108070	296282470703125	69954.75	4	true	2	true	12	true
108068	1120473046875	716012421875	7	true	0	false	23	true
108067	480141015625	6233205078125	13	true	1	true	18	true
108066	4754508203125	6242031640625	21	true	2	true	4	true
108065	4952062109375	5837166796875	20	true	1	true	1	true
108064	4935478125	5869693359375	23	true	0	false	5	true
108062	47924671875	6169166796875	19	true	0	false	10	true
108061	4878293359375	6081598046875	20	true	2	true	10	true
108060	4795111328125	6101914453125	10	true	1	true	17	true
108059	46787890625	6197830859375	12	true	1	true	9	true
108058	4684670703125	6278489453125	14	true	2	true	10	true
108056	4642937890625	612883359375	20	true	1	true	8	true
108050	460891171875	6284744140625	9	true	2	true	11	true
108049	4840318359375	6345569140625	16	true	0	false	7	true
108048	47763203125	63131078125	11	true	0	false	11	true
108042	3606431640625	656782890625	17	true	1	true	2	true
108040	472656796875	5994737109375	14	true	1	true	8	true
108038	4585046875	5990812890625	14	true	1	true	0	false
108036	4903994921875	619750546875	22	true	0	false	9	true
108034	4411080859375	588890703125	20	true	1	true	6	true
108032	4450887109375	59931.5	15	true	0	false	11	true
108031	4709588671875	635945390625	10	true	0	false	15	true
108030	4774362890625	6412951171875	10	true	0	false	12	true
108026	44831359375	636200390625	12	true	0	false	8	true
108024	3800215625	6236299609375	18	true	0	false	6	true
108023	44655703125	624491171875	12	true	1	true	7	true
108021	145100908203125	699617578125	9	true	0	false	21	true
108020	155674375	70012703125	6	true	1	true	20	true
108019	1384766796875	6881859375	5	true	0	false	14	true
108018	143033681640625	689529453125	8	true	0	false	14	true
108012	2285524169921870	69203296875	7	true	0	false	15	true
108010	4689545703125	64562265625	17	true	1	true	4	true
108006	40899515625	79114890625	14	true	0	false	6	true
108002	5491189453125	73006828125	6	true	0	false	14	true
108000	4892652734375	64420328125	11	true	0	false	9	true
107998	563779296875	708579765625	7	true	1	true	21	true
107996	337715546875	662129765625	10	true	1	true	4	true
107994	36918578125	61589265625	16	true	0	false	3	true
107993	162935556640625	69093984375	9	true	0	false	6	true
107992	16329408203125	6940240625	10	true	0	false	13	true
107990	44025296875	6111280078125	14	true	1	true	10	true
107986	492864921875	7492046875	28	true	1	true	5	true
107985	195586328125	708803203125	18	true	2	true	17	true
107984	19971494140625	70628890625	18	true	0	false	6	true
107983	1983934765625	71555734375	5	true	0	false	12	true
107982	20774751953125	7083378125	14	true	1	true	15	true
107979	23683931640625	701289921875	14	true	0	false	7	true
107978	2249874609375	700955625	14	true	0	false	5	true
107977	24642810546875	702017578125	8	true	2	true	12	true
107974	2198973828125	708482421875	9	true	1	true	6	true
107972	21367001953125	699769296875	12	true	1	true	13	true
107970	24261294921875	689535234375	14	true	0	false	7	true
107969	22475455078125	689060234375	10	true	1	true	6	true
107964	187388359375	698384921875	6	true	1	true	22	true
107963	1989887109375	691564375	10	true	0	false	9	true
107959	4171609375	6333412109375	15	true	1	true	10	true
107957	1.71878e+16	69912703125	5	true	1	true	19	true
107956	1.24895e+16	7021190625	14	true	1	true	13	true
107953	473478759765625	67941953125	16	true	1	true	21	true
107952	51090888671875	6875303125	8	true	0	false	10	true
107951	41380732421875	692584921875	6	true	1	true	15	true
107948	42473859375	626817265625	14	true	0	false	8	true
107945	2703828515625	6734484375	9	true	0	false	10	true
107944	27231951171875	681871875	13	true	0	false	9	true
107943	28212001953125	6752453125	11	true	0	false	11	true
107940	283212734375	684398359375	10	true	0	false	8	true
107936	1792223046875	694159296875	9	true	0	false	12	true
107935	36997890625	6315378125	12	true	1	true	9	true
107933	466015546875	76632515625	17	true	0	false	12	true
107932	4619676953125	772098984375	9	true	0	false	6	true
107931	46215359375	778061953125	20	true	2	true	4	true
107927	366084453125	6004519921875	15	true	0	false	3	true
107926	3706824609375	5956915625	8	true	0	false	9	true
107922	4625106640625	6412443359375	9	true	0	false	5	true
107920	128222568359375	699192890625	8	true	0	false	13	true
107919	362495859375	62555125	12	true	1	true	1	true
107918	3579433984375	62374796875	13	true	0	false	2	true
107915	4520296875	6455853515625	12	true	0	false	7	true
107913	461754375	5773566796875	16	true	2	true	4	true
107912	47677015625	5778309765625	11	true	0	false	3	true
107910	461489375	564968046875	11	true	0	false	4	true
107907	717760302734375	706421875	9	true	0	false	14	true
107905	4733671484375	554871484375	14	true	2	true	7	true
107902	96732841796875	714515078125	6	true	1	true	17	true
107899	32154	66242203125	13	true	1	true	6	true
107897	28640763671875	665872109375	6	true	0	false	11	true
107896	29477060546875	662363046875	13	true	0	false	5	true
107894	30391064453125	65742421875	13	true	0	false	9	true
107893	21000162109375	686389453125	12	true	0	false	10	true
107892	20560107421875	6789284375	12	true	0	false	16	true
107890	2216612109375	6774890625	5	true	1	true	17	true
107888	20985189453125	669791796875	14	true	0	false	10	true
107883	86041328125	689229453125	14	true	0	false	13	true
107882	8184763671875	69521390625	6	true	0	false	14	true
107881	87329365234375	702445234375	4	true	0	false	18	true
107877	4419016796875	5771631640625	19	true	0	false	5	true
107874	6393259765625	70095109375	3	true	0	false	16	true
107872	3023225341796870	681431484375	4	true	0	false	10	true
107870	4323791015625	594887578125	14	true	0	false	5	true
107869	350118984375	6381869921875	10	true	1	true	8	true
107868	3547001953125	6403279296875	17	true	1	true	3	true
107866	3498923828125	6332085546875	12	true	1	true	6	true
107864	16933580078125	686540703125	13	true	1	true	7	true
107862	344244765625	6385483203125	17	true	0	false	7	true
107860	3556125390625	648596171875	14	true	0	false	8	true
107859	10397708984375	697626328125	7	true	0	false	11	true
107858	1024023046875	7054365625	12	true	0	false	15	true
107852	17349546875	674882578125	8	true	0	false	8	true
107850	4800021875	760278125	8	true	0	false	7	true
107848	218334140625	658969140625	5	true	0	false	12	true
107844	3385222265625	6485869140625	8	true	1	true	8	true
107843	2003162841796870	6514571875	6	true	0	false	16	true
107842	2.01372e+16	658946640625	17	true	0	false	9	true
107841	1423030029296870	66147359375	6	true	0	false	23	true
107840	1120942138671870	6515389453125	8	true	2	true	9	true
107837	2133879150390620	672383828125	10	true	0	false	7	true
107836	224333251953125	6683746875	2	true	0	false	16	true
107835	17981396484375	6413390234375	19	true	1	true	40	true
107834	1653700927734370	6313688671875	11	true	0	false	7	true
107830	2526817626953120	663835703125	6	true	0	false	8	true
107825	4441963671875	565441484375	10	true	0	false	4	true
107823	4606178515625	5915280078125	9	true	2	true	5	true
107820	426768828125	567587421875	15	true	1	true	6	true
107819	255948203125	66183375	4	true	0	false	11	true
107818	25271087890625	675940234375	11	true	0	false	15	true
107814	1844276171875	68381875	14	true	1	true	9	true
107812	20158810546875	66404796875	2	true	0	false	16	true
107811	4318954296875	7924709375	20	true	0	false	2	true
107808	31975984375	6415187890625	11	true	2	true	4	true
107807	1813055859375	71470109375	6	true	0	false	13	true
107804	7055482177734370	6396595703125	9	true	1	true	12	true
107802	486647578125	759934609375	10	true	0	false	5	true
107798	2728509765625	66335546875	5	true	0	false	10	true
107797	455775859375	776005078125	26	true	0	false	3	true
107795	1.21524e+16	681650625	15	true	0	false	10	true
107794	1.56329e+16	67698921875	8	true	0	false	10	true
107792	5680863037109370	663301328125	7	true	0	false	11	true
107789	11263875	6967553125	9	true	0	false	12	true
107788	111498193359375	688635546875	9	true	1	true	6	true
107783	468206015625	781846875	28	true	0	false	0	false
107782	4754167578125	785031328125	14	true	0	false	4	true
107779	10676673828125	677491015625	11	true	2	true	10	true
107778	8994509765625	68053890625	3	true	0	false	19	true
107777	11811740234375	684983984375	10	true	0	false	12	true
107772	23765029296875	677323125	10	true	2	true	13	true
107771	14136849609375	662672421875	4	true	0	false	14	true
107770	14623423828125	66391296875	13	true	0	false	7	true
107769	156213310546875	66791421875	7	true	0	false	10	true
107766	14116232421875	675187265625	7	true	0	false	9	true
107760	115102080078125	659993984375	4	true	0	false	11	true
107759	46366671875	5512487890625	13	true	0	false	9	true
107757	19461759765625	678467578125	9	true	0	false	8	true
107754	26631669921875	6483637890625	11	true	0	false	7	true
107753	5508259765625	665841171875	5	true	1	true	21	true
107752	5940099609375	6692490625	7	true	0	false	4	true
107751	510517431640625	65551421875	12	true	1	true	16	true
107749	597075341796875	6406475390625	8	true	0	false	15	true
107748	553075927734375	6452373046875	6	true	2	true	11	true
107743	21069798828125	6359559375	16	true	1	true	6	true
107742	205013828125	64845046875	8	true	0	false	7	true
107737	4056487890625	57108640625	15	true	1	true	3	true
107736	4075546484375	5786440625	19	true	1	true	2	true
107735	10049107421875	66073109375	8	true	0	false	20	true
107734	91375361328125	6652409375	12	true	0	false	11	true
107733	4125839453125	5878428515625	14	true	1	true	2	true
107730	422866953125	576684296875	15	true	0	false	5	true
107729	7251259765625	6594946875	7	true	0	false	9	true
107728	8500703125	658462734375	8	true	0	false	6	true
107727	70345712890625	674213984375	6	true	2	true	6	true
107718	689226513671875	685499296875	1	true	1	true	12	true
107716	3556510546875	6146979296875	14	true	0	false	3	true
107712	1281900390625	666290234375	11	true	0	false	4	true
107710	200131953125	65588890625	9	true	0	false	9	true
107709	42191.5	5902816015625	18	true	0	false	8	true
107708	41454.25	6050226953125	21	true	1	true	6	true
107706	418917265625	6176335546875	19	true	0	false	3	true
107703	4516173046875	5562258203125	10	true	0	false	13	true
107700	27931576171875	6417102734375	10	true	1	true	6	true
107699	337566484375	59662765625	9	true	1	true	2	true
107698	3358195703125	6035222265625	10	true	1	true	7	true
107697	3460653515625	6073080078125	12	true	1	true	2	true
107696	3409077734375	620013046875	7	true	0	false	7	true
107694	338432265625	587675546875	16	true	0	false	2	true
107692	3282576171875	6061582421875	12	true	1	true	10	true
107690	3290567578125	6289733984375	10	true	1	true	9	true
107688	1798310546875	6684328125	2	true	1	true	13	true
107684	3136980078125	62602375	14	true	0	false	8	true
107680	628875	69297890625	2	true	0	false	12	true
107678	30582515625	6355390625	10	true	0	false	8	true
107677	39301875	5997290234375	10	true	0	false	2	true
107676	391642734375	58737640625	16	true	1	true	2	true
107675	396816015625	6128353515625	13	true	1	true	3	true
107670	48946578125	5557648828125	9	true	0	false	4	true
107668	23284900390625	659072734375	17	true	0	false	5	true
107666	26764017578125	63626796875	5	true	1	true	11	true
107664	28644052734375	6464866796875	9	true	1	true	11	true
107662	42542.75	6097314453125	11	true	0	false	6	true
107659	84883505859375	644753203125	7	true	1	true	9	true
107656	33112.25	5791471484375	7	true	0	false	5	true
107654	413389765625	55507953125	5	true	1	true	1	true
107652	4032301171875	5960999609375	14	true	0	false	5	true
107651	3241853759765620	6405908984375	12	true	1	true	7	true
107650	4314642578125	6319673046875	11	true	0	false	4	true
107647	10057232421875	6368058203125	6	true	1	true	8	true
107645	23295091796875	64151125	12	true	0	false	6	true
107644	24029318359375	638616484375	15	true	0	false	3	true
107642	25314845703125	627346015625	11	true	0	false	3	true
107639	484853828125	5374165234375	12	true	1	true	11	true
107638	48020484375	5429158984375	17	true	0	false	5	true
107636	4926947265625	5329705859375	14	true	1	true	6	true
107633	16789458984375	654291328125	12	true	0	false	8	true
107632	17081138671875	6490488671875	12	true	1	true	3	true
107628	798754248046875	632523203125	3	true	1	true	7	true
107626	4646249609375	5361990625	10	true	1	true	2	true
107625	1.31709e+16	62290515625	8	true	0	false	7	true
107624	1.11723e+16	619370234375	13	true	0	false	5	true
107623	1.31068e+16	6095866015625	0	false	0	false	19	true
107622	1.70097e+16	6082095703125	4	true	0	false	13	true
107621	7681151123046870	611978984375	2	true	0	false	16	true
107616	2054452880859370	624364453125	6	true	1	true	12	true
107612	29267943359375	6291162109375	5	true	0	false	6	true
107611	21404244140625	614819765625	15	true	0	false	7	true
107610	21851814453125	624548984375	7	true	2	true	6	true
107603	4880922265625	4843514453125	12	true	1	true	0	false
107602	48418640625	4731019921875	22	true	0	false	5	true
107601	4491891015625	523448359375	6	true	0	false	6	true
107600	4685440234375	51961953125	14	true	0	false	6	true
107599	4735691796875	4830529296875	6	true	0	false	3	true
107597	4855731640625	5071319921875	11	true	0	false	4	true
107596	47634375	5072959765625	11	true	0	false	6	true
107594	4632841015625	502197265625	6	true	0	false	6	true
107585	18577158203125	6350451171875	6	true	1	true	5	true
107584	1746470703125	626723671875	6	true	0	false	13	true
107581	4090709375	5430759375	10	true	0	false	4	true
107579	23820623046875	61686671875	14	true	0	false	4	true
107578	24395166015625	607009765625	10	true	0	false	5	true
107576	22823400390625	6100605078125	10	true	1	true	7	true
107574	243148125	5822601953125	7	true	1	true	6	true
107571	3049113671875	59988765625	5	true	1	true	8	true
107568	3784508203125	585647890625	13	true	0	false	3	true
107567	26988232421875	6205391796875	9	true	0	false	1	true
107566	27974224609375	6193166796875	9	true	1	true	4	true
107564	29088658203125	6152179296875	11	true	0	false	5	true
107562	25521306640625	607370234375	8	true	0	false	6	true
107558	429726484375	543620234375	14	true	0	false	3	true
107557	4493818359375	5403487109375	11	true	0	false	3	true
107555	7023833984375	6308769140625	3	true	0	false	6	true
107553	134564150390625	6402750390625	12	true	0	false	4	true
107552	144348837890625	6475425390625	4	true	1	true	11	true
107550	130526630859375	62088125	11	true	0	false	3	true
107549	12119859375	634627890625	18	true	2	true	4	true
107544	145198818359375	630655859375	6	true	0	false	11	true
107543	3267502734375	591426953125	10	true	0	false	2	true
107542	31772322265625	5970708984375	10	true	0	false	5	true
107538	51955078125	625920546875	0	false	1	true	15	true
107536	48361671875	5218528125	9	true	0	false	3	true
107534	3918956640625	571726328125	10	true	1	true	0	false
107532	59109599609375	619645390625	6	true	1	true	8	true
107531	36973453125	5671059375	10	true	0	false	18	true
107528	84313505859375	6187033984375	4	true	0	false	10	true
107526	3144762890625	5836572265625	6	true	0	false	3	true
107525	3465196484375	569353359375	6	true	0	false	4	true
107524	3526570703125	5806418359375	3	true	0	false	17	true
107522	3305356640625	55892359375	6	true	0	false	5	true
107518	22837326171875	5965806640625	11	true	0	false	5	true
107516	1870387109375	656009609375	4	true	0	false	8	true
107514	509800927734375	6110333203125	2	true	0	false	21	true
107513	15425806640625	6182585546875	9	true	0	false	1	true
107512	14636044921875	613322109375	21	true	1	true	5	true
107508	39083734375	5376199609375	7	true	0	false	5	true
107507	4076079296875	5294666796875	5	true	0	false	1	true
107506	4185945703125	531709296875	18	true	1	true	7	true
107502	966873828125	61463734375	6	true	1	true	7	true
107501	27584400390625	5977134375	12	true	0	false	3	true
107500	28865890625	5974990625	13	true	0	false	3	true
107498	285047578125	605165859375	9	true	0	false	6	true
107496	2627472265625	586356640625	4	true	0	false	11	true
107494	26339958984375	57464328125	6	true	0	false	9	true
107490	4512429296875	4717662890625	10	true	0	false	2	true
107489	9322681640625	5969532421875	4	true	0	false	7	true
107488	101195322265625	5969826171875	16	true	0	false	4	true
107485	214545947265625	5813650390625	5	true	0	false	5	true
107484	314694580078125	594726171875	4	true	0	false	16	true
107483	3939771728515620	61170734375	10	true	0	false	15	true
107480	407946875	5870916796875	5	true	0	false	5	true
107478	4.87931e+16	5965061328125	4	true	0	false	15	true
107474	22897765625	58399109375	15	true	0	false	2	true
107472	346580322265625	5708148828125	5	true	0	false	9	true
107470	4419691015625	4965391015625	3	true	0	false	1	true
107464	20442513671875	600243515625	9	true	0	false	5	true
107462	115921328125	61348609375	3	true	0	false	7	true
107461	4812996875	4509373828125	11	true	0	false	3	true
107460	4921369921875	45739703125	5	true	0	false	8	true
107456	16336396484375	6325278125	2	true	0	false	5	true
107454	480091796875	795598828125	26	true	0	false	2	true
107452	483606201171875	5634312890625	3	true	0	false	8	true
107450	476343359375	44022.5	11	true	1	true	3	true
107448	3476855224609370	5551136328125	6	true	0	false	2	true
107443	4038086328125	499611484375	7	true	0	false	1	true
107442	424805703125	508171640625	8	true	0	false	2	true
107440	1883592578125	6124375390625	8	true	1	true	2	true
107436	1749638671875	6067551171875	5	true	0	false	7	true
107434	464533515625	46242140625	10	true	0	false	2	true
107432	81022373046875	5960103515625	6	true	1	true	7	true
107430	16537365234375	58694421875	7	true	0	false	4	true
107428	3906531640625	489084609375	10	true	0	false	1	true
107426	28823173828125	574358203125	5	true	0	false	4	true
107424	43433328125	4693671484375	11	true	0	false	1	true
107423	1551663671875	60153.25	2	true	0	false	10	true
107420	807140869140625	5591605859375	5	true	0	false	11	true
107419	125387294921875	5888265234375	2	true	2	true	9	true
107418	135287236328125	5812458203125	4	true	0	false	12	true
107417	140325693359375	5926742578125	9	true	1	true	4	true
107416	132454052734375	6018643359375	2	true	2	true	16	true
107414	147499384765625	586402890625	7	true	0	false	4	true
107408	1846332421875	5799801171875	5	true	0	false	1	true
107406	403255703125	4780304296875	7	true	0	false	2	true
107405	3871456604003900	5478846875	2	true	1	true	20	true
107404	6568770141601560	5483312890625	3	true	2	true	21	true
107403	160676953125	5403903515625	1	true	0	false	6	true
107398	26620412109375	56006109375	7	true	0	false	7	true
107396	3502003515625	5439682421875	0	false	0	false	5	true
107394	27575248046875	547347734375	6	true	0	false	3	true
107393	2210452734375	567310234375	10	true	0	false	10	true
107392	2125429296875	5650086328125	6	true	0	false	0	false
107390	214738828125	55205671875	8	true	1	true	5	true
107389	2012139453125	5712039453125	7	true	1	true	2	true
107386	684725927734375	565758125	2	true	0	false	1	true
107382	150662783203125	568795859375	11	true	0	false	5	true
107380	43035203125	458318984375	14	true	0	false	0	false
107379	116688046875	568179140625	7	true	0	false	4	true
107378	10975091796875	5838836328125	8	true	1	true	8	true
107376	9024306640625	579587265625	5	true	1	true	8	true
107375	106285966796875	5694590625	6	true	0	false	13	true
107372	383181953125	5027264453125	8	true	1	true	4	true
107370	98807666015625	560726640625	2	true	0	false	6	true
107369	857128515625	54851109375	2	true	0	false	2	true
107364	4566941015625	794150625	13	true	0	false	1	true
107363	16807853515625	5473404296875	11	true	0	false	4	true
107362	16334111328125	5593217578125	7	true	0	false	5	true
107359	350515546875	5190490234375	4	true	0	false	4	true
107356	449488671875	446417421875	4	true	0	false	8	true
107355	21038453125	5165877734375	6	true	0	false	1	true
107354	20372146484375	5273341015625	6	true	0	false	4	true
107352	18351259765625	5301259375	12	true	0	false	0	false
107351	2019734375	5123644921875	3	true	0	false	11	true
107350	1995861328125	508930703125	12	true	0	false	2	true
107349	1989498046875	500258046875	3	true	0	false	10	true
107346	22312353515625	5206653515625	3	true	1	true	7	true
107341	3796034375	468213359375	6	true	0	false	0	false
107340	3836500390625	458773984375	1	true	1	true	14	true
107337	326465234375	53093625	10	true	1	true	5	true
107336	3233923046875	52368125	6	true	1	true	9	true
107332	4221110546875	4755648828125	8	true	1	true	0	false
107328	431185625	4448429296875	8	true	0	false	0	false
107326	2968919921875	5406955078125	5	true	0	false	1	true
107325	355452578125	5004820703125	3	true	0	false	2	true
107324	344173203125	483297734375	4	true	0	false	6	true
107322	31396919921875	5056733203125	7	true	1	true	2	true
107316	630399755859375	5480220703125	5	true	0	false	1	true
107315	119997421875	544588203125	4	true	0	false	13	true
107314	104194697265625	5430569921875	9	true	1	true	3	true
107310	234198515625	52770203125	3	true	0	false	9	true
107309	4804119921875	4121620703125	10	true	0	false	2	true
107308	47529109375	4060193359375	9	true	0	false	2	true
107306	490383515625	4087455859375	8	true	0	false	1	true
107305	489131484375	382374296875	4	true	0	false	2	true
107304	483047734375	3928568359375	10	true	1	true	3	true
107301	236526875	5585333203125	68	true	0	false	1	true
107300	25205291015625	5428120703125	6	true	0	false	2	true
107296	2765262109375	529893828125	4	true	0	false	2	true
107294	4513933203125	3631073046875	6	true	1	true	1	true
107292	455534453125	4162773828125	7	true	0	false	0	false
107288	4731716015625	3595222265625	3	true	0	false	1	true
107286	4059903125	46046046875	7	true	0	false	0	false
107284	306917734375	4873120703125	3	true	0	false	0	false
107282	2513298828125	5113823046875	10	true	0	false	1	true
107281	29288072265625	503076015625	14	true	2	true	11	true
107279	1.51334e+16	5171708203125	2	true	1	true	5	true
107278	403163232421875	5202281640625	5	true	0	false	4	true
107274	456086328125	3993674609375	7	true	0	false	1	true
107272	648752197265625	5264534375	2	true	1	true	0	false
107271	24144541015625	4925873046875	9	true	0	false	1	true
107270	26059736328125	475583203125	3	true	1	true	1	true
107268	4168048046875	4026987890625	65	true	1	true	43	true
107264	1.85119e+16	5021005859375	3	true	0	false	1	true
107262	92848857421875	526154765625	1	true	0	false	6	true
107260	18313775390625	5135401171875	9	true	0	false	0	false
107259	138884423828125	46905546875	5	true	0	false	22	true
107258	2234717041015620	4655459765625	3	true	0	false	7	true
107257	3154596923828120	472614140625	18	true	0	false	1	true
107254	423806787109375	486942734375	2	true	0	false	5	true
107251	18406951171875	50003828125	4	true	0	false	7	true
107250	18797173828125	4886576171875	6	true	0	false	8	true
107246	4395776171875	38307375	3	true	1	true	1	true
107244	4309900390625	467460078125	2	true	0	false	7	true
107242	31145794921875	4714678515625	3	true	0	false	1	true
107241	276637158203125	4354135546875	4	true	0	false	3	true
107240	924482666015625	4338162109375	4	true	0	false	6	true
107237	9568439453125	503720625	1	true	0	false	3	true
107236	1089512890625	5001906640625	2	true	1	true	4	true
107233	267385234375	4960591796875	2	true	0	false	13	true
107228	3525637890625	438704609375	3	true	0	false	0	false
107227	49242921875	3422440625	6	true	0	false	0	false
107226	4868949609375	316431796875	2	true	0	false	3	true
107221	11131009765625	521917265625	0	false	0	false	14	true
107220	12156126953125	5286746484375	3	true	0	false	2	true
107217	148822529296875	51404015625	1	true	0	false	3	true
107216	123877529296875	4783921484375	2	true	0	false	13	true
107213	563475341796875	425631171875	0	false	0	false	8	true
107212	559751806640625	4118438671875	5	true	0	false	0	false
107208	31035228515625	4552744921875	3	true	1	true	7	true
107207	2866399609375	471123203125	5	true	0	false	11	true
107206	29561005859375	46312296875	8	true	1	true	1	true
107204	288348359375	4522993359375	11	true	0	false	0	false
107202	29143849609375	484062265625	7	true	0	false	1	true
107199	26235984375	4433290234375	3	true	1	true	1	true
107198	27630333984375	42480203125	2	true	0	false	1	true
107196	23876751953125	4626376953125	3	true	0	false	2	true
107192	2091124609375	4827408203125	7	true	1	true	0	false
107191	682250830078125	4643190234375	3	true	0	false	6	true
107190	708989794921875	488283828125	4	true	1	true	12	true
107186	86237685546875	4531003515625	5	true	1	true	1	true
107185	43082625	345047890625	3	true	0	false	3	true
107183	146573603515625	4663171875	0	false	0	false	7	true
107182	15646087890625	483024375	3	true	0	false	6	true
107178	39194078125	418207734375	5	true	0	false	0	false
107176	3746523681640620	4114041015625	0	false	0	false	10	true
107175	362595390625	400176171875	1	true	0	false	1	true
107173	40490171875	3756665625	16	true	0	false	2	true
107172	40430046875	3783277734375	12	true	0	false	2	true
107169	3068510546875	42798375	3	true	0	false	0	false
107166	5196102905273430	394866328125	7	true	0	false	4	true
107164	3899217529296870	38650890625	4	true	0	false	4	true
107163	437542109375	28669146484375	1	true	0	false	0	false
107162	4512320703125	27279884765625	2	true	0	false	1	true
107160	4578797265625	29795697265625	1	true	0	false	3	true
107158	476702734375	27720845703125	8	true	0	false	1	true
107154	4900784375	24937732421875	2	true	0	false	1	true
107152	77324658203125	42171859375	1	true	0	false	2	true
107151	46527640625	22533048828125	9	true	1	true	16	true
107150	4602465234375	2349109765625	8	true	0	false	0	false
107148	32196091796875	4010724609375	3	true	0	false	1	true
107147	453309609375	24721525390625	5	true	0	false	3	true
107142	18963689453125	4577520703125	10	true	0	false	2	true
107141	15223333984375	4225526953125	1	true	0	false	0	false
107136	118548603515625	4191668359375	1	true	0	false	2	true
107135	3862703515625	311399296875	4	true	0	false	0	false
107134	3993590234375	319407265625	10	true	1	true	2	true
107131	2054078515625	444463359375	8	true	0	false	3	true
107128	2367396484375	4351130859375	1	true	0	false	0	false
107126	4934481640625	2210447265625	6	true	0	false	0	false
107124	1876655078125	43309953125	0	false	0	false	6	true
107123	3299637109375	36346421875	10	true	0	false	0	false
107122	3163027734375	35980484375	8	true	0	false	0	false
107118	29926056640625	3578945703125	7	true	0	false	0	false
107117	8325628662109370	332321328125	6	true	0	false	1	true
107116	2856410888671870	3433838671875	0	false	0	false	4	true
107112	4209922265625	26420208984375	4	true	1	true	0	false
107110	80778515625	3692130859375	6	true	0	false	0	false
107108	366074921875	29988474609375	2	true	0	false	1	true
107107	23204373046875	4056323828125	8	true	0	false	11	true
107106	2168584375	4221296875	0	false	0	false	11	true
107102	189433671875	4120384375	1	true	0	false	1	true
107101	3849324609375	332028515625	2	true	0	false	1	true
107100	36529953125	326931640625	2	true	0	false	3	true
107097	380712734375	2709726171875	2	true	0	false	6	true
107096	389359609375	28826130859375	6	true	0	false	0	false
107094	3611030078125	25892748046875	4	true	4	true	5	true
107092	535182861328125	3433916796875	0	false	0	false	8	true
107091	3349219921875	28480513671875	3	true	0	false	0	false
107086	4217073046875	23452212890625	1	true	0	false	0	false
107082	32544390625	3300280078125	4	true	0	false	4	true
107081	24388662109375	37657015625	4	true	0	false	0	false
107080	23990373046875	359025625	0	false	0	false	15	true
107077	2548159765625	3361662109375	7	true	0	false	0	false
107076	2716955078125	31019736328125	0	false	1	true	0	false
107072	35782412109375	3118951171875	1	true	0	false	1	true
107070	16520634765625	3903492578125	1	true	0	false	1	true
107069	181068203125	3549503125	4	true	0	false	7	true
107068	17210341796875	3400029296875	0	false	0	false	6	true
107066	172019375	32116126953125	0	false	0	false	6	true
107065	19571861328125	338575546875	4	true	1	true	5	true
107064	2004234375	327819375	2	true	0	false	7	true
107061	118299501953125	3718305078125	3	true	0	false	0	false
107058	210735703125	3574955859375	2	true	0	false	1	true
107057	22981181640625	2624439453125	7	true	1	true	2	true
107056	22023529296875	26191279296875	7	true	1	true	3	true
107054	2232244921875	2852127734375	3	true	16	true	1	true
107046	4733131640625	19514330078125	0	false	0	false	1	true
107044	14085876953125	34851265625	3	true	0	false	0	false
107043	144422333984375	28637978515625	2	true	0	false	5	true
107042	16953302734375	28735048828125	1	true	0	false	9	true
107038	257180859375	265722890625	3	true	0	false	8	true
107037	290014697265625	20768244140625	0	false	0	false	8	true
107036	1.92549e+16	21388236328125	2	true	0	false	8	true
107035	314302392578125	23690482421875	2	true	0	false	10	true
107033	120355078125	29240939453125	0	false	1	true	8	true
107032	103195869140625	30620796875	2	true	0	false	9	true
107030	735628125	29761060546875	1	true	0	false	0	false
107028	533684814453125	2735809375	0	false	0	false	4	true
107026	703214794921875	24890337890625	6	true	0	false	0	false
107025	26227859375	20229306640625	5	true	1	true	0	false
107024	27758951171875	22189140625	1	true	1	true	11	true
107021	241558125	19196158203125	0	false	0	false	4	true
107018	30130513671875	2488932421875	1	true	0	false	0	false
107016	29519802734375	2028226953125	1	true	0	false	0	false
107015	3424473046875	18348513671875	4	true	0	false	0	false
107014	3426862890625	20702955078125	2	true	0	false	6	true
107011	922823828125	27772654296875	2	true	0	false	5	true
107010	86317685546875	26335369140625	0	false	0	false	4	true
107008	112509423828125	3347935546875	1	true	0	false	0	false
107004	27532947265625	15767404296875	1	true	0	false	0	false
106998	37997390625	16494091796875	0	false	0	false	3	true
106996	4094755078125	19594484375	20	true	1	true	18	true
106994	426775625	130276572265625	6	true	1	true	3	true
106993	231974921875	1760729296875	11	true	1	true	0	false
106992	228227265625	1826258203125	1	true	0	false	9	true
106988	3651950390625	1222153125	1	true	0	false	0	false
106985	19045845703125	2278615625	8	true	0	false	1	true
106984	1867791015625	2389608984375	1	true	0	false	10	true
106981	14356869140625	235388984375	8	true	1	true	12	true
106974	20805830078125	1945749609375	0	false	0	false	4	true
106973	31391080078125	130583017578125	16	true	1	true	1	true
106972	3147031640625	12995916015625	16	true	1	true	1	true
106971	32044326171875	149641279296875	1	true	1	true	6	true
106969	1499593359375	16482568359375	3	true	0	false	3	true
106968	148494638671875	18816552734375	3	true	1	true	1	true
106962	10346091796875	1874103125	0	false	1	true	2	true
106961	49102109375	125139853515625	4	true	0	false	0	false
106960	4901165625	116367197265625	4	true	0	false	0	false
106959	485340234375	87567763671875	10	true	0	false	0	false
106957	463330078125	8713130859375	3	true	1	true	0	false
106956	4686810546875	80641357421875	6	true	1	true	9	true
106954	4571449609375	7560353515625	7	true	0	false	0	false
106950	4588583203125	1559373046875	2	true	0	false	1	true
106943	383412890625	812084814453125	0	false	0	false	8	true
106942	3918843359375	8470951171875	2	true	1	true	4	true
106941	3926206640625	650013525390625	8	true	0	false	0	false
106936	3527365234375	1843334716796870	23	true	0	false	17	true
106932	782898583984375	16254	5	true	0	false	0	false
106930	3111129638671870	142230302734375	1	true	0	false	1	true
106929	51715439453125	557528173828125	0	false	0	false	1	true
106928	336372607421875	48477255859375	0	false	0	false	10	true
106923	7287982421875	11586474609375	0	false	0	false	7	true
106919	3015058984375	802847705078125	13	true	0	false	0	false
106918	29011544921875	502131689453125	0	false	1	true	10	true
106915	1387270703125	101239716796875	1	true	0	false	10	true
106914	13391248046875	730459228515625	10	true	1	true	0	false
106901	107897861328125	3404335021972650	2	true	1	true	22	true
106900	8272583984375	2075610107421870	0	false	0	false	7	true
106898	217996875	551334521484375	6	true	1	true	1	true
106894	4150035546875	2.49875e+16	0	false	0	false	11	true
106893	17540505859375	3531408935546870	0	false	0	false	3	true
106892	15255716796875	1.91578e+16	4	true	0	false	0	false
