# Supplementary material for: A Novel Liquid Biopsy Method Based on Specific Combinations of Vesicular Markers Allows Us to Discriminate Prostate Cancer from Hyperplasia
Source: Cells. 2024 Jul 31;13(15):1286. doi: 10.3390/cells13151286 (PMC11311686; doi:10.3390/cells13151286)
Supplement: Supplementary file 1 [file cells-13-01286-s001.zip › Dataset S1-Raw data CODI BiliGeCT Prostata/Raw data CODI BiliGeCT Prostata/100223_STAT3_Cyclin_D1_IIexp_PR20-11__counting_scatter.xlsx]

## Sheet: 100223_STAT3_Cyclin_D1_IIexp_PR
counting parameters
radius (nm)	300
bin width (nm)	20
locs in bin threshold	1
active channels
channel name	channel reference	min	max
Channel 0	ch0	1	10000000
Channel 1	ch1	1	10000000
Channel 2	ch2	1	10000000
clusters are positive for a channel if their counts fall within min (inclusive) and max (exclusive) for that channel
	population phenotypes	number of clusters
triple positive	Channel 0, Channel 1, Channel 2	700
double positive	Channel 0, Channel 1	7
double positive	Channel 0, Channel 2	584
double positive	Channel 1, Channel 2	2
single positive	Channel 0	60
single positive	Channel 1	0
single positive	Channel 2	10
	total positive clusters	1363
6 clusters were negative for every channel
all positive clusters are listed here
columns show counts and positivity for channels with thresholds switched on
to see the full data including negative clusters please export a csv from the counting histogram rather than the counting scatter plot
cluster id	centroid x (nm)	centroid y (nm)	count for Channel 0	positive for Channel 0	count for Channel 1	positive for Channel 1	count for Channel 2	positive for Channel 2
144691	56510419921875	7521753125	29	true	3	true	32	true
144690	523989501953125	758370390625	18	true	3	true	29	true
144689	60077841796875	743297265625	14	true	3	true	29	true
144687	6109421875	75698609375	24	true	1	true	19	true
144685	477309130859375	773141171875	23	true	1	true	25	true
144684	465730419921875	7775896875	19	true	0	false	21	true
144683	5595728515625	77129734375	23	true	3	true	26	true
144682	580009912109375	76516421875	27	true	3	true	27	true
144680	485122705078125	76724734375	26	true	1	true	21	true
144678	55266640625	776513359375	25	true	1	true	22	true
144675	506177099609375	7443409375	28	true	2	true	22	true
144674	56383837890625	7406903125	21	true	0	false	10	true
144673	509946337890625	750235625	24	true	0	false	20	true
144668	4098376953125	7748053125	29	true	3	true	18	true
144667	68413623046875	766364140625	21	true	2	true	45	true
144666	64677080078125	766230859375	28	true	3	true	23	true
144663	3625338134765620	76770203125	18	true	1	true	24	true
144661	16996982421875	776600859375	26	true	2	true	22	true
144660	166504140625	779983984375	30	true	3	true	21	true
144658	736954345703125	77221140625	22	true	1	true	27	true
144657	17139578125	78905765625	18	true	3	true	20	true
144656	1737846484375	78522546875	19	true	0	false	26	true
144655	3122541015625	75957421875	15	true	2	true	32	true
144654	3608067626953120	762653125	16	true	4	true	23	true
144652	786409423828125	767900078125	22	true	1	true	19	true
144650	1742481640625	7809721875	27	true	2	true	24	true
144648	726374951171875	755820390625	22	true	0	false	26	true
144647	18385462890625	790550078125	26	true	3	true	25	true
144646	17961638671875	789038671875	24	true	2	true	31	true
144640	77940185546875	759538828125	25	true	0	false	23	true
144639	20924052734375	77294484375	14	true	2	true	29	true
144638	236489111328125	77381859375	23	true	0	false	23	true
144637	30370419921875	76763609375	20	true	1	true	23	true
144636	264721875	770263828125	16	true	3	true	24	true
144635	69091826171875	77713078125	51	true	4	true	31	true
144633	16256822265625	770013125	19	true	3	true	21	true
144632	16738544921875	76998796875	33	true	0	false	16	true
144627	1689592529296870	765472578125	13	true	1	true	28	true
144619	164194296875	76224765625	24	true	0	false	23	true
144618	165647890625	757721953125	24	true	1	true	17	true
144616	17032046875	754593125	37	true	3	true	16	true
144609	454275146484375	763814609375	22	true	3	true	24	true
144606	8776322265625	76460.25	21	true	3	true	25	true
144605	144512998046875	76713578125	24	true	0	false	40	true
144604	15132306640625	76176140625	23	true	2	true	26	true
144603	157478486328125	77320984375	25	true	3	true	18	true
144602	15241982421875	766963359375	22	true	7	true	17	true
144598	159506259765625	7629671875	22	true	3	true	21	true
144593	402233056640625	7454509375	20	true	4	true	24	true
144591	69039521484375	78575359375	24	true	2	true	27	true
144590	57574140625	7849090625	20	true	1	true	23	true
144589	129888408203125	783427734375	26	true	1	true	27	true
144588	132548359375	786865390625	23	true	1	true	25	true
144586	498277001953125	788746015625	26	true	2	true	21	true
144585	269114990234375	75180453125	22	true	0	false	16	true
144584	3210427490234370	75340234375	15	true	1	true	25	true
144581	12561013671875	789960703125	22	true	1	true	31	true
144579	144234453125	79457578125	24	true	4	true	16	true
144578	14053748046875	789397109375	21	true	0	false	23	true
144577	82820146484375	787491875	18	true	1	true	29	true
144576	8273.75	791138203125	15	true	4	true	29	true
144575	10566740234375	757258984375	22	true	3	true	19	true
144574	110107158203125	7531428125	29	true	4	true	44	true
144573	152379736328125	793631953125	16	true	2	true	17	true
144570	650988720703125	790638671875	16	true	1	true	31	true
144568	148190732421875	757707734375	23	true	2	true	18	true
144566	715272900390625	7916646875	19	true	2	true	16	true
144564	7715646484375	78237109375	19	true	1	true	22	true
144562	77481435546875	789417265625	18	true	5	true	25	true
144561	14908609375	78662015625	23	true	1	true	38	true
144560	15631337890625	78332203125	30	true	4	true	20	true
144557	9263673828125	7588959375	13	true	3	true	25	true
144556	9324107421875	76255578125	11	true	1	true	30	true
144554	97217451171875	75901125	16	true	1	true	27	true
144550	113947041015625	757109609375	25	true	1	true	12	true
144548	159262666015625	7876815625	17	true	4	true	20	true
144547	113630546875	764533125	19	true	3	true	19	true
144546	107317705078125	7696809375	26	true	1	true	17	true
144545	100562626953125	763392421875	24	true	1	true	20	true
144544	107324375	764202421875	14	true	1	true	24	true
144539	1340621875	794147578125	24	true	1	true	17	true
144535	122136220703125	771759375	27	true	0	false	19	true
144534	116015849609375	77787671875	17	true	2	true	25	true
144530	130869423828125	77370703125	14	true	4	true	33	true
144528	1106300390625	784587578125	20	true	3	true	24	true
144527	12716513671875	763878515625	17	true	2	true	27	true
144526	11855685546875	762214765625	27	true	0	false	13	true
144525	11372775390625	79362875	24	true	2	true	18	true
144524	114367978515625	78834.25	24	true	2	true	27	true
144523	12159212890625	756635625	20	true	4	true	16	true
144518	1.27687e+16	769647265625	17	true	1	true	21	true
144517	806986865234375	750143515625	20	true	2	true	27	true
144516	87922685546875	752110703125	26	true	1	true	23	true
144510	127640361328125	75469265625	14	true	1	true	21	true
144506	117092392578125	748896171875	24	true	1	true	22	true
144504	153037802734375	779225625	20	true	2	true	23	true
144500	146583310546875	752858984375	22	true	2	true	24	true
144497	1400190234375	774111015625	27	true	2	true	28	true
144496	13744123046875	77745546875	19	true	2	true	23	true
144494	147137236328125	774659609375	21	true	2	true	26	true
144492	81858193359375	75638625	23	true	2	true	23	true
144490	1.01503e+16	76361890625	20	true	2	true	22	true
144484	159067529296875	751833046875	22	true	3	true	20	true
144482	59556875	73818171875	17	true	1	true	28	true
144481	1838171484375	75624703125	23	true	0	false	34	true
144480	18575767578125	76280578125	24	true	1	true	26	true
144479	1777115625	76211796875	16	true	1	true	27	true
144476	45937158203125	73905515625	19	true	1	true	22	true
144475	17473560546875	76759015625	24	true	1	true	16	true
144473	172921640625	7479059375	21	true	1	true	21	true
144470	1930336328125	766461953125	22	true	2	true	22	true
144468	121489072265625	783755234375	21	true	1	true	22	true
144467	18427060546875	7745490625	23	true	0	false	13	true
144466	18443453125	769807734375	24	true	0	false	16	true
144462	89957568359375	794419921875	9	true	2	true	24	true
144461	21126494140625	758753125	42	true	1	true	12	true
144460	2126101953125	76618125	26	true	2	true	19	true
144456	22074388671875	766391953125	20	true	2	true	21	true
144455	2231637890625	78918515625	22	true	2	true	23	true
144454	2221084765625	784211953125	13	true	4	true	27	true
144453	21607111328125	776470390625	20	true	0	false	24	true
144447	2179247802734370	756300078125	24	true	4	true	32	true
144446	148212939453125	757710078125	17	true	2	true	19	true
144445	2474279296875	785694609375	17	true	4	true	29	true
144444	248073515625	77595	17	true	0	false	33	true
144443	116703271484375	752364296875	20	true	4	true	17	true
144442	1.67231e+16	75135578125	16	true	4	true	23	true
144441	2231079296875	762184921875	18	true	0	false	31	true
144440	2259060546875	760766484375	37	true	1	true	21	true
144434	2544778515625	78118796875	26	true	3	true	22	true
144433	225661484375	756827109375	20	true	0	false	25	true
144430	24209767578125	78708125	18	true	2	true	26	true
144428	2219383984375	7555528125	32	true	0	false	12	true
144422	25388115234375	790733984375	15	true	1	true	27	true
144420	21494958984375	789884765625	23	true	1	true	27	true
144419	25893037109375	781758203125	18	true	1	true	27	true
144416	212052265625	792294453125	13	true	3	true	26	true
144414	2329901953125	7853771875	25	true	1	true	20	true
144407	2352126171875	792783515625	25	true	0	false	26	true
144406	24175306640625	7927746875	30	true	0	false	24	true
144403	234275859375	764482265625	23	true	1	true	17	true
144402	2427258984375	764473046875	26	true	3	true	16	true
144400	24416869140625	770169921875	23	true	4	true	14	true
144394	23898455078125	75892390625	21	true	0	false	23	true
144392	1612022265625	79378828125	23	true	4	true	22	true
144388	338798291015625	732976640625	18	true	2	true	22	true
144386	24545705078125	760630625	18	true	4	true	14	true
144384	2491307421875	795809921875	19	true	0	false	11	true
144383	86805166015625	77514203125	26	true	3	true	18	true
144382	88720986328125	7810528125	29	true	1	true	18	true
144380	25809498046875	773399921875	18	true	0	false	23	true
144378	9254466796875	778551640625	36	true	6	true	21	true
144377	19367154296875	7799078125	24	true	1	true	31	true
144376	2010257421875	781930234375	17	true	2	true	35	true
144374	19090283203125	78372046875	22	true	2	true	18	true
144372	991829296875	77597875	25	true	5	true	27	true
144371	936014453125	773039609375	12	true	1	true	28	true
144368	2024937109375	76229984375	19	true	1	true	23	true
144366	10649662109375	79286765625	17	true	2	true	19	true
144365	2109058203125	782681484375	14	true	3	true	26	true
144364	2105253515625	7772140625	19	true	0	false	29	true
144362	205997109375	7774609375	12	true	0	false	23	true
144355	227585390625	77349046875	19	true	1	true	28	true
144354	2239026953125	77227390625	16	true	2	true	26	true
144353	229678046875	7459178125	15	true	2	true	12	true
144352	230360625	751146953125	25	true	2	true	11	true
144349	4013914794921870	719767421875	10	true	1	true	12	true
144348	399578125	7260928125	23	true	0	false	24	true
144345	4759980773925780	743256953125	24	true	0	false	10	true
144343	26486513671875	78760453125	18	true	4	true	24	true
144342	26891017578125	790043828125	25	true	3	true	17	true
144339	27817830078125	783161953125	28	true	2	true	24	true
144338	275384453125	78032609375	16	true	0	false	23	true
144335	26563736328125	782416875	15	true	1	true	31	true
144334	26601638671875	777484375	15	true	0	false	23	true
144332	440353369140625	78369546875	13	true	0	false	25	true
144331	8298068359375	743011015625	22	true	2	true	23	true
144327	1826804296875	77983921875	24	true	1	true	26	true
144325	28161876953125	793130078125	22	true	2	true	24	true
144324	28557865234375	79243859375	18	true	1	true	16	true
144321	27964501953125	75925453125	27	true	5	true	23	true
144320	28490490234375	765077421875	19	true	4	true	25	true
144318	143374501953125	78078328125	13	true	0	false	15	true
144317	28903279296875	7634271875	14	true	2	true	20	true
144316	2946941796875	76388	15	true	4	true	21	true
144313	27598658203125	76898421875	21	true	2	true	24	true
144312	2779434765625	772973828125	27	true	2	true	18	true
144311	28990708984375	77106578125	22	true	0	false	17	true
144310	2990993359375	76858671875	15	true	0	false	21	true
144309	26191310546875	76486046875	23	true	4	true	24	true
144308	25780431640625	76508984375	18	true	3	true	15	true
144307	9556736328125	792441484375	17	true	1	true	30	true
144306	99359443359375	78470203125	26	true	3	true	17	true
144305	22706359375	79472171875	9	true	3	true	22	true
144301	28938728515625	75641421875	20	true	0	false	18	true
144299	25261435546875	755828671875	15	true	1	true	26	true
144296	2445997265625	754359921875	29	true	2	true	18	true
144288	106083740234375	780782421875	14	true	1	true	24	true
144287	22977158203125	735960859375	16	true	2	true	37	true
144286	231030908203125	733204765625	18	true	0	false	28	true
144283	31092234375	76871171875	21	true	2	true	18	true
144282	30480015625	766126484375	14	true	2	true	24	true
144279	30437912109375	776411953125	23	true	5	true	24	true
144278	3080528125	773246875	19	true	1	true	33	true
144276	29746953125	77574890625	26	true	2	true	22	true
144275	2835055859375	75364359375	16	true	2	true	19	true
144272	403548583984375	75254125	19	true	2	true	21	true
144271	1665614501953120	736149140625	22	true	3	true	22	true
144268	9854118041992180	73854984375	15	true	0	false	25	true
144266	2969914453125	782266484375	13	true	3	true	24	true
144265	1.90515e+16	745083515625	22	true	1	true	17	true
144261	29733662109375	742645234375	11	true	3	true	15	true
144257	29844775390625	791070625	17	true	1	true	26	true
144251	2493883203125	743805390625	22	true	0	false	23	true
144250	2520386328125	73657578125	25	true	0	false	7	true
144246	793826318359375	794840859375	14	true	4	true	15	true
144244	126169033203125	77615015625	19	true	6	true	13	true
144242	20369998046875	787724296875	15	true	0	false	17	true
144240	155209892578125	74703765625	19	true	3	true	19	true
144237	270538203125	76099828125	36	true	2	true	16	true
144236	26794669921875	76455015625	19	true	2	true	18	true
144235	25141728515625	732085390625	26	true	0	false	13	true
144233	20138158203125	753468203125	26	true	2	true	19	true
144232	2075165625	7487853125	21	true	2	true	19	true
144231	2086248828125	741439453125	21	true	3	true	15	true
144225	13915669921875	740419453125	32	true	0	false	23	true
144224	140378798828125	7402609375	26	true	1	true	20	true
144223	142516748046875	746193984375	19	true	2	true	26	true
144219	2646097900390620	74526171875	31	true	2	true	13	true
144218	2697951904296870	74735703125	27	true	0	false	16	true
144216	19701220703125	739550390625	15	true	0	false	21	true
144211	196411640625	792388984375	32	true	2	true	17	true
144210	20378650390625	79398328125	13	true	3	true	22	true
144206	700750634765625	746072265625	18	true	1	true	28	true
144205	2488107177734370	71831078125	23	true	3	true	15	true
144204	1981554931640620	723372421875	20	true	1	true	23	true
144203	268836572265625	72295.5	28	true	1	true	10	true
144202	331081640625	7210409375	19	true	0	false	15	true
144199	8836500854492180	724929296875	22	true	3	true	19	true
144197	3632659912109370	792128046875	24	true	0	false	25	true
144196	412227685546875	7889509375	18	true	0	false	8	true
144193	2579072021484370	710325234375	21	true	2	true	15	true
144189	45496669921875	72394765625	23	true	1	true	8	true
144187	5036796875	723414609375	16	true	0	false	17	true
144185	2042952734375	770492890625	25	true	2	true	19	true
144182	160237080078125	74000625	20	true	2	true	16	true
144181	24127720703125	746936328125	17	true	2	true	24	true
144179	161359365234375	7281359375	17	true	3	true	16	true
144176	1544757421875	735351171875	22	true	2	true	12	true
144173	94882255859375	73282359375	32	true	2	true	37	true
144172	10033537109375	730785234375	20	true	0	false	15	true
144170	97020439453125	724038046875	25	true	4	true	10	true
144169	94332021484375	73894078125	14	true	1	true	26	true
144166	99923466796875	72096	18	true	2	true	15	true
144165	105162890625	7182959375	17	true	4	true	25	true
144164	107551767578125	724699921875	17	true	2	true	24	true
144162	20907849609375	73604765625	15	true	3	true	16	true
144158	8799935546875	73560015625	11	true	3	true	17	true
144156	314487734375	761298515625	19	true	2	true	18	true
144155	1081112109375	73521875	22	true	4	true	15	true
144154	1029047265625	740783125	19	true	1	true	16	true
144149	1384683203125	727683515625	15	true	3	true	26	true
144148	148938369140625	72906625	18	true	1	true	17	true
144146	151241083984375	7232365625	20	true	2	true	13	true
144144	134748095703125	71947578125	16	true	1	true	25	true
144142	19107419921875	796047890625	9	true	1	true	10	true
144135	438525830078125	712817578125	21	true	2	true	13	true
144134	3698442138671870	714310859375	22	true	1	true	11	true
144132	502135400390625	713982421875	13	true	3	true	18	true
144127	3218637109375	765967890625	22	true	2	true	21	true
144126	32267068359375	7836609375	13	true	3	true	24	true
144125	353430703125	78166.75	10	true	2	true	21	true
144124	3592765625	775740078125	16	true	3	true	23	true
144122	3474078125	784823203125	13	true	1	true	18	true
144120	3116768359375	786925078125	20	true	2	true	17	true
144118	33854625	774780234375	10	true	1	true	29	true
144117	1890776171875	7507640625	22	true	1	true	11	true
144114	3212170703125	79303796875	19	true	3	true	27	true
144112	3306305078125	78228125	16	true	1	true	17	true
144110	3671834765625	773843125	11	true	2	true	19	true
144108	33378.75	786340703125	14	true	2	true	21	true
144107	3440817578125	787395390625	10	true	0	false	21	true
144106	3374871484375	78184984375	16	true	2	true	45	true
144098	239157734375	738121328125	14	true	2	true	20	true
144096	11555763671875	727477265625	24	true	3	true	39	true
144094	163373232421875	715715703125	14	true	3	true	13	true
144093	22042005859375	74274921875	34	true	0	false	18	true
144092	22256939453125	732573046875	27	true	0	false	14	true
144090	23227474609375	72928734375	19	true	0	false	37	true
144087	3111366796875	751642578125	19	true	1	true	18	true
144086	30842791015625	755219921875	16	true	1	true	16	true
144085	30272208984375	756868125	18	true	1	true	18	true
144084	30619412109375	760026328125	13	true	2	true	14	true
144080	3063691796875	749829609375	18	true	1	true	16	true
144077	25586490234375	71675234375	24	true	2	true	20	true
144076	25080421875	720164296875	26	true	4	true	14	true
144074	3542708203125	7596940625	13	true	3	true	21	true
144070	23123232421875	73986.75	19	true	2	true	17	true
144068	3374121875	79175046875	19	true	3	true	20	true
144067	3485201904296870	7821896875	13	true	0	false	25	true
144064	3250923828125	75714.5	22	true	0	false	23	true
144062	130725263671875	739461015625	10	true	1	true	26	true
144060	35125328125	7928715625	12	true	3	true	24	true
144059	29558564453125	743177265625	27	true	1	true	9	true
144058	29177705078125	74729359375	15	true	1	true	24	true
144057	29046236328125	73679125	18	true	1	true	17	true
144056	28499279296875	74227.25	17	true	2	true	20	true
144054	28043998046875	736731953125	19	true	3	true	11	true
144051	27122302734375	738106328125	18	true	0	false	14	true
144050	27645376953125	741487109375	18	true	1	true	22	true
144048	28269748046875	7303415625	17	true	0	false	20	true
144046	2803711328125	74517.25	16	true	0	false	14	true
144042	27383787109375	73157078125	11	true	2	true	25	true
144041	26696671875	7424478125	20	true	1	true	19	true
144038	27858373046875	723128671875	19	true	0	false	21	true
144035	108321455078125	7098940625	16	true	0	false	20	true
144033	2179712890625	78698015625	12	true	2	true	31	true
144032	280831103515625	788485859375	11	true	2	true	25	true
144030	1.54485e+16	79170078125	20	true	2	true	26	true
144029	9059109497070310	78127421875	18	true	1	true	22	true
144026	7605112915039060	775282890625	16	true	1	true	19	true
144024	3052646728515620	79433421875	18	true	2	true	15	true
144020	17532326171875	7403653125	14	true	2	true	19	true
144019	3313745703125	763837734375	14	true	3	true	25	true
144018	3316643359375	7572146875	26	true	2	true	15	true
144015	783022802734375	729040234375	26	true	2	true	16	true
144014	77334716796875	723920703125	24	true	2	true	15	true
144013	75247626953125	7340796875	15	true	4	true	20	true
144010	68951630859375	72471609375	17	true	0	false	15	true
144008	26762388671875	73503734375	16	true	1	true	16	true
144006	8718833984375	729424453125	12	true	1	true	16	true
144005	740977392578125	716112265625	19	true	3	true	19	true
144001	22337990234375	7218753125	18	true	1	true	15	true
143998	55690810546875	71869953125	20	true	0	false	18	true
143996	108015927734375	77671015625	11	true	0	false	20	true
143993	121845244140625	736158125	33	true	2	true	13	true
143992	124450146484375	724526640625	18	true	0	false	16	true
143991	11635986328125	717984296875	23	true	0	false	9	true
143990	12552201171875	71309078125	14	true	0	false	16	true
143986	116255888671875	740632265625	22	true	1	true	12	true
143983	5098197265625	731054765625	27	true	1	true	20	true
143982	587279736328125	7283415625	14	true	1	true	16	true
143978	23221787109375	703610859375	35	true	1	true	13	true
143976	12001755859375	702954921875	23	true	0	false	23	true
143975	788641357421875	710376484375	21	true	6	true	17	true
143974	84073271484375	708723515625	27	true	0	false	9	true
143972	87078818359375	721609921875	15	true	1	true	19	true
143969	34103984375	75786109375	16	true	3	true	23	true
143968	34302359375	76543078125	14	true	1	true	36	true
143967	126766953125	691909140625	18	true	2	true	10	true
143966	11981908203125	68494515625	20	true	1	true	11	true
143964	12684568359375	69989578125	15	true	2	true	16	true
143963	130938369140625	710704140625	26	true	1	true	15	true
143962	126739541015625	706878359375	16	true	0	false	18	true
143955	9947841796875	709314375	22	true	1	true	13	true
143954	93750126953125	70794671875	25	true	1	true	11	true
143952	966108203125	715428046875	21	true	2	true	13	true
143949	3458106640625	7471103125	22	true	1	true	21	true
143948	346620703125	753134765625	21	true	2	true	16	true
143945	9680587890625	68534484375	15	true	0	false	13	true
143944	104239970703125	6851721875	30	true	2	true	12	true
143942	98972216796875	695510859375	19	true	0	false	13	true
143941	134555224609375	70463671875	12	true	0	false	16	true
143937	480467138671875	703726171875	26	true	1	true	19	true
143936	4030092041015620	70143453125	24	true	0	false	14	true
143934	4597427734375	695543828125	19	true	4	true	8	true
143932	471422412109375	684918671875	21	true	1	true	15	true
143931	458374462890625	67782640625	23	true	2	true	8	true
143927	324799755859375	69537421875	23	true	0	false	13	true
143926	2922201904296870	692301015625	20	true	2	true	9	true
143922	2577654296875	710281640625	15	true	2	true	12	true
143921	9375394287109370	79549203125	12	true	0	false	9	true
143919	19616802734375	72095125	20	true	1	true	16	true
143918	185634453125	72696828125	21	true	3	true	24	true
143916	18475306640625	737308984375	24	true	2	true	11	true
143915	3454617578125	726230390625	22	true	3	true	14	true
143914	3436098046875	733275390625	24	true	1	true	16	true
143913	33077734375	732859375	18	true	2	true	19	true
143912	32391515625	7317596875	12	true	1	true	22	true
143910	178358203125	728011171875	22	true	2	true	12	true
143908	3414979296875	740693671875	14	true	1	true	22	true
143906	17689734375	733852109375	20	true	2	true	16	true
143905	3320650390625	747543984375	15	true	3	true	20	true
143904	3348447265625	742487265625	15	true	0	false	22	true
143903	32976	741291484375	14	true	0	false	18	true
143902	32561962890625	74054953125	14	true	0	false	16	true
143898	1273716015625	74676890625	20	true	0	false	20	true
143892	32351201171875	74608875	21	true	4	true	18	true
143890	3373240625	727717109375	18	true	2	true	10	true
143888	140616376953125	709761953125	24	true	1	true	28	true
143882	4102640686035150	794581796875	9	true	0	false	9	true
143881	146466611328125	713812265625	18	true	2	true	13	true
143878	25922626953125	74056625	16	true	0	false	21	true
143877	692735888671875	706634453125	21	true	3	true	17	true
143876	64880859375	703718046875	13	true	1	true	14	true
143875	589369482421875	706897734375	23	true	1	true	4	true
143871	11150787109375	69153125	22	true	2	true	11	true
143870	110677734375	700225859375	21	true	0	false	18	true
143866	17290765625	720233125	17	true	3	true	21	true
143864	243006875	7233740625	10	true	1	true	20	true
143863	3663018359375	78380046875	11	true	0	false	32	true
143862	3626060546875	78644390625	9	true	1	true	23	true
143858	36278734375	79331984375	20	true	1	true	18	true
143856	1755874609375	708640078125	11	true	1	true	15	true
143854	31376513671875	746903046875	13	true	0	false	19	true
143846	10786291015625	67587203125	15	true	0	false	12	true
143843	107784521484375	710128203125	28	true	2	true	16	true
143841	3663862109375	75498890625	16	true	1	true	18	true
143840	366660078125	7619209375	20	true	0	false	17	true
143838	36257078125	748876640625	14	true	0	false	14	true
143837	3540295703125	746360703125	23	true	2	true	17	true
143835	363355703125	721657734375	17	true	3	true	18	true
143834	3684029296875	72799296875	9	true	0	false	19	true
143833	3567155859375	734718359375	15	true	0	false	14	true
143827	1570115234375	697040703125	20	true	2	true	13	true
143826	15073396484375	704083984375	24	true	0	false	12	true
143825	150794736328125	69196390625	26	true	1	true	6	true
143824	151319169921875	68890953125	18	true	0	false	18	true
143820	16528541015625	701796796875	14	true	1	true	15	true
143818	17105115234375	694881875	21	true	2	true	12	true
143814	263477578125	721821640625	18	true	2	true	9	true
143812	137372109375	68932640625	19	true	0	false	10	true
143810	157711259765625	716766484375	21	true	0	false	11	true
143809	1274391357421870	6914103125	15	true	0	false	13	true
143808	9228202514648430	6892528125	15	true	1	true	22	true
143807	166202880859375	688946875	19	true	2	true	13	true
143805	9034745483398430	695688671875	25	true	2	true	14	true
143804	14271416015625	70013671875	17	true	0	false	33	true
143800	4945997314453120	684677109375	8	true	1	true	29	true
143796	13587548828125	683759765625	13	true	0	false	12	true
143794	2.00498e+16	680147578125	22	true	0	false	14	true
143793	30621822265625	72919578125	19	true	0	false	13	true
143792	3080676171875	71272671875	12	true	1	true	23	true
143791	3003446484375	704324453125	22	true	0	false	9	true
143790	2953657421875	706716953125	25	true	1	true	11	true
143786	29249.75	731080390625	17	true	1	true	14	true
143784	311991171875	703761484375	16	true	0	false	10	true
143781	1637156494140620	675582890625	24	true	2	true	16	true
143778	595871435546875	69941515625	19	true	1	true	12	true
143774	19321404296875	708593515625	14	true	0	false	13	true
143773	3817400390625	742543203125	11	true	2	true	18	true
143772	38072390625	751433359375	12	true	0	false	27	true
143771	3689451171875	743013515625	11	true	1	true	22	true
143769	370192724609375	66193390625	24	true	5	true	20	true
143768	4048346435546870	656397265625	16	true	1	true	15	true
143765	3793793359375	757601953125	16	true	2	true	12	true
143763	3298657470703120	657553046875	23	true	3	true	11	true
143761	1.99973e+16	669715234375	15	true	0	false	16	true
143760	2204595947265620	663481171875	16	true	1	true	19	true
143758	3906290625	744945390625	15	true	1	true	17	true
143756	1.97534e+16	655671328125	22	true	2	true	19	true
143752	2685679931640620	659727265625	15	true	1	true	19	true
143751	516188134765625	654341171875	16	true	5	true	14	true
143750	461996337890625	6564490625	24	true	2	true	9	true
143748	19222177734375	6488842578125	22	true	0	false	9	true
143747	32125458984375	6536945703125	20	true	0	false	13	true
143744	518021630859375	658621015625	15	true	0	false	27	true
143740	368533349609375	6490913671875	24	true	2	true	11	true
143736	39052796875	750140390625	11	true	2	true	13	true
143734	2738804443359370	6479864453125	26	true	0	false	9	true
143732	59556474609375	657006171875	18	true	2	true	23	true
143731	1.14821e+16	6491973828125	18	true	0	false	12	true
143730	7754737548828120	64501109375	19	true	2	true	11	true
143727	59253828125	67255921875	16	true	1	true	15	true
143726	634922119140625	6678396875	25	true	1	true	9	true
143725	697805615234375	6694878125	20	true	1	true	16	true
143724	68606806640625	66543515625	17	true	2	true	4	true
143720	76706259765625	66402.5	20	true	0	false	10	true
143714	3125913671875	73759375	16	true	1	true	19	true
143712	9370755859375	668877734375	16	true	0	false	12	true
143710	902766015625	684420234375	21	true	1	true	13	true
143709	2169715234375	727395703125	9	true	1	true	16	true
143708	20969828125	72737546875	22	true	0	false	17	true
143706	2072879296875	721637890625	17	true	3	true	13	true
143702	168384765625	729475859375	21	true	1	true	12	true
143700	18421638671875	716495390625	15	true	0	false	15	true
143699	393904765625	774485546875	13	true	1	true	30	true
143698	39001359375	77237015625	32	true	1	true	26	true
143697	3764694921875	768797578125	17	true	2	true	20	true
143696	3809267578125	770886171875	9	true	0	false	20	true
143695	385804140625	77598234375	19	true	4	true	23	true
143691	37769640625	763496484375	10	true	3	true	14	true
143690	386339140625	765049453125	17	true	7	true	18	true
143688	3931547265625	759566640625	15	true	2	true	21	true
143685	3808979296875	789746953125	15	true	1	true	20	true
143684	3874261328125	787885546875	6	true	0	false	25	true
143683	408686328125	769584453125	20	true	2	true	18	true
143682	4168787890625	768352421875	14	true	1	true	13	true
143680	3772642578125	7787246875	14	true	1	true	16	true
143678	3951404296875	78144375	9	true	0	false	22	true
143674	4008609765625	77513859375	19	true	2	true	8	true
143666	63149521484375	71926765625	14	true	2	true	21	true
143664	331139306640625	6818403125	18	true	1	true	10	true
143662	35977765625	76881109375	7	true	1	true	25	true
143661	288532578125	7074028125	21	true	0	false	10	true
143659	43298390625	715321015625	23	true	1	true	11	true
143658	4259493359375	715666953125	9	true	6	true	15	true
143655	429071796875	72280765625	15	true	3	true	13	true
143652	422769765625	735871171875	12	true	0	false	16	true
143650	40749953125	73609.25	29	true	1	true	13	true
143649	423202109375	75919078125	9	true	4	true	19	true
143648	420669296875	752223359375	7	true	2	true	19	true
143647	41311015625	74716984375	17	true	1	true	13	true
143646	4135644921875	752666484375	12	true	4	true	17	true
143644	396557734375	7344459375	10	true	0	false	24	true
143643	4185798046875	74380	15	true	5	true	26	true
143641	408353828125	75252390625	10	true	1	true	16	true
143638	4283998828125	74621484375	21	true	1	true	16	true
143634	4319591796875	752874921875	11	true	2	true	17	true
143633	389005703125	726589921875	20	true	3	true	19	true
143632	38858171875	71993125	12	true	2	true	14	true
143631	4435278515625	773393203125	13	true	0	false	20	true
143630	438215234375	76905921875	7	true	3	true	20	true
143628	438631640625	762367890625	9	true	1	true	27	true
143625	3822141015625	731471171875	16	true	4	true	20	true
143623	438467578125	740375078125	16	true	2	true	20	true
143620	38707125	737208671875	12	true	0	false	18	true
143612	4013131640625	763567265625	14	true	0	false	16	true
143611	141409423828125	681336875	21	true	2	true	9	true
143610	136200078125	679038671875	24	true	0	false	8	true
143607	22716318359375	717606171875	14	true	2	true	15	true
143606	2330716796875	71979296875	16	true	2	true	11	true
143602	258805517578125	6366840625	11	true	0	false	11	true
143601	404176640625	720090390625	13	true	0	false	21	true
143600	40929125	718954375	9	true	2	true	12	true
143596	363997119140625	67303984375	19	true	0	false	13	true
143595	3488912890625	70325609375	14	true	1	true	18	true
143594	3542580078125	71068953125	23	true	3	true	15	true
143593	32667955078125	71463828125	16	true	0	false	26	true
143592	33372359375	7177609375	14	true	0	false	18	true
143591	3425002734375	7179909375	20	true	1	true	14	true
143588	340633359375	70732546875	20	true	1	true	8	true
143584	4452273828125	747510703125	24	true	3	true	17	true
143583	361613203125	70253734375	11	true	2	true	16	true
143580	3214266015625	705506484375	22	true	2	true	10	true
143575	6718859375	691364375	24	true	1	true	11	true
143574	610512255859375	683922734375	22	true	2	true	13	true
143573	682733642578125	68196515625	18	true	1	true	13	true
143569	21059181640625	709628125	13	true	2	true	11	true
143568	2227847265625	70833125	13	true	1	true	17	true
143566	21588341796875	7188571875	13	true	0	false	16	true
143564	23720759765625	71442625	14	true	0	false	23	true
143562	1.8373e+16	63773984375	19	true	2	true	7	true
143559	4307551171875	76895453125	9	true	0	false	23	true
143556	39891453125	79305640625	11	true	0	false	18	true
143555	81945947265625	672059375	20	true	1	true	15	true
143554	7635748046875	6768303125	21	true	2	true	13	true
143551	4347644140625	77727234375	12	true	3	true	19	true
143550	437018984375	78046078125	16	true	0	false	13	true
143547	4418433984375	778522734375	28	true	4	true	12	true
143545	8057592163085930	65864390625	17	true	5	true	8	true
143540	4102929296875	728058203125	26	true	0	false	15	true
143538	1313551953125	729491640625	9	true	1	true	15	true
143536	29957564453125	716077265625	16	true	4	true	12	true
143535	4106948828125	709527265625	12	true	0	false	20	true
143534	417015390625	70904140625	20	true	7	true	10	true
143533	41535953125	703590390625	8	true	0	false	23	true
143531	4167390625	692241015625	11	true	2	true	9	true
143530	4137726953125	684351171875	3	true	0	false	17	true
143527	429806015625	693521171875	15	true	1	true	17	true
143526	4259084765625	6876965625	5	true	1	true	19	true
143521	3745669140625	70715796875	21	true	2	true	11	true
143520	3744653515625	711902734375	18	true	0	false	13	true
143518	36680046875	710424921875	9	true	1	true	18	true
143517	369968828125	70314984375	20	true	0	false	9	true
143513	2234669140625	698913125	19	true	1	true	15	true
143510	473738916015625	66747921875	12	true	1	true	18	true
143509	43324359375	678720703125	23	true	1	true	24	true
143508	4400134765625	67969765625	11	true	1	true	11	true
143506	4323847265625	667417265625	28	true	2	true	7	true
143505	85798056640625	697861796875	14	true	2	true	20	true
143504	784017138671875	694874921875	13	true	2	true	16	true
143503	4251601953125	6746746875	15	true	3	true	10	true
143496	3912072265625	793625859375	13	true	1	true	13	true
143495	85098232421875	65804796875	17	true	0	false	13	true
143494	794199169921875	65440421875	16	true	1	true	14	true
143493	779391845703125	6447037890625	16	true	0	false	14	true
143492	7414283203125	6454955859375	17	true	1	true	3	true
143486	2724703515625	712785390625	34	true	0	false	9	true
143484	14579591796875	67664.75	15	true	5	true	8	true
143482	4006458203125	748466171875	8	true	0	false	19	true
143481	1.70169e+16	6134415625	32	true	1	true	13	true
143480	1.29341e+16	6110018359375	27	true	0	false	6	true
143479	3791302734375	696489296875	15	true	3	true	7	true
143478	382579140625	700782890625	21	true	1	true	14	true
143477	69111875	6439106640625	22	true	0	false	4	true
143476	657968896484375	641872578125	19	true	0	false	5	true
143474	1.4491e+16	60556.5	18	true	1	true	3	true
143473	3950460546875	699083515625	15	true	3	true	21	true
143472	390193125	6991871875	10	true	0	false	21	true
143469	647154150390625	64680875	14	true	0	false	12	true
143464	5706611328125	5998685546875	14	true	0	false	14	true
143462	2460863037109370	6138556640625	20	true	2	true	4	true
143460	40127203125	69297984375	14	true	1	true	18	true
143459	5395982666015620	60561.75	20	true	0	false	7	true
143456	3698256640625	69411546875	13	true	1	true	16	true
143454	3826973876953120	6109675390625	10	true	0	false	12	true
143452	270995654296875	626429296875	20	true	1	true	9	true
143448	3770405078125	6824578125	31	true	0	false	20	true
143444	425005859375	6639571875	16	true	1	true	12	true
143443	2435532470703120	686520390625	14	true	1	true	14	true
143441	31994.5	72385921875	14	true	0	false	16	true
143438	291679375	720588984375	22	true	1	true	8	true
143436	6724554443359370	66914984375	16	true	0	false	19	true
143434	168916953125	686086640625	10	true	1	true	14	true
143432	41618875	721166953125	12	true	0	false	16	true
143431	31636875	681963984375	15	true	2	true	14	true
143430	31965337890625	695222265625	16	true	0	false	23	true
143426	541842578125	695149375	11	true	2	true	11	true
143425	3636140625	69528984375	18	true	1	true	10	true
143422	20824408203125	69862609375	19	true	0	false	14	true
143420	12766935546875	68010984375	18	true	2	true	10	true
143418	3768895703125	718512890625	23	true	1	true	29	true
143416	406266259765625	636427421875	17	true	1	true	15	true
143415	28935447265625	714744921875	17	true	1	true	11	true
143413	38809171875	680480078125	16	true	1	true	12	true
143412	3951898828125	686426015625	16	true	1	true	12	true
143411	3810441796875	675505703125	19	true	2	true	9	true
143410	38608578125	668088828125	24	true	1	true	14	true
143409	1989505859375	70691	15	true	2	true	9	true
143402	101320478515625	65981296875	21	true	1	true	12	true
143400	3288990234375	70002578125	10	true	0	false	15	true
143391	2939158203125	681903828125	17	true	0	false	12	true
143390	2922688671875	669525703125	11	true	1	true	16	true
143386	30507.25	67489390625	17	true	1	true	10	true
143384	30140802734375	692676875	24	true	2	true	11	true
143378	4568326953125	74390765625	14	true	2	true	12	true
143376	27889.5	678196640625	15	true	1	true	10	true
143375	196478671875	68716578125	16	true	0	false	14	true
143374	20360314453125	689110703125	9	true	0	false	25	true
143372	20089228515625	69567140625	17	true	1	true	18	true
143371	186702265625	694326796875	12	true	0	false	18	true
143368	385771796875	710541953125	13	true	2	true	16	true
143367	211016484375	683521796875	14	true	1	true	10	true
143365	2240446875	684250703125	13	true	0	false	18	true
143364	21547287109375	67616125	23	true	0	false	13	true
143362	21745525390625	688415078125	22	true	0	false	8	true
143358	23229853515625	690940859375	16	true	1	true	12	true
143356	184041484375	70183046875	15	true	2	true	10	true
143352	27064435546875	683382421875	15	true	0	false	13	true
143351	42647234375	70080078125	12	true	1	true	15	true
143349	467514296875	736039453125	15	true	0	false	10	true
143348	47473078125	7414771875	6	true	1	true	14	true
143345	3239478125	670776171875	13	true	0	false	18	true
143342	28347357421875	69950421875	15	true	0	false	12	true
143340	768095458984375	6855834375	21	true	1	true	14	true
143338	108750537109375	659433671875	14	true	0	false	7	true
143337	28529775390625	68471015625	20	true	1	true	9	true
143334	120930634765625	673057421875	19	true	1	true	7	true
143333	27665359375	694453515625	16	true	0	false	13	true
143331	52192724609375	628399140625	18	true	1	true	12	true
143330	1073338623046870	62297.75	24	true	1	true	13	true
143325	3450916015625	6925584375	10	true	0	false	13	true
143324	35648640625	68616046875	15	true	3	true	14	true
143320	4087652734375	68753.25	13	true	0	false	14	true
143319	11858302734375	665087109375	15	true	1	true	11	true
143318	117095693359375	65661234375	22	true	1	true	8	true
143315	2655966015625	69765265625	17	true	0	false	11	true
143314	26278958984375	704201953125	9	true	1	true	20	true
143310	3766500390625	66219359375	10	true	3	true	13	true
143309	4508651953125	758043203125	7	true	2	true	22	true
143308	4603663671875	7660553125	8	true	0	false	25	true
143301	139115634765625	662062109375	17	true	0	false	11	true
143300	155175595703125	66189453125	17	true	1	true	8	true
143296	15473943359375	680404453125	17	true	0	false	10	true
143294	333579375	68863359375	11	true	0	false	10	true
143293	4423774609375	709664765625	29	true	0	false	13	true
143292	4417418359375	712196171875	28	true	1	true	17	true
143291	455404921875	714826015625	24	true	0	false	21	true
143290	44657078125	717512421875	13	true	1	true	17	true
143288	44279328125	705449453125	17	true	0	false	9	true
143285	4658708984375	703427421875	14	true	0	false	21	true
143284	4606479296875	70288890625	13	true	1	true	16	true
143282	451805859375	70494671875	17	true	1	true	13	true
143281	4807496875	700825390625	10	true	2	true	18	true
143280	4732179296875	7009671875	20	true	0	false	10	true
143276	4916960546875	699685859375	18	true	0	false	26	true
143275	4403301953125	72878640625	10	true	0	false	17	true
143273	4891957421875	6833028125	12	true	1	true	16	true
143272	485817265625	6768021875	8	true	1	true	28	true
143270	4448299609375	694551640625	21	true	1	true	14	true
143269	4805530078125	6840865625	11	true	0	false	18	true
143262	362136171875	677344296875	18	true	0	false	9	true
143258	4029022265625	70416.75	14	true	0	false	12	true
143256	458053125	69280765625	8	true	1	true	18	true
143255	4238693359375	78835671875	14	true	0	false	27	true
143254	420470625	79032421875	14	true	1	true	9	true
143251	2195195556640620	5882571484375	16	true	1	true	10	true
143250	2621740234375	5951980859375	17	true	1	true	7	true
143248	16570953125	659292265625	14	true	0	false	9	true
143247	195655908203125	593231640625	20	true	0	false	4	true
143242	4044332421875	6797834375	1	true	2	true	33	true
143241	4912504296875	71980390625	141	true	1	true	40	true
143240	489513828125	719109921875	160	true	3	true	53	true
143238	48765888671875	634321796875	9	true	3	true	18	true
143236	487834140625	71928109375	116	true	3	true	40	true
143235	395386484375	71020859375	6	true	2	true	20	true
143232	480989921875	721136328125	11	true	4	true	15	true
143230	4944284765625	727806171875	3	true	0	false	15	true
143226	440315078125	666336953125	18	true	0	false	6	true
143224	26810771484375	677732109375	5	true	1	true	12	true
143222	9050724609375	661314765625	13	true	1	true	11	true
143221	20654494140625	65903.75	14	true	1	true	14	true
143220	2077532421875	66667234375	18	true	2	true	13	true
143219	629558984375	6220826953125	16	true	1	true	5	true
143218	65052978515625	6291262890625	14	true	1	true	7	true
143213	482744921875	6429978515625	17	true	1	true	7	true
143212	539862353515625	646970859375	17	true	2	true	7	true
143208	4683682421875	69174671875	7	true	1	true	16	true
143207	4076532421875	664238359375	12	true	1	true	10	true
143206	408302265625	66931359375	10	true	1	true	16	true
143204	413533828125	66977359375	13	true	0	false	16	true
143203	40738875	657635078125	10	true	1	true	12	true
143200	3971442578125	666658203125	17	true	0	false	7	true
143199	397517734375	658031796875	8	true	3	true	14	true
143197	410214765625	6514177734375	15	true	0	false	8	true
143196	4036931640625	6523287109375	7	true	0	false	19	true
143191	155814951171875	650222421875	17	true	0	false	7	true
143190	1558318359375	638534609375	10	true	0	false	16	true
143187	31646423828125	66517859375	11	true	0	false	16	true
143186	3179909375	668407421875	15	true	0	false	3	true
143185	32095052734375	6641753125	13	true	1	true	12	true
143183	329410390625	667881328125	9	true	2	true	16	true
143179	239716953125	706406328125	7	true	0	false	17	true
143178	2362308203125	701099609375	16	true	0	false	12	true
143176	242890390625	699300625	8	true	1	true	15	true
143172	4171744921875	645466171875	15	true	0	false	5	true
143170	4185278125	6358864453125	10	true	1	true	10	true
143168	4494576953125	682994140625	10	true	3	true	9	true
143166	27520828125	66438921875	14	true	1	true	9	true
143162	26621326171875	651316953125	17	true	1	true	7	true
143161	462859453125	7128846875	8	true	0	false	18	true
143160	46131234375	719718046875	9	true	1	true	16	true
143159	1962629296875	66476421875	12	true	0	false	10	true
143154	3714723828125	67006578125	7	true	2	true	11	true
143152	147251298828125	6439619921875	17	true	1	true	12	true
143151	257796015625	6885228125	13	true	0	false	8	true
143150	25344017578125	69919703125	12	true	1	true	15	true
143148	3268523046875	68296234375	12	true	0	false	9	true
143145	2434365625	642537421875	17	true	2	true	4	true
143144	24119955078125	645380390625	12	true	1	true	11	true
143142	24638109375	64412578125	23	true	0	false	2	true
143140	24952140625	64791671875	17	true	2	true	17	true
143137	446533203125	661165859375	11	true	0	false	12	true
143136	4402336328125	654693203125	4	true	0	false	20	true
143135	4119746875	6309909375	23	true	3	true	9	true
143134	407310625	63814609375	16	true	0	false	7	true
143129	3849408984375	656171328125	18	true	0	false	5	true
143128	3850238671875	645940625	18	true	1	true	7	true
143126	3916746484375	650938046875	9	true	1	true	14	true
143122	21706517578125	662263046875	17	true	0	false	11	true
143120	46886703125	67095546875	4	true	3	true	17	true
143119	173793515625	668019453125	13	true	0	false	11	true
143118	17086642578125	673629921875	7	true	0	false	22	true
143117	182860625	66187390625	24	true	0	false	12	true
143116	18696158203125	67119484375	19	true	0	false	22	true
143113	4029476171875	644269375	10	true	0	false	18	true
143109	243991796875	689868828125	10	true	1	true	10	true
143107	1028651171875	6465023046875	15	true	1	true	5	true
143106	10600462890625	6513797265625	15	true	1	true	9	true
143105	9733080078125	6435971875	19	true	0	false	9	true
143102	43420453125	652161953125	10	true	1	true	14	true
143100	88993251953125	644330390625	14	true	0	false	11	true
143099	9352255859375	6545923046875	20	true	0	false	15	true
143097	3624055859375	64787625	18	true	0	false	9	true
143096	35798234375	655597265625	16	true	0	false	9	true
143095	340678984375	659428046875	22	true	1	true	8	true
143094	344452109375	6543173046875	12	true	1	true	19	true
143092	3567915234375	648254453125	13	true	0	false	5	true
143088	367510078125	657041640625	12	true	1	true	12	true
143084	46797515625	726871484375	8	true	0	false	13	true
143082	3401272265625	667520078125	17	true	0	false	9	true
143080	3548430859375	634759609375	12	true	0	false	7	true
143078	3730127734375	643854375	13	true	0	false	13	true
143075	24579427734375	66883515625	15	true	0	false	3	true
143074	2438040625	663651875	14	true	0	false	10	true
143071	43136546875	6484809375	11	true	0	false	7	true
143070	427351015625	63877453125	8	true	4	true	12	true
143067	23029431640625	6310991796875	12	true	0	false	5	true
143066	233170078125	6387951171875	13	true	1	true	13	true
143063	1771335546875	68304796875	21	true	0	false	9	true
143060	437247109375	79056546875	5	true	1	true	12	true
143058	359366484375	6672065625	15	true	0	false	14	true
143057	2234091796875	65176640625	14	true	1	true	6	true
143055	119542626953125	641796484375	16	true	0	false	16	true
143054	122958935546875	64906765625	17	true	0	false	20	true
143051	33654.25	67949671875	16	true	1	true	5	true
143050	3418600390625	67645375	22	true	1	true	9	true
143048	189554609375	6541946484375	16	true	0	false	11	true
143045	14163125	588781015625	17	true	0	false	12	true
143044	14666435546875	582943828125	17	true	1	true	4	true
143042	8496358032226560	5799431640625	10	true	0	false	8	true
143040	218265380859375	5746829296875	15	true	1	true	2	true
143036	20223494140625	673799375	15	true	0	false	9	true
143035	432471875	623836640625	14	true	0	false	18	true
143034	4379897265625	6174312890625	15	true	0	false	4	true
143033	42596625	6226369140625	9	true	1	true	12	true
143029	2406648046875	681386640625	11	true	0	false	11	true
143028	232768125	67694296875	19	true	1	true	6	true
143024	4542730859375	73027390625	14	true	0	false	8	true
143022	27735921875	6435191796875	10	true	2	true	7	true
143021	16583349609375	679124296875	21	true	0	false	14	true
143020	160486025390625	672608046875	18	true	0	false	11	true
143014	360748515625	628175078125	12	true	2	true	10	true
143013	30950806640625	66380328125	19	true	1	true	12	true
143010	3387868359375	64654140625	16	true	1	true	6	true
143008	24300599609375	674204375	14	true	0	false	14	true
143006	3520190234375	6746928125	12	true	1	true	16	true
143004	21836345703125	64571265625	24	true	0	false	3	true
143002	464932734375	680677734375	8	true	3	true	8	true
142998	262555703125	6674459375	6	true	0	false	11	true
142996	620834228515625	63721765625	16	true	1	true	9	true
142994	7919458984375	6369403515625	14	true	0	false	8	true
142993	466740390625	75173625	11	true	3	true	5	true
142990	4096383203125	622038203125	22	true	0	false	6	true
142988	52321845703125	623489765625	13	true	2	true	10	true
142987	4116591796875	789211796875	5	true	1	true	17	true
142986	4069972265625	7945384375	10	true	0	false	18	true
142982	2225547265625	672759921875	10	true	0	false	8	true
142980	4020166796875	62425875	12	true	1	true	19	true
142978	3942767578125	632868125	14	true	0	false	6	true
142976	22827515625	660037109375	14	true	0	false	9	true
142975	816235791015625	6141121875	19	true	0	false	3	true
142974	86809208984375	6121109375	15	true	1	true	6	true
142973	8271375	603768203125	17	true	0	false	15	true
142970	85587333984375	6263313671875	5	true	1	true	6	true
142968	707368896484375	6121019921875	16	true	0	false	9	true
142967	94721572265625	6342260546875	25	true	0	false	5	true
142963	6845223388671870	5907890625	21	true	0	false	3	true
142961	136367080078125	6324569921875	19	true	1	true	5	true
142960	131518037109375	6422694140625	10	true	1	true	8	true
142958	144276689453125	627979921875	23	true	2	true	17	true
142956	4361553125	6352487109375	13	true	1	true	16	true
142955	2965020263671870	5821199609375	16	true	1	true	7	true
142954	345745458984375	5752840625	14	true	1	true	9	true
142946	159902265625	626239296875	10	true	1	true	10	true
142942	21089830078125	6339283984375	12	true	0	false	1	true
142941	33858671875	5993090234375	13	true	1	true	7	true
142940	500077392578125	60087734375	11	true	1	true	10	true
142938	568787158203125	59379125	8	true	1	true	12	true
142936	551569970703125	609369921875	18	true	0	false	4	true
142933	47450546875	608637578125	10	true	1	true	11	true
142932	474066875	6212722265625	14	true	1	true	8	true
142931	4663913671875	63657578125	13	true	0	false	13	true
142930	4644099609375	6317848828125	11	true	3	true	13	true
142928	4828070703125	6253515234375	11	true	2	true	11	true
142926	4752079296875	6336353515625	13	true	0	false	16	true
142924	47286015625	6404001953125	8	true	0	false	13	true
142922	480691953125	60293375	16	true	0	false	9	true
142921	48788546875	64405625	12	true	1	true	17	true
142920	4920888671875	6244146484375	15	true	0	false	8	true
142917	4825408203125	636876953125	12	true	1	true	11	true
142913	4500155859375	627092109375	18	true	2	true	12	true
142912	4497088671875	6411221484375	16	true	1	true	12	true
142909	4560275390625	649289453125	12	true	3	true	9	true
142906	48539828125	66051.5	4	true	1	true	16	true
142903	93162431640625	6217901953125	16	true	1	true	7	true
142900	4583696484375	6769253125	7	true	2	true	13	true
142899	18713755859375	641448828125	12	true	1	true	9	true
142898	20123388671875	6444027734375	22	true	1	true	9	true
142895	17403796875	636797109375	12	true	1	true	7	true
142892	17560802734375	648900390625	17	true	1	true	11	true
142888	1.37325e+16	567935390625	10	true	2	true	6	true
142886	2946112109375	661413203125	14	true	0	false	11	true
142884	4071723046875	6118320703125	11	true	1	true	4	true
142882	3224376708984370	6083388671875	10	true	0	false	9	true
142881	3002669921875	6520076171875	15	true	1	true	5	true
142878	379194609375	6267830859375	6	true	1	true	10	true
142877	117890810546875	6200957421875	22	true	0	false	5	true
142876	1257584375	6193582421875	10	true	0	false	15	true
142874	123752685546875	627156015625	18	true	0	false	5	true
142873	104886982421875	6230339453125	16	true	1	true	6	true
142868	4441836328125	6177033984375	10	true	2	true	11	true
142867	125317021484375	60919625	15	true	0	false	5	true
142865	11279189453125	628296796875	10	true	0	false	8	true
142864	1099078515625	635373671875	19	true	1	true	10	true
142860	3932030029296870	6157530859375	16	true	1	true	8	true
142859	4119078515625	6080266796875	15	true	0	false	8	true
142856	28730693359375	65180109375	12	true	1	true	8	true
142854	2579387109375	6390803515625	12	true	0	false	7	true
142852	2263842578125	6140069140625	17	true	0	false	3	true
142850	462791640625	657239296875	11	true	1	true	7	true
142849	8259093017578120	5607089453125	10	true	0	false	8	true
142848	91073388671875	5517040234375	12	true	1	true	8	true
142845	48384892578125	5903589453125	11	true	0	false	3	true
142844	432900048828125	5833639453125	7	true	1	true	12	true
142842	419667919921875	5924674609375	13	true	0	false	6	true
142838	8652952270507810	5437009375	12	true	0	false	15	true
142837	47155.75	6487197265625	4	true	3	true	9	true
142836	4731812109375	65946578125	11	true	2	true	12	true
142833	4895921875	74144765625	6	true	1	true	31	true
142832	49433546875	746273046875	4	true	0	false	29	true
142831	4798494921875	752859921875	12	true	1	true	9	true
142822	98620048828125	5898596875	18	true	0	false	2	true
142821	3227830859375	63517046875	8	true	0	false	4	true
142820	3192092578125	6198533984375	16	true	0	false	6	true
142817	37930265625	611149375	19	true	0	false	4	true
142816	3882119921875	6168917578125	16	true	1	true	6	true
142813	24364671875	62722.5	15	true	0	false	2	true
142811	106748759765625	60924125	24	true	1	true	6	true
142810	10212798828125	608680859375	22	true	0	false	5	true
142809	11456966796875	60643.5	13	true	1	true	9	true
142808	11322833984375	5965544921875	9	true	1	true	4	true
142802	136203212890625	6067194921875	13	true	0	false	3	true
142800	94177998046875	6069366796875	14	true	0	false	6	true
142798	3921933984375	6047375390625	9	true	0	false	12	true
142796	4455522265625	794134921875	8	true	1	true	23	true
142794	492774453125	605076171875	10	true	1	true	12	true
142792	3972807421875	61548671875	11	true	1	true	8	true
142791	31763296875	60372234375	14	true	0	false	1	true
142790	306384609375	6152625390625	8	true	1	true	9	true
142788	29703283203125	6107034765625	13	true	0	false	6	true
142787	306079296875	63914171875	13	true	1	true	2	true
142786	297470390625	6265441015625	9	true	0	false	7	true
142780	32068099609375	6510303515625	16	true	0	false	8	true
142778	721365283203125	6014046875	17	true	0	false	4	true
142776	4854008984375	756502734375	7	true	0	false	17	true
142774	985832421875	5984824609375	12	true	1	true	5	true
142772	43020890625	6091798828125	8	true	0	false	5	true
142771	4247363671875	6003853125	12	true	0	false	6	true
142768	6022288818359370	570841640625	12	true	1	true	6	true
142766	329586328125	5649973828125	12	true	0	false	11	true
142765	2675483154296870	552524140625	12	true	0	false	7	true
142762	4109719921875	5940875390625	9	true	0	false	10	true
142761	180765390625	604370234375	12	true	1	true	6	true
142760	1896529296875	609344609375	16	true	0	false	2	true
142759	19468177734375	6135288671875	9	true	1	true	9	true
142758	1999883203125	6196563671875	12	true	0	false	14	true
142756	1635116796875	6134364453125	13	true	2	true	8	true
142753	3320026171875	6219382421875	10	true	0	false	12	true
142752	328465390625	6089108203125	16	true	0	false	4	true
142746	210363046875	6137616015625	4	true	0	false	15	true
142745	66860859375	58325921875	12	true	0	false	8	true
142744	63088701171875	5816326953125	12	true	0	false	9	true
142742	734941015625	5865530078125	17	true	0	false	6	true
142740	56236318359375	5753653125	15	true	1	true	4	true
142737	27720765625	61567890625	11	true	0	false	7	true
142736	28529734375	6220377734375	15	true	0	false	2	true
142734	2692736328125	6295807421875	10	true	0	false	9	true
142731	4785046484375	5725003515625	11	true	0	false	12	true
142730	4942195703125	5731887890625	9	true	1	true	13	true
142729	473702578125	5581200390625	6	true	1	true	9	true
142728	487523671875	5636466796875	6	true	0	false	8	true
142724	101168857421875	5833734375	15	true	0	false	2	true
142723	4626093359375	58992890625	4	true	1	true	19	true
142722	4579043359375	599558359375	13	true	1	true	13	true
142721	4498442578125	590178671875	15	true	3	true	7	true
142718	484034140625	5508937109375	13	true	0	false	9	true
142717	4607231640625	75740484375	8	true	0	false	12	true
142714	4358096484375	5957942578125	7	true	2	true	7	true
142712	477465625	582751484375	8	true	0	false	9	true
142710	4679031640625	58036765625	13	true	0	false	10	true
142708	4859439453125	59208609375	11	true	1	true	6	true
142704	4922209375	55204140625	13	true	1	true	7	true
142702	49325.75	585109140625	11	true	1	true	11	true
142701	4478267578125	6087194140625	8	true	0	false	14	true
142700	4574580078125	610290625	8	true	2	true	8	true
142695	421180703125	5887369140625	10	true	0	false	10	true
142692	23954197265625	5962641015625	12	true	1	true	2	true
142691	3438634765625	6151636328125	10	true	0	false	9	true
142690	3494434375	6073553515625	13	true	0	false	7	true
142686	2960796875	5904486328125	12	true	0	false	10	true
142684	512189599609375	5498815234375	11	true	0	false	3	true
142683	21118677734375	6039801171875	11	true	0	false	10	true
142682	20209708984375	5994239453125	18	true	1	true	2	true
142678	38054046875	597588671875	13	true	0	false	4	true
142676	23909205078125	6122865234375	11	true	0	false	8	true
142674	4942503515625	5419978125	18	true	0	false	6	true
142672	4017191796875	5852244140625	9	true	0	false	10	true
142670	283186484375	6043590625	11	true	0	false	4	true
142667	4580978125	566379765625	4	true	0	false	7	true
142666	46083609375	5503303515625	10	true	0	false	7	true
142664	59646103515625	5621606640625	7	true	0	false	8	true
142661	154997255859375	5984871484375	13	true	0	false	8	true
142658	3638525390625	6087293359375	10	true	0	false	8	true
142656	22491318359375	589345390625	11	true	0	false	4	true
142655	30645931640625	59054875	11	true	0	false	3	true
142651	374712255859375	54369109375	6	true	0	false	7	true
142650	559092626953125	5388494921875	20	true	0	false	3	true
142649	2303389892578120	53756859375	11	true	0	false	5	true
142647	440447890625	561154765625	7	true	0	false	3	true
142645	1418665234375	589470703125	9	true	0	false	15	true
142644	131357880859375	5951130078125	14	true	1	true	4	true
142638	167472578125	5791867578125	8	true	2	true	4	true
142636	11971318359375	5846872265625	11	true	0	false	6	true
142633	2500728515625	61260875	17	true	0	false	12	true
142632	259176953125	61846609375	16	true	1	true	3	true
142628	9084527587890620	526942421875	11	true	0	false	3	true
142625	150788154296875	6137346484375	12	true	0	false	2	true
142623	436819609375	546572578125	10	true	0	false	3	true
142621	3758503515625	5800540234375	8	true	0	false	7	true
142620	3687419921875	5699938671875	28	true	1	true	2	true
142619	466558154296875	520699375	10	true	0	false	6	true
142618	3929714111328120	5142418359375	13	true	0	false	5	true
142616	607414404296875	5181798828125	7	true	0	false	11	true
142613	3847809765625	5857044921875	9	true	1	true	6	true
142611	3649257421875	5922904296875	10	true	1	true	6	true
142610	3567465625	5965469140625	7	true	0	false	8	true
142608	4417380859375	5731255859375	5	true	1	true	6	true
142602	88872265625	5679633984375	10	true	0	false	0	false
142600	4579748046875	543776171875	12	true	0	false	4	true
142598	2794298828125	588224140625	10	true	0	false	7	true
142596	19457220703125	5783138671875	5	true	0	false	17	true
142595	348970234375	5833334375	15	true	0	false	3	true
142594	3407843359375	5902051953125	19	true	0	false	5	true
142590	355587109375	568567734375	12	true	0	false	0	false
142589	3265208984375	5818322265625	7	true	0	false	5	true
142588	320387265625	59219578125	12	true	1	true	5	true
142583	3713891796875	559295078125	6	true	0	false	6	true
142582	361961796875	555623203125	14	true	0	false	7	true
142578	703444091796875	567873984375	15	true	1	true	3	true
142577	10825986328125	5657680078125	9	true	1	true	5	true
142576	122913505859375	5729045703125	20	true	1	true	3	true
142573	131506484375	5708601171875	10	true	0	false	10	true
142572	126605869140625	5598403125	17	true	2	true	3	true
142570	14081984375	5755737109375	9	true	0	false	6	true
142569	22379017578125	5788812890625	3	true	1	true	13	true
142568	22592986328125	571843828125	14	true	1	true	2	true
142562	4935523046875	7547446875	11	true	2	true	6	true
142560	279497998046875	5204336328125	9	true	0	false	7	true
142558	2390018359375	5697111328125	12	true	0	false	6	true
142556	473794609375	5404030859375	15	true	0	false	8	true
142555	4867875390625	5194138671875	9	true	0	false	7	true
142554	4944354296875	5129690625	22	true	1	true	8	true
142553	49039859375	5315564453125	14	true	1	true	9	true
142551	4782018359375	5300743359375	8	true	0	false	10	true
142550	47664578125	521724140625	4	true	0	false	12	true
142547	467739609375	517947734375	13	true	0	false	7	true
142543	4483284375	5197164453125	8	true	1	true	13	true
142542	4387519140625	5281809765625	26	true	1	true	6	true
142538	94183251953125	5018613671875	14	true	0	false	12	true
142536	139530927734375	556353125	17	true	0	false	7	true
142535	104249228515625	55432578125	9	true	1	true	2	true
142534	11972984375	544748984375	9	true	0	false	2	true
142530	17265576171875	594170546875	5	true	0	false	4	true
142529	20417802734375	570574296875	13	true	0	false	3	true
142528	21380673828125	5641349609375	6	true	0	false	7	true
142526	22178384765625	563661328125	12	true	1	true	3	true
142523	45934625	5005750390625	13	true	0	false	3	true
142521	236877490234375	4964544140625	15	true	0	false	2	true
142520	240076904296875	50836.75	11	true	1	true	2	true
142519	429865625	4927603125	8	true	1	true	1	true
142518	3656462646484370	4906916796875	17	true	0	false	5	true
142513	83294912109375	5393001953125	10	true	0	false	0	false
142512	697908154296875	5409013671875	10	true	0	false	7	true
142508	919154296875	55377.5	18	true	0	false	1	true
142506	3476783984375	6287128125	12	true	0	false	6	true
142505	4308411328125	576207265625	12	true	0	false	5	true
142502	150893056640625	55910484375	9	true	0	false	1	true
142500	211097734375	5541174609375	9	true	0	false	7	true
142499	17375361328125	5650048046875	11	true	0	false	5	true
142496	95655927734375	544169296875	8	true	0	false	1	true
142493	1.63788e+16	4712357421875	8	true	0	false	4	true
142492	91021533203125	48788640625	10	true	0	false	2	true
142489	4002540625	562873046875	6	true	3	true	8	true
142488	41209953125	5596578515625	11	true	0	false	3	true
142486	526844677734375	5085977734375	16	true	1	true	3	true
142484	386953203125	5700819921875	13	true	0	false	4	true
142481	38550671875	55777609375	8	true	0	false	6	true
142478	3587234619140620	4793521484375	10	true	1	true	2	true
142477	47386828125	4867949609375	7	true	0	false	9	true
142476	4828308203125	4990586328125	2	true	1	true	6	true
142475	4913811328125	49083484375	8	true	0	false	5	true
142470	132696328125	53637.25	10	true	1	true	0	false
142469	2622880859375	576581484375	10	true	0	false	2	true
142466	449528125	4768613671875	14	true	0	false	1	true
142465	405200390625	5487267578125	10	true	2	true	8	true
142464	4235219140625	543266171875	11	true	0	false	1	true
142461	154176181640625	53625515625	20	true	2	true	25	true
142460	161457275390625	5507444140625	8	true	0	false	5	true
142457	5956255859375	4948402734375	4	true	1	true	3	true
142456	71077216796875	4969516015625	13	true	1	true	3	true
142454	812983349609375	49698859375	11	true	0	false	2	true
142450	2458229296875	5831073046875	13	true	0	false	2	true
142449	17912345703125	547187265625	9	true	0	false	3	true
142448	18396078125	56067859375	7	true	0	false	12	true
142444	45863109375	5295113671875	4	true	0	false	2	true
142443	6483630981445310	4571990625	10	true	1	true	4	true
142442	1.7953e+16	4592748046875	8	true	1	true	1	true
142441	1917026611328120	44523546875	5	true	0	false	5	true
142436	2304956640625	5470435546875	8	true	0	false	5	true
142434	4667180859375	4684853125	5	true	0	false	9	true
142433	48514171875	4695484375	13	true	0	false	2	true
142431	21253396484375	5413034375	5	true	1	true	5	true
142430	18940990234375	5424205078125	9	true	0	false	1	true
142426	548523779296875	4714636328125	7	true	0	false	1	true
142424	3373535546875	533470859375	8	true	0	false	2	true
142423	27539625	5388165234375	7	true	0	false	3	true
142422	25092833984375	55213453125	6	true	0	false	4	true
142419	3191526953125	5515475390625	11	true	0	false	17	true
142418	32455646484375	5582886328125	10	true	0	false	9	true
142417	28318861328125	558033671875	10	true	0	false	4	true
142416	2996609765625	5622801171875	15	true	0	false	2	true
142414	300230234375	5537272265625	12	true	1	true	3	true
142410	3316278125	564481640625	8	true	0	false	0	false
142408	30890986328125	5743649609375	14	true	0	false	1	true
142406	3390715625	557802734375	13	true	0	false	3	true
142402	433934296875	51006640625	7	true	0	false	4	true
142400	721515869140625	4830178125	6	true	0	false	1	true
142399	279438134765625	435192578125	3	true	0	false	6	true
142397	4720197265625	793803671875	4	true	0	false	18	true
142396	465680703125	7886409375	14	true	2	true	9	true
142393	13085076171875	5183144140625	3	true	0	false	9	true
142392	13406146484375	520957109375	10	true	1	true	0	false
142391	1433036328125	5240358203125	6	true	0	false	6	true
142390	14285658203125	5123959375	7	true	2	true	5	true
142383	373250234375	5442701171875	9	true	0	false	7	true
142382	3771647265625	5340540625	12	true	0	false	10	true
142381	3939556640625	5239225390625	8	true	0	false	5	true
142378	1946396875	527335703125	3	true	0	false	4	true
142375	1913446484375	5166347265625	9	true	0	false	1	true
142372	117995771484375	5253602734375	10	true	0	false	1	true
142371	4376067578125	4752535546875	9	true	0	false	2	true
142370	44839421875	474895546875	11	true	0	false	1	true
142367	412606875	4785409375	7	true	0	false	1	true
142365	3898105859375	48630.75	8	true	1	true	5	true
142364	3825123828125	4917169921875	4	true	1	true	12	true
142362	37992296875	4750384765625	12	true	0	false	7	true
142358	17931123046875	5335948046875	17	true	1	true	8	true
142357	113117333984375	50273765625	4	true	1	true	11	true
142356	107450634765625	496448359375	8	true	0	false	2	true
142354	100462802734375	50079546875	7	true	0	false	11	true
142353	8223484375	5085186328125	7	true	0	false	7	true
142352	89167890625	5056290625	4	true	0	false	10	true
142350	123982724609375	5072466796875	12	true	0	false	0	false
142348	11266248046875	4826109765625	8	true	1	true	0	false
142346	9957333984375	5110403515625	10	true	0	false	9	true
142340	2279374609375	5355170703125	10	true	0	false	7	true
142338	4089773046875	504136015625	2	true	0	false	2	true
142337	2164205078125	4269469921875	12	true	0	false	0	false
142336	2936189208984370	4187127734375	6	true	0	false	11	true
142334	1.74052e+16	4129710546875	0	false	0	false	11	true
142333	4190227734375	51979796875	4	true	0	false	5	true
142328	4261778515625	5005438671875	9	true	0	false	5	true
142327	3694446875	4949387890625	12	true	0	false	0	false
142326	3756903125	50987515625	6	true	0	false	3	true
142322	428747802734375	4557103515625	8	true	0	false	1	true
142320	432733251953125	425552734375	4	true	0	false	1	true
142319	5996099609375	4041865234375	4	true	1	true	5	true
142318	524564453125	4136076171875	8	true	0	false	6	true
142314	2903308984375	5312080859375	7	true	0	false	2	true
142312	4869039453125	451751484375	8	true	0	false	2	true
142310	14693060546875	494086171875	7	true	0	false	4	true
142308	58465126953125	431521015625	7	true	0	false	0	false
142306	468926171875	452806015625	5	true	1	true	1	true
142303	2221711328125	5134424609375	7	true	0	false	3	true
142302	22754390625	49676125	8	true	0	false	4	true
142298	158160205078125	50385765625	10	true	0	false	6	true
142294	313606953125	5071384375	6	true	0	false	0	false
142293	2974282421875	5207091796875	7	true	0	false	3	true
142290	3891552734375	4631683984375	24	true	0	false	0	false
142288	347759453125	4927194921875	3	true	0	false	2	true
142287	717661181640625	4583637109375	13	true	0	false	1	true
142286	774600390625	464920859375	1	true	0	false	8	true
142284	647402294921875	452954921875	11	true	0	false	0	false
142280	242110703125	4960885546875	5	true	0	false	4	true
142279	29002578125	503662890625	5	true	0	false	3	true
142276	277441328125	5172140625	3	true	0	false	8	true
142272	470029921875	43099421875	5	true	0	false	0	false
142271	3590877734375	4768290625	2	true	0	false	3	true
142269	415474453125	449688984375	5	true	0	false	1	true
142268	3986126171875	455464296875	10	true	0	false	1	true
142264	4403061328125	4344840625	3	true	0	false	3	true
142263	84612314453125	427921484375	4	true	0	false	4	true
142262	102817119140625	4369390234375	9	true	0	false	2	true
142258	4453337109375	45290765625	10	true	0	false	2	true
142257	4764176953125	39249296875	9	true	0	false	2	true
142256	4908954296875	4025047265625	6	true	0	false	2	true
142255	485529453125	36129	7	true	0	false	1	true
142254	4916631640625	373983984375	13	true	1	true	2	true
142252	3068313671875	48623921875	12	true	0	false	1	true
142249	4752753515625	410295078125	3	true	0	false	3	true
142247	163573056640625	47709078125	4	true	0	false	1	true
142246	172910703125	4872396484375	7	true	0	false	1	true
142241	1918066796875	4957242578125	2	true	0	false	3	true
142240	208086796875	4800344921875	9	true	0	false	0	false
142236	4530109375	4217392578125	15	true	0	false	1	true
142235	428503515625	4236962890625	1	true	0	false	0	false
142233	136698837890625	4581923046875	10	true	0	false	2	true
142232	14132662109375	4689137890625	6	true	1	true	2	true
142229	662953125	3728973046875	8	true	0	false	7	true
142228	745985107421875	3655627734375	6	true	1	true	6	true
142227	3420682861328120	375443671875	6	true	1	true	8	true
142226	134526318359375	3667808203125	10	true	0	false	1	true
142225	15310087890625	346008671875	13	true	0	false	2	true
142222	508025048828125	3747851171875	4	true	0	false	11	true
142220	76326982421875	351736328125	19	true	0	false	1	true
142218	87262890625	38971625	3	true	0	false	1	true
142214	1030440625	4486340625	4	true	0	false	0	false
142211	89205087890625	38339234375	4	true	0	false	7	true
142210	79483134765625	378826875	3	true	0	false	7	true
142208	80014140625	406657890625	3	true	0	false	4	true
142205	3401147265625	4656580859375	7	true	0	false	1	true
142202	1.74099e+16	3228889453125	4	true	0	false	4	true
142201	247719375	46637875	5	true	0	false	11	true
142200	25753396484375	4762015234375	23	true	0	false	1	true
142198	87876728515625	35568609375	6	true	0	false	9	true
142197	18027890625	446498828125	8	true	0	false	0	false
142196	18972751953125	44133875	5	true	0	false	11	true
142195	122606796875	469363515625	6	true	0	false	4	true
142193	2153959375	4547520703125	22	true	1	true	17	true
142192	2250112109375	4702158203125	5	true	1	true	7	true
142190	167512734375	4531065625	11	true	0	false	1	true
142189	2053210546875	4293551171875	15	true	0	false	0	false
142188	2074891796875	4264919140625	5	true	0	false	0	false
142186	32385841796875	4589844140625	5	true	0	false	4	true
142185	22918958984375	4525324609375	9	true	0	false	1	true
142182	2791016015625	4679776953125	14	true	0	false	1	true
142175	3932325927734370	399558359375	5	true	0	false	0	false
142172	1665535546875	437611875	8	true	0	false	2	true
142170	410404453125	4113459765625	6	true	0	false	9	true
142168	3025532421875	4644676171875	9	true	1	true	1	true
142166	383186171875	44298375	9	true	0	false	0	false
142165	30859345703125	3350109765625	2	true	0	false	6	true
142164	38395478515625	329877265625	8	true	0	false	4	true
142159	3608171484375	4580298046875	7	true	0	false	0	false
142156	3291315234375	4882806640625	3	true	0	false	7	true
142154	12904654296875	4044701171875	9	true	0	false	1	true
142152	150272685546875	4501223046875	7	true	0	false	2	true
142151	20475767578125	46527140625	4	true	0	false	5	true
142148	2412962890625	438423046875	3	true	0	false	15	true
142147	26556234375	441225078125	8	true	0	false	0	false
142144	12231228515625	43575828125	6	true	0	false	1	true
142142	8369515625	33443703125	0	false	0	false	10	true
142141	16403990234375	4221848046875	2	true	0	false	9	true
142140	136652314453125	4301305859375	3	true	0	false	14	true
142136	3831258203125	4234930859375	2	true	0	false	1	true
142134	449686328125	3459579296875	7	true	0	false	1	true
142132	4260200390625	3853426953125	0	false	0	false	7	true
142130	10514921875	410138671875	6	true	0	false	1	true
142127	2237564453125	2818291015625	4	true	0	false	1	true
142126	5568690795898430	29007400390625	6	true	0	false	13	true
142125	560985400390625	2942545703125	6	true	0	false	0	false
142124	481810693359375	3038405859375	10	true	0	false	1	true
142123	3087802001953120	308958828125	4	true	0	false	5	true
142117	2773205859375	4254327734375	5	true	0	false	15	true
142116	28804869140625	4443447265625	5	true	0	false	1	true
142112	1033201953125	361425078125	4	true	0	false	0	false
142111	222385703125	4253198828125	5	true	0	false	3	true
142109	29948966796875	411383125	7	true	1	true	1	true
142108	32281296875	4051070703125	6	true	1	true	8	true
142107	32080955078125	43679109375	3	true	0	false	8	true
142106	3089231640625	4429746484375	13	true	0	false	0	false
142102	154755078125	379026796875	6	true	0	false	1	true
142098	2777766015625	3937743359375	6	true	0	false	1	true
142096	2522168359375	4221296875	4	true	0	false	1	true
142095	11948818359375	3825124609375	7	true	0	false	17	true
142094	120003525390625	37709328125	11	true	0	false	0	false
142092	3283517578125	232310625	3	true	0	false	0	false
142088	45083375	3539705078125	1	true	0	false	3	true
142086	309047734375	3894310546875	6	true	0	false	0	false
142084	3286144921875	3836097265625	5	true	0	false	5	true
142083	29808958984375	3718086328125	7	true	0	false	0	false
142082	3142723828125	3676709765625	5	true	0	false	11	true
142080	29644609375	340955390625	0	false	0	false	6	true
142078	310235078125	352222109375	3	true	1	true	1	true
142075	701028515625	30801017578125	2	true	1	true	1	true
142074	694384912109375	3207193359375	4	true	0	false	6	true
142071	1630290234375	35594875	8	true	0	false	0	false
142070	17755533203125	354730703125	5	true	2	true	5	true
142069	12770431640625	347235703125	2	true	0	false	5	true
142066	17737255859375	367608828125	4	true	0	false	9	true
142063	3585614453125	3745908203125	5	true	0	false	2	true
142062	372020078125	380933046875	4	true	0	false	0	false
142061	3904489453125	3596958984375	2	true	0	false	0	false
142056	4330839453125	33269765625	2	true	0	false	1	true
142054	473639140625	32792328125	2	true	0	false	1	true
142053	426074296875	3544037109375	11	true	0	false	1	true
142051	630508935546875	25615388671875	1	true	0	false	6	true
142050	733282373046875	27341080078125	0	false	0	false	8	true
142047	4662454296875	263138125	7	true	0	false	1	true
142046	4692586328125	27978208984375	2	true	0	false	6	true
142045	4473675390625	27959197265625	4	true	0	false	1	true
142044	4375950390625	30921634765625	2	true	0	false	1	true
142041	4785921484375	29672416015625	2	true	0	false	2	true
142040	463220078125	30855916015625	23	true	1	true	5	true
142034	24048.75	3857139453125	2	true	0	false	1	true
142032	34387453125	4036959375	3	true	0	false	1	true
142031	9429053344726560	20723779296875	4	true	0	false	9	true
142030	852171630859375	1912161328125	5	true	0	false	1	true
142028	1.28508e+16	1712779296875	5	true	1	true	10	true
142025	2673610595703120	1436674609375	1	true	0	false	13	true
142024	18342294921875	14827498046875	1	true	0	false	8	true
142020	4824767578125	25990220703125	9	true	0	false	1	true
142018	19786833984375	379905703125	2	true	0	false	0	false
142017	1736740234375	32603353515625	5	true	0	false	0	false
142016	166033515625	311758828125	2	true	0	false	15	true
142014	15396.75	3332533203125	0	false	1	true	15	true
142011	3224121875	3170637890625	1	true	0	false	1	true
142010	3435955078125	28978025390625	1	true	0	false	4	true
142008	11006431640625	32098154296875	2	true	0	false	0	false
142005	21415025390625	3215212109375	3	true	0	false	11	true
142004	21589208984375	34666890625	2	true	1	true	5	true
142003	4195621484375	2804262890625	2	true	0	false	0	false
141998	23509298828125	3622003515625	8	true	0	false	0	false
141996	4732793359375	23386349609375	2	true	0	false	2	true
141995	44632578125	204546484375	8	true	0	false	0	false
141994	4540023046875	2124855859375	1	true	0	false	17	true
141992	4635075390625	18317130859375	17	true	0	false	0	false
141991	48522140625	19572740234375	0	false	0	false	11	true
141990	496124609375	201559375	10	true	0	false	0	false
141983	18363232421875	303339296875	8	true	0	false	10	true
141982	19949076171875	30806275390625	2	true	0	false	0	false
141978	160608681640625	2957367578125	2	true	0	false	17	true
141976	235442265625	31000822265625	1	true	0	false	0	false
141974	26175580078125	29964919921875	5	true	0	false	0	false
141973	388151123046875	13356052734375	0	false	0	false	4	true
141972	1.87342e+16	12269568359375	5	true	1	true	2	true
141969	627197802734375	189900625	10	true	0	false	0	false
141968	566225830078125	198254921875	7	true	0	false	1	true
141967	732731787109375	20797798828125	1	true	1	true	12	true
141966	646028466796875	207460703125	5	true	1	true	0	false
141962	758759228515625	18002595703125	2	true	0	false	7	true
141960	725540478515625	22668533203125	1	true	0	false	1	true
141958	106710927734375	2093780859375	1	true	0	false	0	false
141956	14142935546875	2463537890625	21	true	0	false	0	false
141953	390730546875	26522798828125	7	true	0	false	1	true
141950	356560703125	26520677734375	6	true	0	false	1	true
141949	17778494140625	2198723828125	2	true	0	false	4	true
141948	191929765625	23046513671875	1	true	0	false	3	true
141946	16432021484375	236268359375	4	true	0	false	0	false
141944	137051650390625	22166794921875	1	true	0	false	5	true
141941	4322905078125	24538263671875	3	true	0	false	3	true
141938	21023193359375	24627236328125	2	true	0	false	21	true
141937	28819490234375	2562833984375	3	true	0	false	8	true
141936	2954433203125	2480594921875	8	true	0	false	0	false
141935	2309853515625	283729375	2	true	0	false	0	false
141934	20328689453125	2813746875	0	false	1	true	3	true
141930	1985724609375	2110905859375	1	true	0	false	9	true
141928	31708154296875	27451900390625	4	true	0	false	0	false
141924	14669935546875	17288296875	10	true	0	false	0	false
141922	2235109375	22093638671875	1	true	0	false	8	true
141921	21418044921875	18863919921875	15	true	1	true	0	false
141920	1918455859375	18864619140625	3	true	2	true	8	true
141919	40377515625	2404763671875	16	true	0	false	0	false
141918	398722421875	24845265625	1	true	0	false	6	true
141915	3744971484375	209565078125	1	true	0	false	1	true
141910	41025859375	1745543359375	0	false	0	false	9	true
141908	607776171875	14001380859375	2	true	0	false	14	true
141907	219614501953125	91867978515625	1	true	0	false	14	true
141906	31247548828125	73023369140625	9	true	0	false	1	true
141903	11861775390625	161423125	5	true	0	false	2	true
141901	23956267578125	18305478515625	7	true	1	true	0	false
141900	26130734375	1894690234375	9	true	0	false	0	false
141896	2543937109375	2155359765625	1	true	0	false	0	false
141893	86593056640625	128158408203125	4	true	0	false	1	true
141891	36910796875	1439484375	1	true	0	false	1	true
141886	492819765625	128188369140625	7	true	1	true	2	true
141883	186206484375	14276681640625	1	true	0	false	4	true
141882	16005525390625	119163359375	5	true	0	false	6	true
141880	143268974609375	10105654296875	1	true	0	false	7	true
141877	10484759765625	7166654296875	1	true	0	false	0	false
141873	3578912109375	11404384765625	0	false	0	false	9	true
141872	3781651953125	94201044921875	7	true	0	false	0	false
141868	35957859375	71430146484375	4	true	0	false	0	false
141867	235833046875	123319931640625	6	true	1	true	5	true
141863	30025388671875	8781392578125	23	true	1	true	35	true
141862	2591093359375	63199580078125	0	false	0	false	1	true
141856	464606875	46051337890625	16	true	0	false	0	false
141854	2589362109375	22622333984375	6	true	1	true	6	true
141853	142665966796875	2123907470703120	15	true	0	false	0	false
141852	1818895703125	2.0098e+16	7	true	1	true	0	false
141849	46635109375	7967418212890620	17	true	0	false	0	false
