# Supplementary material for: A Novel Liquid Biopsy Method Based on Specific Combinations of Vesicular Markers Allows Us to Discriminate Prostate Cancer from Hyperplasia
Source: Cells. 2024 Jul 31;13(15):1286. doi: 10.3390/cells13151286 (PMC11311686; doi:10.3390/cells13151286)
Supplement: Supplementary file 1 [file cells-13-01286-s001.zip › Dataset S1-Raw data CODI BiliGeCT Prostata/Raw data CODI BiliGeCT Prostata/100223_STAT3_Cyclin_D1_IIexp_PR20-13-1__counting_scatter.xlsx]

## Sheet: 100223_STAT3_Cyclin_D1_IIexp_PR
counting parameters
radius (nm)	300
bin width (nm)	20
locs in bin threshold	1
active channels
channel name	channel reference	min	max
Channel 0	ch0	1	10000000
Channel 1	ch1	1	10000000
Channel 2	ch2	1	10000000
clusters are positive for a channel if their counts fall within min (inclusive) and max (exclusive) for that channel
	population phenotypes	number of clusters
triple positive	Channel 0, Channel 1, Channel 2	183
double positive	Channel 0, Channel 1	4
double positive	Channel 0, Channel 2	345
double positive	Channel 1, Channel 2	1
single positive	Channel 0	61
single positive	Channel 1	0
single positive	Channel 2	8
	total positive clusters	602
8 clusters were negative for every channel
all positive clusters are listed here
columns show counts and positivity for channels with thresholds switched on
to see the full data including negative clusters please export a csv from the counting histogram rather than the counting scatter plot
cluster id	centroid x (nm)	centroid y (nm)	count for Channel 0	positive for Channel 0	count for Channel 1	positive for Channel 1	count for Channel 2	positive for Channel 2
76994	496017724609375	76255734375	16	true	0	false	18	true
76993	5899005859375	760268046875	11	true	1	true	16	true
76992	417695458984375	760847578125	9	true	0	false	17	true
76989	3993476806640620	75527484375	10	true	1	true	17	true
76987	65175224609375	764585703125	13	true	0	false	17	true
76985	70543095703125	75784	9	true	2	true	15	true
76982	715952783203125	751199609375	9	true	3	true	18	true
76981	692055224609375	745230234375	12	true	1	true	18	true
76976	15109677734375	77202203125	10	true	0	false	14	true
76975	1.16183e+16	77365	14	true	0	false	18	true
76973	2542777587890620	775505625	11	true	0	false	17	true
76972	2250825927734370	784732421875	2	true	0	false	22	true
76971	1696599853515620	79033875	7	true	0	false	20	true
76970	551963818359375	76887484375	10	true	0	false	17	true
76969	573323974609375	775123515625	10	true	0	false	23	true
76963	280415087890625	7630728125	9	true	0	false	20	true
76962	3124472900390620	75260078125	15	true	0	false	15	true
76961	357793505859375	745161484375	13	true	1	true	16	true
76956	766151025390625	776287734375	14	true	0	false	15	true
76955	696127392578125	769099921875	14	true	0	false	16	true
76954	802356103515625	762710390625	17	true	2	true	13	true
76953	752802783203125	761705703125	13	true	0	false	21	true
76950	682637255859375	787168125	12	true	0	false	13	true
76946	4892845703125	749677109375	11	true	3	true	20	true
76944	87268515625	76046140625	7	true	0	false	18	true
76943	94860576171875	753127421875	11	true	1	true	10	true
76940	1826274658203120	74030265625	13	true	1	true	16	true
76939	2135288818359370	7469015625	12	true	2	true	13	true
76938	130251025390625	740743984375	10	true	1	true	19	true
76935	7841737060546870	733975859375	20	true	2	true	13	true
76934	534154150390625	79235640625	10	true	0	false	17	true
76933	495093896484375	787856328125	11	true	0	false	23	true
76930	1.26183e+16	75236359375	7	true	2	true	18	true
76929	111583203125	756897734375	9	true	1	true	15	true
76928	303442822265625	738763046875	13	true	0	false	19	true
76927	3406334716796870	73332328125	14	true	0	false	19	true
76925	43828037109375	73427359375	11	true	4	true	12	true
76915	41456591796875	72368484375	12	true	1	true	16	true
76913	321400830078125	722138359375	14	true	1	true	12	true
76911	1.77259e+16	717104765625	7	true	0	false	16	true
76907	128017333984375	7013321875	14	true	1	true	11	true
76905	443752490234375	742449921875	10	true	0	false	13	true
76903	27682548828125	70510453125	10	true	1	true	17	true
76901	220755810546875	7338490625	10	true	1	true	7	true
76900	180880517578125	694601015625	10	true	4	true	12	true
76898	3854994384765620	77539796875	11	true	0	false	18	true
76896	594051171875	74602.75	8	true	0	false	15	true
76895	623424560546875	739453125	20	true	0	false	7	true
76893	683656884765625	7354390625	10	true	0	false	15	true
76890	89978935546875	781176015625	10	true	0	false	19	true
76889	87157255859375	77172734375	17	true	1	true	13	true
76886	87544140625	7913403125	8	true	0	false	21	true
76883	9549265625	76805828125	12	true	0	false	16	true
76881	591297119140625	7881359375	11	true	0	false	15	true
76880	16704142578125	780211953125	12	true	0	false	12	true
76879	1864362109375	780720390625	14	true	1	true	13	true
76876	1267646875	778766484375	10	true	2	true	20	true
76875	12012591796875	780748671875	8	true	0	false	19	true
76871	154278095703125	78630015625	4	true	3	true	16	true
76869	651367138671875	78134765625	27	true	0	false	7	true
76868	126631591796875	790267890625	10	true	1	true	13	true
76863	14213677734375	785789609375	13	true	1	true	22	true
76861	159168125	770309921875	14	true	0	false	12	true
76859	191522109375	7886940625	11	true	1	true	12	true
76858	1744359375	76185515625	13	true	1	true	17	true
76857	1818291015625	754887890625	12	true	2	true	17	true
76856	1893220703125	76816671875	18	true	0	false	10	true
76855	184418515625	770122578125	9	true	1	true	24	true
76853	84812666015625	741360859375	8	true	1	true	16	true
76851	164295625	758991328125	10	true	1	true	21	true
76848	10780708984375	769593515625	6	true	0	false	10	true
76847	118309873046875	77086578125	13	true	1	true	11	true
76845	150189365234375	77471.25	9	true	0	false	13	true
76837	438565283203125	711399921875	8	true	0	false	15	true
76835	113123583984375	788659453125	8	true	3	true	10	true
76834	19789416015625	74954359375	6	true	0	false	19	true
76833	19267216796875	754645703125	10	true	1	true	16	true
76829	148367265625	76828671875	13	true	0	false	11	true
76826	1802911328125	7890678125	9	true	0	false	19	true
76823	13673208984375	781157734375	12	true	1	true	18	true
76821	551521728515625	7357796875	18	true	1	true	9	true
76820	13825904296875	76387890625	15	true	1	true	15	true
76819	136526416015625	755100234375	12	true	0	false	11	true
76817	132869521484375	773156796875	14	true	0	false	17	true
76816	15374359375	758694296875	4	true	2	true	15	true
76815	147810361328125	760203203125	10	true	0	false	14	true
76807	78325107421875	725883359375	7	true	2	true	12	true
76805	20699556640625	749534609375	8	true	1	true	10	true
76803	61670771484375	726914453125	14	true	0	false	9	true
76799	15060.25	75222421875	9	true	2	true	11	true
76797	17452400390625	741134375	14	true	0	false	7	true
76795	3629951171875	69266859375	14	true	0	false	12	true
76794	39491142578125	787877265625	9	true	1	true	15	true
76792	85286923828125	72162015625	11	true	4	true	6	true
76789	71533798828125	72580890625	8	true	2	true	15	true
76787	2006224609375	7700365625	21	true	2	true	5	true
76785	6276314697265620	793015703125	7	true	0	false	11	true
76784	12585859375	7509534375	18	true	1	true	13	true
76783	12256505859375	75658421875	8	true	1	true	10	true
76780	128613349609375	76396984375	9	true	2	true	10	true
76778	18807318359375	796134453125	14	true	0	false	6	true
76776	687084912109375	713837421875	7	true	2	true	13	true
76773	7235847778320310	695223515625	12	true	0	false	9	true
76772	13614095703125	734905625	11	true	0	false	9	true
76771	126661171875	734182265625	16	true	0	false	8	true
76770	105009677734375	7437959375	10	true	1	true	16	true
76769	10242130859375	750808125	18	true	0	false	12	true
76768	116562060546875	734726484375	2	true	0	false	22	true
76766	101692822265625	737476796875	13	true	0	false	6	true
76765	110109052734375	73570	15	true	1	true	13	true
76759	956935546875	73082265625	9	true	0	false	13	true
76756	23125634765625	766524140625	15	true	0	false	12	true
76755	22686724609375	759151484375	10	true	0	false	14	true
76754	15806447265625	736583125	10	true	0	false	12	true
76753	160792451171875	72789546875	13	true	0	false	12	true
76749	2151116015625	76813546875	16	true	0	false	9	true
76748	21811779296875	790739609375	7	true	1	true	14	true
76747	2212546484375	780747890625	10	true	0	false	12	true
76746	56092958984375	710832421875	7	true	1	true	12	true
76739	21362294921875	761898828125	7	true	0	false	14	true
76738	1118043701171870	681637265625	13	true	3	true	13	true
76737	1.41827e+16	675296171875	13	true	1	true	7	true
76735	2382485546875	757014375	9	true	2	true	15	true
76733	2542483642578120	68647.75	9	true	1	true	8	true
76732	34381015625	681020234375	9	true	1	true	5	true
76726	207611796875	78262546875	9	true	0	false	19	true
76724	94602607421875	71812828125	7	true	0	false	12	true
76723	95377470703125	710864296875	15	true	2	true	8	true
76721	86652724609375	710508671875	9	true	1	true	9	true
76718	649175390625	70399796875	8	true	2	true	8	true
76716	2464775390625	790888984375	6	true	0	false	16	true
76713	757103759765625	70227640625	10	true	0	false	8	true
76709	10476521484375	704273984375	10	true	0	false	7	true
76708	2128704345703120	6697703125	9	true	2	true	9	true
76707	291348876953125	659899375	14	true	2	true	8	true
76705	3382849365234370	67062.5	11	true	1	true	7	true
76702	8589061889648430	653874375	11	true	0	false	7	true
76701	1.44172e+16	656470234375	8	true	3	true	13	true
76699	2116633056640620	6537865625	12	true	0	false	15	true
76687	1.55396e+16	6443978515625	13	true	0	false	6	true
76686	1208066796875	712422734375	15	true	2	true	7	true
76685	128981552734375	70685140625	9	true	0	false	9	true
76677	19973515625	7303521875	11	true	1	true	16	true
76676	25456896484375	77217171875	6	true	0	false	17	true
76675	24597484375	77962515625	10	true	1	true	16	true
76673	2682607421875	767933125	9	true	2	true	12	true
76661	20656517578125	724271328125	6	true	1	true	9	true
76658	30106279296875	777553359375	6	true	0	false	15	true
76657	3062072265625	791170703125	6	true	0	false	17	true
76654	2737240625	783357265625	8	true	0	false	12	true
76652	3094090625	77216.25	6	true	0	false	12	true
76648	245067734375	7548284375	6	true	2	true	9	true
76646	617161572265625	687617109375	10	true	1	true	11	true
76645	530588525390625	691142734375	9	true	1	true	18	true
76643	703953271484375	68500609375	9	true	1	true	10	true
76639	28584345703125	7916121875	7	true	0	false	14	true
76638	18354890625	725494921875	9	true	1	true	6	true
76637	1712777734375	719451484375	13	true	0	false	8	true
76633	137918564453125	704840078125	8	true	0	false	9	true
76629	29592916015625	750049453125	10	true	2	true	7	true
76627	156235927734375	701128046875	11	true	0	false	9	true
76624	28291564453125	755327890625	7	true	0	false	12	true
76620	146629921875	70472328125	18	true	1	true	7	true
76619	147191337890625	69724921875	21	true	0	false	9	true
76616	11803060546875	69164515625	11	true	1	true	9	true
76615	111363515625	682400625	6	true	2	true	8	true
76613	13840931640625	6956678125	79	true	10	true	65	true
76612	14426185546875	717276484375	9	true	0	false	12	true
76610	12634455078125	666871015625	12	true	0	false	7	true
76609	121806953125	67616359375	15	true	0	false	6	true
76605	1275531640625	685578671875	12	true	0	false	7	true
76599	3059837890625	74743234375	6	true	2	true	11	true
76598	568786572265625	6636996875	12	true	0	false	6	true
76597	48426806640625	66848.75	13	true	0	false	9	true
76596	4035950927734370	661622578125	13	true	0	false	9	true
76593	3834838623046870	6505721484375	9	true	0	false	14	true
76592	32200345703125	758502734375	8	true	2	true	12	true
76591	315381953125	75488125	5	true	2	true	21	true
76589	333341640625	75621265625	9	true	1	true	12	true
76587	33033375	764960390625	4	true	0	false	18	true
76584	3346087109375	749343984375	7	true	0	false	13	true
76581	34364609375	761926953125	3	true	0	false	10	true
76580	34572484375	770108046875	6	true	0	false	11	true
76578	55631455078125	650966953125	11	true	0	false	11	true
76577	475476123046875	6485321484375	15	true	0	false	7	true
76571	28424771484375	739684921875	9	true	0	false	9	true
76569	3934907470703120	6409501171875	10	true	2	true	6	true
76567	500556494140625	632302578125	11	true	0	false	6	true
76565	21917310546875	740976171875	10	true	2	true	10	true
76564	3580434765625	786555703125	3	true	1	true	9	true
76563	35551640625	777043359375	1	true	1	true	14	true
76559	245078515625	6301107421875	11	true	0	false	5	true
76557	29584396484375	72803015625	10	true	1	true	7	true
76556	21772802734375	72727859375	12	true	0	false	6	true
76553	99516123046875	683447109375	12	true	1	true	7	true
76552	17647689453125	704609921875	9	true	0	false	2	true
76551	1787860546875	713729609375	10	true	0	false	5	true
76549	16587927734375	698782109375	7	true	2	true	7	true
76546	22886666015625	710104921875	7	true	1	true	8	true
76545	23037859375	722223125	17	true	1	true	4	true
76541	312613046875	73790	6	true	0	false	9	true
76540	365818203125	768232265625	4	true	0	false	13	true
76539	3583783203125	764874921875	5	true	0	false	11	true
76538	3651123046875	77734171875	4	true	0	false	12	true
76534	1904865625	704222890625	13	true	0	false	4	true
76533	1900012890625	716936640625	4	true	0	false	14	true
76530	77616171875	659869921875	10	true	0	false	9	true
76529	85694736328125	66813890625	11	true	0	false	6	true
76525	345163125	7806490625	6	true	1	true	15	true
76523	564874365234375	677834453125	12	true	0	false	8	true
76521	32228173828125	778128515625	5	true	1	true	8	true
76519	20258533203125	71171546875	8	true	1	true	6	true
76518	102281796875	6491915234375	7	true	0	false	5	true
76517	9211583984375	6411443359375	12	true	1	true	5	true
76515	9657310546875	662147890625	12	true	1	true	5	true
76513	9481553955078120	6306909765625	14	true	0	false	7	true
76512	3312695703125	785665078125	5	true	1	true	8	true
76509	8269150390625	645089453125	18	true	0	false	1	true
76507	114784912109375	65929890625	12	true	0	false	8	true
76505	95550439453125	6514127734375	10	true	0	false	7	true
76499	31988060546875	790884921875	1	true	1	true	10	true
76498	24331427734375	730167734375	12	true	0	false	5	true
76497	25536619140625	731061640625	8	true	0	false	8	true
76496	27048814453125	741483359375	7	true	0	false	13	true
76495	26357181640625	739276796875	5	true	0	false	16	true
76493	27116740234375	731207734375	4	true	1	true	9	true
76491	281521875	727175625	5	true	1	true	12	true
76489	2332103125	738145078125	9	true	0	false	8	true
76487	26287873046875	71810640625	7	true	0	false	7	true
76479	27386306640625	71439109375	6	true	1	true	10	true
76478	2850942578125	7195671875	6	true	0	false	11	true
76474	1.10623e+16	608288203125	11	true	0	false	6	true
76473	2132645751953120	6163261328125	14	true	0	false	3	true
76470	2485742578125	71744375	10	true	0	false	7	true
76467	25054232421875	74402671875	8	true	0	false	6	true
76465	661955517578125	646116953125	11	true	1	true	7	true
76463	31934267578125	737753359375	4	true	0	false	8	true
76461	143549306640625	670569375	8	true	0	false	7	true
76458	342904921875	720453828125	7	true	0	false	5	true
76457	329945234375	7264715625	10	true	0	false	5	true
76456	3607982421875	74481375	9	true	0	false	6	true
76455	34867140625	747249453125	6	true	0	false	10	true
76454	31824234375	721499453125	5	true	0	false	11	true
76451	3406224609375	73618.75	4	true	1	true	11	true
76447	358090625	731967421875	6	true	1	true	4	true
76444	3150092578125	694236640625	6	true	0	false	8	true
76443	32334650390625	70083015625	7	true	0	false	8	true
76441	3170041015625	709118203125	6	true	1	true	8	true
76438	1859678125	687642890625	8	true	0	false	7	true
76437	1736072265625	6906540625	11	true	0	false	3	true
76436	19364119140625	674670703125	13	true	0	false	7	true
76433	16404193359375	685942421875	13	true	0	false	7	true
76428	23058013671875	69251578125	8	true	0	false	6	true
76427	234271953125	699567734375	9	true	2	true	8	true
76423	3409339599609370	633124765625	7	true	0	false	8	true
76421	20770640625	693049609375	9	true	0	false	6	true
76420	3448112890625	70467765625	5	true	1	true	7	true
76417	2430736328125	70581640625	9	true	1	true	2	true
76415	178526015625	676029375	7	true	1	true	2	true
76413	29580607421875	706524296875	9	true	0	false	5	true
76412	333593671875	7113159375	5	true	0	false	8	true
76409	95928564453125	632653125	7	true	0	false	7	true
76407	373786640625	741509375	5	true	1	true	11	true
76406	2457815234375	69470078125	16	true	2	true	2	true
76403	21894677734375	679658359375	8	true	1	true	8	true
76402	28379091796875	688370390625	7	true	1	true	8	true
76401	28460078125	700399296875	7	true	0	false	11	true
76398	382426220703125	60389578125	8	true	0	false	2	true
76396	717459326171875	6290000390625	3	true	0	false	13	true
76395	6196087890625	6357976953125	11	true	1	true	5	true
76394	701553271484375	6150850390625	10	true	0	false	5	true
76391	791771484375	6298432421875	9	true	0	false	6	true
76389	82997236328125	6126896875	17	true	1	true	4	true
76386	2070815234375	6709228125	9	true	0	false	4	true
76384	409056494140625	6168058984375	7	true	1	true	7	true
76379	582634033203125	6229492578125	10	true	0	false	9	true
76377	380661875	771673203125	2	true	1	true	11	true
76374	4347681640625	720677265625	9	true	3	true	10	true
76373	41806390625	720017109375	9	true	1	true	8	true
76372	17068048828125	654485546875	7	true	0	false	9	true
76371	157857392578125	65843015625	11	true	0	false	9	true
76369	167306328125	639818984375	7	true	0	false	2	true
76368	421722890625	7319421875	5	true	1	true	9	true
76367	4231633203125	750977109375	8	true	1	true	8	true
76361	4431712109375	732505625	3	true	0	false	11	true
76360	3935519140625	74020453125	20	true	1	true	5	true
76359	3904465625	7500259375	2	true	0	false	12	true
76357	3922612890625	73003328125	3	true	2	true	9	true
76355	4062251171875	742715546875	6	true	1	true	5	true
76352	3969734375	7692971875	3	true	0	false	11	true
76351	40672328125	7802478125	2	true	0	false	11	true
76347	4154008984375	76417734375	2	true	0	false	10	true
76345	571126708984375	6092205078125	10	true	0	false	5	true
76341	4361704296875	74871984375	7	true	1	true	12	true
76340	4455434765625	705392109375	0	false	1	true	11	true
76339	4559049609375	703729609375	3	true	1	true	9	true
76337	4316944140625	696707890625	6	true	1	true	4	true
76336	365583984375	71134765625	5	true	0	false	5	true
76335	380516875	718662421875	5	true	1	true	2	true
76331	4034773828125	723494609375	2	true	0	false	12	true
76330	3671434765625	723086328125	8	true	0	false	7	true
76327	3613901171875	699508046875	9	true	1	true	6	true
76326	4055236328125	705037265625	3	true	0	false	9	true
76325	394767578125	710558671875	6	true	0	false	6	true
76320	3832326171875	788412109375	3	true	0	false	10	true
76317	41818921875	70554078125	5	true	0	false	9	true
76312	3821481640625	6864428125	8	true	0	false	9	true
76311	3829866015625	70057140625	3	true	1	true	4	true
76307	16720685546875	666094140625	8	true	0	false	2	true
76305	144768837890625	64104765625	7	true	1	true	8	true
76302	12350009765625	6411350390625	4	true	0	false	2	true
76301	1113057421875	6306585546875	10	true	0	false	2	true
76293	4004498828125	659927265625	2	true	0	false	9	true
76291	35690.5	6798846875	6	true	0	false	8	true
76290	117233896484375	61251125	9	true	0	false	3	true
76287	4081751708984370	5902595703125	7	true	0	false	6	true
76286	399658984375	68957984375	7	true	0	false	9	true
76283	4133398046875	665657265625	9	true	2	true	8	true
76282	2013701171875	6521201953125	9	true	0	false	4	true
76281	18792533203125	649958671875	8	true	0	false	4	true
76280	22571798828125	6473059375	7	true	1	true	2	true
76276	772911962890625	593968359375	8	true	1	true	6	true
76273	26345466796875	686859140625	5	true	0	false	16	true
76271	616482666015625	5877876171875	6	true	0	false	4	true
76269	13452162109375	65006375	10	true	1	true	4	true
76267	2623865234375	673923671875	8	true	0	false	7	true
76265	23995341796875	675352109375	7	true	0	false	6	true
76264	3383721875	694719609375	6	true	0	false	11	true
76263	3327946875	687797734375	11	true	0	false	7	true
76261	3201668359375	67907625	11	true	0	false	7	true
76259	31155205078125	6725096875	10	true	0	false	7	true
76257	31955408203125	66301515625	8	true	0	false	5	true
76255	9608751953125	6206780859375	11	true	0	false	4	true
76251	4095749609375	688112109375	6	true	1	true	4	true
76250	4371507421875	6385904296875	4	true	0	false	4	true
76249	44668078125	6492841015625	6	true	0	false	16	true
76247	422031796875	6366655859375	4	true	1	true	7	true
76243	18083966796875	6261849609375	8	true	1	true	4	true
76242	2766658984375	665319609375	5	true	1	true	5	true
76241	26854083984375	6492834765625	4	true	0	false	5	true
76240	131781064453125	6281176953125	11	true	1	true	4	true
76239	136070400390625	6194801171875	5	true	1	true	5	true
76234	4223794140625	68441.25	9	true	1	true	8	true
76233	4283752734375	669820078125	7	true	0	false	5	true
76231	4094341796875	676777890625	8	true	0	false	3	true
76227	402828984375	6392580859375	10	true	0	false	4	true
76225	4282384765625	649290078125	5	true	1	true	9	true
76224	339596328125	67201234375	13	true	0	false	4	true
76223	351585546875	659607109375	5	true	0	false	7	true
76219	4556094140625	6217999609375	4	true	0	false	7	true
76208	488099375	6013453515625	3	true	1	true	5	true
76207	4847653125	620566171875	3	true	0	false	7	true
76205	474433984375	5987796875	11	true	1	true	6	true
76203	4727714453125	63830625	4	true	2	true	6	true
76200	378725625	640024765625	8	true	0	false	5	true
76199	3720258984375	6301446484375	6	true	0	false	28	true
76197	25183984375	669871171875	8	true	0	false	3	true
76195	3351221923828120	576916640625	5	true	0	false	2	true
76194	4826873828125	691530390625	4	true	0	false	7	true
76193	4805053515625	724107734375	2	true	0	false	7	true
76191	380936640625	6552283203125	6	true	0	false	4	true
76188	3594136328125	649228125	7	true	1	true	4	true
76183	4912076953125	6507334375	3	true	0	false	5	true
76181	25592201171875	660950234375	7	true	0	false	7	true
76180	4630596875	733038984375	2	true	0	false	11	true
76179	469660078125	719165625	4	true	1	true	9	true
76178	9190004272460930	5326574609375	9	true	2	true	15	true
76177	8230393676757810	55553953125	6	true	0	false	3	true
76176	1405803466796870	5806014453125	2	true	0	false	0	false
76175	8029375	5702237890625	19	true	0	false	3	true
76167	472038125	666422578125	0	false	0	false	9	true
76165	473506484375	749065703125	4	true	0	false	8	true
76159	452598984375	673503359375	4	true	0	false	2	true
76156	2303329296875	62511578125	5	true	0	false	4	true
76154	20897203125	6249123046875	9	true	0	false	2	true
76152	46059546875	590628671875	6	true	0	false	10	true
76150	30319302734375	659402578125	4	true	0	false	5	true
76147	2400040234375	620603203125	5	true	0	false	15	true
76145	2648748046875	53520546875	6	true	1	true	4	true
76144	49421046875	637682734375	4	true	0	false	9	true
76142	4537291796875	751007578125	4	true	0	false	8	true
76141	451454453125	766299140625	4	true	0	false	6	true
76138	71823291015625	5756929296875	11	true	0	false	3	true
76136	312561796875	6458424609375	13	true	0	false	5	true
76134	28502046875	6539161328125	7	true	1	true	6	true
76131	373465390625	67277953125	10	true	0	false	7	true
76129	90454580078125	57978109375	13	true	0	false	1	true
76128	3984437890625	6250008203125	6	true	0	false	5	true
76127	4159316015625	6177387109375	7	true	0	false	3	true
76125	3956257421875	6126106640625	9	true	1	true	6	true
76124	40390875	6059180078125	7	true	0	false	6	true
76119	436603515625	6134458984375	3	true	1	true	6	true
76117	13555953125	6065519140625	6	true	2	true	4	true
76115	3340091796875	6477533984375	11	true	0	false	2	true
76113	36988740234375	559470390625	6	true	0	false	2	true
76112	159438173828125	600626171875	3	true	0	false	1	true
76110	447908203125	5857033984375	6	true	0	false	1	true
76107	25839373046875	6265216015625	11	true	0	false	2	true
76105	9050814208984370	5094521484375	8	true	0	false	4	true
76104	442811328125	665896796875	9	true	1	true	2	true
76101	1672084765625	6134510546875	9	true	0	false	3	true
76099	4042842041015620	5434259375	9	true	0	false	3	true
76098	12506140625	5828381640625	14	true	1	true	1	true
76097	129982265625	5951790625	4	true	0	false	7	true
76093	4562026953125	6068578515625	2	true	0	false	3	true
76092	29889849609375	63701265625	6	true	0	false	4	true
76089	47515890625	57907	3	true	0	false	8	true
76088	2111615234375	59204046875	3	true	1	true	4	true
76087	2234222265625	60788203125	6	true	0	false	5	true
76082	3363833984375	627356796875	5	true	0	false	2	true
76081	31546080078125	618311875	5	true	0	false	3	true
76079	3742841015625	61018625	4	true	0	false	6	true
76075	560073486328125	5691368359375	10	true	0	false	2	true
76074	20132013671875	6064178515625	5	true	0	false	1	true
76071	6171701171875	556537578125	6	true	0	false	6	true
76069	2409120361328120	506458671875	4	true	0	false	1	true
76067	4359754296875	791832578125	1	true	1	true	13	true
76065	3993760546875	592159453125	7	true	0	false	2	true
76063	141154833984375	5948388671875	4	true	0	false	4	true
76062	3857807421875	585763203125	8	true	0	false	2	true
76061	3919535546875	568168203125	7	true	0	false	5	true
76059	3837740234375	6047701953125	4	true	0	false	2	true
76056	4850673828125	569462265625	5	true	0	false	2	true
76053	148914228515625	582341796875	8	true	0	false	3	true
76051	16133755859375	5898666015625	10	true	0	false	4	true
76050	4915383984375	5853810546875	4	true	0	false	6	true
76047	70196796875	54685875	8	true	0	false	4	true
76046	4404573046875	5696976171875	7	true	0	false	2	true
76044	96530595703125	5639022265625	5	true	0	false	2	true
76042	4231687890625	56026953125	6	true	0	false	5	true
76040	18200724609375	5795799609375	3	true	0	false	1	true
76039	18199892578125	593628359375	8	true	1	true	5	true
76036	809494677734375	5588537890625	7	true	0	false	4	true
76034	98108544921875	492378515625	5	true	1	true	5	true
76033	1.97917e+16	48773.75	7	true	0	false	1	true
76031	1392205322265620	477196875	9	true	0	false	1	true
76027	4720373046875	4895636328125	9	true	0	false	2	true
76025	20254275390625	5711556640625	7	true	0	false	3	true
76024	4851349609375	5212727734375	6	true	0	false	6	true
76023	4754070703125	5406626171875	4	true	0	false	7	true
76019	138274736328125	5596642578125	6	true	0	false	2	true
76017	3642571875	592483984375	4	true	0	false	3	true
76014	601620751953125	50565171875	11	true	1	true	2	true
76012	32954015625	594528046875	3	true	0	false	3	true
76010	30266251953125	5995759765625	7	true	0	false	3	true
76008	3460294921875	590299140625	9	true	0	false	2	true
76007	3472151953125	57218359375	7	true	0	false	2	true
76003	2003918359375	553083203125	7	true	0	false	1	true
76002	1273756640625	54596640625	8	true	0	false	2	true
76001	115609912109375	54114921875	1	true	0	false	8	true
75999	11802123046875	5645815625	2	true	0	false	1	true
75993	453284921875	5490346875	2	true	0	false	1	true
75991	42222953125	5809475390625	7	true	0	false	3	true
75989	14284294921875	5259726171875	1	true	0	false	1	true
75987	26295501953125	5974240625	7	true	0	false	2	true
75986	2100755859375	42828296875	4	true	0	false	1	true
75985	267137109375	4446940625	9	true	1	true	1	true
75982	341565576171875	4733787890625	4	true	1	true	1	true
75979	2295469140625	5782171875	5	true	0	false	0	false
75978	461621015625	5256931640625	5	true	0	false	3	true
75975	4915653515625	548852421875	6	true	0	false	2	true
75973	485458828125	473594765625	5	true	0	false	3	true
75971	716915966796875	4872191015625	4	true	1	true	4	true
75969	362745859375	5689580859375	14	true	1	true	0	false
75967	3730385546875	547744765625	12	true	1	true	1	true
75965	158134013671875	5430710546875	5	true	0	false	1	true
75963	3809800390625	5347661328125	8	true	0	false	5	true
75961	99966728515625	523486640625	5	true	0	false	4	true
75959	43108603515625	4535096875	5	true	0	false	0	false
75958	28132791015625	5834290625	2	true	0	false	1	true
75957	2924200390625	5730445703125	7	true	0	false	0	false
75953	2489640625	5765465234375	3	true	0	false	1	true
75951	17943134765625	5540073046875	6	true	0	false	0	false
75949	40613515625	5370341796875	4	true	0	false	0	false
75947	901835205078125	4059085546875	4	true	1	true	1	true
75946	318369453125	564584296875	6	true	0	false	2	true
75943	287544296875	544851484375	3	true	0	false	17	true
75942	3159487109375	547392265625	6	true	1	true	1	true
75939	347878984375	5422715625	4	true	0	false	0	false
75937	43286904296875	4163098046875	3	true	1	true	3	true
75935	2334526171875	554346796875	9	true	0	false	2	true
75933	44361515625	5078618359375	5	true	0	false	1	true
75932	314321875	5295124609375	9	true	0	false	0	false
75929	4229192578125	5035465625	9	true	0	false	0	false
75927	95672060546875	498071640625	6	true	4	true	1	true
75925	456044296875	4902741796875	12	true	1	true	3	true
75923	4850425390625	4444432421875	8	true	0	false	1	true
75921	3038959375	5228551953125	5	true	0	false	2	true
75919	30391318359375	5464930078125	7	true	0	false	4	true
75918	4407234375	4764228125	3	true	0	false	1	true
75916	1167585546875	4696956640625	4	true	0	false	1	true
75915	101454482421875	45753375	3	true	0	false	0	false
75903	14321703125	49778.25	2	true	0	false	3	true
75899	8621878051757810	3703379296875	2	true	0	false	0	false
75895	400396484375	49641578125	0	false	0	false	1	true
75892	23263390625	5381633203125	2	true	0	false	3	true
75886	28761578125	4866815234375	3	true	0	false	0	false
75883	753739404296875	4490501953125	4	true	0	false	1	true
75881	38715453125	4659428515625	4	true	0	false	0	false
75879	164829296875	4938391796875	3	true	0	false	1	true
75877	13189728515625	481965390625	4	true	0	false	9	true
75875	172346484375	51530984375	11	true	0	false	0	false
75873	2278171875	378470390625	7	true	0	false	1	true
75871	347558515625	52083.75	8	true	1	true	1	true
75869	20567857421875	5150280078125	5	true	0	false	2	true
75865	91971953125	478145234375	5	true	0	false	5	true
75863	16491783203125	4680672265625	6	true	0	false	0	false
75860	19417080078125	4967491015625	2	true	0	false	0	false
75858	13596880859375	4562534765625	3	true	0	false	0	false
75854	4281653125	454581328125	3	true	0	false	1	true
75852	417608828125	43215390625	4	true	0	false	0	false
75849	3694976171875	5012133203125	1	true	0	false	0	false
75848	22724341796875	5011236328125	9	true	0	false	1	true
75847	2400437890625	4810910546875	1	true	0	false	0	false
75844	88091318359375	420714375	1	true	0	false	1	true
75843	798375830078125	4022999609375	7	true	0	false	1	true
75835	3409913671875	5029626171875	7	true	0	false	1	true
75831	46448890625	4045192578125	1	true	0	false	1	true
75830	3959634375	441850234375	2	true	0	false	1	true
75828	3284562109375	4764473828125	7	true	0	false	1	true
75827	3303680078125	4482369140625	5	true	6	true	1	true
75824	12447232421875	422410546875	2	true	0	false	0	false
75822	178945625	4563253125	35	true	30	true	47	true
75821	17923421875	455635234375	35	true	32	true	49	true
75819	178199140625	456941484375	32	true	31	true	47	true
75815	29528560546875	4535208984375	3	true	0	false	0	false
75814	157643857421875	446085625	3	true	0	false	1	true
75813	17129806640625	4325958203125	1	true	0	false	11	true
75810	2198920703125	4632208984375	1	true	0	false	0	false
75808	149192060546875	4275052734375	6	true	0	false	1	true
75803	93729912109375	3893456640625	6	true	0	false	1	true
75801	43835375	413081328125	2	true	0	false	1	true
75797	778018115234375	362966875	3	true	0	false	1	true
75795	59209609375	3308769140625	3	true	0	false	0	false
75793	4809125390625	3615126171875	4	true	1	true	0	false
75792	2978345703125	422607265625	4	true	0	false	0	false
75785	25655529296875	4413198046875	5	true	0	false	1	true
75782	21326087890625	408049609375	1	true	0	false	0	false
75781	21695654296875	3843049609375	1	true	0	false	5	true
75780	424621015625	38479515625	6	true	0	false	0	false
75774	234626953125	3026504296875	3	true	0	false	1	true
75770	382992421875	3985173828125	4	true	0	false	1	true
75769	36981609375	4282673046875	8	true	0	false	1	true
75767	34334625	43307.5	3	true	0	false	2	true
75764	18663767578125	400115234375	1	true	0	false	1	true
75761	23079720703125	4281436328125	0	false	0	false	4	true
75760	3303907470703120	25812107421875	2	true	0	false	0	false
75759	10462509765625	25175251953125	3	true	0	false	0	false
75758	220027587890625	20593724609375	3	true	0	false	0	false
75753	25906689453125	415676484375	3	true	0	false	0	false
75752	29100640625	3940790625	11	true	1	true	0	false
75751	339390546875	396443828125	3	true	0	false	0	false
75747	4139419921875	3536390625	0	false	0	false	1	true
75743	145730615234375	29846228515625	5	true	0	false	0	false
75742	118883828125	30626203125	6	true	0	false	0	false
75739	9649828125	33166	2	true	0	false	0	false
75738	146755703125	341762890625	2	true	0	false	3	true
75737	1549301171875	3736640234375	2	true	0	false	0	false
75736	122205126953125	362694375	2	true	0	false	0	false
75732	466324072265625	2166602734375	4	true	0	false	0	false
75728	22552927734375	34468625	2	true	0	false	2	true
75727	24351390625	34711921875	9	true	0	false	0	false
75722	1939263671875	362813984375	2	true	0	false	2	true
75717	104315791015625	2107090234375	5	true	0	false	0	false
75715	25536720703125	3672826171875	2	true	0	false	0	false
75713	3917243359375	365718984375	2	true	0	false	1	true
75711	32264736328125	334101796875	3	true	0	false	0	false
75710	436388515625	30005380859375	2	true	0	false	1	true
75709	4282730859375	26703212890625	7	true	1	true	7	true
75708	47847265625	3083108984375	4	true	0	false	2	true
75704	1716189208984370	166976015625	3	true	0	false	1	true
75703	33708583984375	145782333984375	4	true	0	false	0	false
75699	3763670703125	3373624609375	3	true	0	false	0	false
75697	3893070703125	2973244140625	7	true	0	false	0	false
75696	412470703125	24875595703125	1	true	0	false	2	true
75695	392944765625	23758880859375	2	true	0	false	22	true
75692	4767260546875	23557275390625	1	true	0	false	0	false
75689	2136571875	29058892578125	1	true	0	false	0	false
75687	4857686328125	2006373046875	1	true	0	false	5	true
75685	27618982421875	2958476953125	1	true	0	false	0	false
75678	2984478271484370	881596875	7	true	1	true	0	false
75677	1030519921875	795715185546875	0	false	0	false	5	true
75669	6242093505859370	640887451171875	13	true	0	false	0	false
75667	317668046875	22958427734375	1	true	0	false	5	true
75665	2273877734375	23673453125	1	true	0	false	0	false
75663	19693615234375	18957607421875	0	false	0	false	6	true
75662	3844547265625	16789171875	6	true	0	false	0	false
75661	3909421875	132023857421875	2	true	0	false	0	false
75658	1090905078125	123228642578125	0	false	0	false	1	true
75653	3598951953125	123644638671875	5	true	0	false	0	false
75649	4509343359375	11817591796875	6	true	0	false	0	false
75648	1737126171875	816973388671875	87	true	0	false	80	true
75647	1718084375	8328150390625	84	true	1	true	84	true
75644	2944683203125	139139931640625	6	true	0	false	0	false
75643	3293212109375	13299490234375	14	true	0	false	0	false
75640	2174610546875	157833671875	1	true	0	false	0	false
75637	367281015625	91727041015625	12	true	0	false	0	false
75635	2435758544921870	222622412109375	5	true	0	false	0	false
75633	243024375	3687044189453120	1	true	0	false	0	false
75631	774957666015625	1653692138671870	5	true	1	true	7	true
75629	4919886328125	532437939453125	11	true	0	false	0	false
75627	1935336328125	70938330078125	0	false	0	false	10	true
