# Supplementary material for: A Novel Liquid Biopsy Method Based on Specific Combinations of Vesicular Markers Allows Us to Discriminate Prostate Cancer from Hyperplasia
Source: Cells. 2024 Jul 31;13(15):1286. doi: 10.3390/cells13151286 (PMC11311686; doi:10.3390/cells13151286)
Supplement: Supplementary file 1 [file cells-13-01286-s001.zip › Dataset S1-Raw data CODI BiliGeCT Prostata/Raw data CODI BiliGeCT Prostata/100223_STAT3_Cyclin_D1_IIexp_PR20-13-2__counting_scatter.xlsx]

## Sheet: 100223_STAT3_Cyclin_D1_IIexp_PR
counting parameters
radius (nm)	300
bin width (nm)	20
locs in bin threshold	1
active channels
channel name	channel reference	min	max
Channel 0	ch0	1	10000000
Channel 1	ch1	1	10000000
Channel 2	ch2	1	10000000
clusters are positive for a channel if their counts fall within min (inclusive) and max (exclusive) for that channel
	population phenotypes	number of clusters
triple positive	Channel 0, Channel 1, Channel 2	164
double positive	Channel 0, Channel 1	4
double positive	Channel 0, Channel 2	323
double positive	Channel 1, Channel 2	1
single positive	Channel 0	58
single positive	Channel 1	1
single positive	Channel 2	5
	total positive clusters	556
13 clusters were negative for every channel
all positive clusters are listed here
columns show counts and positivity for channels with thresholds switched on
to see the full data including negative clusters please export a csv from the counting histogram rather than the counting scatter plot
cluster id	centroid x (nm)	centroid y (nm)	count for Channel 0	positive for Channel 0	count for Channel 1	positive for Channel 1	count for Channel 2	positive for Channel 2
68253	8567658203125	773825859375	15	true	0	false	19	true
68252	94240625	775153046875	11	true	0	false	20	true
68251	10150423828125	771338984375	16	true	1	true	23	true
68250	1035486328125	778772578125	11	true	0	false	10	true
68246	9819890625	76747.25	6	true	1	true	20	true
68245	4997107421875	76122671875	15	true	1	true	21	true
68244	495090478515625	755160390625	17	true	1	true	10	true
68243	759259814453125	770800703125	14	true	1	true	13	true
68241	107513544921875	7718328125	14	true	0	false	19	true
68238	38082900390625	759608046875	8	true	0	false	24	true
68237	559261279296875	776866875	12	true	0	false	19	true
68236	59258623046875	7676234375	9	true	0	false	21	true
68234	3899278076171870	748653203125	7	true	1	true	19	true
68232	67485810546875	776143203125	11	true	0	false	15	true
68230	2859708740234370	766023984375	8	true	2	true	15	true
68226	668711669921875	76146921875	13	true	1	true	16	true
68222	512994287109375	771342265625	6	true	1	true	22	true
68218	29803154296875	7551471875	18	true	0	false	17	true
68216	753645703125	7562521875	15	true	1	true	17	true
68214	46528974609375	777978984375	8	true	1	true	15	true
68213	4698439453125	729388046875	9	true	2	true	18	true
68212	29928515625	73999875	10	true	3	true	17	true
68211	226442578125	751991875	9	true	1	true	12	true
68210	1.51968e+16	75192984375	11	true	2	true	24	true
68209	7330938110351560	7575071875	7	true	0	false	19	true
68207	67714228515625	784277890625	10	true	2	true	15	true
68206	73608359375	78495375	15	true	0	false	16	true
68200	8383755859375	787046484375	7	true	1	true	20	true
68196	741989306640625	740796875	13	true	1	true	10	true
68193	3407470947265620	78058234375	10	true	1	true	18	true
68192	288786083984375	775933046875	6	true	1	true	14	true
68189	623574755859375	74353828125	10	true	0	false	14	true
68186	4980162109375	74685296875	17	true	1	true	10	true
68184	84063603515625	747524375	13	true	0	false	13	true
68182	3955197998046870	78675921875	10	true	0	false	15	true
68180	464786669921875	72004453125	11	true	1	true	10	true
68179	8539986328125	73768109375	10	true	0	false	12	true
68177	95033876953125	7583403125	13	true	0	false	15	true
68176	102148447265625	760823828125	10	true	1	true	18	true
68173	124998759765625	788960546875	7	true	0	false	11	true
68172	127997685546875	79276828125	18	true	0	false	11	true
68171	11558.25	781971015625	10	true	0	false	18	true
68166	1750136474609370	73422625	11	true	1	true	11	true
68164	66014853515625	73126875	13	true	0	false	10	true
68163	94955966796875	79122984375	12	true	1	true	12	true
68162	955794140625	78519640625	3	true	0	false	14	true
68161	8787561645507810	732140234375	11	true	1	true	11	true
68160	3.7896e+16	72916046875	4	true	0	false	6	true
68156	767431640625	74149125	17	true	1	true	16	true
68153	1.91233e+16	78541921875	5	true	1	true	12	true
68152	1.38589e+16	78025859375	10	true	0	false	21	true
68151	7306472778320310	764144453125	8	true	0	false	13	true
68150	1855505859375	763189140625	8	true	3	true	16	true
68148	1.99824e+16	773719765625	9	true	0	false	16	true
68144	819135009765625	771677265625	10	true	0	false	13	true
68142	2955617919921870	786514921875	8	true	0	false	15	true
68136	114835390625	791836953125	10	true	1	true	14	true
68134	3958497314453120	7723734375	9	true	1	true	16	true
68132	675257861328125	725382265625	15	true	0	false	14	true
68129	100996279296875	742369921875	13	true	0	false	12	true
68128	881108203125	752281953125	11	true	2	true	12	true
68126	11152763671875	72984515625	9	true	3	true	11	true
68125	298198681640625	793893515625	21	true	0	false	13	true
68122	13437609375	7794909375	9	true	0	false	14	true
68120	10966755859375	723195625	12	true	1	true	12	true
68117	16305583984375	76826703125	8	true	1	true	14	true
68116	1591955078125	755840703125	16	true	1	true	15	true
68113	160558271484375	78146078125	15	true	3	true	10	true
68112	165891796875	7871246875	12	true	0	false	14	true
68110	645998291015625	714988671875	11	true	0	false	10	true
68109	151982529296875	76660703125	16	true	1	true	10	true
68108	1439513671875	765758984375	12	true	1	true	13	true
68103	17705330078125	7872865625	7	true	0	false	10	true
68100	17366935546875	771178828125	9	true	0	false	17	true
68099	144506796875	74600109375	15	true	1	true	9	true
68098	142493310546875	754798125	11	true	1	true	13	true
68095	142008408203125	786744453125	14	true	4	true	11	true
68094	14483724609375	78124125	8	true	1	true	18	true
68092	15621943359375	79161671875	9	true	0	false	21	true
68091	13655068359375	792025703125	11	true	1	true	15	true
68086	489034716796875	785892890625	10	true	1	true	16	true
68084	13855865234375	7400265625	16	true	0	false	10	true
68082	1291880859375	770524921875	17	true	0	false	16	true
68080	18909154296875	77693015625	11	true	0	false	18	true
68078	563176220703125	72401265625	20	true	0	false	14	true
68070	52999375	704799921875	10	true	1	true	9	true
68068	14302853515625	72873640625	16	true	0	false	11	true
68067	19085732421875	7096759375	15	true	2	true	14	true
68066	2791459228515620	715351796875	14	true	1	true	13	true
68065	11855837890625	759210859375	10	true	0	false	9	true
68064	125663134765625	75550375	15	true	0	false	13	true
68062	1131885546875	7554409375	12	true	0	false	10	true
68060	304256982421875	70120328125	11	true	1	true	16	true
68056	19897470703125	72432.75	14	true	0	false	17	true
68054	36583056640625	7037540625	14	true	0	false	11	true
68053	2142579833984370	699609140625	10	true	0	false	14	true
68050	2876427734375	69031140625	12	true	1	true	12	true
68048	2201663818359370	6881884375	14	true	2	true	7	true
68047	3219322998046870	724208984375	10	true	3	true	8	true
68042	10411009765625	75054984375	12	true	0	false	13	true
68040	10362912109375	79155.25	12	true	0	false	10	true
68038	594146826171875	7908571875	9	true	0	false	13	true
68036	10249328125	71331921875	12	true	0	false	3	true
68034	1762912109375	762778515625	12	true	3	true	11	true
68033	19889080078125	778432265625	9	true	0	false	14	true
68032	1985973828125	788926484375	29	true	2	true	11	true
68030	20880.5	78108484375	6	true	1	true	21	true
68026	15133935546875	727274921875	9	true	1	true	8	true
68024	8543197631835930	7025359375	6	true	1	true	15	true
68022	145689775390625	716612734375	10	true	0	false	12	true
68021	12571095703125	735390390625	9	true	0	false	9	true
68019	6971507568359370	7860140625	4	true	0	false	15	true
68017	3831552490234370	672263046875	14	true	0	false	9	true
68016	3262127685546870	678331640625	11	true	3	true	11	true
68007	23585669921875	77843140625	5	true	1	true	9	true
68006	2273774609375	78603890625	14	true	0	false	17	true
68005	2238770703125	77914875	13	true	0	false	13	true
68003	18620275390625	76105875	10	true	0	false	10	true
68001	21731546875	771971484375	12	true	2	true	9	true
67999	935188671875	70465359375	9	true	7	true	16	true
67998	9412912109375	715740859375	8	true	0	false	11	true
67997	24363158203125	75168828125	12	true	0	false	12	true
67996	243111015625	76140890625	10	true	1	true	12	true
67993	1958353515625	751212890625	3	true	1	true	12	true
67992	20351978515625	7395421875	12	true	0	false	9	true
67987	2260007421875	7690978125	11	true	2	true	12	true
67983	2578733984375	78150015625	7	true	0	false	14	true
67982	25541025390625	770305390625	11	true	0	false	9	true
67981	2631647265625	774007578125	9	true	0	false	10	true
67977	8789986328125	72730953125	14	true	1	true	9	true
67976	746175634765625	717122890625	12	true	0	false	12	true
67972	21990306640625	75862796875	9	true	0	false	9	true
67971	510320751953125	676225859375	11	true	0	false	6	true
67970	449001220703125	683488984375	12	true	0	false	7	true
67966	23581091796875	791689296875	11	true	1	true	12	true
67963	215134453125	74581390625	10	true	0	false	6	true
67960	161058056640625	79320.5	6	true	0	false	15	true
67959	176467265625	7474584375	9	true	2	true	11	true
67957	968448486328125	684020703125	10	true	0	false	10	true
67956	1.91884e+16	67682734375	7	true	0	false	18	true
67953	159978427734375	7346915625	13	true	0	false	14	true
67952	1744882421875	738163359375	13	true	2	true	11	true
67950	23026248046875	759926796875	7	true	1	true	11	true
67946	419314453125	665645625	11	true	1	true	7	true
67945	538976513671875	686184453125	11	true	1	true	7	true
67942	20903482421875	753594140625	6	true	0	false	11	true
67940	825407421875	7085315625	11	true	0	false	11	true
67939	122658701171875	70454390625	14	true	0	false	6	true
67938	10869162109375	700071796875	9	true	0	false	13	true
67937	115346640625	707710234375	15	true	1	true	8	true
67935	9432595703125	68035921875	17	true	1	true	21	true
67934	87271728515625	68639421875	11	true	0	false	14	true
67930	75624365234375	694618828125	5	true	2	true	5	true
67928	185014609375	733645546875	17	true	2	true	9	true
67927	1297265234375	69567.5	6	true	0	false	10	true
67922	2506711328125	792513515625	5	true	0	false	14	true
67920	144629208984375	70158390625	12	true	1	true	5	true
67917	291749755859375	658185859375	12	true	0	false	8	true
67914	23460599609375	74349359375	9	true	1	true	12	true
67912	13190796875	71360796875	8	true	0	false	13	true
67911	20154740234375	725248359375	12	true	0	false	10	true
67908	133451748046875	678309296875	9	true	0	false	3	true
67907	91403828125	669683359375	13	true	1	true	7	true
67906	95582265625	65788984375	14	true	0	false	5	true
67901	28000064453125	76412203125	10	true	0	false	11	true
67900	26624923828125	759409765625	5	true	1	true	9	true
67899	29043515625	76158265625	8	true	1	true	8	true
67898	30047142578125	76682015625	10	true	0	false	13	true
67896	22804173828125	750965546875	12	true	0	false	5	true
67893	27474240234375	776054765625	11	true	0	false	17	true
67892	27463724609375	787246484375	11	true	0	false	8	true
67888	30204732421875	756299921875	14	true	1	true	7	true
67885	28523890625	7472140625	9	true	1	true	9	true
67882	98915380859375	662640703125	7	true	0	false	9	true
67880	8399104614257810	673713984375	8	true	1	true	7	true
67879	121864775390625	692779140625	15	true	1	true	6	true
67877	120762490234375	684677734375	7	true	5	true	8	true
67873	30886115234375	76398125	7	true	2	true	11	true
67871	28765779296875	784433125	6	true	1	true	16	true
67870	303814609375	78717828125	6	true	0	false	14	true
67867	107668603515625	68658	9	true	1	true	8	true
67859	5182818359375	6273062890625	11	true	0	false	9	true
67858	42851455078125	6383489453125	11	true	0	false	10	true
67856	598574365234375	6278583984375	12	true	0	false	6	true
67855	1.79585e+16	64205546875	9	true	0	false	2	true
67851	118826455078125	67361671875	12	true	0	false	8	true
67850	10622142578125	6711178125	19	true	1	true	8	true
67846	26162265625	61804078125	13	true	0	false	9	true
67844	25960025390625	7436978125	10	true	1	true	9	true
67842	28427865234375	728857578125	11	true	1	true	6	true
67841	48772724609375	660333046875	12	true	0	false	9	true
67840	49182939453125	6532045703125	1	true	0	false	9	true
67837	31093478515625	739800234375	12	true	0	false	6	true
67836	2995612109375	7359403125	15	true	0	false	9	true
67834	29383990234375	749814453125	8	true	0	false	8	true
67831	246859921875	731916171875	8	true	2	true	4	true
67829	3337863671875	7756184375	8	true	0	false	10	true
67828	3435935546875	787603984375	6	true	0	false	12	true
67827	31703669921875	787662578125	6	true	0	false	11	true
67826	3296871875	79062.75	7	true	1	true	8	true
67823	31877021484375	77335.5	6	true	1	true	12	true
67819	17342296875	700474453125	10	true	0	false	3	true
67818	17148162109375	71708078125	10	true	1	true	7	true
67815	22016365234375	73950203125	6	true	1	true	11	true
67813	18096322265625	715964140625	10	true	0	false	7	true
67811	774800390625	64363	9	true	0	false	6	true
67810	670692724609375	656059765625	9	true	0	false	5	true
67808	795417724609375	658226796875	8	true	2	true	10	true
67806	677995263671875	641833828125	8	true	2	true	3	true
67804	58191240234375	652734609375	13	true	0	false	6	true
67802	684969970703125	674094609375	12	true	0	false	7	true
67798	23129525390625	727551015625	16	true	0	false	8	true
67796	27379099609375	72956140625	9	true	1	true	14	true
67794	1870215234375	704791328125	9	true	1	true	5	true
67793	3323066015625	7537415625	6	true	0	false	10	true
67792	338207578125	74209.5	9	true	0	false	7	true
67791	34113015625	72656796875	3	true	0	false	10	true
67788	350438359375	7398728125	9	true	4	true	10	true
67784	143962587890625	66453.75	7	true	0	false	1	true
67782	79479931640625	679113125	10	true	0	false	5	true
67781	20530921875	713482109375	8	true	2	true	5	true
67780	2228172265625	70611.75	9	true	0	false	6	true
67776	34829671875	76062828125	7	true	0	false	7	true
67774	225337109375	715180625	10	true	0	false	4	true
67772	513869287109375	642459140625	13	true	0	false	6	true
67771	112112890625	656458671875	9	true	1	true	4	true
67770	1205900390625	6584896875	12	true	0	false	6	true
67767	1712564208984370	6008044921875	15	true	0	false	8	true
67766	1.23123e+16	614163203125	13	true	0	false	9	true
67764	9160264282226560	626585234375	11	true	0	false	17	true
67760	32753966796875	743824375	3	true	1	true	10	true
67758	3487192578125	71231484375	8	true	2	true	7	true
67757	1696420703125	69202046875	11	true	0	false	6	true
67754	26423373046875	732503515625	8	true	0	false	8	true
67752	1.02094e+16	5928605859375	11	true	0	false	7	true
67750	81989599609375	631505703125	7	true	0	false	9	true
67748	16920998046875	672107421875	11	true	0	false	9	true
67746	196606015625	6984559375	8	true	1	true	5	true
67741	18435203125	6872178125	12	true	0	false	6	true
67734	2554515234375	71333671875	10	true	0	false	5	true
67731	29451326171875	69940203125	5	true	0	false	5	true
67730	27829095703125	71347609375	4	true	0	false	8	true
67728	267956328125	698141328125	15	true	0	false	3	true
67725	3653894921875	776665859375	2	true	0	false	11	true
67722	72445361328125	628171015625	17	true	0	false	0	false
67720	20715109375	692621015625	10	true	0	false	7	true
67719	30605490234375	6793165625	10	true	0	false	6	true
67714	368458984375	739194453125	6	true	0	false	4	true
67712	37859734375	75700484375	5	true	1	true	11	true
67711	3887692578125	71335515625	5	true	0	false	8	true
67710	3838123046875	72417484375	10	true	0	false	7	true
67706	3915880078125	736823984375	6	true	1	true	6	true
67703	3712451171875	70148265625	3	true	2	true	8	true
67702	386906484375	70246390625	6	true	0	false	10	true
67700	3605923046875	724439921875	8	true	0	false	5	true
67696	3900196875	758249765625	4	true	2	true	12	true
67694	3871268359375	689743125	17	true	2	true	4	true
67688	323172734375	723537421875	5	true	0	false	8	true
67687	1982723828125	6812971875	14	true	1	true	4	true
67686	2059358203125	683582578125	12	true	0	false	4	true
67682	4109810546875	7221903125	4	true	0	false	8	true
67680	17559216796875	653758359375	10	true	0	false	0	false
67678	17533537109375	6360388671875	8	true	1	true	1	true
67674	30607345703125	710570625	8	true	0	false	3	true
67673	327890703125	70330875	7	true	0	false	11	true
67672	3453061328125	68512359375	6	true	0	false	6	true
67668	279067421875	686795234375	5	true	1	true	4	true
67666	198253671875	640616484375	9	true	0	false	2	true
67664	98370107421875	6447028515625	7	true	0	false	4	true
67663	1898030078125	6665990625	9	true	1	true	1	true
67662	18724580078125	67547	9	true	1	true	6	true
67661	20468076171875	6617921875	13	true	0	false	3	true
67654	35642234375	68963953125	4	true	0	false	5	true
67653	4159136328125	76301171875	5	true	1	true	3	true
67652	4316151171875	76712640625	8	true	0	false	9	true
67650	42898765625	74364203125	6	true	0	false	7	true
67648	42035859375	7781665625	4	true	0	false	15	true
67646	4041340625	7548953125	6	true	0	false	8	true
67642	152852275390625	653369453125	10	true	0	false	4	true
67640	2079749609375	673974609375	9	true	1	true	5	true
67639	2413046484375	696226015625	11	true	0	false	11	true
67634	395192265625	775905546875	4	true	1	true	9	true
67632	44113234375	7343571875	1	true	0	false	7	true
67631	25068849609375	686978515625	6	true	1	true	5	true
67629	96006982421875	618281171875	10	true	0	false	3	true
67628	94861064453125	6012528125	9	true	0	false	3	true
67625	113474814453125	6255959375	15	true	1	true	1	true
67623	265851171875	666497578125	9	true	0	false	7	true
67622	2741126953125	655510625	7	true	0	false	3	true
67616	729213134765625	6139558984375	6	true	0	false	7	true
67614	4355513671875	7163246875	4	true	2	true	8	true
67612	4045897265625	69590515625	2	true	0	false	3	true
67611	4225999609375	694993046875	9	true	0	false	10	true
67608	119505029296875	643992578125	9	true	0	false	6	true
67606	4073030859375	733551484375	4	true	0	false	10	true
67604	87164580078125	615548984375	12	true	0	false	4	true
67602	222905703125	659343046875	12	true	1	true	1	true
67600	13544822265625	6392555078125	3	true	0	false	8	true
67598	231735625	701610546875	11	true	0	false	8	true
67596	3304506640625	68144203125	6	true	0	false	5	true
67594	15344958984375	63624546875	10	true	0	false	3	true
67592	806585986328125	6009884375	8	true	0	false	5	true
67590	42011875	708349921875	5	true	0	false	8	true
67586	4038065234375	74593625	2	true	0	false	14	true
67585	45062314453125	5871115625	11	true	0	false	2	true
67584	432551171875	6061351953125	17	true	0	false	6	true
67582	58158056640625	60701.75	10	true	0	false	1	true
67581	1951080078125	62090734375	9	true	0	false	4	true
67577	4505640625	74879078125	5	true	1	true	10	true
67569	4456473046875	70510140625	3	true	0	false	2	true
67568	46065546875	71701109375	4	true	1	true	5	true
67567	468918828125	729800546875	5	true	0	false	5	true
67565	23049453125	68533734375	11	true	0	false	2	true
67563	470955234375	705479375	2	true	1	true	14	true
67562	482050546875	695016875	0	false	1	true	10	true
67560	4655805859375	6968665625	4	true	0	false	9	true
67553	435704609375	678771484375	4	true	0	false	5	true
67552	4147360546875	655892109375	2	true	0	false	4	true
67551	3997923828125	6611784375	8	true	0	false	5	true
67550	389160546875	65073515625	9	true	0	false	3	true
67546	314146728515625	583842734375	13	true	0	false	5	true
67543	3756108203125	663736953125	6	true	0	false	6	true
67542	3684631640625	6771709375	10	true	2	true	6	true
67540	3818759375	6391530859375	9	true	1	true	5	true
67538	401289453125	64311421875	7	true	0	false	6	true
67534	3642997265625	63602359375	10	true	2	true	2	true
67532	3326714453125	668790703125	8	true	0	false	3	true
67530	458597119140625	5621962109375	6	true	0	false	3	true
67529	36027734375	655278125	9	true	1	true	1	true
67527	15824677734375	6141861328125	7	true	0	false	5	true
67526	17498583984375	6161901953125	4	true	0	false	0	false
67523	241721484375	62161328125	9	true	1	true	5	true
67522	22277693359375	629293671875	7	true	0	false	6	true
67518	4730267578125	551081953125	10	true	0	false	0	false
67516	34855890625	65704453125	5	true	0	false	3	true
67513	429471640625	6204066796875	5	true	0	false	6	true
67512	414371328125	635233046875	4	true	2	true	3	true
67511	44852515625	631712578125	5	true	1	true	2	true
67510	462360390625	6231416796875	4	true	0	false	12	true
67508	4523071484375	610221953125	3	true	0	false	7	true
67507	47473484375	633848203125	1	true	1	true	5	true
67500	347915185546875	5526096875	5	true	1	true	2	true
67499	7346994140625	58035984375	4	true	0	false	3	true
67497	465180078125	591050546875	6	true	0	false	5	true
67494	483793515625	6056854296875	0	false	0	false	7	true
67491	23582140625	6700503125	11	true	0	false	5	true
67490	24322703125	6520462109375	6	true	1	true	3	true
67487	4886805078125	65378.25	6	true	1	true	6	true
67486	4913300390625	6326446484375	5	true	0	false	7	true
67484	4880290234375	677808125	6	true	0	false	8	true
67480	4001885546875	7917621875	5	true	0	false	9	true
67479	472240390625	66787046875	3	true	0	false	9	true
67477	207058671875	6138069140625	5	true	0	false	5	true
67474	13543244140625	6172238671875	4	true	0	false	4	true
67473	4143450390625	6184540234375	4	true	2	true	6	true
67471	1.3129e+16	551300078125	10	true	2	true	3	true
67470	1.31147e+16	5433580859375	15	true	0	false	0	false
67469	5921705932617180	5661413671875	9	true	1	true	4	true
67467	1635823486328120	52223875	7	true	0	false	1	true
67464	3234788330078120	5131806640625	6	true	0	false	5	true
67459	3017465625	6422958984375	3	true	0	false	3	true
67458	28751599609375	63531828125	9	true	0	false	2	true
67456	30213806640625	6609753125	11	true	1	true	2	true
67455	3048296484375	6105015625	5	true	1	true	4	true
67454	3099134765625	6259850390625	9	true	0	false	1	true
67448	464298203125	749171484375	3	true	0	false	11	true
67447	11852626953125	601962890625	6	true	1	true	2	true
67446	13396658203125	594486484375	7	true	0	false	3	true
67443	26201361328125	634658671875	5	true	0	false	2	true
67442	2729251171875	62429125	4	true	0	false	2	true
67441	25632880859375	5442817578125	9	true	0	false	1	true
67436	27785580078125	6102694921875	1	true	0	false	4	true
67435	463424765625	6759409375	4	true	0	false	5	true
67432	428945234375	5929227734375	7	true	0	false	2	true
67431	4867541796875	5660304296875	1	true	0	false	3	true
67430	4840266015625	5770749609375	8	true	0	false	4	true
67427	1817970703125	6019133984375	11	true	1	true	1	true
67424	31429955078125	6522071484375	8	true	0	false	7	true
67422	666426025390625	568432421875	8	true	0	false	4	true
67420	25626556640625	620585703125	8	true	0	false	1	true
67418	103977783203125	5899880078125	9	true	0	false	3	true
67416	482658125	743975859375	5	true	0	false	6	true
67413	341250390625	613985390625	8	true	0	false	0	false
67412	328980859375	6381565234375	9	true	1	true	2	true
67408	488124609375	5312475390625	6	true	0	false	3	true
67406	440025234375	651243671875	4	true	0	false	6	true
67405	10765302734375	4904793359375	6	true	1	true	3	true
67404	208338916015625	50399046875	7	true	0	false	3	true
67403	87461796875	5683706640625	5	true	0	false	1	true
67402	921982421875	582518359375	2	true	0	false	11	true
67396	4569813671875	567249296875	7	true	0	false	4	true
67395	43987703125	5678434375	11	true	0	false	5	true
67392	19559.25	6028001953125	9	true	1	true	1	true
67391	4105429296875	5998673046875	6	true	0	false	1	true
67389	24420462890625	5974632421875	9	true	0	false	1	true
67388	25923171875	603302109375	9	true	1	true	3	true
67384	3108900390625	4979326953125	4	true	0	false	1	true
67382	41792921875	57042921875	7	true	0	false	3	true
67381	23143216796875	6074538671875	12	true	1	true	2	true
67378	395611640625	6099016796875	1	true	0	false	7	true
67376	474642421875	5587600390625	7	true	0	false	1	true
67374	48683953125	5889616015625	8	true	0	false	5	true
67373	145129853515625	60282625	8	true	0	false	5	true
67372	162120263671875	5935563671875	7	true	0	false	1	true
67370	119476025390625	562062734375	2	true	1	true	1	true
67366	88430224609375	547888046875	6	true	0	false	1	true
67365	29415798828125	6010358203125	2	true	0	false	6	true
67362	154365322265625	570482265625	6	true	0	false	3	true
67361	50365107421875	498044921875	6	true	1	true	2	true
67359	595912646484375	51600.75	6	true	0	false	4	true
67357	18250671875	570012578125	9	true	1	true	0	false
67356	173140859375	56011515625	17	true	1	true	2	true
67355	19167296875	567636328125	9	true	0	false	2	true
67352	188299375	58593625	2	true	1	true	4	true
67348	13939240234375	5438604296875	7	true	0	false	1	true
67346	4303414453125	5489726171875	3	true	0	false	1	true
67344	2132687109375	588818203125	9	true	0	false	1	true
67342	339559375	5800603125	16	true	0	false	1	true
67340	469916875	5467155859375	7	true	0	false	5	true
67338	40439265625	5555965625	6	true	0	false	1	true
67336	492812734375	546895078125	8	true	0	false	3	true
67333	3603953515625	5950961328125	7	true	0	false	2	true
67332	3663309765625	609592890625	8	true	0	false	3	true
67328	41496796875	5431703125	5	true	0	false	1	true
67326	650153125	487523125	8	true	0	false	3	true
67325	760296728515625	523401796875	5	true	0	false	4	true
67323	48354875	535338515625	4	true	0	false	4	true
67320	4538097265625	5526005078125	4	true	0	false	2	true
67318	16390.25	5409021484375	6	true	1	true	1	true
67317	4729890625	5221975390625	9	true	0	false	0	false
67316	4721930078125	501476328125	5	true	0	false	2	true
67314	481829609375	48692125	3	true	1	true	2	true
67311	4881213671875	5145366796875	3	true	0	false	2	true
67307	8819307861328120	4666461328125	2	true	0	false	7	true
67306	1.88117e+16	4555174609375	5	true	0	false	4	true
67305	9925714721679680	4221957421875	2	true	0	false	3	true
67304	1.14702e+16	441140625	4	true	1	true	7	true
67303	3260170166015620	43855421875	5	true	0	false	2	true
67299	3911209375	5851186328125	7	true	0	false	1	true
67294	31396064453125	5838508984375	5	true	0	false	2	true
67293	453280546875	4858653125	7	true	0	false	1	true
67291	13901560546875	4978775390625	1	true	0	false	3	true
67290	149258359375	5249553125	7	true	0	false	0	false
67287	383815703125	5639677734375	4	true	0	false	0	false
67284	26710763671875	569866015625	3	true	0	false	3	true
67283	279561328125	545564453125	4	true	0	false	3	true
67278	21335060546875	54972484375	4	true	1	true	0	false
67276	46266552734375	464687578125	4	true	0	false	0	false
67274	28717501953125	5222799609375	4	true	0	false	1	true
67273	9702712890625	51741578125	7	true	0	false	4	true
67272	110073515625	5052054296875	4	true	0	false	2	true
67271	103654130859375	4568071484375	8	true	0	false	1	true
67270	9454.25	462780859375	9	true	0	false	0	false
67268	725866943359375	470264375	8	true	0	false	1	true
67263	235662265625	5462073828125	5	true	0	false	2	true
67262	2349926171875	5238458203125	4	true	1	true	2	true
67259	361301484375	5554381640625	3	true	0	false	2	true
67258	37131953125	5392817578125	7	true	1	true	0	false
67254	3184453515625	522796796875	2	true	0	false	1	true
67253	3688996484375	5739154296875	5	true	1	true	4	true
67250	4725630859375	46926640625	5	true	0	false	5	true
67249	25140001953125	530751484375	6	true	0	false	2	true
67244	3335314453125	5561658203125	4	true	0	false	1	true
67243	490956953125	4455520703125	58	true	1	true	10	true
67242	4765748828125	4326775390625	4	true	0	false	1	true
67241	84361611328125	4304418359375	3	true	0	false	1	true
67236	3351262109375	5257145703125	7	true	0	false	0	false
67234	29805626953125	502463671875	10	true	0	false	1	true
67232	4576001171875	4433390625	8	true	0	false	2	true
67231	3260691650390620	3747678125	5	true	0	false	1	true
67230	2535390625	3895363671875	0	false	0	false	2	true
67225	1.38143e+16	3667973046875	2	true	0	false	3	true
67223	383483671875	4996852734375	5	true	0	false	2	true
67222	39936078125	514948984375	5	true	0	false	2	true
67220	4199906640625	5101261328125	3	true	0	false	1	true
67219	423978203125	4841640625	2	true	0	false	1	true
67218	41541734375	4643673046875	6	true	0	false	2	true
67217	4248520703125	4471899609375	6	true	0	false	1	true
67213	399263046875	4978927734375	7	true	0	false	1	true
67210	3663928515625	4883061328125	7	true	0	false	1	true
67208	440512578125	507788828125	6	true	0	false	3	true
67205	1862655859375	52810046875	4	true	0	false	2	true
67204	2066068359375	51882015625	5	true	3	true	3	true
67199	3065672265625	48896453125	7	true	0	false	1	true
67198	32072576171875	47747859375	8	true	0	false	0	false
67196	3119302734375	466982109375	9	true	0	false	0	false
67193	2290533203125	4869379296875	5	true	0	false	0	false
67192	258363828125	467848046875	3	true	0	false	0	false
67188	4381290625	4278330078125	4	true	0	false	0	false
67186	18219755859375	4796701953125	21	true	0	false	1	true
67185	1172516015625	434789375	2	true	0	false	0	false
67184	117742060546875	416080234375	3	true	1	true	7	true
67183	143682412109375	4283466015625	5	true	0	false	2	true
67178	22082134765625	466340546875	2	true	0	false	0	false
67176	54325458984375	4090944921875	4	true	1	true	1	true
67174	89871259765625	3950969921875	2	true	0	false	0	false
67172	4650446484375	4069521484375	4	true	0	false	0	false
67170	158887998046875	4503064453125	2	true	0	false	1	true
67168	2850623046875	31573115234375	2	true	0	false	2	true
67166	30996544921875	4474416015625	3	true	0	false	0	false
67164	28588716796875	45707890625	4	true	0	false	1	true
67162	35704765625	434259296875	8	true	0	false	0	false
67160	775404345703125	3703497265625	2	true	0	false	1	true
67158	110683896484375	377393359375	2	true	0	false	0	false
67154	6351314453125	34182796875	1	true	0	false	0	false
67153	163570703125	27626142578125	2	true	0	false	0	false
67152	3591345947265620	25350939453125	2	true	0	false	1	true
67149	13719462890625	2320911328125	9	true	0	false	0	false
67148	1430724365234370	1977686328125	1	true	0	false	1	true
67144	2564146875	4362943359375	2	true	0	false	1	true
67142	1867619140625	4329965625	6	true	0	false	0	false
67140	529853076171875	28579875	2	true	0	false	2	true
67138	4077319921875	3872208203125	4	true	0	false	1	true
67136	2094611328125	4332697265625	4	true	0	false	0	false
67135	18035642578125	41104328125	5	true	0	false	1	true
67134	20643798828125	411686015625	3	true	0	false	3	true
67130	102491328125	31301083984375	0	false	0	false	11	true
67128	130481083984375	3287562109375	1	true	0	false	0	false
67127	17027521484375	3463550390625	6	true	0	false	1	true
67124	29094939453125	4261821484375	2	true	0	false	0	false
67123	78231689453125	2510078515625	0	false	0	false	1	true
67121	19485865234375	38876609375	4	true	0	false	0	false
67120	209258671875	373087734375	4	true	0	false	2	true
67108	628776318359375	21110529296875	11	true	0	false	0	false
67105	148234697265625	3637730078125	3	true	0	false	0	false
67103	415351875	334087578125	2	true	0	false	0	false
67100	12107.25	294104296875	2	true	0	false	0	false
67099	37750953125	381369609375	0	false	1	true	0	false
67096	19949119140625	3480737890625	2	true	0	false	0	false
67094	341942265625	36671171875	1	true	0	false	1	true
67093	27089607421875	38247359375	2	true	0	false	0	false
67092	3017912890625	3875640625	2	true	0	false	0	false
67090	24307849609375	3920579296875	2	true	0	false	0	false
67084	161086083984375	28637841796875	6	true	0	false	0	false
67082	4790834375	2388158203125	1	true	0	false	0	false
67080	97923681640625	2272330859375	4	true	0	false	1	true
67078	383434765625	2943859375	1	true	0	false	0	false
67077	5217837890625	16906244140625	5	true	1	true	1	true
67075	2859316162109370	12756587890625	4	true	0	false	0	false
67074	1.3519e+16	1227687109375	8	true	1	true	5	true
67072	214213818359375	10320767578125	4	true	0	false	0	false
67070	464951953125	10202833984375	6	true	0	false	0	false
67068	3366041015625	310079921875	1	true	0	false	0	false
67060	12607314453125	21040626953125	1	true	0	false	0	false
67059	23294	2502114453125	1	true	1	true	0	false
67054	27470453125	266648671875	2	true	0	false	0	false
67050	3757476953125	21552275390625	1	true	0	false	0	false
67049	207413828125	19260984375	1	true	0	false	0	false
67046	139072197265625	10721314453125	1	true	0	false	0	false
67044	255196484375	21534453125	16	true	0	false	0	false
67041	1541523681640620	5236779296875	2	true	0	false	0	false
67038	2086439453125	116088759765625	3	true	0	false	0	false
67030	29538861328125	117443359375	7	true	0	false	0	false
67027	356391953125	92304951171875	1	true	0	false	0	false
67022	2714469921875	6281.5	0	false	0	false	10	true
67020	37218.25	7765536499023430	15	true	0	false	0	false
