# Supplementary material for: A Novel Liquid Biopsy Method Based on Specific Combinations of Vesicular Markers Allows Us to Discriminate Prostate Cancer from Hyperplasia
Source: Cells. 2024 Jul 31;13(15):1286. doi: 10.3390/cells13151286 (PMC11311686; doi:10.3390/cells13151286)
Supplement: Supplementary file 1 [file cells-13-01286-s001.zip › Dataset S1-Raw data CODI BiliGeCT Prostata/Raw data CODI BiliGeCT Prostata/100223_STAT3_Cyclin_D1_IIexp_PR20-13-3__counting_scatter.xlsx]

## Sheet: 100223_STAT3_Cyclin_D1_IIexp_PR
counting parameters
radius (nm)	300
bin width (nm)	20
locs in bin threshold	1
active channels
channel name	channel reference	min	max
Channel 0	ch0	1	10000000
Channel 1	ch1	1	10000000
Channel 2	ch2	1	10000000
clusters are positive for a channel if their counts fall within min (inclusive) and max (exclusive) for that channel
	population phenotypes	number of clusters
triple positive	Channel 0, Channel 1, Channel 2	85
double positive	Channel 0, Channel 1	7
double positive	Channel 0, Channel 2	244
double positive	Channel 1, Channel 2	1
single positive	Channel 0	70
single positive	Channel 1	0
single positive	Channel 2	2
	total positive clusters	409
10 clusters were negative for every channel
all positive clusters are listed here
columns show counts and positivity for channels with thresholds switched on
to see the full data including negative clusters please export a csv from the counting histogram rather than the counting scatter plot
cluster id	centroid x (nm)	centroid y (nm)	count for Channel 0	positive for Channel 0	count for Channel 1	positive for Channel 1	count for Channel 2	positive for Channel 2
53539	44961181640625	766339453125	14	true	0	false	17	true
53538	589570849609375	761349296875	10	true	1	true	14	true
53536	3273107666015620	760651484375	12	true	0	false	12	true
53535	3298562744140620	74793453125	12	true	0	false	14	true
53534	28524921875	73813984375	11	true	1	true	15	true
53532	2755331298828120	72351171875	10	true	1	true	15	true
53530	5197578125	7463684375	9	true	0	false	19	true
53528	2397147216796870	71314984375	11	true	0	false	16	true
53526	421656640625	727126171875	8	true	0	false	17	true
53523	3211796630859370	7701465625	7	true	0	false	14	true
53521	616757861328125	753558046875	11	true	0	false	12	true
53518	47097314453125	778738984375	14	true	0	false	13	true
53514	1.38485e+16	732904296875	11	true	0	false	12	true
53513	72264814453125	7876203125	13	true	0	false	14	true
53512	661781787109375	778378828125	8	true	1	true	12	true
53510	6537859375	762559609375	6	true	0	false	12	true
53508	747400732421875	77327046875	7	true	0	false	12	true
53507	623136328125	7916440625	14	true	0	false	14	true
53498	1265364013671870	766014453125	6	true	0	false	15	true
53491	669762841796875	7207571875	12	true	0	false	16	true
53490	550079248046875	719293671875	17	true	0	false	6	true
53488	3987935302734370	784966953125	8	true	0	false	10	true
53482	534790673828125	729020234375	12	true	0	false	11	true
53477	81478134765625	754935625	7	true	0	false	23	true
53476	7741435546875	7600959375	13	true	0	false	17	true
53460	66387607421875	7455496875	6	true	0	false	17	true
53458	732156201171875	7348609375	13	true	1	true	9	true
53452	284783642578125	782782265625	17	true	0	false	11	true
53450	3854262451171870	71441828125	16	true	0	false	10	true
53448	103611611328125	770596875	9	true	0	false	13	true
53447	1429031640625	783916875	9	true	1	true	19	true
53446	13504712890625	7800840625	9	true	0	false	10	true
53444	147386845703125	7690259375	14	true	0	false	12	true
53442	1370411328125	764015390625	11	true	3	true	6	true
53441	68293193359375	705689140625	9	true	2	true	12	true
53438	15169384765625	762749921875	8	true	0	false	10	true
53437	5851435546875	710344921875	18	true	2	true	6	true
53436	526057373046875	706356796875	8	true	0	false	11	true
53432	45744111328125	7089796875	10	true	1	true	10	true
53424	161131494140625	784382734375	6	true	1	true	13	true
53422	1.16648e+16	7054690625	14	true	1	true	6	true
53420	18352490234375	785288828125	9	true	2	true	11	true
53419	118846171875	742052109375	11	true	4	true	8	true
53418	129862705078125	746614609375	13	true	1	true	5	true
53416	141953701171875	75137359375	10	true	0	false	6	true
53414	7730953125	70365640625	13	true	1	true	8	true
53411	152925205078125	7457678125	17	true	0	false	6	true
53410	146171689453125	7431865625	16	true	0	false	6	true
53409	1635832421875	75449484375	7	true	1	true	14	true
53408	1714130859375	757958984375	13	true	2	true	7	true
53407	17258333984375	77223828125	11	true	0	false	13	true
53406	17982134765625	7668071875	15	true	0	false	6	true
53400	1463292578125	733693046875	12	true	0	false	6	true
53399	1327069921875	734496953125	10	true	0	false	7	true
53398	132034130859375	718658515625	9	true	0	false	7	true
53394	19137880859375	753803515625	13	true	0	false	7	true
53393	136561337890625	727397578125	12	true	0	false	8	true
53390	1218933984375	7154646875	10	true	1	true	7	true
53386	1881637890625	792313125	13	true	2	true	8	true
53385	1.71418e+16	787449140625	5	true	0	false	15	true
53384	796509765625	78485484375	8	true	0	false	16	true
53380	6221104736328120	7232596875	12	true	0	false	10	true
53378	5562251586914060	731560859375	8	true	0	false	6	true
53376	631854931640625	6964896875	8	true	1	true	9	true
53374	3857106201171870	69810	6	true	0	false	17	true
53372	126871416015625	79277484375	7	true	0	false	11	true
53368	83929619140625	70726.75	14	true	0	false	8	true
53365	292074462890625	6514200390625	12	true	0	false	10	true
53364	3983188232421870	657762578125	12	true	0	false	8	true
53363	2328938232421870	658004375	14	true	1	true	6	true
53361	3681470458984370	6455806640625	10	true	2	true	6	true
53358	861076953125	717128125	9	true	1	true	13	true
53356	299226904296875	678617890625	12	true	0	false	11	true
53353	1.43016e+16	691554921875	5	true	0	false	7	true
53351	112456103515625	702690625	12	true	0	false	6	true
53350	103870263671875	6975959375	12	true	0	false	15	true
53349	1.30002e+16	656326796875	14	true	0	false	2	true
53347	112268955078125	72174171875	14	true	0	false	9	true
53346	99518876953125	713999296875	9	true	0	false	10	true
53341	100333193359375	72595.75	9	true	0	false	9	true
53340	94964609375	7308384375	16	true	1	true	3	true
53334	1638605078125	734167734375	12	true	0	false	9	true
53333	75121162109375	693407265625	6	true	0	false	8	true
53332	87933291015625	69783875	8	true	0	false	11	true
53328	15749501953125	72445390625	11	true	1	true	7	true
53326	1117776611328120	6394071875	8	true	1	true	8	true
53324	1857846875	736758671875	14	true	0	false	7	true
53322	188616953125	72822.25	9	true	0	false	11	true
53321	50738818359375	683240546875	12	true	0	false	8	true
53320	522530615234375	691923828125	11	true	2	true	5	true
53317	132566220703125	698509140625	5	true	0	false	19	true
53316	143226533203125	70277421875	11	true	0	false	11	true
53315	162863125	696597890625	11	true	1	true	5	true
53314	161594814453125	7037471875	14	true	0	false	1	true
53312	16191501953125	7133903125	9	true	0	false	8	true
53310	148014140625	71648609375	9	true	0	false	6	true
53309	146124755859375	626494453125	12	true	1	true	7	true
53308	2643404541015620	6206835546875	12	true	0	false	11	true
53302	310088232421875	6296087890625	11	true	0	false	11	true
53299	21273234375	7852078125	5	true	1	true	13	true
53298	20262716796875	788694296875	2	true	0	false	7	true
53296	22233447265625	790635078125	10	true	2	true	8	true
53294	22681056640625	777198828125	6	true	0	false	8	true
53292	2343062109375	7746971875	7	true	0	false	11	true
53290	20649751953125	774056015625	6	true	0	false	12	true
53288	19380291015625	769807265625	7	true	1	true	12	true
53285	24071341796875	76583125	3	true	0	false	12	true
53283	21205001953125	730542265625	6	true	1	true	9	true
53282	21896728515625	734314609375	11	true	0	false	11	true
53281	21361076171875	74474546875	7	true	0	false	5	true
53277	24527109375	759149921875	8	true	0	false	9	true
53271	211559453125	761429921875	8	true	1	true	10	true
53268	121220615234375	684754375	9	true	0	false	4	true
53266	582017626953125	67256796875	11	true	1	true	3	true
53264	24851984375	78766734375	14	true	0	false	11	true
53261	13291634765625	66672734375	12	true	1	true	1	true
53260	138343818359375	678164765625	12	true	0	false	4	true
53259	146413779296875	68654484375	7	true	0	false	5	true
53254	255952109375	793309765625	4	true	2	true	11	true
53253	24197529296875	7220940625	10	true	0	false	3	true
53252	23976791015625	735011171875	12	true	0	false	7	true
53250	22783341796875	7247396875	7	true	0	false	4	true
53249	202626171875	727804296875	11	true	0	false	8	true
53246	23214412109375	710629765625	8	true	1	true	6	true
53235	2264780078125	70308046875	10	true	0	false	4	true
53231	2977226953125	787970625	5	true	1	true	14	true
53230	2814490234375	787848515625	4	true	1	true	7	true
53228	17556021484375	7117590625	12	true	0	false	5	true
53227	96564921875	66906734375	10	true	1	true	7	true
53226	8948265625	67579234375	7	true	2	true	7	true
53224	27285556640625	767511875	5	true	1	true	11	true
53223	809229052734375	6810896875	8	true	0	false	4	true
53218	27739099609375	746945546875	9	true	0	false	4	true
53216	28834177734375	7476953125	5	true	0	false	7	true
53215	2948546484375	76947.75	5	true	0	false	10	true
53210	47700439453125	6408941796875	10	true	0	false	4	true
53208	22060638671875	7080015625	8	true	0	false	8	true
53207	30286791015625	76500578125	7	true	0	false	7	true
53206	3120277734375	76559234375	7	true	1	true	8	true
53204	31707783203125	77547921875	3	true	1	true	7	true
53201	3438816796875	758659765625	3	true	0	false	10	true
53200	357725703125	76178109375	10	true	0	false	9	true
53198	32818703125	76098375	5	true	0	false	10	true
53196	347645625	776124375	5	true	1	true	6	true
53192	31104021484375	736701953125	5	true	0	false	9	true
53186	259142421875	7139109375	6	true	0	false	5	true
53185	66486845703125	6525587890625	2	true	0	false	5	true
53184	92270859375	65046671875	9	true	1	true	5	true
53180	3229380078125	750847578125	2	true	0	false	8	true
53164	9845974731445310	60492859375	10	true	0	false	8	true
53163	2791625244140620	587114140625	1	true	0	false	2	true
53162	35794560546875	61400234375	10	true	0	false	1	true
53159	438990869140625	630851953125	8	true	2	true	3	true
53158	59524462890625	62653828125	8	true	0	false	8	true
53152	54950029296875	61044421875	8	true	0	false	2	true
53151	19941134765625	715247890625	14	true	0	false	4	true
53150	1926979296875	696178828125	5	true	1	true	5	true
53148	19895408203125	68412609375	8	true	0	false	4	true
53145	157801728515625	67070171875	9	true	0	false	6	true
53142	120812841796875	662804765625	9	true	3	true	0	false
53141	3708715625	75305734375	3	true	1	true	7	true
53140	3678590625	76612171875	5	true	0	false	10	true
53138	360792734375	776581875	18	true	0	false	9	true
53134	26023634765625	74388421875	9	true	0	false	7	true
53132	100559140625	6847609375	11	true	0	false	7	true
53130	1688046875	6792884375	5	true	1	true	5	true
53129	851028515625	6371687890625	12	true	0	false	5	true
53125	2709453515625	729445234375	7	true	0	false	7	true
53124	260158203125	723759765625	4	true	0	false	9	true
53123	28988892578125	721158515625	3	true	0	false	7	true
53120	249876328125	699936953125	11	true	0	false	7	true
53116	29719728515625	7393640625	5	true	0	false	8	true
53112	769230859375	615485078125	11	true	0	false	2	true
53111	3329913671875	73403.75	5	true	0	false	5	true
53108	3062544921875	724474765625	6	true	0	false	8	true
53107	650710205078125	6012108203125	11	true	0	false	1	true
53106	7459779296875	5974159375	10	true	0	false	3	true
53102	2786768359375	71394125	4	true	2	true	4	true
53101	337992109375	771431640625	5	true	0	false	9	true
53100	3329605078125	783468046875	5	true	1	true	5	true
53096	294768828125	704066953125	11	true	0	false	4	true
53094	2181391015625	69038625	8	true	0	false	7	true
53093	2259797265625	68371234375	7	true	0	false	2	true
53090	38227828125	77081078125	4	true	0	false	11	true
53089	3539389453125	789779140625	6	true	1	true	7	true
53087	30990806640625	7025365625	8	true	0	false	5	true
53084	331319765625	7163134375	7	true	1	true	2	true
53081	19564017578125	665866875	7	true	0	false	2	true
53078	92881259765625	61476421875	9	true	1	true	3	true
53076	2118951953125	6728378125	6	true	0	false	3	true
53074	267569140625	691051484375	7	true	0	false	2	true
53073	100313388671875	627103359375	6	true	1	true	2	true
53072	1146168359375	6344926171875	13	true	0	false	3	true
53071	957006591796875	5471466796875	5	true	1	true	4	true
53068	12316732421875	6434958203125	9	true	0	false	4	true
53062	3579620703125	726649140625	5	true	0	false	6	true
53061	124375400390625	629547578125	6	true	0	false	5	true
53058	1216602734375	6134176171875	9	true	0	false	2	true
53056	13698642578125	642646015625	6	true	0	false	3	true
53055	19997158203125	5441821875	10	true	0	false	1	true
53052	107891787109375	642771015625	7	true	0	false	5	true
53047	41133953125	74678734375	4	true	1	true	5	true
53046	432357109375	73407421875	4	true	1	true	9	true
53044	18928806640625	64606.5	10	true	0	false	1	true
53042	40155484375	763752890625	5	true	0	false	7	true
53040	434225234375	75085625	5	true	0	false	11	true
53039	45592953125	743055859375	2	true	0	false	7	true
53036	4559968359375	727321640625	4	true	0	false	4	true
53034	3916196875	73816296875	3	true	0	false	9	true
53033	3273940234375	68490.75	7	true	0	false	3	true
53031	30766396484375	68511015625	7	true	1	true	5	true
53030	2996508203125	6784165625	10	true	0	false	4	true
53028	28664076171875	679467109375	3	true	0	false	4	true
53023	136510625	6274516015625	22	true	1	true	2	true
53020	3820427734375	718883125	5	true	0	false	5	true
53019	148589951171875	6367001171875	6	true	0	false	2	true
53007	4050533203125	677170625	4	true	0	false	2	true
53006	38296	6950215625	3	true	0	false	6	true
53000	4437496484375	7130690625	1	true	1	true	7	true
52999	35101140625	666179296875	6	true	0	false	0	false
52998	36923640625	66721921875	7	true	0	false	2	true
52994	35281796875	699912734375	5	true	0	false	3	true
52992	329700078125	6693659375	5	true	1	true	3	true
52988	56704267578125	5849991796875	9	true	0	false	2	true
52987	458394873046875	539781796875	9	true	1	true	4	true
52986	3828140869140620	5531612109375	7	true	0	false	2	true
52984	41766923828125	5670145703125	11	true	0	false	1	true
52981	40808296875	727408828125	2	true	0	false	9	true
52979	45857359375	703348203125	5	true	0	false	3	true
52978	4745295703125	703871640625	3	true	1	true	4	true
52976	4802557421875	72035828125	3	true	0	false	7	true
52974	4691346875	688728671875	4	true	0	false	9	true
52972	4538360546875	687050390625	2	true	0	false	7	true
52969	483981796875	68870453125	4	true	0	false	7	true
52968	491675703125	67647390625	4	true	0	false	7	true
52965	2400364453125	677375078125	6	true	2	true	1	true
52964	25581169921875	66924109375	7	true	0	false	5	true
52961	7311765625	571158359375	6	true	0	false	1	true
52960	589337646484375	5617973828125	8	true	0	false	1	true
52956	39418859375	786435859375	5	true	0	false	5	true
52954	4352471484375	76964515625	4	true	0	false	5	true
52953	1720966796875	6241360546875	4	true	1	true	2	true
52952	17291697265625	636066015625	11	true	0	false	3	true
52951	17868603515625	6099394140625	12	true	0	false	0	false
52946	10925083984375	599626953125	5	true	0	false	4	true
52944	435928203125	685121171875	4	true	1	true	5	true
52943	1944313671875	62533.5	7	true	0	false	4	true
52940	143612109375	519599765625	6	true	1	true	4	true
52938	19243595703125	5906803515625	5	true	0	false	0	false
52936	4296630078125	7031909375	5	true	1	true	6	true
52935	4658331640625	64233640625	4	true	0	false	5	true
52934	4511574609375	670897109375	3	true	0	false	8	true
52933	4381562890625	658616015625	5	true	1	true	5	true
52930	47718640625	653459765625	6	true	0	false	3	true
52926	406058203125	6366388671875	7	true	0	false	2	true
52924	21436251953125	632494609375	6	true	0	false	3	true
52922	2841220458984370	50444546875	8	true	0	false	2	true
52920	382359765625	6478608203125	2	true	2	true	2	true
52919	42973625	6294628515625	5	true	1	true	4	true
52918	410810078125	622125546875	4	true	1	true	3	true
52917	37358703125	627113203125	7	true	0	false	2	true
52912	389609453125	6177278515625	6	true	0	false	6	true
52910	4878284375	6382276953125	3	true	1	true	5	true
52909	302239111328125	5327941796875	11	true	0	false	2	true
52906	4257307421875	6032115234375	5	true	0	false	3	true
52899	20627048828125	61565171875	23	true	0	false	0	false
52897	458195859375	599167890625	1	true	0	false	5	true
52896	4591006640625	6178776171875	5	true	0	false	4	true
52895	485034296875	600837578125	2	true	0	false	5	true
52892	92402568359375	5885603515625	9	true	1	true	1	true
52888	22237283203125	6060264453125	6	true	0	false	0	false
52887	4640258203125	5777214453125	4	true	0	false	2	true
52884	4535806640625	563277421875	8	true	1	true	5	true
52883	23683556640625	633793671875	9	true	1	true	3	true
52882	25984240234375	6477948046875	8	true	1	true	3	true
52881	30187875	6521053125	7	true	1	true	1	true
52880	31830345703125	6489087109375	6	true	0	false	0	false
52879	9359400024414060	49289.25	4	true	0	false	5	true
52874	421658642578125	52119.75	14	true	0	false	1	true
52872	24856791015625	6270669140625	4	true	0	false	2	true
52870	279778359375	63899328125	6	true	0	false	0	false
52869	27740333984375	66234640625	7	true	0	false	3	true
52864	3459539453125	6462196875	2	true	0	false	2	true
52863	52531875	5254579296875	8	true	0	false	0	false
52861	17104623046875	591254296875	8	true	0	false	1	true
52858	25051763671875	6040801953125	6	true	0	false	1	true
52856	3802441015625	5937801953125	6	true	0	false	0	false
52854	42421125	5815403125	3	true	0	false	1	true
52852	44632640625	5760465234375	8	true	0	false	1	true
52850	441395556640625	506122734375	3	true	0	false	2	true
52849	113021279296875	5783884375	6	true	0	false	2	true
52848	109157177734375	5550399609375	7	true	0	false	3	true
52844	131604990234375	588018984375	8	true	0	false	1	true
52842	149800810546875	5828500390625	3	true	1	true	3	true
52840	3616754296875	596849921875	4	true	0	false	3	true
52838	2041669921875	597358671875	6	true	1	true	3	true
52836	346152265625	624233671875	5	true	0	false	1	true
52834	3354958203125	612283671875	4	true	0	false	2	true
52832	491207734375	738797265625	3	true	0	false	8	true
52831	4034932421875	5914351953125	9	true	1	true	0	false
52830	3968209765625	5696446875	5	true	0	false	3	true
52828	23586875	5869144921875	6	true	0	false	1	true
52824	1303953125	56318265625	7	true	0	false	0	false
52822	4412325390625	5460786328125	2	true	0	false	1	true
52820	980519921875	5477159765625	7	true	0	false	0	false
52816	328856796875	58520328125	2	true	0	false	1	true
52814	28722064453125	6165527734375	5	true	0	false	5	true
52813	565155126953125	5016092578125	11	true	0	false	0	false
52810	655245751953125	4869773046875	7	true	0	false	2	true
52804	2211709228515620	4553041796875	4	true	0	false	2	true
52802	149992255859375	5610231640625	6	true	0	false	0	false
52800	17183779296875	560753828125	4	true	0	false	0	false
52799	4438039453125	5289855859375	5	true	0	false	0	false
52798	421409765625	5164283984375	4	true	0	false	2	true
52794	23511650390625	55951171875	8	true	0	false	0	false
52792	6131970703125	4607238671875	7	true	0	false	1	true
52790	2661505859375	5798833203125	7	true	0	false	1	true
52789	337530390625	5591108203125	6	true	0	false	1	true
52786	759466943359375	4449741015625	2	true	0	false	2	true
52784	18865685546875	5709758984375	4	true	0	false	2	true
52782	28959896484375	586828515625	4	true	0	false	3	true
52778	48614171875	5085530078125	2	true	0	false	1	true
52777	105220458984375	5153322265625	7	true	0	false	0	false
52776	10742896484375	492211953125	6	true	0	false	0	false
52774	82469208984375	5163576171875	6	true	0	false	3	true
52771	464934375	4771572265625	4	true	1	true	0	false
52768	40557921875	524345625	3	true	0	false	0	false
52767	12563876953125	4111205859375	2	true	0	false	2	true
52766	1.5532e+16	37994796875	4	true	0	false	3	true
52764	4103560546875	3890030859375	10	true	0	false	0	false
52762	532373046875	43905.5	4	true	0	false	3	true
52758	86560126953125	4885112890625	6	true	0	false	1	true
52756	15538984375	531252890625	3	true	0	false	1	true
52754	14566615234375	498610703125	1	true	0	false	0	false
52752	204024921875	5382355859375	3	true	0	false	0	false
52750	2096450927734370	3476522265625	4	true	0	false	1	true
52748	98703349609375	4705552734375	4	true	0	false	0	false
52746	394869765625	50307015625	3	true	0	false	0	false
52744	1984981640625	516935234375	2	true	0	false	0	false
52739	38790765625	48446671875	2	true	0	false	1	true
52737	28777931640625	537740703125	4	true	0	false	0	false
52736	3195658203125	539877890625	5	true	1	true	0	false
52732	4365248046875	433483515625	5	true	0	false	1	true
52730	5425560546875	3725544921875	1	true	0	false	1	true
52728	9431060180664060	31296603515625	9	true	1	true	1	true
52726	98780078125	405131328125	6	true	0	false	0	false
52724	337601171875	52544.25	0	false	0	false	1	true
52722	423686171875	4507158203125	8	true	0	false	0	false
52720	2546313671875	5258092578125	3	true	0	false	2	true
52719	10105087890625	3890335546875	6	true	0	false	0	false
52716	4878521875	4375500390625	5	true	0	false	0	false
52714	135558857421875	475403515625	4	true	0	false	1	true
52713	427817041015625	2892000390625	2	true	0	false	6	true
52712	47341748046875	31397224609375	6	true	0	false	0	false
52709	22593318359375	5007807421875	1	true	0	false	1	true
52707	103051396484375	3489212109375	7	true	0	false	1	true
52706	7284015625	3988234375	7	true	0	false	0	false
52702	17481376953125	490251171875	5	true	0	false	0	false
52700	1169333984375	4403559375	0	false	1	true	1	true
52699	4129487109375	434447421875	3	true	0	false	3	true
52696	247604453125	4933671875	3	true	0	false	0	false
52694	142947333984375	428179140625	10	true	1	true	0	false
52693	1983274609375	480959140625	2	true	0	false	2	true
52690	3092930078125	485444296875	2	true	0	false	0	false
52689	460613203125	4285211328125	3	true	0	false	0	false
52686	123746787109375	35435078125	11	true	0	false	0	false
52684	342490625	4928278125	4	true	0	false	1	true
52683	3655736328125	4681769140625	2	true	0	false	1	true
52681	59668798828125	3462101953125	1	true	0	false	0	false
52678	27970412109375	4998805078125	3	true	0	false	0	false
52676	21116962890625	4555068359375	1	true	0	false	0	false
52674	131831201171875	3738190234375	2	true	0	false	0	false
52673	16405244140625	215125625	1	true	0	false	1	true
52672	29205234375	2388616796875	1	true	0	false	0	false
52671	1.61739e+16	2653012109375	2	true	0	false	1	true
52666	392148046875	19781947265625	1	true	0	false	0	false
52663	4712400390625	3438969921875	1	true	0	false	0	false
52660	16703703125	4360876171875	3	true	0	false	0	false
52658	453483984375	379705625	3	true	0	false	1	true
52657	29531046875	4368842578125	2	true	0	false	1	true
52656	31860861328125	43340171875	5	true	0	false	0	false
52652	25077611328125	447341328125	1	true	0	false	0	false
52650	3554543359375	4319172265625	4	true	0	false	0	false
52648	4279387890625	3940737109375	3	true	0	false	0	false
52646	76964189453125	2995483984375	16	true	1	true	0	false
52644	295433837890625	14864568359375	0	false	0	false	1	true
52642	83431806640625	2363976953125	1	true	0	false	0	false
52641	20133982421875	3760616796875	3	true	0	false	0	false
52640	23259125	3626563671875	4	true	0	false	0	false
52638	21446572265625	339670390625	5	true	0	false	0	false
52636	2424392578125	405638125	5	true	0	false	0	false
52628	380069453125	389316875	2	true	0	false	0	false
52626	4649909375	282529140625	1	true	0	false	0	false
52624	19732064453125	30623984375	1	true	0	false	0	false
52623	3127563671875	37602.5	3	true	0	false	0	false
52622	29104224609375	367607109375	1	true	0	false	0	false
52618	3679609765625	316178515625	10	true	1	true	0	false
52616	113961083984375	22464677734375	3	true	0	false	0	false
52615	3641433984375	27894314453125	2	true	0	false	0	false
52614	394916640625	2749937109375	3	true	0	false	0	false
52606	29846380859375	31411138671875	2	true	0	false	1	true
52604	678158056640625	89341337890625	14	true	0	false	0	false
52602	28883953125	2830165625	2	true	0	false	0	false
52600	116145517578125	614017578125	4	true	0	false	0	false
52596	218641953125	19069576171875	1	true	0	false	0	false
52594	32490587890625	2116162890625	1	true	0	false	0	false
52587	396599609375	77089013671875	8	true	0	false	0	false
52586	4222681640625	1.73578e+16	24	true	0	false	0	false
52582	2986926171875	780264013671875	1	true	0	false	0	false
