# Supplementary material for: A Novel Liquid Biopsy Method Based on Specific Combinations of Vesicular Markers Allows Us to Discriminate Prostate Cancer from Hyperplasia
Source: Cells. 2024 Jul 31;13(15):1286. doi: 10.3390/cells13151286 (PMC11311686; doi:10.3390/cells13151286)
Supplement: Supplementary file 1 [file cells-13-01286-s001.zip › Dataset S1-Raw data CODI BiliGeCT Prostata/Raw data CODI BiliGeCT Prostata/100223_STAT3_Cyclin_D1_IIexp_PR20-13__counting_scatter.xlsx]

## Sheet: 100223_STAT3_Cyclin_D1_IIexp_PR
counting parameters
radius (nm)	300
bin width (nm)	20
locs in bin threshold	1
active channels
channel name	channel reference	min	max
Channel 0	ch0	1	10000000
Channel 1	ch1	1	10000000
Channel 2	ch2	1	10000000
clusters are positive for a channel if their counts fall within min (inclusive) and max (exclusive) for that channel
	population phenotypes	number of clusters
triple positive	Channel 0, Channel 1, Channel 2	194
double positive	Channel 0, Channel 1	14
double positive	Channel 0, Channel 2	345
double positive	Channel 1, Channel 2	0
single positive	Channel 0	77
single positive	Channel 1	1
single positive	Channel 2	6
	total positive clusters	637
8 clusters were negative for every channel
all positive clusters are listed here
columns show counts and positivity for channels with thresholds switched on
to see the full data including negative clusters please export a csv from the counting histogram rather than the counting scatter plot
cluster id	centroid x (nm)	centroid y (nm)	count for Channel 0	positive for Channel 0	count for Channel 1	positive for Channel 1	count for Channel 2	positive for Channel 2
76596	197774755859375	742192578125	11	true	0	false	19	true
76595	1932818603515620	747022109375	14	true	2	true	15	true
76594	422342138671875	762108828125	51	true	0	false	14	true
76593	3488358642578120	765079140625	18	true	0	false	17	true
76592	425640673828125	74098390625	15	true	1	true	15	true
76591	36526591796875	7333390625	16	true	2	true	18	true
76589	6416402587890620	742550703125	9	true	0	false	13	true
76587	474727490234375	75832015625	19	true	0	false	22	true
76583	1424414306640620	73358515625	11	true	3	true	15	true
76582	2848140380859370	732978203125	10	true	1	true	19	true
76580	72397578125	77943515625	12	true	1	true	22	true
76579	78111875	78155796875	20	true	1	true	17	true
76577	3100607177734370	739882734375	11	true	0	false	15	true
76575	605433935546875	77649546875	11	true	0	false	23	true
76573	3162289306640620	750863671875	15	true	1	true	14	true
76571	1053168212890620	721985703125	14	true	3	true	13	true
76563	5153951171875	74541375	17	true	1	true	9	true
76562	10427552734375	7831396875	15	true	0	false	20	true
76561	11173525390625	77503171875	16	true	1	true	20	true
76555	408540087890625	751407421875	20	true	1	true	12	true
76554	1.67537e+16	7638846875	12	true	0	false	17	true
76549	1108243359375	762812265625	15	true	1	true	17	true
76547	702966748046875	772857890625	12	true	1	true	13	true
76546	1784116015625	78086546875	16	true	2	true	13	true
76545	1876177734375	786393125	11	true	1	true	12	true
76544	11638849609375	7891134375	21	true	0	false	12	true
76542	141307880859375	7726215625	14	true	0	false	15	true
76541	12790099609375	776339765625	13	true	0	false	15	true
76539	131889453125	765807578125	13	true	1	true	13	true
76537	12013228515625	770608046875	11	true	0	false	20	true
76535	1663829296875	7858309375	12	true	0	false	15	true
76533	149723056640625	786726328125	19	true	0	false	11	true
76528	1339330859375	78931515625	20	true	0	false	12	true
76526	83130947265625	770774453125	12	true	0	false	13	true
76525	715876220703125	764758125	12	true	1	true	8	true
76523	15417880859375	774965625	12	true	2	true	13	true
76520	460006298828125	7801384375	14	true	0	false	10	true
76519	469798291015625	767194765625	9	true	2	true	19	true
76516	518649560546875	793658203125	12	true	0	false	12	true
76515	601692529296875	790353203125	9	true	3	true	13	true
76509	3811703125	783625703125	9	true	0	false	16	true
76505	118894169921875	762731875	14	true	3	true	11	true
76504	1464137890625	758173671875	16	true	3	true	16	true
76503	132772802734375	754405234375	15	true	1	true	13	true
76501	3104668701171870	77587921875	6	true	1	true	20	true
76499	1572054296875	762200390625	16	true	1	true	11	true
76496	16331875	75322.75	19	true	1	true	12	true
76495	1661742578125	759005703125	19	true	1	true	15	true
76494	156886064453125	756690390625	15	true	1	true	5	true
76492	1646779296875	771155859375	15	true	0	false	16	true
76489	1908858984375	778865234375	35	true	0	false	12	true
76487	1.62168e+16	718625703125	11	true	3	true	17	true
76485	1662233203125	74716.75	20	true	0	false	7	true
76484	17282015625	7492809375	15	true	3	true	8	true
76478	62829912109375	750081796875	13	true	1	true	9	true
76477	769956591796875	75553.75	17	true	1	true	8	true
76474	97547900390625	771794296875	13	true	2	true	13	true
76471	13395228515625	745901484375	14	true	0	false	15	true
76470	542098876953125	76507234375	10	true	0	false	13	true
76467	1800708203125	792809609375	11	true	0	false	15	true
76465	59053369140625	736599140625	14	true	3	true	8	true
76464	700687255859375	746588515625	6	true	1	true	14	true
76461	289841650390625	7902853125	9	true	0	false	17	true
76460	1988035546875	747992890625	17	true	0	false	9	true
76459	19568974609375	758059765625	16	true	0	false	8	true
76457	186105390625	767706953125	14	true	0	false	17	true
76455	542195361328125	7520071875	10	true	2	true	17	true
76453	1966125390625	76646.75	12	true	0	false	12	true
76451	2078372265625	7464271875	11	true	0	false	13	true
76446	9604087890625	743713359375	12	true	1	true	12	true
76445	93969208984375	759419453125	11	true	1	true	16	true
76444	253704052734375	780026171875	7	true	0	false	14	true
76442	11132865234375	741484921875	14	true	0	false	5	true
76438	21567490234375	78944234375	13	true	0	false	14	true
76437	206610703125	778096640625	12	true	1	true	14	true
76435	2047850390625	78820796875	8	true	0	false	17	true
76432	1.85493e+16	699375078125	18	true	1	true	16	true
76431	1.63075e+16	70535328125	14	true	0	false	8	true
76429	228531591796875	707691484375	18	true	1	true	13	true
76428	284793701171875	705529296875	11	true	0	false	15	true
76425	3356693359375	701744375	13	true	1	true	16	true
76423	2678467529296870	69896875	10	true	1	true	13	true
76422	309196240234375	713380078125	16	true	2	true	17	true
76421	3301946533203120	723311640625	6	true	1	true	17	true
76420	9064480590820310	697896328125	12	true	1	true	14	true
76417	7317208862304680	705121015625	9	true	0	false	17	true
76415	165666064453125	6893446875	9	true	1	true	13	true
76413	18399244140625	746251796875	20	true	2	true	7	true
76407	11915927734375	752067421875	13	true	0	false	10	true
76406	63321572265625	72177109375	14	true	0	false	8	true
76405	50504599609375	720150546875	9	true	2	true	9	true
76404	697523779296875	71235046875	9	true	0	false	13	true
76401	755958251953125	716450390625	10	true	0	false	8	true
76398	1874706640625	719093515625	12	true	0	false	10	true
76397	19148748046875	727190859375	15	true	0	false	8	true
76396	19828068359375	736367265625	11	true	3	true	10	true
76393	17671005859375	713776171875	14	true	1	true	8	true
76391	18872763671875	709922265625	18	true	0	false	6	true
76387	1.90262e+16	79202359375	5	true	1	true	16	true
76385	6241634765625	7109553125	8	true	2	true	9	true
76383	1413351171875	739433359375	11	true	4	true	10	true
76382	140910107421875	723539140625	17	true	0	false	9	true
76381	142316240234375	712932578125	11	true	0	false	12	true
76380	130046806640625	72917140625	18	true	0	false	6	true
76378	18858595703125	73786796875	14	true	0	false	9	true
76375	15522962890625	71629484375	15	true	2	true	9	true
76371	18245669921875	760821171875	14	true	2	true	9	true
76370	104701064453125	727113515625	15	true	1	true	11	true
76368	168064453125	73163921875	15	true	1	true	9	true
76367	17319388671875	727324453125	14	true	1	true	7	true
76363	128269765625	71262.25	16	true	0	false	8	true
76362	21797896484375	73771796875	14	true	0	false	7	true
76361	22320408203125	73302953125	11	true	0	false	11	true
76359	210110234375	73097203125	10	true	1	true	8	true
76355	22460158203125	74714109375	8	true	0	false	8	true
76353	1975640625	7139865625	12	true	2	true	9	true
76352	3333912109375	692479765625	19	true	1	true	3	true
76349	81098173828125	707594921875	14	true	0	false	5	true
76348	418324951171875	697496875	14	true	2	true	7	true
76347	455247607421875	70923578125	19	true	0	false	8	true
76346	4085081298828120	686994140625	18	true	0	false	11	true
76342	706466943359375	729053359375	11	true	3	true	17	true
76341	761788037109375	73482703125	15	true	0	false	10	true
76339	85685341796875	728348359375	13	true	0	false	7	true
76337	2198987109375	7776846875	11	true	0	false	10	true
76334	11617400390625	70646796875	13	true	1	true	12	true
76332	14857865234375	734636640625	15	true	0	false	6	true
76329	625649365234375	701978125	14	true	0	false	7	true
76325	16444865234375	722413671875	11	true	2	true	11	true
76324	22733466796875	7727821875	11	true	1	true	11	true
76323	2393746484375	768040234375	18	true	0	false	11	true
76322	26011033203125	76783625	6	true	0	false	16	true
76319	24255896484375	75755921875	13	true	2	true	9	true
76317	23340794921875	758137734375	12	true	0	false	12	true
76316	247677890625	788501328125	8	true	1	true	17	true
76315	2429263671875	79167265625	11	true	0	false	10	true
76313	2524608984375	782297421875	10	true	3	true	16	true
76310	2296680859375	789636953125	9	true	0	false	8	true
76305	256114296875	75493109375	9	true	0	false	14	true
76301	2154421875	76249484375	10	true	0	false	7	true
76296	1.12386e+16	780560078125	8	true	2	true	6	true
76291	10393341796875	705810390625	13	true	0	false	8	true
76290	117969716796875	696676640625	15	true	0	false	9	true
76288	27104337890625	7934421875	14	true	0	false	8	true
76287	2690898046875	77792609375	8	true	1	true	15	true
76285	25883873046875	792169921875	16	true	2	true	10	true
76283	22323166015625	75376203125	14	true	1	true	9	true
76275	26503642578125	747286484375	13	true	0	false	9	true
76274	221807958984375	66778703125	14	true	0	false	11	true
76273	242129736328125	65666578125	14	true	0	false	13	true
76272	1.55959e+16	6402980859375	13	true	0	false	6	true
76271	240289306640625	64571703125	13	true	1	true	7	true
76270	1.0698e+16	671132578125	9	true	2	true	10	true
76268	253707958984375	6381237890625	16	true	0	false	12	true
76266	10684669921875	691333046875	16	true	0	false	6	true
76261	29973701171875	6711184375	10	true	1	true	8	true
76257	3486196044921870	678242109375	11	true	0	false	9	true
76255	24388974609375	75018359375	10	true	2	true	6	true
76254	591966455078125	69180140625	13	true	1	true	5	true
76253	681967578125	69504890625	7	true	2	true	13	true
76251	676198876953125	688493203125	13	true	0	false	4	true
76247	113571201171875	72605296875	9	true	0	false	9	true
76245	5414508666992180	648013515625	13	true	0	false	15	true
76240	31523048828125	767300078125	3	true	1	true	17	true
76239	3285943359375	757326796875	10	true	1	true	8	true
76237	3264169921875	7456540625	12	true	0	false	15	true
76236	3016543359375	756400546875	16	true	0	false	13	true
76235	2938984765625	756163984375	11	true	0	false	14	true
76233	32272541015625	779720859375	5	true	0	false	10	true
76232	29161978515625	747197578125	8	true	0	false	11	true
76230	27670884765625	7494728125	13	true	0	false	9	true
76229	283307578125	75479	12	true	0	false	9	true
76228	27200318359375	75845984375	8	true	1	true	13	true
76224	27933009765625	767933828125	8	true	1	true	9	true
76223	2839578125	7743390625	11	true	0	false	4	true
76220	28974369140625	76854.5	6	true	0	false	9	true
76216	34580703125	74998.25	8	true	3	true	9	true
76213	16486248046875	710834921875	15	true	0	false	5	true
76211	31428099609375	7499765625	1	true	0	false	6	true
76210	278444296875	7390034375	11	true	0	false	6	true
76205	159955927734375	733793984375	9	true	0	false	8	true
76203	4486064453125	671845625	5	true	1	true	11	true
76202	11334876953125	68187671875	8	true	0	false	10	true
76200	3089599609375	78640578125	9	true	0	false	9	true
76199	29282431640625	786025625	8	true	0	false	10	true
76197	28216943359375	78660765625	8	true	2	true	10	true
76193	3339647265625	79156.75	16	true	0	false	6	true
76190	2527215234375	73201640625	10	true	0	false	5	true
76189	27070751953125	729064921875	11	true	1	true	9	true
76188	2406311328125	729988046875	12	true	0	false	15	true
76187	24263544921875	721200859375	11	true	0	false	12	true
76184	27808369140625	719695859375	14	true	1	true	6	true
76182	27243548828125	7141009375	8	true	0	false	9	true
76180	24991384765625	744105078125	15	true	1	true	5	true
76175	31661404296875	734961875	21	true	1	true	7	true
76173	13226470703125	693585234375	9	true	0	false	9	true
76172	104488115234375	667561953125	15	true	1	true	3	true
76171	101086591796875	67412484375	11	true	3	true	7	true
76167	335497421875	77834375	11	true	1	true	13	true
76165	82762802734375	698641796875	11	true	0	false	8	true
76163	8188869018554680	68665671875	11	true	1	true	10	true
76161	2865220703125	724010234375	14	true	3	true	6	true
76159	34457390625	7389853125	7	true	1	true	13	true
76157	23669392578125	74147875	6	true	0	false	13	true
76156	49842978515625	63054359375	10	true	1	true	7	true
76155	426378271484375	633894296875	17	true	0	false	4	true
76151	418288916015625	649415859375	12	true	1	true	6	true
76149	32821.75	73069375	7	true	1	true	7	true
76148	7052234375	674131640625	14	true	1	true	4	true
76147	769435595703125	67777	12	true	0	false	8	true
76145	161211865234375	698777734375	18	true	1	true	1	true
76143	626516162109375	6610171875	10	true	2	true	9	true
76141	929596484375	679247421875	8	true	1	true	5	true
76139	845008203125	688662890625	13	true	1	true	6	true
76138	84652646484375	660536484375	7	true	1	true	7	true
76137	752612109375	6549153515625	9	true	0	false	9	true
76132	3660918359375	7594609375	11	true	1	true	11	true
76131	3511540234375	765541171875	3	true	1	true	11	true
76129	339992734375	7652903125	5	true	0	false	16	true
76127	3540720703125	775393203125	11	true	0	false	8	true
76123	945415234375	65734.25	8	true	1	true	8	true
76121	20077328125	722464296875	12	true	1	true	7	true
76119	29658318359375	738390625	9	true	0	false	11	true
76117	243800625	73869359375	11	true	1	true	8	true
76116	10331640625	62363359375	13	true	0	false	7	true
76115	1.84162e+16	618203125	11	true	2	true	8	true
76113	2583036865234370	612924765625	21	true	2	true	2	true
76109	3664342578125	752694453125	9	true	0	false	11	true
76107	3855181640625	75765.25	7	true	1	true	10	true
76106	3643249609375	74139828125	15	true	1	true	9	true
76105	354543203125	734095078125	12	true	0	false	8	true
76102	3238908984375	70948.5	12	true	1	true	4	true
76101	31670896484375	712166875	15	true	0	false	7	true
76100	30524859375	70436.5	7	true	1	true	7	true
76098	333286953125	686414609375	17	true	0	false	4	true
76097	3318887109375	693811640625	13	true	1	true	5	true
76095	321350859375	722684765625	7	true	1	true	8	true
76094	30266041015625	716416953125	8	true	0	false	10	true
76089	283643515625	689667890625	6	true	1	true	7	true
76086	3454171875	72553828125	10	true	0	false	10	true
76082	17972046875	702612578125	9	true	0	false	11	true
76081	18893916015625	694735390625	17	true	0	false	5	true
76079	613838134765625	62057	16	true	0	false	4	true
76078	20252037109375	6945728125	8	true	0	false	9	true
76069	185973125	683135703125	12	true	0	false	2	true
76063	2259503515625	70166703125	10	true	0	false	8	true
76062	3371359765625	70399359375	6	true	0	false	13	true
76060	84314775390625	6394619140625	12	true	1	true	3	true
76059	82602578125	651651171875	12	true	0	false	7	true
76055	21097232421875	710292421875	13	true	1	true	2	true
76053	59126943359375	6442170703125	15	true	0	false	9	true
76052	10906294921875	657222578125	10	true	2	true	3	true
76051	117545322265625	64298078125	13	true	0	false	2	true
76049	119674375	65862984375	11	true	0	false	6	true
76047	128357392578125	66018890625	11	true	0	false	6	true
76043	154132177734375	68563890625	13	true	0	false	6	true
76041	1.22961e+16	6024263671875	12	true	0	false	3	true
76039	3504736328125	7885059375	1	true	0	false	11	true
76038	26036453125	704649453125	8	true	0	false	5	true
76037	27494197265625	7051503125	13	true	0	false	7	true
76034	36395640625	694447890625	10	true	0	false	9	true
76033	3532265625	700620390625	5	true	2	true	7	true
76029	118403203125	668977109375	5	true	1	true	10	true
76027	302225625	67823515625	8	true	0	false	6	true
76026	3645865234375	777067734375	8	true	0	false	18	true
76025	368050703125	787975078125	6	true	0	false	13	true
76020	714203369140625	62109796875	16	true	0	false	2	true
76018	34420966796875	5910653125	27	true	0	false	4	true
76017	379949365234375	5998137109375	12	true	0	false	4	true
76016	251927880859375	590857890625	7	true	0	false	4	true
76013	412131640625	6145348046875	7	true	1	true	5	true
76009	37938234375	78969046875	8	true	1	true	8	true
76007	29052376953125	707257578125	16	true	0	false	8	true
76005	3744473828125	78228859375	2	true	0	false	12	true
76004	97008271484375	626237421875	10	true	0	false	4	true
76001	1408680078125	66992.75	11	true	0	false	3	true
76000	2870195703125	670813359375	8	true	1	true	3	true
75997	31018857421875	694526328125	8	true	0	false	9	true
75996	8704398193359370	5808301171875	9	true	0	false	6	true
75993	18434615234375	672140234375	11	true	1	true	4	true
75986	1709251953125	6546376953125	13	true	0	false	4	true
75985	157632734375	669845390625	7	true	0	false	4	true
75981	54979072265625	608069921875	8	true	0	false	4	true
75980	393398828125	77053578125	8	true	0	false	11	true
75979	398016171875	7622365625	17	true	1	true	6	true
75970	423726640625	753844140625	9	true	2	true	8	true
75969	4205248046875	74186703125	6	true	2	true	4	true
75967	4309035546875	73719171875	5	true	1	true	8	true
75966	398604375	705060546875	10	true	0	false	8	true
75965	401930234375	712449921875	13	true	0	false	4	true
75963	390013671875	707099765625	3	true	1	true	5	true
75962	39455015625	74496453125	9	true	0	false	8	true
75961	400400703125	73075921875	8	true	0	false	9	true
75959	397155859375	780376875	5	true	1	true	7	true
75957	3773850390625	711157734375	6	true	2	true	10	true
75955	3931548046875	72198328125	9	true	0	false	9	true
75953	36572734375	720818671875	8	true	1	true	10	true
75951	44173.5	745271796875	6	true	0	false	8	true
75950	4130989453125	73421546875	2	true	0	false	8	true
75943	3775835546875	683083046875	11	true	0	false	1	true
75941	3209358203125	6849396875	6	true	0	false	5	true
75939	3647751171875	709537265625	6	true	0	false	9	true
75937	3807112890625	74061734375	7	true	0	false	8	true
75935	4256146875	717151484375	9	true	0	false	6	true
75931	3767203125	748690703125	10	true	1	true	7	true
75929	3640577734375	68509828125	7	true	0	false	1	true
75925	15583935546875	5678044140625	7	true	0	false	3	true
75924	3741561328125	668838984375	13	true	0	false	5	true
75923	38015875	663896328125	9	true	0	false	9	true
75921	3859754296875	67543859375	6	true	1	true	7	true
75917	16887505859375	6448838671875	12	true	1	true	4	true
75916	33426421875	666530078125	7	true	1	true	4	true
75915	32244916015625	672980390625	25	true	0	false	3	true
75913	31155328125	6728203125	12	true	0	false	8	true
75910	20248634765625	667094453125	15	true	0	false	2	true
75907	4193355078125	708471015625	2	true	0	false	11	true
75906	2198366796875	680776875	16	true	1	true	2	true
75904	424707578125	680642578125	8	true	0	false	4	true
75903	4334621875	705346015625	6	true	2	true	7	true
75901	4112269140625	69989140625	2	true	0	false	10	true
75900	4462787109375	704695859375	5	true	0	false	6	true
75897	121670615234375	620049453125	8	true	1	true	3	true
75893	4502637890625	7352284375	5	true	0	false	6	true
75892	248443046875	6846740625	13	true	1	true	7	true
75891	25828845703125	6874115625	14	true	0	false	6	true
75890	24422416015625	670454453125	13	true	0	false	4	true
75887	23724412109375	660878515625	8	true	0	false	6	true
75886	3563705859375	6731421875	13	true	0	false	5	true
75885	3489389453125	678281875	10	true	0	false	6	true
75883	2397755859375	684475390625	11	true	0	false	5	true
75882	26996126953125	6769059375	5	true	0	false	7	true
75875	87638486328125	6158214453125	9	true	0	false	2	true
75874	81739638671875	6041276171875	8	true	0	false	4	true
75871	3906760546875	653962890625	14	true	1	true	6	true
75870	155727255859375	642445703125	8	true	1	true	2	true
75869	14508427734375	6301418359375	5	true	6	true	2	true
75865	19423583984375	65154359375	11	true	0	false	3	true
75862	4084525390625	76310046875	6	true	0	false	7	true
75861	4180734765625	774323671875	6	true	0	false	8	true
75853	506070556640625	5865100390625	4	true	0	false	1	true
75851	399979765625	689669453125	6	true	0	false	5	true
75849	44510609375	719706328125	17	true	0	false	10	true
75848	4676580078125	72280765625	4	true	0	false	3	true
75845	40236.5	663756484375	7	true	0	false	7	true
75844	3719059375	64563015625	19	true	1	true	2	true
75843	3886250390625	6449796875	8	true	0	false	7	true
75841	402816484375	64647015625	10	true	1	true	5	true
75839	4092255078125	673761796875	5	true	1	true	7	true
75835	442786953125	693276484375	4	true	2	true	8	true
75833	104547353515625	6048675390625	7	true	0	false	3	true
75832	20436384765625	6441803125	10	true	0	false	1	true
75830	18194095703125	6272095703125	7	true	0	false	3	true
75829	19973166015625	6284159375	8	true	0	false	1	true
75827	2183242578125	6266966015625	10	true	1	true	4	true
75822	416958828125	650213125	8	true	0	false	2	true
75819	3685222265625	6348087890625	11	true	1	true	3	true
75818	10844333984375	624420234375	10	true	0	false	3	true
75816	385963359375	62970484375	8	true	0	false	5	true
75814	3025812890625	654549140625	17	true	0	false	4	true
75813	2985701171875	6415798828125	4	true	0	false	8	true
75810	3954887109375	67689890625	7	true	0	false	10	true
75807	23609681640625	6385958984375	8	true	0	false	4	true
75805	248404375	6179303125	11	true	0	false	2	true
75804	1402555859375	639603515625	13	true	0	false	5	true
75801	2598169140625	66069546875	9	true	1	true	6	true
75792	49191328125	6668128125	4	true	1	true	6	true
75791	4734034765625	662626484375	6	true	1	true	6	true
75789	47187203125	6522798046875	6	true	0	false	10	true
75787	48253640625	6481648046875	8	true	0	false	7	true
75786	479001953125	693554375	3	true	0	false	8	true
75785	46122203125	6808890625	2	true	0	false	6	true
75782	4833519140625	6382918359375	9	true	1	true	6	true
75781	4894619140625	6340105859375	10	true	1	true	5	true
75775	222941875	6480789453125	6	true	0	false	3	true
75773	3119283447265620	5606184765625	8	true	0	false	4	true
75771	1541465234375	6216941796875	12	true	0	false	3	true
75770	23220318359375	60786140625	12	true	0	false	0	false
75767	32762453125	65133015625	6	true	0	false	5	true
75766	2623140234375	623264921875	9	true	0	false	0	false
75765	273620390625	6372917578125	13	true	1	true	4	true
75763	287117109375	6561921875	8	true	2	true	4	true
75761	3982506640625	6232322265625	9	true	0	false	4	true
75757	3306490625	6318866796875	4	true	0	false	5	true
75756	463029921875	6228042578125	7	true	1	true	3	true
75755	454637421875	6365848046875	11	true	0	false	5	true
75754	4588244921875	607309296875	7	true	0	false	4	true
75753	4422790234375	591331875	8	true	0	false	3	true
75751	44138828125	6421159765625	5	true	0	false	8	true
75749	471693359375	634536953125	7	true	0	false	6	true
75748	475896875	5967540625	8	true	1	true	2	true
75745	448433515625	658388125	6	true	1	true	6	true
75744	4897920703125	5930777734375	5	true	0	false	4	true
75737	2501977734375	6384355859375	11	true	0	false	4	true
75736	19584076171875	6148963671875	9	true	1	true	1	true
75733	773935791015625	589174609375	8	true	0	false	5	true
75731	521372216796875	5580316796875	3	true	0	false	6	true
75727	4518928515625	5703763671875	5	true	0	false	2	true
75725	4828058984375	58078.25	8	true	2	true	3	true
75724	46569296875	5886484375	7	true	0	false	6	true
75721	4290039453125	6051506640625	6	true	1	true	6	true
75719	1686167578125	6110104296875	4	true	0	false	3	true
75717	4784040625	5711423046875	8	true	0	false	4	true
75716	342943359375	6264467578125	4	true	0	false	4	true
75714	422890390625	6311872265625	12	true	0	false	6	true
75713	4150520703125	6219513671875	10	true	0	false	1	true
75708	13076623046875	5941045703125	9	true	0	false	1	true
75707	115953740234375	5803355078125	5	true	1	true	3	true
75703	103274482421875	562154296875	6	true	0	false	2	true
75701	20827193359375	586663515625	5	true	0	false	5	true
75698	36558984375	6173355078125	5	true	0	false	3	true
75697	3766570703125	5989006640625	2	true	0	false	2	true
75689	1836537109375	595662578125	7	true	0	false	0	false
75688	144044755859375	59916171875	9	true	0	false	5	true
75686	176039609375	5687453515625	5	true	1	true	3	true
75685	1681640625	577044375	15	true	0	false	0	false
75681	15708283203125	6033906640625	5	true	1	true	2	true
75679	4070028125	6039009765625	8	true	1	true	1	true
75677	12803646484375	570114296875	8	true	0	false	3	true
75675	24674365234375	599375625	13	true	0	false	0	false
75673	771080908203125	5775187109375	3	true	0	false	2	true
75671	4929383203125	718663046875	3	true	0	false	11	true
75670	144331337890625	5856748046875	4	true	0	false	3	true
75667	4884751171875	5629862890625	5	true	1	true	3	true
75665	3947515625	600452578125	7	true	0	false	0	false
75663	12023109375	54482625	12	true	0	false	1	true
75662	229371630859375	505290546875	9	true	0	false	0	false
75661	10816337890625	5207415234375	7	true	0	false	2	true
75660	130353955078125	5365826171875	5	true	0	false	5	true
75657	362760009765625	4916164453125	12	true	0	false	0	false
75656	401989306640625	5255280859375	10	true	5	true	0	false
75655	290802587890625	518615078125	9	true	0	false	2	true
75651	467911865234375	5165334375	7	true	1	true	3	true
75649	363808251953125	53656375	3	true	0	false	3	true
75647	13108595703125	5556487109375	9	true	0	false	2	true
75644	126345830078125	5268321484375	10	true	0	false	1	true
75642	3312840625	6023421875	6	true	0	false	2	true
75641	3258537109375	585318046875	6	true	0	false	4	true
75639	3399278125	5860996875	5	true	0	false	4	true
75635	19977212890625	568382421875	6	true	0	false	1	true
75634	218685791015625	4886655078125	3	true	0	false	6	true
75631	3630544140625	5862881640625	3	true	0	false	4	true
75630	310101484375	6208469140625	3	true	0	false	4	true
75628	503067236328125	4968015625	5	true	0	false	1	true
75626	28338173828125	611318203125	16	true	0	false	2	true
75625	2841265625	5958225390625	9	true	0	false	2	true
75623	29540048828125	61108046875	10	true	0	false	2	true
75622	2833052734375	5693355859375	8	true	0	false	1	true
75619	616657861328125	510307265625	3	true	0	false	0	false
75617	308737734375	5941969140625	3	true	0	false	3	true
75615	26041248046875	58382859375	6	true	0	false	2	true
75613	26061478515625	600108515625	12	true	0	false	1	true
75612	22880111328125	5635444921875	10	true	0	false	0	false
75611	24669181640625	5684690625	4	true	1	true	1	true
75605	150265546875	566448828125	7	true	0	false	3	true
75603	3857628125	5764596875	6	true	0	false	2	true
75602	4348657421875	5448450390625	5	true	0	false	2	true
75601	4211103515625	558886640625	9	true	1	true	4	true
75600	4548559765625	5352056640625	3	true	0	false	4	true
75597	8895233154296870	4857312890625	6	true	0	false	4	true
75593	4077596875	5740817578125	10	true	0	false	2	true
75591	4780571484375	757573828125	1	true	1	true	8	true
75590	574731884765625	528161171875	8	true	0	false	2	true
75588	77532275390625	550053828125	7	true	0	false	3	true
75587	8144232421875	531683125	6	true	0	false	2	true
75586	994600390625	5329729296875	7	true	0	false	0	false
75585	96217333984375	54248734375	6	true	0	false	5	true
75579	19690947265625	5466199609375	7	true	2	true	1	true
75576	4886328125	5329641015625	5	true	1	true	1	true
75575	4703961328125	5489877734375	5	true	0	false	4	true
75572	4219834375	5233276171875	10	true	0	false	1	true
75571	415088671875	5105442578125	13	true	0	false	1	true
75570	4005770703125	526262578125	13	true	0	false	0	false
75569	39171734375	5269808203125	11	true	1	true	0	false
75567	4074249609375	5413458203125	6	true	0	false	2	true
75561	443366328125	517543515625	4	true	0	false	2	true
75560	461460234375	5152908984375	4	true	0	false	3	true
75559	4773219140625	504414609375	12	true	0	false	2	true
75555	823115625	5094798046875	5	true	0	false	1	true
75554	1853721875	539904375	9	true	0	false	2	true
75551	28955119140625	5405090234375	8	true	0	false	1	true
75549	47533265625	48053765625	6	true	0	false	0	false
75547	450177421875	4862241796875	2	true	0	false	0	false
75545	229411484375	5383663671875	12	true	0	false	0	false
75544	38957390625	545429453125	3	true	0	false	1	true
75541	270503984375	544543125	10	true	0	false	2	true
75539	15417373046875	54202765625	7	true	0	false	2	true
75538	3513941015625	5333713671875	7	true	0	false	1	true
75537	336170234375	54343375	4	true	1	true	1	true
75534	4648230859375	7774096875	17	true	1	true	2	true
75531	799813330078125	4891151953125	5	true	0	false	2	true
75529	3693148046875	5382468359375	7	true	0	false	0	false
75527	107821904296875	512483125	7	true	0	false	1	true
75525	24834734375	5442570703125	5	true	0	false	1	true
75520	2248657958984370	4468801171875	2	true	0	false	1	true
75519	9948651123046870	4310686328125	6	true	0	false	2	true
75518	1.039e+16	3941466015625	5	true	1	true	1	true
75517	1.04769e+16	412993203125	9	true	0	false	1	true
75515	3718464111328120	4099567578125	6	true	0	false	0	false
75511	3357386962890620	46375578125	6	true	0	false	5	true
75510	73184853515625	468166171875	4	true	1	true	0	false
75509	589702197265625	4737641796875	7	true	0	false	1	true
75505	4321697265625	393576328125	8	true	0	false	1	true
75504	64320234375	4397226953125	2	true	0	false	1	true
75502	30194857421875	5183516015625	5	true	0	false	0	false
75501	31514435546875	508118828125	7	true	0	false	0	false
75496	409782578125	4769683984375	6	true	0	false	0	false
75495	4255315625	4501860546875	9	true	0	false	2	true
75492	30851	5393908203125	8	true	0	false	2	true
75489	3720650390625	5134976953125	2	true	0	false	1	true
75488	102438193359375	4820759375	8	true	1	true	1	true
75487	120927197265625	4950355859375	10	true	0	false	0	false
75485	140670341796875	5023351953125	6	true	0	false	1	true
75483	481905390625	454203359375	1	true	1	true	1	true
75479	5056419921875	414960546875	4	true	0	false	3	true
75477	378431796875	4951216796875	7	true	0	false	2	true
75475	4336650390625	4843996875	5	true	0	false	2	true
75474	35986734375	4923892578125	7	true	0	false	1	true
75473	3461610546875	4718942578125	11	true	0	false	0	false
75469	4837951171875	43425015625	5	true	2	true	1	true
75467	2697361328125	517197265625	3	true	0	false	0	false
75466	1.05299e+16	372988515625	7	true	0	false	2	true
75465	2664962890625	3692022265625	10	true	0	false	7	true
75463	22451728515625	348472109375	0	false	0	false	6	true
75460	1205365625	4609400390625	4	true	0	false	1	true
75459	14803654296875	46159296875	2	true	0	false	0	false
75458	15409880859375	486102421875	4	true	0	false	0	false
75453	44777984375	4463746484375	7	true	1	true	1	true
75451	320498515625	47893515625	4	true	0	false	1	true
75450	639960791015625	387599296875	3	true	1	true	1	true
75447	27358046875	53039625	6	true	0	false	2	true
75445	30061392578125	490933046875	8	true	0	false	0	false
75444	18118431640625	5026204296875	3	true	0	false	0	false
75439	21333220703125	494690546875	3	true	0	false	1	true
75438	4661430859375	398217734375	9	true	0	false	2	true
75437	4648043359375	421077890625	6	true	1	true	0	false
75433	579822607421875	3657117578125	3	true	1	true	1	true
75432	4890405078125	4054047265625	3	true	1	true	2	true
75430	4342014453125	4234781640625	12	true	0	false	0	false
75429	4458140234375	4190991796875	5	true	0	false	1	true
75425	477552734375	37900953125	7	true	0	false	0	false
75423	4155987109375	4096440234375	2	true	0	false	2	true
75422	29124892578125	4651415625	8	true	0	false	0	false
75421	28588556640625	47807640625	6	true	0	false	2	true
75419	80489755859375	367695859375	7	true	0	false	1	true
75417	28918115234375	4484421875	1	true	0	false	0	false
75413	14546115234375	409328046875	2	true	0	false	0	false
75411	18757306640625	4639657421875	2	true	0	false	1	true
75410	1125396875	4238512109375	3	true	0	false	1	true
75409	94370029296875	409828125	4	true	6	true	0	false
75407	765819189453125	4045412890625	6	true	1	true	6	true
75403	357527265625	45996296875	6	true	0	false	0	false
75402	24348505859375	4474382421875	4	true	0	false	0	false
75399	20532443359375	4441655078125	1	true	0	false	2	true
75397	26033341796875	478090234375	6	true	0	false	1	true
75395	28640951171875	4251123828125	3	true	0	false	0	false
75388	2583694140625	428165859375	3	true	0	false	0	false
75385	54226533203125	31962349609375	13	true	0	false	0	false
75383	39262640625	4392156640625	11	true	1	true	2	true
75382	750880029296875	31477431640625	1	true	0	false	1	true
75380	451158828125	35089234375	2	true	0	false	1	true
75379	4762155078125	32654990234375	29	true	0	false	0	false
75375	32755083984375	4387098828125	2	true	0	false	1	true
75373	18755056640625	416084609375	4	true	1	true	1	true
75371	39339390625	3878291015625	3	true	0	false	1	true
75369	15746556640625	39074.25	0	false	0	false	1	true
75367	677571142578125	276309453125	2	true	0	false	0	false
75365	3252083203125	415477265625	2	true	0	false	0	false
75361	3604648828125	3999126171875	4	true	0	false	0	false
75359	4126601171875	3370678125	5	true	1	true	0	false
75357	130235087890625	378449609375	3	true	0	false	1	true
75356	84879130859375	337600859375	2	true	0	false	0	false
75354	3253919140625	38253796875	6	true	0	false	0	false
75353	29944576171875	4005913671875	1	true	0	false	0	false
75352	31805947265625	362068671875	7	true	0	false	2	true
75350	4298521875	3088891796875	2	true	0	false	0	false
75345	437954453125	26781078125	1	true	0	false	0	false
75343	3744434765625	3488023046875	7	true	0	false	2	true
75341	463393359375	28013849609375	2	true	0	false	0	false
75339	1.31444e+16	2816776953125	10	true	0	false	0	false
75338	31282724609375	3391626171875	2	true	16	true	0	false
75337	34530734375	30238087890625	2	true	0	false	0	false
75334	123400244140625	31512662109375	5	true	0	false	1	true
75333	10854396484375	28773998046875	2	true	0	false	9	true
75330	237282265625	31993353515625	9	true	0	false	0	false
75329	2359193359375	3002238671875	2	true	0	false	4	true
75327	25362072265625	289240859375	1	true	7	true	0	false
75325	93789326171875	2885803125	3	true	0	false	0	false
75324	2482790625	36510265625	2	true	2	true	0	false
75319	393160625	3129678515625	2	true	0	false	1	true
75318	28618060546875	3627170703125	5	true	0	false	0	false
75315	133995634765625	28747509765625	3	true	1	true	0	false
75312	325280712890625	24872212890625	2	true	0	false	0	false
75311	1254275390625	2335162890625	2	true	0	false	2	true
75308	56349814453125	22940900390625	27	true	1	true	19	true
75307	74252099609375	216922578125	10	true	1	true	0	false
75303	288692236328125	20274447265625	2	true	0	false	1	true
75301	96796435546875	2166323828125	2	true	0	false	0	false
75300	249369091796875	1652995703125	1	true	0	false	2	true
75298	18179626953125	3380599609375	3	true	0	false	0	false
75293	27885248046875	2938226953125	3	true	0	false	0	false
75291	1675459765625	305701796875	2	true	1	true	0	false
75290	21058240234375	2857670703125	1	true	0	false	0	false
75286	4762708203125	2161222265625	1	true	0	false	1	true
75285	490483671875	25815978515625	3	true	0	false	2	true
75282	12413478515625	20285337890625	0	false	1	true	0	false
75280	15885955078125	21546220703125	0	false	0	false	6	true
75279	17192263671875	2116296484375	17	true	0	false	0	false
75277	16197875	24919943359375	7	true	0	false	0	false
75275	19710291015625	23004978515625	1	true	0	false	4	true
75272	450058984375	1907816015625	4	true	0	false	1	true
75271	446654375	1697665625	5	true	0	false	0	false
75267	19931453125	166387265625	3	true	0	false	0	false
75266	3383216015625	23651837890625	5	true	0	false	0	false
75265	3370651953125	2230407421875	7	true	0	false	1	true
75263	362341796875	26851119140625	14	true	0	false	0	false
75260	3288594140625	1825155859375	5	true	0	false	0	false
75257	238745078125	23115591796875	1	true	29	true	0	false
75256	161014443359375	12282193359375	6	true	1	true	1	true
75255	17280453125	140330888671875	7	true	0	false	0	false
75253	3880934765625	18344484375	8	true	0	false	0	false
75249	17053546875	94542373046875	9	true	1	true	0	false
75248	27981435546875	136806728515625	1	true	0	false	0	false
75247	25996380859375	146137314453125	8	true	0	false	0	false
75245	23506416015625	169668359375	0	false	0	false	1	true
75241	416951328125	136883857421875	6	true	0	false	0	false
75240	7545375	15126919921875	9	true	0	false	0	false
75239	8430537109375	12520240234375	1	true	0	false	2	true
75237	556268408203125	122569697265625	6	true	0	false	0	false
75233	33976796875	1436998828125	6	true	0	false	1	true
75231	835387890625	662557177734375	0	false	0	false	7	true
75226	19917685546875	106461142578125	3	true	0	false	0	false
75224	156071630859375	18128232421875	0	false	0	false	7	true
75221	695270068359375	1.47554e+16	1	true	0	false	0	false
75220	31437267578125	83093203125	6	true	0	false	0	false
75215	477331953125	11672349609375	1	true	0	false	0	false
75209	46058359375	52806865234375	6	true	0	false	0	false
75208	102783125	1788701171875	4	true	0	false	0	false
