# Supplementary material for: A Novel Liquid Biopsy Method Based on Specific Combinations of Vesicular Markers Allows Us to Discriminate Prostate Cancer from Hyperplasia
Source: Cells. 2024 Jul 31;13(15):1286. doi: 10.3390/cells13151286 (PMC11311686; doi:10.3390/cells13151286)
Supplement: Supplementary file 1 [file cells-13-01286-s001.zip › Dataset S1-Raw data CODI BiliGeCT Prostata/Raw data CODI BiliGeCT Prostata/100223_STAT3_Cyclin_D1_IIexp_PR20-19-1__counting_scatter.xlsx]

## Sheet: 100223_STAT3_Cyclin_D1_IIexp_PR
counting parameters
radius (nm)	300
bin width (nm)	20
locs in bin threshold	1
active channels
channel name	channel reference	min	max
Channel 0	ch0	1	10000000
Channel 1	ch1	1	10000000
Channel 2	ch2	1	10000000
clusters are positive for a channel if their counts fall within min (inclusive) and max (exclusive) for that channel
	population phenotypes	number of clusters
triple positive	Channel 0, Channel 1, Channel 2	76
double positive	Channel 0, Channel 1	26
double positive	Channel 0, Channel 2	108
double positive	Channel 1, Channel 2	22
single positive	Channel 0	90
single positive	Channel 1	13
single positive	Channel 2	163
	total positive clusters	498
10 clusters were negative for every channel
all positive clusters are listed here
columns show counts and positivity for channels with thresholds switched on
to see the full data including negative clusters please export a csv from the counting histogram rather than the counting scatter plot
cluster id	centroid x (nm)	centroid y (nm)	count for Channel 0	positive for Channel 0	count for Channel 1	positive for Channel 1	count for Channel 2	positive for Channel 2
34996	105346123046875	586146826171875	0	false	0	false	7	true
34995	10925380859375	657606201171875	0	false	0	false	8	true
34993	10783810546875	77890439453125	0	false	0	false	9	true
34992	112806513671875	107997958984375	0	false	0	false	14	true
34991	12542125	116564541015625	0	false	0	false	10	true
34989	1151274609375	1232357421875	0	false	0	false	11	true
34987	950405078125	953408984375	0	false	0	false	3	true
34985	10666515625	1193123046875	0	false	0	false	6	true
34982	13030453125	100779052734375	0	false	0	false	5	true
34980	15107291015625	11739947265625	0	false	0	false	21	true
34979	157118408203125	110655908203125	0	false	0	false	9	true
34977	11754896484375	810603369140625	2	true	0	false	5	true
34976	19215873046875	985002734375	18	true	1	true	13	true
34975	17279517578125	10222021484375	5	true	1	true	9	true
34972	19586091796875	723077294921875	0	false	0	false	8	true
34971	191068984375	6249291015625	0	false	0	false	6	true
34970	17608001953125	648729638671875	2	true	0	false	13	true
34967	8371373046875	1043515625	1	true	0	false	8	true
34966	118450615234375	471711962890625	2	true	0	false	7	true
34961	14683662109375	99510009765625	0	false	0	false	6	true
34960	2028060546875	80929091796875	15	true	0	false	16	true
34959	204512265625	743677490234375	5	true	0	false	0	false
34958	152565888671875	749252783203125	0	false	0	false	18	true
34957	152491201171875	85853505859375	0	false	0	false	4	true
34956	149347548828125	621344775390625	15	true	0	false	1	true
34955	155150458984375	639449365234375	0	false	0	false	17	true
34950	140896865234375	735377197265625	5	true	0	false	1	true
34949	129642734375	561939404296875	0	false	0	false	10	true
34946	221807578125	89700712890625	5	true	2	true	5	true
34945	22055853515625	981398828125	2	true	0	false	5	true
34939	13514708984375	6514159765625	2	true	0	false	3	true
34936	85600849609375	660749609375	4	true	0	false	7	true
34935	8381669921875	66525359375	0	false	0	false	11	true
34931	20964416015625	10884328125	5	true	0	false	0	false
34929	774746533203125	730896142578125	3	true	0	false	12	true
34926	3317526611328120	6817496875	10	true	0	false	0	false
34925	255785009765625	683185625	1	true	0	false	6	true
34923	417853173828125	686305625	1	true	0	false	11	true
34921	10160431640625	665852734375	0	false	0	false	13	true
34920	98094619140625	656552421875	6	true	1	true	0	false
34915	49438232421875	686297421875	0	false	4	true	5	true
34913	3808139404296870	698679375	3	true	0	false	12	true
34912	592984912109375	6317727734375	0	false	0	false	4	true
34911	50858916015625	622854609375	7	true	0	false	0	false
34910	24869759765625	82167607421875	2	true	0	false	5	true
34909	25921171875	770358203125	6	true	0	false	0	false
34908	28037685546875	62835107421875	6	true	0	false	23	true
34907	27171626953125	553227685546875	0	false	3	true	11	true
34906	98103037109375	681975234375	1	true	1	true	11	true
34904	21807447265625	142038232421875	0	false	0	false	15	true
34903	212716640625	13148548828125	11	true	0	false	0	false
34902	2901897705078120	85521376953125	0	false	0	false	15	true
34901	3628074951171870	86443125	0	false	0	false	14	true
34899	112168427734375	679989453125	0	false	0	false	11	true
34897	3629778564453120	91859072265625	8	true	0	false	0	false
34893	4122994140625	9337794921875	2	true	0	false	12	true
34892	2414226171875	98110341796875	2	true	0	false	11	true
34890	189897890625	64891453125	0	false	0	false	11	true
34889	18671625	641889140625	6	true	1	true	0	false
34887	266686171875	7311197265625	0	false	0	false	9	true
34886	114740205078125	6105177734375	2	true	0	false	10	true
34885	119935537109375	5954918359375	0	false	0	false	20	true
34883	1118158984375	6003179296875	0	false	3	true	4	true
34882	253747890625	705725146484375	6	true	0	false	0	false
34881	252821796875	66131630859375	13	true	0	false	1	true
34880	210220263671875	62846328125	0	false	0	false	10	true
34879	3164267333984370	6338962109375	0	false	0	false	11	true
34873	43198857421875	10887572265625	1	true	6	true	0	false
34871	427856494140625	63683171875	0	false	0	false	11	true
34870	1.34813e+16	66767453125	0	false	0	false	10	true
34869	1301833740234370	67418359375	4	true	0	false	11	true
34867	150920126953125	656404140625	0	false	0	false	9	true
34865	3067534912109370	646470625	1	true	0	false	10	true
34863	490984619140625	667601015625	1	true	0	false	8	true
34862	9709341796875	6054969140625	1	true	0	false	14	true
34860	480542333984375	71846828125	10	true	0	false	1	true
34859	50065107421875	724479296875	8	true	0	false	1	true
34856	2374255859375	456326318359375	0	false	0	false	13	true
34855	24165521484375	323211181640625	0	false	0	false	10	true
34853	1.6928e+16	801317431640625	0	false	0	false	11	true
34851	1877877734375	630515234375	1	true	1	true	24	true
34847	786610986328125	60188515625	3	true	0	false	1	true
34846	862151171875	447203466796875	0	false	0	false	7	true
34845	901457421875	3557626220703120	0	false	5	true	8	true
34844	1832588671875	669383984375	8	true	1	true	0	false
34843	17424658203125	6654040625	12	true	1	true	15	true
34842	1987404541015620	58892046875	0	false	7	true	0	false
34841	1.37396e+16	589581875	0	false	0	false	7	true
34839	191821171875	14507197265625	7	true	0	false	0	false
34837	834123828125	58134296875	0	false	0	false	16	true
34836	34525419921875	7223746875	0	false	0	false	9	true
34833	9798026123046870	5848260546875	7	true	1	true	1	true
34829	715746875	47969609375	0	false	4	true	0	false
34827	2719409423828120	6038512890625	5	true	0	false	0	false
34823	3810149169921870	601642578125	7	true	0	false	8	true
34819	570777685546875	623322900390625	17	true	1	true	9	true
34817	27155646484375	86371826171875	0	false	0	false	7	true
34816	27300490234375	38261474609375	0	false	0	false	7	true
34814	120611416015625	72486.75	4	true	0	false	0	false
34813	112194326171875	73532.75	24	true	1	true	36	true
34811	64454287109375	235912646484375	0	false	0	false	12	true
34810	15400244140625	700353359375	1	true	0	false	13	true
34809	15044287109375	692700703125	8	true	0	false	2	true
34808	61164951171875	690074609375	4	true	0	false	0	false
34807	66565224609375	69773234375	4	true	1	true	0	false
34805	65299248046875	93434580078125	0	false	0	false	11	true
34804	250304638671875	735803515625	5	true	0	false	0	false
34803	3505290771484370	750602734375	0	false	0	false	18	true
34802	5592067260742180	73376984375	1	true	0	false	12	true
34801	9914542236328120	74524890625	6	true	0	false	3	true
34800	104076708984375	565621953125	0	false	0	false	18	true
34796	27467974609375	11302544921875	0	false	0	false	15	true
34795	27739740234375	12259501953125	3	true	0	false	6	true
34794	1165429931640620	98002265625	0	false	0	false	7	true
34783	147015712890625	683508515625	4	true	0	false	0	false
34776	111719462890625	70865	3	true	0	false	0	false
34771	96312158203125	722198046875	6	true	0	false	0	false
34765	545454736328125	5935632421875	0	false	0	false	5	true
34763	2544258984375	1362674609375	4	true	0	false	0	false
34761	28262544921875	21374853515625	0	false	0	false	16	true
34760	1868761962890620	701675546875	3	true	0	false	5	true
34757	13304435546875	68443609375	3	true	5	true	3	true
34755	5016607666015620	688495703125	1	true	0	false	12	true
34754	490747705078125	142299521484375	1	true	4	true	0	false
34749	719298681640625	5861620703125	4	true	0	false	7	true
34744	1840938671875	16964015625	4	true	0	false	5	true
34743	1797669921875	16434318359375	4	true	0	false	0	false
34741	137291884765625	70565671875	1	true	10	true	1	true
34738	7909826171875	68510984375	0	false	0	false	12	true
34737	84861826171875	694989921875	8	true	0	false	0	false
34736	1684179296875	773753828125	1	true	0	false	8	true
34735	177165703125	77491046875	4	true	0	false	0	false
34732	27004845703125	21907564453125	7	true	2	true	5	true
34731	26465888671875	21784544921875	1	true	0	false	14	true
34730	16135673828125	745719765625	2	true	8	true	0	false
34729	15549927734375	75084515625	14	true	0	false	2	true
34725	146134375	762301171875	4	true	0	false	0	false
34723	294327197265625	57773.25	3	true	0	false	11	true
34722	3556810302734370	19370923828125	0	false	0	false	2	true
34721	321658935546875	18028939453125	0	false	0	false	10	true
34719	448450830078125	2021067578125	5	true	0	false	0	false
34718	6586033203125	163259296875	0	false	0	false	8	true
34717	74825810546875	1650908203125	4	true	0	false	4	true
34716	4180380859375	21860306640625	0	false	0	false	7	true
34715	3051342529296870	21877533203125	0	false	1	true	8	true
34713	4618884765625	23323513671875	7	true	1	true	12	true
34711	549382666015625	16922587890625	6	true	0	false	0	false
34710	22245884765625	2030032421875	5	true	0	false	2	true
34709	217090234375	19927076171875	0	false	0	false	12	true
34703	46722744140625	17444658203125	5	true	0	false	0	false
34702	20619400390625	19750744140625	0	false	0	false	17	true
34699	120432568359375	7536696875	17	true	1	true	2	true
34695	24292845703125	2110638671875	5	true	0	false	0	false
34694	155436103515625	72324.75	0	false	0	false	7	true
34690	28989451171875	223802890625	0	false	0	false	6	true
34687	1.27147e+16	19608123046875	0	false	6	true	0	false
34686	2995536328125	10599990234375	0	false	8	true	0	false
34685	29961869140625	112281123046875	3	true	0	false	7	true
34683	17379904296875	6379267578125	2	true	0	false	19	true
34682	20828462890625	24460505859375	0	false	0	false	20	true
34681	22479333984375	24211255859375	0	false	0	false	8	true
34679	238780234375	2322417578125	4	true	0	false	0	false
34675	282630703125	10249263671875	0	false	0	false	8	true
34674	3532994921875	25534078125	9	true	1	true	1	true
34673	348005859375	2579374609375	5	true	0	false	0	false
34672	17747353515625	21292376953125	0	false	0	false	7	true
34671	184831640625	22544955078125	0	false	0	false	6	true
34669	16649427734375	202795546875	4	true	0	false	7	true
34665	2831781982421870	14230544921875	4	true	0	false	0	false
34663	30014533203125	7784830078125	20	true	1	true	1	true
34661	176983671875	2378839453125	0	false	0	false	17	true
34660	3298966796875	23171169921875	2	true	4	true	16	true
34659	333527578125	23602484375	0	false	0	false	20	true
34657	360727109375	24173619140625	0	false	0	false	17	true
34652	30993953125	24021654296875	0	false	7	true	6	true
34651	31048234375	2260291796875	7	true	0	false	4	true
34648	1.35241e+16	266045078125	1	true	2	true	12	true
34646	37715203125	252633671875	1	true	0	false	6	true
34644	338830419921875	2051510498046870	0	false	0	false	6	true
34643	1.93253e+16	1.10197e+16	4	true	0	false	0	false
34642	1.47458e+16	21287884765625	0	false	0	false	1	true
34631	26584861328125	23968984375	4	true	1	true	0	false
34629	772328369140625	1384076953125	0	false	0	false	5	true
34624	111513271484375	388737890625	2	true	0	false	5	true
34623	1285694921875	3851483203125	5	true	2	true	0	false
34620	21496849609375	156680029296875	5	true	5	true	39	true
34619	21411044921875	1584752734375	5	true	4	true	37	true
34618	194463046875	2879638671875	3	true	0	false	32	true
34617	18956939453125	28550107421875	5	true	0	false	0	false
34615	22071990234375	163051904296875	0	false	0	false	11	true
34613	2148615234375	17950865234375	1	true	0	false	11	true
34609	435933203125	761289140625	15	true	0	false	6	true
34608	31737048828125	122590234375	1	true	0	false	3	true
34607	3188553125	10746720703125	4	true	1	true	9	true
34606	85582568359375	365543359375	15	true	1	true	0	false
34605	9213994140625	385139140625	0	false	0	false	8	true
34603	3289935546875	9944837890625	6	true	1	true	4	true
34601	9350947265625	359888984375	0	false	0	false	15	true
34600	302629453125	14073533203125	16	true	0	false	8	true
34598	35669796875	105824248046875	0	false	6	true	0	false
34597	3810396484375	1170833984375	0	false	0	false	16	true
34594	29743953125	3134855859375	9	true	0	false	0	false
34593	307663125	30262427734375	0	false	0	false	14	true
34592	3160516796875	2698915234375	2	true	3	true	23	true
34589	29199	26594087890625	0	false	7	true	3	true
34588	88085927734375	3475394921875	3	true	0	false	5	true
34585	948735546875	995695556640625	4	true	0	false	5	true
34584	3518130859375	143131123046875	0	false	0	false	8	true
34583	369505859375	1346947265625	0	false	4	true	0	false
34581	34947671875	12796595703125	0	false	0	false	16	true
34579	13358892578125	5896500390625	0	false	0	false	8	true
34577	375707265625	8827865234375	10	true	0	false	0	false
34575	134633251953125	41264638671875	0	false	1	true	8	true
34574	32248201171875	39237197265625	3	true	1	true	0	false
34573	31381919921875	23927841796875	8	true	0	false	0	false
34572	29025369140625	8890175170898430	0	false	0	false	8	true
34571	30130712890625	1036396484375	18	true	1	true	2	true
34570	151105380859375	399655390625	9	true	0	false	3	true
34569	153614658203125	4069783203125	0	false	0	false	16	true
34563	2819752734375	28128103515625	1	true	0	false	8	true
34562	7196029296875	3715251953125	10	true	0	false	9	true
34561	7649591796875	3636935546875	0	false	0	false	10	true
34559	24449271484375	19057833984375	2	true	3	true	0	false
34558	239414140625	283652890625	0	false	0	false	16	true
34557	24300419921875	2949762890625	0	false	0	false	13	true
34555	15649158203125	25594927734375	0	false	0	false	9	true
34553	33758421875	1630798583984370	16	true	0	false	4	true
34550	42048974609375	30387857421875	0	false	0	false	10	true
34549	500144482421875	303255390625	1	true	0	false	14	true
34546	68926376953125	386543359375	0	false	3	true	12	true
34544	327908125	523416552734375	0	false	0	false	9	true
34543	325089375	613091796875	0	false	0	false	14	true
34540	492421728515625	3860313671875	4	true	1	true	10	true
34539	586927294921875	3694483984375	0	false	0	false	11	true
34538	398584140625	636677880859375	14	true	0	false	0	false
34537	3965685546875	701159912109375	5	true	1	true	0	false
34535	336033515625	54722763671875	6	true	0	false	0	false
34534	3918788671875	53509326171875	0	false	0	false	9	true
34527	158650439453125	3861692578125	0	false	0	false	10	true
34526	3646565234375	5853246459960930	8	true	1	true	0	false
34525	3795200390625	1.06604e+16	6	true	0	false	7	true
34523	859632421875	573847890625	6	true	0	false	0	false
34521	354351875	231351953125	0	false	4	true	2	true
34520	10316025390625	407537578125	0	false	0	false	7	true
34519	99406103515625	43071890625	10	true	5	true	0	false
34518	1067088671875	20400701171875	0	false	0	false	27	true
34517	109245908203125	20447880859375	1	true	0	false	22	true
34516	3573114013671870	3738606640625	1	true	0	false	3	true
34514	1387865234375	35945.25	2	true	0	false	8	true
34513	136831171875	376516796875	0	false	0	false	9	true
34510	3430665625	17139828125	0	false	12	true	0	false
34509	3394224609375	17187720703125	0	false	0	false	16	true
34505	3420317626953120	31726998046875	0	false	0	false	2	true
34503	104862197265625	21714677734375	0	false	6	true	0	false
34497	32894921875	163034296875	0	false	0	false	6	true
34495	4064518359375	3623465576171870	5	true	0	false	0	false
34493	13144046875	4154224609375	0	false	0	false	3	true
34491	446990087890625	3219383203125	0	false	0	false	18	true
34490	36849125	55721572265625	8	true	0	false	0	false
34489	3658051953125	682297216796875	3	true	0	false	2	true
34488	2858364501953120	356418984375	12	true	1	true	2	true
34485	3730327734375	1677323046875	1	true	0	false	3	true
34484	72006015625	25496310546875	10	true	0	false	2	true
34483	740531689453125	24537220703125	0	false	0	false	20	true
34477	4182196875	1.72616e+16	2	true	0	false	0	false
34475	12471798828125	34762984375	0	false	0	false	3	true
34474	207455703125	733529609375	4	true	0	false	14	true
34473	22153978515625	7346753125	4	true	0	false	5	true
34471	37084859375	3258041015625	12	true	1	true	0	false
34470	5760048828125	520046796875	0	false	0	false	18	true
34469	594926171875	5396734375	4	true	0	false	1	true
34468	2113294140625	71148609375	6	true	0	false	0	false
34467	20553873046875	695794453125	9	true	0	false	0	false
34466	3488377734375	18951646484375	0	false	0	false	8	true
34463	417656201171875	335557734375	1	true	0	false	2	true
34461	33806546875	27661615234375	7	true	1	true	4	true
34459	739281884765625	21353462890625	0	false	0	false	2	true
34457	3807855859375	53784423828125	8	true	1	true	0	false
34453	1.52059e+16	3645288671875	0	false	0	false	5	true
34450	1093714453125	23683802734375	0	false	0	false	18	true
34449	95941259765625	24701205078125	7	true	0	false	0	false
34441	92593916015625	2653790234375	6	true	1	true	0	false
34433	66539501953125	3324331640625	0	false	0	false	8	true
34429	3766597412109370	5186467578125	3	true	0	false	7	true
34427	40997140625	25742525390625	0	false	0	false	1	true
34425	340379052734375	551171640625	0	false	5	true	2	true
34421	7086103515625	5062722265625	7	true	0	false	0	false
34420	207328828125	4060581640625	0	false	0	false	16	true
34419	21735978515625	404956015625	3	true	0	false	15	true
34415	18571498046875	731502578125	0	false	0	false	8	true
34414	13938060546875	627268671875	1	true	0	false	4	true
34413	13620666015625	6166690234375	0	false	0	false	8	true
34411	2102551953125	756577734375	0	false	0	false	13	true
34409	21226193359375	76963796875	0	false	0	false	6	true
34408	2408548046875	788459453125	15	true	0	false	1	true
34407	234115078125	779103515625	14	true	0	false	0	false
34406	19044109375	4393214453125	1	true	0	false	9	true
34405	181042734375	4387981640625	7	true	0	false	14	true
34401	1847148828125	424888515625	0	false	0	false	11	true
34400	2073970703125	42140609375	0	false	0	false	10	true
34398	162340576171875	440837109375	0	false	0	false	7	true
34397	15557236328125	43147375	4	true	1	true	2	true
34390	1769191015625	3710568359375	0	false	0	false	9	true
34388	78668212890625	31385306640625	3	true	3	true	3	true
34387	81178193359375	30546828125	0	false	0	false	12	true
34386	1033810546875	77615875	7	true	0	false	2	true
34381	2398927734375	75447484375	5	true	0	false	1	true
34377	1841015234375	393303671875	0	false	0	false	14	true
34372	114596435546875	1700355078125	0	false	0	false	6	true
34371	133117451171875	19178763671875	0	false	0	false	8	true
34369	3550330859375	20211181640625	0	false	4	true	0	false
34367	136084990234375	16739533203125	7	true	0	false	7	true
34361	100597177734375	157739609375	0	false	0	false	11	true
34358	114607333984375	79199296875	0	false	0	false	9	true
34357	1251951171875	785685625	4	true	0	false	3	true
34352	1466640234375	554175859375	0	false	0	false	10	true
34349	85673291015625	527201015625	0	false	0	false	1	true
34346	24114072265625	4172153515625	1	true	0	false	59	true
34345	242813125	42942015625	5	true	1	true	1	true
34343	24801171875	4418662890625	0	false	12	true	0	false
34340	38683515625	30511126953125	17	true	1	true	5	true
34339	3993330859375	29636318359375	14	true	0	false	0	false
34338	373886640625	2968359765625	45	true	1	true	22	true
34337	38134109375	29333724609375	10	true	0	false	9	true
34334	36829796875	367141953125	10	true	1	true	7	true
34333	363785078125	3668828515625	1	true	1	true	17	true
34332	374116171875	31571779296875	0	false	0	false	8	true
34330	3947376953125	32010130859375	0	false	0	false	13	true
34329	4044778125	31708876953125	11	true	0	false	0	false
34327	40898515625	3334524609375	0	false	0	false	9	true
34323	5432298828125	2.63433e+16	7	true	0	false	0	false
34321	3827458984375	3485026953125	10	true	0	false	0	false
34319	347433515625	3532117578125	0	false	12	true	0	false
34316	84110966796875	759506953125	1	true	0	false	12	true
34315	784604541015625	76792421875	1	true	0	false	16	true
34313	252574921875	160582939453125	0	false	1	true	12	true
34309	714651708984375	753436796875	6	true	1	true	2	true
34308	82660078125	79460890625	15	true	0	false	0	false
34307	8633169921875	786037265625	6	true	1	true	0	false
34304	571769287109375	77234984375	2	true	0	false	9	true
34303	547631640625	79477046875	15	true	0	false	7	true
34299	256637734375	4707091796875	3	true	0	false	14	true
34298	307827734375	4838196484375	0	false	37	true	3	true
34297	274618515625	456991484375	1	true	4	true	5	true
34296	27013771484375	4073086328125	0	false	2	true	21	true
34295	295943671875	4035201953125	0	false	3	true	13	true
34294	2736673046875	763117890625	1	true	0	false	7	true
34293	28510462890625	75862234375	5	true	0	false	0	false
34291	2861237890625	4343592578125	6	true	0	false	2	true
34289	28703576171875	48767703125	0	false	0	false	5	true
34287	3172653515625	4257062109375	0	false	0	false	9	true
34285	25321296875	766033515625	12	true	0	false	0	false
34276	25730451171875	68825203125	0	false	0	false	13	true
34275	24448064453125	70560.25	1	true	0	false	0	false
34272	331945859375	742322734375	10	true	0	false	0	false
34271	341844453125	7426709375	5	true	3	true	11	true
34269	3589148828125	74444515625	0	false	10	true	1	true
34268	3112884765625	743540390625	3	true	0	false	9	true
34265	28592484375	704346015625	1	true	0	false	12	true
34255	15574208984375	15177765625	0	false	0	false	6	true
34251	33072328125	76797453125	4	true	0	false	0	false
34250	44677.5	33864384765625	10	true	0	false	0	false
34249	4549869140625	381878173828125	0	false	0	false	24	true
34248	23346953125	668535078125	6	true	0	false	0	false
34247	245917890625	66721609375	4	true	0	false	0	false
34246	461916796875	298823876953125	19	true	0	false	0	false
34245	4631904296875	29228427734375	24	true	0	false	0	false
34244	4420760546875	1184328857421870	0	false	0	false	13	true
34243	4336805859375	7614617309570310	0	false	0	false	12	true
34238	87832275390625	466682734375	5	true	0	false	0	false
34237	56531767578125	4618795703125	4	true	0	false	0	false
34235	453643984375	453309326171875	0	false	0	false	8	true
34232	44376296875	14982078125	0	false	0	false	7	true
34231	45581.25	160468671875	1	true	0	false	3	true
34230	4283387109375	13817169921875	18	true	0	false	0	false
34229	419500234375	1501314453125	10	true	1	true	1	true
34227	4775408984375	7700283813476560	18	true	0	false	0	false
34225	39896953125	146826611328125	0	false	0	false	6	true
34218	476400625	102025146484375	0	false	0	false	13	true
34217	472295703125	10539123046875	0	false	0	false	19	true
34216	44136234375	97841103515625	16	true	1	true	1	true
34215	43150.25	113458388671875	4	true	0	false	1	true
34214	44028984375	90731103515625	0	false	0	false	8	true
34213	4529588671875	90584150390625	4	true	0	false	0	false
34209	4285798046875	968442578125	0	false	0	false	7	true
34207	46393734375	86912822265625	0	false	9	true	0	false
34205	32424091796875	31780669921875	0	false	0	false	4	true
34203	412929140625	108329345703125	2	true	8	true	3	true
34201	4551859765625	1162185546875	15	true	0	false	12	true
34198	722094287109375	4253970703125	0	false	0	false	15	true
34192	16069560546875	2487854736328120	0	false	0	false	7	true
34191	16866248046875	3291584716796870	6	true	0	false	0	false
34190	113735439453125	302142109375	15	true	1	true	12	true
34189	129539736328125	29650	1	true	7	true	0	false
34186	24223830078125	37365875	95	true	20	true	82	true
34185	2424308984375	3745752734375	87	true	22	true	81	true
34184	204504765625	1281299072265620	17	true	0	false	0	false
34183	1969005078125	21034189453125	5	true	0	false	0	false
34182	2406226953125	3743386328125	95	true	22	true	79	true
34177	18025306640625	2140340576171870	0	false	4	true	1	true
34172	4164127734375	390857578125	4	true	0	false	6	true
34171	3907603125	3935989453125	0	false	0	false	23	true
34170	2069001220703120	4490871484375	0	false	1	true	14	true
34169	1.67494e+16	4719887890625	0	false	0	false	14	true
34167	23977267578125	5114965234375	0	false	0	false	7	true
34166	25741189453125	3791956640625	39	true	44	true	115	true
34165	2566093359375	379830078125	38	true	43	true	115	true
34164	422030625	3578011328125	0	false	5	true	1	true
34162	4859419140625	3374501953125	10	true	0	false	3	true
34161	477804921875	343326171875	0	false	0	false	8	true
34160	1798381640625	485255390625	12	true	0	false	0	false
34159	16747015625	4876171484375	5	true	0	false	17	true
34157	16917015625	30305576171875	0	false	0	false	3	true
34155	311479375	3509323046875	7	true	0	false	0	false
34153	23966056640625	3730040625	78	true	15	true	71	true
34148	13645650390625	507396796875	4	true	0	false	1	true
34147	153684892578125	4922362890625	0	false	5	true	1	true
34143	164078125	4703241796875	7	true	5	true	8	true
34139	3230834765625	705623515625	0	false	0	false	8	true
34138	2285768359375	567647890625	10	true	47	true	63	true
34137	230499140625	568099453125	11	true	22	true	54	true
34136	21942181640625	349369765625	0	false	0	false	20	true
34135	21865791015625	3540966015625	5	true	0	false	11	true
34122	1864658203125	53956125	0	false	0	false	3	true
34121	176506328125	528257890625	6	true	1	true	6	true
34119	19285505859375	5504710546875	26	true	1	true	1	true
34117	2096340625	5258462109375	0	false	0	false	5	true
34113	23715865234375	5803596875	21	true	0	false	0	false
34109	2598911328125	18187556640625	5	true	1	true	0	false
34107	42663546875	22744349609375	0	false	0	false	7	true
34105	3764021484375	206989375	0	false	0	false	9	true
34104	333396171875	45703859375	0	false	0	false	8	true
34103	3412266796875	4725241796875	7	true	0	false	1	true
34102	29683044921875	64802140625	0	false	0	false	14	true
34101	32096271484375	664646875	15	true	1	true	0	false
34099	2740259765625	660914921875	0	false	0	false	7	true
34096	28395943359375	6018383203125	0	false	0	false	4	true
34095	25256060546875	6063507421875	12	true	0	false	0	false
34092	4754932421875	545093701171875	8	true	0	false	0	false
34091	4910354296875	72398759765625	11	true	0	false	0	false
34087	13538458984375	7387426147460930	4	true	0	false	0	false
34084	30988390625	20226376953125	0	false	6	true	2	true
34079	19545201171875	5958041015625	5	true	0	false	0	false
34078	3742184765625	6173831640625	4	true	0	false	0	false
34077	361311484375	6317117578125	0	false	7	true	0	false
34076	3336170703125	5810106640625	4	true	5	true	0	false
34075	3587703515625	5990923828125	11	true	0	false	0	false
34071	3394365234375	606798046875	8	true	0	false	0	false
34067	30207615234375	569379375	0	false	0	false	12	true
34064	3383728125	5113852734375	4	true	0	false	0	false
34063	337669921875	54692359375	4	true	0	false	12	true
34061	389441953125	5270510546875	9	true	0	false	0	false
34059	378426796875	583730625	0	false	0	false	7	true
34053	22265.75	6083323828125	13	true	0	false	0	false
34052	471048671875	30091720703125	7	true	0	false	0	false
34050	466670859375	2627859375	8	true	0	false	7	true
34049	4591803125	24811349609375	6	true	0	false	4	true
34046	4296566796875	5487796875	1	true	0	false	0	false
34045	4219201171875	588988046875	0	false	5	true	2	true
34042	433069921875	19070978515625	7	true	0	false	0	false
34041	398747109375	20159685546875	7	true	0	false	0	false
34039	4493889453125	506524140625	15	true	0	false	0	false
34037	4717046875	2112136328125	12	true	0	false	0	false
34033	47479578125	558901484375	2	true	0	false	3	true
34027	450608203125	468134921875	10	true	2	true	9	true
34022	4126195703125	6311351171875	70	true	20	true	18	true
34021	4126559375	63411.25	183	true	22	true	30	true
34019	413770078125	6276298828125	16	true	0	false	7	true
34013	4938741796875	13473025390625	4	true	0	false	0	false
34012	42769.5	732849453125	112	true	2	true	23	true
34011	4277226171875	73343046875	104	true	2	true	21	true
34008	4274458203125	731804453125	130	true	4	true	24	true
34003	4804062890625	440899140625	17	true	12	true	24	true
34001	4265375390625	732605859375	110	true	3	true	36	true
34000	4273593359375	723168828125	42	true	28	true	25	true
33999	42680765625	722215625	22	true	29	true	31	true
33998	4275689453125	72484140625	73	true	15	true	41	true
33997	4265926953125	727148984375	87	true	13	true	39	true
33994	42152796875	73189.75	40	true	2	true	84	true
33993	420413203125	730719921875	45	true	5	true	71	true
33991	4277949609375	73504390625	63	true	1	true	13	true
33989	4267385546875	729850546875	94	true	17	true	52	true
33987	4290988671875	73281671875	102	true	5	true	23	true
33985	428536953125	727941171875	65	true	19	true	40	true
33983	42953625	72655921875	66	true	11	true	4	true
33979	425270703125	721983671875	1	true	30	true	21	true
33977	4224986328125	729586171875	44	true	9	true	70	true
33975	4239971484375	732573515625	46	true	2	true	44	true
33973	417338828125	7281753125	13	true	2	true	9	true
33971	4299171875	72938578125	20	true	9	true	6	true
33967	430894375	723235859375	23	true	0	false	8	true
33963	2662411328125	3512310546875	0	false	0	false	20	true
33961	4844439453125	6240348046875	4	true	0	false	0	false
33960	3962229296875	722041015625	1	true	16	true	0	false
33959	3907965625	72279578125	8	true	4	true	0	false
33955	46832765625	762620859375	44	true	1	true	0	false
33953	4925626953125	676419453125	0	false	0	false	7	true
33951	4832198828125	794448671875	14	true	0	false	0	false
