# Supplementary material for: A Novel Liquid Biopsy Method Based on Specific Combinations of Vesicular Markers Allows Us to Discriminate Prostate Cancer from Hyperplasia
Source: Cells. 2024 Jul 31;13(15):1286. doi: 10.3390/cells13151286 (PMC11311686; doi:10.3390/cells13151286)
Supplement: Supplementary file 1 [file cells-13-01286-s001.zip › Dataset S1-Raw data CODI BiliGeCT Prostata/Raw data CODI BiliGeCT Prostata/100223_STAT3_Cyclin_D1_IIexp_PR20-19-2__counting_scatter.xlsx]

## Sheet: 100223_STAT3_Cyclin_D1_IIexp_PR
counting parameters
radius (nm)	300
bin width (nm)	20
locs in bin threshold	1
active channels
channel name	channel reference	min	max
Channel 0	ch0	1	10000000
Channel 1	ch1	1	10000000
Channel 2	ch2	1	10000000
clusters are positive for a channel if their counts fall within min (inclusive) and max (exclusive) for that channel
	population phenotypes	number of clusters
triple positive	Channel 0, Channel 1, Channel 2	66
double positive	Channel 0, Channel 1	23
double positive	Channel 0, Channel 2	101
double positive	Channel 1, Channel 2	36
single positive	Channel 0	65
single positive	Channel 1	12
single positive	Channel 2	319
	total positive clusters	622
13 clusters were negative for every channel
all positive clusters are listed here
columns show counts and positivity for channels with thresholds switched on
to see the full data including negative clusters please export a csv from the counting histogram rather than the counting scatter plot
cluster id	centroid x (nm)	centroid y (nm)	count for Channel 0	positive for Channel 0	count for Channel 1	positive for Channel 1	count for Channel 2	positive for Channel 2
36256	15391234375	2418516796875	1	true	0	false	11	true
36255	1604075390625	2338691796875	0	false	0	false	9	true
36254	1339123046875	24604716796875	0	false	0	false	22	true
36253	13463416015625	2480476171875	0	false	0	false	21	true
36249	135429404296875	23494021484375	0	false	0	false	11	true
36248	163427587890625	17562681640625	22	true	13	true	13	true
36247	161687275390625	17851076171875	53	true	8	true	4	true
36246	1964862890625	17229880859375	8	true	0	false	0	false
36245	208721953125	17356861328125	0	false	0	false	5	true
36244	1910027734375	160535927734375	1	true	0	false	10	true
36243	18376998046875	145793076171875	2	true	0	false	1	true
36242	145574423828125	25634412109375	0	false	0	false	10	true
36241	13715560546875	26073259765625	0	false	0	false	6	true
36239	20159935546875	181345390625	0	false	0	false	12	true
36237	1613157421875	17453908203125	18	true	16	true	13	true
36232	157588388671875	17235669921875	17	true	4	true	8	true
36231	15923212890625	1717052734375	16	true	1	true	5	true
36230	15479158203125	142118037109375	13	true	20	true	41	true
36229	1535171484375	14391072265625	11	true	18	true	37	true
36227	1720487109375	2507190234375	0	false	0	false	13	true
36222	10090849609375	2625051171875	11	true	0	false	0	false
36221	109918349609375	2681727734375	9	true	0	false	5	true
36219	88277841796875	26251072265625	0	false	0	false	5	true
36218	16279970703125	206184375	0	false	0	false	9	true
36217	15393904296875	21724271484375	0	false	0	false	15	true
36215	1542880078125	17309630859375	0	false	2	true	4	true
36211	112052744140625	228664140625	0	false	1	true	6	true
36210	2037723828125	194720390625	0	false	11	true	0	false
36209	20429966796875	2086798828125	0	false	0	false	7	true
36208	19257328125	23267193359375	9	true	1	true	1	true
36207	183248125	2296409765625	0	false	0	false	6	true
36206	22085.25	25953068359375	15	true	0	false	1	true
36205	2189778125	273625390625	4	true	0	false	19	true
36204	95827451171875	282863125	0	false	0	false	2	true
36202	135530400390625	48496515625	0	false	0	false	10	true
36201	129348310546875	475225546875	5	true	1	true	1	true
36199	19629552734375	23870125	0	false	0	false	11	true
36195	99376640625	22940404296875	0	false	0	false	10	true
36193	1913158203125	25006693359375	2	true	1	true	4	true
36192	22106455078125	23355833984375	9	true	0	false	2	true
36191	2227203125	244791171875	0	false	0	false	8	true
36190	22003171875	2869467578125	0	false	0	false	7	true
36186	13310419921875	19186681640625	0	false	0	false	14	true
36185	125598359375	1933801953125	2	true	1	true	45	true
36183	142791181640625	19962072265625	0	false	0	false	10	true
36182	10758693359375	21001462890625	16	true	2	true	56	true
36181	107969130859375	21168427734375	17	true	3	true	55	true
36179	17305388671875	133798505859375	0	false	0	false	13	true
36178	623821337890625	1969131640625	0	false	0	false	22	true
36177	606358203125	195338671875	0	false	1	true	22	true
36175	98848896484375	472654453125	7	true	0	false	5	true
36173	15511318359375	1932655859375	0	false	0	false	5	true
36172	2258688671875	178265859375	0	false	0	false	6	true
36171	2264993359375	17075822265625	0	false	0	false	12	true
36170	11077068359375	1930598828125	0	false	0	false	6	true
36167	21911328125	22165310546875	0	false	0	false	5	true
36166	1855080859375	4049162890625	0	false	1	true	13	true
36165	18532373046875	41408921875	2	true	0	false	3	true
36162	16155794921875	4509029296875	5	true	0	false	0	false
36161	16433919921875	45675453125	5	true	0	false	1	true
36155	16911318359375	4523355859375	9	true	0	false	0	false
36153	90889794921875	248383359375	0	false	0	false	9	true
36151	171515234375	44172296875	0	false	0	false	11	true
36148	1744778515625	47779078125	0	false	0	false	9	true
36147	1707661328125	465891484375	0	false	0	false	7	true
36146	3993116943359370	3861370703125	1	true	10	true	0	false
36145	485208642578125	3937123046875	0	false	0	false	12	true
36143	101706513671875	20724767578125	2	true	0	false	12	true
36141	2327569140625	1921408984375	0	false	0	false	7	true
36137	171336953125	4195848046875	0	false	0	false	10	true
36136	25048818359375	3759885546875	0	false	0	false	26	true
36135	1848419189453120	3769765625	3	true	0	false	12	true
36133	3855992431640620	3724543359375	1	true	0	false	8	true
36131	17634021484375	16599958984375	2	true	1	true	28	true
36126	77800458984375	4527405078125	0	false	0	false	4	true
36125	594941455078125	447439296875	0	false	0	false	14	true
36119	106769921875	4445531640625	0	false	0	false	5	true
36117	5447068359375	19701234375	0	false	0	false	10	true
36114	13509068359375	427402734375	0	false	0	false	15	true
36113	12900310546875	4235339453125	0	false	0	false	6	true
36109	638201513671875	21065810546875	0	false	0	false	4	true
36108	755597119140625	2062698046875	0	false	0	false	14	true
36107	783215185546875	20383548828125	6	true	0	false	0	false
36099	8005744140625	21655130859375	0	false	0	false	6	true
36098	560238427734375	454407109375	4	true	0	false	0	false
36095	748512890625	466603046875	0	false	0	false	5	true
36091	1521633203125	46046578125	0	false	0	false	12	true
36087	52116240234375	18060095703125	2	true	0	false	6	true
36086	723654833984375	2323996875	5	true	0	false	0	false
36085	718902587890625	22510373046875	6	true	1	true	0	false
36084	683880859375	3660401171875	4	true	0	false	7	true
36083	598401611328125	37392953125	3	true	0	false	0	false
36077	364372509765625	19102091796875	0	false	0	false	12	true
36075	59862734375	4367678125	14	true	1	true	7	true
36071	50050068359375	40691296875	0	false	0	false	17	true
36070	221322578125	4279386328125	8	true	0	false	6	true
36069	21391033203125	42898703125	0	false	0	false	9	true
36065	22751326171875	432059921875	0	false	0	false	12	true
36064	12535060546875	5382938671875	0	false	0	false	8	true
36063	131539765625	5272673046875	0	false	0	false	5	true
36061	23399095703125	21044828125	0	false	0	false	10	true
36059	2258365234375	41432203125	1	true	1	true	18	true
36057	486080908203125	20977744140625	0	false	0	false	13	true
36056	163684462890625	191070546875	0	false	0	false	10	true
36055	16951412109375	19391505859375	0	false	0	false	10	true
36054	3017166796875	3457885546875	1	true	0	false	27	true
36053	29888974609375	3425609375	0	false	0	false	13	true
36052	584799267578125	412875546875	0	false	0	false	7	true
36051	642245654296875	4222481640625	1	true	0	false	9	true
36050	145953798828125	5248673046875	0	false	0	false	9	true
36047	82767177734375	4103894921875	0	false	0	false	1	true
36044	19046712890625	44926609375	3	true	0	false	0	false
36043	195498828125	432501875	0	false	1	true	15	true
36039	17668009765625	17615830078125	0	false	0	false	7	true
36036	105901796875	50508328125	0	false	0	false	8	true
36035	99174873046875	4999717578125	1	true	0	false	4	true
36034	20822595703125	4728508203125	0	false	0	false	6	true
36033	21334921875	4644540625	4	true	0	false	6	true
36031	2954407421875	3416274609375	0	false	0	false	9	true
36025	1565478515625	549544453125	0	false	0	false	10	true
36023	1.83789e+16	351530078125	6	true	1	true	8	true
36019	29078181640625	3397752734375	0	false	0	false	14	true
36017	3049938671875	3372354296875	0	false	0	false	7	true
36015	41029287109375	22541419921875	0	false	0	false	9	true
36014	2915671484375	301656953125	0	false	0	false	25	true
36013	29010076171875	295909765625	0	false	0	false	10	true
36012	2110200390625	514221328125	0	false	0	false	15	true
36011	2087782421875	5128480859375	0	false	0	false	15	true
36009	161646162109375	52721984375	16	true	1	true	3	true
36007	23156248046875	2559202734375	0	false	0	false	16	true
36005	28506271484375	3370959765625	1	true	0	false	21	true
36003	19897607421875	5082710546875	0	false	0	false	12	true
35999	1844738671875	5397002734375	8	true	0	false	0	false
35997	2006590625	5151598828125	4	true	1	true	2	true
35995	790145458984375	37464890625	0	false	0	false	7	true
35993	81655341796875	4310828515625	1	true	0	false	12	true
35992	6945080078125	3950396875	0	false	0	false	1	true
35990	3068834375	25769240234375	0	false	0	false	11	true
35989	30988267578125	251719765625	0	false	10	true	1	true
35988	27868365234375	295003359375	0	false	0	false	4	true
35986	3238234375	25750763671875	0	false	0	false	15	true
35985	3211601953125	26001341796875	7	true	0	false	7	true
35981	20572931640625	27739103515625	2	true	0	false	10	true
35978	2964666015625	249061796875	0	false	0	false	9	true
35977	3019260546875	24560859375	3	true	0	false	19	true
35973	285397421875	32359919921875	0	false	0	false	12	true
35972	26084453125	5353134765625	11	true	1	true	7	true
35971	3499898681640620	5367430078125	0	false	0	false	13	true
35967	31988357421875	349918203125	0	false	0	false	13	true
35965	219972900390625	39823953125	0	false	0	false	8	true
35962	101418525390625	3869428125	2	true	0	false	9	true
35961	116344140625	3779256640625	9	true	0	false	0	false
35957	17767697265625	22163966796875	0	false	0	false	13	true
35956	3057760546875	360990078125	0	false	0	false	12	true
35955	29287951171875	3622740234375	0	false	9	true	0	false
35954	27298919921875	25088412109375	0	false	0	false	10	true
35953	26817466796875	23009314453125	3	true	1	true	0	false
35952	782129638671875	5090484765625	13	true	1	true	0	false
35951	71180068359375	5155541015625	0	false	0	false	14	true
35949	30358486328125	3744747265625	10	true	0	false	7	true
35946	7087013671875	6134836328125	3	true	0	false	5	true
35945	746438671875	6246147265625	0	false	11	true	0	false
35944	687818994140625	5260586328125	0	false	1	true	11	true
35943	748170068359375	5273579296875	0	false	0	false	7	true
35941	649190576171875	501770078125	0	false	0	false	12	true
35940	12880296875	3807191015625	0	false	0	false	10	true
35939	133079609375	387036015625	0	false	0	false	9	true
35937	59136640625	2417551171875	0	false	0	false	3	true
35936	28401244140625	23924705078125	0	false	0	false	13	true
35934	26516484375	2603287890625	2	true	4	true	6	true
35933	2545889453125	26359888671875	19	true	0	false	0	false
35930	31789306640625	28247333984375	0	false	0	false	7	true
35929	31102341796875	273731953125	0	false	0	false	9	true
35925	534882666015625	4926947265625	0	false	0	false	12	true
35924	2751066162109370	205876171875	0	false	0	false	9	true
35919	814713427734375	5904419140625	0	false	0	false	1	true
35916	53577705078125	5282808203125	0	false	12	true	0	false
35913	126967333984375	3938660546875	0	false	0	false	5	true
35909	274065546875	32489509765625	6	true	0	false	2	true
35908	2661126171875	28388744140625	7	true	0	false	0	false
35905	32037109375	29498234375	0	false	0	false	7	true
35904	3403029052734370	5646102734375	0	false	0	false	7	true
35901	111326474609375	5514875390625	6	true	0	false	4	true
35899	104607939453125	358176015625	9	true	0	false	10	true
35896	318410546875	314437734375	14	true	1	true	0	false
35895	3299885546875	32134046875	6	true	0	false	4	true
35890	9996275390625	4218053125	4	true	1	true	12	true
35889	100572841796875	4237290625	5	true	1	true	14	true
35885	1.76935e+16	25137775390625	3	true	0	false	12	true
35881	32436912109375	30516783203125	6	true	1	true	1	true
35880	889484375	142792939453125	5	true	0	false	0	false
35879	931309765625	140956787109375	4	true	0	false	0	false
35877	6650865478515620	23433685546875	1	true	1	true	11	true
35876	162069482421875	30497830078125	0	false	0	false	6	true
35875	154085283203125	29632109375	0	false	0	false	7	true
35874	46409111328125	27021830078125	4	true	0	false	1	true
35873	640869189453125	28121658203125	0	false	0	false	18	true
35872	47275810546875	5784680859375	1	true	0	false	12	true
35871	541570947265625	5815124609375	0	false	0	false	12	true
35869	1704754296875	321652734375	0	false	0	false	1	true
35867	32733845703125	23911443359375	0	false	0	false	6	true
35866	26359015625	3531668359375	0	false	0	false	14	true
35865	27558939453125	36757765625	9	true	0	false	0	false
35863	149244169921875	2833816796875	1	true	0	false	4	true
35861	88241376953125	5605359765625	0	false	0	false	14	true
35860	47264990234375	102977783203125	0	false	0	false	10	true
35859	55257451171875	11479927734375	0	false	0	false	11	true
35857	81935537109375	147306005859375	0	false	0	false	9	true
35852	13865068359375	30538724609375	0	false	0	false	6	true
35849	3620090087890620	5806251953125	0	false	0	false	9	true
35845	222419580078125	578704296875	8	true	0	false	6	true
35838	426030078125	28833552734375	6	true	1	true	6	true
35836	435629541015625	12075212890625	0	false	0	false	7	true
35835	3919766357421870	1107817578125	4	true	1	true	2	true
35831	18603330078125	2789683984375	0	false	0	false	1	true
35829	81132939453125	542228125	0	false	0	false	21	true
35828	109741787109375	154082578125	0	false	0	false	1	true
35825	109729208984375	128593759765625	0	false	0	false	6	true
35824	1794708984375	3383086328125	9	true	0	false	2	true
35822	25753423828125	20208037109375	0	false	0	false	6	true
35821	25276962890625	20013587890625	0	false	0	false	12	true
35819	647068310546875	5468373828125	0	false	4	true	2	true
35817	25665533203125	19363619140625	0	false	0	false	16	true
35816	271017578125	21049935546875	0	false	0	false	8	true
35814	803367724609375	12400220703125	1	true	0	false	10	true
35813	97146611328125	125580439453125	5	true	0	false	13	true
35809	27377626953125	19473814453125	13	true	0	false	2	true
35808	76882197265625	1066753125	3	true	1	true	8	true
35807	757771533203125	9474009765625	8	true	0	false	0	false
35805	91759287109375	172374609375	0	false	0	false	3	true
35803	124266484375	14437388671875	0	false	0	false	5	true
35801	4550443359375	625514140625	0	false	3	true	6	true
35800	2703634765625	495180234375	0	false	0	false	14	true
35799	2.01003e+16	51610984375	8	true	0	false	0	false
35796	62354140625	303398671875	0	false	1	true	9	true
35795	799980517578125	31454271484375	13	true	0	false	0	false
35790	21326412109375	33668921875	0	false	0	false	7	true
35789	20478501953125	3422197265625	0	false	0	false	20	true
35787	1090490234375	10313603515625	0	false	0	false	11	true
35786	221141064453125	2802228125	3	true	0	false	14	true
35785	1.58241e+16	26352478515625	0	false	0	false	5	true
35784	7814001953125	347043515625	0	false	9	true	0	false
35783	75832255859375	35146734375	4	true	0	false	15	true
35769	127073974609375	16861857421875	1	true	0	false	0	false
35767	27486435546875	18504326171875	14	true	0	false	2	true
35766	18429912109375	4970682421875	0	false	0	false	5	true
35765	176123046875	50530140625	0	false	0	false	7	true
35756	105336669921875	306608203125	0	false	0	false	6	true
35752	31160689453125	21365119140625	7	true	0	false	23	true
35751	3190940625	21954376953125	0	false	0	false	15	true
35749	769989892578125	485050234375	1	true	0	false	20	true
35748	21259279296875	635744375	11	true	0	false	1	true
35747	18917142578125	6299810546875	0	false	0	false	7	true
35746	1907840234375	6144244140625	0	false	0	false	6	true
35745	219405703125	60571.75	0	false	0	false	8	true
35744	21723484375	5860294140625	0	false	0	false	8	true
35743	22883515625	5951233984375	2	true	0	false	5	true
35737	318320078125	19124826171875	0	false	0	false	6	true
35736	21855775390625	4946514453125	2	true	1	true	5	true
35735	2024342578125	4869178125	0	false	0	false	5	true
35734	198330390625	5744481640625	4	true	1	true	5	true
35733	1851343359375	5894930078125	0	false	7	true	1	true
35724	548466796875	4541786328125	0	false	0	false	4	true
35723	1.72296e+16	4429119921875	0	false	0	false	4	true
35722	102366015625	6088783984375	9	true	1	true	0	false
35721	1083135546875	6036307421875	10	true	1	true	1	true
35720	399879609375	345943359375	1	true	1	true	13	true
35719	4002649609375	3570832421875	8	true	0	false	1	true
35718	3494884765625	27309783203125	0	false	0	false	5	true
35717	34860046875	26745568359375	0	false	0	false	7	true
35715	228477783203125	4222478125	4	true	1	true	0	false
35714	131012412109375	613523515625	7	true	1	true	21	true
35713	121965771484375	607351875	5	true	0	false	5	true
35712	3828083203125	3209944921875	0	false	0	false	6	true
35711	3957073046875	3184361328125	5	true	0	false	3	true
35709	7309561767578120	4325028515625	4	true	1	true	7	true
35708	940444140625	6099342578125	0	false	1	true	10	true
35707	893308203125	605723359375	0	false	0	false	6	true
35706	24562375	3109287890625	0	false	3	true	15	true
35705	2428980078125	3090483984375	0	false	0	false	6	true
35703	374359765625	3057464453125	0	false	6	true	18	true
35701	602315869140625	6471944140625	3	true	0	false	0	false
35697	341449140625	28220865234375	1	true	0	false	11	true
35693	242928515625	60090171875	0	false	0	false	1	true
35691	396948671875	3349630859375	0	false	0	false	9	true
35689	28929509765625	18199126953125	0	false	0	false	10	true
35685	14471162109375	6036296484375	0	false	0	false	1	true
35683	288806015625	3857434375	0	false	6	true	0	false
35682	3618358203125	31795421875	7	true	1	true	0	false
35681	355460546875	30811958984375	0	false	0	false	17	true
35680	23894216796875	31985548828125	0	false	0	false	7	true
35679	22778046875	31950640625	5	true	0	false	0	false
35675	153593154296875	6283726953125	1	true	0	false	14	true
35672	24508033203125	4257440625	5	true	0	false	0	false
35671	25871.5	4201663671875	9	true	1	true	0	false
35665	242146640625	4438172265625	0	false	0	false	9	true
35664	2351488671875	713221328125	0	false	9	true	1	true
35663	24507640625	702827578125	0	false	0	false	6	true
35659	27860193359375	3806631640625	0	false	5	true	1	true
35657	2223024609375	7067609375	1	true	1	true	9	true
35655	23486703125	7260128125	9	true	1	true	0	false
35654	23169158203125	68844859375	2	true	0	false	11	true
35652	145264189453125	648408828125	0	false	0	false	8	true
35651	15105603515625	64071390625	0	false	0	false	8	true
35647	160577685546875	6479026953125	2	true	0	false	7	true
35645	247506328125	333813515625	0	false	0	false	7	true
35643	405380615234375	643141015625	1	true	0	false	8	true
35641	387714296875	2654421484375	0	false	0	false	13	true
35640	138689814453125	5650378125	0	false	0	false	13	true
35639	146081328125	57103609375	15	true	0	false	0	false
35636	28418474609375	3609760498046870	49	true	0	false	56	true
35635	28362958984375	3680078369140620	63	true	1	true	55	true
35633	41641234375	3539023828125	0	false	0	false	6	true
35632	3732107421875	3888879296875	0	false	0	false	11	true
35629	399919296875	4037168359375	0	false	0	false	2	true
35628	174990625	6512277734375	9	true	0	false	6	true
35627	16918455078125	668276328125	1	true	0	false	7	true
35625	1366386328125	6362790234375	0	false	1	true	10	true
35623	1.52659e+16	2240441015625	8	true	1	true	5	true
35618	27080466796875	736276328125	0	false	0	false	12	true
35617	2607859375	7391290625	10	true	0	false	10	true
35616	156677373046875	579628125	9	true	0	false	1	true
35609	222242109375	14731400390625	6	true	1	true	0	false
35607	3549792578125	331430703125	0	false	0	false	5	true
35606	4127191796875	330496640625	0	false	2	true	15	true
35605	4164497265625	3301295703125	4	true	2	true	21	true
35603	2108063671875	683412109375	0	false	0	false	5	true
35601	424947109375	32032423828125	0	false	0	false	8	true
35600	3164815625	126798544921875	1	true	16	true	0	false
35599	292253515625	1191968359375	3	true	0	false	7	true
35596	248457568359375	1753062890625	0	false	0	false	12	true
35595	11282431640625	1722991796875	1	true	0	false	11	true
35593	2120257421875	6509214453125	0	false	0	false	14	true
35588	2376359100341790	1270978125	0	false	7	true	0	false
35587	15499921875	123489404296875	0	false	0	false	7	true
35584	2840984765625	378746533203125	68	true	2	true	55	true
35582	1.92929e+16	13881224609375	0	false	0	false	1	true
35578	3523933203125	410867421875	0	false	0	false	4	true
35577	3479330078125	418207421875	0	false	0	false	6	true
35575	29623359375	145459091796875	2	true	0	false	0	false
35573	3698565234375	41009046875	1	true	0	false	0	false
35572	1.93236e+16	160291181640625	0	false	0	false	10	true
35571	298894091796875	155523857421875	0	false	0	false	14	true
35570	27075263671875	107563671875	0	false	0	false	14	true
35569	26018341796875	10347865234375	0	false	0	false	13	true
35567	26187564453125	115296943359375	0	false	0	false	3	true
35565	28222251953125	3822726318359370	61	true	1	true	19	true
35563	2857593359375	3742395263671870	48	true	0	false	52	true
35562	28550888671875	40629677734375	16	true	8	true	2	true
35561	284090546875	395498095703125	47	true	7	true	14	true
35558	3199462109375	1486309765625	11	true	0	false	0	false
35557	31643779296875	13886662109375	7	true	0	false	0	false
35556	39863265625	50817734375	0	false	10	true	0	false
35555	388291328125	4902958984375	12	true	0	false	0	false
35553	3358840625	3817575390625	1	true	0	false	12	true
35551	277709375	117533564453125	0	false	0	false	9	true
35550	28317849609375	3164818359375	18	true	6	true	2	true
35549	2819571484375	3188848876953120	18	true	6	true	2	true
35545	402650546875	3747689208984370	0	false	0	false	11	true
35542	38574265625	120291337890625	0	false	1	true	14	true
35541	383463828125	12978630859375	10	true	0	false	0	false
35540	356772734375	737723583984375	0	false	1	true	17	true
35539	3503858984375	62024970703125	12	true	0	false	0	false
35535	381219921875	112081123046875	5	true	0	false	3	true
35534	28211921875	16486939453125	0	false	0	false	5	true
35533	27462177734375	161239853515625	2	true	2	true	11	true
35529	3738979296875	42316279296875	0	false	0	false	8	true
35527	3804049609375	1498094921875	0	false	0	false	9	true
35526	3271986328125	134709482421875	0	false	0	false	23	true
35522	3277011328125	161298564453125	0	false	0	false	5	true
35521	316811328125	155229873046875	0	false	0	false	5	true
35519	31425501953125	9836541015625	1	true	0	false	8	true
35516	26762697265625	50279111328125	0	false	0	false	7	true
35515	2719301953125	427468212890625	8	true	0	false	5	true
35514	2584109375	76117626953125	4	true	0	false	4	true
35513	271602734375	647978369140625	0	false	0	false	8	true
35508	387054296875	82247255859375	0	false	0	false	11	true
35507	37362.5	773413232421875	0	false	0	false	6	true
35501	3772380078125	98446328125	0	false	0	false	6	true
35499	25168826171875	567923193359375	0	false	0	false	5	true
35496	4278501171875	422319609375	1	true	0	false	24	true
35495	420218671875	4301629296875	1	true	0	false	11	true
35493	32509150390625	675693896484375	0	false	0	false	7	true
35492	3519721484375	11693416015625	0	false	7	true	6	true
35491	347948828125	1062967578125	17	true	1	true	3	true
35487	3582255859375	10264705078125	0	false	0	false	16	true
35485	3603128125	138891396484375	0	false	0	false	12	true
35483	3381205859375	14001732421875	0	false	0	false	12	true
35473	3374696484375	155446279296875	1	true	0	false	8	true
35472	26816513671875	1517048828125	2	true	1	true	10	true
35471	26117287109375	146855595703125	0	false	8	true	8	true
35470	4075546484375	107980830078125	5	true	0	false	0	false
35469	3990010546875	105243740234375	1	true	0	false	11	true
35464	216698046875	619318203125	0	false	0	false	1	true
35463	7299476928710930	62541421875	1	true	0	false	0	false
35456	28397572265625	4528227734375	0	false	0	false	4	true
35455	26880232421875	47242078125	0	false	0	false	21	true
35454	19416291015625	98141904296875	0	false	0	false	19	true
35453	19345158203125	113429248046875	0	false	0	false	6	true
35450	2648334375	43447296875	0	false	0	false	12	true
35449	26799806640625	4268901171875	0	false	0	false	11	true
35448	15863138671875	886669140625	1	true	0	false	11	true
35447	147346201171875	871867578125	7	true	1	true	1	true
35445	16464267578125	914108984375	0	false	0	false	6	true
35444	4176905078125	70159560546875	6	true	0	false	0	false
35443	402904921875	789365087890625	18	true	1	true	0	false
35440	158369970703125	68549833984375	6	true	0	false	0	false
35439	154187353515625	689318359375	4	true	0	false	1	true
35437	1799031640625	97145234375	0	false	0	false	5	true
35435	1682341015625	67445078125	1	true	6	true	6	true
35432	15192322265625	96810078125	52	true	1	true	6	true
35431	141807275390625	9513994140625	0	false	0	false	11	true
35422	2130251171875	11623099609375	0	false	0	false	12	true
35421	22773150390625	108394267578125	7	true	0	false	2	true
35419	57922998046875	4973269921875	8	true	0	false	2	true
35418	10747265625	613255615234375	0	false	0	false	10	true
35417	113984462890625	571345849609375	0	false	0	false	5	true
35415	116783681640625	500941650390625	0	false	0	false	6	true
35413	16830947265625	5106439453125	7	true	0	false	0	false
35411	12562580078125	404748388671875	0	false	0	false	6	true
35407	11879609375	3110330322265620	0	false	0	false	8	true
35405	14020001953125	556894384765625	0	false	0	false	8	true
35404	76049541015625	2837256103515620	0	false	0	false	15	true
35403	922887890625	3066882568359370	2	true	1	true	5	true
35402	621912841796875	3912412109375	20	true	1	true	23	true
35401	509376708984375	53585224609375	8	true	0	false	0	false
35396	3749250390625	4321919921875	1	true	1	true	28	true
35395	37919.5	430092265625	0	false	0	false	13	true
35393	3768290234375	444051640625	0	false	0	false	10	true
35391	603267431640625	1305669921875	4	true	0	false	0	false
35390	81574140625	51747314453125	0	false	0	false	15	true
35389	8811208984375	5628478515625	0	false	0	false	10	true
35387	3905791015625	457566328125	6	true	0	false	3	true
35381	747224755859375	1660688720703120	0	false	0	false	5	true
35376	2838046484375	8984533203125	0	false	0	false	7	true
35375	29372931640625	74822021484375	0	false	0	false	4	true
35371	48810693359375	90128857421875	5	true	1	true	0	false
35370	2086477734375	36118408203125	5	true	0	false	2	true
35369	21468548828125	4245703125	11	true	1	true	2	true
35368	219248046875	681599951171875	3	true	0	false	9	true
35367	20749228515625	7413560546875	0	false	0	false	13	true
35364	153555322265625	684636015625	0	false	0	false	8	true
35363	153859375	699138359375	11	true	0	false	1	true
35361	143810185546875	68169796875	0	false	0	false	12	true
35358	123881103515625	676803203125	6	true	0	false	0	false
35357	13174939453125	671025703125	7	true	0	false	1	true
35349	1273495361328120	5728603515625	14	true	1	true	0	false
35348	408078671875	200401875	0	false	0	false	15	true
35347	402653515625	20298349609375	0	false	0	false	8	true
35345	4243033203125	19779619140625	0	false	0	false	10	true
35343	4100130859375	1809156640625	0	false	0	false	8	true
35342	17927220703125	3740489453125	13	true	0	false	0	false
35341	17271220703125	378056328125	15	true	0	false	2	true
35340	267339453125	520809140625	0	false	0	false	8	true
35339	2633081640625	515140625	0	false	0	false	6	true
35335	2800164453125	5215372265625	0	false	0	false	5	true
35334	3847814453125	1821853515625	1	true	0	false	12	true
35331	255999765625	5358544140625	0	false	0	false	8	true
35330	389159140625	226526328125	0	false	0	false	8	true
35329	39433984375	2208260546875	11	true	1	true	10	true
35328	4016597265625	23821806640625	0	false	0	false	11	true
35326	4101090234375	47335984375	0	false	0	false	12	true
35325	4138636328125	47890640625	0	false	0	false	14	true
35323	40229328125	4650971484375	1	true	0	false	6	true
35319	3820088671875	2029025390625	0	false	0	false	1	true
35315	29772591796875	53099.75	0	false	0	false	14	true
35314	37375984375	24920517578125	0	false	0	false	13	true
35313	3665587890625	23698849609375	0	false	0	false	9	true
35311	3621021484375	2174787890625	0	false	0	false	2	true
35307	40463515625	4519334765625	0	false	0	false	9	true
35306	25644451171875	5701593359375	2	true	1	true	5	true
35305	23585671875	5779261328125	0	false	0	false	6	true
35301	26979748046875	5508101171875	0	false	0	false	12	true
35299	3939012890625	1468181640625	0	false	0	false	9	true
35294	1788328125	3311361328125	0	false	0	false	8	true
35293	3117201904296870	3232879296875	6	true	0	false	0	false
35291	2320308837890620	3138034765625	5	true	0	false	12	true
35289	893287890625	6559684375	2	true	0	false	14	true
35284	4687616015625	29726298828125	0	false	0	false	12	true
35283	4606049609375	29851966796875	0	false	1	true	6	true
35281	446789296875	29716935546875	0	false	0	false	11	true
35279	445120390625	31584455078125	1	true	1	true	20	true
35278	47543390625	281227109375	0	false	7	true	0	false
35277	490866328125	27198083984375	11	true	0	false	0	false
35273	4378977734375	26204283203125	0	false	0	false	10	true
35270	41867390625	108052900390625	0	false	0	false	7	true
35269	420755390625	9923279296875	14	true	0	false	0	false
35267	4317463671875	85130517578125	0	false	7	true	0	false
35264	2509466796875	16879365234375	0	false	0	false	19	true
35263	3530760986328120	3967156677246090	0	false	4	true	1	true
35262	48251234375	3498472265625	0	false	0	false	12	true
35261	484981640625	3454312890625	0	false	0	false	11	true
35260	4840471484375	363733046875	9	true	0	false	19	true
35259	4716051171875	3583662890625	0	false	0	false	17	true
35258	390394482421875	319495263671875	0	false	0	false	6	true
35257	32162421875	3172927490234370	0	false	0	false	7	true
35253	1.62878e+16	380847314453125	5	true	0	false	0	false
35250	3088365783691400	1949299560546870	9	true	1	true	0	false
35247	472740625	31338408203125	0	false	0	false	2	true
35241	22042013671875	81964990234375	0	false	0	false	13	true
35237	24936904296875	402527734375	5	true	1	true	0	false
35236	21493890625	3795311328125	0	false	6	true	6	true
35235	21914228515625	3723983984375	0	false	1	true	18	true
35233	20041986328125	3879336328125	7	true	1	true	8	true
35229	26345787109375	2109208251953120	0	false	0	false	4	true
35227	288840546875	1.30571e+16	3	true	0	false	6	true
35225	70524228515625	679710234375	0	false	0	false	3	true
35224	295931171875	6182017578125	0	false	0	false	4	true
35223	28711796875	601660390625	0	false	0	false	10	true
35221	43264703125	405635625	0	false	0	false	10	true
35220	3604984765625	4941085546875	0	false	0	false	15	true
35219	3785583203125	5028362890625	0	false	0	false	8	true
35217	26849083984375	643864453125	1	true	0	false	0	false
35215	1734111328125	119345947265625	0	false	0	false	5	true
35213	28736900390625	73273390625	0	false	0	false	2	true
35212	29788826171875	59726140625	20	true	1	true	40	true
35211	3092818359375	6003349609375	47	true	0	false	1	true
35209	32976078125	492634375	0	false	1	true	2	true
35207	18453921875	706231015625	0	false	4	true	2	true
35205	36884890625	4800172265625	0	false	0	false	16	true
35204	3906276171875	5151943359375	0	false	0	false	6	true
35202	2773503173828120	757356201171875	0	false	1	true	24	true
35201	5790952758789060	976591015625	0	false	0	false	6	true
35199	275186953125	66487359375	0	false	0	false	8	true
35197	6264429931640620	584341357421875	8	true	0	false	0	false
35196	25643513671875	681618203125	8	true	1	true	0	false
35191	3116762890625	658975234375	1	true	1	true	18	true
35189	363366640625	5432465234375	0	false	0	false	6	true
35188	2941074609375	566548125	0	false	0	false	7	true
35185	41512234375	5561851171875	0	false	0	false	10	true
35183	40147046875	535128984375	0	false	0	false	6	true
35181	3293667578125	59643953125	0	false	0	false	13	true
35176	333693359375	5302472265625	0	false	0	false	6	true
35171	3402230859375	6349094140625	0	false	0	false	11	true
35170	4336969140625	5250204296875	0	false	7	true	2	true
35165	3893519921875	1.52729e+16	0	false	0	false	13	true
35164	3461555078125	174987421875	0	false	0	false	9	true
35163	3444265625	18168306640625	0	false	0	false	8	true
35162	359078046875	1931666796875	0	false	0	false	3	true
35158	437190234375	1752577734375	0	false	0	false	7	true
35157	44313671875	1779810546875	4	true	1	true	0	false
35154	4338371484375	13543759765625	0	false	0	false	14	true
35153	4373683984375	138409423828125	13	true	0	false	1	true
35151	2937544921875	49540.75	0	false	0	false	10	true
35148	462256015625	13657046875	0	false	0	false	8	true
35147	4573716796875	154534833984375	0	false	0	false	14	true
35143	150841279296875	3601165234375	1	true	0	false	12	true
35141	469970625	118885615234375	0	false	0	false	14	true
35138	48293046875	160117646484375	0	false	0	false	1	true
35137	4922408203125	156074609375	0	false	0	false	16	true
35135	41427921875	58674375	2	true	0	false	4	true
35132	4802949609375	141761474609375	0	false	0	false	14	true
35131	4769601953125	140195615234375	0	false	1	true	11	true
35129	49274296875	136228203125	0	false	0	false	5	true
35127	4923042578125	123015517578125	4	true	0	false	3	true
35124	483873671875	2268512109375	0	false	0	false	25	true
35123	46313453125	21339404296875	4	true	0	false	0	false
35121	4435514453125	19314697265625	30	true	1	true	10	true
35112	416119296875	183322021484375	0	false	0	false	6	true
35111	431507578125	3787518310546870	15	true	0	false	0	false
35107	438729140625	47390578125	1	true	0	false	18	true
35104	4687485546875	762532421875	0	false	0	false	5	true
35103	4640077734375	7985197265625	0	false	0	false	7	true
35102	48033171875	8760068359375	0	false	0	false	1	true
35097	21023189453125	1.15287e+16	0	false	0	false	4	true
35096	34376421875	3324579345703120	9	true	0	false	0	false
35095	3571116796875	37223388671875	10	true	0	false	0	false
35093	356288203125	28838876953125	28	true	1	true	2	true
35092	457211953125	58396515625	0	false	0	false	1	true
35091	4404832421875	548278203125	0	false	5	true	2	true
35085	4319065625	2178065234375	0	false	0	false	8	true
35083	1211141015625	937434375	8	true	0	false	0	false
35082	3834123828125	6246890625	0	false	0	false	1	true
35081	374921015625	5985620703125	0	false	0	false	7	true
35079	38460640625	580194765625	0	false	0	false	6	true
35077	329854140625	53949814453125	4	true	0	false	0	false
35075	4063108203125	624211171875	1	true	0	false	5	true
35072	3521658203125	5841746875	8	true	1	true	3	true
35070	4849090625	4440559375	0	false	20	true	4	true
35069	4760865234375	4551336328125	32	true	1	true	1	true
35067	409046533203125	720271875	1	true	0	false	5	true
35064	168514296875	74266578125	8	true	0	false	5	true
35063	17671357421875	7553609375	29	true	0	false	0	false
35062	84262705078125	782794765625	0	false	13	true	0	false
35061	819053515625	7592734375	12	true	0	false	3	true
35058	478401171875	58959.25	0	false	0	false	9	true
35057	4950376171875	5805023046875	13	true	0	false	0	false
35048	2883961328125	7730809375	0	false	0	false	11	true
35047	272286796875	77671828125	0	false	0	false	7	true
35045	25397384765625	772264296875	14	true	0	false	0	false
35044	2224622265625	79409640625	0	false	0	false	10	true
35043	22984625	79096296875	15	true	0	false	1	true
35041	23735712890625	786345078125	8	true	0	false	0	false
35035	4879201171875	48432375	5	true	0	false	0	false
35033	23216453125	1.3355e+16	18	true	1	true	0	false
35032	48609109375	415563046875	0	false	0	false	4	true
35030	470925078125	518661328125	8	true	1	true	3	true
35029	492051796875	5215905859375	11	true	1	true	8	true
35026	121100458984375	771227578125	0	false	0	false	15	true
35024	4391688671875	6546483984375	1	true	0	false	14	true
35023	4236779296875	6582771875	0	false	0	false	10	true
35021	43403265625	6299368359375	0	false	6	true	10	true
35020	437909296875	678948359375	0	false	1	true	10	true
35017	465973984375	6970565625	6	true	1	true	0	false
35013	145306015625	2213510498046870	4	true	1	true	0	false
35011	3421072998046870	795089453125	4	true	0	false	0	false
35010	334962109375	743325390625	0	false	0	false	9	true
35009	3338655859375	738242265625	0	false	1	true	12	true
35007	34808453125	72071078125	16	true	0	false	0	false
35005	3545898828125	71059703125	8	true	1	true	0	false
35003	49563265625	507558642578125	0	false	0	false	14	true
35001	361031875	73107015625	0	false	0	false	7	true
34999	32676984375	70550765625	0	false	0	false	11	true
34995	1865875390625	254805029296875	12	true	0	false	0	false
34994	3662590625	7906071875	1	true	0	false	0	false
34991	157196015625	2832908935546870	7	true	0	false	0	false
34990	472081015625	3898255615234370	10	true	0	false	0	false
34989	4696848046875	3384329345703120	12	true	0	false	0	false
34987	461634921875	32258466796875	0	false	0	false	8	true
34985	4656710546875	2442327880859370	0	false	12	true	0	false
34983	4513534375	1533299560546870	22	true	0	false	0	false
34979	4425593359375	76312609375	0	false	0	false	13	true
