# Supplementary material for: A Novel Liquid Biopsy Method Based on Specific Combinations of Vesicular Markers Allows Us to Discriminate Prostate Cancer from Hyperplasia
Source: Cells. 2024 Jul 31;13(15):1286. doi: 10.3390/cells13151286 (PMC11311686; doi:10.3390/cells13151286)
Supplement: Supplementary file 1 [file cells-13-01286-s001.zip › Dataset S1-Raw data CODI BiliGeCT Prostata/Raw data CODI BiliGeCT Prostata/100223_STAT3_Cyclin_D1_IIexp_PR20-19-3__counting_scatter.xlsx]

## Sheet: 100223_STAT3_Cyclin_D1_IIexp_PR
counting parameters
radius (nm)	300
bin width (nm)	20
locs in bin threshold	1
active channels
channel name	channel reference	min	max
Channel 0	ch0	1	10000000
Channel 1	ch1	1	10000000
Channel 2	ch2	1	10000000
clusters are positive for a channel if their counts fall within min (inclusive) and max (exclusive) for that channel
	population phenotypes	number of clusters
triple positive	Channel 0, Channel 1, Channel 2	78
double positive	Channel 0, Channel 1	30
double positive	Channel 0, Channel 2	145
double positive	Channel 1, Channel 2	40
single positive	Channel 0	87
single positive	Channel 1	12
single positive	Channel 2	212
	total positive clusters	604
15 clusters were negative for every channel
all positive clusters are listed here
columns show counts and positivity for channels with thresholds switched on
to see the full data including negative clusters please export a csv from the counting histogram rather than the counting scatter plot
cluster id	centroid x (nm)	centroid y (nm)	count for Channel 0	positive for Channel 0	count for Channel 1	positive for Channel 1	count for Channel 2	positive for Channel 2
38492	10615609375	6425911328125	0	false	0	false	11	true
38491	98842333984375	64669453125	8	true	0	false	2	true
38490	15494822265625	635268984375	9	true	0	false	5	true
38489	16077658203125	6275433984375	9	true	0	false	2	true
38488	133640400390625	530619140625	17	true	0	false	0	false
38487	13602572265625	539157734375	0	false	0	false	16	true
38485	1393987890625	54470640625	0	false	0	false	8	true
38483	14028861328125	52778875	0	false	0	false	5	true
38482	95912685546875	662167734375	4	true	0	false	0	false
38481	89434599609375	6546026953125	5	true	0	false	0	false
38479	88761455078125	6472684765625	1	true	0	false	8	true
38477	14484046875	5522848046875	0	false	0	false	7	true
38476	13795712890625	6372806640625	6	true	0	false	18	true
38475	140839326171875	6360213671875	10	true	0	false	2	true
38471	154503603515625	6187529296875	0	false	0	false	5	true
38470	102109248046875	5407076953125	5	true	0	false	10	true
38469	97912265625	541904140625	1	true	0	false	13	true
38467	16613505859375	62721234375	0	false	1	true	13	true
38466	110093896484375	6053332421875	0	false	1	true	10	true
38465	10528349609375	60723890625	0	false	0	false	10	true
38463	1443233203125	6204033984375	0	false	0	false	8	true
38459	92123603515625	6330527734375	4	true	1	true	0	false
38457	132559619140625	599423671875	7	true	0	false	0	false
38456	118223740234375	6045513671875	0	false	0	false	14	true
38454	17416279296875	6211694921875	0	false	0	false	4	true
38453	166803203125	60941734375	0	false	3	true	1	true
38451	1159246484375	5975266796875	0	false	0	false	11	true
38447	152669443359375	5775639453125	1	true	0	false	6	true
38443	114634697265625	6298048046875	0	false	1	true	9	true
38442	63437119140625	5274242578125	0	false	0	false	8	true
38441	697260107421875	5369635546875	0	false	0	false	12	true
38439	13943076171875	58413	0	false	1	true	10	true
38437	15474798828125	5986603125	0	false	0	false	11	true
38436	121205869140625	526071796875	0	false	3	true	22	true
38435	128335576171875	5217691796875	0	false	1	true	11	true
38434	364127587890625	5646340234375	2	true	0	false	5	true
38433	43136240234375	569596875	8	true	0	false	3	true
38431	12369708984375	63438.75	0	false	0	false	11	true
38427	2591584228515620	56096828125	0	false	0	false	7	true
38426	1738792578125	557288203125	0	false	0	false	18	true
38425	1612601171875	5532330859375	8	true	0	false	1	true
38424	1700583203125	5722080078125	4	true	0	false	7	true
38423	17306755859375	5713338671875	0	false	0	false	11	true
38420	141528671875	6727590625	3	true	5	true	3	true
38419	13977283203125	681788828125	0	false	0	false	8	true
38418	17318712890625	5864371484375	0	false	0	false	11	true
38417	1688854296875	5912012890625	3	true	0	false	6	true
38416	664748095703125	5466087109375	8	true	0	false	2	true
38413	136161591796875	663595625	7	true	0	false	7	true
38412	83415244140625	532798359375	0	false	0	false	10	true
38411	83699365234375	5373849609375	13	true	0	false	1	true
38410	470655712890625	55217875	4	true	0	false	11	true
38409	47144775390625	5425656640625	0	false	0	false	7	true
38407	134524697265625	6779596875	6	true	0	false	1	true
38404	140501328125	68967328125	0	false	0	false	7	true
38403	150402587890625	68897453125	10	true	1	true	4	true
38398	90741552734375	591660703125	3	true	1	true	4	true
38397	82686328125	5947592578125	0	false	0	false	8	true
38394	2404600390625	6940928125	8	true	0	false	8	true
38393	23715267578125	69045671875	1	true	4	true	0	false
38392	17796359375	67230546875	2	true	0	false	12	true
38391	17649048828125	672160859375	4	true	0	false	13	true
38388	16498109375	543801640625	0	false	0	false	11	true
38387	159192587890625	5392028125	3	true	1	true	20	true
38385	102224013671875	55105765625	5	true	0	false	9	true
38380	82262939453125	5662747265625	0	false	0	false	2	true
38376	74977314453125	5833887890625	1	true	0	false	17	true
38374	22315296875	680845078125	0	false	0	false	12	true
38373	22499458984375	684763984375	5	true	0	false	7	true
38369	24863162109375	700471796875	8	true	0	false	0	false
38367	192836640625	6750003125	1	true	0	false	13	true
38365	19307263671875	691617890625	5	true	0	false	2	true
38363	9324720703125	6764109375	1	true	0	false	9	true
38361	21235341796875	694422578125	13	true	0	false	2	true
38360	135931279296875	708653515625	3	true	0	false	29	true
38359	1478964453125	7017184375	4	true	0	false	1	true
38353	109696611328125	5739475390625	0	false	0	false	5	true
38350	248789697265625	6023814453125	8	true	2	true	9	true
38349	221076416015625	5966373046875	1	true	0	false	9	true
38348	192222734375	6506873046875	1	true	0	false	5	true
38347	20405880859375	6376708984375	1	true	0	false	9	true
38346	112401005859375	721681015625	0	false	0	false	8	true
38345	101048310546875	70874890625	28	true	2	true	60	true
38339	20758548828125	66029078125	7	true	0	false	0	false
38338	126842353515625	554134140625	1	true	0	false	11	true
38331	1799833203125	68999359375	0	false	0	false	15	true
38325	11290498046875	544217734375	0	false	0	false	8	true
38323	2336736083984370	6078072265625	0	false	0	false	10	true
38322	2487376220703120	572398984375	0	false	0	false	8	true
38321	2685908203125	584437421875	2	true	0	false	9	true
38320	581272412109375	6117028125	0	false	0	false	8	true
38319	648855859375	614753125	5	true	0	false	22	true
38317	135643017578125	722318203125	11	true	1	true	0	false
38315	1.2138e+16	5971596875	0	false	0	false	8	true
38310	6106337890625	6327346875	1	true	0	false	11	true
38309	638450390625	6382211328125	6	true	0	false	0	false
38307	163196298828125	694839453125	0	false	0	false	7	true
38305	5514234375	6419137109375	0	false	0	false	12	true
38303	1215834765625	737584765625	5	true	7	true	9	true
38301	47807587890625	6238066796875	2	true	0	false	9	true
38299	6408576171875	6028944140625	8	true	0	false	7	true
38298	364327880859375	5979639453125	5	true	0	false	0	false
38295	5097134765625	593753125	4	true	0	false	5	true
38294	2796724609375	6146715625	0	false	0	false	13	true
38287	298905859375	630811484375	1	true	0	false	7	true
38286	1957178125	788276328125	2	true	0	false	17	true
38285	190718203125	78090703125	0	false	0	false	11	true
38284	17730294921875	78376796875	5	true	0	false	7	true
38283	1716695703125	779199375	5	true	0	false	0	false
38279	160237060546875	633696171875	0	false	0	false	13	true
38276	674443212890625	694710390625	22	true	1	true	19	true
38275	626877197265625	68369140625	1	true	1	true	6	true
38274	20301724609375	775470703125	1	true	0	false	6	true
38273	20973169921875	7663746875	10	true	1	true	0	false
38265	21676435546875	782305078125	5	true	1	true	2	true
38263	1889119921875	62716390625	1	true	0	false	8	true
38262	19721994140625	75048140625	0	false	0	false	3	true
38261	18501611328125	758365859375	0	false	0	false	3	true
38257	514059716796875	71100921875	8	true	0	false	5	true
38255	769466015625	6848384375	3	true	0	false	5	true
38252	698040966796875	714653359375	2	true	0	false	4	true
38251	82794716796875	72190828125	0	false	1	true	5	true
38249	4043.5	71342078125	0	false	0	false	7	true
38248	27007853515625	767359140625	11	true	0	false	3	true
38247	26935783203125	7721371875	5	true	0	false	1	true
38246	25561267578125	773449296875	16	true	0	false	4	true
38238	1662419921875	72591640625	0	false	0	false	6	true
38237	14800158203125	73366359375	5	true	0	false	1	true
38235	167659921875	64795.75	1	true	1	true	25	true
38232	16667005859375	76466.5	4	true	0	false	0	false
38231	15756275390625	751505546875	1	true	0	false	4	true
38228	24580.75	78594078125	2	true	0	false	1	true
38227	23867251953125	788526640625	5	true	0	false	0	false
38223	2602994921875	788160859375	0	false	0	false	7	true
38219	1863512890625	7207803125	4	true	0	false	1	true
38214	32587724609375	597483828125	1	true	0	false	30	true
38213	319239296875	60295.5	5	true	0	false	1	true
38211	336601171875	605160859375	8	true	0	false	11	true
38210	2962701171875	649049609375	0	false	0	false	12	true
38209	294543671875	6449323046875	1	true	0	false	21	true
38207	3562591015625	593959375	0	false	0	false	5	true
38206	243402890625	62138765625	0	false	0	false	14	true
38205	23847302734375	610538515625	5	true	0	false	0	false
38204	302274453125	661862890625	1	true	0	false	16	true
38203	29455591796875	675771484375	3	true	1	true	6	true
38201	276155625	67690484375	1	true	0	false	5	true
38199	22667505859375	6212304296875	0	false	0	false	8	true
38195	30065412109375	60274421875	0	false	0	false	11	true
38194	3629546875	6154669140625	0	false	0	false	5	true
38193	353102265625	62021734375	5	true	1	true	2	true
38191	28911873046875	6500006640625	0	false	0	false	10	true
38190	29207087890625	61753546875	36	true	1	true	8	true
38189	2909531640625	617868828125	29	true	2	true	12	true
38188	3444515625	676012890625	7	true	0	false	5	true
38187	343546171875	685526328125	6	true	0	false	0	false
38185	3325596875	677991640625	9	true	0	false	0	false
38183	1010159765625	5157226171875	0	false	0	false	8	true
38182	29199857421875	581220703125	11	true	0	false	2	true
38181	28758931640625	5926103515625	7	true	0	false	5	true
38180	29115658203125	6338474609375	0	false	0	false	11	true
38179	30213435546875	63263140625	1	true	0	false	9	true
38178	316644375	6367599609375	0	false	2	true	3	true
38176	32459466796875	67702578125	13	true	0	false	0	false
38175	3234190625	6656265625	1	true	0	false	0	false
38169	32453869140625	6534783984375	0	false	0	false	13	true
38167	28299052734375	6062636328125	6	true	0	false	4	true
38164	24618818359375	5718167578125	7	true	0	false	1	true
38163	260176015625	5830015234375	2	true	0	false	6	true
38159	27334958984375	5858155078125	0	false	0	false	20	true
38158	60114248046875	5165452734375	4	true	0	false	1	true
38157	47756923828125	506114765625	2	true	1	true	1	true
38154	23971494140625	59218453125	0	false	0	false	7	true
38150	3074863037109370	5098911328125	2	true	0	false	1	true
38145	3754755126953120	495763984375	7	true	1	true	4	true
38143	375705703125	5920318359375	0	false	0	false	6	true
38142	29291076171875	711297421875	3	true	0	false	11	true
38141	2764826171875	720380234375	5	true	0	false	6	true
38139	2717675390625	732887890625	0	false	0	false	9	true
38137	21259130859375	527813125	1	true	0	false	8	true
38133	6371687622070310	5262829296875	0	false	0	false	10	true
38130	24429220703125	72510734375	0	false	0	false	5	true
38129	23158009765625	71343609375	0	false	0	false	11	true
38127	25932921875	725094375	0	false	0	false	7	true
38125	2730348046875	659708828125	3	true	0	false	0	false
38121	6222.25	4910607421875	9	true	1	true	1	true
38118	23448525390625	665036875	0	false	0	false	4	true
38117	2277941796875	652543203125	0	false	7	true	1	true
38116	19533595703125	6022561328125	0	false	0	false	10	true
38115	20064673828125	5790201953125	12	true	0	false	2	true
38111	8542195434570310	5072810546875	5	true	0	false	0	false
38109	3958736328125	59922234375	0	false	5	true	6	true
38101	82467216796875	6177871484375	3	true	1	true	0	false
38100	76193095703125	752709140625	0	false	0	false	5	true
38099	9538263671875	763436015625	0	false	0	false	12	true
38097	667135009765625	75043578125	0	false	0	false	10	true
38095	1889419140625	54630703125	3	true	5	true	0	false
38094	13702736328125	767439296875	0	false	0	false	5	true
38093	1439036328125	77284765625	7	true	0	false	0	false
38091	9338708984375	781242421875	0	false	0	false	12	true
38090	125992490234375	783130625	0	false	1	true	16	true
38089	11529033203125	78602421875	6	true	1	true	2	true
38085	13658201171875	754613046875	0	false	0	false	6	true
38083	10630044921875	7482321875	4	true	0	false	0	false
38078	3321458984375	71102453125	5	true	0	false	1	true
38077	33546546875	71361125	2	true	0	false	8	true
38076	32359455078125	72247625	10	true	0	false	7	true
38075	322990234375	71605546875	0	false	0	false	8	true
38071	3320187890625	704024921875	0	false	0	false	8	true
38070	22779435546875	563002421875	0	false	3	true	2	true
38069	23132759765625	5504889453125	0	false	0	false	4	true
38063	21358259765625	794070703125	4	true	0	false	13	true
38061	26626580078125	5575433203125	0	false	0	false	3	true
38060	269377265625	62765296875	3	true	1	true	0	false
38059	2553665234375	64519671875	0	false	1	true	6	true
38056	3393688720703120	669198515625	15	true	1	true	18	true
38055	351205029296875	66911234375	14	true	1	true	16	true
38053	3472968017578120	662605234375	0	false	0	false	11	true
38052	4286150390625	672320546875	5	true	0	false	4	true
38049	20902685546875	6790146875	3	true	1	true	1	true
38047	3139789794921870	694371875	0	false	0	false	19	true
38045	127800048828125	686360703125	7	true	0	false	3	true
38042	4337294921875	73355765625	10	true	0	false	0	false
38041	2029367919921870	730188828125	0	false	0	false	6	true
38039	1.42669e+16	710424609375	4	true	0	false	1	true
38038	582510205078125	755531875	0	false	0	false	11	true
38037	52130927734375	75164171875	4	true	1	true	0	false
38033	48623623046875	734261328125	0	false	0	false	8	true
38028	31407248046875	749683515625	0	false	1	true	19	true
38027	31390240234375	733598828125	3	true	1	true	6	true
38022	3608668359375	65076328125	18	true	1	true	6	true
38021	3511516015625	6639421875	4	true	1	true	1	true
38020	3926914453125	6277148828125	7	true	1	true	2	true
38019	41090390625	653063203125	1	true	0	false	6	true
38015	3935513671875	6171676953125	0	false	0	false	18	true
38011	367141875	68606140625	10	true	0	false	0	false
38009	3332319140625	738431328125	14	true	0	false	3	true
38003	29539056640625	791802265625	1	true	0	false	5	true
38001	263480390625	707338359375	1	true	0	false	16	true
37999	337580625	580992265625	0	false	11	true	2	true
37996	243805224609375	75831109375	6	true	0	false	0	false
37995	2723903564453120	77194875	0	false	6	true	14	true
37994	1.74955e+16	76654921875	20	true	1	true	0	false
37992	417637060546875	770458046875	5	true	0	false	4	true
37990	625100927734375	7822571875	0	false	4	true	2	true
37989	4759779296875	78856640625	0	false	0	false	10	true
37983	1562904052734370	78025015625	7	true	0	false	0	false
37980	4062683984375	57761328125	9	true	0	false	0	false
37979	4151201953125	59093359375	4	true	0	false	1	true
37976	3592027734375	78532	12	true	0	false	0	false
37975	358454140625	7943390625	4	true	1	true	0	false
37974	328415390625	77958140625	0	false	0	false	12	true
37973	31477822265625	781766484375	14	true	0	false	0	false
37966	12475734375	49528453125	4	true	0	false	0	false
37963	728782080078125	790760546875	0	false	0	false	9	true
37962	4267708984375	699376875	1	true	0	false	14	true
37961	42285953125	714246484375	2	true	0	false	1	true
37960	3951891015625	71570796875	1	true	0	false	21	true
37959	410719375	709827734375	6	true	0	false	0	false
37956	37568453125	69852875	8	true	4	true	8	true
37955	379005234375	712343828125	6	true	1	true	0	false
37954	36029015625	5499216015625	13	true	0	false	0	false
37953	3366409375	5585137890625	5	true	1	true	0	false
37945	3935768359375	733772890625	7	true	0	false	16	true
37943	35644984375	730241484375	0	false	0	false	10	true
37940	3982363671875	759269609375	0	false	5	true	1	true
37939	4025371484375	764880859375	9	true	0	false	0	false
37937	3934003515625	777606328125	12	true	0	false	0	false
37935	412499921875	787012265625	16	true	0	false	0	false
37933	414273125	768960546875	13	true	0	false	0	false
37931	3874627734375	77012375	7	true	0	false	0	false
37927	3494448547363280	478953359375	4	true	0	false	2	true
37925	27011515625	525723984375	3	true	1	true	8	true
37924	43468203125	629463203125	10	true	0	false	0	false
37923	451716328125	6181463671875	8	true	0	false	0	false
37922	456292109375	5988746875	6	true	1	true	42	true
37921	4532563671875	5978709765625	5	true	5	true	9	true
37920	4703723828125	6320186328125	5	true	0	false	0	false
37919	4619513671875	63244015625	13	true	0	false	3	true
37917	4404859375	6001610546875	1	true	6	true	3	true
37915	441107265625	6596734375	0	false	0	false	15	true
37911	4504975390625	690948515625	0	false	0	false	7	true
37906	32528900390625	5495260546875	0	false	0	false	13	true
37905	3063830859375	550936015625	1	true	0	false	10	true
37902	3088508984375	504685546875	1	true	0	false	10	true
37901	32018111328125	515852734375	9	true	1	true	0	false
37898	3681500390625	5113417578125	1	true	0	false	4	true
37897	347769453125	4887748828125	2	true	0	false	0	false
37895	347132890625	510484296875	0	false	0	false	12	true
37893	3415396875	4627722265625	0	false	6	true	0	false
37891	32336076171875	487026953125	3	true	2	true	18	true
37888	4728328515625	70997125	0	false	0	false	10	true
37887	4837160546875	695092578125	9	true	1	true	0	false
37886	4511631640625	722755625	0	false	0	false	12	true
37884	330706796875	4573625390625	0	false	0	false	12	true
37883	32496662109375	4626449609375	0	false	0	false	4	true
37878	28437642578125	463991796875	0	false	0	false	9	true
37877	2833638671875	4608616796875	8	true	0	false	0	false
37876	3006274609375	4640390625	0	false	0	false	10	true
37873	30152634765625	4817546875	0	false	0	false	12	true
37870	1668853515625	19443671875	63	true	79	true	102	true
37869	16643505859375	19534375	56	true	79	true	111	true
37867	438380703125	742692265625	21	true	0	false	1	true
37865	9052203369140620	75016671875	1	true	0	false	9	true
37863	3760257421875	477888984375	5	true	0	false	0	false
37862	347112734375	1922072265625	8	true	2	true	91	true
37861	34740453125	191783046875	10	true	2	true	83	true
37859	16554720703125	1947043359375	58	true	75	true	104	true
37858	165191328125	19430103515625	61	true	79	true	104	true
37854	28483787109375	3592150390625	3	true	19	true	41	true
37853	28498958984375	35858703125	3	true	21	true	46	true
37852	286045859375	358580390625	3	true	20	true	42	true
37849	284700703125	3580089453125	3	true	21	true	41	true
37848	650931103515625	451963359375	0	false	1	true	15	true
37847	587223486328125	444952265625	0	false	0	false	11	true
37846	5560150390625	386000703125	0	false	0	false	8	true
37845	47868681640625	38434953125	6	true	1	true	5	true
37843	6005470703125	4349990625	0	false	0	false	7	true
37842	20688646484375	98291611328125	0	false	0	false	12	true
37841	20427798828125	793183203125	0	false	0	false	18	true
37839	192423515625	8228744140625	0	false	0	false	11	true
37837	4738716796875	4149950390625	9	true	3	true	4	true
37835	19479068359375	121621103515625	0	false	1	true	9	true
37831	345770546875	191824453125	7	true	2	true	86	true
37830	46280078125	52086328125	0	false	0	false	13	true
37829	46667984375	49535390625	49	true	0	false	43	true
37828	23507330078125	1441344921875	0	false	1	true	9	true
37825	487448984375	49204109375	10	true	0	false	2	true
37823	315733984375	36446625	0	false	0	false	10	true
37821	22582171875	1099237890625	0	false	3	true	0	false
37820	4788364453125	57831015625	0	false	0	false	12	true
37819	4661128125	5635837109375	0	false	7	true	4	true
37817	207534521484375	3308779296875	9	true	0	false	1	true
37815	4865637890625	560362890625	0	false	1	true	17	true
37813	4731313671875	5426093359375	2	true	1	true	1	true
37808	23769689453125	16332556640625	0	false	0	false	7	true
37806	31683134765625	44994140625	1	true	0	false	0	false
37801	2648339453125	1520858984375	4	true	1	true	7	true
37799	272519921875	3542259375	1	true	0	false	7	true
37798	31516658203125	1154819140625	1	true	0	false	7	true
37797	32242537109375	11128	0	false	0	false	9	true
37795	29563013671875	3691365234375	0	false	0	false	6	true
37792	25886666015625	74614462890625	0	false	10	true	19	true
37791	24865537109375	745163720703125	3	true	0	false	1	true
37790	3077626171875	1677011328125	0	false	0	false	5	true
37789	32477537109375	13841345703125	1	true	0	false	0	false
37787	25494	34035640625	7	true	1	true	2	true
37785	23449287109375	752232177734375	0	false	0	false	9	true
37784	3676021484375	19672162109375	1	true	1	true	8	true
37783	378654921875	18716451171875	6	true	1	true	0	false
37782	2555995703125	92566259765625	0	false	0	false	8	true
37780	16996115234375	110287431640625	0	false	0	false	7	true
37779	142864169921875	111506884765625	0	false	0	false	25	true
37771	31530873046875	9379265625	0	false	0	false	9	true
37770	27248.75	3817296484375	1	true	0	false	14	true
37769	27550822265625	377731484375	6	true	0	false	0	false
37767	27858517578125	3759477734375	0	false	0	false	6	true
37765	3000833203125	129372216796875	0	false	0	false	6	true
37764	330110703125	24873126953125	0	false	0	false	15	true
37763	3269311328125	2348658984375	0	false	0	false	11	true
37761	2796065625	3820892578125	35	true	1	true	2	true
37759	28468033203125	3879374609375	0	false	0	false	19	true
37758	39535171875	17197732421875	0	false	5	true	1	true
37757	3902317578125	16899787109375	4	true	0	false	0	false
37755	3566229296875	2091137109375	0	false	0	false	9	true
37749	387954765625	19857490234375	0	false	0	false	14	true
37746	296819296875	245917734375	0	false	12	true	5	true
37745	3002296484375	20447453125	1	true	0	false	7	true
37740	3529398828125	2749500390625	0	false	0	false	1	true
37739	361940390625	25214400390625	8	true	1	true	7	true
37738	4153116796875	2548000390625	3	true	0	false	7	true
37737	42380203125	25449078125	6	true	1	true	0	false
37736	21447681640625	37918796875	0	false	0	false	9	true
37735	212651953125	38330453125	0	false	6	true	0	false
37733	3131048046875	252276875	1	true	0	false	10	true
37731	279466484375	260703125	10	true	0	false	2	true
37729	22318248046875	3815685546875	0	false	2	true	9	true
37728	4289766015625	27018173828125	0	false	5	true	9	true
37727	4328200390625	269301328125	0	false	0	false	8	true
37726	24652615234375	3863095703125	3	true	0	false	28	true
37721	3668859375	11870310546875	0	false	0	false	7	true
37718	3830101953125	2264162890625	12	true	0	false	0	false
37713	2494962890625	3657367578125	7	true	1	true	3	true
37712	1647314453125	6243265625	0	false	0	false	9	true
37711	162368076171875	52477880859375	0	false	0	false	5	true
37709	40143375	25743546875	4	true	0	false	0	false
37703	35895.75	17288353515625	2	true	8	true	3	true
37701	437130625	28401931640625	2	true	0	false	42	true
37699	1682880078125	87806923828125	4	true	1	true	0	false
37698	424096015625	680353076171875	0	false	0	false	9	true
37697	430904921875	70882333984375	0	false	0	false	12	true
37695	23513009765625	33211	2	true	0	false	4	true
37691	21621.5	39402359375	2	true	2	true	11	true
37690	3318028515625	340980703125	0	false	0	false	10	true
37689	32367728515625	3417527734375	0	false	0	false	7	true
37687	4127662109375	28344564453125	0	false	0	false	7	true
37685	145602451171875	608913671875	4	true	0	false	0	false
37683	44539375	736660009765625	2	true	0	false	0	false
37682	2808563671875	4088747265625	0	false	9	true	1	true
37681	2642086328125	4246803515625	0	false	4	true	6	true
37680	436331171875	32156328125	1	true	0	false	8	true
37679	440983984375	30906978515625	0	false	0	false	11	true
37678	203708984375	158138583984375	0	false	0	false	1	true
37676	3203729296875	2774574609375	0	false	2	true	4	true
37675	3131394921875	28622216796875	0	false	4	true	0	false
37672	4539209375	30553513671875	0	false	0	false	22	true
37668	18408654296875	48476376953125	16	true	0	false	18	true
37667	18304509765625	50700068359375	14	true	0	false	18	true
37665	4124803125	297390859375	3	true	1	true	0	false
37662	2941826953125	28879482421875	9	true	0	false	0	false
37661	29219099609375	2731783984375	4	true	0	false	0	false
37659	398108984375	793020751953125	0	false	5	true	2	true
37658	335641328125	299418125	0	false	0	false	14	true
37657	3331987890625	30901794921875	0	false	0	false	10	true
37650	4046423828125	13834470703125	0	false	0	false	6	true
37649	397483671875	141991533203125	0	false	0	false	9	true
37644	413106484375	116687783203125	1	true	8	true	0	false
37640	2670357421875	116892685546875	4	true	0	false	2	true
37637	33349515625	20869310546875	0	false	0	false	9	true
37636	4855359765625	761803515625	3	true	8	true	1	true
37635	4769163671875	77309609375	5	true	0	false	0	false
37633	4559792578125	773619140625	8	true	0	false	0	false
37631	4616881640625	760300546875	18	true	0	false	0	false
37630	4568908984375	35702921875	6	true	0	false	0	false
37629	4426649609375	3572394140625	5	true	0	false	4	true
37627	3905884375	3043905859375	12	true	0	false	0	false
37625	4477396484375	76718875	16	true	0	false	0	false
37621	25984943359375	61365849609375	0	false	0	false	9	true
37618	479329140625	79022125	12	true	0	false	0	false
37617	4929207421875	782870625	10	true	0	false	0	false
37614	4127199609375	32607	0	false	0	false	1	true
37607	4877366015625	30499517578125	1	true	0	false	0	false
37606	251086796875	454141484375	10	true	0	false	0	false
37605	26326265625	4758496484375	0	false	0	false	4	true
37603	30648431640625	26292390625	0	false	6	true	0	false
37602	25654265625	21560666015625	0	false	0	false	16	true
37601	25738166015625	21680861328125	0	false	0	false	19	true
37599	2208662109375	4237812890625	2	true	0	false	0	false
37595	25613126953125	21920333984375	0	false	0	false	16	true
37594	49491921875	3545943359375	0	false	0	false	16	true
37593	487791328125	34341984375	5	true	0	false	9	true
37592	481744921875	372307265625	1	true	0	false	5	true
37587	26863181640625	2141373828125	1	true	0	false	11	true
37585	26878134765625	206222109375	4	true	1	true	0	false
37582	279971484375	709167138671875	9	true	1	true	1	true
37581	29439662109375	8277955078125	9	true	1	true	2	true
37580	4857941015625	6546184375	0	false	7	true	0	false
37579	4952737890625	669228046875	8	true	1	true	7	true
37575	4483087890625	3838748828125	1	true	0	false	0	false
37573	4731055078125	3309365234375	0	false	0	false	12	true
37568	21936845703125	19534474609375	0	false	0	false	15	true
37567	21479294921875	20280162109375	23	true	0	false	5	true
37564	526465771484375	2342957421875	0	false	0	false	43	true
37563	51192822265625	23366763671875	0	false	0	false	43	true
37562	2158931396484370	4206147265625	0	false	8	true	0	false
37561	18504404296875	402005546875	0	false	0	false	7	true
37560	421678828125	372383359375	0	false	0	false	9	true
37559	4189190625	36163046875	7	true	0	false	1	true
37557	2216732421875	20126564453125	0	false	0	false	11	true
37552	20418740234375	19776595703125	0	false	0	false	7	true
37551	198616796875	19758470703125	0	false	0	false	11	true
37549	28589203125	330911484375	0	false	2	true	0	false
37547	3517924609375	9744400390625	2	true	1	true	9	true
37545	216840390625	3138018359375	2	true	1	true	14	true
37536	27416205078125	23573408203125	0	false	5	true	0	false
37526	1192444921875	40922609375	0	false	0	false	8	true
37525	125296787109375	41835015625	6	true	1	true	0	false
37523	3415910888671870	247426953125	0	false	0	false	8	true
37522	6968615112304680	2698958984375	5	true	1	true	29	true
37521	1.40145e+16	26133759765625	0	false	0	false	13	true
37520	8731107421875	2551862890625	3	true	2	true	48	true
37519	75359873046875	25742033203125	0	false	0	false	6	true
37517	2286270263671870	273604453125	11	true	0	false	6	true
37515	107999951171875	26504412109375	10	true	0	false	0	false
37514	23048529296875	25802779296875	10	true	0	false	0	false
37513	24911482421875	2511453125	6	true	1	true	0	false
37512	141716376953125	4324157421875	0	false	0	false	6	true
37511	143315166015625	4178406640625	7	true	1	true	2	true
37510	919407421875	409016015625	6	true	1	true	14	true
37509	96925244140625	4049496875	10	true	0	false	0	false
37508	13726482421875	393413203125	6	true	0	false	5	true
37507	14283841796875	3991248828125	8	true	0	false	1	true
37501	153114306640625	4039826171875	0	false	1	true	14	true
37499	2222412890625	3673215576171870	0	false	0	false	9	true
37497	116207939453125	2202736328125	0	false	1	true	14	true
37494	145314541015625	2615027734375	0	false	0	false	8	true
37493	158421708984375	262590625	0	false	0	false	3	true
37492	106477314453125	4438712890625	8	true	0	false	4	true
37491	105323857421875	44152875	9	true	0	false	4	true
37487	25178720703125	27441671875	2	true	2	true	3	true
37485	175970625	24479982421875	7	true	1	true	3	true
37481	11041736328125	23616701171875	4	true	0	false	0	false
37479	16738486328125	1840546875	8	true	0	false	1	true
37477	18534427734375	212570390625	7	true	1	true	2	true
37476	1373538671875	18795056640625	7	true	0	false	1	true
37475	13842123046875	21600259765625	1	true	0	false	7	true
37471	9459615234375	448050859375	3	true	5	true	10	true
37470	4896098828125	179336328125	0	false	0	false	15	true
37469	4799278125	1733780078125	0	false	0	false	11	true
37467	139047236328125	17094671875	0	false	0	false	11	true
37461	4656566796875	193125234375	0	false	0	false	6	true
37454	89968486328125	3317811328125	0	false	0	false	12	true
37453	818552099609375	31296982421875	0	false	8	true	2	true
37452	4537472265625	18685953125	0	false	0	false	9	true
37451	4566371875	17092080078125	0	false	0	false	9	true
37446	557046630859375	2982869140625	21	true	1	true	14	true
37445	764734521484375	341456796875	4	true	0	false	0	false
37443	471327109375	157538720703125	0	false	0	false	5	true
37440	4415683203125	198356953125	1	true	0	false	9	true
37439	4367717578125	18524041015625	0	false	0	false	5	true
37438	4834183984375	22307501953125	2	true	0	false	1	true
37434	144546318359375	3322526953125	5	true	0	false	0	false
37433	138119853515625	32554447265625	8	true	0	false	7	true
37430	99396123046875	279868359375	0	false	0	false	9	true
37424	4262076953125	16119423828125	0	false	0	false	11	true
37423	4314381640625	149574228515625	5	true	1	true	2	true
37417	13975533203125	3056521484375	0	false	0	false	12	true
37413	2527066015625	30019240234375	5	true	0	false	0	false
37412	19263814453125	494316484375	0	false	0	false	7	true
37411	18088109375	4897656640625	6	true	6	true	5	true
37408	157615419921875	3730519140625	0	false	0	false	7	true
37407	1606168359375	359288046875	0	false	7	true	0	false
37404	17402830078125	337818984375	0	false	0	false	5	true
37403	1788428515625	3340938671875	0	false	0	false	10	true
37402	4406838671875	4771653125	0	false	0	false	12	true
37396	3959819921875	4938243359375	0	false	0	false	1	true
37395	4062498828125	481172578125	5	true	2	true	0	false
37393	16871890625	4278192578125	4	true	0	false	1	true
37390	1818398046875	2885386328125	0	false	0	false	3	true
37387	43194765625	4501603125	0	false	0	false	1	true
37383	39906515625	4157305859375	4	true	0	false	0	false
37382	1.36739e+16	21331783203125	5	true	0	false	0	false
37381	32053974609375	2193613671875	1	true	0	false	8	true
37374	4358884765625	5371723046875	1	true	0	false	12	true
37373	4474259765625	54089171875	4	true	0	false	0	false
37369	1246046484375	460600546875	0	false	0	false	7	true
37368	47001453125	25907859375	0	false	0	false	7	true
37367	462020546875	239565859375	4	true	0	false	0	false
37366	216717822265625	14444482421875	0	false	0	false	7	true
37365	209337939453125	133414658203125	7	true	0	false	1	true
37363	3598736083984370	121793857421875	0	false	1	true	15	true
37360	84687568359375	18235720703125	0	false	0	false	10	true
37359	107275205078125	18465693359375	4	true	1	true	0	false
37358	649512109375	19718021484375	0	false	0	false	5	true
37357	612420654296875	18832115234375	4	true	0	false	3	true
37355	12022794921875	17841642578125	5	true	11	true	2	true
37353	1.72644e+16	180891875	4	true	1	true	0	false
37349	3640849853515620	16116013671875	0	false	0	false	7	true
37346	13785458984375	15027306640625	1	true	0	false	23	true
37345	135631484375	148503037109375	1	true	0	false	21	true
37344	3807196484375	46573203125	23	true	2	true	32	true
37343	379403671875	470047314453125	25	true	2	true	32	true
37341	39055859375	487323779296875	0	false	8	true	2	true
37340	82029765625	593598974609375	0	false	0	false	5	true
37339	97359150390625	51914521484375	0	false	0	false	8	true
37334	10839298828125	3411840576171870	0	false	0	false	12	true
37333	111829541015625	527322412109375	0	false	0	false	9	true
37330	390360234375	3642445703125	2	true	1	true	17	true
37325	1137951953125	1356041796875	0	false	0	false	3	true
37323	356982109375	83088642578125	0	false	0	false	7	true
37321	734814013671875	137065888671875	7	true	0	false	0	false
37320	9816529541015620	11696736328125	0	false	0	false	8	true
37319	1615780517578120	112252373046875	12	true	3	true	0	false
37317	77441455078125	104650654296875	0	false	0	false	2	true
37309	32592208984375	383926640625	7	true	0	false	0	false
37308	43210703125	9889852905273430	0	false	0	false	10	true
37307	4284087109375	1.00409e+16	0	false	9	true	0	false
37305	4245375390625	8612968139648430	6	true	0	false	0	false
37303	396153515625	2822497314453120	5	true	0	false	0	false
37301	4181827734375	2.86764e+16	6	true	1	true	2	true
37299	4435335546875	1.08886e+16	6	true	0	false	0	false
37295	22104544921875	22761220703125	4	true	1	true	3	true
37293	17504265625	26280185546875	35	true	1	true	0	false
37292	24797767578125	334544775390625	0	false	0	false	4	true
37291	23869470703125	1933800537109370	0	false	0	false	7	true
37287	19207775390625	4654334375	7	true	1	true	13	true
37286	3635897265625	38903828125	1	true	17	true	0	false
37285	3746498046875	3809482421875	0	false	0	false	3	true
37284	84874609375	3758712109375	13	true	0	false	0	false
37283	113256240234375	35837546875	7	true	0	false	1	true
37277	30645865234375	39987890625	6	true	0	false	0	false
37272	31503576171875	4169776953125	0	false	0	false	10	true
37269	481312578125	205063232421875	24	true	0	false	2	true
37268	483331171875	6351875	0	false	0	false	15	true
37267	494071015625	513225146484375	11	true	0	false	0	false
37265	37883125	4421268359375	0	false	5	true	1	true
37262	3379485107421870	493593896484375	0	false	0	false	3	true
37261	5862013549804680	615447216796875	0	false	0	false	11	true
37259	539052587890625	62593408203125	2	true	4	true	0	false
37258	3112433349609370	80754599609375	0	false	0	false	4	true
37256	2813255078125	42385908203125	0	false	0	false	5	true
37251	3484808984375	414817431640625	4	true	0	false	3	true
37250	312436796875	6203533325195310	0	false	0	false	13	true
37249	3049551953125	5046484375	0	false	0	false	8	true
37247	28764328125	218415478515625	4	true	0	false	0	false
37244	487396796875	4262992578125	0	false	0	false	6	true
37243	4966405078125	4538287109375	5	true	0	false	0	false
37239	586600048828125	138231884765625	0	false	5	true	0	false
37237	4630309375	105822978515625	0	false	0	false	2	true
37236	157678291015625	1.07617e+16	13	true	0	false	0	false
37235	149215029296875	1594224365234370	11	true	1	true	0	false
37233	4876960546875	127544072265625	3	true	0	false	0	false
37230	3328449609375	2153047119140620	9	true	0	false	2	true
37229	338996171875	1.57323e+16	9	true	0	false	0	false
37225	4950001171875	10594806640625	0	false	8	true	4	true
