# Supplementary material for: A Novel Liquid Biopsy Method Based on Specific Combinations of Vesicular Markers Allows Us to Discriminate Prostate Cancer from Hyperplasia
Source: Cells. 2024 Jul 31;13(15):1286. doi: 10.3390/cells13151286 (PMC11311686; doi:10.3390/cells13151286)
Supplement: Supplementary file 1 [file cells-13-01286-s001.zip › Dataset S1-Raw data CODI BiliGeCT Prostata/Raw data CODI BiliGeCT Prostata/100223_STAT3_Cyclin_D1_IIexp_PR20-19__counting_scatter.xlsx]

## Sheet: 100223_STAT3_Cyclin_D1_IIexp_PR
counting parameters
radius (nm)	300
bin width (nm)	20
locs in bin threshold	1
active channels
channel name	channel reference	min	max
Channel 0	ch0	1	10000000
Channel 1	ch1	1	10000000
Channel 2	ch2	1	10000000
clusters are positive for a channel if their counts fall within min (inclusive) and max (exclusive) for that channel
	population phenotypes	number of clusters
triple positive	Channel 0, Channel 1, Channel 2	53
double positive	Channel 0, Channel 1	29
double positive	Channel 0, Channel 2	71
double positive	Channel 1, Channel 2	31
single positive	Channel 0	65
single positive	Channel 1	18
single positive	Channel 2	102
	total positive clusters	369
27 clusters were negative for every channel
all positive clusters are listed here
columns show counts and positivity for channels with thresholds switched on
to see the full data including negative clusters please export a csv from the counting histogram rather than the counting scatter plot
cluster id	centroid x (nm)	centroid y (nm)	count for Channel 0	positive for Channel 0	count for Channel 1	positive for Channel 1	count for Channel 2	positive for Channel 2
26298	110702646484375	720680234375	43	true	2	true	23	true
26297	109650947265625	719394375	42	true	2	true	22	true
26296	13327818359375	6069769921875	0	false	0	false	8	true
26295	146928564453125	6078651171875	11	true	0	false	0	false
26294	91580751953125	5951942578125	16	true	0	false	0	false
26293	90354990234375	6060329296875	0	false	1	true	23	true
26291	81032431640625	6191140234375	2	true	0	false	12	true
26289	12247990234375	6242761328125	3	true	1	true	0	false
26287	617285107421875	630736484375	0	false	0	false	4	true
26286	22469755859375	50981859375	13	true	1	true	0	false
26285	21437607421875	522952734375	4	true	0	false	0	false
26284	9576541015625	5663512109375	7	true	0	false	0	false
26283	87900576171875	56523734375	6	true	0	false	0	false
26282	197356953125	534292734375	0	false	1	true	7	true
26281	17403287109375	53819578125	0	false	0	false	13	true
26279	107092568359375	717450390625	11	true	0	false	6	true
26275	109431044921875	5593443359375	5	true	1	true	16	true
26273	20603677734375	5519711328125	8	true	0	false	26	true
26272	1797959765625	5053728515625	1	true	1	true	11	true
26271	16926212890625	52419375	10	true	0	false	0	false
26269	108007646484375	735660859375	2	true	0	false	17	true
26268	373416748046875	68659953125	8	true	0	false	0	false
26267	464716357421875	668923515625	4	true	1	true	1	true
26266	1731894140625	57230765625	0	false	0	false	15	true
26265	150428544921875	5740821484375	0	false	0	false	2	true
26262	125944423828125	755783046875	0	false	0	false	5	true
26261	137685771484375	773083828125	4	true	0	false	7	true
26260	21760615234375	7099996875	0	false	0	false	19	true
26259	3037391357421870	7266940625	0	false	0	false	9	true
26257	936691796875	711395859375	7	true	0	false	0	false
26255	1267611328125	780314765625	10	true	1	true	0	false
26253	1727413671875	556950078125	0	false	0	false	11	true
26252	756843505859375	71577328125	1	true	0	false	0	false
26248	24222146484375	5390479296875	1	true	0	false	13	true
26247	24300359375	52827953125	11	true	0	false	0	false
26245	430345654296875	74907359375	3	true	1	true	8	true
26242	20234322265625	49915390625	2	true	0	false	0	false
26241	2089253515625	4870853515625	0	false	7	true	0	false
26232	14850248046875	659893828125	2	true	1	true	9	true
26231	1503719921875	655988359375	0	false	0	false	10	true
26230	128799560546875	691663203125	11	true	2	true	20	true
26229	130706494140625	690991875	11	true	2	true	20	true
26226	1.09633e+16	756217421875	6	true	1	true	0	false
26222	99971103515625	6874996875	5	true	1	true	0	false
26221	116238916015625	66321484375	1	true	0	false	9	true
26219	21422587890625	5985048046875	5	true	0	false	0	false
26216	18288169921875	382938359375	7	true	1	true	13	true
26215	16538375	3700309765625	0	false	0	false	7	true
26214	391958251953125	7784821875	9	true	0	false	44	true
26213	395749658203125	775911640625	7	true	0	false	47	true
26207	19246580078125	4047290625	10	true	0	false	0	false
26206	72254091796875	7773684375	0	false	4	true	0	false
26205	58854677734375	77948921875	0	false	5	true	0	false
26199	61440283203125	7604478125	0	false	6	true	1	true
26197	20296232421875	4234609765625	0	false	0	false	5	true
26193	21107826171875	4404080078125	0	false	3	true	4	true
26191	2376888671875	7770684375	4	true	0	false	0	false
26190	22527123046875	4189805859375	0	false	0	false	5	true
26185	22171328125	46320546875	1	true	0	false	3	true
26180	3204710546875	470938515625	4	true	0	false	0	false
26179	311728203125	45839.5	11	true	0	false	0	false
26177	3043044140625	4388292578125	39	true	0	false	6	true
26176	4245564453125	593001875	0	false	0	false	5	true
26175	3007861083984370	5947772265625	0	false	0	false	13	true
26174	1816415283203120	621907578125	0	false	0	false	12	true
26173	23786962890625	63348.5	3	true	0	false	39	true
26168	28373931640625	4698356640625	4	true	1	true	0	false
26167	28266306640625	4617973046875	6	true	1	true	0	false
26165	66813076171875	5997558984375	2	true	1	true	8	true
26164	3657454296875	43147265625	5	true	1	true	2	true
26159	364088984375	4540088671875	0	false	12	true	0	false
26158	157029814453125	730693515625	4	true	1	true	0	false
26157	1844107421875	724402890625	0	false	3	true	19	true
26155	3686597265625	467530703125	1	true	0	false	24	true
26152	147595830078125	710876640625	0	false	0	false	4	true
26147	2797888671875	4395052734375	1	true	4	true	0	false
26146	25107962890625	793324296875	0	false	5	true	0	false
26145	2675137890625	779902421875	6	true	0	false	1	true
26144	13374494140625	355820234375	0	false	0	false	2	true
26143	137569931640625	366466640625	0	false	0	false	11	true
26142	319333984375	72562921875	9	true	0	false	24	true
26141	3172598046875	725464296875	11	true	0	false	22	true
26139	22140869140625	7533903125	1	true	0	false	0	false
26138	30519267578125	686571953125	11	true	1	true	4	true
26137	30785298828125	6898584375	7	true	0	false	1	true
26135	26311939453125	4439596875	2	true	0	false	17	true
26134	30992947265625	5013343359375	5	true	0	false	0	false
26130	27665626953125	55964859375	0	false	0	false	12	true
26129	28745736328125	5367028125	4	true	3	true	2	true
26125	30365630859375	5290612109375	8	true	0	false	0	false
26124	29934888671875	7112690625	83	true	3	true	72	true
26117	2730493359375	685939140625	1	true	0	false	3	true
26115	2499334375	681975703125	2	true	1	true	0	false
26111	136678134765625	3386342578125	4	true	0	false	3	true
26108	20984060546875	66658875	1	true	4	true	0	false
26107	21523044921875	657762890625	4	true	0	false	0	false
26105	110876865234375	3832568359375	0	false	1	true	6	true
26102	23373802734375	640803046875	0	false	15	true	0	false
26101	2473895703125	6419966796875	5	true	4	true	11	true
26099	20890111328125	695320078125	2	true	0	false	12	true
26098	17204828125	4076148046875	0	false	0	false	7	true
26097	157335478515625	39281.5	12	true	0	false	1	true
26094	118113046875	4319806640625	4	true	0	false	1	true
26093	103479423828125	444885234375	0	false	0	false	6	true
26091	1617789453125	4129905859375	0	false	5	true	1	true
26088	104515830078125	4801960546875	0	false	0	false	8	true
26087	115929130859375	487926328125	8	true	0	false	0	false
26080	19656611328125	79028578125	1	true	1	true	10	true
26079	1865752734375	78072859375	0	false	4	true	7	true
26074	62078076171875	507097734375	0	false	0	false	9	true
26073	717476513671875	4786767578125	0	false	0	false	7	true
26072	27419947265625	388646640625	6	true	0	false	0	false
26071	2721171484375	3940235546875	0	false	0	false	5	true
26068	544677685546875	55731203125	0	false	0	false	7	true
26067	63969677734375	5599855078125	1	true	0	false	14	true
26062	21849783203125	78500390625	4	true	0	false	0	false
26058	22695396484375	3894066796875	0	false	3	true	14	true
26057	2473914453125	3992671875	0	false	0	false	1	true
26055	82801953125	55021265625	7	true	1	true	15	true
26052	2692980224609370	5035722265625	1	true	0	false	7	true
26051	3114897216796870	523171953125	4	true	0	false	0	false
26049	29447798828125	3976858203125	8	true	0	false	0	false
26048	523170458984375	5319354296875	8	true	0	false	6	true
26036	94062578125	5215916015625	3	true	0	false	5	true
26035	117750126953125	51111765625	9	true	0	false	1	true
26033	404799853515625	4779400390625	0	false	0	false	6	true
26030	232974951171875	4611466796875	0	false	0	false	9	true
26029	1.16386e+16	4664192578125	8	true	0	false	2	true
26026	101880107421875	54630375	7	true	0	false	1	true
26021	151952392578125	379231796875	0	false	0	false	9	true
26015	1020022705078120	53941203125	0	false	0	false	7	true
26014	653008154296875	3981557421875	0	false	0	false	7	true
26013	736450439453125	392143515625	5	true	1	true	5	true
26011	27740021484375	729161484375	0	false	0	false	5	true
26010	6702287109375	4173171484375	1	true	0	false	12	true
26009	523454638671875	416576796875	0	false	0	false	10	true
26007	453517626953125	4080517578125	0	false	4	true	3	true
26005	3741383056640620	4296892578125	1	true	1	true	4	true
25999	818735498046875	361805546875	0	false	0	false	3	true
25997	90219130859375	422554765625	0	false	0	false	4	true
25990	389992265625	6541209765625	0	false	1	true	6	true
25989	392627109375	6251967578125	0	false	5	true	0	false
25987	3856351953125	607452109375	2	true	0	false	37	true
25983	36943421875	6389173046875	8	true	1	true	0	false
25981	3619942578125	6214680859375	10	true	1	true	0	false
25980	21832904296875	20677716796875	4	true	1	true	11	true
25979	22305798828125	20872703125	0	false	0	false	9	true
25978	13826470703125	642708056640625	1	true	4	true	1	true
25977	1497009375	599054150390625	0	false	0	false	4	true
25976	9417306640625	21631837890625	0	false	0	false	11	true
25975	83913876953125	21347919921875	3	true	0	false	6	true
25973	211826015625	20585919921875	1	true	0	false	11	true
25972	40072453125	5263681640625	0	false	0	false	2	true
25971	4169628125	506930078125	11	true	0	false	0	false
25970	2106621875	19411685546875	0	false	0	false	14	true
25969	21870646484375	19234671875	0	false	0	false	11	true
25968	20467306640625	16008123046875	3	true	0	false	4	true
25967	20652615234375	1751487890625	3	true	1	true	7	true
25964	41122984375	572637109375	5	true	0	false	0	false
25963	42831625	5606753515625	3	true	0	false	8	true
25961	196486171875	18897439453125	0	false	0	false	8	true
25960	3939252734375	5826751953125	1	true	0	false	3	true
25958	3783665625	5823428515625	15	true	0	false	7	true
25957	37440390625	5786748828125	4	true	0	false	0	false
25956	1151559375	1671305859375	0	false	5	true	8	true
25955	12593759765625	1706716796875	8	true	1	true	0	false
25954	160986533203125	80277666015625	28	true	26	true	55	true
25953	1645805078125	766808056640625	0	false	0	false	4	true
25952	3685494921875	55117015625	4	true	1	true	7	true
25951	3574709765625	5573918359375	3	true	0	false	12	true
25949	4058176171875	5521708203125	7	true	1	true	0	false
25944	3767163671875	5295141015625	3	true	1	true	11	true
25940	139911572265625	2244746484375	10	true	2	true	31	true
25939	807338134765625	2273908984375	0	false	0	false	12	true
25937	3711037109375	5030769140625	1	true	1	true	6	true
25935	3077862109375	654325625	4	true	1	true	26	true
25933	1747577734375	1711637109375	7	true	1	true	1	true
25928	138559130859375	219905703125	0	false	5	true	20	true
25927	140096123046875	2181814453125	0	false	6	true	21	true
25925	18055154296875	2058654296875	0	false	0	false	9	true
25924	31968408203125	3107009375	19	true	1	true	1	true
25923	331245546875	31300572265625	0	false	9	true	1	true
25920	72217216796875	229239609375	0	false	0	false	4	true
25919	68030546875	2263605078125	4	true	0	false	1	true
25918	4163458984375	6124036328125	0	false	1	true	14	true
25917	42620671875	634739921875	0	false	2	true	1	true
25914	121083369140625	146873671875	0	false	0	false	8	true
25913	144924482421875	144838515625	1	true	0	false	2	true
25911	2984620849609370	22741703125	0	false	1	true	5	true
25908	80660146484375	1800378515625	0	false	0	false	8	true
25905	16416564453125	146479375	0	false	0	false	9	true
25904	16386138671875	2545893359375	20	true	1	true	27	true
25903	17789552734375	26588525390625	5	true	1	true	8	true
25901	151822783203125	12189279296875	0	false	0	false	2	true
25898	298719140625	314478125	5	true	1	true	0	false
25893	17932376953125	22765677734375	0	false	0	false	8	true
25892	24357224609375	26577939453125	6	true	0	false	13	true
25891	22580255859375	2613169921875	0	false	4	true	1	true
25888	3518992578125	268154375	11	true	0	false	2	true
25887	3362193359375	27702669921875	2	true	2	true	28	true
25884	91332373046875	25120091796875	0	false	0	false	5	true
25882	3757483203125	3814373046875	37	true	5	true	18	true
25881	3750618359375	3684390234375	7	true	0	false	0	false
25877	2273601171875	22175681640625	0	false	0	false	20	true
25873	32507841796875	28524505859375	0	false	1	true	9	true
25872	3223651953125	3402490234375	0	false	1	true	12	true
25871	3337219140625	3263174609375	4	true	0	false	1	true
25870	21690548828125	27926390625	0	false	1	true	22	true
25869	21347724609375	29722134765625	4	true	0	false	0	false
25868	27536365234375	352137578125	4	true	0	false	1	true
25867	283031484375	347461015625	10	true	0	false	1	true
25865	124038984375	24797490234375	0	false	1	true	0	false
25862	19932240234375	78604365234375	0	false	0	false	6	true
25861	18351658203125	91963173828125	0	false	0	false	3	true
25860	243150546875	570241015625	0	false	1	true	9	true
25855	3432680859375	32023265625	1	true	1	true	12	true
25851	1511313671875	276527421875	10	true	0	false	0	false
25849	2721155078125	28716060546875	1	true	9	true	3	true
25847	21515201171875	758995654296875	7	true	1	true	2	true
25843	44827529296875	20338904296875	0	false	0	false	6	true
25842	20805708984375	123133662109375	9	true	1	true	0	false
25841	19867818359375	1389421484375	0	false	1	true	17	true
25839	3504967578125	3536866796875	1	true	0	false	7	true
25837	4355491027832030	24786953125	0	false	0	false	15	true
25835	4935	297759609375	0	false	0	false	3	true
25834	1887309375	28113634765625	6	true	0	false	0	false
25833	1899924609375	30094408203125	0	false	4	true	12	true
25827	278811328125	32758896484375	0	false	0	false	7	true
25824	27355576171875	88329814453125	7	true	1	true	2	true
25823	244194453125	84722626953125	0	false	0	false	6	true
25822	30419689453125	21936544921875	0	false	0	false	30	true
25821	29225939453125	2127997265625	0	false	0	false	6	true
25820	2863738671875	1988490234375	5	true	0	false	5	true
25815	337641484375	3867226953125	8	true	1	true	0	false
25814	1024894140625	92295439453125	8	true	1	true	0	false
25812	658388671875	28067173828125	0	false	2	true	8	true
25810	31497953125	366142421875	0	false	0	false	7	true
25795	23898447265625	118317744140625	4	true	3	true	0	false
25793	10171591796875	30759181640625	3	true	1	true	9	true
25792	2559971484375	24656125	3	true	2	true	7	true
25791	254133671875	24052033203125	0	false	0	false	5	true
25789	340402109375	6006856640625	8	true	0	false	2	true
25785	27017572265625	22017919921875	1	true	0	false	13	true
25780	2943529296875	770008828125	4	true	0	false	0	false
25779	3117513671875	789381484375	8	true	1	true	0	false
25776	3159499609375	24764056640625	2	true	0	false	4	true
25775	31872236328125	25970298828125	4	true	1	true	0	false
25771	27207310546875	24183916015625	6	true	0	false	0	false
25766	214809375	3305945703125	1	true	0	false	13	true
25765	20393044921875	325416640625	1	true	0	false	30	true
25759	3343990234375	2016150390625	4	true	0	false	20	true
25757	2499086328125	135073427734375	0	false	0	false	5	true
25755	9165380859375	28901390625	0	false	0	false	7	true
25751	4547060546875	651437265625	5	true	0	false	0	false
25750	2774915771484370	65295283203125	0	false	4	true	0	false
25749	1.6197e+16	77077041015625	4	true	0	false	0	false
25748	22080654296875	94282275390625	0	false	4	true	1	true
25745	3587406494140620	141223642578125	0	false	4	true	4	true
25743	47165732421875	103237197265625	0	false	0	false	3	true
25738	4226964453125	450681640625	16	true	13	true	37	true
25737	4234650390625	4496781640625	31	true	14	true	38	true
25735	4254628125	449490078125	32	true	6	true	22	true
25734	3293119140625	162953212890625	0	false	0	false	7	true
25733	31266455078125	1713602734375	0	false	0	false	5	true
25730	2746610546875	128730078125	6	true	0	false	0	false
25729	2739423828125	118891708984375	7	true	0	false	0	false
25728	2756155859375	153208759765625	0	false	0	false	28	true
25722	4391566015625	5046593359375	9	true	1	true	8	true
25721	4455391796875	4874371875	0	false	0	false	20	true
25719	4197998046875	4523876953125	23	true	2	true	11	true
25715	4249012109375	4451545703125	24	true	2	true	2	true
25713	431355625	46704765625	1	true	0	false	10	true
25711	4202769140625	4337076953125	0	false	0	false	7	true
25705	3301569140625	5502073046875	5	true	1	true	0	false
25704	3572630078125	69850234375	13	true	0	false	0	false
25701	2310441015625	16610685546875	0	false	5	true	0	false
25699	3968876953125	2085441015625	0	false	0	false	11	true
25698	646498486328125	533047900390625	12	true	0	false	0	false
25697	72023974609375	625158837890625	1	true	0	false	9	true
25695	843571875	616675830078125	0	false	7	true	0	false
25694	43351421875	2549394140625	3	true	0	false	0	false
25693	4159295703125	2729712109375	0	false	0	false	4	true
25689	3734769140625	270654921875	0	false	0	false	12	true
25687	3982321875	23697216796875	9	true	0	false	5	true
25685	42100765625	23952931640625	5	true	0	false	0	false
25679	9490869140625	244238916015625	1	true	0	false	11	true
25678	3733664794921870	3046637451171870	0	false	0	false	8	true
25674	31193318359375	446954736328125	0	false	0	false	10	true
25673	3083852734375	51591962890625	6	true	8	true	0	false
25672	31804142578125	599325732421875	0	false	0	false	14	true
25671	30838630859375	692928662109375	0	false	0	false	16	true
25668	266923125	20143583984375	0	false	0	false	4	true
25665	29362091796875	800530517578125	4	true	0	false	0	false
25661	2894651171875	97648046875	3	true	0	false	3	true
25660	32868015625	3961041259765620	0	false	0	false	9	true
25658	3595491015625	522614501953125	4	true	0	false	0	false
25657	35748390625	3858559814453120	12	true	0	false	0	false
25655	3753689453125	686387109375	0	false	1	true	4	true
25653	3399099609375	5172875	0	false	0	false	3	true
25651	3946135546875	63108876953125	0	false	0	false	11	true
25647	30527990234375	12626265625	0	false	1	true	6	true
25644	30098701171875	3643095458984370	0	false	0	false	8	true
25639	253374921875	32474736328125	0	false	0	false	1	true
25633	269682421875	5918837890625	0	false	0	false	10	true
25630	4107491796875	17633908203125	0	false	0	false	8	true
25629	420992421875	15928267578125	0	false	3	true	0	false
25626	453839296875	6212884765625	0	false	5	true	0	false
25625	477074765625	6127700390625	3	true	0	false	6	true
25624	161486123046875	2381247314453120	13	true	0	false	0	false
25623	156693955078125	25259013671875	0	false	0	false	15	true
25621	158172421875	153924609375	4	true	0	false	0	false
25619	18408162109375	317408642578125	7	true	0	false	0	false
25617	14573056640625	341760693359375	0	false	0	false	9	true
25612	4422294921875	1805329296875	7	true	0	false	1	true
25608	4156968359375	695245703125	13	true	0	false	0	false
25607	394487265625	69617046875	0	false	0	false	31	true
25604	2544624609375	31000642578125	4	true	0	false	4	true
25601	23417546875	48223447265625	4	true	1	true	2	true
25600	4648238671875	706747265625	5	true	1	true	0	false
25599	4555617578125	7146865625	0	false	0	false	13	true
25597	400313828125	134130107421875	8	true	0	false	3	true
25592	18159576171875	65914775390625	0	false	1	true	10	true
25591	18446681640625	6364412109375	6	true	0	false	2	true
25590	11093123046875	118453515625	18	true	1	true	12	true
25589	116122421875	1684089111328120	5	true	0	false	0	false
25584	1.39747e+16	1696342578125	2	true	0	false	0	false
25582	396005625	1.9656e+16	0	false	0	false	13	true
25581	389631796875	213455712890625	8	true	1	true	1	true
25579	384731796875	157281396484375	5	true	0	false	7	true
25577	38017296875	8403399047851560	0	false	0	false	10	true
25575	385912109375	463092041015625	6	true	0	false	0	false
25572	4395201171875	31424125	0	false	6	true	0	false
25571	4421128515625	3373308984375	7	true	0	false	2	true
25570	4798158203125	3544813671875	18	true	1	true	1	true
25569	4671959375	356713359375	0	false	0	false	11	true
25565	4890683203125	32241404296875	2	true	0	false	12	true
25563	4116441015625	368199140625	1	true	14	true	4	true
25560	4963507421875	5023475390625	0	false	3	true	0	false
25559	47281421875	501033984375	4	true	0	false	0	false
25554	46638671875	17786267578125	0	false	0	false	31	true
25553	4640358203125	1780076953125	0	false	0	false	31	true
25551	489495546875	169833515625	0	false	0	false	5	true
25550	48746046875	134082353515625	0	false	7	true	0	false
25549	46863171875	1182308203125	8	true	0	false	3	true
25545	483680859375	20051109375	11	true	0	false	0	false
25543	1.13922e+16	2076205078125	4	true	0	false	0	false
25529	390441171875	3369852734375	6	true	0	false	0	false
25528	4031364453125	786374453125	18	true	1	true	0	false
25527	4060298046875	776651171875	1	true	0	false	20	true
25526	3755426171875	78173328125	28	true	1	true	0	false
25525	3604533984375	783577109375	3	true	0	false	8	true
25520	41799625	78765546875	17	true	1	true	0	false
25519	4261797265625	772761953125	5	true	0	false	0	false
25516	4511295703125	2537580810546870	6	true	0	false	0	false
25515	448075546875	1.9339e+16	4	true	0	false	0	false
25513	4119682421875	747273515625	0	false	9	true	0	false
25511	4547126953125	388323388671875	9	true	0	false	0	false
25510	4487884375	70996376953125	0	false	0	false	12	true
25509	451996484375	620293310546875	8	true	1	true	4	true
25508	4347815625	79061390625	17	true	0	false	0	false
25505	439096796875	4773310546875	0	false	0	false	13	true
25503	43691578125	676558740234375	4	true	0	false	3	true
25499	418492109375	6351205078125	0	false	0	false	16	true
25491	17276021484375	3.51811e+16	4	true	0	false	0	false
25490	49438390625	89803388671875	0	false	6	true	0	false
25489	481971171875	689006689453125	13	true	1	true	0	false
25483	47017.5	1.10624e+16	13	true	0	false	0	false
25482	4550801953125	77642828125	25	true	0	false	0	false
25481	481672890625	793133515625	58	true	0	false	0	false
