# Supplementary material for: A Novel Liquid Biopsy Method Based on Specific Combinations of Vesicular Markers Allows Us to Discriminate Prostate Cancer from Hyperplasia
Source: Cells. 2024 Jul 31;13(15):1286. doi: 10.3390/cells13151286 (PMC11311686; doi:10.3390/cells13151286)
Supplement: Supplementary file 1 [file cells-13-01286-s001.zip › Dataset S1-Raw data CODI BiliGeCT Prostata/Raw data CODI BiliGeCT Prostata/100223_STAT3_Cyclin_D1_IIexp_PR20-21-1__counting_scatter.xlsx]

## Sheet: 100223_STAT3_Cyclin_D1_IIexp_PR
counting parameters
radius (nm)	300
bin width (nm)	20
locs in bin threshold	1
active channels
channel name	channel reference	min	max
Channel 0	ch0	1	10000000
Channel 1	ch1	1	10000000
Channel 2	ch2	1	10000000
clusters are positive for a channel if their counts fall within min (inclusive) and max (exclusive) for that channel
	population phenotypes	number of clusters
triple positive	Channel 0, Channel 1, Channel 2	10
double positive	Channel 0, Channel 1	17
double positive	Channel 0, Channel 2	36
double positive	Channel 1, Channel 2	3
single positive	Channel 0	83
single positive	Channel 1	3
single positive	Channel 2	21
	total positive clusters	173
16 clusters were negative for every channel
all positive clusters are listed here
columns show counts and positivity for channels with thresholds switched on
to see the full data including negative clusters please export a csv from the counting histogram rather than the counting scatter plot
cluster id	centroid x (nm)	centroid y (nm)	count for Channel 0	positive for Channel 0	count for Channel 1	positive for Channel 1	count for Channel 2	positive for Channel 2
14686	1567769287109370	664090234375	7	true	1	true	1	true
14685	25012626953125	68322125	4	true	0	false	0	false
14684	3759928466796870	65843484375	1	true	0	false	0	false
14681	3874884033203120	6415436328125	12	true	1	true	0	false
14680	688150927734375	683268203125	5	true	0	false	1	true
14679	81914150390625	69135734375	6	true	0	false	0	false
14678	8373955078125	708164921875	2	true	0	false	1	true
14673	1154545703125	68920171875	7	true	0	false	0	false
14668	123506767578125	77915015625	6	true	0	false	1	true
14667	1314262109375	782544375	9	true	0	false	1	true
14664	1401748046875	767763203125	2	true	0	false	2	true
14661	910472265625	729903984375	2	true	0	false	2	true
14660	9201875	760192109375	3	true	0	false	1	true
14658	108858662109375	665376171875	2	true	1	true	0	false
14655	296942529296875	728549296875	0	false	1	true	1	true
14654	53496201171875	628338359375	1	true	0	false	0	false
14652	58961767578125	76616359375	0	false	0	false	3	true
14646	2101015869140620	614345234375	8	true	0	false	0	false
14645	1.88497e+16	621410078125	2	true	0	false	15	true
14644	150407568359375	5931959765625	2	true	0	false	0	false
14642	9849996948242180	637395390625	2	true	0	false	2	true
14639	410384326171875	5957493359375	6	true	0	false	0	false
14636	17159685546875	738431640625	5	true	0	false	1	true
14635	17143478515625	7214584375	3	true	0	false	2	true
14633	791857373046875	6333519921875	1	true	0	false	1	true
14632	1706012109375	755502734375	18	true	0	false	1	true
14630	15500951171875	708766640625	0	false	0	false	1	true
14627	163126240234375	78743734375	4	true	0	false	0	false
14624	3416269287109370	79408140625	13	true	1	true	2	true
14622	5705438232421870	786365625	9	true	0	false	1	true
14619	61033486328125	585507109375	2	true	0	false	0	false
14617	21263310546875	750880859375	4	true	0	false	0	false
14614	26626498046875	76136765625	14	true	0	false	1	true
14613	21508236328125	782184765625	0	false	1	true	3	true
14609	265604765625	784766328125	9	true	0	false	2	true
14608	4963078125	5422109375	10	true	0	false	0	false
14607	3985147216796870	5629793359375	4	true	0	false	1	true
14604	26460947265625	5033916796875	1	true	0	false	0	false
14603	43729423828125	5016561328125	8	true	0	false	0	false
14601	8361370849609370	48949265625	2	true	1	true	11	true
14600	9151239624023430	47679484375	1	true	0	false	10	true
14599	5333556518554680	466871484375	9	true	0	false	1	true
14595	3115030859375	766439921875	6	true	0	false	0	false
14593	285318408203125	468458984375	0	false	1	true	0	false
14591	81983828125	5986987890625	2	true	0	false	1	true
14589	151119345703125	6446303515625	24	true	0	false	0	false
14586	18092287109375	67328046875	1	true	0	false	0	false
14585	21042384765625	672362578125	12	true	0	false	2	true
14582	18982080078125	6371971875	2	true	0	false	0	false
14580	2390240234375	3922185546875	0	false	0	false	6	true
14579	1.85576e+16	3950419921875	3	true	0	false	10	true
14578	35831484375	4198448046875	0	false	0	false	12	true
14577	480496630859375	41385859375	3	true	0	false	0	false
14574	89118408203125	37342828125	6	true	0	false	10	true
14573	7412572265625	382118046875	17	true	0	false	2	true
14571	610041455078125	441371796875	3	true	0	false	0	false
14569	605026025390625	3916894140625	13	true	0	false	0	false
14567	89708115234375	4131438671875	0	false	0	false	12	true
14566	556272021484375	4691782421875	0	false	0	false	1	true
14561	7039216796875	489068515625	6	true	0	false	0	false
14553	675696240234375	51141734375	6	true	0	false	0	false
14551	21599802734375	598526484375	1	true	0	false	0	false
14549	35355.25	76692484375	0	false	0	false	1	true
14545	3225524609375	72326140625	1	true	1	true	2	true
14543	1820040234375	57471421875	3	true	1	true	0	false
14541	15157294921875	6093215625	2	true	0	false	0	false
14533	30080951171875	66767703125	0	false	0	false	1	true
14532	3631987890625	68943953125	1	true	0	false	2	true
14531	3949956640625	6396343359375	0	false	0	false	1	true
14526	40452.25	723173828125	1	true	1	true	0	false
14522	278940869140625	1719367578125	4	true	0	false	0	false
14521	346374462890625	18217705078125	11	true	0	false	0	false
14519	2375892578125	18816876953125	10	true	0	false	1	true
14518	2708505615234370	2137196484375	1	true	0	false	0	false
14516	34370791015625	347315859375	1	true	0	false	7	true
14515	1078989013671870	338488203125	0	false	0	false	2	true
14513	3093594482421870	25581302734375	0	false	0	false	3	true
14512	701896923828125	22165423828125	3	true	0	false	0	false
14511	81296533203125	20991912109375	15	true	0	false	0	false
14510	649492138671875	23818373046875	1	true	0	false	5	true
14508	297346533203125	11263759765625	25	true	1	true	0	false
14507	2920404052734370	11292380859375	26	true	1	true	0	false
14505	285837255859375	112741220703125	27	true	1	true	0	false
14504	3680792236328120	142292919921875	5	true	1	true	11	true
14503	47654521484375	138996240234375	13	true	0	false	0	false
14502	954133984375	2958078515625	1	true	7	true	2	true
14501	781638134765625	30089671875	7	true	0	false	0	false
14500	100737236328125	17336193359375	3	true	1	true	2	true
14499	91559248046875	18824474609375	9	true	0	false	0	false
14497	4185087109375	6523165625	1	true	0	false	2	true
14495	48084326171875	22469271484375	11	true	0	false	0	false
14494	6162478515625	11194669921875	1	true	1	true	4	true
14493	618484912109375	90539072265625	2	true	8	true	0	false
14492	111391318359375	257095625	0	false	0	false	33	true
14491	10645123046875	27557626953125	2	true	0	false	9	true
14484	115640166015625	3038658984375	7	true	0	false	0	false
14481	669616845703125	32553197265625	7	true	0	false	0	false
14473	1.24298e+16	111990029296875	8	true	0	false	0	false
14465	72973427734375	2548648046875	0	false	0	false	4	true
14461	3859480859375	76897328125	1	true	0	false	2	true
14459	763731201171875	82373291015625	4	true	0	false	0	false
14458	133884208984375	5273785546875	17	true	0	false	0	false
14451	1345209375	465550546875	8	true	0	false	0	false
14450	1.01824e+16	3160595703125	0	false	0	false	8	true
14449	2441154541015620	333895068359375	2	true	0	false	0	false
14447	3312522705078120	1.97855e+16	14	true	1	true	4	true
14445	3807493408203120	4538326171875	10	true	0	false	4	true
14444	73499609375	49843232421875	0	false	0	false	11	true
14443	636250390625	4013531982421870	0	false	0	false	9	true
14441	61688134765625	1.66058e+16	0	false	0	false	4	true
14438	117771328125	913783203125	11	true	1	true	0	false
14437	108969345703125	695444140625	11	true	0	false	0	false
14430	15275896484375	17393939453125	6	true	0	false	0	false
14428	9091033203125	2375066650390620	4	true	0	false	0	false
14427	9137.75	6298720703125	0	false	0	false	7	true
14426	14329818359375	106569189453125	0	false	0	false	13	true
14425	141482236328125	21015166015625	8	true	0	false	0	false
14424	115504453125	2150573486328120	4	true	0	false	0	false
14417	118096455078125	34452125	0	false	1	true	1	true
14415	928262890625	1198740625	6	true	1	true	0	false
14413	2005586328125	4701891015625	1	true	0	false	0	false
14412	17971421875	4250395703125	16	true	1	true	0	false
14411	18768015625	4319069921875	4	true	2	true	5	true
14409	2259555078125	4331083984375	6	true	0	false	0	false
14405	333585546875	5696346875	1	true	0	false	1	true
14401	25494203125	41781390625	0	false	0	false	1	true
14400	3597944140625	4738057421875	15	true	0	false	0	false
14399	336510234375	46038578125	13	true	0	false	0	false
14395	3975486328125	4464535546875	18	true	1	true	0	false
14392	143463251953125	692974365234375	10	true	0	false	0	false
14390	46615984375	52295953125	1	true	0	false	0	false
14389	46724796875	473416953125	1	true	0	false	0	false
14385	24740658203125	51969921875	1	true	0	false	0	false
14383	17996896484375	5596224609375	8	true	0	false	0	false
14382	13571421875	30586345703125	0	false	7	true	0	false
14381	1439844921875	320916640625	2	true	0	false	8	true
14380	1858616015625	3342055859375	11	true	0	false	0	false
14379	199992109375	3359777734375	7	true	1	true	0	false
14374	1627315625	14089974609375	5	true	0	false	0	false
14373	1721987109375	1148448828125	4	true	0	false	0	false
14372	22633076171875	26231595703125	38	true	0	false	0	false
14371	23711998046875	25596408203125	16	true	1	true	0	false
14368	17157654296875	37677359375	4	true	0	false	1	true
14367	2202423828125	378480859375	12	true	0	false	0	false
14360	1996955078125	23722099609375	10	true	0	false	0	false
14354	24802013671875	620464599609375	8	true	0	false	0	false
14353	221333359375	645625390625	4	true	0	false	0	false
14352	1980101171875	689366943359375	7	true	0	false	0	false
14351	20334359375	82099765625	0	false	0	false	6	true
14348	24094384765625	1.57104e+16	8	true	1	true	0	false
14347	23863830078125	3.63963e+16	11	true	0	false	0	false
14345	25602005859375	2381107177734370	7	true	0	false	0	false
14337	25989873046875	90999892578125	9	true	0	false	0	false
14335	22000181640625	106992685546875	2	true	0	false	0	false
14331	3077062890625	88592763671875	3	true	0	false	0	false
14330	3295640234375	25614474609375	0	false	15	true	0	false
14329	32291857421875	23173560546875	5	true	0	false	0	false
14326	3661670703125	24945166015625	15	true	0	false	0	false
14325	3498280859375	6180080078125	8	true	0	false	0	false
14322	480746796875	27900306640625	2	true	0	false	0	false
14321	444562578125	286481015625	12	true	0	false	0	false
14317	2638770703125	178267734375	5	true	1	true	0	false
14314	22325189453125	168918359375	4	true	0	false	39	true
14310	4441081640625	790059375	21	true	0	false	0	false
14308	3841796875	136640654296875	9	true	1	true	0	false
14307	3972223828125	17605380859375	9	true	0	false	0	false
14305	3869112890625	22013712890625	5	true	0	false	0	false
14300	4810926953125	62789267578125	16	true	0	false	0	false
14299	4881794140625	445810107421875	13	true	0	false	0	false
14298	4867013671875	6944879150390620	13	true	0	false	0	false
14297	4943544140625	2605821533203120	12	true	0	false	0	false
14293	4662785546875	678717529296875	8	true	0	false	0	false
14291	456654453125	38098544921875	10	true	0	false	0	false
