# Supplementary material for: A Novel Liquid Biopsy Method Based on Specific Combinations of Vesicular Markers Allows Us to Discriminate Prostate Cancer from Hyperplasia
Source: Cells. 2024 Jul 31;13(15):1286. doi: 10.3390/cells13151286 (PMC11311686; doi:10.3390/cells13151286)
Supplement: Supplementary file 1 [file cells-13-01286-s001.zip › Dataset S1-Raw data CODI BiliGeCT Prostata/Raw data CODI BiliGeCT Prostata/100223_STAT3_Cyclin_D1_IIexp_PR20-21-2__counting_scatter.xlsx]

## Sheet: 100223_STAT3_Cyclin_D1_IIexp_PR
counting parameters
radius (nm)	300
bin width (nm)	20
locs in bin threshold	1
active channels
channel name	channel reference	min	max
Channel 0	ch0	1	10000000
Channel 1	ch1	1	10000000
Channel 2	ch2	1	10000000
clusters are positive for a channel if their counts fall within min (inclusive) and max (exclusive) for that channel
	population phenotypes	number of clusters
triple positive	Channel 0, Channel 1, Channel 2	30
double positive	Channel 0, Channel 1	19
double positive	Channel 0, Channel 2	121
double positive	Channel 1, Channel 2	8
single positive	Channel 0	68
single positive	Channel 1	3
single positive	Channel 2	124
	total positive clusters	373
14 clusters were negative for every channel
all positive clusters are listed here
columns show counts and positivity for channels with thresholds switched on
to see the full data including negative clusters please export a csv from the counting histogram rather than the counting scatter plot
cluster id	centroid x (nm)	centroid y (nm)	count for Channel 0	positive for Channel 0	count for Channel 1	positive for Channel 1	count for Channel 2	positive for Channel 2
25546	25154609375	745231328125	20	true	0	false	1	true
25545	26036916015625	745450703125	6	true	0	false	0	false
25544	165183515625	6799809375	10	true	21	true	7	true
25543	16516369140625	6768815625	15	true	2	true	3	true
25542	25203892578125	6493118359375	0	false	0	false	12	true
25541	2792541796875	65546359375	4	true	0	false	0	false
25540	27778046875	62614328125	1	true	0	false	9	true
25539	2127806640625	62754015625	2	true	0	false	7	true
25536	68378408203125	6444966015625	8	true	0	false	8	true
25535	749012158203125	659651171875	8	true	1	true	0	false
25534	11387548828125	735060390625	0	false	0	false	1	true
25533	103852568359375	721811640625	3	true	0	false	0	false
25531	17802580078125	697750703125	1	true	1	true	13	true
25530	25410216796875	761989375	1	true	0	false	2	true
25527	9611365356445310	641169296875	1	true	0	false	1	true
25525	3468177978515620	6127359375	2	true	0	false	0	false
25524	16815248046875	6270756640625	1	true	6	true	0	false
25523	154177548828125	6191622265625	5	true	0	false	4	true
25522	20569103515625	66279984375	1	true	0	false	5	true
25521	2018976171875	6514240625	1	true	0	false	5	true
25520	16853669921875	60904328125	0	false	0	false	5	true
25518	245590546875	64208796875	4	true	1	true	5	true
25517	2590747265625	6387028125	4	true	0	false	0	false
25515	26895017578125	729229296875	4	true	0	false	3	true
25514	82917734375	732710703125	6	true	0	false	2	true
25513	75632490234375	7207290625	0	false	0	false	1	true
25512	154433466796875	6455605859375	0	false	0	false	10	true
25509	27271267578125	6421737890625	1	true	0	false	9	true
25505	1766057421875	6613890625	0	false	0	false	10	true
25500	2231855859375	6472759765625	3	true	0	false	2	true
25498	993867578125	683517421875	1	true	0	false	3	true
25497	94999599609375	667633828125	12	true	1	true	0	false
25496	138331201171875	6536544921875	4	true	1	true	2	true
25493	243625546875	662609609375	2	true	0	false	5	true
25491	1028722265625	75571046875	4	true	0	false	1	true
25489	684115869140625	684638046875	1	true	0	false	8	true
25488	123957392578125	678918515625	1	true	0	false	3	true
25486	1433124267578120	707888359375	0	false	0	false	6	true
25485	257755712890625	709275546875	0	false	0	false	4	true
25483	75677763671875	704736796875	5	true	0	false	6	true
25480	54978681640625	713524609375	1	true	0	false	12	true
25479	418596875	698555625	4	true	1	true	0	false
25477	3275624267578120	688210703125	5	true	0	false	3	true
25475	1.62084e+16	725340859375	3	true	0	false	4	true
25472	14044697265625	749370546875	0	false	0	false	13	true
25471	139324111328125	76770703125	0	false	0	false	7	true
25464	23497240234375	70515421875	5	true	0	false	0	false
25463	2447498046875	691610859375	4	true	0	false	1	true
25460	21903384765625	717499453125	6	true	0	false	1	true
25457	1171074609375	703324765625	0	false	0	false	2	true
25456	30042138671875	620753046875	1	true	0	false	5	true
25455	29819556640625	6324407421875	1	true	0	false	7	true
25452	19605791015625	774587890625	0	false	0	false	11	true
25451	188840546875	7653334375	4	true	0	false	0	false
25443	1962848828125	703873203125	2	true	0	false	5	true
25442	44013916015625	670006796875	0	false	0	false	9	true
25441	2184679443359370	662757578125	10	true	0	false	0	false
25439	223809453125	683246875	1	true	0	false	7	true
25438	2068580859375	74207953125	15	true	0	false	3	true
25431	27144138671875	70826109375	2	true	0	false	1	true
25430	174732890625	782183359375	1	true	0	false	1	true
25423	1363329296875	707127265625	0	false	0	false	12	true
25421	22512365234375	785646328125	20	true	1	true	2	true
25420	64553779296875	74191203125	4	true	1	true	2	true
25419	722081298828125	76426140625	1	true	0	false	8	true
25415	163626513671875	7184928125	2	true	0	false	0	false
25411	2855036328125	78719078125	2	true	0	false	7	true
25409	26474501953125	667179765625	0	false	0	false	16	true
25408	282079296875	5879164453125	0	false	0	false	12	true
25407	2945873828125	5736180078125	9	true	1	true	0	false
25406	27820560546875	61390328125	1	true	0	false	1	true
25402	3089119921875	7479509375	0	false	0	false	3	true
25401	3311487109375	73503359375	20	true	1	true	0	false
25399	30036478515625	7403778125	0	false	0	false	7	true
25397	30251	71629453125	3	true	0	false	1	true
25395	341161328125	722259296875	6	true	0	false	2	true
25394	374297421875	78422421875	8	true	0	false	1	true
25393	3768304296875	768481953125	0	false	0	false	13	true
25391	3442496484375	757983203125	1	true	0	false	6	true
25389	3901403125	767706484375	9	true	0	false	0	false
25388	3774629150390620	75023734375	3	true	0	false	11	true
25387	3870643798828120	760542578125	5	true	0	false	1	true
25383	346229296875	77877703125	9	true	0	false	3	true
25382	919147705078125	772657578125	1	true	0	false	4	true
25381	1.97777e+16	766948046875	15	true	2	true	7	true
25379	312838125	6012590234375	5	true	0	false	0	false
25374	364924921875	72213625	1	true	0	false	6	true
25373	3680466796875	732674375	0	false	0	false	13	true
25370	2724440234375	5160958984375	6	true	0	false	0	false
25369	2686971484375	53227484375	20	true	0	false	11	true
25368	29671857421875	500354375	4	true	0	false	7	true
25366	17029533203125	562282265625	2	true	1	true	8	true
25365	17265876953125	5463021875	1	true	0	false	4	true
25364	28067896484375	4828756640625	12	true	0	false	1	true
25363	27442658203125	4931930859375	11	true	0	false	0	false
25362	1894459765625	567284921875	1	true	0	false	9	true
25361	1835590234375	57387	16	true	0	false	1	true
25357	197829921875	529596171875	5	true	1	true	3	true
25354	19977236328125	5121641796875	0	false	0	false	12	true
25353	214752265625	5125578125	1	true	0	false	13	true
25351	1896623046875	5907056640625	1	true	0	false	1	true
25350	107942490234375	56557140625	0	false	0	false	11	true
25349	11130546875	583229765625	1	true	0	false	7	true
25344	146792802734375	563714140625	7	true	0	false	1	true
25343	13226708984375	56119515625	14	true	0	false	2	true
25341	9789505859375	5493560546875	12	true	0	false	0	false
25339	147917333984375	5748273828125	1	true	0	false	6	true
25333	2399570703125	5332234765625	0	false	0	false	13	true
25331	2989573046875	4829849609375	2	true	0	false	5	true
25330	28373361328125	5516115625	6	true	0	false	0	false
25329	29031623046875	5422891796875	0	false	0	false	17	true
25325	12676646484375	535523359375	6	true	0	false	0	false
25324	22911.5	563264296875	2	true	0	false	1	true
25323	2446826953125	5677400390625	1	true	0	false	12	true
25316	328116953125	6741959375	0	false	0	false	9	true
25315	3428582421875	6713396875	10	true	0	false	3	true
25313	3518188671875	659949765625	2	true	0	false	3	true
25311	3356121484375	6061136328125	5	true	0	false	0	false
25306	77545712890625	5968876171875	1	true	0	false	12	true
25305	79732275390625	616700625	1	true	0	false	6	true
25301	21398208984375	5406447265625	7	true	0	false	1	true
25299	31011349609375	663071875	13	true	0	false	0	false
25298	481748583984375	5691703125	7	true	0	false	0	false
25296	4293474609375	78998046875	12	true	0	false	1	true
25295	425401171875	787450078125	18	true	0	false	0	false
25294	4118081640625	77247953125	14	true	1	true	1	true
25289	499271240234375	788654765625	5	true	0	false	0	false
25288	3794185546875	683848359375	1	true	0	false	5	true
25287	364392578125	70003328125	5	true	0	false	5	true
25284	40957984375	60100671875	0	false	0	false	12	true
25283	418811953125	590800390625	8	true	0	false	2	true
25282	4479478125	598039375	0	false	0	false	9	true
25281	454003125	58578796875	1	true	0	false	27	true
25279	43318703125	5968111328125	11	true	0	false	0	false
25276	359178984375	4701747265625	10	true	0	false	0	false
25275	3725430859375	4758020703125	2	true	0	false	5	true
25274	4423592578125	63086015625	17	true	1	true	1	true
25271	3941085546875	6173951953125	1	true	1	true	2	true
25270	4374445703125	549623046875	1	true	0	false	10	true
25269	44414609375	558617578125	1	true	0	false	5	true
25265	4411476953125	5720998046875	1	true	0	false	11	true
25264	3327858984375	519545625	0	false	0	false	7	true
25263	34053.75	518066484375	0	false	0	false	17	true
25261	331744609375	5252606640625	0	false	0	false	8	true
25259	3397937890625	508222265625	1	true	9	true	0	false
25258	345544453125	4658649609375	0	false	0	false	6	true
25255	3516726953125	5034012890625	6	true	0	false	4	true
25253	365610078125	52961.75	0	false	0	false	9	true
25249	3381887890625	539743828125	0	false	0	false	6	true
25248	3924276171875	65740	8	true	0	false	2	true
25247	4126230859375	651092890625	2	true	0	false	7	true
25245	3488131640625	45061.5	6	true	0	false	0	false
25243	3323582421875	4701078515625	2	true	0	false	5	true
25237	335120546875	561166953125	0	false	0	false	5	true
25234	35426078125	4316125390625	8	true	0	false	0	false
25233	3744978515625	432911015625	0	false	0	false	11	true
25231	391934765625	4170767578125	2	true	0	false	2	true
25227	3867634765625	433231875	0	false	0	false	11	true
25226	462690859375	421574296875	8	true	1	true	9	true
25225	462801171875	42237171875	9	true	1	true	11	true
25224	3308794921875	4399335546875	0	false	0	false	1	true
25222	45564125	4417034765625	1	true	0	false	9	true
25217	4580491015625	4285928125	8	true	0	false	1	true
25216	4795848828125	426620078125	13	true	0	false	0	false
25215	483590625	4084858984375	6	true	1	true	7	true
25214	465540703125	467988203125	9	true	0	false	1	true
25213	4733598046875	4653433984375	9	true	0	false	2	true
25210	42203390625	4344998046875	0	false	1	true	19	true
25209	4168675390625	41093171875	0	false	1	true	0	false
25207	428224609375	4572262109375	1	true	0	false	1	true
25200	440188359375	4073098046875	8	true	0	false	0	false
25199	43908.75	415683359375	0	false	0	false	4	true
25195	3424939453125	5822151171875	1	true	0	false	2	true
25193	416382109375	762211640625	13	true	1	true	0	false
25188	1.0638e+16	5494574609375	0	false	0	false	1	true
25187	1.96594e+16	5650675390625	14	true	0	false	0	false
25186	76578525390625	525230546875	0	false	0	false	3	true
25185	9585974609375	5234446484375	0	false	0	false	4	true
25184	4191039453125	682253984375	5	true	0	false	6	true
25183	414603828125	68995.25	14	true	0	false	0	false
25182	59921171875	5391468359375	1	true	0	false	0	false
25180	425530703125	698180859375	7	true	1	true	1	true
25178	4643532421875	4989808203125	6	true	0	false	0	false
25177	4388284765625	4852802734375	6	true	0	false	0	false
25175	429485625	717040390625	8	true	0	false	0	false
25173	43271578125	73019296875	36	true	1	true	0	false
25164	4912598828125	6355590625	8	true	0	false	0	false
25163	4691964453125	662320546875	0	false	0	false	20	true
25162	3972496484375	72284796875	10	true	1	true	0	false
25159	4915167578125	676265078125	0	false	0	false	7	true
25158	4662169921875	68682546875	0	false	0	false	1	true
25154	116463564453125	4934021484375	3	true	0	false	4	true
25153	127876845703125	483260234375	0	false	0	false	3	true
25152	152165205078125	474748515625	2	true	0	false	3	true
25150	19713333984375	4626219921875	0	false	0	false	2	true
25149	16972865234375	4631372265625	0	false	0	false	6	true
25147	2288750390625	4516726171875	0	false	0	false	3	true
25142	4857115625	5949597265625	1	true	0	false	0	false
25140	4002605078125	521153125	0	false	0	false	6	true
25139	40345015625	4946643359375	4	true	0	false	0	false
25136	48566234375	53076765625	9	true	0	false	2	true
25135	47439671875	52255484375	0	false	0	false	13	true
25133	489207109375	4991976171875	0	false	0	false	21	true
25129	15387083984375	500021640625	0	false	0	false	3	true
25128	1436189208984370	3741230859375	1	true	0	false	12	true
25127	3029101867675780	3739248828125	0	false	0	false	7	true
25125	5217586669921870	3863391796875	5	true	0	false	1	true
25124	59436201171875	4115935546875	1	true	0	false	11	true
25123	4030187744140620	39819125	0	false	0	false	1	true
25119	724678466796875	4242598046875	4	true	0	false	1	true
25118	10004654296875	3532757421875	0	false	0	false	9	true
25117	102820205078125	356379609375	0	false	16	true	0	false
25115	93689462890625	358669375	1	true	0	false	8	true
25114	90896396484375	30701365234375	7	true	0	false	1	true
25113	95757373046875	30545177734375	0	false	0	false	12	true
25112	4133599609375	437176796875	6	true	0	false	0	false
25111	465185107421875	434893984375	0	false	0	false	13	true
25109	9188041015625	31538046875	0	false	0	false	8	true
25107	909183984375	3473378515625	0	false	0	false	21	true
25106	2421305419921870	424909453125	0	false	0	false	5	true
25105	2033443115234370	450635390625	0	false	0	false	4	true
25104	107836181640625	4160153125	1	true	0	false	2	true
25100	148262138671875	327853125	1	true	0	false	1	true
25099	12979509765625	3333633203125	7	true	0	false	0	false
25097	1069423828125	3100112890625	0	false	0	false	5	true
25096	142988837890625	4065367578125	1	true	0	false	10	true
25095	149894033203125	3907359375	4	true	0	false	5	true
25089	157322783203125	3722438671875	8	true	0	false	0	false
25085	16146875	293008046875	0	false	0	false	1	true
25084	124222607421875	4060559765625	0	false	0	false	8	true
25081	60815263671875	3401701171875	0	false	0	false	8	true
25079	158817294921875	2728344140625	0	false	0	false	1	true
25077	137380078125	3561572265625	0	false	0	false	4	true
25075	3020806396484370	3409878125	2	true	0	false	0	false
25072	18124958984375	340634140625	0	false	1	true	5	true
25071	18440806640625	3564410546875	7	true	0	false	9	true
25069	19567994140625	25684658203125	0	false	0	false	1	true
25067	18675794921875	306412890625	0	false	0	false	3	true
25065	18579064453125	3812006640625	0	false	0	false	4	true
25062	21321064453125	3617542578125	3	true	0	false	3	true
25061	23661861328125	354979609375	0	false	0	false	10	true
25055	21998345703125	3404640625	0	false	0	false	7	true
25053	122853193359375	28832494140625	0	false	0	false	5	true
25045	428268017578125	3109696484375	1	true	4	true	4	true
25044	29067203125	4012691796875	0	false	0	false	10	true
25043	28171671875	408469375	0	false	0	false	6	true
25041	2680311328125	41813609375	0	false	0	false	8	true
25039	28523236328125	4300605078125	7	true	0	false	0	false
25035	1997031640625	34118875	1	true	0	false	4	true
25034	25594658203125	3257119140625	3	true	1	true	9	true
25033	26980787109375	328381640625	7	true	0	false	0	false
25031	253721328125	31401173828125	8	true	0	false	1	true
25029	380292265625	5762761328125	0	false	0	false	1	true
25025	27294494140625	31266619140625	0	false	0	false	11	true
25024	22979248046875	2549061328125	0	false	0	false	1	true
25022	25496787109375	21080802734375	2	true	0	false	7	true
25019	24663.5	27907767578125	0	false	0	false	2	true
25013	28657560546875	25911640625	0	false	1	true	1	true
25010	18660650390625	23202224609375	11	true	0	false	0	false
25009	1877130078125	2136559375	0	false	11	true	1	true
25005	31246982421875	228003984375	1	true	0	false	4	true
25001	16117634765625	2427351171875	0	false	0	false	5	true
24999	4936163671875	697528984375	7	true	0	false	1	true
24997	24503271484375	29165978515625	2	true	1	true	6	true
24995	138227861328125	22913140625	2	true	0	false	0	false
24994	33698328125	18365115234375	0	false	0	false	12	true
24993	3431529296875	18216603515625	0	false	0	false	14	true
24992	3961359765625	1815754296875	9	true	1	true	2	true
24991	40160625	189463359375	0	false	0	false	9	true
24989	338018203125	1990869140625	7	true	0	false	0	false
24987	36003671875	16203123046875	3	true	1	true	1	true
24986	36215546875	19749806640625	0	false	0	false	9	true
24985	3567926953125	1874686328125	0	false	0	false	5	true
24984	375745390625	21665921875	0	false	0	false	6	true
24983	3654777734375	23045251953125	4	true	1	true	14	true
24981	424200546875	17793501953125	4	true	1	true	5	true
24979	113003447265625	3758976953125	0	false	0	false	7	true
24977	3525211328125	21321037109375	0	false	0	false	8	true
24975	3975853515625	207356796875	1	true	0	false	5	true
24972	34708.5	25145640625	1	true	0	false	1	true
24968	4068806640625	2722370703125	0	false	0	false	8	true
24967	422920390625	25395646484375	2	true	0	false	4	true
24963	19746169921875	4112707421875	0	false	0	false	4	true
24961	1569887890625	43185546875	1	true	0	false	6	true
24960	2982796875	3167821875	1	true	0	false	0	false
24959	3211051953125	32080017578125	0	false	0	false	9	true
24957	1.93397e+16	265862109375	0	false	0	false	9	true
24956	3067390234375	195435546875	0	false	1	true	6	true
24951	438478125	28012201171875	2	true	0	false	0	false
24950	341816640625	31222455078125	0	false	0	false	7	true
24949	3360523046875	30375126953125	0	false	0	false	11	true
24948	377631484375	2958273046875	0	false	0	false	14	true
24946	44639953125	1937966796875	0	false	0	false	4	true
24945	481529375	19396095703125	12	true	0	false	4	true
24941	42759390625	20952359375	0	false	0	false	7	true
24937	342605859375	28065919921875	0	false	0	false	16	true
24936	105829833984375	45190671875	1	true	8	true	2	true
24935	11642177734375	4468122265625	7	true	1	true	0	false
24934	7832658203125	4588353125	0	false	0	false	7	true
24933	57392783203125	465965703125	0	false	1	true	7	true
24925	4059219921875	22942048828125	2	true	1	true	9	true
24919	40666453125	38855921875	0	false	0	false	9	true
24917	25138521484375	38932203125	0	false	1	true	10	true
24914	451496171875	772295703125	12	true	0	false	0	false
24913	462983515625	793514765625	13	true	0	false	0	false
24909	144036123046875	2088296875	7	true	1	true	9	true
24908	4708831640625	26687935546875	8	true	0	false	1	true
24907	48635546875	287055625	3	true	0	false	1	true
24904	464651953125	73043390625	5	true	0	false	0	false
24903	47760859375	7465721875	0	false	0	false	8	true
24900	4553966015625	12594080078125	0	false	1	true	6	true
24899	44395171875	143603271484375	9	true	0	false	0	false
24893	3727920703125	1421112109375	8	true	1	true	1	true
24892	3488876953125	3711386328125	0	false	0	false	15	true
24891	3565321484375	37324796875	0	false	0	false	10	true
24889	36675859375	3835377734375	2	true	0	false	8	true
24888	328943671875	3887019921875	2	true	0	false	0	false
24886	18347603515625	17922376953125	7	true	0	false	9	true
24885	1832973828125	152155234375	0	false	0	false	5	true
24880	1.86552e+16	149874501953125	17	true	0	false	2	true
24879	2345675537109370	16905193359375	5	true	1	true	0	false
24877	2245400634765620	129689599609375	0	false	0	false	12	true
24874	769114794921875	163692451171875	4	true	0	false	0	false
24873	90103896484375	165497578125	5	true	0	false	0	false
24872	54007314453125	163155771484375	0	false	0	false	20	true
24868	725135302734375	13425353515625	8	true	0	false	0	false
24867	741016748046875	140519794921875	1	true	9	true	0	false
24864	1022353125	13420244140625	0	false	0	false	2	true
24863	92569091796875	9066001953125	9	true	0	false	0	false
24858	570741357421875	132235810546875	0	false	0	false	6	true
24856	60925009765625	791647314453125	6	true	2	true	0	false
24855	657286572265625	89641728515625	4	true	0	false	0	false
24851	103192763671875	17062642578125	0	false	0	false	14	true
24850	1586399609375	98475302734375	0	false	0	false	6	true
24849	160349873046875	89543876953125	8	true	0	false	0	false
24847	17808787109375	93595849609375	0	false	0	false	19	true
24845	18339486328125	10772087890625	5	true	1	true	0	false
24844	12150009765625	601281103515625	0	false	0	false	5	true
24843	114539189453125	53900791015625	5	true	0	false	2	true
24841	1666508203125	113557763671875	0	false	0	false	3	true
24839	2067791796875	99338232421875	0	false	6	true	0	false
24837	14964353515625	787750634765625	3	true	0	false	13	true
24833	152275693359375	661316162109375	0	false	0	false	4	true
24827	3044991455078120	20058478515625	11	true	0	false	0	false
24825	532799853515625	2080284375	1	true	0	false	2	true
24824	354443125	1193077880859370	4	true	1	true	0	false
24823	3512890625	2295962890625	2	true	0	false	5	true
24821	3717715234375	1233301513671870	0	false	0	false	10	true
24820	32220251953125	252380029296875	0	false	0	false	1	true
24818	17052275390625	1.86332e+16	17	true	1	true	0	false
24817	1868593359375	275633154296875	6	true	0	false	0	false
24816	29403140625	2013838623046870	0	false	0	false	8	true
24815	28575451171875	53404541015625	0	false	0	false	5	true
24811	31120451171875	7469830078125	10	true	0	false	0	false
24807	14833876953125	2964055908203120	6	true	0	false	0	false
24806	2116623828125	3786100830078120	4	true	0	false	0	false
24805	2027690625	587463623046875	6	true	1	true	0	false
24803	2501603515625	3549699462890620	1	true	0	false	4	true
24798	406094609375	35752828125	0	false	0	false	1	true
24797	4180166015625	3228587890625	0	false	0	false	10	true
24795	24359123046875	152707607421875	1	true	1	true	10	true
24792	3747966796875	8004990234375	0	false	0	false	1	true
24791	34326703125	798175244140625	0	false	0	false	9	true
24783	450103984375	9929162109375	0	false	0	false	2	true
24780	4353107421875	758536669921875	5	true	1	true	0	false
24779	40211125	606957568359375	11	true	0	false	2	true
24775	4740820617675780	8748046264648430	5	true	0	false	1	true
24774	4623493359375	585606103515625	7	true	1	true	1	true
24773	462404375	46069443359375	6	true	0	false	0	false
24771	46500	719030859375	18	true	0	false	0	false
24770	4845505859375	1.282e+16	15	true	0	false	0	false
24769	49279796875	1.45812e+16	10	true	0	false	0	false
24767	4709309765625	1.46572e+16	9	true	0	false	0	false
