# Supplementary material for: A Novel Liquid Biopsy Method Based on Specific Combinations of Vesicular Markers Allows Us to Discriminate Prostate Cancer from Hyperplasia
Source: Cells. 2024 Jul 31;13(15):1286. doi: 10.3390/cells13151286 (PMC11311686; doi:10.3390/cells13151286)
Supplement: Supplementary file 1 [file cells-13-01286-s001.zip › Dataset S1-Raw data CODI BiliGeCT Prostata/Raw data CODI BiliGeCT Prostata/100223_STAT3_Cyclin_D1_IIexp_PR20-21-3__counting_scatter.xlsx]

## Sheet: 100223_STAT3_Cyclin_D1_IIexp_PR
counting parameters
radius (nm)	300
bin width (nm)	20
locs in bin threshold	1
active channels
channel name	channel reference	min	max
Channel 0	ch0	1	10000000
Channel 1	ch1	1	10000000
Channel 2	ch2	1	10000000
clusters are positive for a channel if their counts fall within min (inclusive) and max (exclusive) for that channel
	population phenotypes	number of clusters
triple positive	Channel 0, Channel 1, Channel 2	35
double positive	Channel 0, Channel 1	25
double positive	Channel 0, Channel 2	105
double positive	Channel 1, Channel 2	10
single positive	Channel 0	73
single positive	Channel 1	1
single positive	Channel 2	156
	total positive clusters	405
21 clusters were negative for every channel
all positive clusters are listed here
columns show counts and positivity for channels with thresholds switched on
to see the full data including negative clusters please export a csv from the counting histogram rather than the counting scatter plot
cluster id	centroid x (nm)	centroid y (nm)	count for Channel 0	positive for Channel 0	count for Channel 1	positive for Channel 1	count for Channel 2	positive for Channel 2
29508	217009296875	655679609375	24	true	0	false	21	true
29507	21156216796875	669846875	3	true	0	false	9	true
29506	2681371875	63865078125	2	true	0	false	4	true
29505	263424453125	6220129296875	1	true	0	false	6	true
29504	23761626953125	7180359375	17	true	1	true	3	true
29503	24673484375	7142903125	0	false	1	true	14	true
29502	26469248046875	70947078125	7	true	1	true	1	true
29501	2665576171875	719030234375	1	true	0	false	3	true
29498	24476455078125	6145394140625	5	true	0	false	0	false
29497	2485965234375	6140983984375	0	false	0	false	9	true
29494	120368115234375	653178046875	1	true	0	false	0	false
29493	128404052734375	6523565625	0	false	0	false	9	true
29492	2000035546875	6529174609375	10	true	0	false	0	false
29489	2582220703125	69596734375	2	true	0	false	8	true
29488	28759513671875	68672328125	1	true	0	false	3	true
29487	26853701171875	682702578125	1	true	0	false	11	true
29484	2449229296875	67720546875	11	true	0	false	0	false
29482	22935869140625	5779047265625	14	true	1	true	3	true
29481	24345140625	5650837890625	14	true	1	true	0	false
29477	27703232421875	6113898046875	0	false	0	false	6	true
29474	163716953125	703459765625	4	true	0	false	9	true
29473	1717003125	707146640625	0	false	0	false	8	true
29470	230036640625	737835234375	1	true	0	false	1	true
29467	142534033203125	706996328125	15	true	0	false	2	true
29465	114138408203125	6434362890625	1	true	0	false	10	true
29463	14000345703125	6393451953125	1	true	0	false	0	false
29461	169330859375	721411015625	5	true	0	false	4	true
29459	2294210546875	68494359375	0	false	0	false	8	true
29458	150585087890625	6284030078125	10	true	0	false	1	true
29456	147209814453125	6817553125	6	true	0	false	1	true
29455	13196630859375	6777921875	1	true	0	false	8	true
29451	2067793359375	69217359375	0	false	0	false	1	true
29449	118728876953125	6345269921875	6	true	0	false	0	false
29448	94870498046875	6416796484375	4	true	1	true	1	true
29447	93303505859375	6246483984375	2	true	0	false	9	true
29445	21338794921875	74761171875	1	true	0	false	9	true
29441	19630869140625	563931484375	1	true	0	false	0	false
29440	16859431640625	683623671875	8	true	0	false	4	true
29439	160087294921875	67808734375	0	false	0	false	12	true
29435	10958052734375	69119359375	4	true	1	true	0	false
29431	2036501953125	720037734375	0	false	0	false	3	true
29430	24007349609375	763795859375	2	true	0	false	0	false
29423	21530111328125	5328473046875	4	true	1	true	4	true
29421	30787884765625	647278046875	4	true	0	false	2	true
29416	13160748046875	723046015625	0	false	0	false	6	true
29415	142355087890625	73803.75	1	true	0	false	13	true
29412	3522295703125	73053125	19	true	1	true	0	false
29411	351776875	730854375	20	true	1	true	0	false
29410	3346820703125	710078203125	0	false	0	false	10	true
29409	3361696875	72474953125	6	true	1	true	2	true
29407	351634296875	723003359375	0	false	0	false	12	true
29405	32001064453125	718643671875	0	false	0	false	7	true
29402	2878830078125	6026257421875	12	true	1	true	16	true
29400	27631072265625	738489453125	12	true	0	false	0	false
29399	30204005859375	762582421875	0	false	0	false	3	true
29397	3390416796875	699789140625	15	true	0	false	1	true
29395	278090234375	76152171875	0	false	0	false	13	true
29393	32411212890625	74000859375	0	false	0	false	7	true
29391	121057451171875	73495078125	12	true	1	true	1	true
29390	368205703125	6662846875	5	true	2	true	5	true
29389	354677578125	667988828125	8	true	0	false	2	true
29383	376704140625	659475859375	1	true	13	true	0	false
29381	321195703125	68442921875	7	true	0	false	4	true
29380	36769296875	6456589453125	5	true	0	false	1	true
29378	3611108984375	6318916796875	5	true	0	false	1	true
29373	384030078125	645518984375	4	true	0	false	3	true
29371	3553734765625	6173281640625	6	true	10	true	0	false
29370	144407939453125	764259140625	2	true	0	false	10	true
29369	157740830078125	7564284375	1	true	0	false	14	true
29367	3392335546875	6375991796875	3	true	1	true	2	true
29366	35549421875	5780005078125	2	true	11	true	0	false
29365	3506472265625	594310078125	0	false	0	false	11	true
29363	355506796875	6046011328125	0	false	0	false	8	true
29362	392019453125	59865421875	1	true	0	false	4	true
29361	3934050390625	5787892578125	0	false	0	false	10	true
29359	3677540234375	58768921875	0	false	0	false	5	true
29357	3800678515625	577544140625	2	true	0	false	0	false
29353	379774765625	55416859375	1	true	0	false	7	true
29352	3975253515625	625907890625	6	true	1	true	8	true
29351	4038170703125	6207771484375	1	true	2	true	12	true
29349	3542838671875	5611842578125	0	false	0	false	7	true
29348	414299453125	5962940625	1	true	0	false	8	true
29347	431640078125	6013253515625	0	false	0	false	9	true
29342	21992453125	5041090625	1	true	0	false	5	true
29341	206706328125	49723796875	9	true	0	false	0	false
29337	22867158203125	5127807421875	3	true	0	false	6	true
29336	27518119140625	5673391796875	5	true	0	false	0	false
29335	26868544921875	5807151953125	8	true	3	true	1	true
29332	21170720703125	458914921875	2	true	0	false	8	true
29331	2037417578125	4498537109375	0	false	0	false	5	true
29326	330828671875	6073042578125	0	false	0	false	9	true
29323	4256911328125	6241347265625	0	false	0	false	2	true
29322	38486921875	70627953125	25	true	0	false	2	true
29321	3849208984375	708301171875	23	true	0	false	1	true
29319	2440502734375	5091604296875	3	true	0	false	3	true
29317	37863328125	7029703125	0	false	0	false	6	true
29316	29715923828125	56065859375	2	true	0	false	8	true
29315	29670888671875	5494358984375	2	true	0	false	11	true
29313	176689375	5150772265625	0	false	0	false	1	true
29312	421530546875	690800703125	4	true	0	false	13	true
29309	2955755078125	535545390625	2	true	0	false	2	true
29303	31062486328125	536681875	7	true	0	false	1	true
29301	28086087890625	5472609765625	4	true	0	false	0	false
29298	4653174609375	6317281640625	0	false	0	false	8	true
29297	4451740234375	630356875	0	false	0	false	11	true
29295	4395926171875	6406016796875	0	false	0	false	9	true
29294	30612443359375	49283640625	0	false	0	false	4	true
29293	28771216796875	4859233984375	0	false	0	false	7	true
29291	26880865234375	5285750390625	11	true	0	false	1	true
29289	31063291015625	5112323828125	0	false	0	false	6	true
29285	4361559765625	659153984375	0	false	0	false	4	true
29279	316824453125	5662216015625	0	false	1	true	2	true
29277	29404609375	5118934375	0	false	0	false	12	true
29275	3350350390625	548425546875	11	true	1	true	0	false
29274	2407970703125	478631171875	7	true	0	false	2	true
29273	25624333984375	4751781640625	0	false	0	false	7	true
29267	44604640625	67495078125	0	false	0	false	6	true
29266	19258392578125	5921851953125	9	true	0	false	1	true
29263	32105576171875	45297421875	0	false	0	false	1	true
29262	2800403515625	4342824609375	3	true	0	false	4	true
29261	26307548828125	435719765625	6	true	0	false	3	true
29259	2651998046875	4605706640625	17	true	0	false	0	false
29257	3362004296875	5070580078125	0	false	0	false	1	true
29251	1682207421875	480459609375	0	false	0	false	1	true
29250	116758837890625	76490078125	1	true	0	false	4	true
29247	4262156640625	711777578125	7	true	1	true	0	false
29246	1650191015625	53746921875	6	true	0	false	2	true
29245	159006015625	526936015625	9	true	0	false	3	true
29239	17703236328125	44552046875	5	true	0	false	2	true
29238	1285668359375	6020548046875	0	false	0	false	8	true
29237	14706271484375	5908895703125	2	true	0	false	8	true
29235	1651427734375	5890084375	3	true	6	true	3	true
29233	12542099609375	57592359375	16	true	0	false	0	false
29232	3534828125	6160289453125	0	false	0	false	5	true
29231	42167197265625	6118309375	6	true	0	false	4	true
29230	59583203125	5566808203125	1	true	0	false	9	true
29229	504726708984375	545404140625	0	false	0	false	3	true
29228	704658642578125	598327578125	7	true	0	false	0	false
29227	8882919921875	5969996875	1	true	1	true	0	false
29223	700942041015625	5732351953125	3	true	0	false	2	true
29221	64284658203125	5818331640625	2	true	0	false	6	true
29218	464457177734375	6334255078125	0	false	0	false	4	true
29216	985091015625	6042524609375	0	false	0	false	11	true
29215	10521841796875	601254375	15	true	0	false	0	false
29210	683858837890625	61574375	0	false	0	false	7	true
29207	250738828125	79154625	1	true	0	false	0	false
29206	1020725390625	54244625	6	true	0	false	1	true
29205	8824478515625	5629692578125	0	false	0	false	5	true
29203	1440878173828120	6388315234375	1	true	0	false	11	true
29201	25875712890625	508840703125	7	true	0	false	3	true
29199	8451234130859370	5101439453125	0	false	0	false	8	true
29197	2788155517578120	491151484375	0	false	0	false	8	true
29194	1199464599609370	5621808984375	1	true	0	false	6	true
29192	69123291015625	6541503125	0	false	0	false	6	true
29191	5393837890625	655636328125	7	true	1	true	0	false
29184	4823637109375	4486544921875	0	false	0	false	9	true
29183	485369921875	456211328125	0	false	0	false	7	true
29182	4184840234375	317246171875	8	true	0	false	2	true
29181	426947890625	334571953125	2	true	0	false	9	true
29178	44523078125	3415343359375	0	false	0	false	7	true
29176	46231.75	50150640625	1	true	0	false	13	true
29175	475207734375	518103125	16	true	1	true	15	true
29173	486443828125	48280765625	2	true	1	true	9	true
29172	464347890625	411262265625	1	true	0	false	0	false
29171	453818984375	4262700390625	6	true	0	false	0	false
29170	4198553515625	4819930859375	0	false	1	true	11	true
29169	4360658984375	4882753125	0	false	0	false	16	true
29166	4424164453125	466632890625	0	false	0	false	14	true
29165	444346953125	451254140625	7	true	0	false	0	false
29163	430549609375	517528984375	0	false	0	false	10	true
29160	3799914453125	44910765625	1	true	0	false	20	true
29159	367492421875	4410896875	0	false	0	false	1	true
29158	410509140625	5147799609375	7	true	0	false	2	true
29157	4124406640625	4995026171875	8	true	1	true	2	true
29154	3890064453125	4330907421875	0	false	0	false	10	true
29153	3972721875	4010580859375	2	true	0	false	0	false
29145	3821280859375	4688416015625	0	false	0	false	8	true
29143	4428901953125	363129140625	0	false	0	false	2	true
29141	3834580078125	4898155078125	1	true	0	false	2	true
29140	48968.5	611155078125	0	false	0	false	12	true
29139	479483671875	5848919921875	0	false	0	false	7	true
29138	4198028515625	451335859375	0	false	0	false	8	true
29136	482710234375	545089765625	1	true	1	true	9	true
29135	486123984375	560721796875	12	true	1	true	0	false
29132	4668354296875	5459638671875	0	false	0	false	13	true
29131	4650219140625	5616230859375	1	true	0	false	9	true
29129	4491405078125	3981300390625	0	false	0	false	5	true
29123	3991235546875	5336247265625	0	false	0	false	3	true
29119	4377541796875	53950890625	0	false	4	true	8	true
29118	3379341796875	4110420703125	0	false	0	false	2	true
29109	31670400390625	3997048046875	0	false	0	false	13	true
29107	45976078125	313862265625	0	false	0	false	9	true
29104	49179921875	3649456640625	27	true	1	true	1	true
29103	482102421875	364472109375	6	true	0	false	0	false
29101	4870469140625	346529453125	6	true	0	false	0	false
29099	3991537109375	36979328125	1	true	0	false	6	true
29097	4743285546875	3747343359375	1	true	0	false	8	true
29095	1963134765625	783498359375	1	true	0	false	6	true
29093	4253762890625	38002453125	7	true	1	true	0	false
29091	492958828125	3964546484375	7	true	0	false	0	false
29087	43535078125	407820546875	9	true	0	false	0	false
29084	110407802734375	492754296875	0	false	0	false	10	true
29083	102522373046875	505341484375	0	false	0	false	10	true
29081	95129033203125	5010747265625	2	true	0	false	9	true
29078	2351751171875	39586796875	6	true	1	true	0	false
29077	27225318359375	400760234375	0	false	0	false	2	true
29075	201721640625	414062109375	5	true	0	false	0	false
29074	134399921875	4472412890625	4	true	0	false	0	false
29073	145063486328125	452343046875	8	true	0	false	0	false
29072	3466765625	3866700390625	0	false	0	false	3	true
29070	121230283203125	4630546484375	1	true	0	false	7	true
29061	28544662109375	3598749609375	0	false	0	false	3	true
29058	2.6866e+16	73047265625	6	true	0	false	0	false
29057	27645537109375	7478503125	11	true	0	false	1	true
29056	679124658203125	740608359375	5	true	1	true	4	true
29055	8493298828125	73482578125	0	false	0	false	4	true
29054	2966640625	72560953125	0	false	0	false	8	true
29050	409298974609375	696329453125	0	false	0	false	1	true
29049	1.51396e+16	701004921875	6	true	0	false	0	false
29047	66547470703125	76750015625	6	true	0	false	7	true
29036	3185421484375	17897896484375	0	false	0	false	15	true
29035	3169430859375	1882333984375	0	false	0	false	7	true
29034	4401805078125	1703446484375	0	false	0	false	15	true
29033	448398828125	16768244140625	0	false	0	false	11	true
29029	46317640625	164896484375	0	false	0	false	10	true
29028	3362146484375	17358037109375	0	false	0	false	1	true
29025	4359384765625	15829677734375	0	false	0	false	10	true
29024	4329110546875	10721275390625	8	true	0	false	0	false
29023	44707828125	13374634765625	0	false	0	false	9	true
29022	3406730859375	22514146484375	1	true	0	false	11	true
29021	34171953125	21154810546875	6	true	0	false	0	false
29017	33881734375	198944765625	0	false	0	false	10	true
29015	3514353515625	2013461328125	8	true	0	false	0	false
29014	408224453125	180604609375	0	false	6	true	0	false
29013	41353828125	19725705078125	4	true	0	false	3	true
29011	3525716796875	155266396484375	0	false	0	false	7	true
29009	39639796875	12997869140625	3	true	1	true	0	false
29004	3583848828125	231884140625	0	false	0	false	9	true
29003	360504921875	23921365234375	10	true	0	false	0	false
28999	411873671875	11629970703125	0	false	0	false	5	true
28998	3294762109375	2450259765625	8	true	0	false	2	true
28997	3246370703125	24241380859375	1	true	0	false	5	true
28996	110464404296875	30705716796875	0	false	0	false	3	true
28995	12460111328125	3240848046875	0	false	0	false	11	true
28992	388702578125	15434005859375	0	false	0	false	9	true
28990	2933912109375	167982578125	3	true	0	false	2	true
28989	30189486328125	181705078125	5	true	0	false	2	true
28986	1254408984375	35042328125	3	true	0	false	5	true
28985	118248037109375	3414274609375	8	true	0	false	1	true
28983	392452890625	112585400390625	0	false	0	false	7	true
28978	27132572265625	22127568359375	0	false	0	false	4	true
28977	27754619140625	22381466796875	0	false	0	false	10	true
28976	29304501953125	22723828125	0	false	0	false	6	true
28971	3224287109375	153820595703125	3	true	1	true	0	false
28969	3665503125	1234276953125	7	true	0	false	0	false
28968	365970625	21078962890625	3	true	1	true	2	true
28967	391981171875	21178662109375	7	true	1	true	0	false
28965	103727900390625	3581973046875	0	false	0	false	7	true
28964	2895115625	2574951171875	1	true	1	true	4	true
28963	2935176953125	27190587890625	0	false	0	false	6	true
28960	150028330078125	3058037890625	0	false	0	false	7	true
28959	148761015625	29223470703125	0	false	0	false	7	true
28956	15949755859375	2677906640625	0	false	24	true	2	true
28955	1601099609375	26466806640625	8	true	3	true	7	true
28953	922460546875	327684609375	9	true	0	false	0	false
28949	16450146484375	2879485546875	0	false	0	false	3	true
28947	349787734375	24905732421875	4	true	0	false	0	false
28943	27249103515625	2617124609375	6	true	0	false	6	true
28941	48983625	17375685546875	0	false	0	false	9	true
28940	2173641796875	27725359375	0	false	12	true	3	true
28939	2032886328125	30731259765625	1	true	0	false	0	false
28937	84064658203125	30585236328125	4	true	0	false	0	false
28935	154612138671875	344510703125	0	false	1	true	6	true
28933	16394123046875	3308637109375	0	false	0	false	3	true
28929	4055380615234370	4571559375	4	true	1	true	5	true
28926	128730576171875	25523564453125	0	false	0	false	6	true
28925	135673154296875	25254087890625	6	true	1	true	5	true
28924	65923857421875	28436447265625	0	false	1	true	4	true
28923	38583525390625	2896888671875	0	false	0	false	5	true
28921	4656291015625	21590916015625	1	true	1	true	11	true
28920	25533.5	1455053515625	12	true	0	false	0	false
28919	25514486328125	16855865234375	9	true	1	true	0	false
28915	31907791015625	35748875	0	false	1	true	6	true
28913	24066427734375	30370755859375	1	true	0	false	11	true
28912	41270265625	565101025390625	57	true	1	true	14	true
28911	4133631640625	55830283203125	59	true	1	true	16	true
28910	2515890625	121171728515625	4	true	0	false	5	true
28903	26202015625	28367615234375	0	false	0	false	7	true
28902	461860400390625	3091889453125	0	false	0	false	9	true
28896	21778814453125	23322361328125	0	false	0	false	10	true
28895	2054966015625	24571470703125	10	true	0	false	0	false
28891	23618396484375	20877130859375	6	true	0	false	5	true
28884	12830166015625	20524017578125	0	false	0	false	11	true
28883	113747421875	20068974609375	0	false	0	false	7	true
28881	117381572265625	18756060546875	1	true	1	true	4	true
28880	28231302734375	1998130078125	0	false	0	false	2	true
28879	26908076171875	1919575390625	4	true	1	true	0	false
28878	13744865234375	18440109375	0	false	0	false	5	true
28877	140921337890625	17446060546875	0	false	0	false	7	true
28871	14752720703125	1563815234375	1	true	0	false	9	true
28870	1648417578125	1908296484375	0	false	0	false	1	true
28868	18694337890625	35903125	6	true	0	false	1	true
28867	17994853515625	3482900390625	0	false	0	false	8	true
28864	10229171875	157630361328125	4	true	0	false	2	true
28863	84156328125	179441953125	4	true	0	false	0	false
28858	4073822265625	8532701171875	0	false	0	false	6	true
28857	3904912890625	7615482421875	0	false	0	false	7	true
28855	415964921875	493995458984375	4	true	0	false	1	true
28854	3510731640625	616905859375	5	true	0	false	0	false
28853	3406696484375	744589892578125	0	false	0	false	10	true
28852	427200703125	3865058837890620	8	true	0	false	0	false
28849	336460390625	58442548828125	12	true	1	true	0	false
28848	3767887109375	66491513671875	0	false	0	false	8	true
28847	37358546875	713410888671875	6	true	0	false	0	false
28845	4176310546875	38050947265625	10	true	0	false	0	false
28844	73490673828125	2067171875	0	false	0	false	2	true
28843	5995443359375	17983822265625	0	false	0	false	9	true
28841	441545859375	420670703125	5	true	0	false	0	false
28836	300665390625	7115236328125	0	false	0	false	20	true
28835	30739048828125	83403583984375	1	true	0	false	7	true
28830	32763130859375	10772103515625	0	false	0	false	8	true
28829	32367423828125	97398076171875	0	false	0	false	10	true
28825	28531529296875	609468994140625	0	false	0	false	5	true
28821	13622904296875	22218392578125	3	true	0	false	0	false
28819	3377883203125	89522919921875	8	true	1	true	5	true
28815	28961158203125	788746044921875	5	true	0	false	0	false
28813	3381376171875	7694096875	1	true	0	false	4	true
28810	338381875	127832705078125	0	false	0	false	10	true
28808	394513984375	29685984375	3	true	0	false	16	true
28807	392296328125	28104943359375	1	true	0	false	9	true
28805	3981719140625	2707476171875	0	false	1	true	11	true
28803	18781490234375	20879412109375	0	false	0	false	7	true
28800	157099736328125	91251591796875	0	false	0	false	8	true
28799	1622414453125	93362822265625	6	true	0	false	0	false
28797	23062787109375	3748694921875	2	true	0	false	6	true
28795	164945625	117330712890625	3	true	1	true	10	true
28793	28110373046875	3.43995e+16	0	false	0	false	9	true
28792	18753568359375	106362587890625	0	false	0	false	14	true
28789	45416767578125	156163056640625	0	false	0	false	5	true
28783	2750326953125	445537890625	0	false	0	false	8	true
28780	5573634765625	2412515234375	0	false	0	false	15	true
28779	453534765625	249178671875	9	true	0	false	1	true
28776	38408046875	1118647265625	0	false	0	false	8	true
28775	115248193359375	121738701171875	9	true	0	false	0	false
28770	123271513671875	115848828125	0	false	0	false	3	true
28769	952059765625	131677939453125	0	false	0	false	1	true
28768	108998046875	970040625	5	true	1	true	0	false
28767	952670703125	106379453125	6	true	0	false	5	true
28764	886024609375	816930810546875	0	false	0	false	4	true
28759	76039287109375	61856923828125	2	true	4	true	0	false
28755	186995859375	17856080078125	0	false	0	false	9	true
28753	4047461328125	225855390625	0	false	0	false	14	true
28751	231896953125	10453857421875	0	false	0	false	12	true
28749	12253099609375	795088359375	4	true	0	false	0	false
28748	2018844921875	13338083984375	0	false	0	false	16	true
28747	2006330078125	97818251953125	9	true	0	false	0	false
28743	36144671875	78392921875	5	true	0	false	0	false
28741	840205078125	409361796875	4	true	0	false	1	true
28738	3037568359375	373251328125	0	false	0	false	7	true
28737	4063803466796870	3645300390625	5	true	0	false	1	true
28735	448255029296875	3715730859375	11	true	0	false	0	false
28734	163686201171875	386251953125	7	true	0	false	0	false
28732	23209150390625	461854296875	2	true	0	false	1	true
28731	2512100390625	4456197265625	0	false	0	false	12	true
28730	2669601318359370	3549978515625	3	true	0	false	8	true
28727	24014263671875	60860341796875	0	false	0	false	9	true
28725	29182697265625	10865212890625	0	false	0	false	2	true
28723	297181201171875	396504296875	0	false	0	false	8	true
28721	1.20352e+16	3973466015625	4	true	0	false	1	true
28718	1.30389e+16	3357431640625	0	false	0	false	14	true
28717	1.34453e+16	3458022265625	5	true	0	false	1	true
28715	586931591796875	3553687109375	0	false	0	false	9	true
28711	1.57901e+16	31767998046875	0	false	0	false	12	true
28707	4650509765625	26970890625	5	true	0	false	0	false
28706	1680389892578120	1965253125	1	true	0	false	0	false
28705	1373960693359370	225900625	0	false	0	false	7	true
28697	4234309765625	776867734375	20	true	0	false	0	false
28695	2432637109375	8513502807617180	8	true	0	false	0	false
28694	9696390380859370	776177890625	5	true	0	false	0	false
28691	115069482421875	39830875	2	true	0	false	0	false
28689	30650341796875	31694466796875	4	true	1	true	0	false
28688	4602942578125	93706865234375	0	false	0	false	4	true
28687	44518359375	740516064453125	0	false	0	false	8	true
28684	86426376953125	190418798828125	0	false	0	false	2	true
28683	650902001953125	235803271484375	10	true	0	false	0	false
28682	1297809375	7237430419921870	11	true	1	true	3	true
28681	1448127734375	1.76123e+16	12	true	0	false	0	false
28676	1470671875	484441748046875	5	true	0	false	0	false
28673	3590315625	283160546875	0	false	0	false	1	true
28672	3912510546875	109188525390625	17	true	1	true	6	true
28671	3924064453125	140137109375	11	true	1	true	5	true
28667	385688125	8909816284179680	6	true	0	false	0	false
28666	36480515625	2009599365234370	11	true	1	true	2	true
28661	431810234375	2488483203125	0	false	0	false	1	true
28656	17893384765625	103470361328125	4	true	0	false	0	false
28655	20042541015625	1.0133e+16	8	true	0	false	3	true
28653	1672711328125	18505791015625	9	true	0	false	0	false
28652	1780176171875	302714111328125	4	true	0	false	0	false
28648	48717484375	2743887939453120	12	true	1	true	0	false
28647	4878120703125	35286533203125	0	false	0	false	22	true
28644	28086123046875	7285580078125	23	true	1	true	0	false
28643	1640160888671870	662326953125	0	false	0	false	13	true
28641	42680009765625	630119482421875	5	true	0	false	0	false
28639	417950732421875	7058831176757810	10	true	0	false	0	false
28635	7530281982421870	8825205078125	4	true	0	false	0	false
