# Supplementary material for: A Novel Liquid Biopsy Method Based on Specific Combinations of Vesicular Markers Allows Us to Discriminate Prostate Cancer from Hyperplasia
Source: Cells. 2024 Jul 31;13(15):1286. doi: 10.3390/cells13151286 (PMC11311686; doi:10.3390/cells13151286)
Supplement: Supplementary file 1 [file cells-13-01286-s001.zip › Dataset S1-Raw data CODI BiliGeCT Prostata/Raw data CODI BiliGeCT Prostata/100223_STAT3_Cyclin_D1_IIexp_PR20-21__counting_scatter.xlsx]

## Sheet: 100223_STAT3_Cyclin_D1_IIexp_PR
counting parameters
radius (nm)	300
bin width (nm)	20
locs in bin threshold	1
active channels
channel name	channel reference	min	max
Channel 0	ch0	1	10000000
Channel 1	ch1	1	10000000
Channel 2	ch2	1	10000000
clusters are positive for a channel if their counts fall within min (inclusive) and max (exclusive) for that channel
	population phenotypes	number of clusters
triple positive	Channel 0, Channel 1, Channel 2	40
double positive	Channel 0, Channel 1	15
double positive	Channel 0, Channel 2	214
double positive	Channel 1, Channel 2	8
single positive	Channel 0	89
single positive	Channel 1	1
single positive	Channel 2	88
	total positive clusters	455
12 clusters were negative for every channel
all positive clusters are listed here
columns show counts and positivity for channels with thresholds switched on
to see the full data including negative clusters please export a csv from the counting histogram rather than the counting scatter plot
cluster id	centroid x (nm)	centroid y (nm)	count for Channel 0	positive for Channel 0	count for Channel 1	positive for Channel 1	count for Channel 2	positive for Channel 2
35966	2999033984375	753612265625	4	true	0	false	3	true
35965	3034460546875	76144515625	3	true	2	true	7	true
35964	344092734375	748475859375	2	true	0	false	6	true
35963	3517136328125	73986984375	11	true	0	false	4	true
35962	3758201171875	77653609375	10	true	0	false	2	true
35961	38313109375	77889921875	5	true	0	false	0	false
35960	2150233984375	76238375	16	true	1	true	8	true
35959	22774658203125	760385078125	0	false	1	true	11	true
35958	340844140625	77891.25	7	true	0	false	7	true
35957	3457078515625	78905734375	11	true	0	false	4	true
35956	28298974609375	766472578125	7	true	2	true	2	true
35953	22719390625	750981171875	5	true	0	false	1	true
35952	374182734375	734568125	4	true	0	false	2	true
35951	372844609375	724434765625	0	false	0	false	21	true
35950	3843955078125	74234	5	true	0	false	5	true
35947	3291797265625	783034296875	9	true	0	false	4	true
35946	3373873828125	75978015625	1	true	0	false	22	true
35944	39260328125	752987265625	0	false	0	false	14	true
35942	4087608984375	72270234375	5	true	0	false	1	true
35941	3884840625	72084546875	3	true	1	true	3	true
35940	23632658203125	78289984375	8	true	0	false	2	true
35934	38184296875	766883984375	10	true	0	false	1	true
35932	15346306640625	74949859375	1	true	0	false	8	true
35931	145349912109375	756667734375	3	true	0	false	9	true
35928	17430888671875	75796046875	5	true	1	true	6	true
35927	17308841796875	746734765625	1	true	0	false	7	true
35926	24381970703125	748495859375	3	true	0	false	0	false
35919	16174365234375	745988515625	1	true	1	true	8	true
35915	32058779296875	753680703125	2	true	0	false	2	true
35913	19127404296875	75556984375	9	true	0	false	3	true
35911	18441423828125	77288625	3	true	0	false	12	true
35908	26293646484375	775291015625	2	true	0	false	4	true
35907	25708771484375	78892296875	4	true	0	false	4	true
35906	19911015625	792445703125	5	true	0	false	1	true
35905	18853259765625	79583015625	0	false	0	false	4	true
35903	15708970703125	788173671875	14	true	0	false	4	true
35902	142270537109375	73317359375	2	true	0	false	4	true
35893	3815952734375	707598671875	5	true	0	false	0	false
35891	20101212890625	73634375	2	true	0	false	1	true
35887	41371265625	73687.5	10	true	0	false	0	false
35883	428926015625	72797890625	5	true	2	true	6	true
35882	132117939453125	779003671875	10	true	0	false	0	false
35881	1289186328125	78947890625	2	true	0	false	6	true
35877	4233798046875	706832734375	9	true	0	false	0	false
35874	3746008984375	654963828125	20	true	0	false	12	true
35873	3735212890625	65232046875	17	true	1	true	18	true
35872	144630556640625	77127046875	1	true	0	false	1	true
35867	3700355078125	64214828125	4	true	0	false	1	true
35865	383551015625	653529375	4	true	1	true	6	true
35863	26674369140625	727529609375	2	true	0	false	2	true
35860	2985305078125	654816953125	1	true	0	false	8	true
35859	3234015234375	663389453125	6	true	0	false	3	true
35858	3298276953125	72886453125	1	true	0	false	3	true
35857	3086321484375	73203453125	1	true	0	false	8	true
35855	3158884375	7174134375	2	true	0	false	5	true
35851	2930587109375	72160265625	3	true	0	false	6	true
35850	3593826171875	6186805078125	0	false	0	false	6	true
35849	3542850390625	6419591015625	7	true	0	false	0	false
35848	338675546875	68149625	1	true	0	false	1	true
35847	354090390625	689363359375	7	true	0	false	3	true
35846	2704164453125	6407773828125	6	true	0	false	3	true
35845	27998015625	6534904296875	1	true	0	false	2	true
35841	3146230078125	7063134375	2	true	1	true	11	true
35836	31730369140625	685586015625	1	true	0	false	3	true
35833	3347575390625	6310841015625	4	true	0	false	0	false
35832	334376796875	6475684375	0	false	0	false	9	true
35830	3991482421875	657722890625	3	true	0	false	1	true
35826	4207978125	65817953125	2	true	1	true	3	true
35823	418245703125	6383146484375	2	true	0	false	24	true
35818	4776593359375	586433671875	3	true	1	true	19	true
35817	470755625	5980008203125	10	true	0	false	0	false
35815	4675848828125	702877734375	0	false	0	false	3	true
35814	341124921875	6074686328125	9	true	0	false	1	true
35813	353847265625	59644359375	5	true	0	false	9	true
35811	4880053125	600133203125	4	true	0	false	7	true
35807	4684818359375	5720223828125	10	true	0	false	3	true
35806	4811612890625	63192171875	2	true	0	false	5	true
35804	42472875	61079125	8	true	0	false	0	false
35803	4135587890625	6032284375	5	true	0	false	2	true
35801	4382353515625	64477875	3	true	0	false	1	true
35799	4808605859375	5629735546875	8	true	0	false	2	true
35798	38732796875	5916194921875	14	true	1	true	1	true
35797	4036173046875	583691796875	2	true	0	false	0	false
35793	4367198828125	5982290625	5	true	0	false	0	false
35788	45707	75607703125	23	true	0	false	3	true
35787	4474116796875	74282421875	13	true	1	true	0	false
35785	4478562109375	5895566015625	6	true	0	false	9	true
35782	4547100390625	675012109375	13	true	0	false	1	true
35781	4487178515625	683661953125	9	true	0	false	1	true
35780	4289140234375	6802778125	2	true	0	false	1	true
35775	3893123046875	685262734375	7	true	0	false	4	true
35774	22593146484375	6527546875	14	true	0	false	1	true
35773	2282994140625	6432021875	4	true	0	false	13	true
35772	20533015625	6876259375	3	true	1	true	1	true
35771	19154998046875	693570859375	8	true	0	false	2	true
35770	17905728515625	671924375	2	true	1	true	1	true
35769	19511818359375	6753896875	4	true	2	true	6	true
35768	2050371484375	6539571875	9	true	0	false	1	true
35765	17862427734375	6496125390625	8	true	0	false	1	true
35764	154813046875	6857284375	3	true	0	false	4	true
35763	16439146484375	694513828125	3	true	0	false	4	true
35762	2357190234375	6566815625	0	false	0	false	8	true
35761	23423615234375	6792203125	5	true	0	false	3	true
35760	14122658203125	65591078125	5	true	0	false	9	true
35759	15488171875	6536399609375	1	true	0	false	7	true
35756	1357411328125	68096578125	0	false	0	false	7	true
35753	24413611328125	6353426171875	3	true	0	false	1	true
35748	106836376953125	68487484375	0	false	0	false	7	true
35747	1199326953125	683064453125	1	true	1	true	2	true
35745	120906650390625	65541203125	1	true	0	false	1	true
35740	21064228515625	629755234375	3	true	0	false	8	true
35739	19374486328125	6183771875	2	true	0	false	9	true
35737	23499521484375	619546953125	2	true	0	false	6	true
35732	95846884765625	786638828125	23	true	0	false	6	true
35731	97885615234375	784235390625	4	true	0	false	15	true
35730	100973017578125	755892109375	5	true	0	false	16	true
35729	813386572265625	754979921875	0	false	0	false	7	true
35728	21916046875	601256328125	5	true	0	false	4	true
35727	23758900390625	5898503515625	8	true	0	false	1	true
35724	426189765625	546260234375	3	true	0	false	7	true
35723	4156649609375	559075859375	4	true	0	false	5	true
35719	706525732421875	76855859375	5	true	0	false	2	true
35716	741493408203125	7904259375	2	true	0	false	8	true
35713	51765107421875	7537134375	15	true	1	true	0	false
35711	1996684375	6350896875	8	true	0	false	2	true
35710	3135088134765620	771397578125	5	true	0	false	2	true
35709	221620361328125	76469703125	8	true	0	false	1	true
35708	119347626953125	714486796875	5	true	0	false	2	true
35707	102671728515625	72744515625	3	true	1	true	5	true
35705	123964521484375	619373515625	1	true	0	false	8	true
35704	5293671875	776401640625	11	true	1	true	9	true
35703	4124560546875	7807271875	5	true	0	false	2	true
35701	566970263671875	78613953125	0	false	0	false	8	true
35700	7222297973632810	76342140625	0	false	0	false	4	true
35692	1862427734375	716814921875	1	true	0	false	8	true
35690	2655140625	59819078125	3	true	0	false	4	true
35689	25391021484375	591903046875	6	true	0	false	3	true
35686	2792932421875	620508046875	1	true	0	false	3	true
35684	46733046875	5038238671875	1	true	0	false	5	true
35683	4643758984375	4976780859375	0	false	4	true	11	true
35681	4823283984375	5089868359375	15	true	0	false	0	false
35677	4901550390625	501534453125	11	true	0	false	0	false
35673	468565859375	515910078125	16	true	0	false	0	false
35671	47419046875	48956625	1	true	7	true	2	true
35669	4860717578125	674630234375	2	true	1	true	1	true
35667	120883564453125	7401340625	3	true	0	false	4	true
35664	387691640625	546559296875	1	true	0	false	5	true
35663	378930703125	5544291796875	1	true	0	false	5	true
35658	4764488671875	5351459765625	2	true	0	false	1	true
35657	4917975390625	5200486328125	2	true	5	true	0	false
35651	443912890625	5352919140625	6	true	0	false	0	false
35650	2644584765625	658839375	4	true	0	false	20	true
35649	2770330859375	677696171875	6	true	0	false	2	true
35644	2329657421875	71139578125	2	true	0	false	1	true
35642	30885	5830360546875	11	true	0	false	0	false
35641	30212576171875	584528359375	2	true	0	false	9	true
35638	1.4711e+16	706145078125	4	true	0	false	0	false
35637	116742578125	731437578125	6	true	0	false	2	true
35636	538216796875	720010234375	0	false	0	false	9	true
35635	57708310546875	7217665625	13	true	0	false	1	true
35631	1.67906e+16	67271359375	2	true	0	false	3	true
35630	3912116943359370	6907265625	1	true	0	false	2	true
35629	3551819580078120	65052828125	3	true	0	false	2	true
35628	8959841796875	700544921875	1	true	0	false	1	true
35627	77931943359375	724605234375	2	true	0	false	4	true
35622	93303740234375	6729028125	0	false	0	false	11	true
35621	909406640625	66995078125	6	true	0	false	1	true
35619	67135009765625	655815546875	1	true	0	false	1	true
35614	4414144921875	512043203125	1	true	0	false	10	true
35611	2350113037109370	789150390625	0	false	0	false	8	true
35609	55767314453125	687627734375	1	true	0	false	3	true
35607	90705537109375	637278046875	2	true	0	false	1	true
35606	36862359375	5418243359375	6	true	0	false	1	true
35605	361933984375	5422969140625	4	true	0	false	0	false
35604	36923953125	5286034765625	7	true	0	false	0	false
35600	18566470703125	5923301171875	1	true	0	false	0	false
35597	3094331640625	5688755859375	3	true	1	true	6	true
35595	4020730859375	5219259765625	6	true	0	false	0	false
35593	696779638671875	6142765625	4	true	1	true	0	false
35591	29461474609375	55527625	1	true	0	false	0	false
35583	90283662109375	5978535546875	1	true	0	false	5	true
35582	99488486328125	5027078125	3	true	0	false	5	true
35581	918905859375	5008373828125	9	true	0	false	0	false
35580	45732001953125	55411578125	2	true	1	true	8	true
35579	4909255859375	5506765625	0	false	0	false	8	true
35578	890340625	4635754296875	1	true	0	false	6	true
35577	78122978515625	44833921875	1	true	0	false	8	true
35575	89140751953125	4809507421875	1	true	0	false	6	true
35572	2749666259765620	52636265625	0	false	0	false	7	true
35571	2815917724609370	522310546875	14	true	1	true	5	true
35570	4877123046875	5135754296875	1	true	0	false	10	true
35569	573552099609375	4840675390625	0	false	0	false	13	true
35568	575966357421875	5829765625	1	true	1	true	7	true
35566	2984095458984370	5693155859375	0	false	0	false	2	true
35565	1691701904296870	5696893359375	13	true	0	false	1	true
35564	1429395751953120	5193628515625	32	true	12	true	74	true
35563	1.15196e+16	5048177734375	6	true	0	false	4	true
35561	236999560546875	5438676953125	1	true	0	false	1	true
35560	720112841796875	471623984375	5	true	0	false	0	false
35555	442320556640625	5782998046875	1	true	1	true	10	true
35553	3875441650390620	5425846484375	7	true	1	true	2	true
35548	591523046875	540200078125	1	true	0	false	0	false
35543	10354080078125	518394140625	2	true	0	false	5	true
35541	8150033203125	5214355859375	0	false	0	false	8	true
35538	471099072265625	610696171875	3	true	0	false	1	true
35537	37308857421875	60131015625	1	true	0	false	9	true
35536	11175431640625	5711309375	2	true	0	false	2	true
35535	12233373046875	59084828125	6	true	1	true	0	false
35534	6563644409179680	6058236328125	0	false	0	false	4	true
35533	1364136474609370	629161015625	4	true	0	false	0	false
35532	119833662109375	4745949609375	0	false	1	true	8	true
35531	133235986328125	48111375	0	false	0	false	4	true
35529	1.65697e+16	5895898046875	8	true	0	false	2	true
35526	132479697265625	50204125	5	true	0	false	3	true
35523	807448828125	5478850390625	2	true	0	false	0	false
35518	1243063671875	5326299609375	1	true	1	true	1	true
35517	103437724609375	53983.25	4	true	0	false	5	true
35509	5612583618164060	793188828125	4	true	0	false	0	false
35508	47049625	4580903515625	9	true	1	true	0	false
35507	48899484375	457377578125	2	true	0	false	1	true
35505	479816484375	758425703125	6	true	0	false	1	true
35501	3378373046875	565049296875	2	true	0	false	2	true
35500	26881126953125	5641469921875	0	false	0	false	4	true
35499	26707701171875	5434362109375	1	true	1	true	8	true
35496	2546220947265620	459733125	0	false	0	false	4	true
35495	7844815673828120	4543430078125	7	true	1	true	1	true
35494	478725537109375	4513446875	2	true	0	false	6	true
35492	1.01056e+16	4792817578125	0	false	0	false	4	true
35491	2212107177734370	4864822265625	0	false	0	false	1	true
35487	30957802734375	4390887890625	0	false	4	true	1	true
35484	208677578125	470213671875	0	false	0	false	21	true
35483	2147791796875	472277734375	4	true	0	false	8	true
35482	2246246875	4910866796875	4	true	0	false	12	true
35481	23506109375	4859141015625	5	true	0	false	0	false
35479	225430703125	4739490625	10	true	0	false	3	true
35476	1951740234375	5163925390625	3	true	0	false	15	true
35475	2099696875	521638125	15	true	0	false	2	true
35474	26833142578125	4811911328125	0	false	0	false	6	true
35473	29584287109375	4978151171875	0	false	0	false	10	true
35471	21810203125	4555428125	4	true	0	false	2	true
35470	3986009765625	4520635546875	1	true	0	false	4	true
35469	3822795703125	4590594140625	2	true	0	false	8	true
35468	18306150390625	4443590625	3	true	0	false	1	true
35467	2013270703125	4364951171875	0	false	0	false	8	true
35464	19275779296875	49465375	4	true	0	false	4	true
35462	394838515625	4883078515625	0	false	0	false	1	true
35461	386212578125	473130390625	6	true	0	false	1	true
35459	3699158984375	4415316015625	1	true	0	false	3	true
35455	42076046875	446475703125	0	false	1	true	6	true
35453	3714142578125	469715078125	3	true	0	false	4	true
35448	18098994140625	4249055078125	7	true	0	false	4	true
35447	19378109375	4161174609375	0	false	0	false	9	true
35444	4068016796875	4328818359375	3	true	0	false	9	true
35443	4197359765625	42353203125	9	true	1	true	1	true
35441	392575859375	4220729296875	2	true	0	false	9	true
35439	4396274609375	457682109375	2	true	0	false	0	false
35438	23212515625	5321203125	6	true	1	true	9	true
35437	25933587890625	523940234375	1	true	0	false	0	false
35434	4969415234375	754528046875	9	true	0	false	0	false
35432	25980732421875	4342613671875	4	true	0	false	1	true
35431	263252734375	446536640625	11	true	0	false	0	false
35429	20995435546875	54497328125	3	true	0	false	2	true
35426	33631390625	4553088671875	1	true	0	false	13	true
35425	332644140625	448001796875	10	true	0	false	3	true
35423	2434491015625	444102421875	2	true	0	false	1	true
35422	17745078125	5314791796875	3	true	0	false	12	true
35421	16266099609375	5354795703125	1	true	0	false	6	true
35419	17385708984375	4113953125	5	true	0	false	0	false
35417	3426521484375	4476018359375	7	true	0	false	1	true
35416	3819255078125	3998878125	5	true	0	false	0	false
35415	3686208203125	4101278515625	11	true	0	false	0	false
35413	3325249609375	4374025390625	3	true	0	false	6	true
35412	40056796875	3764787890625	1	true	0	false	6	true
35411	3940973828125	3917591015625	9	true	1	true	0	false
35406	3691001171875	379046953125	0	false	0	false	6	true
35404	3030121484375	4577348828125	8	true	0	false	2	true
35403	2970266015625	463623203125	2	true	0	false	6	true
35399	34382546875	471579453125	2	true	0	false	11	true
35395	353775625	4963969140625	0	false	14	true	1	true
35393	30870515625	44686734375	7	true	0	false	1	true
35392	339279140625	5071963671875	0	false	13	true	2	true
35391	329669296875	5106944921875	7	true	0	false	0	false
35383	29307134765625	5180395703125	1	true	1	true	7	true
35382	1865103125	5573573046875	14	true	1	true	3	true
35381	155937802734375	5682729296875	2	true	0	false	9	true
35380	4595067578125	4063638671875	0	false	15	true	0	false
35379	45074640625	408898359375	0	false	0	false	11	true
35375	4819785546875	4262934375	1	true	0	false	0	false
35374	49140.5	391352890625	0	false	0	false	9	true
35370	27256666015625	4604109765625	11	true	0	false	0	false
35367	28905701171875	4145794140625	7	true	0	false	0	false
35365	20171296875	396053671875	4	true	0	false	0	false
35361	136495263671875	595747265625	1	true	0	false	7	true
35360	3856744140625	3507180859375	1	true	0	false	1	true
35359	3903378515625	322304375	4	true	0	false	3	true
35354	156516767578125	4416831640625	0	false	0	false	8	true
35353	151750712890625	426982265625	4	true	0	false	3	true
35352	134950849609375	4144011328125	3	true	0	false	0	false
35350	1033801953125	4206651953125	0	false	0	false	4	true
35349	845015234375	4193858203125	1	true	1	true	8	true
35347	16802693359375	469803984375	9	true	0	false	2	true
35343	12640314453125	44579234375	4	true	15	true	0	false
35340	21947841796875	4079305859375	0	false	0	false	5	true
35339	23847642578125	3986458203125	2	true	1	true	1	true
35336	4792412109375	3640035546875	1	true	0	false	9	true
35335	450986875	352847578125	8	true	0	false	0	false
35333	443468046875	3774757421875	0	false	0	false	7	true
35331	474142890625	32956484375	3	true	0	false	0	false
35329	4262351953125	352600234375	3	true	0	false	2	true
35328	439067578125	3268398046875	1	true	0	false	1	true
35327	4481518359375	30962890625	13	true	0	false	1	true
35325	424174375	31600578125	2	true	0	false	10	true
35323	488173515625	2997811328125	4	true	0	false	0	false
35318	32941234375	400215859375	2	true	1	true	0	false
35317	342264765625	4184008984375	6	true	0	false	0	false
35313	485805078125	422656328125	6	true	0	false	1	true
35312	3440921875	376473984375	0	false	0	false	8	true
35309	226511953125	3801708203125	0	false	0	false	6	true
35303	9284015625	31171349609375	0	false	0	false	4	true
35302	158014931640625	32232138671875	0	false	0	false	14	true
35301	160645341796875	31125693359375	7	true	0	false	0	false
35300	2274929931640620	23855318359375	0	false	0	false	5	true
35299	2622892822265620	2509613671875	11	true	0	false	8	true
35297	15367482421875	30304052734375	0	false	0	false	7	true
35294	41743056640625	24817369140625	0	false	0	false	4	true
35293	468014453125	24247138671875	6	true	0	false	10	true
35291	52745390625	25818208984375	6	true	0	false	4	true
35288	1017349609375	29600939453125	6	true	0	false	1	true
35285	88281494140625	22602884765625	3	true	0	false	8	true
35281	506255859375	407841796875	6	true	0	false	0	false
35280	2055370849609370	30215830078125	3	true	1	true	1	true
35279	6731697998046870	30831634765625	0	false	0	false	9	true
35278	20471458984375	3174161328125	0	false	0	false	12	true
35277	2116212890625	3386530859375	4	true	0	false	2	true
35275	470835888671875	31084541015625	0	false	0	false	2	true
35271	353268017578125	2816775390625	0	false	0	false	7	true
35270	59618681640625	297734296875	4	true	0	false	2	true
35268	22408275390625	2744811328125	1	true	0	false	3	true
35267	2404908203125	251772265625	3	true	0	false	4	true
35264	724684619140625	38377796875	0	false	0	false	13	true
35263	759143017578125	366268828125	8	true	0	false	1	true
35258	3941777099609370	34739796875	0	false	0	false	1	true
35257	2830846923828120	339504921875	0	false	0	false	11	true
35256	300179375	3602521484375	8	true	0	false	1	true
35255	29153708984375	3523183984375	5	true	0	false	1	true
35253	1.07478e+16	3724030859375	0	false	0	false	5	true
35252	1482016796875	26029890625	0	false	0	false	5	true
35251	16899763671875	24696.25	5	true	0	false	4	true
35247	18544955078125	242016015625	0	false	5	true	2	true
35246	28578173828125	3749094140625	0	false	0	false	6	true
35245	26796412109375	3721874609375	1	true	1	true	9	true
35242	444576904296875	375825390625	8	true	0	false	2	true
35239	18161849609375	28133388671875	5	true	0	false	20	true
35237	2199640380859370	20040158203125	0	false	0	false	6	true
35229	15125220703125	21974751953125	0	false	0	false	8	true
35227	252775625	31302361328125	8	true	0	false	1	true
35226	2000577734375	18779166015625	9	true	0	false	7	true
35225	1840162890625	1917866015625	4	true	0	false	0	false
35223	2173326171875	18553869140625	3	true	0	false	8	true
35217	24647751953125	351410546875	13	true	0	false	0	false
35214	18581654296875	3758066015625	0	false	0	false	5	true
35212	3320901611328120	15138255859375	4	true	0	false	0	false
35211	3861857421875	1668743359375	14	true	0	false	0	false
35210	1.44192e+16	169037734375	7	true	0	false	3	true
35204	24092884765625	2247590625	11	true	7	true	0	false
35203	2415428515625	2254669140625	13	true	7	true	0	false
35202	200233125	1446952734375	1	true	0	false	0	false
35201	2361661328125	138630126953125	0	false	0	false	3	true
35197	24672984375	21284109375	20	true	0	false	0	false
35190	114640244140625	1651669140625	10	true	0	false	0	false
35189	78114375	17696390625	0	false	0	false	7	true
35184	4001618359375	21937234375	7	true	0	false	0	false
35183	389051796875	21792548828125	0	false	0	false	7	true
35181	3884844921875	23555564453125	17	true	0	false	1	true
35178	39251125	18944240234375	3	true	0	false	3	true
35176	3910492578125	27116767578125	0	false	0	false	2	true
35175	3812294140625	25031287109375	4	true	0	false	4	true
35172	3056336328125	1742185546875	8	true	0	false	0	false
35170	3711971875	149818134765625	7	true	0	false	1	true
35169	365612734375	1510584375	6	true	0	false	2	true
35168	443176953125	23177490234375	1	true	0	false	9	true
35167	46398.75	22940458984375	8	true	0	false	0	false
35164	339126484375	248291484375	0	false	0	false	1	true
35163	319759296875	23839546875	0	false	0	false	7	true
35162	31133796875	21389173828125	6	true	0	false	0	false
35159	367988671875	12893740234375	4	true	0	false	1	true
35157	4820958203125	2036981640625	5	true	0	false	0	false
35155	3000698046875	2392769921875	0	false	0	false	8	true
35152	11928724609375	21235990234375	2	true	0	false	7	true
35150	444298203125	18540658203125	6	true	0	false	0	false
35149	4342291796875	18159650390625	6	true	0	false	0	false
35148	4248455859375	159483515625	4	true	0	false	0	false
35147	4125640234375	16423966796875	0	false	0	false	6	true
35142	4434767578125	13185947265625	5	true	0	false	0	false
35141	4406380859375	140424560546875	0	false	0	false	9	true
35138	30721986328125	28930287109375	3	true	0	false	9	true
35137	2836634375	31723712890625	1	true	0	false	0	false
35134	336233828125	2797972265625	0	false	0	false	5	true
35130	4100623828125	442098095703125	0	false	0	false	13	true
35129	41050484375	63027587890625	5	true	1	true	0	false
35128	160530146484375	105806640625	2	true	0	false	0	false
35127	147607998046875	128916767578125	0	false	0	false	5	true
35126	3883391796875	841824609375	0	false	0	false	7	true
35124	15452400390625	82761572265625	3	true	0	false	0	false
35123	16539240234375	746583544921875	0	false	0	false	5	true
35121	478629375	133980576171875	1	true	0	false	0	false
35115	1742088671875	571733544921875	6	true	1	true	0	false
35113	11630783203125	101434326171875	9	true	0	false	0	false
35112	1828491796875	3589981201171870	4	true	0	false	0	false
35111	17947666015625	3380052001953120	14	true	0	false	0	false
35107	425539453125	109482978515625	0	false	0	false	5	true
35103	1789987109375	121720615234375	0	false	0	false	1	true
35102	2015309765625	801846875	0	false	0	false	1	true
35101	20648296875	10167306640625	4	true	0	false	3	true
35098	4269107421875	50982958984375	0	false	0	false	5	true
35097	44018890625	43064775390625	0	false	0	false	9	true
35090	475786875	26092775390625	1	true	0	false	5	true
35089	4869883203125	2489807421875	10	true	0	false	4	true
35085	436775703125	1.52952e+16	8	true	0	false	0	false
35083	2036969921875	407734716796875	12	true	0	false	3	true
35081	4075627734375	131148857421875	0	false	0	false	7	true
35079	14175068359375	428470703125	7	true	0	false	0	false
35078	2863486328125	574170703125	9	true	0	false	0	false
35077	30522244140625	388362646484375	10	true	1	true	1	true
35076	329649921875	5518463134765620	0	false	0	false	5	true
35075	31333896484375	207549853515625	10	true	1	true	0	false
35072	2841123828125	11571134765625	0	false	0	false	11	true
35071	2789865234375	100128896484375	0	false	0	false	4	true
35070	350231328125	910337109375	0	false	0	false	8	true
35069	3344459765625	9883533203125	8	true	0	false	0	false
35067	295988984375	127560908203125	0	false	0	false	8	true
35061	3043847265625	10278583984375	4	true	0	false	0	false
35059	33165703125	428246533203125	0	false	0	false	1	true
35057	287455546875	147901181640625	2	true	0	false	13	true
35055	2776602734375	5275427856445310	0	false	0	false	7	true
35052	2459948828125	2539531494140620	0	false	0	false	10	true
35051	22091828125	1.74631e+16	4	true	0	false	0	false
35046	4802606640625	778386015625	9	true	0	false	0	false
35045	4948749609375	786205546875	16	true	0	false	0	false
35044	4904430859375	772118046875	9	true	0	false	4	true
35039	3595949609375	3407369384765620	4	true	1	true	0	false
35037	1803204296875	1079103515625	8	true	0	false	0	false
35036	4682620703125	134694580078125	13	true	0	false	0	false
35035	4589813671875	2945293701171870	8	true	0	false	0	false
35032	37453328125	12492177734375	0	false	0	false	6	true
35031	3791671875	1.04459e+16	9	true	0	false	0	false
35029	3872191015625	280039892578125	6	true	0	false	0	false
35025	46033796875	79498625	22	true	0	false	0	false
35024	48057392578125	76996484375	4	true	0	false	5	true
35023	52183369140625	85840556640625	11	true	0	false	0	false
35022	4426634765625	130677685546875	8	true	0	false	1	true
35021	51397626953125	1245162890625	8	true	0	false	2	true
35019	67405673828125	96692509765625	1	true	0	false	5	true
35016	16936630859375	654982177734375	12	true	0	false	0	false
35006	108775595703125	1.22474e+16	10	true	0	false	0	false
