# Supplementary material for: A Novel Liquid Biopsy Method Based on Specific Combinations of Vesicular Markers Allows Us to Discriminate Prostate Cancer from Hyperplasia
Source: Cells. 2024 Jul 31;13(15):1286. doi: 10.3390/cells13151286 (PMC11311686; doi:10.3390/cells13151286)
Supplement: Supplementary file 1 [file cells-13-01286-s001.zip › Dataset S1-Raw data CODI BiliGeCT Prostata/Raw data CODI BiliGeCT Prostata/100223_STAT3_Cyclin_D1_IIIexp_PR20-11__N1-1__counting_scatter.xlsx]

## Sheet: 100223_STAT3_Cyclin_D1_IIIexp_P
counting parameters
radius (nm)	300
bin width (nm)	20
locs in bin threshold	1
active channels
channel name	channel reference	min	max
Channel 0	ch0	1	10000000
Channel 1	ch1	1	10000000
Channel 2	ch2	1	10000000
clusters are positive for a channel if their counts fall within min (inclusive) and max (exclusive) for that channel
	population phenotypes	number of clusters
triple positive	Channel 0, Channel 1, Channel 2	767
double positive	Channel 0, Channel 1	52
double positive	Channel 0, Channel 2	268
double positive	Channel 1, Channel 2	0
single positive	Channel 0	101
single positive	Channel 1	7
single positive	Channel 2	4
	total positive clusters	1199
3 clusters were negative for every channel
all positive clusters are listed here
columns show counts and positivity for channels with thresholds switched on
to see the full data including negative clusters please export a csv from the counting histogram rather than the counting scatter plot
cluster id	centroid x (nm)	centroid y (nm)	count for Channel 0	positive for Channel 0	count for Channel 1	positive for Channel 1	count for Channel 2	positive for Channel 2
142077	153486201171875	775383359375	24	true	3	true	25	true
142076	15895994140625	780615703125	22	true	1	true	21	true
142074	16536541015625	7744015625	22	true	5	true	20	true
142073	139282607421875	762756640625	23	true	2	true	19	true
142072	145313671875	76436234375	26	true	6	true	16	true
142071	14177138671875	752037890625	19	true	2	true	22	true
142070	140324013671875	7570828125	18	true	3	true	11	true
142069	1424628125	773026328125	17	true	4	true	18	true
142068	14747728515625	769669296875	19	true	0	false	17	true
142064	14707447265625	752698984375	21	true	3	true	13	true
142059	167733046875	76052078125	29	true	2	true	33	true
142058	160302236328125	76448703125	27	true	1	true	14	true
142056	151916171875	761100546875	18	true	0	false	16	true
142050	150296982421875	765401640625	19	true	3	true	16	true
142039	138417958984375	787098515625	13	true	3	true	22	true
142038	148172236328125	785008984375	38	true	1	true	18	true
142037	93067724609375	764298203125	36	true	1	true	19	true
142036	99093544921875	765183671875	20	true	3	true	20	true
142032	10397123046875	763216171875	18	true	6	true	16	true
142030	1273462890625	7797546875	13	true	5	true	23	true
142028	12685359375	7705128125	37	true	1	true	12	true
142026	99242587890625	771977421875	25	true	3	true	23	true
142025	86371982421875	76535546875	18	true	4	true	17	true
142024	8893056640625	76806046875	19	true	2	true	20	true
142020	17481390625	767522890625	19	true	1	true	22	true
142019	18101876953125	78418609375	13	true	5	true	20	true
142018	1810420703125	77376046875	24	true	4	true	17	true
142016	15682744140625	79031984375	33	true	4	true	16	true
142014	1878145703125	776369921875	21	true	1	true	20	true
142010	16927498046875	780979921875	21	true	3	true	26	true
142009	105977666015625	7448671875	51	true	1	true	15	true
142008	110602138671875	75069234375	21	true	7	true	20	true
142004	10456923828125	757165078125	30	true	0	false	16	true
142002	9717591796875	77936875	10	true	3	true	20	true
142001	10800607421875	77775	23	true	1	true	25	true
142000	116710009765625	779622265625	49	true	2	true	11	true
141999	657258544921875	75388671875	21	true	2	true	21	true
141998	580176025390625	746057578125	20	true	2	true	12	true
141996	767408154296875	76178875	17	true	2	true	17	true
141994	1211905859375	79007609375	18	true	3	true	16	true
141992	1177762890625	772190546875	17	true	4	true	21	true
141991	857943359375	77398890625	17	true	3	true	25	true
141988	13082505859375	793870234375	21	true	0	false	16	true
141987	126857021484375	743119765625	18	true	3	true	18	true
141986	125137314453125	734738828125	23	true	1	true	14	true
141984	121919091796875	751734921875	28	true	2	true	16	true
141983	126446171875	729074140625	20	true	1	true	10	true
141981	68234658203125	74210765625	14	true	1	true	12	true
141980	779401611328125	74629875	23	true	0	false	11	true
141973	114336533203125	788879375	21	true	2	true	18	true
141972	1063371875	78991265625	18	true	2	true	20	true
141970	1827598828125	791676328125	24	true	2	true	15	true
141964	1015480078125	782855234375	13	true	4	true	17	true
141958	126660888671875	788242265625	25	true	6	true	12	true
141957	110733115234375	770909375	16	true	2	true	27	true
141956	11457869140625	763075859375	30	true	2	true	14	true
141951	30595205078125	76683390625	11	true	0	false	11	true
141950	1660450439453120	760606484375	21	true	1	true	21	true
141945	1237314208984370	73293828125	19	true	5	true	19	true
141944	1.67436e+16	7391946875	21	true	1	true	29	true
141942	1295555908203120	743737421875	24	true	4	true	15	true
141940	13381103515625	7665321875	17	true	5	true	20	true
141938	262619873046875	73977703125	17	true	3	true	21	true
141937	8407869262695310	754793203125	22	true	2	true	21	true
141936	1.65752e+16	750364453125	19	true	3	true	18	true
141933	811236572265625	740101796875	23	true	0	false	20	true
141931	3487084716796870	75222640625	28	true	3	true	23	true
141930	2914834228515620	746128125	22	true	3	true	17	true
141928	2273187744140620	744192265625	21	true	3	true	18	true
141926	3791114501953120	744740859375	15	true	6	true	23	true
141922	28981982421875	7330940625	49	true	5	true	29	true
141918	1107097265625	737525625	26	true	1	true	14	true
141916	12089173828125	759738203125	22	true	2	true	15	true
141914	120534931640625	765686875	24	true	0	false	18	true
141913	487518212890625	744136875	18	true	2	true	16	true
141912	460734423828125	750349296875	16	true	4	true	18	true
141910	3762593505859370	73752703125	17	true	2	true	17	true
141909	19069986328125	793320078125	27	true	1	true	12	true
141906	45580810546875	757611171875	19	true	4	true	22	true
141902	11695224609375	74322875	17	true	4	true	16	true
141900	475357568359375	739902265625	20	true	1	true	18	true
141898	9249342041015620	771817890625	19	true	2	true	21	true
141897	183124765625	755818359375	27	true	3	true	16	true
141896	1801015625	762270078125	14	true	1	true	23	true
141890	8522991333007810	728433828125	18	true	5	true	16	true
141889	88454169921875	74120296875	22	true	2	true	19	true
141888	9809814453125	742049140625	21	true	7	true	14	true
141887	9711140625	74667515625	13	true	3	true	14	true
141886	931571484375	752644921875	33	true	3	true	10	true
141883	3395.75	71554375	27	true	3	true	17	true
141882	43900869140625	725906796875	12	true	3	true	17	true
141881	42524716796875	71320484375	21	true	5	true	18	true
141880	488144873046875	7118721875	34	true	1	true	14	true
141878	98293173828125	754197890625	19	true	1	true	18	true
141874	568517578125	738459375	16	true	3	true	20	true
141872	100621689453125	79271.5	15	true	2	true	14	true
141870	2403163330078120	726189921875	17	true	2	true	20	true
141869	63483505859375	777891015625	16	true	2	true	18	true
141868	6505880859375	768205625	24	true	1	true	15	true
141867	75226650390625	77598453125	24	true	4	true	12	true
141866	74968974609375	790144140625	22	true	3	true	24	true
141865	310288037109375	785969140625	16	true	0	false	18	true
141864	3695973388671870	780696171875	18	true	2	true	19	true
141862	4232787109375	702900234375	20	true	3	true	14	true
141861	5719810546875	773545859375	21	true	4	true	24	true
141856	84612734375	7551271875	21	true	1	true	20	true
141851	8308029296875	78134.75	13	true	0	false	33	true
141850	81948681640625	786174921875	14	true	1	true	18	true
141848	687374169921875	78404390625	23	true	1	true	19	true
141843	6099646484375	79064640625	20	true	1	true	18	true
141842	5453087890625	793812265625	22	true	1	true	14	true
141840	4975416015625	7899171875	18	true	3	true	16	true
141839	52193369140625	727950859375	16	true	2	true	17	true
141838	544293896484375	7322603125	20	true	0	false	13	true
141832	699661865234375	766974453125	22	true	4	true	20	true
141830	226173876953125	77587515625	13	true	2	true	26	true
141829	7700123291015620	716015078125	19	true	3	true	15	true
141828	1.51353e+16	716813125	26	true	3	true	16	true
141821	477373583984375	77171875	14	true	2	true	21	true
141820	429795654296875	769390078125	16	true	0	false	10	true
141819	1906452392578120	708947734375	21	true	2	true	15	true
141814	7631636352539060	721913515625	12	true	2	true	25	true
141811	43787333984375	78462421875	29	true	2	true	21	true
141810	48990849609375	77919078125	21	true	2	true	13	true
141807	6357738647460930	70945046875	21	true	0	false	20	true
141805	6553558349609370	6993084375	22	true	3	true	18	true
141804	1388163818359370	701107421875	25	true	4	true	12	true
141801	34510859375	7010959375	30	true	0	false	21	true
141800	341887939453125	694032578125	18	true	3	true	11	true
141799	4028528076171870	69193578125	24	true	1	true	11	true
141794	462988330078125	6950646875	19	true	3	true	17	true
141793	18807802734375	767845546875	25	true	2	true	15	true
141792	19853865234375	764086484375	18	true	0	false	20	true
141788	52607890625	78295078125	10	true	1	true	24	true
141784	19832501953125	7516246875	13	true	3	true	15	true
141783	549021142578125	765550390625	15	true	1	true	20	true
141782	56789892578125	759006015625	20	true	2	true	17	true
141780	50538623046875	761389921875	11	true	1	true	22	true
141778	19309181640625	749544453125	16	true	4	true	10	true
141771	1685584375	769373203125	25	true	6	true	11	true
141768	478306591796875	73267.75	19	true	0	false	12	true
141767	16973958984375	750668984375	17	true	5	true	16	true
141766	163792119140625	7534246875	19	true	2	true	13	true
141764	161886669921875	748113984375	24	true	3	true	10	true
141763	1094059814453120	782494140625	16	true	3	true	23	true
141759	133819052734375	72602375	31	true	3	true	13	true
141758	1344868359375	7153384375	22	true	1	true	10	true
141754	126500947265625	757196015625	19	true	1	true	16	true
141753	150111298828125	74806.25	22	true	1	true	13	true
141752	145691025390625	74113234375	21	true	2	true	11	true
141751	151314873046875	73707125	19	true	1	true	20	true
141747	2028341015625	779269140625	25	true	2	true	22	true
141746	1981661328125	778852109375	28	true	1	true	15	true
141744	19974703125	77415328125	23	true	6	true	10	true
141743	20874974609375	781113203125	10	true	6	true	25	true
141742	20467435546875	78947453125	23	true	2	true	21	true
141738	2107179296875	789167890625	16	true	2	true	22	true
141734	21697201171875	786854296875	25	true	5	true	12	true
141730	1.64349e+16	78999453125	17	true	2	true	18	true
141729	2805297607421870	707686171875	23	true	1	true	14	true
141727	2185573828125	767251328125	22	true	2	true	19	true
141726	2117904296875	761991953125	31	true	5	true	15	true
141725	2274959765625	774705234375	17	true	1	true	19	true
141724	227215546875	7692128125	16	true	1	true	18	true
141723	2287961328125	76230796875	26	true	2	true	23	true
141722	2246087890625	758238203125	26	true	2	true	11	true
141716	22415396484375	749952421875	22	true	1	true	15	true
141714	22902341796875	745608828125	21	true	3	true	14	true
141712	2398334716796870	713848046875	18	true	1	true	10	true
141710	22390966796875	779373671875	18	true	0	false	19	true
141706	2156668359375	7735146875	18	true	4	true	22	true
141703	21276630859375	75082640625	23	true	3	true	24	true
141702	21054390625	743716640625	23	true	2	true	19	true
141701	20785490234375	7379896875	26	true	2	true	9	true
141694	202991796875	74713734375	14	true	1	true	13	true
141690	1468940625	728281875	24	true	1	true	13	true
141688	1545128515625	75465640625	18	true	2	true	13	true
141686	139587900390625	72155609375	13	true	3	true	22	true
141683	93330888671875	790145625	15	true	4	true	19	true
141678	6676818359375	72662828125	18	true	4	true	13	true
141676	8138458984375	723825234375	16	true	5	true	15	true
141674	13837716796875	741675234375	16	true	5	true	12	true
141673	144372578125	703660390625	20	true	3	true	11	true
141670	1170676171875	73373671875	15	true	2	true	14	true
141668	133444013671875	73612203125	21	true	2	true	12	true
141667	183584375	74506265625	25	true	1	true	6	true
141664	914896728515625	793124296875	14	true	2	true	18	true
141662	1750430078125	74486796875	17	true	2	true	14	true
141660	2261453515625	738378203125	22	true	0	false	13	true
141659	2375665234375	768998125	17	true	2	true	22	true
141658	2412402734375	77172.25	24	true	0	false	21	true
141657	24448224609375	765732421875	27	true	0	false	11	true
141654	2382624609375	776580703125	19	true	2	true	15	true
141652	242500546875	782910078125	26	true	2	true	21	true
141651	23782009765625	759347890625	14	true	4	true	19	true
141648	23435935546875	755163125	22	true	2	true	11	true
141647	261011640625	7540571875	30	true	0	false	12	true
141646	25572439453125	758488359375	25	true	1	true	15	true
141644	2551209375	783308203125	10	true	3	true	24	true
141642	260924765625	770783515625	39	true	4	true	15	true
141641	2670715234375	78629890625	14	true	5	true	22	true
141640	26443287109375	791825546875	51	true	2	true	15	true
141634	24460998046875	750496171875	15	true	0	false	12	true
141630	23757337890625	78987921875	19	true	8	true	21	true
141625	25683380859375	792436796875	11	true	2	true	20	true
141618	2674136328125	761457734375	19	true	1	true	17	true
141617	274975859375	764021484375	17	true	4	true	14	true
141616	2878497265625	753612265625	12	true	8	true	13	true
141615	567898388671875	709005390625	17	true	0	false	10	true
141613	27669923828125	728779765625	27	true	2	true	9	true
141612	28368060546875	729501875	25	true	2	true	13	true
141610	29954484375	7542571875	11	true	2	true	18	true
141608	278415234375	735709375	26	true	4	true	8	true
141604	25553728515625	747478671875	15	true	5	true	19	true
141603	27033677734375	7377303125	25	true	3	true	14	true
141600	22971134765625	784191015625	19	true	2	true	9	true
141599	30043484375	77112.5	36	true	3	true	17	true
141596	26839138671875	727719296875	19	true	3	true	13	true
141593	3098758203125	78159671875	27	true	1	true	14	true
141592	31193638671875	77688515625	20	true	1	true	20	true
141590	3001625390625	743624140625	15	true	17	true	11	true
141589	25198103515625	73748.25	28	true	1	true	4	true
141588	25747302734375	73887078125	20	true	1	true	11	true
141584	3061790234375	775993828125	13	true	0	false	22	true
141583	3271237890625	768539921875	15	true	4	true	19	true
141582	33972734375	767200078125	19	true	3	true	17	true
141581	328767421875	782298203125	31	true	4	true	15	true
141580	321528125	77894953125	11	true	1	true	27	true
141578	27827162109375	743371328125	17	true	3	true	10	true
141577	27852044921875	77796671875	9	true	5	true	16	true
141576	29204916015625	77711234375	24	true	5	true	16	true
141572	30456533203125	790287890625	15	true	2	true	22	true
141568	3379766015625	7599828125	31	true	2	true	13	true
141566	26078087890625	72177921875	15	true	3	true	10	true
141564	2887975390625	721141328125	25	true	1	true	9	true
141562	22961345703125	789231015625	18	true	2	true	12	true
141560	28652173828125	78070546875	19	true	1	true	10	true
141558	29694732421875	791078203125	13	true	3	true	12	true
141556	323733671875	765541953125	15	true	3	true	17	true
141551	26672171875	74653390625	18	true	2	true	17	true
141546	32774578125	757881640625	9	true	4	true	15	true
141542	2514901953125	771800546875	16	true	2	true	14	true
141540	33889.75	787033125	16	true	2	true	14	true
141535	938408203125	72833828125	21	true	3	true	12	true
141534	9898095703125	7244953125	18	true	1	true	26	true
141533	9993123046875	731528203125	18	true	1	true	14	true
141532	108610673828125	73052046875	20	true	2	true	12	true
141527	915988037109375	676853359375	18	true	1	true	17	true
141526	1024263671875	685415546875	19	true	2	true	15	true
141523	30750.75	75728609375	18	true	1	true	18	true
141522	3111589453125	765836015625	16	true	1	true	14	true
141518	6827767578125	706623046875	20	true	0	false	13	true
141516	1991776171875	727048515625	19	true	1	true	21	true
141515	439487646484375	663825703125	23	true	3	true	8	true
141514	4085164306640620	660096953125	17	true	4	true	24	true
141513	47526171875	659078671875	20	true	2	true	9	true
141510	512251171875	667876953125	27	true	7	true	8	true
141505	2223926171875	727054375	20	true	1	true	14	true
141504	21841978515625	729356328125	13	true	1	true	13	true
141503	3027194091796870	6813340625	20	true	1	true	14	true
141499	23126654296875	72350.5	26	true	3	true	11	true
141498	2255662109375	71994109375	25	true	3	true	9	true
141497	24566791015625	725436953125	18	true	5	true	11	true
141496	23612216796875	71787671875	14	true	1	true	15	true
141494	21652	716512265625	26	true	3	true	7	true
141493	24485080078125	737537265625	17	true	2	true	12	true
141486	23913876953125	732026640625	19	true	3	true	13	true
141485	2352174609375	711211328125	17	true	4	true	10	true
141482	22038732421875	7135028125	16	true	1	true	10	true
141479	29843740234375	73382078125	20	true	3	true	15	true
141476	28363525390625	7929565625	12	true	2	true	19	true
141472	120034541015625	715284140625	15	true	0	false	16	true
141470	22168482421875	7936090625	13	true	1	true	19	true
141469	1925197265625	7408684375	46	true	4	true	9	true
141468	19854482421875	73664359375	26	true	1	true	10	true
141465	15460689453125	70233921875	18	true	0	false	12	true
141464	16028216796875	70717109375	28	true	1	true	8	true
141463	159057353515625	71444625	16	true	0	false	15	true
141462	153621298828125	719532421875	23	true	2	true	11	true
141456	3149945703125	792209453125	10	true	3	true	22	true
141454	107903515625	713728515625	15	true	3	true	10	true
141452	2883979296875	788324453125	14	true	1	true	17	true
141451	1259934375	6822234375	13	true	2	true	13	true
141450	12682115234375	689221796875	19	true	3	true	6	true
141448	3416751953125	77716484375	14	true	2	true	15	true
141446	121726572265625	697852421875	21	true	5	true	9	true
141444	135407353515625	696384140625	19	true	3	true	12	true
141442	4137595703125	7916334375	18	true	1	true	14	true
141439	23132173828125	702980703125	20	true	1	true	10	true
141438	23039390625	707223046875	5	true	13	true	9	true
141434	150157763671875	6957915625	16	true	2	true	11	true
141432	3289659765625	75124640625	16	true	2	true	22	true
141431	371109326171875	67684234375	16	true	0	false	16	true
141429	3397513671875	746089375	17	true	1	true	17	true
141428	34686171875	748938828125	15	true	7	true	15	true
141425	330414765625	741468359375	18	true	2	true	17	true
141423	323887578125	73151.75	14	true	1	true	19	true
141421	35406265625	769987890625	13	true	3	true	17	true
141420	3532010546875	776087109375	15	true	1	true	21	true
141418	3470646875	7663528125	13	true	1	true	14	true
141416	618746826171875	69968078125	26	true	2	true	8	true
141414	3567340234375	759858046875	13	true	2	true	13	true
141408	310037734375	737635390625	13	true	2	true	20	true
141407	3609623828125	74714640625	18	true	2	true	6	true
141406	3625655078125	758173984375	14	true	3	true	19	true
141400	31817611328125	7584221875	13	true	1	true	16	true
141394	116875869140625	679730078125	22	true	0	false	9	true
141392	10772017578125	724681640625	12	true	2	true	9	true
141387	1851706640625	73837109375	14	true	1	true	16	true
141386	17837544921875	736618828125	17	true	3	true	12	true
141384	187086640625	728583203125	20	true	2	true	11	true
141383	169077734375	732323046875	22	true	1	true	8	true
141382	162350087890625	735952109375	20	true	2	true	8	true
141379	216852890625	73713640625	15	true	3	true	16	true
141377	1684272265625	714501484375	20	true	3	true	10	true
141376	17139984375	7062896875	18	true	5	true	11	true
141372	1642330859375	698242578125	13	true	4	true	11	true
141368	2826776171875	70683765625	17	true	1	true	7	true
141366	1836318359375	72350765625	14	true	0	false	5	true
141364	30128943359375	723041875	16	true	1	true	11	true
141362	29717326171875	71236390625	11	true	3	true	8	true
141358	371630859375	7504328125	14	true	3	true	14	true
141356	82699794921875	70977421875	23	true	2	true	16	true
141354	500283251953125	677380390625	18	true	0	false	14	true
141353	279340478515625	659129609375	21	true	1	true	11	true
141351	3695868359375	738544453125	19	true	1	true	17	true
141350	37555015625	7428221875	12	true	0	false	16	true
141348	105237607421875	691438125	19	true	3	true	6	true
141346	3677584375	733127421875	31	true	2	true	12	true
141344	361464453125	7300646875	12	true	1	true	13	true
141341	26898736328125	712165390625	16	true	3	true	14	true
141340	26035	713116875	17	true	2	true	8	true
141337	141660458984375	686399609375	23	true	2	true	10	true
141336	14562515625	673872890625	22	true	1	true	5	true
141333	1166221875	66046953125	19	true	2	true	3	true
141332	109952197265625	659660078125	18	true	2	true	10	true
141328	3404849609375	792315390625	14	true	0	false	20	true
141326	24632400390625	710181953125	19	true	1	true	15	true
141323	56673154296875	691542109375	16	true	2	true	7	true
141322	534192919921875	68697671875	28	true	1	true	8	true
141318	85024775390625	698365234375	15	true	4	true	9	true
141316	114436962890625	699596484375	23	true	3	true	9	true
141314	13596947265625	675889921875	22	true	1	true	5	true
141312	22259474609375	70467640625	13	true	6	true	12	true
141310	110680888671875	677062890625	14	true	1	true	8	true
141306	3430810546875	7562284375	9	true	1	true	17	true
141305	9781478515625	679813203125	20	true	3	true	12	true
141304	91416484375	6794040625	20	true	2	true	12	true
141303	10418	70278828125	12	true	2	true	18	true
141302	997237109375	7062771875	17	true	3	true	10	true
141301	974501953125	692535859375	19	true	1	true	13	true
141299	9938130859375	673019765625	16	true	1	true	7	true
141298	1026240625	67651234375	18	true	0	false	8	true
141296	9208625	67366671875	17	true	1	true	22	true
141295	363629140625	768805859375	14	true	1	true	10	true
141294	3736317578125	7713653125	12	true	0	false	17	true
141292	9914537109375	712877890625	26	true	2	true	14	true
141282	9133373046875	71209375	13	true	2	true	12	true
141281	71735068359375	693000234375	18	true	3	true	12	true
141280	71610458984375	683353984375	14	true	2	true	14	true
141279	61669970703125	680875625	28	true	4	true	7	true
141275	34974296875	731893671875	14	true	2	true	13	true
141274	3413290234375	736763046875	21	true	2	true	11	true
141272	3533937109375	739367265625	22	true	1	true	13	true
141271	28082521484375	72163609375	17	true	0	false	11	true
141269	3516492578125	722234140625	15	true	3	true	10	true
141267	358464375	71750328125	15	true	5	true	9	true
141266	3583736328125	705000703125	14	true	2	true	11	true
141260	3780028125	73295375	15	true	1	true	14	true
141259	111637412109375	666208515625	18	true	2	true	7	true
141256	380030625	781166015625	14	true	1	true	12	true
141255	18998314453125	714016484375	12	true	4	true	14	true
141254	19473599609375	70999.75	20	true	1	true	13	true
141252	18238244140625	71414703125	17	true	3	true	9	true
141251	1925606640625	71971984375	24	true	1	true	10	true
141248	3083234375	71105359375	12	true	3	true	10	true
141242	25317650390625	729611875	29	true	1	true	12	true
141240	358571640625	784457890625	15	true	2	true	16	true
141239	2077887890625	7189209375	13	true	3	true	13	true
141236	18306630859375	697609140625	13	true	0	false	9	true
141234	76242705078125	702703515625	27	true	3	true	7	true
141233	3821373046875	76666609375	29	true	7	true	9	true
141232	3941872265625	75861328125	13	true	0	false	17	true
141230	3832132421875	753719296875	12	true	6	true	9	true
141226	20143564453125	71537109375	15	true	5	true	11	true
141225	9845369873046870	661909609375	24	true	2	true	12	true
141224	1.73481e+16	65512703125	18	true	1	true	6	true
141222	1887196533203120	665253671875	20	true	1	true	13	true
141221	1.07852e+16	64707671875	14	true	1	true	16	true
141220	1.29782e+16	6400532421875	23	true	2	true	11	true
141214	31995029296875	70036890625	11	true	2	true	12	true
141213	24141525390625	7014746875	21	true	4	true	9	true
141212	24658400390625	696236875	19	true	1	true	9	true
141208	5528911743164060	6524730859375	20	true	2	true	8	true
141205	20239861328125	6959478125	27	true	0	false	9	true
141204	207043671875	706401484375	13	true	6	true	7	true
141202	193810234375	698861328125	18	true	1	true	9	true
141199	1020166015625	6590303125	13	true	3	true	8	true
141197	399244453125	749164609375	19	true	0	false	7	true
141196	4023378515625	751418359375	16	true	2	true	8	true
141192	173619091796875	673859609375	19	true	2	true	14	true
141191	3406729296875	70360765625	15	true	1	true	6	true
141190	32564833984375	714407265625	15	true	2	true	11	true
141188	339655546875	718865859375	17	true	3	true	8	true
141187	329608515625	704582265625	17	true	2	true	10	true
141183	18709486328125	689579296875	16	true	2	true	15	true
141180	2327299072265620	6395119140625	24	true	4	true	10	true
141179	72412177734375	663377109375	20	true	3	true	7	true
141178	7513673828125	65655	16	true	11	true	8	true
141176	782331201171875	67082671875	28	true	3	true	9	true
141175	65687626953125	660196640625	17	true	5	true	12	true
141173	8696234375	664739765625	19	true	1	true	15	true
141171	93797744140625	70088203125	12	true	7	true	7	true
141167	18936158203125	67658328125	17	true	3	true	10	true
141166	18578681640625	683060859375	19	true	4	true	8	true
141164	179877265625	683011953125	19	true	0	false	9	true
141159	3676220703125	791508046875	19	true	2	true	10	true
141158	37834421875	79203015625	10	true	1	true	15	true
141154	3338001953125	694422734375	19	true	1	true	17	true
141151	540812890625	6435570703125	13	true	3	true	7	true
141148	3654060546875	710143203125	15	true	2	true	11	true
141147	36810	71947984375	10	true	6	true	13	true
141145	97018994140625	62516125	23	true	2	true	13	true
141144	2129052734375	62462734375	14	true	6	true	8	true
141143	8886063232421870	6099050390625	17	true	4	true	2	true
141141	3041248779296870	63082515625	12	true	3	true	7	true
141137	83050859375	6909559375	14	true	5	true	12	true
141135	365075234375	693878203125	13	true	0	false	15	true
141134	36357734375	682985390625	16	true	3	true	11	true
141128	459378369140625	671847578125	14	true	1	true	9	true
141125	3773574609375	72192734375	10	true	2	true	15	true
141124	380075703125	71340875	21	true	4	true	5	true
141123	15994796875	684777734375	19	true	2	true	10	true
141122	1738306640625	679555703125	19	true	2	true	9	true
141121	3921421875	712960390625	13	true	2	true	5	true
141120	40674140625	71506265625	13	true	2	true	7	true
141119	38945.75	729897578125	14	true	3	true	10	true
141117	18104775390625	6740415625	16	true	0	false	7	true
141109	41076533203125	642140625	24	true	2	true	4	true
141104	16479578125	672068203125	16	true	0	false	11	true
141103	19152591796875	668103046875	22	true	0	false	11	true
141102	20329736328125	672103671875	15	true	2	true	10	true
141101	2208119140625	688253984375	9	true	1	true	14	true
141100	213303203125	688205390625	14	true	1	true	9	true
141098	39053078125	773038828125	13	true	1	true	16	true
141096	20009564453125	682677734375	18	true	1	true	5	true
141093	84754697265625	6488371484375	18	true	1	true	10	true
141092	78855166015625	647706640625	18	true	5	true	4	true
141086	3942462890625	734702421875	10	true	1	true	16	true
141084	1.54888e+16	62002.75	14	true	1	true	9	true
141083	237613125	68581046875	22	true	1	true	6	true
141082	2404270703125	680484609375	33	true	1	true	8	true
141078	369684296875	701813125	8	true	0	false	11	true
141076	2575345947265620	6124528125	34	true	0	false	14	true
141073	2743024609375	698595859375	13	true	4	true	10	true
141072	28245306640625	686746875	9	true	1	true	14	true
141070	3533174609375	67015765625	20	true	3	true	5	true
141068	268106640625	691501796875	12	true	4	true	6	true
141066	2767858984375	6824059375	19	true	3	true	4	true
141062	412314140625	72379421875	12	true	1	true	14	true
141060	17303828125	69228859375	13	true	1	true	8	true
141059	20722947265625	6488244921875	14	true	1	true	14	true
141058	21249748046875	662246875	20	true	0	false	6	true
141057	20193298828125	65645609375	15	true	3	true	10	true
141053	2994443359375	692425546875	10	true	2	true	8	true
141052	2903036328125	691765703125	17	true	3	true	5	true
141049	451449169921875	63129890625	15	true	2	true	8	true
141046	60691611328125	65349375	12	true	3	true	6	true
141044	407774375	765893828125	10	true	3	true	10	true
141042	2191861328125	663507109375	14	true	2	true	10	true
141040	1646033935546870	60117453125	18	true	1	true	14	true
141034	750435107421875	640306015625	13	true	1	true	11	true
141033	413533125	738196328125	8	true	3	true	14	true
141032	4144057421875	754041171875	8	true	3	true	13	true
141031	4245744921875	725782578125	14	true	0	false	17	true
141029	423776484375	7608215625	11	true	4	true	11	true
141028	4184888671875	764384921875	18	true	3	true	9	true
141022	26215685546875	68480140625	23	true	2	true	7	true
141021	9335076171875	656314140625	22	true	2	true	10	true
141019	378360625	67509765625	16	true	3	true	11	true
141018	383124140625	66833765625	18	true	1	true	6	true
141017	3889078515625	638826796875	13	true	1	true	12	true
141016	3890946484375	6503966015625	15	true	0	false	12	true
141015	3847078515625	690200859375	19	true	0	false	5	true
141014	3816207421875	698628984375	15	true	5	true	6	true
141009	3799671875	6359019140625	21	true	0	false	4	true
141008	3808287109375	63874046875	26	true	0	false	14	true
141006	3848880078125	65966859375	13	true	3	true	11	true
140999	3457715234375	688956875	19	true	2	true	6	true
140997	3944802734375	677186328125	16	true	1	true	10	true
140996	3992573828125	68126296875	11	true	2	true	10	true
140995	4009558984375	691153046875	12	true	0	false	14	true
140993	3656977734375	658427265625	14	true	2	true	5	true
140992	36552765625	66635453125	14	true	2	true	8	true
140990	3766147265625	663718828125	23	true	1	true	12	true
140989	3565440234375	6530821875	14	true	2	true	10	true
140986	3968137109375	651506328125	19	true	0	false	4	true
140984	3964962890625	6629271875	13	true	2	true	10	true
140978	4097533984375	6823696875	10	true	2	true	13	true
140977	527328662109375	6193421484375	10	true	3	true	6	true
140975	9131884765625	64336078125	11	true	2	true	12	true
140970	3488696484375	6505056640625	16	true	1	true	7	true
140969	167708984375	653149296875	22	true	1	true	13	true
140968	161798935546875	658769453125	16	true	0	false	12	true
140966	1575185546875	6502353515625	21	true	1	true	8	true
140964	3436169921875	67960953125	16	true	3	true	7	true
140960	4238444921875	772073671875	11	true	3	true	6	true
140959	409871953125	65869734375	21	true	1	true	4	true
140958	4198454296875	663176875	12	true	1	true	13	true
140956	41888375	671660078125	11	true	4	true	12	true
140954	42604375	668815546875	14	true	1	true	11	true
140951	1401456640625	663571953125	18	true	2	true	10	true
140950	14955125	66166484375	17	true	3	true	2	true
140947	4312069921875	7586703125	20	true	0	false	13	true
140946	43866296875	75517109375	6	true	1	true	15	true
140943	86861357421875	6319446484375	14	true	3	true	7	true
140942	758520703125	62929328125	17	true	0	false	5	true
140939	31422544921875	675913984375	27	true	0	false	8	true
140938	326510390625	6702640625	21	true	3	true	5	true
140936	32391279296875	6852021875	13	true	1	true	7	true
140935	305480859375	681363515625	14	true	2	true	7	true
140934	3080830078125	69202140625	12	true	2	true	12	true
140929	4092319140625	7055934375	12	true	2	true	13	true
140928	41735078125	70528484375	16	true	0	false	10	true
140924	1916423828125	64671140625	15	true	3	true	11	true
140923	3395901953125	667235390625	18	true	3	true	4	true
140919	3977658203125	6138284375	36	true	3	true	6	true
140918	3938705859375	628614765625	17	true	2	true	7	true
140917	4187859765625	6423694921875	9	true	2	true	6	true
140916	4205473828125	64857125	14	true	2	true	14	true
140915	7171273193359370	6010380078125	15	true	1	true	8	true
140914	7961893920898430	5911740234375	13	true	1	true	11	true
140912	41815171875	6319023828125	18	true	3	true	6	true
140911	40918578125	624311328125	14	true	1	true	8	true
140909	41678390625	6838215625	14	true	0	false	9	true
140908	4246528515625	684210625	30	true	1	true	9	true
140904	4049578515625	6332128515625	13	true	1	true	9	true
140901	40575890625	6446364453125	16	true	1	true	13	true
140895	3745469140625	656330625	16	true	0	false	10	true
140885	47209546875	72708	20	true	0	false	10	true
140884	459923828125	72742796875	28	true	3	true	13	true
140881	43822171875	674900859375	14	true	0	false	7	true
140880	4327625390625	679571875	15	true	1	true	9	true
140877	4616164453125	706249453125	7	true	4	true	10	true
140876	4416416796875	697353203125	10	true	1	true	13	true
140874	10546830078125	640202265625	19	true	1	true	12	true
140869	4480974609375	71298875	42	true	10	true	7	true
140868	4417638671875	717478671875	12	true	1	true	15	true
140867	48095296875	6886521875	9	true	0	false	10	true
140866	4756633203125	695587109375	8	true	8	true	11	true
140865	4832973828125	681489453125	10	true	2	true	17	true
140862	4295762109375	70293375	17	true	1	true	14	true
140857	2692603125	67697765625	14	true	0	false	16	true
140855	449035625	68815765625	10	true	1	true	12	true
140853	45202125	73742609375	10	true	2	true	13	true
140852	4584345703125	736709453125	12	true	3	true	9	true
140851	444045859375	732425234375	13	true	0	false	14	true
140845	18228388671875	65760609375	15	true	2	true	6	true
140842	22008748046875	67133265625	12	true	0	false	10	true
140840	4612403125	689099921875	10	true	0	false	9	true
140839	124426787109375	6476148828125	22	true	0	false	3	true
140838	126613232421875	6447279296875	25	true	2	true	4	true
140836	4161424609375	69603390625	14	true	6	true	6	true
140834	125682373046875	633286875	17	true	2	true	8	true
140832	13686236328125	643168203125	11	true	2	true	11	true
140831	12901076171875	661005546875	21	true	1	true	7	true
140830	1260264453125	65485796875	17	true	2	true	7	true
140826	140889140625	6501646484375	14	true	1	true	4	true
140824	43417765625	76898921875	7	true	5	true	10	true
140822	13601681640625	6371176171875	19	true	0	false	3	true
140819	4702296484375	735005703125	47	true	0	false	6	true
140818	471635625	741683984375	9	true	1	true	13	true
140817	4819281640625	740811171875	13	true	1	true	9	true
140812	909227734375	6245282421875	15	true	2	true	5	true
140811	1924950390625	6348729296875	12	true	4	true	4	true
140809	2955591796875	67496640625	7	true	2	true	10	true
140807	2523624609375	67524578125	17	true	0	false	5	true
140804	9725630859375	626847734375	16	true	0	false	3	true
140802	32742666015625	6642234375	13	true	1	true	9	true
140799	40346765625	774544453125	11	true	1	true	13	true
140798	40090078125	78198890625	10	true	0	false	16	true
140797	3966568359375	79121578125	10	true	0	false	10	true
140794	4100505859375	783757109375	12	true	2	true	10	true
140790	108541796875	623578828125	17	true	1	true	11	true
140789	2599642578125	662982265625	15	true	2	true	10	true
140788	261255546875	6527035546875	17	true	3	true	5	true
140783	4347576953125	654261796875	13	true	2	true	7	true
140782	4465992578125	65693375	12	true	2	true	9	true
140781	4509255859375	75350984375	10	true	0	false	10	true
140776	4024178125	72596984375	11	true	2	true	13	true
140775	437964375	73757203125	18	true	3	true	9	true
140774	4328637109375	7425934375	7	true	3	true	12	true
140773	44316125	74434953125	14	true	3	true	11	true
140769	22123990234375	637417734375	22	true	0	false	9	true
140768	2332203515625	6390604296875	21	true	1	true	3	true
140766	22009265625	6269810546875	11	true	1	true	9	true
140764	2431171484375	6492267578125	18	true	1	true	3	true
140762	22297771484375	61581265625	25	true	2	true	5	true
140760	2517265234375	6539203125	14	true	1	true	6	true
140759	24062369140625	66442765625	21	true	2	true	9	true
140758	2457730859375	66420609375	40	true	1	true	12	true
140756	2163604296875	6109467578125	14	true	1	true	2	true
140753	3695813671875	679256015625	11	true	2	true	8	true
140750	2159942578125	6467584375	16	true	2	true	2	true
140748	2080448046875	6273726953125	26	true	1	true	5	true
140746	2323055859375	6537351171875	19	true	1	true	10	true
140743	4897663671875	703505390625	6	true	5	true	10	true
140742	4823037109375	715288671875	15	true	0	false	10	true
140738	10370712890625	633642734375	11	true	0	false	3	true
140737	29299103515625	65218265625	17	true	0	false	2	true
140736	29981041015625	657177421875	11	true	2	true	10	true
140734	291373984375	64118609375	15	true	2	true	6	true
140733	31302189453125	648471015625	13	true	0	false	6	true
140732	330834765625	652728671875	23	true	1	true	6	true
140731	335242890625	6451850390625	9	true	3	true	9	true
140727	27743572265625	666008359375	14	true	1	true	10	true
140726	2875430078125	665842578125	14	true	3	true	11	true
140725	31827853515625	659102890625	16	true	1	true	9	true
140720	561341650390625	603670546875	12	true	3	true	4	true
140717	400373876953125	598831875	15	true	2	true	5	true
140716	43382216796875	61209640625	12	true	1	true	8	true
140715	4889419921875	5856986328125	17	true	2	true	4	true
140714	421379833984375	5866953125	17	true	0	false	6	true
140709	12335607421875	623653984375	23	true	3	true	14	true
140708	129398330078125	620098671875	9	true	6	true	6	true
140706	43340859375	718674296875	12	true	2	true	7	true
140703	17255283203125	6043305859375	12	true	1	true	2	true
140702	16920322265625	618921484375	11	true	0	false	6	true
140701	155877451171875	61375484375	10	true	0	false	6	true
140696	162974873046875	604130859375	10	true	3	true	4	true
140695	16525091796875	635528203125	14	true	0	false	3	true
140692	18042708984375	6097533203125	11	true	0	false	9	true
140689	62840068359375	624883359375	18	true	3	true	4	true
140687	7983907470703120	575240078125	16	true	0	false	10	true
140685	37873984375	6259341015625	10	true	0	false	5	true
140684	3649234765625	6210380859375	13	true	2	true	6	true
140683	372855625	61601796875	8	true	2	true	9	true
140682	3773312109375	6092482421875	14	true	2	true	5	true
140677	369309453125	6340621484375	12	true	1	true	8	true
140674	370998359375	6456018359375	12	true	1	true	6	true
140672	31598541015625	6360240234375	17	true	1	true	2	true
140670	4638287109375	755283671875	19	true	0	false	8	true
140669	4323283203125	778995546875	28	true	2	true	15	true
140667	23080337890625	610518984375	14	true	0	false	2	true
140665	26477865234375	64049828125	15	true	2	true	4	true
140664	2512004296875	6401652734375	17	true	0	false	4	true
140661	4435048828125	665806796875	9	true	1	true	11	true
140658	482443203125	7288646875	12	true	3	true	12	true
140657	10971.75	6053628125	17	true	0	false	3	true
140656	10466072265625	593951953125	16	true	1	true	2	true
140653	4018774609375	6022602734375	16	true	2	true	1	true
140650	4197641796875	7869140625	10	true	0	false	18	true
140648	20980775390625	6409920703125	11	true	1	true	13	true
140647	119143212890625	5966412890625	18	true	1	true	3	true
140646	11995673828125	585978984375	16	true	2	true	4	true
140642	4128490234375	62012015625	14	true	2	true	6	true
140641	152635517578125	6250869921875	19	true	3	true	7	true
140640	151535751953125	637846796875	19	true	5	true	8	true
140637	4896739453125	69406203125	6	true	1	true	11	true
140635	473573828125	634238671875	13	true	2	true	6	true
140634	4727350390625	648581953125	8	true	2	true	9	true
140633	4651671875	6294108984375	13	true	3	true	7	true
140632	45978375	6363459765625	18	true	1	true	11	true
140629	4593247265625	623828125	43	true	2	true	6	true
140628	4525986328125	6237771875	10	true	3	true	11	true
140626	4686440234375	62106375	12	true	0	false	8	true
140625	9196662109375	610819921875	11	true	1	true	7	true
140623	4464140234375	61719125	22	true	3	true	0	false
140620	4405076171875	6236493359375	11	true	0	false	7	true
140618	4561383984375	611753125	10	true	3	true	6	true
140614	419350859375	6127084375	15	true	1	true	4	true
140612	4400244921875	6385933203125	14	true	4	true	9	true
140610	116511806640625	5790170703125	15	true	0	false	6	true
140608	4470407421875	606404140625	13	true	0	false	5	true
140607	4660673828125	662759765625	7	true	1	true	12	true
140604	430065859375	60623734375	11	true	2	true	8	true
140600	4579850390625	6731371875	10	true	2	true	5	true
140598	46648640625	59704390625	6	true	1	true	10	true
140594	4709730078125	668763046875	9	true	1	true	5	true
140592	190104296875	6118114453125	23	true	4	true	1	true
140591	38642.5	6088481640625	13	true	0	false	4	true
140588	11168009765625	5711435546875	8	true	2	true	6	true
140586	127060224609375	6039979296875	20	true	1	true	4	true
140585	21121595703125	599282578125	27	true	1	true	3	true
140584	20431294921875	606276953125	13	true	1	true	6	true
140581	24331521484375	6292641796875	15	true	1	true	7	true
140580	2453946484375	6189199609375	14	true	2	true	3	true
140577	571715283203125	5628478125	11	true	2	true	8	true
140576	447202490234375	57043234375	15	true	0	false	2	true
140574	47867353515625	552661796875	17	true	2	true	5	true
140573	876764453125	5713367578125	14	true	0	false	9	true
140572	97945107421875	5747707421875	16	true	0	false	7	true
140571	83579404296875	5655096484375	16	true	1	true	5	true
140569	675777197265625	573060078125	14	true	1	true	4	true
140567	295135400390625	587565390625	16	true	1	true	8	true
140564	665545654296875	5557153515625	16	true	0	false	4	true
140559	3270700390625	61037734375	22	true	1	true	2	true
140558	32692310546875	60169921875	17	true	2	true	2	true
140557	3178994921875	61663578125	11	true	0	false	1	true
140556	3082190625	6247323046875	13	true	7	true	4	true
140554	30053892578125	619969921875	21	true	2	true	9	true
140553	297220625	6287551171875	17	true	1	true	6	true
140551	480961640625	671909296875	12	true	2	true	9	true
140550	49054.75	67041453125	14	true	0	false	10	true
140543	557151513671875	592449921875	14	true	1	true	6	true
140540	475511015625	609698828125	12	true	1	true	6	true
140539	4861105859375	6029767578125	10	true	1	true	12	true
140538	48806515625	612154375	16	true	2	true	2	true
140535	3476517578125	5987903125	9	true	0	false	15	true
140534	34434	6065551171875	16	true	3	true	2	true
140532	3559932421875	606591015625	21	true	0	false	6	true
140527	4836038671875	659815078125	8	true	3	true	15	true
140526	489258828125	6439360546875	6	true	2	true	8	true
140523	1.54597e+16	5504383203125	17	true	2	true	7	true
140522	2642231689453120	5404365625	13	true	3	true	7	true
140521	1.08837e+16	52578953125	26	true	0	false	4	true
140520	1.25171e+16	53342234375	16	true	2	true	5	true
140516	90883935546875	56138171875	14	true	1	true	3	true
140515	1.88249e+16	515713359375	16	true	0	false	5	true
140514	1.16549e+16	5173134765625	15	true	0	false	6	true
140509	3685825390625	597612734375	36	true	2	true	5	true
140508	377341328125	58798765625	15	true	1	true	3	true
140506	380981171875	5988512109375	19	true	0	false	4	true
140503	3406694140625	6338506640625	17	true	0	false	9	true
140502	345416171875	627841484375	16	true	1	true	8	true
140501	32596431640625	6316248828125	10	true	1	true	5	true
140498	19927939453125	586764609375	8	true	1	true	8	true
140495	9692552734375	599765078125	14	true	2	true	4	true
140493	27008044921875	6273409765625	18	true	3	true	5	true
140492	27876	6296634375	13	true	2	true	6	true
140488	36415203125	640915859375	16	true	2	true	4	true
140486	17776486328125	5939983984375	11	true	1	true	4	true
140485	4405406640625	592418984375	9	true	1	true	4	true
140484	4510373046875	5901380078125	13	true	0	false	5	true
140480	32592017578125	592460546875	11	true	0	false	4	true
140478	19782498046875	594311875	13	true	1	true	3	true
140476	2256539453125	5923239453125	17	true	0	false	4	true
140475	79164501953125	549760703125	11	true	0	false	4	true
140474	6762111328125	54123921875	14	true	0	false	3	true
140470	347557568359375	5624805859375	15	true	1	true	7	true
140468	3618931640625	5505962890625	12	true	0	false	6	true
140466	18269091796875	6275211328125	16	true	2	true	3	true
140465	4216189453125	5991001171875	14	true	1	true	6	true
140455	82571923828125	5902757421875	12	true	1	true	6	true
140454	751898486328125	6070016796875	8	true	2	true	4	true
140450	2643910888671870	5629913671875	8	true	0	false	6	true
140449	2176658203125	582574296875	16	true	2	true	0	false
140446	95465185546875	588640546875	15	true	0	false	6	true
140444	9720003662109370	5454755078125	12	true	2	true	3	true
140438	43189609375	584895546875	9	true	0	false	4	true
140436	25627625	609203125	13	true	1	true	5	true
140434	47947546875	753773515625	11	true	3	true	6	true
140433	149325068359375	5911150390625	18	true	3	true	0	false
140432	1367130859375	589706328125	7	true	3	true	8	true
140428	4878171875	5909748828125	4	true	2	true	7	true
140426	335731328125	58536703125	11	true	2	true	1	true
140425	464863515625	5806087109375	13	true	2	true	3	true
140423	3016301513671870	5122477734375	14	true	0	false	2	true
140422	36772041015625	507430703125	14	true	2	true	4	true
140418	128806025390625	58156046875	10	true	1	true	7	true
140417	16184302734375	5724247265625	10	true	2	true	5	true
140416	15082796875	57293046875	15	true	1	true	4	true
140415	13922759765625	575455859375	16	true	1	true	2	true
140414	1379920703125	5685954296875	13	true	2	true	1	true
140413	163987890625	5857448046875	18	true	1	true	6	true
140407	302125625	6007936328125	15	true	0	false	4	true
140406	3080733203125	60419859375	10	true	0	false	14	true
140405	28921140625	609256875	9	true	2	true	9	true
140404	2729078125	6050807421875	9	true	2	true	4	true
140400	30453615234375	5871134765625	18	true	0	false	4	true
140399	412720234375	5975656640625	11	true	1	true	7	true
140398	4135433984375	58897546875	14	true	0	false	7	true
140393	28556451171875	6212617578125	11	true	0	false	4	true
140388	491945625	620987421875	7	true	2	true	10	true
140387	3132940625	58091390625	19	true	0	false	2	true
140386	310149765625	5704439453125	14	true	0	false	3	true
140382	2547242578125	5891556640625	11	true	1	true	1	true
140380	420232109375	5737789453125	11	true	0	false	1	true
140378	125082177734375	561999140625	13	true	0	false	5	true
140377	97135693359375	494339453125	16	true	2	true	5	true
140376	1.92059e+16	4996322265625	16	true	2	true	3	true
140372	39738140625	5917070703125	10	true	1	true	6	true
140370	42216390625	58799.75	13	true	2	true	4	true
140368	4084270703125	577066015625	11	true	2	true	1	true
140366	346811376953125	4931364453125	27	true	1	true	2	true
140365	29362205078125	5680087890625	11	true	0	false	2	true
140364	2840016796875	5730982421875	13	true	1	true	2	true
140360	105011591796875	559819296875	12	true	0	false	4	true
140359	1963046875	56964859375	11	true	1	true	2	true
140358	18540234375	57486453125	15	true	0	false	4	true
140357	18577015625	5577778515625	9	true	0	false	9	true
140356	17088751953125	5640311328125	12	true	1	true	2	true
140354	205354765625	5830512109375	12	true	0	false	5	true
140353	4854615625	5801093359375	7	true	0	false	6	true
140345	4361667578125	5621764453125	13	true	0	false	2	true
140344	454406328125	5673259375	6	true	0	false	3	true
140340	32357419921875	5741373828125	11	true	1	true	3	true
140338	31443064453125	551990703125	14	true	0	false	2	true
140336	4902920703125	75256953125	5	true	0	false	5	true
140335	23373119140625	5794728515625	11	true	2	true	1	true
140334	227835703125	5708584375	17	true	0	false	2	true
140331	117187724609375	5475206640625	10	true	0	false	6	true
140328	284891171875	5904526953125	8	true	1	true	5	true
140327	86809521484375	53410953125	7	true	3	true	2	true
140326	10085875	5475833984375	11	true	0	false	7	true
140324	77418984375	52126671875	9	true	0	false	3	true
140320	4008487890625	5659483203125	11	true	1	true	1	true
140318	4455876953125	529124921875	11	true	0	false	3	true
140316	115408837890625	5274581640625	9	true	22	true	2	true
140314	3043391845703120	4842608203125	11	true	1	true	4	true
140313	1523385498046870	484654453125	8	true	1	true	3	true
140310	1768427734375	545570546875	21	true	0	false	4	true
140309	494444970703125	503243515625	9	true	0	false	3	true
140308	463410498046875	483922109375	21	true	1	true	1	true
140305	3298699609375	5688389453125	11	true	1	true	5	true
140302	2732496875	56382609375	14	true	0	false	2	true
140298	34627671875	5710608203125	8	true	2	true	0	false
140297	325365859375	55449.5	10	true	0	false	2	true
140294	3358239453125	55271890625	7	true	32	true	1	true
140293	20598828125	554016875	12	true	1	true	3	true
140292	2192571484375	5629962890625	16	true	0	false	0	false
140290	18785849609375	540758828125	14	true	0	false	1	true
140287	92403642578125	55160859375	3	true	1	true	13	true
140285	10381109375	52888390625	6	true	0	false	5	true
140282	1957386328125	531991953125	7	true	0	false	4	true
140280	18515833984375	527609375	6	true	0	false	0	false
140279	1548689453125	4737896484375	3	true	1	true	12	true
140278	2252422607421870	4742570703125	11	true	2	true	5	true
140275	45803140625	778889453125	7	true	0	false	10	true
140273	9386607666015620	4608586328125	12	true	0	false	0	false
140272	16057265625	4613685546875	14	true	2	true	10	true
140268	30249125	544753828125	6	true	2	true	1	true
140266	357284140625	552639453125	18	true	0	false	0	false
140264	462544921875	769321328125	5	true	1	true	9	true
140262	14450962890625	5478030859375	17	true	2	true	1	true
140260	4133981640625	5551231640625	6	true	0	false	2	true
140259	895830078125	5104162890625	7	true	0	false	1	true
140258	86340654296875	4970868359375	8	true	1	true	8	true
140256	10477841796875	5082728515625	7	true	0	false	2	true
140254	4223987890625	539970078125	9	true	0	false	6	true
140252	77844423828125	50202171875	10	true	3	true	1	true
140248	21368048828125	5449733984375	6	true	0	false	4	true
140246	25772330078125	569938828125	13	true	0	false	6	true
140244	13005953125	5257041015625	5	true	0	false	3	true
140242	3824064453125	5603983984375	7	true	2	true	2	true
140240	1693278515625	524124609375	7	true	1	true	3	true
140238	61119267578125	511247109375	5	true	0	false	11	true
140236	1741737890625	5163208984375	6	true	0	false	0	false
140235	4793744921875	775185390625	5	true	0	false	8	true
140234	476678046875	78982484375	41	true	0	false	6	true
140232	4863230859375	771370546875	6	true	0	false	8	true
140230	4799543359375	763881875	6	true	0	false	9	true
140227	23076515625	5540387109375	10	true	3	true	2	true
140226	239357421875	5625926171875	15	true	1	true	0	false
140224	2480473828125	55086765625	13	true	1	true	3	true
140218	3573063671875	528753046875	6	true	0	false	1	true
140216	43617626953125	4697237890625	8	true	0	false	1	true
140214	791517041015625	48477.75	7	true	0	false	3	true
140213	45840400390625	4359384765625	13	true	0	false	3	true
140212	559206591796875	4387773046875	7	true	0	false	0	false
140210	645063134765625	49926296875	11	true	0	false	1	true
140207	11303693359375	48781390625	5	true	1	true	1	true
140206	100014287109375	4867890625	12	true	2	true	2	true
140204	11160072265625	4714248828125	11	true	0	false	19	true
140202	1274994921875	4740440625	14	true	0	false	6	true
140199	3094421142578120	4198081640625	12	true	0	false	0	false
140198	3307156005859370	4332006640625	3	true	2	true	4	true
140197	2439352783203120	4449826171875	10	true	0	false	1	true
140193	368585888671875	4545430078125	6	true	1	true	1	true
140191	65452412109375	431759921875	10	true	0	false	6	true
140190	725712890625	428136328125	17	true	1	true	6	true
140188	6762587890625	443716328125	12	true	2	true	2	true
140178	4572119140625	5327969921875	3	true	0	false	1	true
140177	26534107421875	5174959765625	11	true	0	false	2	true
140176	2520334375	53370453125	6	true	2	true	4	true
140175	26836546875	5362484765625	16	true	0	false	0	false
140171	284895546875	51910.75	8	true	1	true	0	false
140170	28851119140625	5340953125	6	true	1	true	3	true
140159	38695609375	5235231640625	6	true	0	false	5	true
140157	481091484375	54763484375	7	true	3	true	5	true
140156	4898103125	5369683203125	8	true	2	true	5	true
140154	4788115625	5293281640625	8	true	3	true	5	true
140150	85178525390625	4527212890625	16	true	0	false	0	false
140149	2184478515625	4938008203125	4	true	0	false	0	false
140148	21758595703125	5056077734375	10	true	0	false	2	true
140147	45072234375	506120546875	12	true	1	true	2	true
140146	46499578125	503538828125	17	true	0	false	3	true
140145	121800830078125	423979765625	7	true	0	false	8	true
140144	66468798828125	4353830859375	8	true	2	true	5	true
140140	127323984375	4599306640625	24	true	2	true	2	true
140139	48068125	5127119140625	11	true	1	true	5	true
140136	8513870849609370	4104384375	10	true	0	false	3	true
140132	4626512109375	4783343359375	9	true	1	true	2	true
140130	63073740234375	4842240625	11	true	3	true	6	true
140129	4417791015625	5193043359375	15	true	0	false	3	true
140125	102953974609375	462070078125	12	true	1	true	8	true
140124	10269103515625	4561744921875	6	true	0	false	8	true
140120	23991302734375	5255397265625	3	true	7	true	2	true
140118	4410589453125	4795590625	5	true	0	false	3	true
140116	93794091796875	4750943359375	4	true	1	true	0	false
140115	229861875	51212078125	14	true	1	true	1	true
140113	126712802734375	505750859375	10	true	1	true	1	true
140110	62633857421875	46099734375	7	true	1	true	1	true
140109	33007671875	5358044921875	5	true	3	true	2	true
140108	3402563671875	5226512890625	6	true	1	true	2	true
140106	30709876953125	523847890625	12	true	0	false	11	true
140103	1372596484375	502346171875	15	true	0	false	1	true
140102	1377167578125	4869076171875	7	true	1	true	0	false
140098	4101154296875	504944296875	11	true	2	true	1	true
140096	21297361328125	4733058203125	13	true	1	true	4	true
140095	4435117578125	460291484375	5	true	0	false	3	true
140093	3785095703125	491676015625	6	true	1	true	2	true
140092	356450078125	49259671875	37	true	1	true	3	true
140087	3993237890625	4801918359375	2	true	0	false	1	true
140086	4024671875	4691996484375	9	true	1	true	2	true
140085	414500703125	467691953125	6	true	1	true	2	true
140082	3835555859375	4650803125	7	true	1	true	1	true
140078	15190462890625	4700006640625	19	true	0	false	1	true
140076	385806328125	4558690234375	9	true	0	false	0	false
140074	3623355078125	5050270703125	15	true	0	false	1	true
140072	3831064453125	446160546875	2	true	0	false	9	true
140068	2814930078125	48837515625	9	true	0	false	1	true
140067	1435902734375	442170546875	11	true	1	true	3	true
140066	13719296875	45288515625	8	true	0	false	3	true
140063	304460390625	5068470703125	13	true	1	true	0	false
140060	2286428125	47476796875	13	true	0	false	0	false
140058	42983671875	4920657421875	10	true	1	true	2	true
140056	30508921875	47126	7	true	0	false	1	true
140055	1.07806e+16	3930283984375	7	true	1	true	5	true
140054	233947119140625	3863675390625	20	true	1	true	0	false
140053	3520821875	4779995703125	16	true	0	false	1	true
140052	355973828125	467073203125	15	true	2	true	14	true
140051	1.46405e+16	35171	8	true	0	false	4	true
140050	6658822021484370	3605555078125	7	true	0	false	8	true
140048	11860537109375	4420785546875	6	true	5	true	3	true
140046	7369171752929680	3747553125	5	true	2	true	1	true
140044	3397253515625	4825211328125	13	true	2	true	2	true
140043	365688359375	4784855078125	10	true	0	false	1	true
140034	11899400390625	4533141015625	6	true	0	false	3	true
140033	20185130859375	494580390625	23	true	1	true	3	true
140032	19676537109375	5117340234375	7	true	1	true	0	false
140031	18405	4810671484375	5	true	0	false	0	false
140029	1661545703125	48893734375	6	true	2	true	2	true
140024	7314093017578120	3374221875	6	true	1	true	4	true
140023	15749.5	4488480078125	5	true	0	false	5	true
140022	166813203125	45314953125	11	true	0	false	0	false
140019	2328140380859370	3411029296875	10	true	2	true	0	false
140016	9671294921875	4203165234375	4	true	0	false	2	true
140014	3766340576171870	376190234375	7	true	0	false	0	false
140013	19956400390625	4796533984375	9	true	0	false	1	true
140010	1884449609375	4584611328125	3	true	0	false	2	true
140009	4792908203125	443341484375	7	true	0	false	3	true
140008	480072890625	4567444140625	11	true	0	false	3	true
140006	490231875	44475671875	8	true	0	false	3	true
140004	4774867578125	4756643359375	6	true	1	true	4	true
140000	243179140625	4550634765625	5	true	0	false	1	true
139999	4239431640625	4362287109375	6	true	0	false	0	false
139998	442061640625	4173511328125	4	true	1	true	2	true
139997	3363345703125	5008953125	3	true	1	true	0	false
139996	31916849609375	5004219921875	6	true	0	false	4	true
139986	477224765625	4061428125	3	true	1	true	0	false
139984	3079134765625	487484375	4	true	0	false	0	false
139982	408706953125	45127796875	9	true	3	true	0	false
139981	592488623046875	3758431640625	8	true	0	false	1	true
139980	716043017578125	3761141015625	11	true	0	false	1	true
139978	519432080078125	39032765625	4	true	2	true	1	true
139976	25011111328125	4861508984375	7	true	0	false	2	true
139974	413786328125	4034007421875	15	true	2	true	3	true
139972	659243505859375	4040856640625	2	true	1	true	15	true
139970	3433890625	39352875	11	true	2	true	1	true
139967	33841.25	449141640625	9	true	1	true	1	true
139966	3290160546875	44345734375	9	true	0	false	7	true
139963	725583984375	39354359375	7	true	1	true	0	false
139961	101909501953125	4037528515625	11	true	1	true	0	false
139960	118567548828125	4045084375	6	true	0	false	0	false
139957	48939	469889453125	5	true	1	true	3	true
139954	281888671875	47086015625	6	true	2	true	0	false
139953	4821448828125	362688046875	9	true	0	false	1	true
139950	27567748046875	4594955859375	6	true	0	false	2	true
139948	450216875	438111875	2	true	1	true	1	true
139947	3497094140625	4235225390625	11	true	0	false	0	false
139946	3436457421875	4118179296875	5	true	9	true	0	false
139945	3659654296875	4389234765625	6	true	1	true	1	true
139935	1.77968e+16	306203984375	3	true	0	false	3	true
139934	3889292236328120	3003617578125	5	true	1	true	0	false
139930	26216482421875	463627578125	7	true	0	false	0	false
139927	4078261328125	4131694140625	1	true	1	true	1	true
139924	3790840625	400646015625	8	true	1	true	2	true
139923	25626970703125	433738984375	6	true	0	false	1	true
139922	26775958984375	440238203125	7	true	1	true	0	false
139918	46288765625	3655802734375	5	true	0	false	5	true
139915	464284716796875	265774765625	3	true	0	false	3	true
139914	387457861328125	27628099609375	17	true	0	false	3	true
139912	53674755859375	29028177734375	8	true	0	false	0	false
139911	464440234375	31808759765625	4	true	0	false	0	false
139909	4279030078125	391078515625	6	true	0	false	0	false
139908	43397328125	3628129296875	8	true	1	true	0	false
139903	3056407421875	4319671875	11	true	0	false	0	false
139902	2875329296875	42926.5	2	true	24	true	0	false
139901	44067171875	3464640234375	1	true	3	true	1	true
139898	31789091796875	41821859375	7	true	1	true	1	true
139894	31793654296875	4548912890625	7	true	1	true	1	true
139893	6724857421875	35609125	18	true	0	false	0	false
139892	551530322265625	3606394921875	5	true	0	false	6	true
139891	704437744140625	3326838671875	22	true	1	true	1	true
139888	55170390625	3382144140625	5	true	0	false	0	false
139887	83636083984375	3484728125	9	true	0	false	0	false
139886	787925830078125	3447784375	8	true	2	true	1	true
139882	25424791015625	4181954296875	1	true	1	true	18	true
139881	99828291015625	36323453125	12	true	2	true	1	true
139876	94921591796875	3824284375	11	true	1	true	0	false
139875	115744951171875	3828364453125	5	true	0	false	0	false
139872	14558396484375	4172825390625	6	true	1	true	0	false
139871	1234444091796870	263953828125	8	true	0	false	0	false
139870	9412976684570310	23501205078125	6	true	0	false	2	true
139867	494496171875	3351604296875	17	true	0	false	1	true
139866	4794838671875	34076953125	3	true	0	false	4	true
139863	188348515625	4233187109375	6	true	1	true	1	true
139860	156046953125	3933417578125	3	true	1	true	0	false
139858	4603792578125	3409489453125	27	true	1	true	3	true
139857	4878108203125	30996853515625	4	true	0	false	1	true
139856	48046796875	32203333984375	8	true	2	true	2	true
139853	2190053125	4033838671875	11	true	2	true	12	true
139852	21064740234375	400511015625	20	true	2	true	4	true
139851	180858203125	433744296875	10	true	0	false	3	true
139847	19879158203125	3831526953125	19	true	2	true	0	false
139844	300337421875	4074302734375	4	true	0	false	1	true
139842	4112219140625	3651301953125	7	true	9	true	2	true
139840	30455625	3901046484375	10	true	1	true	3	true
139838	23504232421875	4040214453125	24	true	1	true	1	true
139837	379373984375	3673770703125	10	true	0	false	0	false
139834	4110944921875	3476975390625	3	true	2	true	0	false
139833	14037814453125	372253984375	4	true	0	false	0	false
139830	16833056640625	39827453125	2	true	0	false	1	true
139829	114494560546875	3323847265625	4	true	1	true	0	false
139827	22381138671875	3637097265625	2	true	0	false	0	false
139826	25539125	347856015625	2	true	0	false	1	true
139824	2469000390625	3723542578125	7	true	0	false	0	false
139820	4631052734375	2993012890625	2	true	0	false	0	false
139818	1483062109375	3566894921875	6	true	1	true	1	true
139817	342870390625	3493953125	4	true	0	false	6	true
139816	3299655078125	3427640625	5	true	0	false	0	false
139814	18311529296875	3935841015625	4	true	0	false	1	true
139813	18082013671875	32508859375	3	true	4	true	0	false
139812	17590892578125	341316171875	5	true	1	true	15	true
139811	139445888671875	32228087890625	4	true	0	false	0	false
139810	1579548828125	31344892578125	7	true	1	true	2	true
139809	3093634375	3397728515625	3	true	1	true	1	true
139806	16560681640625	3342434375	4	true	0	false	4	true
139803	2016176171875	3405259765625	20	true	0	false	1	true
139798	342211015625	316281171875	4	true	0	false	0	false
139797	3292015625	3712396875	7	true	0	false	0	false
139792	30147091796875	36336359375	4	true	0	false	0	false
139790	3203542578125	3064766796875	4	true	0	false	2	true
139787	82103642578125	30654478515625	32	true	0	false	0	false
139786	79185498046875	30952203125	4	true	13	true	1	true
139782	254502490234375	2110003515625	6	true	1	true	12	true
139779	422328759765625	16897888671875	4	true	0	false	10	true
139778	22961748046875	1710001171875	2	true	0	false	0	false
139775	22328744140625	3331354296875	12	true	0	false	1	true
139774	22347361328125	3149733984375	6	true	0	false	2	true
139773	21716875	2971037109375	0	false	1	true	0	false
139768	722241064453125	2815539453125	3	true	0	false	0	false
139766	2805798828125	3451192578125	1	true	0	false	8	true
139764	19874517578125	3572348828125	4	true	0	false	0	false
139762	19081197265625	2957219921875	1	true	0	false	2	true
139761	4122502734375	32301701171875	3	true	1	true	3	true
139760	383547734375	3168212890625	18	true	1	true	0	false
139758	369752109375	3217074609375	6	true	1	true	0	false
139757	3718126953125	33763921875	8	true	0	false	0	false
139751	432418359375	30661716796875	2	true	0	false	1	true
139748	4819599609375	25241666015625	5	true	0	false	0	false
139747	4394887109375	265464765625	5	true	1	true	1	true
139744	2801186328125	366480078125	3	true	0	false	3	true
139743	280643203125	314648125	26	true	0	false	1	true
139742	29098658203125	324177734375	6	true	0	false	0	false
139735	85195302734375	232783046875	21	true	0	false	0	false
139734	74595830078125	224890625	4	true	0	false	8	true
139732	678577294921875	20916822265625	15	true	0	false	1	true
139724	144199580078125	291675546875	5	true	1	true	0	false
139722	240661640625	3001494921875	4	true	0	false	0	false
139721	23758365234375	2532305859375	2	true	0	false	0	false
139719	477753203125	21864091796875	2	true	1	true	1	true
139718	4779356640625	19808720703125	11	true	0	false	0	false
139714	26658650390625	2476484375	5	true	0	false	0	false
139713	1905121484375	25731392578125	136	true	5	true	79	true
139712	1905044921875	255725078125	118	true	5	true	74	true
139711	118778935546875	288402109375	2	true	1	true	0	false
139710	988760546875	28086705078125	21	true	1	true	1	true
139704	1450321484375	25429080078125	1	true	6	true	0	false
139702	118771572265625	26253263671875	5	true	0	false	5	true
139700	373033359375	27556201171875	4	true	0	false	1	true
139698	29381189453125	28247302734375	10	true	1	true	0	false
139697	4312730859375	16525107421875	17	true	1	true	1	true
139696	433763125	18488470703125	24	true	1	true	0	false
139694	4481742578125	19504328125	5	true	0	false	1	true
139691	23547666015625	2128224609375	6	true	1	true	0	false
139690	220154140625	22413.75	2	true	0	false	0	false
139687	1827678125	22180013671875	6	true	0	false	2	true
139686	1956132421875	20293873046875	7	true	1	true	0	false
139684	1602623046875	23789400390625	5	true	0	false	2	true
139681	12571322265625	17337662109375	6	true	2	true	11	true
139680	130902275390625	1774614453125	6	true	0	false	0	false
139678	1260229296875	186999609375	1	true	0	false	3	true
139677	10839482421875	18192853515625	3	true	0	false	6	true
139676	110844072265625	16859984375	17	true	0	false	0	false
139672	91364892578125	1784968359375	12	true	0	false	0	false
139670	747412841796875	17564060546875	13	true	1	true	0	false
139666	259337734375	223611171875	7	true	0	false	0	false
139665	1.04253e+16	109995283203125	7	true	0	false	0	false
139664	140429345703125	1305211328125	3	true	0	false	0	false
139661	3390313671875	21936900390625	3	true	2	true	1	true
139660	3373025390625	22863015625	14	true	1	true	4	true
139659	30338802734375	2634072265625	6	true	0	false	1	true
139658	2964960546875	24309087890625	16	true	0	false	0	false
139657	31600375	22739833984375	1	true	0	false	0	false
139654	3595658203125	25141869140625	3	true	0	false	0	false
139648	442763984375	2240623046875	4	true	0	false	0	false
139645	352980625	1374793359375	19	true	0	false	0	false
139644	354466953125	131536240234375	9	true	0	false	0	false
139643	3459909375	16496056640625	13	true	0	false	1	true
139638	3595576171875	21426720703125	2	true	0	false	5	true
139636	31907134765625	17067974609375	2	true	0	false	0	false
139632	399852265625	28408912109375	2	true	8	true	0	false
139631	10818853515625	2181369140625	2	true	0	false	0	false
139630	135770654296875	21432591796875	4	true	0	false	1	true
139626	2078709765625	1886409765625	2	true	1	true	11	true
139625	380175537109375	108847255859375	1	true	9	true	0	false
139624	52494267578125	131727177734375	2	true	0	false	8	true
139620	27925451171875	19365767578125	6	true	0	false	0	false
139619	143447890625	156271630859375	16	true	0	false	14	true
139618	14275703125	156394296875	18	true	0	false	14	true
139617	1048283984375	134454619140625	14	true	0	false	3	true
139616	84975107421875	138357548828125	4	true	0	false	0	false
139614	159647568359375	16226	24	true	1	true	2	true
139612	15927427734375	12718578125	13	true	1	true	0	false
139611	161962041015625	187615390625	7	true	0	false	0	false
139604	399496875	16870666015625	10	true	0	false	0	false
139602	24812853515625	19857603515625	3	true	0	false	0	false
139601	3811508203125	134820498046875	1	true	0	false	0	false
139599	29582244140625	17897560546875	6	true	0	false	0	false
139596	4106966015625	12759625	8	true	0	false	0	false
139595	91603671875	1153294140625	2	true	0	false	4	true
139591	1918440234375	14867068359375	0	false	0	false	17	true
139587	415280517578125	65520634765625	21	true	0	false	0	false
139586	4.31145e+16	623611865234375	7	true	0	false	0	false
139585	1.09943e+16	4849203125	27	true	1	true	3	true
139582	531353466796875	582016259765625	0	false	0	false	10	true
139579	8392019653320310	2699504638671870	34	true	1	true	0	false
139578	1.39856e+16	1230355712890620	17	true	0	false	0	false
139574	49527001953125	3327423583984370	5	true	0	false	0	false
139571	3881070703125	87689775390625	15	true	1	true	0	false
139570	3988173046875	7819076171875	12	true	1	true	0	false
139568	376575078125	1010885546875	5	true	0	false	1	true
139564	22152671875	1307616015625	0	false	1	true	0	false
139563	482057109375	10239947265625	19	true	1	true	0	false
139562	4880340625	12255162109375	14	true	0	false	0	false
139558	26972611328125	15052091796875	1	true	0	false	0	false
139557	23477935546875	66749609375	10	true	0	false	1	true
139556	24736310546875	744896044921875	6	true	0	false	0	false
139555	27673205078125	844964453125	15	true	0	false	0	false
139548	28013984375	545982177734375	9	true	0	false	0	false
139547	976805859375	58868671875	0	false	0	false	8	true
139546	102640693359375	78305244140625	5	true	0	false	1	true
139545	125319921875	9464193359375	1	true	7	true	0	false
139544	138543583984375	107372109375	10	true	1	true	0	false
139543	86037060546875	4451310546875	37	true	1	true	0	false
139539	143722041015625	73159736328125	10	true	0	false	1	true
139538	152162041015625	704792724609375	0	false	5	true	0	false
139536	17004826171875	62376953125	8	true	2	true	0	false
139535	13376068359375	3986090087890620	11	true	0	false	4	true
139534	141053125	50238759765625	12	true	1	true	0	false
139526	26835009765625	1.7183e+16	16	true	0	false	0	false
139525	23360513671875	3571979736328120	38	true	1	true	1	true
139524	25368484375	2749242431640620	11	true	0	false	0	false
139521	4370597265625	778890673828125	15	true	0	false	0	false
139517	333398203125	5965076171875	13	true	0	false	0	false
139516	30963068359375	46697861328125	0	false	0	false	12	true
139512	301581484375	823427734375	13	true	0	false	0	false
139511	16404634765625	123839892578125	33	true	0	false	0	false
139510	1646743359375	142267578125	30	true	0	false	0	false
139508	16166751953125	6086170043945310	15	true	0	false	0	false
139506	148442822265625	1318748291015620	8	true	0	false	0	false
139504	17376361328125	2.90192e+16	6	true	0	false	0	false
139501	495711953125	6937521484375	19	true	0	false	1	true
139500	48148859375	645065283203125	15	true	0	false	0	false
139499	4790184375	40804775390625	0	false	14	true	0	false
139498	4620698046875	520388623046875	17	true	0	false	0	false
139494	4799151171875	2839623779296870	0	false	16	true	0	false
139489	3946474609375	102789990234375	0	false	19	true	0	false
139488	3910325390625	266729296875	9	true	0	false	0	false
139487	356087265625	327058935546875	12	true	0	false	0	false
139486	3685969140625	7557808227539060	0	false	18	true	0	false
139482	109162021484375	106835986328125	10	true	0	false	0	false
139481	2233295703125	1.17426e+16	15	true	1	true	1	true
139480	235280390625	1.03734e+16	1	true	0	false	6	true
139474	202223828125	1958557373046870	11	true	0	false	0	false
139473	4463208984375	7091658325195310	27	true	0	false	0	false
139472	434820546875	1380988037109370	15	true	0	false	0	false
