# Supplementary material for: A Novel Liquid Biopsy Method Based on Specific Combinations of Vesicular Markers Allows Us to Discriminate Prostate Cancer from Hyperplasia
Source: Cells. 2024 Jul 31;13(15):1286. doi: 10.3390/cells13151286 (PMC11311686; doi:10.3390/cells13151286)
Supplement: Supplementary file 1 [file cells-13-01286-s001.zip › Dataset S1-Raw data CODI BiliGeCT Prostata/Raw data CODI BiliGeCT Prostata/100223_STAT3_Cyclin_D1_IIIexp_PR20-11__N1-2__counting_scatter.xlsx]

## Sheet: 100223_STAT3_Cyclin_D1_IIIexp_P
counting parameters
radius (nm)	300
bin width (nm)	20
locs in bin threshold	1
active channels
channel name	channel reference	min	max
Channel 0	ch0	1	10000000
Channel 1	ch1	1	10000000
Channel 2	ch2	1	10000000
clusters are positive for a channel if their counts fall within min (inclusive) and max (exclusive) for that channel
	population phenotypes	number of clusters
triple positive	Channel 0, Channel 1, Channel 2	682
double positive	Channel 0, Channel 1	84
double positive	Channel 0, Channel 2	220
double positive	Channel 1, Channel 2	0
single positive	Channel 0	119
single positive	Channel 1	6
single positive	Channel 2	1
	total positive clusters	1112
3 clusters were negative for every channel
all positive clusters are listed here
columns show counts and positivity for channels with thresholds switched on
to see the full data including negative clusters please export a csv from the counting histogram rather than the counting scatter plot
cluster id	centroid x (nm)	centroid y (nm)	count for Channel 0	positive for Channel 0	count for Channel 1	positive for Channel 1	count for Channel 2	positive for Channel 2
130132	13160517578125	751400703125	22	true	3	true	20	true
130131	1008678466796870	755731015625	26	true	3	true	18	true
130129	1.02609e+16	766919453125	24	true	1	true	20	true
130128	2010983154296870	7654028125	23	true	3	true	14	true
130127	3037357666015620	77515390625	47	true	0	false	17	true
130123	312439892578125	78712.75	25	true	0	false	13	true
130122	3608481689453120	771082578125	100	true	1	true	25	true
130121	38298779296875	772883828125	67	true	1	true	21	true
130120	501902783203125	770053984375	53	true	2	true	10	true
130119	5193740234375	7746546875	32	true	3	true	14	true
130115	553333740234375	767873203125	16	true	5	true	20	true
130114	3582648681640620	76556390625	21	true	0	false	18	true
130112	3226320556640620	75952328125	19	true	0	false	21	true
130108	42728828125	750251328125	27	true	3	true	17	true
130107	434325341796875	757308984375	20	true	1	true	17	true
130106	56164072265625	75893828125	24	true	1	true	17	true
130105	666532666015625	764853359375	19	true	2	true	19	true
130103	4917265625	752361875	17	true	0	false	20	true
130100	2902188232421870	74566703125	16	true	2	true	19	true
130099	2250064697265620	750098203125	19	true	0	false	21	true
130096	725564697265625	7819615625	66	true	3	true	19	true
130095	6915623046875	7758090625	21	true	4	true	23	true
130094	116688662109375	7587528125	34	true	1	true	10	true
130093	124349384765625	76534	29	true	3	true	15	true
130087	2.00446e+16	74099203125	14	true	2	true	20	true
130086	129288720703125	780268828125	21	true	2	true	11	true
130085	133723447265625	778141875	27	true	2	true	14	true
130083	128959951171875	77332859375	20	true	4	true	23	true
130081	736164111328125	786741171875	20	true	1	true	14	true
130080	9936205078125	7572934375	20	true	4	true	18	true
130079	1019414453125	766131953125	36	true	2	true	11	true
130075	51793740234375	746131640625	16	true	3	true	18	true
130071	96442646484375	75099078125	23	true	1	true	12	true
130070	6154748046875	783952109375	17	true	1	true	9	true
130066	3987752685546870	78766234375	24	true	2	true	14	true
130065	4153509765625	791880625	15	true	4	true	17	true
130063	4555876953125	781293046875	24	true	3	true	20	true
130062	344627099609375	728666484375	22	true	0	false	20	true
130061	315284912109375	7356621875	17	true	2	true	20	true
130059	35638056640625	791603046875	16	true	3	true	16	true
130056	9040955078125	765482578125	22	true	3	true	12	true
130055	8937767578125	769377578125	18	true	3	true	12	true
130051	91534873046875	758558828125	22	true	1	true	20	true
130047	3782798583984370	718528359375	17	true	4	true	19	true
130044	1.79462e+16	776820078125	21	true	1	true	18	true
130043	2330890869140620	780587265625	37	true	5	true	15	true
130039	44888896484375	762108203125	16	true	3	true	17	true
130038	1439771484375	790417890625	21	true	3	true	23	true
130037	136296787109375	78580328125	18	true	2	true	21	true
130036	13748880859375	79157296875	29	true	0	false	10	true
130034	6239916015625	755444765625	14	true	6	true	14	true
130032	9698743286132810	776516875	23	true	1	true	11	true
130029	1075117578125	76818046875	11	true	3	true	17	true
130025	695648583984375	752388828125	16	true	5	true	13	true
130024	181683125	791028515625	23	true	1	true	12	true
130023	17587416015625	7922990625	21	true	1	true	20	true
130022	1656753515625	78980265625	21	true	2	true	17	true
130021	15748421875	7908965625	20	true	3	true	19	true
130019	171634765625	78201890625	19	true	2	true	19	true
130014	828757421875	765399453125	25	true	2	true	19	true
130012	113377060546875	770450859375	24	true	2	true	8	true
130011	113915791015625	765574296875	21	true	3	true	10	true
130009	131810419921875	79217.75	19	true	2	true	16	true
130007	46926904296875	717441640625	19	true	4	true	16	true
130003	16069037109375	7844784375	23	true	2	true	16	true
129998	550633154296875	735146640625	24	true	2	true	11	true
129997	60010986328125	73780390625	15	true	5	true	18	true
129995	46828916015625	706968671875	31	true	1	true	15	true
129993	643916357421875	7325303125	20	true	5	true	15	true
129991	14665595703125	783165078125	30	true	1	true	15	true
129990	12917880859375	74465265625	23	true	3	true	13	true
129989	13379912109375	754755234375	19	true	2	true	16	true
129984	267043701171875	75547734375	18	true	6	true	11	true
129982	1307157421875	764780390625	18	true	3	true	15	true
129979	26170576171875	72273171875	19	true	1	true	16	true
129977	60962216796875	7467878125	13	true	3	true	16	true
129975	122651640625	75262109375	22	true	3	true	11	true
129974	48666865234375	726984375	17	true	1	true	14	true
129972	1176676953125	790856875	19	true	4	true	13	true
129971	124283818359375	787953359375	23	true	2	true	22	true
129961	124845341796875	793580078125	20	true	2	true	14	true
129955	14674490234375	755261796875	18	true	6	true	17	true
129952	104625693359375	73661703125	24	true	7	true	10	true
129951	96642880859375	72891328125	21	true	4	true	13	true
129949	87679912109375	749331015625	20	true	2	true	16	true
129947	7633185546875	758090625	29	true	0	false	26	true
129944	941037890625	773845859375	17	true	2	true	14	true
129943	99264599609375	781512265625	30	true	5	true	12	true
129939	51939384765625	710573828125	20	true	5	true	14	true
129938	914810546875	733960390625	17	true	3	true	16	true
129933	87579453125	7905434375	17	true	3	true	11	true
129932	10417203125	72332015625	41	true	1	true	13	true
129929	70755498046875	7347721875	21	true	1	true	12	true
129924	109751337890625	78821078125	19	true	3	true	14	true
129923	114822861328125	777499921875	22	true	0	false	11	true
129920	147776484375	77205265625	30	true	2	true	16	true
129919	1566630078125	773174765625	20	true	0	false	11	true
129917	13897861328125	77133171875	23	true	3	true	12	true
129916	156714384765625	754311953125	31	true	5	true	12	true
129915	16420509765625	750302890625	19	true	4	true	17	true
129911	1648094921875	76341203125	15	true	4	true	17	true
129907	17326142578125	791928359375	15	true	0	false	15	true
129905	754310546875	74401640625	17	true	3	true	13	true
129902	3424165283203120	694853125	26	true	0	false	14	true
129901	276939990234375	69780265625	21	true	2	true	12	true
129900	2371418701171870	70923515625	14	true	3	true	17	true
129899	343280029296875	70339484375	24	true	2	true	20	true
129897	3018659912109370	68564328125	24	true	4	true	9	true
129891	82219404296875	778717578125	21	true	3	true	15	true
129890	144236591796875	76310703125	19	true	3	true	12	true
129887	17411244140625	74999484375	20	true	4	true	16	true
129886	103574970703125	74658765625	17	true	3	true	12	true
129879	1.08584e+16	79120921875	25	true	0	false	12	true
129877	9432785034179680	703742421875	21	true	3	true	14	true
129876	13360693359375	7376390625	21	true	1	true	7	true
129873	811496923828125	740311328125	12	true	1	true	28	true
129872	6311228637695310	78459359375	14	true	1	true	15	true
129870	1541800048828120	724068828125	12	true	2	true	20	true
129869	1.2194e+16	73266328125	20	true	3	true	16	true
129867	5070685546875	788875234375	24	true	2	true	18	true
129866	7674479370117180	727885234375	16	true	2	true	21	true
129864	8106849365234370	742370234375	20	true	3	true	9	true
129863	1.29694e+16	74265734375	20	true	4	true	12	true
129862	3913567138671870	6761196875	30	true	0	false	10	true
129861	3816568359375	681094375	16	true	6	true	9	true
129860	172148828125	73303046875	21	true	0	false	25	true
129859	17763416015625	730885078125	18	true	2	true	13	true
129853	17514427734375	768631328125	27	true	1	true	4	true
129851	1679222265625	742956171875	20	true	0	false	14	true
129849	161269345703125	73744703125	16	true	1	true	13	true
129847	1860109375	74564.75	20	true	1	true	19	true
129842	7849982421875	730485625	19	true	1	true	10	true
129839	5265568359375	6994771875	21	true	3	true	8	true
129838	45893466796875	691688515625	33	true	2	true	11	true
129837	449223046875	69817.75	28	true	1	true	14	true
129833	4888794921875	68244078125	21	true	4	true	4	true
129827	18010265625	76183109375	17	true	1	true	17	true
129825	11683392578125	73674671875	24	true	4	true	6	true
129821	14840.5	7392434375	19	true	1	true	6	true
129820	536254736328125	67485765625	13	true	4	true	11	true
129819	48331376953125	671178203125	18	true	4	true	13	true
129812	20010685546875	747004609375	31	true	1	true	9	true
129811	19758857421875	760325859375	19	true	2	true	25	true
129809	19024369140625	770843828125	20	true	4	true	14	true
129807	17618603515625	68968390625	15	true	3	true	8	true
129806	2463595458984370	6766584375	19	true	0	false	16	true
129805	3091180908203120	6731490625	25	true	2	true	6	true
129803	3677261474609370	6643534375	23	true	2	true	7	true
129799	19016107421875	75989046875	21	true	4	true	8	true
129797	196765625	781403515625	37	true	2	true	12	true
129796	232558203125	7681378125	24	true	2	true	12	true
129795	22475814453125	76591609375	20	true	2	true	11	true
129794	2333623828125	77446921875	30	true	0	false	8	true
129792	2150402734375	771738125	14	true	3	true	18	true
129791	21506515625	76472390625	21	true	2	true	12	true
129790	21974267578125	779493828125	20	true	5	true	12	true
129788	2410761328125	79069421875	23	true	2	true	9	true
129787	23261083984375	784730625	16	true	1	true	23	true
129785	24541716796875	7789890625	15	true	2	true	12	true
129784	183838984375	7788484375	23	true	2	true	15	true
129781	20630298828125	7763003125	10	true	3	true	14	true
129773	2514131640625	783190234375	15	true	1	true	13	true
129770	1117924609375	746409453125	21	true	3	true	12	true
129767	1991643359375	790897265625	20	true	2	true	4	true
129766	25991763671875	7667553125	14	true	4	true	9	true
129765	25155779296875	767533203125	14	true	1	true	16	true
129763	24361416015625	76491671875	17	true	3	true	8	true
129761	2594433984375	776065390625	21	true	1	true	10	true
129758	231380859375	76030546875	16	true	1	true	12	true
129757	22913267578125	754471328125	18	true	2	true	12	true
129753	154228671875	725419609375	15	true	2	true	13	true
129752	208113203125	7474428125	16	true	5	true	15	true
129750	21798287109375	75099109375	16	true	1	true	14	true
129749	22859080078125	74379125	11	true	1	true	15	true
129747	21199451171875	75861265625	21	true	7	true	13	true
129742	457402734375	7342109375	10	true	2	true	15	true
129739	1916483984375	73530921875	18	true	0	false	9	true
129735	2663526171875	78117703125	16	true	3	true	12	true
129731	2692151171875	767994140625	11	true	5	true	7	true
129730	1.31126e+16	65911859375	28	true	4	true	10	true
129729	7015941772460930	659848828125	26	true	3	true	7	true
129728	7920208740234370	667622890625	23	true	3	true	10	true
129725	24245453125	772638828125	11	true	2	true	15	true
129724	9531256713867180	6767459375	29	true	3	true	14	true
129717	6537560424804680	646020703125	23	true	4	true	7	true
129715	1.71697e+16	676294921875	18	true	3	true	4	true
129713	17658392578125	740579296875	22	true	2	true	3	true
129711	199318701171875	66254828125	20	true	0	false	10	true
129709	1665279541015620	6486519921875	18	true	0	false	12	true
129707	25346025390625	658751953125	19	true	0	false	10	true
129701	584029736328125	7155984375	10	true	1	true	14	true
129700	2078903125	72856046875	19	true	6	true	6	true
129699	20212376953125	73523515625	12	true	1	true	13	true
129695	2127848046875	791350078125	14	true	1	true	16	true
129693	1.24355e+16	6829471875	20	true	1	true	8	true
129690	1308969140625	72029609375	22	true	2	true	8	true
129689	139681767578125	72573015625	21	true	1	true	12	true
129688	121599130859375	71196140625	17	true	3	true	10	true
129686	112427744140625	694478828125	18	true	1	true	14	true
129685	116943056640625	69895421875	35	true	5	true	7	true
129682	130813349609375	699093671875	14	true	4	true	11	true
129680	14487078125	71177109375	23	true	2	true	9	true
129678	1010890625	70639546875	18	true	2	true	6	true
129677	107643115234375	70368203125	19	true	1	true	15	true
129664	2842344921875	77284796875	17	true	0	false	11	true
129663	2751976171875	755243125	19	true	1	true	15	true
129661	267435390625	74568140625	11	true	1	true	18	true
129657	2855108984375	757081640625	14	true	4	true	14	true
129656	25495380859375	7340990625	21	true	2	true	12	true
129655	25551841796875	7395609375	25	true	1	true	11	true
129653	27119873046875	7344671875	16	true	1	true	6	true
129652	248618984375	755404921875	18	true	5	true	6	true
129651	2529762890625	75018703125	15	true	2	true	12	true
129648	2385103515625	754100859375	17	true	2	true	12	true
129646	28590501953125	744073359375	13	true	2	true	11	true
129645	2762802734375	743024296875	25	true	2	true	10	true
129641	24388458984375	7484003125	44	true	2	true	11	true
129637	29716736328125	763665078125	16	true	3	true	14	true
129636	2849017578125	734461328125	19	true	1	true	8	true
129629	116283486328125	714811171875	17	true	3	true	4	true
129626	10587759765625	68409640625	15	true	2	true	10	true
129625	105639873046875	6892465625	14	true	1	true	11	true
129624	1078894921875	675641171875	22	true	1	true	9	true
129621	11148529296875	685761328125	18	true	0	false	12	true
129619	11686578125	674827265625	20	true	3	true	6	true
129615	1256314453125	68909078125	24	true	1	true	14	true
129614	5898014526367180	6860221875	16	true	0	false	11	true
129609	442656591796875	65281640625	15	true	0	false	10	true
129607	8145604248046870	6355383984375	19	true	1	true	9	true
129604	1423895703125	68201515625	12	true	0	false	10	true
129603	14222162109375	69296265625	18	true	3	true	8	true
129600	27365091796875	71882453125	23	true	2	true	4	true
129599	2823887890625	719852109375	12	true	4	true	13	true
129596	265211171875	721005078125	13	true	1	true	12	true
129594	4652412109375	6344656640625	19	true	0	false	5	true
129593	4081598876953120	6439167578125	37	true	2	true	11	true
129591	5567181640625	6391069140625	22	true	2	true	6	true
129589	26694751953125	7071271875	11	true	11	true	5	true
129588	632723193359375	63655859375	13	true	2	true	13	true
129587	613526513671875	646436640625	11	true	55	true	6	true
129583	8528548828125	725308359375	17	true	4	true	16	true
129577	213399375	737906328125	14	true	1	true	7	true
129573	734713818359375	7139215625	19	true	4	true	15	true
129572	5454773559570310	618244296875	16	true	1	true	6	true
129571	9177745971679680	613395234375	20	true	1	true	9	true
129570	1.66515e+16	6160126953125	18	true	1	true	8	true
129569	1.07915e+16	6257687109375	23	true	2	true	8	true
129565	1805381103515620	6084370703125	10	true	2	true	12	true
129564	1.00415e+16	605148515625	15	true	1	true	7	true
129560	159547431640625	728423125	31	true	3	true	6	true
129559	16078435546875	72086.5	11	true	0	false	13	true
129555	154730966796875	70541203125	18	true	1	true	6	true
129553	1.61045e+16	667126640625	15	true	2	true	11	true
129552	248227578125	72922765625	19	true	0	false	8	true
129551	24420798828125	73506828125	17	true	2	true	10	true
129548	20992771484375	7164578125	18	true	3	true	5	true
129545	30547607421875	774570703125	12	true	1	true	17	true
129543	22075435546875	723805390625	23	true	1	true	11	true
129541	196473046875	730904296875	23	true	4	true	7	true
129540	2292579296875	71780609375	16	true	0	false	8	true
129539	222196484375	705010859375	14	true	11	true	4	true
129538	2551559765625	713070390625	15	true	1	true	11	true
129537	246434375	715223984375	20	true	3	true	11	true
129535	24184625	7208296875	12	true	1	true	9	true
129532	2049532958984370	634424375	24	true	5	true	7	true
129531	23360087890625	6310133984375	30	true	2	true	9	true
129530	2623408447265620	627025859375	12	true	1	true	9	true
129527	2358148046875	7302334375	12	true	3	true	10	true
129523	306797412109375	644173671875	23	true	4	true	8	true
129521	243470458984375	617923203125	15	true	4	true	9	true
129517	94094794921875	69177109375	14	true	2	true	11	true
129515	99947861328125	674410859375	21	true	2	true	4	true
129514	1950017578125	7222978125	37	true	1	true	8	true
129513	1962213671875	72187046875	36	true	2	true	6	true
129512	866078515625	702488984375	13	true	0	false	14	true
129511	8201701171875	707466953125	11	true	3	true	10	true
129510	20615806640625	7074159375	15	true	1	true	23	true
129509	1880808984375	708857109375	15	true	0	false	5	true
129507	19198701171875	716743359375	10	true	3	true	10	true
129499	266806015625	792253984375	5	true	11	true	12	true
129498	1719978515625	710737734375	16	true	0	false	10	true
129497	1720576953125	720811171875	27	true	2	true	7	true
129496	1776980859375	69690234375	11	true	3	true	15	true
129495	18152787109375	700994765625	35	true	3	true	4	true
129493	18290115234375	690199296875	18	true	2	true	8	true
129488	2951497265625	746517265625	40	true	0	false	10	true
129487	29987669921875	7334346875	18	true	1	true	9	true
129483	13564373046875	71072453125	10	true	2	true	10	true
129481	2250469921875	73529515625	16	true	0	false	14	true
129479	30940390625	766421015625	19	true	1	true	8	true
129477	29418908203125	72376265625	17	true	2	true	8	true
129476	123285029296875	66789984375	18	true	1	true	5	true
129474	3026484765625	756667265625	15	true	0	false	9	true
129472	1641488671875	701871875	14	true	1	true	12	true
129470	3303983984375	7221409375	32	true	4	true	5	true
129469	323256640625	718257265625	21	true	2	true	7	true
129468	321930390625	696146171875	13	true	6	true	6	true
129467	31445638671875	691205625	21	true	2	true	5	true
129466	3039825390625	700904375	30	true	1	true	2	true
129465	3119859375	705675625	14	true	1	true	9	true
129462	33655421875	70871734375	18	true	1	true	13	true
129461	32651087890625	706278359375	15	true	0	false	3	true
129459	30850673828125	7135096875	16	true	1	true	5	true
129455	3066876953125	72634515625	32	true	4	true	3	true
129451	158059296875	67783578125	17	true	3	true	9	true
129448	15866259765625	68894578125	19	true	2	true	5	true
129447	16663916015625	682179921875	25	true	1	true	8	true
129445	17461013671875	68854859375	20	true	1	true	8	true
129444	1669499609375	69561234375	11	true	1	true	8	true
129440	26011099609375	699509765625	11	true	3	true	7	true
129438	2798960546875	783049296875	19	true	0	false	12	true
129437	28211865234375	78968234375	19	true	2	true	13	true
129436	2932382421875	78996890625	13	true	0	false	11	true
129433	3000083203125	78623328125	14	true	2	true	15	true
129432	32354869140625	77174015625	17	true	7	true	14	true
129431	3197348046875	78262375	12	true	1	true	15	true
129429	2875087109375	7935859375	15	true	0	false	11	true
129428	32114271484375	790908671875	8	true	1	true	16	true
129425	3088044140625	78897546875	22	true	1	true	6	true
129424	32082869140625	753723828125	11	true	3	true	13	true
129423	31787796875	765277734375	21	true	11	true	9	true
129415	5732712890625	6513733203125	8	true	3	true	11	true
129414	3147321484375	732230234375	17	true	1	true	9	true
129413	31382982421875	738419375	25	true	2	true	6	true
129412	31250607421875	75060703125	7	true	6	true	13	true
129409	32295447265625	74219671875	16	true	1	true	9	true
129407	3293419921875	7418940625	9	true	4	true	14	true
129404	32282568359375	72612.5	12	true	3	true	7	true
129402	84482626953125	65828.75	22	true	1	true	8	true
129401	9338853515625	665438203125	22	true	0	false	9	true
129399	8534732421875	66436	16	true	1	true	10	true
129395	706443017578125	6599090625	20	true	0	false	13	true
129394	8329458984375	685593828125	15	true	1	true	13	true
129393	803780712890625	6779309375	23	true	3	true	11	true
129392	722727001953125	686415546875	23	true	2	true	11	true
129389	730347900390625	677184140625	16	true	1	true	8	true
129387	8013125	694243359375	26	true	1	true	5	true
129383	129426484375	673216484375	16	true	4	true	3	true
129381	797366650390625	648605078125	17	true	2	true	6	true
129379	604847119140625	685738671875	20	true	2	true	9	true
129374	10508642578125	64258328125	16	true	3	true	4	true
129373	112359892578125	638142578125	18	true	1	true	3	true
129371	29089779296875	708408359375	13	true	2	true	4	true
129369	1027416015625	6529934375	14	true	2	true	8	true
129366	522970458984375	6222876953125	22	true	5	true	4	true
129365	476376318359375	623110234375	29	true	1	true	1	true
129363	117584267578125	6323276953125	16	true	2	true	4	true
129361	5894607421875	6210320703125	19	true	4	true	7	true
129356	86651279296875	63770015625	22	true	1	true	7	true
129355	948490625	638897109375	11	true	2	true	14	true
129352	596143115234375	670099609375	16	true	1	true	3	true
129350	20459857421875	694613515625	23	true	1	true	2	true
129349	19842826171875	6918340625	5	true	2	true	16	true
129345	30315.25	681382890625	8	true	3	true	7	true
129343	1.49657e+16	5931007421875	12	true	0	false	5	true
129342	21475931640625	701429609375	22	true	2	true	10	true
129337	66145927734375	700106875	16	true	1	true	5	true
129336	336467109375	756682734375	11	true	1	true	16	true
129335	3288936328125	75541265625	18	true	4	true	3	true
129333	3001417578125	71568578125	12	true	2	true	8	true
129327	189831015625	6742284375	12	true	0	false	9	true
129326	34417392578125	61573109375	12	true	0	false	3	true
129325	3584236328125	61088171875	20	true	0	false	5	true
129323	4127279296875	6195453515625	13	true	0	false	8	true
129319	216927109375	690644296875	17	true	2	true	5	true
129317	779050927734375	628766171875	13	true	2	true	7	true
129315	2811662890625	70743203125	34	true	2	true	4	true
129313	13150267578125	66474921875	16	true	1	true	4	true
129312	3359076953125	773339609375	10	true	2	true	13	true
129311	3342003125	788291796875	14	true	1	true	10	true
129309	3447453125	7897740625	15	true	1	true	5	true
129306	23805603515625	698251875	11	true	2	true	11	true
129303	29286333984375	6985484375	10	true	1	true	13	true
129302	2481933203125	68351.25	9	true	1	true	8	true
129300	3396131640625	739394140625	13	true	1	true	15	true
129299	3393722265625	748893203125	11	true	3	true	11	true
129294	138818046875	6517470703125	20	true	1	true	1	true
129293	130238974609375	642705625	17	true	3	true	3	true
129290	3765134375	737219453125	18	true	2	true	6	true
129289	377950078125	728285546875	14	true	4	true	8	true
129288	36596546875	742462890625	12	true	10	true	6	true
129286	3624337890625	751640078125	15	true	1	true	12	true
129283	367133828125	75575625	11	true	2	true	6	true
129281	350656484375	749476796875	11	true	3	true	8	true
129280	3536246484375	714316171875	20	true	1	true	8	true
129279	3640978515625	711635234375	16	true	2	true	7	true
129278	37570921875	764496015625	15	true	1	true	8	true
129277	37651.75	75775203125	45	true	1	true	8	true
129276	3603053125	730241640625	8	true	2	true	14	true
129272	3475571484375	73550046875	11	true	3	true	6	true
129271	351568359375	72995203125	15	true	4	true	7	true
129267	3630495703125	723512734375	16	true	1	true	5	true
129263	347043359375	717756171875	13	true	2	true	9	true
129261	150504775390625	66436796875	16	true	2	true	11	true
129258	20148595703125	675097578125	9	true	0	false	10	true
129253	120643662109375	64765671875	15	true	1	true	5	true
129252	3993097265625	76871	6	true	5	true	5	true
129251	3888665234375	765207734375	10	true	2	true	12	true
129247	3768732421875	74574453125	11	true	1	true	5	true
129246	3579962890625	782684375	14	true	2	true	13	true
129245	3624682421875	791385234375	15	true	0	false	10	true
129243	3562148828125	771675625	6	true	1	true	10	true
129241	3697206640625	79258375	8	true	0	false	10	true
129239	35429578125	758731328125	9	true	0	false	13	true
129233	3911053125	748637421875	8	true	0	false	13	true
129232	365335546875	693589140625	17	true	3	true	11	true
129231	3721158984375	695692109375	19	true	2	true	8	true
129230	3737137109375	70271984375	16	true	2	true	11	true
129228	3807368359375	70101328125	17	true	0	false	9	true
129224	22381689453125	672162265625	9	true	0	false	13	true
129223	214135234375	679638984375	13	true	0	false	6	true
129219	3278432421875	680868828125	12	true	4	true	5	true
129218	78673349609375	6161977734375	10	true	2	true	7	true
129217	692793505859375	6144101171875	20	true	2	true	5	true
129214	362139404296875	5992471484375	22	true	2	true	7	true
129213	3475014404296870	6049551953125	22	true	1	true	7	true
129212	453860498046875	6081996875	15	true	0	false	6	true
129211	46820546875	6000570703125	19	true	1	true	6	true
129206	3872938671875	72801796875	10	true	1	true	15	true
129203	8559046875	609029140625	17	true	0	false	5	true
129201	19173919921875	662211953125	13	true	2	true	7	true
129199	348359921875	693390859375	12	true	1	true	5	true
129198	36833453125	77848671875	23	true	12	true	3	true
129197	3707412890625	778129609375	18	true	13	true	6	true
129196	3712953125	785157109375	10	true	1	true	14	true
129192	414954375	742436171875	9	true	2	true	13	true
129191	41523015625	753264765625	34	true	0	false	4	true
129190	4009360546875	737720859375	10	true	1	true	12	true
129183	161756728515625	66331625	14	true	2	true	3	true
129181	3766426171875	712737421875	6	true	1	true	11	true
129179	38404	687283515625	14	true	1	true	6	true
129177	3133509765625	671066484375	11	true	2	true	2	true
129176	3990423046875	7875709375	11	true	3	true	7	true
129170	27471765625	686188046875	11	true	0	false	8	true
129169	29199650390625	6868190625	17	true	0	false	5	true
129166	336508828125	694303671875	10	true	3	true	6	true
129165	3377344921875	68429546875	12	true	6	true	11	true
129162	4096299609375	76114546875	13	true	4	true	8	true
129161	4177843359375	76842.5	11	true	1	true	10	true
129157	3428516796875	675381171875	24	true	2	true	3	true
129155	426095859375	74256296875	10	true	1	true	11	true
129154	573249169921875	60060171875	16	true	2	true	5	true
129153	740320947265625	600504140625	13	true	1	true	6	true
129152	567351220703125	5937123046875	12	true	0	false	7	true
129148	119391240234375	6155683984375	15	true	1	true	5	true
129147	125957373046875	62420.5	15	true	0	false	6	true
129146	10856091796875	6206254296875	32	true	2	true	3	true
129145	104446259765625	631216328125	18	true	1	true	6	true
129144	13503111328125	620603984375	15	true	1	true	4	true
129141	14340138671875	6178688671875	11	true	1	true	11	true
129139	113546455078125	6241426171875	14	true	1	true	7	true
129137	143806796875	62526421875	14	true	2	true	4	true
129135	210994296875	66954546875	13	true	1	true	3	true
129130	26327837890625	676665390625	13	true	3	true	5	true
129123	27711640625	5873706640625	13	true	1	true	4	true
129122	449274296875	699221796875	20	true	2	true	5	true
129121	4476698046875	7088709375	7	true	1	true	11	true
129120	43435765625	72051875	10	true	5	true	10	true
129119	4492338671875	7218646875	11	true	0	false	9	true
129118	4426662890625	733575546875	29	true	0	false	6	true
129117	4510948828125	729742734375	18	true	0	false	7	true
129116	4086613671875	696869375	20	true	3	true	12	true
129115	42619921875	697495078125	14	true	1	true	5	true
129113	4610378515625	698655625	12	true	1	true	7	true
129110	3973921875	6974059375	44	true	2	true	4	true
129108	4289842578125	686090625	10	true	4	true	9	true
129107	42033265625	684588046875	8	true	2	true	7	true
129105	4410096484375	682771171875	12	true	1	true	7	true
129100	39364921875	704923125	18	true	3	true	6	true
129097	470099453125	69909125	13	true	1	true	7	true
129095	4389490625	694028046875	7	true	3	true	7	true
129093	4428206640625	746769296875	12	true	0	false	6	true
129091	4169764453125	711427109375	10	true	1	true	11	true
129089	4596605859375	688536171875	38	true	0	false	5	true
129087	4731502734375	692574453125	8	true	0	false	10	true
129086	390887890625	692179609375	13	true	3	true	6	true
129085	4004912109375	685731015625	17	true	1	true	6	true
129076	20680583984375	651949375	11	true	0	false	9	true
129075	21932349609375	6471653515625	16	true	1	true	3	true
129070	154718505859375	6159893359375	21	true	2	true	6	true
129069	1674023046875	6158059375	12	true	1	true	6	true
129066	22405560546875	6339009765625	7	true	1	true	2	true
129065	2410390625	6265287890625	13	true	1	true	4	true
129062	396079609375	7194784375	14	true	1	true	11	true
129061	4061839453125	71040546875	12	true	0	false	8	true
129058	3829444921875	77450421875	9	true	1	true	12	true
129057	3821260546875	78961484375	38	true	0	false	10	true
129053	2740898828125	6747765625	11	true	0	false	11	true
129051	4606458203125	723569296875	15	true	0	false	4	true
129050	17143083984375	6546174609375	14	true	3	true	3	true
129049	16915302734375	6452816796875	16	true	1	true	10	true
129048	154534052734375	64753328125	15	true	10	true	3	true
129044	1470040234375	6398579296875	13	true	1	true	5	true
129043	146992041015625	6327080078125	18	true	0	false	2	true
129039	131541796875	630666796875	15	true	0	false	6	true
129037	4333452734375	76056890625	12	true	2	true	8	true
129035	923265625	60118046875	11	true	3	true	2	true
129033	22122197265625	61855140625	16	true	1	true	5	true
129030	43962958984375	57935453125	14	true	1	true	7	true
129029	33079033203125	5657090625	9	true	2	true	4	true
129026	1784783203125	6143038671875	17	true	0	false	1	true
129023	425461865234375	79866	0	false	16	true	0	false
129022	9820421875	622615625	15	true	1	true	9	true
129019	4354910546875	738841171875	9	true	3	true	7	true
129017	631509765625	5826158203125	14	true	1	true	4	true
129016	3939130859375	6423890625	15	true	0	false	4	true
129015	38269546875	6383589453125	13	true	0	false	6	true
129013	77824970703125	59206546875	24	true	2	true	9	true
129012	393411484375	656685703125	13	true	0	false	5	true
129009	3974285546875	672693125	13	true	2	true	8	true
129008	4111559375	6718546875	10	true	2	true	6	true
129006	375616171875	6145882421875	14	true	1	true	6	true
129005	3801577734375	6225511328125	13	true	2	true	9	true
129004	20143599609375	629687109375	13	true	1	true	11	true
129003	1927091796875	6372273828125	34	true	0	false	9	true
129002	3662772265625	622298671875	15	true	0	false	5	true
128999	390583203125	6231419921875	15	true	1	true	3	true
128997	406154609375	65909921875	12	true	2	true	3	true
128993	1860201953125	645944921875	19	true	1	true	3	true
128989	402769375	6259507421875	18	true	2	true	5	true
128988	383394609375	66484984375	15	true	2	true	3	true
128987	37038359375	666478359375	9	true	3	true	9	true
128986	41654546875	6517119921875	9	true	1	true	6	true
128985	413700234375	6413490234375	16	true	0	false	4	true
128984	4303776953125	671565390625	5	true	2	true	10	true
128983	421389609375	662543125	15	true	0	false	8	true
128982	36449296875	6379355078125	16	true	1	true	4	true
128981	37443265625	6337804296875	16	true	1	true	3	true
128973	3607657421875	664401640625	12	true	1	true	8	true
128972	19818638671875	619000859375	6	true	1	true	1	true
128971	18292794921875	624534453125	11	true	4	true	2	true
128966	3659528515625	676483203125	5	true	2	true	8	true
128965	3777395703125	68002734375	12	true	2	true	4	true
128959	3776455078125	6516378125	15	true	0	false	3	true
128958	3458822265625	6530451171875	12	true	0	false	4	true
128957	3403422265625	663384453125	12	true	2	true	8	true
128954	363638515625	650305234375	13	true	1	true	0	false
128948	866137109375	587124140625	15	true	1	true	2	true
128947	8781958984375	5956509765625	15	true	11	true	2	true
128943	716578857421875	57877640625	12	true	0	false	4	true
128941	160371044921875	6296083203125	13	true	2	true	1	true
128940	4682887109375	709496484375	6	true	0	false	9	true
128939	471430703125	720886796875	5	true	6	true	3	true
128935	46640296875	751090390625	7	true	2	true	8	true
128934	29836873046875	66219265625	15	true	2	true	5	true
128933	293249453125	67206.75	15	true	0	false	5	true
128932	4825140625	59027109375	13	true	1	true	6	true
128929	28489234375	659775234375	15	true	1	true	8	true
128925	4482046484375	76329859375	16	true	0	false	6	true
128923	182179453125	656829453125	29	true	0	false	3	true
128921	239364375	6568096875	14	true	1	true	5	true
128920	23653517578125	6123845703125	15	true	1	true	2	true
128919	24436994140625	6199837109375	23	true	1	true	6	true
128917	46526765625	73396515625	9	true	3	true	5	true
128913	9917714233398430	5743745703125	11	true	1	true	4	true
128912	25375787109375	6482687109375	11	true	1	true	4	true
128911	2654997265625	6535721484375	14	true	0	false	4	true
128909	25197505859375	6344412109375	14	true	1	true	2	true
128907	264031328125	662489765625	15	true	1	true	9	true
128905	253420546875	660474765625	9	true	1	true	7	true
128903	24354869140625	64333984375	15	true	1	true	2	true
128899	4578303125	672725234375	11	true	1	true	7	true
128897	4890619921875	694566328125	10	true	1	true	8	true
128896	4477181640625	6555178125	15	true	2	true	8	true
128892	259044375	612807578125	11	true	1	true	3	true
128891	27260474609375	60348328125	15	true	0	false	5	true
128890	1112945703125	6016597265625	11	true	0	false	7	true
128889	122075849609375	5983730078125	13	true	2	true	3	true
128886	13399296875	5915362109375	15	true	2	true	2	true
128885	14420865234375	584146015625	13	true	1	true	4	true
128884	132110654296875	60128375	19	true	0	false	2	true
128878	20882427734375	5976304296875	22	true	0	false	3	true
128877	213332421875	5994184375	20	true	3	true	2	true
128875	2230962109375	6015156640625	10	true	3	true	4	true
128871	9871880859375	60362875	30	true	1	true	6	true
128869	4587987890625	756821875	12	true	1	true	3	true
128867	4389730859375	6613234375	10	true	4	true	6	true
128866	888447265625	573284609375	9	true	0	false	6	true
128865	1001744140625	58307875	7	true	3	true	9	true
128861	142696240234375	591770703125	12	true	1	true	3	true
128860	267255859375	6403113671875	5	true	2	true	6	true
128857	25426619140625	6000090625	11	true	1	true	6	true
128856	478190625	678619296875	6	true	1	true	11	true
128855	4853988671875	6863215625	13	true	3	true	12	true
128851	23956609375	59986765625	18	true	0	false	9	true
128850	30193408203125	6505937890625	13	true	1	true	7	true
128847	26324212890625	6257769921875	16	true	0	false	4	true
128846	29636287109375	626693359375	16	true	2	true	7	true
128845	29748158203125	617925390625	15	true	1	true	6	true
128843	31156525390625	614105078125	19	true	2	true	1	true
128842	2972873828125	605392421875	9	true	2	true	7	true
128839	29734484375	63617046875	10	true	1	true	5	true
128836	32637439453125	659870703125	15	true	1	true	4	true
128834	419961953125	78569625	33	true	1	true	6	true
128833	4225274609375	79279765625	29	true	0	false	2	true
128832	4126669921875	780964140625	11	true	0	false	12	true
128828	4647608203125	5864324609375	11	true	3	true	3	true
128827	455417734375	591474921875	13	true	2	true	2	true
128825	4700551953125	6012687109375	11	true	2	true	3	true
128824	4667985546875	625070078125	12	true	2	true	5	true
128823	4804150390625	622926875	11	true	1	true	12	true
128821	443079296875	5955478515625	16	true	1	true	5	true
128819	4739081640625	6120316796875	13	true	2	true	7	true
128817	448390078125	6419595703125	7	true	4	true	7	true
128815	4903491015625	63727765625	8	true	2	true	5	true
128814	457224140625	6028596484375	14	true	3	true	3	true
128810	4491012109375	6309565234375	10	true	1	true	5	true
128804	390295654296875	5485420703125	27	true	1	true	4	true
128803	480829833984375	54402265625	15	true	2	true	4	true
128799	43988.5	6228833203125	23	true	3	true	2	true
128796	4878501171875	66325.25	6	true	1	true	6	true
128795	4850866015625	6495608203125	9	true	3	true	8	true
128792	28079623046875	6205142578125	14	true	1	true	0	false
128789	4280640625	6251331640625	4	true	2	true	10	true
128788	1.80016e+16	550372265625	29	true	3	true	2	true
128787	1226177978515620	559913828125	15	true	2	true	4	true
128784	480794970703125	56701703125	28	true	3	true	1	true
128783	5091177734375	5583029296875	11	true	1	true	4	true
128781	62747236328125	55759375	9	true	2	true	6	true
128777	12099	5834839453125	13	true	0	false	3	true
128776	4823653125	740321796875	6	true	0	false	9	true
128775	480339296875	752339375	4	true	0	false	11	true
128771	468361171875	662685859375	3	true	0	false	7	true
128770	8079974365234370	5409034765625	11	true	0	false	5	true
128769	2353317626953120	532231328125	9	true	0	false	27	true
128767	6241947021484370	5252097265625	10	true	1	true	5	true
128763	31042818359375	63191.5	10	true	2	true	2	true
128762	47311109375	572433359375	15	true	0	false	4	true
128761	47621296875	5788875390625	15	true	1	true	0	false
128759	484810859375	56554921875	10	true	2	true	4	true
128757	4914056640625	5807544921875	7	true	1	true	6	true
128756	3280323828125	6050989453125	12	true	2	true	4	true
128755	32748673828125	6150991796875	25	true	1	true	2	true
128752	3331726171875	5980733984375	13	true	1	true	3	true
128751	34093.75	603623671875	10	true	1	true	3	true
128747	1709758203125	600041015625	9	true	0	false	2	true
128746	2697401123046870	507225234375	13	true	1	true	6	true
128745	3049176513671870	5005717578125	9	true	3	true	7	true
128744	282871875	5223627734375	12	true	0	false	2	true
128743	2073144287109370	5165084765625	12	true	2	true	4	true
128741	3764718017578120	5113690625	11	true	10	true	1	true
128737	3331858984375	6284318359375	25	true	1	true	1	true
128736	7953101196289060	5092896484375	8	true	2	true	1	true
128729	31105962890625	6013987109375	12	true	2	true	4	true
128727	468338720703125	53347578125	20	true	2	true	2	true
128725	13627474609375	578840546875	16	true	2	true	2	true
128723	4797721875	6379816015625	8	true	2	true	7	true
128722	32549408203125	6424145703125	9	true	3	true	7	true
128719	414158828125	6161496484375	10	true	2	true	3	true
128717	31485595703125	654030234375	11	true	1	true	5	true
128716	4901455859375	603373203125	7	true	3	true	3	true
128715	487495859375	612042890625	16	true	0	false	3	true
128711	484311171875	7128009375	12	true	2	true	6	true
128709	211708447265625	4981540234375	10	true	1	true	2	true
128707	45993875	6524873828125	7	true	1	true	10	true
128706	3597346484375	602918828125	9	true	2	true	1	true
128705	36993375	6059497265625	13	true	7	true	0	false
128700	666630126953125	541264921875	7	true	0	false	2	true
128697	3423719140625	625638671875	11	true	1	true	2	true
128695	3452773828125	6156215625	8	true	2	true	2	true
128693	3416645703125	5913488671875	14	true	1	true	1	true
128691	1893039453125	594408515625	13	true	0	false	1	true
128690	35554078125	5874805078125	10	true	1	true	3	true
128689	369231875	58762375	12	true	1	true	5	true
128688	3704391015625	5966672265625	10	true	0	false	3	true
128685	36364921875	5766696484375	7	true	0	false	7	true
128682	175309453125	5815486328125	13	true	2	true	2	true
128681	18714642578125	581776015625	11	true	0	false	2	true
128677	118900712890625	5709373828125	7	true	2	true	1	true
128676	155163984375	5753821875	55	true	2	true	3	true
128675	142469755859375	5632638671875	9	true	2	true	3	true
128672	4919403515625	723341484375	9	true	0	false	4	true
128669	4386934375	614270625	21	true	0	false	4	true
128664	1616389453125	5900564453125	10	true	2	true	6	true
128661	34952509765625	53977640625	12	true	0	false	4	true
128659	489151953125	510079140625	11	true	3	true	5	true
128658	3890030078125	5845519921875	6	true	15	true	1	true
128657	380136875	5875221875	15	true	1	true	2	true
128656	3949429296875	5984999609375	18	true	0	false	2	true
128655	4040043359375	6033966796875	11	true	1	true	7	true
128654	3869515625	605442265625	15	true	2	true	4	true
128652	28810623046875	5829003515625	11	true	2	true	1	true
128651	277687421875	59194046875	9	true	2	true	2	true
128649	399571171875	587752265625	15	true	2	true	2	true
128644	8863972778320310	4862139453125	18	true	1	true	3	true
128643	2244999267578120	4830014453125	14	true	0	false	4	true
128637	1567249609375	5569109765625	25	true	0	false	1	true
128636	57247275390625	526466015625	7	true	1	true	14	true
128634	356886796875	5655319140625	12	true	1	true	4	true
128633	3538937890625	55735671875	9	true	1	true	4	true
128629	84814423828125	52815796875	9	true	0	false	1	true
128627	17228181640625	5554846484375	10	true	0	false	1	true
128625	808712060546875	51840171875	26	true	2	true	9	true
128624	2365540771484370	4488861328125	5	true	1	true	9	true
128623	3406885009765620	465932109375	12	true	1	true	2	true
128621	37737314453125	4860562890625	10	true	1	true	2	true
128617	466351953125	639789296875	7	true	1	true	11	true
128616	27158833984375	573045234375	9	true	3	true	1	true
128613	3393723046875	5771646484375	10	true	0	false	1	true
128612	91273798828125	5423238671875	25	true	1	true	3	true
128611	9499322265625	5566796484375	9	true	0	false	4	true
128607	424138330078125	450571640625	10	true	1	true	6	true
128605	394908046875	578654375	6	true	2	true	10	true
128603	1.10627e+16	462005859375	11	true	0	false	1	true
128602	2025136328125	566537734375	9	true	0	false	4	true
128601	19065103515625	5583589453125	9	true	1	true	4	true
128597	64488466796875	515601875	11	true	0	false	4	true
128592	4110183984375	5823312109375	7	true	0	false	2	true
128591	4270084375	57389265625	9	true	3	true	1	true
128589	4208152734375	5484895703125	8	true	7	true	2	true
128585	4380169140625	565145859375	17	true	1	true	1	true
128584	446461171875	55316890625	7	true	0	false	3	true
128583	4654288671875	5581528125	9	true	3	true	3	true
128582	47368796875	54989953125	10	true	1	true	4	true
128576	43529140625	5316353515625	6	true	1	true	4	true
128575	448044765625	5402689453125	31	true	0	false	1	true
128570	1.56551e+16	4114665234375	10	true	0	false	4	true
128569	2305976806640620	41719640625	29	true	2	true	1	true
128567	8310049438476560	4272621484375	16	true	0	false	3	true
128565	118770849609375	4379400390625	12	true	1	true	3	true
128561	1.40879e+16	3974635546875	7	true	2	true	5	true
128559	4291860546875	5904809375	16	true	0	false	3	true
128558	2564083984375	573588203125	3	true	1	true	3	true
128555	421820390625	60182546875	25	true	2	true	6	true
128553	2273386328125	5620148046875	11	true	0	false	3	true
128552	3789512890625	560616875	21	true	2	true	1	true
128551	3872462109375	5626143359375	15	true	2	true	3	true
128548	419072109375	5375244140625	8	true	1	true	1	true
128547	4191596484375	5235166015625	10	true	1	true	1	true
128544	4053124609375	5486640234375	7	true	2	true	6	true
128543	395091953125	5461011328125	9	true	0	false	4	true
128541	4096271875	558098828125	15	true	0	false	0	false
128540	423593828125	5137881640625	12	true	0	false	1	true
128538	3851004296875	5365940625	6	true	0	false	3	true
128533	32611904296875	5822559375	13	true	1	true	3	true
128532	491964140625	532562109375	8	true	0	false	4	true
128531	4869462890625	54678109375	10	true	0	false	6	true
128530	476386171875	528815546875	9	true	2	true	3	true
128525	63788818359375	4057590234375	11	true	1	true	1	true
128523	12496205078125	5410308984375	7	true	7	true	1	true
128521	46973578125	769353828125	34	true	0	false	2	true
128520	10199662109375	5350105078125	9	true	1	true	0	false
128519	1070036328125	5253842578125	21	true	0	false	1	true
128515	476384140625	5106719921875	10	true	2	true	4	true
128514	3604315234375	54900640625	10	true	0	false	4	true
128512	4957971484375	763166953125	1	true	20	true	0	false
128511	49351.25	756336484375	23	true	1	true	1	true
128507	4809992578125	49311328125	10	true	0	false	2	true
128506	30619884765625	5777206640625	12	true	1	true	1	true
128505	310210625	556701484375	20	true	0	false	0	false
128502	44331390625	4999804296875	16	true	1	true	1	true
128501	457048984375	506838359375	9	true	1	true	3	true
128500	44817953125	514179609375	35	true	0	false	1	true
128499	455292734375	527359453125	9	true	1	true	2	true
128494	131923056640625	515578515625	16	true	2	true	5	true
128493	1357876953125	5102458203125	8	true	1	true	11	true
128491	139420869140625	5234385546875	12	true	0	false	2	true
128489	154086484375	530170234375	6	true	1	true	3	true
128487	14999861328125	50392265625	17	true	1	true	0	false
128484	112873232421875	547196328125	10	true	0	false	2	true
128480	39484640625	5188584375	13	true	0	false	3	true
128479	4056562890625	5064923046875	9	true	1	true	1	true
128476	4809886328125	473127734375	4	true	0	false	5	true
128475	477686640625	459953046875	20	true	1	true	1	true
128471	461108984375	4852116796875	7	true	0	false	2	true
128469	15219044921875	491486171875	9	true	0	false	1	true
128467	3477878125	5479572265625	12	true	0	false	1	true
128466	445472119140625	422994921875	2	true	10	true	2	true
128465	5328041015625	426965703125	32	true	1	true	4	true
128461	541543603515625	4879551171875	7	true	0	false	12	true
128460	32210822265625	5669055859375	10	true	2	true	1	true
128457	4324472265625	4896523046875	14	true	1	true	1	true
128455	17796599609375	539761015625	9	true	0	false	12	true
128453	342238359375	528471875	6	true	1	true	3	true
128452	416341484375	4892279296875	7	true	0	false	3	true
128450	10968521484375	5053426171875	14	true	1	true	0	false
128449	125558427734375	496125078125	11	true	0	false	2	true
128445	4241815625	4745521484375	9	true	1	true	3	true
128443	329884453125	5563307421875	4	true	1	true	2	true
128441	1904981640625	53564125	9	true	0	false	2	true
128439	12903171875	48219671875	14	true	1	true	3	true
128437	201398515625	5382355078125	5	true	2	true	1	true
128436	656915087890625	481141484375	8	true	2	true	6	true
128435	7712310546875	4832232421875	5	true	0	false	10	true
128433	636797705078125	4663540234375	7	true	1	true	3	true
128428	3933898046875	49031765625	7	true	0	false	0	false
128427	3932398046875	501708046875	7	true	1	true	1	true
128424	106443779296875	467146640625	12	true	2	true	1	true
128423	894520703125	48927265625	4	true	3	true	0	false
128420	1189913671875	464022109375	8	true	5	true	1	true
128417	4491391796875	47449578125	6	true	1	true	5	true
128416	1635378515625	5113287890625	11	true	1	true	4	true
128415	17565033203125	5120266015625	8	true	0	false	3	true
128414	1876269140625	5198567578125	11	true	1	true	3	true
128412	1978573046875	5156756640625	5	true	1	true	3	true
128408	3729707421875	5064544140625	4	true	2	true	4	true
128406	454834765625	4612655859375	13	true	1	true	1	true
128404	327666640625	5388386328125	10	true	0	false	2	true
128401	202123515625	50231.5	3	true	0	false	1	true
128399	4652434765625	781326484375	3	true	2	true	7	true
128398	2922241015625	5277626171875	11	true	0	false	1	true
128397	30506103515625	5292984375	8	true	0	false	0	false
128394	21552384765625	4826992578125	11	true	1	true	1	true
128393	21356896484375	4948020703125	12	true	1	true	0	false
128390	18112572265625	499217109375	6	true	0	false	1	true
128388	439863671875	4578033203125	4	true	0	false	1	true
128386	16630498046875	4839411328125	6	true	0	false	1	true
128383	21729388671875	532420546875	7	true	2	true	3	true
128381	23557373046875	54408078125	5	true	0	false	1	true
128380	17056685546875	497092734375	10	true	0	false	1	true
128377	2778769921875	554035234375	6	true	2	true	1	true
128375	3529098046875	484415546875	3	true	0	false	1	true
128373	3603890625	5201812109375	8	true	0	false	2	true
128372	2464480078125	5522938671875	9	true	1	true	1	true
128370	19569876953125	4716139453125	6	true	0	false	1	true
128368	2274998828125	4979203125	1	true	0	false	1	true
128366	334507421875	4918927734375	7	true	0	false	1	true
128363	17623998046875	4750180078125	9	true	0	false	1	true
128358	24137662109375	477595390625	7	true	0	false	11	true
128357	247497578125	458196953125	2	true	9	true	0	false
128355	247006875	5026551953125	4	true	3	true	1	true
128353	22570982421875	4822296484375	11	true	0	false	0	false
128350	8712884765625	4424960546875	7	true	0	false	1	true
128349	674419775390625	4397876171875	43	true	1	true	0	false
128348	9206640625	4617991015625	14	true	1	true	3	true
128347	818133203125	45783265625	18	true	1	true	1	true
128342	3772380078125	46724734375	8	true	1	true	1	true
128341	365297109375	4697459375	14	true	1	true	1	true
128338	151366279296875	4656210546875	3	true	0	false	3	true
128337	140189306640625	453935546875	4	true	7	true	0	false
128336	1.33032e+16	3740532421875	3	true	1	true	1	true
128335	1.21117e+16	3508872265625	22	true	2	true	3	true
128334	17205814453125	46029484375	6	true	0	false	4	true
128332	134702841796875	4666967578125	3	true	6	true	1	true
128326	540752587890625	405176484375	44	true	1	true	4	true
128325	54788173828125	4058194140625	38	true	1	true	3	true
128321	383597734375	476240625	11	true	0	false	1	true
128320	766346484375	41744453125	9	true	1	true	1	true
128318	39791421875	473396015625	6	true	0	false	2	true
128313	25173958984375	5298051171875	5	true	0	false	0	false
128312	27047060546875	509739375	5	true	15	true	1	true
128311	27301662109375	5058660546875	24	true	0	false	0	false
128309	189916328125	4461299609375	6	true	2	true	0	false
128305	330471875	4762801171875	8	true	1	true	0	false
128304	3134352734375	513415546875	8	true	2	true	2	true
128303	3160433984375	5053157421875	20	true	1	true	1	true
128301	265927578125	4922019921875	3	true	1	true	3	true
128298	41522796875	44377265625	7	true	0	false	3	true
128297	4301624609375	440512734375	8	true	0	false	1	true
128293	11727146484375	45385578125	5	true	5	true	0	false
128292	143752275390625	4333265625	37	true	0	false	0	false
128291	135243876953125	439278359375	9	true	0	false	1	true
128290	363088046875	4499103125	18	true	0	false	0	false
128287	139733369140625	4208750390625	11	true	0	false	0	false
128286	124814775390625	4324991796875	9	true	0	false	0	false
128281	19525083984375	427385390625	15	true	2	true	0	false
128279	4719036328125	446666953125	4	true	0	false	0	false
128278	1046547265625	41815046875	6	true	2	true	0	false
128275	4473648828125	439051328125	14	true	0	false	3	true
128273	493228125	4440228515625	10	true	0	false	5	true
128272	4785675390625	4124934765625	3	true	1	true	2	true
128271	466520703125	4295182421875	7	true	0	false	1	true
128270	481751328125	382126640625	4	true	0	false	2	true
128269	458700234375	3941066015625	7	true	0	false	2	true
128267	463235546875	41447890625	10	true	0	false	4	true
128266	4314171875	4120933203125	10	true	0	false	0	false
128262	1579626171875	423259453125	10	true	0	false	0	false
128261	158035810546875	4099019140625	9	true	2	true	2	true
128260	17458587890625	418170234375	3	true	3	true	0	false
128256	4174916015625	4083379296875	7	true	0	false	2	true
128251	440018671875	3904155859375	5	true	1	true	0	false
128249	4525993359375	3610241796875	5	true	0	false	0	false
128245	3865737890625	4444034375	2	true	0	false	0	false
128244	1029390234375	3996623828125	6	true	1	true	1	true
128243	131977900390625	401830546875	5	true	0	false	1	true
128239	3792258203125	418951875	6	true	0	false	1	true
128238	28581056640625	4904485546875	9	true	0	false	0	false
128237	29169953125	482695234375	17	true	1	true	0	false
128236	468695947265625	3479215625	16	true	0	false	0	false
128235	416566650390625	363841875	9	true	2	true	0	false
128231	4815056640625	3850597265625	3	true	0	false	3	true
128229	3393437255859370	339906015625	5	true	1	true	1	true
128228	69101044921875	372070625	2	true	0	false	2	true
128225	2160761328125	459486953125	5	true	0	false	0	false
128224	86665263671875	3605842578125	13	true	2	true	1	true
128223	96648876953125	357540390625	31	true	1	true	1	true
128221	101758603515625	3488905859375	7	true	0	false	2	true
128220	84243701171875	3885055078125	6	true	1	true	0	false
128214	3862176953125	392341015625	7	true	0	false	0	false
128213	37862265625	4039018359375	12	true	1	true	0	false
128209	23954984375	4477639453125	8	true	2	true	0	false
128207	26892185546875	474450078125	5	true	1	true	0	false
128206	3178959375	4420171484375	5	true	0	false	0	false
128205	3393742578125	4404108984375	32	true	0	false	0	false
128202	42910849609375	29932564453125	14	true	0	false	1	true
128201	48924521484375	30285533203125	12	true	0	false	5	true
128199	326579931640625	30489015625	16	true	1	true	2	true
128197	3228623046875	2954509765625	10	true	0	false	1	true
128194	1.509e+16	27320953125	2	true	0	false	0	false
128193	5750598754882810	2787198828125	1	true	9	true	2	true
128190	27828232421875	26299900390625	10	true	1	true	0	false
128189	395936279296875	266271328125	6	true	3	true	1	true
128185	1.29702e+16	301136328125	6	true	2	true	1	true
128183	1.29497e+16	31839671875	9	true	1	true	4	true
128181	1853201171875	23581962890625	3	true	1	true	1	true
128179	333519453125	411219765625	3	true	0	false	0	false
128175	3591012109375	42877671875	7	true	1	true	0	false
128173	36916796875	24636625	5	true	1	true	0	false
128172	75492705078125	3260778125	2	true	0	false	0	false
128171	7275029296875	31491068359375	10	true	0	false	0	false
128167	2909513427734370	2159126171875	5	true	0	false	2	true
128165	314524296875	4063215625	2	true	0	false	0	false
128164	479324609375	34754453125	6	true	0	false	2	true
128161	2902444921875	464889921875	33	true	1	true	1	true
128159	407782890625	3753176171875	4	true	0	false	1	true
128158	376204609375	36935421875	20	true	1	true	1	true
128157	3667371484375	376073671875	16	true	1	true	0	false
128154	112389287109375	31603126953125	4	true	2	true	0	false
128151	490905078125	3330319140625	6	true	4	true	0	false
128150	1233053515625	3560203515625	26	true	2	true	11	true
128149	121763466796875	3529893359375	10	true	2	true	4	true
128148	133802724609375	367822890625	4	true	1	true	0	false
128146	13692982421875	342127734375	1	true	0	false	1	true
128143	3391279296875	3843767578125	17	true	1	true	1	true
128140	4324973828125	3146699609375	6	true	1	true	0	false
128139	447043203125	3326953515625	12	true	1	true	0	false
128138	4406060546875	27002486328125	15	true	0	false	0	false
128137	4475319921875	28078125	7	true	1	true	0	false
128131	28194447265625	3951965234375	21	true	1	true	1	true
128128	25687560546875	4131700390625	18	true	0	false	0	false
128127	2758052734375	41787625	3	true	3	true	0	false
128125	24338541015625	4038287890625	1	true	0	false	0	false
128124	26724263671875	376487578125	11	true	1	true	0	false
128123	2658357421875	3830816015625	19	true	1	true	0	false
128119	27899861328125	43986421875	2	true	0	false	1	true
128118	3154430859375	3865846875	6	true	0	false	2	true
128113	10651150390625	3666440625	8	true	0	false	0	false
128111	627333056640625	2778932421875	31	true	1	true	7	true
128110	2150484765625	4091331640625	3	true	17	true	0	false
128109	20694107421875	393504375	4	true	1	true	0	false
128106	2855860546875	3760463671875	3	true	9	true	0	false
128103	4112259375	35444109375	3	true	0	false	1	true
128101	753387744140625	25682134765625	7	true	0	false	0	false
128100	4836173046875	3127516796875	9	true	1	true	1	true
128099	491672734375	29613845703125	2	true	0	false	1	true
128096	798415087890625	22708822265625	8	true	1	true	0	false
128093	8249232177734370	19806302734375	8	true	0	false	1	true
128091	1872108984375	38249671875	4	true	0	false	0	false
128089	30923052734375	3664177734375	6	true	0	false	1	true
128087	4108012890625	328163203125	11	true	1	true	0	false
128085	156347255859375	3663826171875	7	true	0	false	0	false
128084	32398005859375	31519021484375	8	true	1	true	0	false
128083	314689921875	3277962890625	32	true	1	true	0	false
128081	3279581640625	3498284375	5	true	0	false	0	false
128079	99506650390625	2467155078125	2	true	1	true	3	true
128077	301552578125	325667890625	8	true	1	true	0	false
128074	4481076953125	25890375	4	true	0	false	0	false
128072	4844157421875	26407435546875	13	true	0	false	0	false
128071	4780298046875	2696045703125	18	true	0	false	0	false
128068	407005703125	27231150390625	2	true	9	true	0	false
128067	4152890625	27979546875	11	true	0	false	0	false
128063	4031780859375	31565859375	16	true	1	true	0	false
128061	22379466796875	3716891796875	5	true	1	true	1	true
128059	2552553466796870	16762359375	8	true	0	false	2	true
128058	2613557421875	346458359375	6	true	0	false	0	false
128057	27907181640625	3354528125	18	true	0	false	0	false
128055	28920931640625	3518663671875	11	true	0	false	0	false
128052	3005121484375	29712423828125	18	true	0	false	0	false
128051	2856655859375	3057873828125	8	true	0	false	0	false
128046	38069921875	277117421875	35	true	1	true	0	false
128045	3943805859375	2847476171875	17	true	0	false	0	false
128044	7990018920898430	13415376953125	2	true	1	true	0	false
128043	26175654296875	1446397265625	5	true	0	false	0	false
128042	390198125	30273501953125	5	true	0	false	0	false
128036	16452361328125	3127392578125	13	true	0	false	1	true
128035	1747908203125	31924849609375	19	true	0	false	0	false
128034	2548623046875	31569703125	1	true	0	false	0	false
128033	21362142578125	322509140625	1	true	0	false	0	false
128032	4784384765625	232016875	24	true	1	true	1	true
128031	4838314453125	236231015625	3	true	6	true	0	false
128029	202987265625	347969296875	1	true	0	false	0	false
128023	3933883544921870	19898013671875	3	true	0	false	0	false
128020	9493759765625	2136540625	7	true	1	true	0	false
128019	86502509765625	20989142578125	21	true	0	false	0	false
128015	4452548046875	2352209765625	9	true	1	true	0	false
128014	474406591796875	17848228515625	11	true	2	true	0	false
128013	62959814453125	16892109375	11	true	0	false	0	false
128009	3480963671875	2657467578125	2	true	0	false	0	false
128008	16644689453125	239506796875	7	true	0	false	0	false
128007	149745634765625	234796640625	2	true	1	true	10	true
128006	144778310546875	25817796875	45	true	1	true	0	false
128005	16176083984375	25942251953125	1	true	0	false	1	true
128001	176638046875	275856875	1	true	11	true	0	false
128000	1937774609375	265376796875	8	true	0	false	0	false
127999	18183583984375	26021146484375	14	true	1	true	1	true
127995	132208271484375	268212890625	21	true	0	false	0	false
127993	14909857421875	21204916015625	6	true	1	true	0	false
127991	20889640625	2464974609375	20	true	1	true	0	false
127990	2892034765625	243220625	7	true	0	false	0	false
127989	291897734375	23178998046875	14	true	0	false	0	false
127986	29740390625	2013453515625	8	true	0	false	0	false
127984	3298187890625	19461412109375	1	true	0	false	0	false
127983	3316263671875	21798861328125	1	true	0	false	3	true
127978	3627619140625	235132734375	2	true	0	false	0	false
127977	37191	2148657421875	17	true	1	true	0	false
127974	4410906640625	18843216796875	8	true	0	false	0	false
127973	424505234375	19363119140625	14	true	0	false	0	false
127971	4477480859375	208178046875	16	true	0	false	0	false
127968	4750893359375	2040751171875	18	true	0	false	0	false
127966	3136905078125	26182326171875	15	true	0	false	0	false
127965	32184470703125	2902091796875	6	true	0	false	1	true
127962	4079880078125	226897578125	2	true	1	true	0	false
127960	24408380859375	2555932421875	3	true	0	false	0	false
127959	251403125	22732951171875	9	true	0	false	0	false
127957	27593185546875	27277140625	22	true	0	false	0	false
127954	91322880859375	16550646484375	6	true	1	true	0	false
127953	101435595703125	1585588671875	17	true	0	false	0	false
127948	5425865234375	1135388671875	37	true	1	true	9	true
127947	55561806640625	112015927734375	32	true	1	true	9	true
127945	38502314453125	95835068359375	7	true	1	true	2	true
127943	261648583984375	11259158203125	17	true	0	false	0	false
127941	9759989013671870	8445232421875	6	true	0	false	0	false
127938	394364921875	16547669921875	34	true	1	true	0	false
127937	3933682421875	1649966015625	34	true	1	true	0	false
127935	3906793359375	1810673828125	11	true	0	false	0	false
127934	388410234375	13795271484375	12	true	1	true	0	false
127933	384173984375	13265556640625	11	true	0	false	0	false
127928	764497265625	9905640625	8	true	0	false	1	true
127925	7006384765625	131081669921875	7	true	0	false	0	false
127924	1799596484375	18363072265625	9	true	0	false	0	false
127923	17399005859375	18763029296875	13	true	0	false	0	false
127921	18215330078125	1711846484375	1	true	4	true	0	false
127920	1578210546875	1833100390625	21	true	1	true	0	false
127918	1866373828125	19839318359375	17	true	0	false	0	false
127915	15839568359375	149305009765625	28	true	0	false	0	false
127914	233685546875	21996435546875	11	true	1	true	1	true
127913	2387178515625	208332890625	20	true	1	true	0	false
127911	19567865234375	17443541015625	7	true	2	true	0	false
127906	117723857421875	152042099609375	0	false	6	true	0	false
127905	13586287109375	15047150390625	7	true	0	false	0	false
127902	3608020703125	133152001953125	6	true	0	false	0	false
127901	359160390625	148803662109375	11	true	0	false	0	false
127899	354314453125	16845451171875	7	true	0	false	0	false
127898	374051875	16309072265625	32	true	1	true	0	false
127894	61704296875	5976736328125	12	true	0	false	0	false
127891	136677666015625	1279022265625	7	true	0	false	0	false
127890	251884453125	16979181640625	17	true	0	false	0	false
127889	25178498046875	1738380078125	5	true	1	true	0	false
127885	3696060546875	102715166015625	4	true	0	false	1	true
127884	491394765625	17873080078125	37	true	1	true	1	true
127883	48561984375	161771064453125	3	true	2	true	0	false
127880	105643701171875	128249560546875	1	true	4	true	0	false
127879	1012440234375	135998564453125	27	true	1	true	1	true
127878	11966974609375	1047777734375	0	false	4	true	0	false
127877	122011337890625	1106511328125	13	true	0	false	0	false
127872	27967443359375	10528509765625	9	true	1	true	0	false
127871	2623985546875	11593646484375	9	true	0	false	0	false
127869	277823359375	7878482421875	11	true	1	true	1	true
127867	27979181640625	160281328125	11	true	0	false	0	false
127864	29225728515625	116189541015625	12	true	0	false	0	false
127863	302331484375	109401005859375	0	false	8	true	0	false
127862	3347198828125	136754140625	20	true	0	false	0	false
127861	3349027734375	137954140625	19	true	0	false	0	false
127852	21553333984375	1544455859375	18	true	0	false	0	false
127851	2242812890625	143497412109375	13	true	1	true	13	true
127849	3681918212890620	552202197265625	9	true	1	true	1	true
127845	15207201171875	78520849609375	6	true	0	false	2	true
127841	43722828125	154819541015625	17	true	1	true	1	true
127840	3658599548339840	243520703125	14	true	0	false	1	true
127839	3299078063964840	2390462890625	16	true	0	false	1	true
127838	1349755126953120	8650755615234370	48	true	1	true	11	true
127835	2203861083984370	26625048828125	12	true	0	false	0	false
127831	175622421875	137276064453125	13	true	1	true	0	false
127829	3828052734375	7857759765625	23	true	0	false	0	false
127827	3377872265625	105773896484375	11	true	1	true	0	false
127825	440173828125	118658505859375	19	true	0	false	0	false
127824	9164796875	1.85932e+16	0	false	0	false	9	true
127820	19451376953125	10382466796875	30	true	1	true	0	false
127819	19815615234375	96882041015625	10	true	0	false	1	true
127817	1966509765625	114148037109375	12	true	0	false	0	false
127814	1157985546875	4761014099121090	25	true	0	false	0	false
127813	115330556640625	4487406311035150	27	true	0	false	0	false
127811	1153537890625	5251030883789060	26	true	0	false	0	false
127810	4786871875	109981728515625	21	true	1	true	0	false
127809	4840759765625	11383740234375	10	true	1	true	0	false
127805	13606185546875	1.56119e+16	8	true	0	false	0	false
127803	46215046875	801955859375	18	true	0	false	0	false
127793	3644975390625	772383935546875	1	true	3	true	0	false
127792	17207716796875	777523291015625	14	true	0	false	0	false
127791	18000974609375	71496962890625	15	true	0	false	0	false
127789	16676857421875	855720703125	12	true	0	false	0	false
127784	4275494140625	59231533203125	25	true	0	false	0	false
127782	3954008984375	34366484375	1	true	4	true	0	false
127781	38843984375	275438330078125	17	true	0	false	0	false
127780	43839875	3329428466796870	37	true	1	true	0	false
127779	4428934375	4033399658203120	22	true	0	false	0	false
127778	414386484375	1.43911e+16	0	false	26	true	0	false
127777	39964.5	136885498046875	22	true	0	false	0	false
127776	4252898046875	3157477783203120	62	true	1	true	1	true
127773	3879955078125	42226572265625	13	true	1	true	0	false
127765	135072783203125	3927967041015620	12	true	0	false	0	false
127764	349013125	1.57261e+16	8	true	1	true	1	true
127763	3427316015625	313311083984375	5	true	0	false	0	false
127761	31529419921875	41289892578125	16	true	1	true	0	false
127758	214832265625	44014609375	35	true	1	true	2	true
127757	19993650390625	30297626953125	0	false	13	true	0	false
127756	4879656640625	2497062744140620	45	true	0	false	0	false
127755	489548515625	512861767578125	26	true	0	false	0	false
127752	27508107421875	3042390869140620	6	true	0	false	0	false
127751	28253849609375	35383232421875	11	true	0	false	0	false
127743	30317341796875	4724790344238280	12	true	0	false	0	false
127741	1834458203125	661163818359375	25	true	0	false	0	false
