# Supplementary material for: A Novel Liquid Biopsy Method Based on Specific Combinations of Vesicular Markers Allows Us to Discriminate Prostate Cancer from Hyperplasia
Source: Cells. 2024 Jul 31;13(15):1286. doi: 10.3390/cells13151286 (PMC11311686; doi:10.3390/cells13151286)
Supplement: Supplementary file 1 [file cells-13-01286-s001.zip › Dataset S1-Raw data CODI BiliGeCT Prostata/Raw data CODI BiliGeCT Prostata/100223_STAT3_Cyclin_D1_IIIexp_PR20-11__N1__counting_scatter.xlsx]

## Sheet: 100223_STAT3_Cyclin_D1_IIIexp_P
counting parameters
radius (nm)	300
bin width (nm)	20
locs in bin threshold	1
active channels
channel name	channel reference	min	max
Channel 0	ch0	1	10000000
Channel 1	ch1	1	10000000
Channel 2	ch2	1	10000000
clusters are positive for a channel if their counts fall within min (inclusive) and max (exclusive) for that channel
	population phenotypes	number of clusters
triple positive	Channel 0, Channel 1, Channel 2	1
double positive	Channel 0, Channel 1	0
double positive	Channel 0, Channel 2	17
double positive	Channel 1, Channel 2	0
single positive	Channel 0	43
single positive	Channel 1	1
single positive	Channel 2	6
	total positive clusters	68
9 clusters were negative for every channel
all positive clusters are listed here
columns show counts and positivity for channels with thresholds switched on
to see the full data including negative clusters please export a csv from the counting histogram rather than the counting scatter plot
cluster id	centroid x (nm)	centroid y (nm)	count for Channel 0	positive for Channel 0	count for Channel 1	positive for Channel 1	count for Channel 2	positive for Channel 2
6381	144761162109375	76494390625	0	false	1	true	0	false
6380	7291349609375	762693203125	0	false	0	false	2	true
6379	749915087890625	73050484375	0	false	0	false	1	true
6367	2533580859375	745795859375	5	true	0	false	0	false
6366	4181423828125	793846171875	31	true	0	false	0	false
6365	4179355859375	79288234375	31	true	0	false	0	false
6364	372634921875	7745421875	37	true	0	false	2	true
6363	3811308203125	762150546875	28	true	0	false	1	true
6361	26858779296875	778654921875	26	true	0	false	1	true
6360	3523819140625	7340278125	13	true	0	false	0	false
6359	3382173046875	740180234375	9	true	0	false	1	true
6358	3538365625	762460625	27	true	0	false	0	false
6357	3495516015625	783128515625	16	true	0	false	1	true
6353	4036989453125	760389921875	27	true	0	false	1	true
6351	409449765625	780018125	20	true	0	false	0	false
6349	4021162109375	737575546875	13	true	0	false	0	false
6343	37222140625	71457671875	0	false	0	false	2	true
6340	4601785546875	65404171875	27	true	0	false	0	false
6339	4605400390625	654629140625	28	true	0	false	0	false
6337	2695922265625	70193390625	12	true	0	false	1	true
6336	30970357421875	74769484375	0	false	0	false	2	true
6330	4470635546875	708681328125	23	true	0	false	0	false
6329	436143203125	7051178125	21	true	0	false	0	false
6327	4279837109375	703302578125	20	true	0	false	0	false
6324	4391863671875	695484140625	11	true	0	false	2	true
6323	4305362890625	686398984375	14	true	0	false	0	false
6318	4393173046875	733421171875	23	true	0	false	1	true
6317	439355859375	73421.25	26	true	0	false	0	false
6316	4379091796875	678524765625	24	true	0	false	0	false
6315	4493146875	66889046875	24	true	0	false	0	false
6313	445355703125	655597421875	15	true	0	false	0	false
6311	4692307421875	657455703125	11	true	0	false	0	false
6310	4788184375	68638484375	15	true	0	false	1	true
6309	4713605078125	684088828125	13	true	0	false	0	false
6305	4888551171875	697840546875	21	true	0	false	1	true
6303	425247734375	670099375	28	true	0	false	0	false
6302	460114296875	689120078125	26	true	0	false	0	false
6299	484280234375	6436471484375	21	true	0	false	1	true
6297	4709598046875	701268671875	15	true	0	false	1	true
6293	4381612890625	745174140625	32	true	0	false	2	true
6286	485291484375	600786171875	19	true	0	false	0	false
6285	482015234375	60920390625	11	true	0	false	1	true
6284	4061064453125	684931171875	30	true	0	false	0	false
6282	48529875	7551196875	16	true	0	false	0	false
6281	4839841015625	743780234375	30	true	0	false	0	false
6280	4783795703125	5823520703125	14	true	0	false	0	false
6277	4941563671875	76870390625	23	true	0	false	0	false
6273	4887863671875	5674448046875	26	true	0	false	0	false
6272	45717625	6181800390625	0	false	0	false	2	true
6266	359722109375	6469837109375	24	true	0	false	0	false
6265	3648708203125	6734903125	21	true	0	false	0	false
6264	4176211328125	6253262109375	14	true	0	false	0	false
6263	395740546875	641698125	33	true	0	false	2	true
6255	24273908203125	67444515625	11	true	0	false	0	false
6253	4476454296875	56899875	14	true	0	false	0	false
6251	19532396484375	683951171875	10	true	1	true	1	true
6245	3717532421875	6130010546875	10	true	0	false	0	false
6244	419070546875	5261740625	0	false	0	false	1	true
6242	47689234375	517144296875	10	true	0	false	0	false
6241	449388828125	502848203125	14	true	0	false	0	false
6239	4933637109375	46099203125	18	true	0	false	0	false
6231	46415875	402624453125	18	true	0	false	1	true
6230	4708100390625	369134609375	9	true	0	false	0	false
6229	4845582421875	343845390625	15	true	0	false	0	false
6225	4765367578125	27937490234375	14	true	0	false	0	false
6223	33817171875	445841328125	13	true	0	false	0	false
6220	329981015625	117624755859375	9	true	0	false	0	false
6217	157505732421875	6676707763671870	13	true	0	false	0	false
