# Supplementary material for: A Novel Liquid Biopsy Method Based on Specific Combinations of Vesicular Markers Allows Us to Discriminate Prostate Cancer from Hyperplasia
Source: Cells. 2024 Jul 31;13(15):1286. doi: 10.3390/cells13151286 (PMC11311686; doi:10.3390/cells13151286)
Supplement: Supplementary file 1 [file cells-13-01286-s001.zip › Dataset S1-Raw data CODI BiliGeCT Prostata/Raw data CODI BiliGeCT Prostata/100223_STAT3_Cyclin_D1_IIIexp_PR20-11__P1-1__counting_scatter.xlsx]

## Sheet: 100223_STAT3_Cyclin_D1_IIIexp_P
counting parameters
radius (nm)	300
bin width (nm)	20
locs in bin threshold	1
active channels
channel name	channel reference	min	max
Channel 0	ch0	1	10000000
Channel 1	ch1	1	10000000
Channel 2	ch2	1	10000000
clusters are positive for a channel if their counts fall within min (inclusive) and max (exclusive) for that channel
	population phenotypes	number of clusters
triple positive	Channel 0, Channel 1, Channel 2	345
double positive	Channel 0, Channel 1	45
double positive	Channel 0, Channel 2	247
double positive	Channel 1, Channel 2	4
single positive	Channel 0	68
single positive	Channel 1	3
single positive	Channel 2	13
	total positive clusters	725
5 clusters were negative for every channel
all positive clusters are listed here
columns show counts and positivity for channels with thresholds switched on
to see the full data including negative clusters please export a csv from the counting histogram rather than the counting scatter plot
cluster id	centroid x (nm)	centroid y (nm)	count for Channel 0	positive for Channel 0	count for Channel 1	positive for Channel 1	count for Channel 2	positive for Channel 2
82778	99937060546875	780746640625	17	true	1	true	9	true
82777	10913978515625	78096375	15	true	4	true	10	true
82776	84881455078125	784023984375	21	true	0	false	10	true
82774	97667216796875	762397578125	16	true	9	true	7	true
82773	10094994140625	76936.75	16	true	0	false	10	true
82772	146535869140625	78026609375	13	true	1	true	6	true
82771	155294033203125	774272734375	14	true	2	true	7	true
82768	138102626953125	770117265625	18	true	0	false	16	true
82767	13301755859375	7683553125	12	true	1	true	14	true
82766	1200373828125	768012109375	14	true	0	false	12	true
82765	126615625	768231328125	21	true	0	false	6	true
82763	744811767578125	769288203125	15	true	0	false	6	true
82759	1356063671875	78068265625	14	true	4	true	5	true
82757	128911298828125	778611796875	16	true	2	true	7	true
82755	1281069921875	784971875	11	true	5	true	10	true
82751	161004501953125	766371875	15	true	1	true	10	true
82749	11963576171875	789899140625	9	true	3	true	9	true
82748	23129052734375	709920859375	16	true	0	false	12	true
82747	3017252685546870	716290390625	21	true	1	true	4	true
82745	266735693359375	726922265625	19	true	1	true	7	true
82743	3743826904296870	736163203125	20	true	0	false	11	true
82742	90897060546875	77308.25	10	true	1	true	9	true
82740	4789296875	747977265625	8	true	11	true	5	true
82739	537952734375	75224890625	11	true	1	true	12	true
82737	117448349609375	78192359375	15	true	1	true	7	true
82736	16578837890625	7414378125	17	true	3	true	9	true
82735	157796318359375	736364921875	19	true	1	true	6	true
82733	457705126953125	754280234375	15	true	2	true	12	true
82731	16397060546875	720517890625	14	true	0	false	9	true
82730	17019939453125	75724625	15	true	0	false	2	true
82723	571777294921875	765606875	12	true	0	false	10	true
82721	164218671875	727439765625	20	true	3	true	6	true
82719	53020380859375	7312259375	7	true	0	false	9	true
82718	3748390869140620	75669453125	19	true	2	true	5	true
82717	26096025390625	756846015625	12	true	3	true	8	true
82715	15557654296875	79186796875	15	true	3	true	8	true
82712	56474853515625	721005078125	13	true	1	true	8	true
82710	7556459350585930	731025234375	13	true	1	true	8	true
82709	1.77e+16	739614296875	14	true	2	true	7	true
82706	26896650390625	744144765625	13	true	0	false	5	true
82701	70045947265625	783481953125	9	true	1	true	7	true
82699	17272966796875	772282109375	13	true	1	true	9	true
82697	4092389892578120	72299890625	14	true	1	true	10	true
82696	1.41719e+16	750076171875	14	true	3	true	5	true
82695	7395191040039060	754799375	20	true	0	false	9	true
82691	47620234375	717542421875	11	true	1	true	7	true
82689	393766552734375	76566625	11	true	1	true	8	true
82684	109097841796875	723583984375	11	true	0	false	14	true
82683	11415337890625	72504234375	24	true	1	true	6	true
82681	128788759765625	792714609375	22	true	4	true	4	true
82679	98665048828125	724383359375	11	true	2	true	9	true
82675	63856123046875	770698046875	21	true	0	false	5	true
82673	108640244140625	77276109375	13	true	0	false	6	true
82671	84765546875	731062265625	15	true	0	false	10	true
82667	102348701171875	74304203125	15	true	1	true	7	true
82665	111449853515625	73233359375	24	true	0	false	6	true
82664	692596337890625	74099953125	8	true	17	true	4	true
82663	68575654296875	740655625	7	true	15	true	4	true
82662	29141416015625	695935234375	13	true	2	true	5	true
82661	2068354248046870	698067890625	17	true	1	true	3	true
82660	128174765625	74774109375	20	true	2	true	4	true
82659	13544376953125	7508309375	10	true	2	true	7	true
82658	78733271484375	742609609375	16	true	1	true	9	true
82656	851707421875	750268203125	17	true	1	true	7	true
82654	125968359375	731081484375	18	true	6	true	4	true
82653	132685048828125	73166296875	17	true	3	true	4	true
82651	23058837890625	68720265625	15	true	1	true	19	true
82650	138641103515625	727582421875	18	true	2	true	6	true
82645	4022861083984370	7045565625	13	true	6	true	5	true
82644	13524673828125	76037578125	15	true	1	true	6	true
82639	76366396484375	7576334375	17	true	1	true	4	true
82633	14627056640625	75422171875	15	true	1	true	3	true
82632	109711259765625	79331953125	16	true	1	true	9	true
82630	144664501953125	7397146875	16	true	1	true	0	false
82627	610902392578125	74581359375	11	true	1	true	9	true
82623	505922705078125	774078984375	13	true	0	false	9	true
82621	103987587890625	71328171875	14	true	4	true	2	true
82617	62657568359375	727923359375	10	true	0	false	12	true
82613	62699296875	70965625	9	true	0	false	9	true
82612	17820908203125	740244140625	9	true	2	true	10	true
82611	1729275390625	7296865625	14	true	1	true	5	true
82610	1792729296875	71660671875	19	true	0	false	2	true
82607	18114998046875	75165671875	11	true	1	true	6	true
82604	18811	779528828125	8	true	3	true	8	true
82603	1827688671875	7856609375	15	true	0	false	7	true
82602	18951904296875	77173453125	12	true	2	true	6	true
82601	18146802734375	766419609375	17	true	1	true	5	true
82599	19218408203125	789861953125	12	true	2	true	6	true
82596	2100323046875	7484596875	22	true	0	false	7	true
82595	2044594921875	740226484375	19	true	2	true	9	true
82593	20262.75	782260703125	10	true	2	true	9	true
82592	1965431640625	753205390625	14	true	3	true	4	true
82590	18999142578125	74248625	16	true	1	true	6	true
82588	181608359375	792747578125	11	true	2	true	7	true
82585	773572998046875	6852640625	11	true	1	true	6	true
82580	20638666015625	7207621875	13	true	3	true	5	true
82579	20230427734375	708641953125	15	true	0	false	4	true
82571	20564654296875	79073921875	15	true	2	true	6	true
82569	214841328125	710276171875	12	true	2	true	8	true
82567	1513134521484370	6749346875	13	true	2	true	4	true
82566	17111494140625	784034453125	10	true	2	true	10	true
82565	1677929296875	79200.25	14	true	0	false	11	true
82562	3128491455078120	673988046875	11	true	0	false	12	true
82561	408875048828125	675407734375	13	true	0	false	8	true
82559	148672041015625	723170078125	13	true	1	true	6	true
82556	14762478515625	71087921875	15	true	1	true	7	true
82555	141887705078125	714548671875	14	true	1	true	5	true
82549	63224150390625	7370996875	14	true	0	false	4	true
82547	82766826171875	710001328125	8	true	1	true	7	true
82545	157294208984375	71040703125	14	true	1	true	4	true
82544	23370373046875	7712440625	22	true	2	true	5	true
82543	23001341796875	7680128125	24	true	2	true	6	true
82541	2242111328125	765060625	11	true	4	true	8	true
82540	25155841796875	774858203125	13	true	1	true	12	true
82539	2416399609375	776313125	12	true	0	false	10	true
82536	22668005859375	777021328125	14	true	2	true	15	true
82533	23770177734375	790212578125	13	true	0	false	9	true
82530	2246708984375	79200453125	8	true	1	true	5	true
82529	2257380078125	78554453125	12	true	1	true	9	true
82525	9397941284179680	700487734375	11	true	1	true	5	true
82524	2231282421875	74603359375	16	true	1	true	6	true
82523	218266640625	75466765625	16	true	0	false	8	true
82520	213591171875	77304046875	10	true	1	true	7	true
82515	18856935546875	6982590625	11	true	2	true	6	true
82511	21743130859375	785196328125	12	true	1	true	10	true
82508	97645126953125	694247578125	11	true	0	false	4	true
82507	1051826171875	702040390625	12	true	0	false	9	true
82506	129693466796875	71646421875	8	true	2	true	8	true
82505	12105828125	710896953125	12	true	2	true	6	true
82504	200467734375	689709453125	16	true	1	true	4	true
82501	116945810546875	696311171875	14	true	1	true	5	true
82495	127193271484375	6800996875	14	true	2	true	3	true
82493	453273193359375	662396171875	10	true	2	true	3	true
82489	25691193359375	79209484375	12	true	0	false	6	true
82488	4651033630371090	766662578125	13	true	0	false	9	true
82487	711093017578125	777482890625	10	true	2	true	10	true
82484	1911420703125	722574296875	14	true	3	true	8	true
82483	19385263671875	7314084375	15	true	4	true	11	true
82479	18802998046875	709118828125	10	true	0	false	8	true
82477	2655415625	782951875	12	true	0	false	2	true
82476	309545625	766427109375	10	true	1	true	7	true
82475	31934818359375	771875234375	23	true	0	false	6	true
82473	30086181640625	768361171875	13	true	1	true	10	true
82472	29395607421875	763965546875	13	true	0	false	7	true
82471	2918690625	75899078125	14	true	4	true	10	true
82470	28349962890625	759341171875	16	true	1	true	5	true
82467	29217375	74434296875	22	true	0	false	1	true
82463	29519220703125	775770078125	16	true	2	true	4	true
82461	28376.75	786918671875	6	true	0	false	7	true
82460	266415234375	76611234375	7	true	1	true	5	true
82454	26742509765625	727246796875	53	true	3	true	27	true
82453	26575759765625	72736671875	50	true	3	true	28	true
82452	25878640625	742287421875	13	true	3	true	1	true
82451	2696408203125	74755765625	8	true	2	true	5	true
82445	32599859375	765996640625	8	true	2	true	8	true
82443	30621046875	7851521875	8	true	4	true	9	true
82442	109191630859375	67863359375	9	true	1	true	8	true
82441	98285361328125	681890234375	12	true	1	true	12	true
82439	95797861328125	674356171875	15	true	2	true	4	true
82437	11928001953125	672956171875	13	true	2	true	10	true
82434	399204248046875	790588203125	9	true	0	false	8	true
82433	488968505859375	790063984375	10	true	1	true	8	true
82431	2557316162109370	787603984375	9	true	0	false	7	true
82430	23324955078125	72637734375	11	true	1	true	6	true
82429	24464109375	71610.75	9	true	1	true	3	true
82428	22351205078125	70776828125	7	true	0	false	12	true
82427	23451748046875	708320703125	32	true	2	true	11	true
82422	2234829296875	719766875	11	true	0	false	6	true
82421	2211622265625	72711	14	true	2	true	3	true
82419	22298779296875	734265234375	12	true	1	true	2	true
82418	24285974609375	695013125	9	true	3	true	6	true
82411	54758955078125	78569	12	true	0	false	5	true
82410	1.03221e+16	662364375	16	true	2	true	5	true
82409	1.91904e+16	66471484375	8	true	2	true	13	true
82406	3260123046875	748028828125	12	true	1	true	7	true
82405	332460859375	731734453125	2	true	3	true	11	true
82404	31779197265625	757198203125	13	true	2	true	9	true
82399	283555234375	771638828125	14	true	1	true	5	true
82397	545893994140625	701339296875	5	true	3	true	7	true
82396	24629125	733245859375	7	true	1	true	6	true
82393	178763359375	705104296875	17	true	0	false	4	true
82391	24470953125	75892140625	8	true	0	false	9	true
82390	787383447265625	640435234375	4	true	1	true	14	true
82389	764650732421875	6518051171875	13	true	0	false	6	true
82388	645762939453125	65923375	15	true	1	true	5	true
82385	71155576171875	665461328125	21	true	2	true	2	true
82384	81166328125	696910859375	10	true	1	true	8	true
82383	84703125	684844375	10	true	1	true	4	true
82381	727980126953125	682060390625	9	true	0	false	4	true
82377	91506845703125	61916765625	9	true	1	true	6	true
82373	101469013671875	632937578125	7	true	0	false	6	true
82371	1718165625	69501	13	true	0	false	1	true
82370	3381348828125	7838640625	5	true	0	false	6	true
82368	2553356640625	715812265625	8	true	1	true	5	true
82362	17019513671875	68152421875	10	true	2	true	9	true
82361	15367013671875	678824296875	8	true	2	true	7	true
82360	1814180859375	665590234375	12	true	1	true	4	true
82357	147484873046875	66768890625	15	true	12	true	2	true
82356	14690103515625	695436796875	13	true	1	true	5	true
82355	15450509765625	698425390625	12	true	1	true	10	true
82353	34465484375	762979765625	9	true	0	false	5	true
82352	142305859375	661068984375	8	true	0	false	7	true
82350	140917373046875	68586421875	11	true	0	false	5	true
82344	240042822265625	6467687890625	17	true	0	false	3	true
82343	3337588134765620	6411300390625	15	true	1	true	5	true
82342	8651648559570310	6456471875	13	true	2	true	3	true
82341	15192421875	6490165234375	7	true	6	true	3	true
82336	10169984375	662889296875	12	true	1	true	3	true
82335	113905576171875	657079296875	9	true	0	false	5	true
82331	124929033203125	656152578125	8	true	3	true	4	true
82328	1141008984375	641521015625	13	true	3	true	3	true
82325	564530810546875	6511351171875	13	true	4	true	4	true
82324	1.83864e+16	613059609375	15	true	0	false	7	true
82323	1.48334e+16	6173014453125	20	true	0	false	3	true
82321	96897509765625	611246640625	7	true	1	true	3	true
82319	19630625	6263842578125	13	true	0	false	6	true
82318	23203970703125	74231296875	12	true	1	true	10	true
82317	23524419921875	745077421875	16	true	2	true	27	true
82315	9346304321289060	6224327734375	13	true	1	true	4	true
82314	3209673828125	7092740625	13	true	0	false	4	true
82313	306690234375	714661171875	8	true	2	true	4	true
82312	29890572265625	708395625	12	true	0	false	8	true
82308	281274296875	710523046875	10	true	1	true	4	true
82307	26754650390625	71005015625	10	true	3	true	2	true
82302	94837724609375	659289765625	13	true	1	true	3	true
82301	8726748046875	66101390625	6	true	1	true	21	true
82296	35306234375	721639765625	10	true	1	true	4	true
82295	341296484375	7351190625	19	true	0	false	5	true
82293	28397669921875	7227371875	6	true	0	false	9	true
82292	596602392578125	626194140625	10	true	1	true	5	true
82291	69006953125	6256413671875	9	true	1	true	5	true
82289	598396875	6119362109375	12	true	1	true	4	true
82288	3334455859375	715342734375	18	true	0	false	3	true
82287	32703240234375	72285359375	6	true	0	false	11	true
82286	3412984765625	71196953125	11	true	5	true	3	true
82278	3425253515625	744811875	9	true	2	true	7	true
82274	369064140625	7303103125	6	true	0	false	5	true
82273	3544484375	737352890625	12	true	2	true	3	true
82269	19524041015625	67271921875	15	true	1	true	6	true
82268	9034291015625	6509665625	13	true	2	true	6	true
82265	2921787109375	79177078125	8	true	1	true	5	true
82264	52832685546875	684194921875	5	true	3	true	6	true
82261	13840107421875	791821875	9	true	0	false	14	true
82259	28450759765625	7343190625	5	true	0	false	6	true
82257	36807078125	74225734375	14	true	1	true	5	true
82256	568693212890625	601618359375	16	true	1	true	4	true
82253	30910267578125	74843828125	16	true	0	false	7	true
82252	4111539611816400	602045234375	21	true	2	true	1	true
82251	7721946411132810	5976656640625	15	true	2	true	10	true
82248	330319296875	70645484375	10	true	1	true	3	true
82245	25644380859375	699965625	12	true	2	true	4	true
82244	19996625	6434118359375	6	true	2	true	4	true
82243	19904572265625	65898	10	true	0	false	1	true
82242	25984060546875	75415375	14	true	0	false	3	true
82240	20623447265625	673616875	13	true	0	false	3	true
82236	21343001953125	69034453125	7	true	1	true	6	true
82234	767926513671875	608384140625	5	true	0	false	11	true
82233	8437896484375	5921104296875	10	true	1	true	1	true
82230	1650916015625	65079609375	12	true	2	true	2	true
82228	519836572265625	5947285546875	10	true	0	false	3	true
82226	1782340234375	64855203125	10	true	3	true	5	true
82224	3660573828125	71020125	6	true	1	true	4	true
82223	377563203125	71217359375	14	true	1	true	4	true
82222	389788125	69942265625	19	true	1	true	5	true
82221	3815958203125	70052796875	10	true	0	false	6	true
82220	34893609375	696587890625	14	true	1	true	1	true
82214	3655571875	756426640625	25	true	0	false	5	true
82213	373807421875	751024375	8	true	1	true	7	true
82209	3773421875	681094140625	4	true	1	true	4	true
82208	3595044921875	6071298046875	11	true	0	false	4	true
82207	356202490234375	597591484375	12	true	2	true	12	true
82205	228982958984375	60481875	14	true	1	true	3	true
82204	272503466796875	5732990234375	9	true	1	true	4	true
82203	215296728515625	586189921875	12	true	1	true	7	true
82202	2691369384765620	5653959375	16	true	0	false	4	true
82195	563400439453125	5844615234375	13	true	2	true	4	true
82193	381047421875	666450390625	12	true	1	true	4	true
82191	20561296875	628187578125	18	true	1	true	3	true
82190	1.12747e+16	57364	6	true	3	true	7	true
82185	3636612890625	691791875	8	true	0	false	5	true
82184	14069.25	642644296875	9	true	0	false	6	true
82183	12875849609375	643173359375	8	true	0	false	6	true
82181	13116001953125	63118.5	14	true	1	true	5	true
82177	3708882421875	767208515625	9	true	1	true	4	true
82176	22492125	692023203125	9	true	1	true	3	true
82173	4000936767578120	5900297265625	4	true	0	false	11	true
82172	358899453125	676429375	12	true	3	true	3	true
82171	3640205078125	6692596875	9	true	3	true	4	true
82170	37599.25	6546121875	12	true	0	false	2	true
82168	3782614453125	64069.25	7	true	2	true	4	true
82163	30565138671875	732871328125	6	true	0	false	7	true
82161	3176745703125	7372315625	15	true	1	true	4	true
82159	391595234375	6625103125	9	true	0	false	5	true
82156	30632162109375	664912734375	8	true	1	true	7	true
82155	29840703125	668960390625	14	true	0	false	0	false
82153	3902715625	676313125	10	true	1	true	8	true
82152	28341962890625	679700625	6	true	1	true	0	false
82151	28101375	65941046875	10	true	1	true	0	false
82150	29749134765625	64718296875	8	true	1	true	7	true
82149	28787796875	64215953125	16	true	1	true	2	true
82147	288322265625	655115546875	11	true	2	true	7	true
82146	31102986328125	64752.75	10	true	0	false	3	true
82138	132314189453125	60300359375	10	true	1	true	2	true
82137	11931171875	6017316015625	5	true	0	false	5	true
82134	478506494140625	6292897265625	15	true	2	true	3	true
82131	4069783447265620	5773363671875	15	true	0	false	2	true
82130	30898169921875	683228828125	8	true	1	true	6	true
82129	31774130859375	695290859375	4	true	0	false	3	true
82126	24263931640625	681332265625	11	true	1	true	3	true
82125	23358255859375	67531984375	14	true	0	false	2	true
82124	160048916015625	61927234375	12	true	5	true	4	true
82123	1654805859375	6343156640625	9	true	0	false	2	true
82121	22446060546875	6785953125	6	true	0	false	8	true
82119	2237746484375	666797578125	15	true	1	true	3	true
82117	182311796875	6354631640625	13	true	1	true	5	true
82112	3909616015625	739273359375	9	true	0	false	3	true
82111	382303046875	72651	7	true	0	false	2	true
82110	39286234375	727141328125	10	true	2	true	5	true
82109	399318359375	71792734375	11	true	1	true	6	true
82106	27408166015625	66822765625	10	true	1	true	5	true
82102	21433076171875	612276640625	11	true	0	false	4	true
82101	2193701171875	6348084375	8	true	2	true	7	true
82097	3837064453125	631847421875	8	true	1	true	4	true
82095	21623876953125	655044140625	6	true	0	false	4	true
82094	26430390625	660356015625	9	true	0	false	2	true
82093	27015568359375	64313625	5	true	2	true	2	true
82090	38848375	6458751953125	12	true	1	true	5	true
82087	3774785546875	780132421875	3	true	1	true	10	true
82085	93720009765625	5963649609375	9	true	2	true	5	true
82083	101241650390625	5986409375	8	true	1	true	3	true
82082	331041796875	667009453125	10	true	1	true	3	true
82081	3328680859375	6819434375	5	true	2	true	4	true
82080	118606962890625	5817903125	4	true	1	true	18	true
82079	11015318359375	5794711328125	3	true	2	true	10	true
82077	3318523828125	69346140625	11	true	9	true	2	true
82075	1298021875	5819701953125	10	true	3	true	5	true
82074	13780529296875	5738233984375	12	true	1	true	0	false
82067	233198828125	65333453125	10	true	0	false	5	true
82065	1250226953125	6187843359375	13	true	1	true	0	false
82060	409639921875	752706953125	5	true	1	true	0	false
82057	26241109375	68863359375	11	true	0	false	3	true
82056	21889833984375	6477807421875	13	true	2	true	4	true
82053	3200071875	6541171875	6	true	0	false	2	true
82044	4255421875	6292216796875	8	true	2	true	1	true
82043	4240665234375	64446625	8	true	0	false	2	true
82042	425200703125	66221828125	7	true	2	true	5	true
82041	4376137109375	665661328125	17	true	0	false	1	true
82040	403838828125	632060390625	11	true	0	false	2	true
82036	49211533203125	5604231640625	15	true	1	true	0	false
82033	41084296875	6753471875	7	true	1	true	3	true
82030	1.37385e+16	5500001953125	9	true	0	false	8	true
82029	7199805297851560	54127640625	13	true	0	false	2	true
82028	5927648315429680	5261269921875	9	true	1	true	6	true
82027	1.59634e+16	5168844140625	8	true	1	true	6	true
82023	696703125	5563048046875	19	true	0	false	1	true
82019	18093609375	625298671875	12	true	3	true	3	true
82018	4357641015625	727023046875	9	true	1	true	4	true
82017	4511116796875	71248515625	5	true	1	true	6	true
82014	346552109375	6474713671875	8	true	1	true	0	false
82013	3511259375	6265131640625	7	true	1	true	1	true
82009	4323351953125	68646328125	7	true	0	false	5	true
82007	32929515625	64094375	8	true	2	true	4	true
82005	4575072265625	734105703125	7	true	1	true	4	true
82004	1.6707e+16	5030529296875	9	true	1	true	4	true
82003	28033876953125	498319296875	10	true	0	false	14	true
82001	6567501220703120	505734765625	7	true	0	false	6	true
81997	41697125	72334140625	5	true	1	true	4	true
81996	196005390625	6099953515625	9	true	1	true	2	true
81995	2075794921875	59380875	6	true	0	false	0	false
81994	18144267578125	615211796875	8	true	0	false	2	true
81989	366276875	609043984375	8	true	1	true	5	true
81987	36489	78983296875	8	true	2	true	3	true
81986	3338005859375	6052909375	4	true	1	true	3	true
81985	337730703125	62556765625	15	true	0	false	0	false
81982	24047453125	628750234375	14	true	0	false	8	true
81981	23331634765625	6174753515625	8	true	0	false	4	true
81979	298505546875	626300859375	8	true	1	true	2	true
81978	23412138671875	5962695703125	12	true	1	true	0	false
81977	225931015625	6039134765625	12	true	0	false	4	true
81973	24504501953125	59615515625	8	true	1	true	0	false
81970	405392265625	702445859375	5	true	1	true	4	true
81969	419047421875	70137984375	11	true	1	true	3	true
81967	4372924609375	697941171875	4	true	2	true	1	true
81964	3960563671875	774931015625	4	true	1	true	3	true
81960	364888720703125	5551009765625	9	true	0	false	2	true
81957	1977498046875	5899345703125	12	true	0	false	1	true
81956	3515183984375	662677421875	9	true	1	true	3	true
81953	3997918359375	606879140625	7	true	1	true	2	true
81951	4351248046875	6080280859375	9	true	1	true	3	true
81950	113751904296875	5663905078125	6	true	2	true	1	true
81949	111389375	5569340234375	12	true	1	true	0	false
81947	103575810546875	5747480859375	9	true	1	true	3	true
81946	1241394140625	5610940234375	11	true	0	false	0	false
81944	113492490234375	5479894140625	8	true	0	false	8	true
81939	18388482421875	6048317578125	9	true	1	true	1	true
81937	262539375	6272739453125	7	true	0	false	2	true
81934	479823515625	6257687109375	6	true	0	false	18	true
81933	48787515625	6386075390625	13	true	0	false	6	true
81931	4396528515625	755022734375	5	true	1	true	9	true
81926	4782492578125	6463470703125	13	true	1	true	3	true
81923	4841272265625	602600390625	9	true	1	true	2	true
81921	457446328125	6265833203125	6	true	0	false	2	true
81919	4587360546875	59245453125	20	true	1	true	0	false
81915	159660126953125	6019342578125	3	true	0	false	4	true
81913	4433721875	59799921875	4	true	3	true	7	true
81911	2353205859375	57491015625	6	true	0	false	1	true
81909	4614918359375	72334859375	9	true	1	true	2	true
81908	812886328125	5464783984375	7	true	0	false	5	true
81907	764076416015625	5650723046875	13	true	0	false	1	true
81905	87558876953125	5368948046875	9	true	3	true	3	true
81901	38618265625	5914298046875	11	true	0	false	0	false
81900	411601328125	5913387109375	6	true	1	true	4	true
81899	416601796875	5775123828125	9	true	1	true	3	true
81895	9448275390625	555958515625	8	true	0	false	0	false
81891	461136953125	689831875	5	true	1	true	6	true
81889	4793537890625	65976203125	5	true	1	true	3	true
81887	627697900390625	556598359375	10	true	1	true	1	true
81885	4094721484375	565416328125	5	true	0	false	3	true
81883	428200390625	5896159765625	4	true	1	true	1	true
81881	4219357421875	497075625	5	true	2	true	3	true
81879	135291328125	5523066796875	9	true	1	true	3	true
81878	46681015625	67647890625	7	true	2	true	4	true
81877	463796953125	66643265625	1	true	2	true	4	true
81873	412991171875	787322109375	2	true	2	true	9	true
81872	2870747265625	5940416796875	8	true	0	false	0	false
81871	2720039453125	60373.5	9	true	0	false	1	true
81867	3602449609375	5966982421875	7	true	1	true	0	false
81865	481162421875	7043878125	7	true	0	false	4	true
81863	12241181640625	53495125	7	true	2	true	5	true
81861	28275771484375	615159453125	7	true	1	true	1	true
81859	3548693359375	5864934375	11	true	1	true	3	true
81856	45199234375	5686368359375	6	true	0	false	1	true
81855	4710237890625	577162109375	9	true	1	true	0	false
81853	486736640625	58142	4	true	1	true	2	true
81851	1689577734375	58121109375	4	true	0	false	2	true
81850	4819867578125	545661484375	3	true	2	true	18	true
81849	484004140625	5609474609375	11	true	0	false	3	true
81847	4535390625	5497919921875	8	true	1	true	2	true
81841	8100181640625	5250516796875	6	true	0	false	2	true
81840	9663453125	5216337109375	7	true	1	true	6	true
81839	112701904296875	519341328125	5	true	0	false	2	true
81835	65328818359375	5403543359375	12	true	2	true	1	true
81833	4018353515625	5533795703125	7	true	0	false	0	false
81831	22958087890625	5569701953125	8	true	0	false	0	false
81829	4911101953125	707630234375	5	true	1	true	0	false
81828	29678498046875	5860707421875	10	true	0	false	0	false
81827	2866274609375	5750453515625	7	true	1	true	2	true
81824	4903588671875	665641171875	6	true	0	false	6	true
81821	4519391796875	753202890625	7	true	2	true	2	true
81819	2600138671875	5865041796875	6	true	3	true	1	true
81818	31424	60561765625	14	true	2	true	1	true
81817	3104271875	5856821875	8	true	0	false	1	true
81814	62655791015625	5027021875	7	true	0	false	10	true
81813	509979541015625	5123178125	8	true	0	false	0	false
81812	443176708984375	458561171875	6	true	1	true	4	true
81811	4182853515625	4765159765625	6	true	1	true	3	true
81806	2167787109375	573495859375	7	true	1	true	0	false
81804	4842315625	677910390625	5	true	0	false	1	true
81801	42353265625	54721390625	9	true	0	false	1	true
81796	25528064453125	5614653515625	2	true	7	true	3	true
81795	25239783203125	573048984375	12	true	1	true	0	false
81794	267986875	5669756640625	4	true	0	false	2	true
81790	484875078125	5023351953125	7	true	0	false	4	true
81789	470209453125	5261104296875	4	true	0	false	1	true
81785	70201171875	47365078125	8	true	0	false	4	true
81783	2407189453125	55268921875	5	true	0	false	2	true
81782	3739842578125	5563257421875	2	true	0	false	9	true
81781	374833515625	56707078125	9	true	3	true	2	true
81780	3347942578125	56416921875	4	true	0	false	1	true
81779	348769453125	57058375	5	true	1	true	2	true
81777	385820078125	566649296875	9	true	1	true	4	true
81775	3582399609375	561984609375	11	true	0	false	3	true
81769	31468978515625	550806640625	9	true	1	true	2	true
81766	152979921875	5303512890625	6	true	0	false	3	true
81765	160645732421875	5499844140625	7	true	0	false	1	true
81763	135388369140625	5340107421875	7	true	3	true	3	true
81761	193570390625	5650225390625	5	true	0	false	1	true
81757	19504873046875	5563873828125	3	true	1	true	9	true
81755	339079140625	543045234375	7	true	0	false	2	true
81753	27069705078125	5496682421875	8	true	2	true	1	true
81751	545815869140625	5223776171875	8	true	0	false	1	true
81749	439362109375	53577296875	5	true	0	false	1	true
81747	133655322265625	5068563671875	3	true	0	false	2	true
81746	90709658203125	501467734375	4	true	0	false	6	true
81745	106779013671875	495184921875	6	true	1	true	0	false
81743	95781103515625	479851015625	11	true	0	false	5	true
81739	125111533203125	5162258984375	9	true	0	false	2	true
81738	27564779296875	5382679296875	12	true	1	true	48	true
81737	289480703125	5441033984375	4	true	0	false	6	true
81735	2760168359375	5239791015625	6	true	0	false	0	false
81732	132529921875	4784552734375	6	true	0	false	6	true
81731	117516953125	472927578125	11	true	0	false	0	false
81728	47513.25	489460703125	4	true	0	false	4	true
81726	18820419921875	5338252734375	7	true	0	false	1	true
81725	18221771484375	5130759375	5	true	2	true	1	true
81722	8933763671875	4603219921875	5	true	1	true	1	true
81721	82717919921875	44540421875	8	true	1	true	21	true
81717	8253436889648430	4719944140625	5	true	0	false	8	true
81715	395798671875	5176863671875	5	true	0	false	2	true
81714	28439291015625	5069393359375	6	true	0	false	5	true
81712	44110015625	5136530078125	2	true	1	true	3	true
81710	435483125	4961516015625	5	true	0	false	5	true
81709	4209032421875	514836171875	7	true	0	false	2	true
81705	667096142578125	4562186328125	8	true	1	true	1	true
81703	120137021484375	45510484375	3	true	0	false	1	true
81702	4028995703125	4903119140625	11	true	1	true	1	true
81701	391123046875	477774609375	8	true	0	false	3	true
81699	103388955078125	4475495703125	10	true	1	true	2	true
81696	12083798828125	4870508984375	6	true	0	false	4	true
81681	1623887890625	48317515625	7	true	0	false	1	true
81680	1547456787109370	4151978125	6	true	0	false	3	true
81679	3012195068359370	400873125	6	true	0	false	1	true
81675	3594772216796870	4308880078125	7	true	0	false	1	true
81673	480910234375	757727109375	3	true	2	true	1	true
81672	24123755859375	5245666015625	5	true	1	true	5	true
81671	2311687890625	5141694140625	14	true	1	true	0	false
81670	2257448046875	5005779296875	7	true	1	true	1	true
81665	43964109375	477703828125	6	true	0	false	4	true
81663	4568313671875	771578125	5	true	1	true	2	true
81661	432022265625	4603993359375	7	true	0	false	1	true
81660	48151421875	471714296875	5	true	1	true	0	false
81659	4697595703125	4543558203125	3	true	0	false	1	true
81657	31648900390625	525252109375	4	true	0	false	0	false
81656	4626752734375	42653921875	3	true	1	true	1	true
81651	3110321533203120	3646121484375	5	true	0	false	3	true
81649	4886763671875	53014046875	5	true	2	true	2	true
81648	5284931640625	4224540625	3	true	1	true	2	true
81647	594499658203125	3961720703125	4	true	1	true	0	false
81643	4588251171875	47645703125	3	true	0	false	2	true
81641	40554	4548559765625	1	true	0	false	1	true
81631	128101044921875	4420378515625	16	true	1	true	31	true
81629	20771400390625	5232421875	5	true	0	false	0	false
81627	171423828125	490891015625	8	true	2	true	2	true
81623	4340419140625	4449267578125	3	true	1	true	0	false
81621	47730224609375	540809296875	183	true	12	true	20	true
81620	1.00267e+16	340768515625	6	true	0	false	1	true
81619	23430390625	3503499609375	3	true	0	false	1	true
81618	33613515625	490558515625	6	true	4	true	1	true
81617	365347890625	49376796875	11	true	0	false	0	false
81613	3588633984375	51030421875	3	true	0	false	3	true
81611	2445567138671870	32321470703125	1	true	0	false	4	true
81608	1673130078125	4446297265625	4	true	0	false	0	false
81606	20153044921875	47649921875	1	true	0	false	0	false
81605	22473447265625	4747021484375	5	true	1	true	2	true
81604	2170325390625	45028640625	2	true	1	true	8	true
81599	22783341796875	4586181640625	10	true	0	false	2	true
81598	272312578125	4764923828125	1	true	3	true	0	false
81597	25507076171875	4840412109375	3	true	0	false	1	true
81593	3930577734375	4375278515625	3	true	0	false	22	true
81590	30637109375	4618852734375	3	true	1	true	0	false
81589	29427205078125	483739609375	3	true	0	false	1	true
81587	321710625	489635234375	9	true	0	false	1	true
81585	2931375390625	4248192578125	9	true	0	false	1	true
81583	29260474609375	4093575390625	8	true	2	true	1	true
81579	30961833984375	50185359375	3	true	0	false	0	false
81578	721418701171875	3727896875	7	true	10	true	1	true
81577	71408955078125	37250671875	6	true	9	true	1	true
81573	4126828125	4230966796875	6	true	0	false	0	false
81572	89037705078125	4247663671875	2	true	0	false	1	true
81571	11123287109375	4092535546875	3	true	0	false	0	false
81570	9573818359375	385829765625	5	true	0	false	5	true
81569	8206666015625	395218671875	6	true	0	false	1	true
81564	154982021484375	415682890625	22	true	1	true	3	true
81563	158757724609375	4181312109375	1	true	4	true	1	true
81562	139965615234375	4289146484375	6	true	0	false	0	false
81559	13183546875	401601015625	3	true	2	true	5	true
81556	210706201171875	28063056640625	4	true	1	true	48	true
81555	1308488525390620	30099767578125	2	true	6	true	2	true
81554	320599853515625	288051328125	1	true	0	false	12	true
81551	1.29207e+16	2553567578125	3	true	1	true	0	false
81549	35729984375	45767359375	3	true	1	true	0	false
81545	433833671875	4261736328125	7	true	0	false	0	false
81544	703714208984375	3353848828125	2	true	28	true	0	false
81543	6876171875	31150525390625	2	true	1	true	7	true
81542	81281591796875	3567221484375	21	true	0	false	0	false
81540	52442939453125	31964099609375	6	true	0	false	0	false
81537	4863.75	29840126953125	4	true	0	false	0	false
81534	272118896484375	21648482421875	6	true	0	false	4	true
81533	1163888671875	20441685546875	12	true	1	true	0	false
81530	73868330078125	274891171875	3	true	0	false	2	true
81529	728189501953125	29377212890625	3	true	2	true	12	true
81526	433949296875	3826176953125	5	true	0	false	1	true
81525	443375546875	3942022265625	3	true	0	false	1	true
81524	4842284375	392569375	5	true	1	true	2	true
81523	4655045703125	3995434375	6	true	0	false	0	false
81521	485209140625	421212890625	2	true	1	true	1	true
81518	18662298828125	409094296875	3	true	1	true	1	true
81517	19884880859375	43319546875	1	true	0	false	0	false
81515	20385642578125	411208671875	6	true	0	false	0	false
81513	465510859375	3759830078125	4	true	0	false	1	true
81512	21206478515625	39285015625	2	true	0	false	1	true
81505	4066207421875	3906155859375	3	true	0	false	1	true
81503	2446230859375	446995546875	2	true	0	false	2	true
81501	35101609375	4167726953125	2	true	0	false	0	false
81499	337307109375	448175390625	3	true	0	false	0	false
81497	23587857421875	426636328125	2	true	0	false	0	false
81495	8708171875	30076515625	5	true	0	false	1	true
81494	10954326171875	30568279296875	2	true	0	false	12	true
81492	10598162109375	27426669921875	1	true	5	true	0	false
81491	89765830078125	26499791015625	1	true	0	false	6	true
81490	26965462890625	4505510546875	5	true	0	false	0	false
81486	38679109375	3978473828125	3	true	0	false	1	true
81481	4448319921875	3581960546875	2	true	0	false	0	false
81479	3444859375	401308828125	1	true	0	false	7	true
81475	397399169921875	2348476953125	6	true	0	false	1	true
81474	50922646484375	19406201171875	1	true	0	false	12	true
81473	54290029296875	19974583984375	4	true	0	false	9	true
81471	642629052734375	189314296875	1	true	1	true	8	true
81469	459661865234375	18566060546875	2	true	1	true	8	true
81467	49845791015625	21856044921875	1	true	0	false	9	true
81465	449100244140625	16776697265625	2	true	0	false	9	true
81461	18000080078125	3640641015625	2	true	1	true	0	false
81460	759638427734375	2400640625	2	true	1	true	1	true
81458	2269603515625	360598203125	13	true	0	false	1	true
81457	20666724609375	370971796875	3	true	0	false	8	true
81454	97869296875	22640451171875	8	true	0	false	0	false
81451	26532830078125	39057328125	3	true	0	false	1	true
81448	39247671875	3459734765625	7	true	0	false	0	false
81445	129850537109375	2473557421875	4	true	0	false	0	false
81443	158565703125	3186954296875	20	true	0	false	0	false
81439	41721265625	32119298828125	2	true	0	false	0	false
81437	3604816650390620	24830484375	8	true	2	true	0	false
81435	143483505859375	3040842578125	12	true	1	true	0	false
81432	3315473828125	3741326953125	0	false	7	true	0	false
81431	32728880859375	3798328515625	1	true	0	false	9	true
81429	13458208984375	358272578125	4	true	0	false	1	true
81426	30644044921875	34585671875	3	true	0	false	2	true
81425	33729890625	34911734375	1	true	6	true	0	false
81423	32170947265625	3640558984375	6	true	0	false	0	false
81419	2787177734375	3457675390625	5	true	0	false	0	false
81413	25153197265625	3498716796875	12	true	0	false	1	true
81411	120714765625	26022205078125	7	true	0	false	0	false
81410	100474228515625	1817879296875	4	true	0	false	0	false
81409	10268931640625	2050675390625	2	true	0	false	11	true
81407	115180146484375	21865546875	12	true	0	false	0	false
81404	18548966796875	32654185546875	3	true	0	false	5	true
81401	30611041015625	3228059765625	4	true	0	false	2	true
81399	4275294921875	28833109375	6	true	1	true	0	false
81398	748297314453125	1243729296875	3	true	0	false	14	true
81397	666101513671875	141025693359375	4	true	1	true	6	true
81395	15709826171875	2820912890625	8	true	0	false	0	false
81393	236337548828125	18586923828125	1	true	0	false	1	true
81391	533060595703125	1097137109375	0	false	7	true	2	true
81387	20277978515625	31466009765625	19	true	1	true	0	false
81386	1718751171875	23421259765625	7	true	0	false	0	false
81385	1870665625	231663671875	1	true	0	false	14	true
81384	154687666015625	25247275390625	14	true	6	true	0	false
81382	20148314453125	28078451171875	1	true	0	false	0	false
81381	22323845703125	2629154296875	3	true	0	false	1	true
81378	3716594140625	30382572265625	1	true	0	false	0	false
81374	247479765625	27542673828125	0	false	1	true	10	true
81373	26136234375	276180234375	2	true	0	false	16	true
81371	2715464453125	29527380859375	6	true	0	false	0	false
81367	47845015625	22546357421875	1	true	1	true	0	false
81365	140390751953125	21167779296875	0	false	0	false	7	true
81363	358890078125	2865046875	3	true	0	false	0	false
81362	137323134765625	19024349609375	0	false	12	true	3	true
81361	153807041015625	18224275390625	0	false	0	false	16	true
81359	144866787109375	16543439453125	6	true	1	true	8	true
81357	127002861328125	1695988671875	2	true	0	false	0	false
81354	327871484375	2904046875	10	true	0	false	1	true
81353	31037150390625	27796390625	2	true	1	true	3	true
81349	23113330078125	3352277734375	4	true	3	true	0	false
81347	2576401171875	3206151953125	10	true	1	true	0	false
81346	1774515234375	18170201171875	3	true	0	false	3	true
81340	39909875	24907845703125	1	true	0	false	0	false
81339	3409754296875	25442673828125	2	true	3	true	0	false
81335	438753564453125	8759328125	3	true	1	true	4	true
81331	1999083203125	19003650390625	8	true	0	false	0	false
81330	3367104797363280	102771337890625	6	true	0	false	1	true
81329	1.12699e+16	10401716796875	3	true	17	true	3	true
81327	26345732421875	1154319921875	1	true	0	false	9	true
81325	1410337158203120	13694267578125	1	true	0	false	1	true
81322	28566181640625	23451236328125	1	true	0	false	0	false
81321	336094765625	2201113671875	4	true	0	false	1	true
81318	2045134375	142063984375	0	false	0	false	20	true
81317	19944201171875	159842275390625	19	true	7	true	15	true
81315	167922734375	15474767578125	3	true	0	false	4	true
81311	386051796875	183552578125	2	true	0	false	0	false
81310	139761474609375	117329091796875	0	false	0	false	15	true
81309	13804345703125	12794392578125	1	true	3	true	16	true
81308	1698738671875	11411619140625	9	true	1	true	0	false
81307	16532703125	106005791015625	0	false	0	false	7	true
81305	16224923828125	123526484375	2	true	0	false	7	true
81303	172400625	1263019921875	0	false	0	false	10	true
81297	12054435546875	13554783203125	1	true	0	false	10	true
81295	18574001953125	944959765625	0	false	0	false	8	true
81292	29539.5	164913984375	10	true	0	false	7	true
81291	29452841796875	164961328125	10	true	0	false	5	true
81290	3085123828125	20098185546875	1	true	0	false	0	false
81289	29518853515625	1833921875	1	true	8	true	0	false
81284	3481285546875	1517569140625	4	true	0	false	0	false
81283	3799063671875	141483701171875	6	true	0	false	0	false
81279	4233059375	1855523046875	1	true	0	false	4	true
81278	4295946875	157376162109375	1	true	0	false	8	true
81277	457041328125	156923525390625	3	true	0	false	1	true
81275	44934015625	13737900390625	0	false	0	false	12	true
81272	233099453125	16966447265625	2	true	0	false	0	false
81270	1494888671875	68472568359375	6	true	0	false	0	false
81269	144225439453125	487910009765625	1	true	0	false	5	true
81268	122649794921875	44177509765625	0	false	0	false	13	true
81267	1198874609375	486115625	4	true	0	false	0	false
81261	102045126953125	4914927734375	0	false	6	true	1	true
81256	2654741015625	117197060546875	0	false	0	false	6	true
81255	28811880859375	122810625	1	true	7	true	0	false
81254	31161.75	89886171875	8	true	0	false	0	false
81253	3048430078125	674023974609375	1	true	6	true	0	false
81249	253241328125	13938865234375	1	true	0	false	0	false
81241	454446875	939023046875	46	true	1	true	24	true
81239	4704376953125	7920869140625	0	false	8	true	0	false
81237	4272101953125	706733935546875	12	true	0	false	0	false
81235	8311755859375	27798046875	1	true	0	false	5	true
81234	4908655700683590	340319189453125	0	false	0	false	12	true
81233	7938108520507810	296502783203125	0	false	0	false	9	true
81231	6613637084960930	573933984375	1	true	1	true	5	true
81229	312810546875	114543212890625	1	true	0	false	5	true
81226	1907084375	4319326171875	0	false	6	true	0	false
81225	18980927734375	65582138671875	12	true	0	false	0	false
81223	30606779296875	39313134765625	1	true	0	false	18	true
81219	3924480078125	77201669921875	10	true	0	false	0	false
81217	28580841796875	3132322509765620	3	true	0	false	0	false
81215	33140875	264629443359375	1	true	0	false	17	true
81213	271202578125	619698681640625	0	false	0	false	8	true
81212	24003892578125	77445341796875	15	true	2	true	0	false
81209	136002216796875	1.75258e+16	9	true	0	false	0	false
