# Supplementary material for: A Novel Liquid Biopsy Method Based on Specific Combinations of Vesicular Markers Allows Us to Discriminate Prostate Cancer from Hyperplasia
Source: Cells. 2024 Jul 31;13(15):1286. doi: 10.3390/cells13151286 (PMC11311686; doi:10.3390/cells13151286)
Supplement: Supplementary file 1 [file cells-13-01286-s001.zip › Dataset S1-Raw data CODI BiliGeCT Prostata/Raw data CODI BiliGeCT Prostata/100223_STAT3_Cyclin_D1_IIIexp_PR20-11__P1-2__counting_scatter.xlsx]

## Sheet: 100223_STAT3_Cyclin_D1_IIIexp_P
counting parameters
radius (nm)	300
bin width (nm)	20
locs in bin threshold	1
active channels
channel name	channel reference	min	max
Channel 0	ch0	1	10000000
Channel 1	ch1	1	10000000
Channel 2	ch2	1	10000000
clusters are positive for a channel if their counts fall within min (inclusive) and max (exclusive) for that channel
	population phenotypes	number of clusters
triple positive	Channel 0, Channel 1, Channel 2	292
double positive	Channel 0, Channel 1	28
double positive	Channel 0, Channel 2	272
double positive	Channel 1, Channel 2	6
single positive	Channel 0	76
single positive	Channel 1	4
single positive	Channel 2	24
	total positive clusters	702
7 clusters were negative for every channel
all positive clusters are listed here
columns show counts and positivity for channels with thresholds switched on
to see the full data including negative clusters please export a csv from the counting histogram rather than the counting scatter plot
cluster id	centroid x (nm)	centroid y (nm)	count for Channel 0	positive for Channel 0	count for Channel 1	positive for Channel 1	count for Channel 2	positive for Channel 2
82138	1117037109375	77787546875	17	true	2	true	8	true
82137	1071770703125	773263359375	13	true	3	true	14	true
82135	119491669921875	772524609375	17	true	0	false	6	true
82134	116928408203125	762215546875	18	true	1	true	10	true
82132	80776337890625	781301015625	12	true	1	true	12	true
82131	76381728515625	78535421875	18	true	2	true	7	true
82127	106143212890625	76633328125	16	true	0	false	5	true
82126	860280078125	74513453125	13	true	0	false	8	true
82125	9776443359375	745779765625	15	true	0	false	5	true
82124	3710235107421870	752320546875	8	true	2	true	14	true
82123	420611279296875	7482609375	17	true	1	true	10	true
82121	120803291015625	786270625	17	true	0	false	6	true
82120	303094775390625	7601653125	13	true	2	true	11	true
82119	374639794921875	76360640625	9	true	1	true	7	true
82116	459317138671875	773656484375	11	true	3	true	9	true
82115	570229296875	7731403125	15	true	1	true	18	true
82113	127818134765625	78108859375	12	true	0	false	8	true
82105	815589208984375	76373609375	15	true	1	true	10	true
82101	708864697265625	74235765625	15	true	2	true	7	true
82094	29481904296875	737323203125	9	true	1	true	10	true
82093	218311181640625	735767421875	13	true	1	true	6	true
82091	2464548828125	723510859375	12	true	1	true	5	true
82089	9536853515625	733807265625	19	true	0	false	4	true
82088	95590048828125	789806015625	15	true	0	false	5	true
82085	1676194580078120	7157984375	19	true	1	true	3	true
82082	519046923828125	725824375	35	true	1	true	4	true
82081	5663326171875	73793375	17	true	1	true	7	true
82077	129437041015625	792786171875	16	true	1	true	8	true
82074	400138330078125	709349375	14	true	1	true	6	true
82073	59158125	71648765625	12	true	0	false	7	true
82072	14622115234375	78852359375	15	true	2	true	6	true
82071	150765732421875	794633671875	7	true	3	true	13	true
82067	647849462890625	730279140625	16	true	1	true	5	true
82066	176253046875	768467578125	13	true	1	true	6	true
82065	18501638671875	771681796875	13	true	4	true	4	true
82063	193770390625	779524921875	10	true	1	true	8	true
82061	86794423828125	783317265625	13	true	0	false	4	true
82059	1662206640625	773062578125	13	true	2	true	5	true
82058	1551274609375	775197109375	9	true	2	true	7	true
82056	22329623046875	777100546875	10	true	1	true	8	true
82055	21225615234375	775408046875	10	true	1	true	5	true
82054	1824921484375	784570625	12	true	0	false	9	true
82053	18859970703125	791923515625	15	true	1	true	7	true
82052	16669421875	78854515625	15	true	0	false	6	true
82048	134618876953125	77645734375	19	true	0	false	2	true
82047	13801501953125	79132.25	13	true	2	true	11	true
82045	1.25875e+16	755193125	24	true	0	false	9	true
82041	22722306640625	767829921875	17	true	1	true	5	true
82039	645021630859375	766011640625	16	true	1	true	6	true
82034	630010302734375	789201796875	17	true	2	true	7	true
82031	932527099609375	730956640625	19	true	1	true	5	true
82030	21218375	751988671875	16	true	1	true	6	true
82029	203393203125	74430609375	10	true	2	true	8	true
82016	57835185546875	76163671875	17	true	1	true	7	true
82015	50133876953125	75757625	18	true	1	true	11	true
82007	24347126953125	775442265625	15	true	0	false	8	true
82002	150230419921875	771763828125	9	true	0	false	7	true
81999	23610703125	758881640625	19	true	0	false	4	true
81995	2700745361328120	697999296875	14	true	1	true	6	true
81991	199353671875	7633296875	19	true	2	true	9	true
81989	11440068359375	75278546875	21	true	2	true	6	true
81988	14685546875	756335390625	15	true	1	true	7	true
81987	160225087890625	7511865625	12	true	2	true	8	true
81985	17147923828125	755831484375	15	true	0	false	6	true
81984	24364677734375	782525078125	13	true	1	true	1	true
81980	2.01231e+16	702794921875	25	true	0	false	3	true
81974	18073638671875	72773765625	10	true	1	true	4	true
81973	17733634765625	70187171875	13	true	2	true	6	true
81971	1823829296875	75638671875	11	true	0	false	10	true
81970	20024291015625	7302553125	18	true	0	false	4	true
81968	19548302734375	73932421875	14	true	0	false	3	true
81967	19290494140625	745505625	15	true	1	true	4	true
81962	2040224609375	714870859375	12	true	0	false	4	true
81957	1837690625	73107453125	13	true	1	true	5	true
81953	15094974609375	73359203125	15	true	1	true	6	true
81945	21192748046875	7247278125	12	true	2	true	6	true
81943	8702030029296870	74004203125	11	true	2	true	4	true
81942	3461310302734370	676434296875	12	true	1	true	3	true
81940	79164609375	726566484375	14	true	0	false	8	true
81939	90266650390625	7211703125	19	true	1	true	4	true
81937	85366005859375	729030546875	23	true	0	false	0	false
81934	133288017578125	7579065625	25	true	2	true	5	true
81933	12960162109375	750603671875	18	true	0	false	4	true
81932	144807333984375	72266109375	13	true	1	true	6	true
81931	14973021484375	716637890625	6	true	1	true	14	true
81925	162240048828125	69753328125	15	true	1	true	5	true
81923	1048234765625	794012890625	14	true	1	true	4	true
81921	139775400390625	749975546875	14	true	1	true	5	true
81919	25406478515625	77621734375	12	true	0	false	8	true
81917	1672028125	72627078125	16	true	0	false	5	true
81916	152846962890625	76401.5	16	true	1	true	2	true
81911	2154987109375	707176875	14	true	1	true	1	true
81908	519038623046875	648308125	17	true	1	true	2	true
81905	43021171875	78283984375	11	true	0	false	9	true
81895	1567116796875	724682265625	19	true	1	true	2	true
81893	118482509765625	72923015625	12	true	1	true	2	true
81891	21974759765625	744295234375	18	true	1	true	3	true
81886	38554990234375	6325423046875	10	true	10	true	6	true
81885	3780348876953120	624559609375	8	true	2	true	0	false
81884	7297955078125	655428046875	15	true	0	false	5	true
81883	796270849609375	6496608203125	14	true	4	true	3	true
81878	29468732421875	74561203125	11	true	1	true	6	true
81877	28597783203125	741396171875	14	true	3	true	7	true
81874	2741037109375	76189.5	12	true	0	false	4	true
81871	9979935546875	712741640625	12	true	1	true	6	true
81869	26661224609375	78342796875	4	true	2	true	7	true
81868	26778724609375	733833515625	12	true	3	true	2	true
81867	27242978515625	744494609375	14	true	0	false	4	true
81861	1668652734375	68647921875	12	true	2	true	4	true
81859	2575109375	78465046875	13	true	1	true	4	true
81857	25298974609375	746496171875	16	true	0	false	5	true
81855	2238903515625	7235840625	12	true	0	false	5	true
81854	2932113671875	79012890625	16	true	1	true	3	true
81853	28818111328125	781781171875	9	true	1	true	6	true
81851	294689453125	77150578125	12	true	1	true	10	true
81848	11985638671875	706089765625	21	true	1	true	7	true
81847	108699833984375	703234296875	10	true	5	true	11	true
81846	131675419921875	69909890625	10	true	3	true	12	true
81845	12915240234375	691199921875	9	true	0	false	16	true
81843	118255537109375	681461953125	12	true	0	false	4	true
81841	10203626953125	680747109375	17	true	1	true	3	true
81837	62671025390625	68284.25	8	true	1	true	4	true
81835	1786601318359370	680070234375	9	true	1	true	3	true
81833	1121735546875	713275625	11	true	1	true	7	true
81831	139558125	686012109375	12	true	1	true	6	true
81829	113634541015625	668753828125	18	true	0	false	3	true
81827	1343169921875	671736328125	12	true	4	true	3	true
81823	27848.25	793531484375	7	true	11	true	3	true
81822	28004486328125	733132265625	12	true	1	true	6	true
81821	2798681640625	720772109375	8	true	0	false	6	true
81820	583871240234375	704838046875	10	true	0	false	7	true
81819	703166357421875	705588125	8	true	1	true	7	true
81816	295366875	727732734375	11	true	1	true	5	true
81813	15004333984375	689382734375	10	true	2	true	3	true
81809	221479453125	73492859375	10	true	4	true	4	true
81808	7157966796875	689670078125	11	true	1	true	6	true
81805	1331939453125	734064921875	12	true	1	true	4	true
81803	15922953125	711032890625	13	true	2	true	1	true
81801	536640771484375	62959578125	16	true	1	true	3	true
81800	727674072265625	6783434375	11	true	1	true	4	true
81798	1117011328125	6883028125	12	true	3	true	4	true
81795	30432826171875	769004609375	12	true	1	true	6	true
81793	126558115234375	657706953125	14	true	0	false	9	true
81791	1236878515625	66826453125	10	true	1	true	6	true
81790	2637050537109370	65645515625	10	true	2	true	5	true
81789	168901904296875	65766125	12	true	1	true	5	true
81787	1.1221e+16	660847421875	15	true	0	false	3	true
81779	3050970703125	778136875	10	true	0	false	9	true
81778	105353037109375	6543099609375	13	true	2	true	5	true
81777	87200654296875	6652453125	8	true	2	true	6	true
81773	148507998046875	70629875	14	true	0	false	4	true
81771	2551387890625	791142421875	8	true	1	true	11	true
81769	967671630859375	7050565625	24	true	1	true	4	true
81767	28736990234375	760721015625	11	true	0	false	8	true
81765	7437458984375	672357578125	14	true	1	true	1	true
81763	2341172265625	73882453125	8	true	2	true	3	true
81762	22522806640625	79304984375	10	true	2	true	5	true
81761	238307734375	7916340625	10	true	0	false	5	true
81757	6501353515625	66860359375	5	true	2	true	6	true
81755	159175947265625	68195109375	12	true	6	true	4	true
81753	99511435546875	67115640625	12	true	1	true	3	true
81752	563310986328125	670164375	14	true	2	true	1	true
81750	2963812890625	713033203125	19	true	2	true	6	true
81749	30250140625	700232734375	13	true	3	true	5	true
81747	30132994140625	690024453125	8	true	1	true	7	true
81746	29337015625	689719609375	11	true	1	true	4	true
81744	28694451171875	70243609375	18	true	0	false	6	true
81742	3123651171875	70596734375	17	true	2	true	5	true
81741	318406484375	698504375	13	true	1	true	6	true
81735	687482861328125	634711953125	13	true	0	false	16	true
81734	119375732421875	6217421875	10	true	1	true	6	true
81733	1114582275390620	6098412109375	15	true	1	true	4	true
81732	23670810546875	6174020703125	7	true	4	true	4	true
81731	22381591796875	632234921875	16	true	1	true	1	true
81725	10249375	644191484375	15	true	0	false	6	true
81724	8336162109375	702185078125	9	true	2	true	6	true
81723	83788076171875	68564453125	14	true	0	false	3	true
81719	30479126953125	681019296875	16	true	0	false	3	true
81718	24291201171875	715165390625	9	true	2	true	6	true
81717	24773638671875	725116640625	14	true	2	true	6	true
81715	2429553515625	703911484375	15	true	0	false	3	true
81713	23187271484375	721916171875	14	true	2	true	5	true
81711	85699619140625	6429223046875	13	true	0	false	4	true
81707	313676953125	714666171875	5	true	0	false	4	true
81704	31047716796875	759663125	13	true	0	false	2	true
81703	3207372265625	75900140625	13	true	1	true	3	true
81701	3130619921875	74346421875	6	true	3	true	5	true
81700	32562529296875	73146140625	10	true	2	true	7	true
81699	33551953125	741377109375	18	true	0	false	5	true
81696	34210625	730757578125	16	true	0	false	3	true
81693	2550663671875	710613125	13	true	3	true	2	true
81691	31138794921875	72724125	20	true	2	true	2	true
81690	3506709765625	76828	18	true	0	false	1	true
81689	3332645703125	768652734375	16	true	0	false	3	true
81683	2625523828125	7053015625	14	true	2	true	1	true
81681	26691083984375	71991	10	true	2	true	5	true
81679	95487470703125	69761171875	10	true	0	false	4	true
81678	3302226953125	7557778125	7	true	1	true	6	true
81675	560873876953125	6088309765625	8	true	1	true	1	true
81672	3281936328125	713316640625	7	true	0	false	6	true
81671	33859484375	69484828125	9	true	1	true	2	true
81668	103246611328125	639807421875	7	true	2	true	5	true
81667	95210078125	6448346875	13	true	2	true	3	true
81666	108057421875	6288762109375	13	true	1	true	3	true
81662	3151648828125	6753178125	9	true	0	false	5	true
81655	3391837890625	786356796875	6	true	1	true	4	true
81654	3992724365234370	594810234375	21	true	1	true	2	true
81653	339771337890625	593778359375	7	true	0	false	8	true
81651	35481064453125	58690328125	7	true	0	false	16	true
81649	152160205078125	669234453125	12	true	1	true	3	true
81647	246905712890625	5881441796875	10	true	0	false	2	true
81645	225350390625	59658296875	7	true	2	true	4	true
81642	1128853515625	6091900390625	7	true	3	true	5	true
81641	1231469140625	62202453125	7	true	0	false	1	true
81637	3576349365234370	61037109375	9	true	1	true	1	true
81635	9177899780273430	5825778125	8	true	1	true	2	true
81634	293667890625	674515078125	11	true	0	false	5	true
81633	29063939453125	676583671875	7	true	2	true	12	true
81631	27623640625	673062578125	16	true	2	true	3	true
81629	3200439697265620	784144609375	9	true	0	false	8	true
81628	30610232421875	663582109375	17	true	0	false	9	true
81627	31482142578125	6650009375	13	true	0	false	4	true
81626	21205103515625	65611328125	13	true	1	true	6	true
81625	20876947265625	66129421875	11	true	2	true	4	true
81620	28396208984375	661506875	6	true	1	true	3	true
81619	29575984375	657189453125	15	true	1	true	4	true
81617	3291290625	656729375	10	true	1	true	3	true
81613	2012125390625	657973984375	14	true	2	true	3	true
81608	2196119921875	662130078125	11	true	0	false	4	true
81605	324749453125	781243671875	8	true	0	false	6	true
81604	22899958984375	669080078125	5	true	1	true	6	true
81602	17464798828125	6666846875	9	true	0	false	5	true
81596	9300249633789060	5672837890625	15	true	0	false	6	true
81594	36122859375	70256515625	9	true	2	true	2	true
81593	3732237890625	705135078125	6	true	4	true	3	true
81591	3785553125	6919059375	10	true	1	true	2	true
81590	356405234375	735982734375	8	true	1	true	6	true
81589	3640196484375	717584453125	13	true	1	true	5	true
81587	35685.5	75430765625	12	true	0	false	6	true
81584	3700108984375	741218515625	9	true	0	false	5	true
81583	36579203125	75014671875	10	true	1	true	6	true
81579	3874303515625	686600546875	11	true	1	true	7	true
81576	21715021484375	68517046875	14	true	0	false	3	true
81575	20682578125	687878203125	10	true	2	true	4	true
81571	32262986328125	687327578125	9	true	2	true	3	true
81567	3638041015625	684982421875	5	true	2	true	4	true
81566	3458851171875	718506953125	11	true	0	false	3	true
81563	31088830078125	791999609375	12	true	1	true	5	true
81561	1380932421875	617295234375	11	true	0	false	1	true
81560	31718337890625	65158265625	13	true	0	false	2	true
81558	271940703125	656484921875	19	true	0	false	4	true
81557	2781010546875	6486459765625	9	true	0	false	5	true
81556	26378064453125	66927015625	13	true	1	true	3	true
81551	21221951171875	6447008203125	9	true	1	true	4	true
81549	118936767578125	5440746875	4	true	0	false	10	true
81548	92639716796875	6061979296875	6	true	0	false	14	true
81547	98121513671875	60604	6	true	3	true	9	true
81543	94965615234375	61782140625	11	true	1	true	4	true
81541	84007626953125	6273762109375	9	true	0	false	0	false
81540	79523974609375	604193671875	8	true	1	true	2	true
81536	19429154296875	68366.5	11	true	1	true	2	true
81535	19705478515625	6707903125	8	true	0	false	5	true
81531	27894794921875	6380766796875	15	true	0	false	3	true
81529	380201328125	753965234375	5	true	1	true	7	true
81528	13058888671875	6418041796875	10	true	0	false	5	true
81527	13416984375	6300152734375	7	true	1	true	4	true
81523	128961787109375	608125546875	7	true	0	false	0	false
81521	2653103125	685541015625	9	true	0	false	2	true
81520	2411905078125	676499609375	18	true	0	false	3	true
81517	25041470703125	670050859375	9	true	0	false	4	true
81516	3876635546875	718851796875	7	true	1	true	2	true
81515	38559296875	707050625	5	true	5	true	4	true
81513	3906965625	7295640625	14	true	1	true	1	true
81511	389172578125	7424140625	8	true	1	true	6	true
81507	25119177734375	684789765625	11	true	0	false	3	true
81501	183472265625	6409023828125	14	true	1	true	3	true
81499	88833447265625	588839453125	12	true	0	false	1	true
81498	366258046875	766570625	9	true	1	true	8	true
81497	3749573046875	7818853125	13	true	0	false	6	true
81493	4067019140625	7170953125	6	true	2	true	5	true
81490	351746484375	5647528125	6	true	2	true	4	true
81489	542114990234375	5702140625	12	true	1	true	8	true
81486	20426384765625	598448828125	2	true	0	false	10	true
81485	20474873046875	6025410546875	16	true	0	false	0	false
81484	22770390625	6188541796875	8	true	0	false	2	true
81483	23439123046875	6312182421875	8	true	0	false	7	true
81482	220916015625	6080609765625	8	true	0	false	15	true
81479	2454755078125	63813125	10	true	19	true	4	true
81478	20077099609375	626783671875	9	true	0	false	0	false
81477	1881917578125	620313671875	13	true	1	true	2	true
81471	2396886328125	6480036328125	12	true	0	false	4	true
81469	22844130859375	592372578125	6	true	1	true	7	true
81468	21693974609375	6226227734375	11	true	1	true	3	true
81467	219359296875	6317610546875	16	true	1	true	2	true
81461	32497158203125	6411413671875	11	true	1	true	1	true
81460	2956015625	637252734375	10	true	0	false	2	true
81457	18842611328125	6044077734375	8	true	0	false	1	true
81455	3860487109375	765573359375	8	true	1	true	4	true
81453	26616603515625	6322201171875	9	true	1	true	1	true
81452	25864341796875	64928.5	13	true	0	false	4	true
81450	1646434765625	631493671875	5	true	1	true	19	true
81449	16114357421875	6257381640625	11	true	0	false	2	true
81446	3634269921875	637741796875	14	true	1	true	4	true
81445	3591066796875	6509650390625	11	true	1	true	10	true
81443	3427146875	6304242578125	9	true	2	true	5	true
81442	35299359375	6639065625	3	true	3	true	2	true
81441	3434480859375	66947234375	10	true	0	false	2	true
81437	67354814453125	61654078125	8	true	1	true	2	true
81436	3733826171875	6401403515625	7	true	2	true	4	true
81432	3864571484375	787595546875	8	true	0	false	6	true
81429	3999981640625	79050.25	9	true	0	false	5	true
81427	15114892578125	6348021484375	4	true	0	false	4	true
81426	432634765625	5429912890625	6	true	0	false	11	true
81425	3006581787109370	53713078125	8	true	0	false	8	true
81420	427871328125	69161078125	7	true	4	true	4	true
81419	425043359375	68052.5	12	true	2	true	5	true
81417	4105805859375	69962125	2	true	1	true	5	true
81415	4109801171875	672098046875	10	true	0	false	5	true
81412	18777453125	58890359375	11	true	0	false	1	true
81409	688096337890625	5765649609375	8	true	0	false	3	true
81407	413001640625	688299765625	11	true	1	true	3	true
81405	4326115234375	6458143359375	20	true	0	false	4	true
81404	4327783984375	7072321875	10	true	3	true	6	true
81403	4250739453125	712526796875	7	true	0	false	5	true
81402	387807421875	6486018359375	10	true	1	true	4	true
81401	39428421875	662759375	8	true	0	false	5	true
81398	4465520703125	73403734375	6	true	0	false	6	true
81397	443971484375	750434375	7	true	1	true	1	true
81396	3965655859375	605284765625	6	true	3	true	6	true
81395	4129451171875	6037337109375	11	true	0	false	1	true
81393	4260603515625	729438671875	10	true	1	true	4	true
81392	3853954296875	632219453125	9	true	0	false	4	true
81390	4063433203125	6218751171875	8	true	1	true	3	true
81382	44202109375	6263494140625	7	true	1	true	3	true
81381	4323732421875	602540625	3	true	1	true	2	true
81377	4368660546875	720078046875	8	true	0	false	6	true
81375	55029423828125	5929042578125	10	true	0	false	5	true
81373	43789	6758221875	6	true	1	true	7	true
81372	411187265625	78032515625	9	true	0	false	4	true
81371	3958702734375	776897578125	6	true	0	false	6	true
81367	452117578125	66131375	4	true	0	false	2	true
81366	4553102734375	5973852734375	12	true	0	false	1	true
81365	4647672265625	6129195703125	6	true	0	false	2	true
81361	3753755859375	6186662109375	4	true	0	false	2	true
81359	3430134765625	6120674609375	8	true	2	true	1	true
81357	3994901171875	589035390625	13	true	2	true	0	false
81355	343978828125	653955625	11	true	0	false	2	true
81353	442975078125	697897109375	4	true	1	true	5	true
81351	29006646484375	6153830859375	9	true	0	false	0	false
81349	381608125	6087817578125	10	true	1	true	2	true
81347	111714482421875	5909959765625	11	true	0	false	0	false
81339	102355654296875	566803984375	8	true	1	true	3	true
81338	4204551953125	753019296875	8	true	0	false	7	true
81337	4077883203125	7583321875	6	true	1	true	6	true
81334	8139138671875	5573333984375	10	true	2	true	1	true
81332	126966923828125	57875359375	9	true	0	false	1	true
81331	116567890625	5723833203125	8	true	1	true	6	true
81330	141812919921875	5756296875	11	true	0	false	1	true
81327	142587666015625	563286640625	6	true	1	true	0	false
81324	357713984375	598854609375	10	true	1	true	1	true
81323	373037734375	6038001171875	10	true	0	false	2	true
81320	4505493359375	714655859375	6	true	2	true	5	true
81319	4618234765625	712771875	4	true	2	true	5	true
81317	46001640625	728963515625	5	true	0	false	2	true
81315	47139046875	694075625	8	true	1	true	3	true
81313	4891358203125	688469765625	5	true	2	true	5	true
81312	2869299609375	5973094921875	7	true	1	true	2	true
81311	2979951953125	609124609375	15	true	0	false	3	true
81307	3115347265625	629115234375	9	true	0	false	2	true
81305	2259250390625	5752433203125	7	true	0	false	2	true
81301	355983984375	58758453125	4	true	0	false	2	true
81299	326847265625	609328671875	7	true	0	false	0	false
81298	357340234375	61889015625	9	true	0	false	1	true
81295	4097297265625	5747296875	8	true	0	false	1	true
81293	14144255859375	6010096875	6	true	1	true	1	true
81292	4835055078125	566694375	4	true	1	true	1	true
81291	458763046875	57976671875	6	true	0	false	13	true
81289	4741437109375	587536484375	5	true	0	false	4	true
81287	4871108984375	5934525390625	10	true	0	false	0	false
81285	4768006640625	711739453125	4	true	1	true	3	true
81282	314571240234375	4894846484375	7	true	1	true	12	true
81281	4651904296875	49910578125	10	true	0	false	1	true
81277	5838869140625	5045646875	18	true	0	false	4	true
81275	4578612109375	677509609375	10	true	0	false	3	true
81274	1024923583984370	507700234375	7	true	0	false	3	true
81273	3183175537109370	52098546875	8	true	0	false	1	true
81268	43082890625	761205390625	8	true	0	false	5	true
81255	4801217578125	6418115234375	6	true	0	false	5	true
81253	37565390625	577812109375	5	true	1	true	4	true
81252	620887646484375	5569034375	8	true	0	false	2	true
81249	6238972778320310	480598203125	7	true	0	false	5	true
81247	4173958203125	768736015625	3	true	2	true	4	true
81246	243250625	563753359375	18	true	0	false	0	false
81244	26476345703125	59293	8	true	0	false	11	true
81243	28339572265625	58325203125	24	true	0	false	1	true
81241	311862890625	59905703125	8	true	0	false	3	true
81237	4030354296875	562598359375	7	true	2	true	3	true
81235	38580046875	593649765625	6	true	0	false	3	true
81233	634576904296875	52204703125	6	true	0	false	4	true
81232	4705671875	6285154296875	8	true	0	false	6	true
81230	444870703125	5770337109375	18	true	0	false	1	true
81227	16977720703125	59855609375	6	true	1	true	2	true
81225	2093448486328120	5156828515625	7	true	4	true	1	true
81222	25327017578125	6055151171875	5	true	1	true	1	true
81219	32414138671875	5891212890625	10	true	0	false	1	true
81218	477274609375	724948046875	6	true	0	false	1	true
81217	484539375	73800171875	5	true	1	true	2	true
81214	7284736938476560	4537993359375	8	true	0	false	3	true
81212	95576064453125	5261999609375	7	true	0	false	3	true
81211	80957490234375	5422588671875	10	true	0	false	0	false
81209	104394384765625	533238203125	8	true	5	true	1	true
81207	77887021484375	5132089453125	9	true	1	true	0	false
81206	1132337109375	5435521484375	7	true	0	false	0	false
81203	1214925390625	525169609375	7	true	0	false	1	true
81200	3394194921875	5756837890625	4	true	1	true	0	false
81199	3388312109375	59291.25	6	true	4	true	2	true
81195	43306796875	774466875	6	true	0	false	2	true
81194	306830615234375	457333984375	4	true	1	true	2	true
81193	2151144287109370	4511041015625	5	true	1	true	4	true
81189	1533440625	6006278125	8	true	0	false	6	true
81187	97122841796875	5092288671875	5	true	0	false	1	true
81185	3537562109375	5663028125	5	true	0	false	1	true
81184	15837603515625	5673352734375	5	true	3	true	1	true
81183	15988208984375	584193984375	4	true	1	true	4	true
81178	48618015625	5200030859375	9	true	0	false	1	true
81177	47585625	5108696875	10	true	0	false	5	true
81175	4894127734375	5094144921875	11	true	1	true	3	true
81173	4746426171875	5233448046875	8	true	1	true	5	true
81171	4658969140625	5056659765625	6	true	0	false	4	true
81169	48272125	5406054296875	3	true	1	true	3	true
81166	22885556640625	431057890625	5	true	1	true	9	true
81165	3154076171875	411444609375	3	true	1	true	7	true
81164	1.33717e+16	4195495703125	7	true	0	false	0	false
81161	1.08818e+16	4117424609375	6	true	1	true	6	true
81157	448716875	4952667578125	1	true	1	true	1	true
81155	17614615234375	5595021484375	6	true	0	false	2	true
81153	21776205078125	5534985546875	8	true	0	false	3	true
81151	3925567578125	5482441015625	7	true	0	false	3	true
81149	7719109375	4941786328125	5	true	1	true	6	true
81148	440563046875	5337941015625	6	true	1	true	1	true
81147	4505735546875	54983015625	5	true	0	false	1	true
81144	4166310546875	549776796875	6	true	0	false	1	true
81143	3974319140625	5332968359375	11	true	0	false	2	true
81139	3862288671875	5104469140625	8	true	1	true	1	true
81138	51401982421875	4696121484375	3	true	0	false	0	false
81137	644656396484375	46359625	8	true	0	false	6	true
81135	7978361328125	47412359375	8	true	2	true	1	true
81131	29796220703125	5526262109375	2	true	0	false	4	true
81129	3799865966796870	438396171875	2	true	0	false	11	true
81127	71683037109375	450486796875	5	true	0	false	12	true
81125	596474365234375	4494994921875	5	true	0	false	3	true
81123	1702646484375	57238	6	true	2	true	3	true
81121	4500614453125	5190746875	5	true	0	false	2	true
81120	43084140625	5180018359375	18	true	0	false	1	true
81119	4308372265625	50911140625	4	true	0	false	9	true
81117	423844296875	5011090234375	6	true	1	true	3	true
81113	144834873046875	538817109375	5	true	0	false	3	true
81111	4160638671875	5143892578125	6	true	0	false	2	true
81110	29802365234375	5683541796875	5	true	0	false	3	true
81108	478609921875	48661375	5	true	0	false	0	false
81107	47120328125	4727036328125	8	true	3	true	2	true
81106	4825278125	47145984375	6	true	0	false	3	true
81101	10312552734375	4776823828125	5	true	0	false	2	true
81100	4520009765625	410587109375	1	true	0	false	4	true
81099	47996435546875	420185078125	11	true	2	true	5	true
81095	4913000390625	71902640625	7	true	1	true	4	true
81094	4308899609375	463349609375	10	true	1	true	1	true
81093	4166473046875	4586292578125	10	true	0	false	1	true
81091	483707109375	455051953125	6	true	0	false	0	false
81089	3961294140625	457828984375	4	true	0	false	1	true
81088	4529908984375	4749502734375	8	true	0	false	1	true
81087	43691625	478503671875	6	true	2	true	0	false
81084	2537048046875	5417481640625	9	true	0	false	2	true
81081	4178673828125	4757312109375	7	true	0	false	1	true
81078	2529280078125	5305674609375	6	true	1	true	0	false
81073	3627807421875	5392397265625	3	true	0	false	0	false
81072	2944133203125	5143824609375	18	true	0	false	0	false
81071	30756859375	5109692578125	9	true	0	false	0	false
81070	2835961328125	52728109375	8	true	0	false	2	true
81067	29696220703125	4991283984375	2	true	0	false	1	true
81066	27220654296875	5150069921875	6	true	0	false	1	true
81064	27535853515625	536136640625	5	true	0	false	1	true
81061	31997705078125	5355902734375	7	true	0	false	0	false
81059	29762912109375	48331875	11	true	1	true	0	false
81057	3034022265625	5375398828125	2	true	0	false	1	true
81054	47156201171875	365959375	5	true	0	false	18	true
81053	43568076171875	3761246484375	6	true	2	true	1	true
81052	1054223388671870	3877403515625	3	true	1	true	5	true
81051	7335066528320310	3723891796875	7	true	1	true	5	true
81046	2256272265625	5210711328125	7	true	0	false	3	true
81043	39929515625	48231296875	7	true	0	false	1	true
81042	162297568359375	4973479296875	3	true	0	false	0	false
81041	17222529296875	524343046875	16	true	3	true	2	true
81040	17661474609375	504970859375	6	true	1	true	3	true
81037	14789755859375	5097930078125	9	true	1	true	0	false
81036	1319247265625	5161052734375	4	true	1	true	4	true
81034	135674814453125	4916423046875	4	true	0	false	4	true
81029	44788671875	458366875	2	true	0	false	1	true
81028	18534171875	5296001171875	4	true	1	true	7	true
81027	17652322265625	5365041796875	14	true	1	true	56	true
81024	4514108203125	440875703125	3	true	0	false	2	true
81022	375258046875	48108859375	6	true	0	false	3	true
81020	3388580078125	49329671875	4	true	0	false	0	false
81019	32615453125	490155234375	7	true	2	true	1	true
81016	153788671875	4745762890625	3	true	0	false	9	true
81013	60189736328125	3935462109375	3	true	0	false	8	true
81011	3351501953125	4679794921875	14	true	1	true	1	true
81007	3732163671875	46364328125	2	true	0	false	0	false
81006	25880478515625	49940515625	3	true	1	true	0	false
81005	26116134765625	4869928125	7	true	1	true	3	true
80999	21661865234375	490916875	2	true	0	false	0	false
80997	9256130859375	447302890625	2	true	0	false	1	true
80995	1819001953125	4781860546875	4	true	0	false	3	true
80993	23548423828125	4874008203125	2	true	4	true	0	false
80991	88192568359375	419360546875	2	true	0	false	1	true
80990	1762017578125	45222015625	0	false	1	true	15	true
80987	3575130078125	4767815234375	1	true	0	false	1	true
80985	82511484375	36987296875	10	true	1	true	0	false
80984	115210576171875	4143974609375	6	true	0	false	2	true
80983	111249228515625	4210167578125	9	true	0	false	1	true
80982	110434423828125	4350078515625	1	true	0	false	8	true
80978	136346806640625	39952796875	2	true	0	false	8	true
80977	137690849609375	4072027734375	1	true	0	false	11	true
80976	14100482421875	422637109375	1	true	0	false	0	false
80973	12327888671875	393364296875	0	false	19	true	1	true
80971	26693271484375	4498188671875	4	true	3	true	2	true
80969	126778212890625	4461403515625	5	true	0	false	0	false
80965	24454990234375	459788671875	3	true	0	false	0	false
80964	797455517578125	3328041015625	2	true	0	false	0	false
80963	6814025390625	3469869140625	3	true	1	true	8	true
80962	60259169921875	3163508203125	3	true	0	false	1	true
80956	1.50789e+16	3259390625	10	true	0	false	1	true
80955	18440537109375	3489921875	3	true	0	false	3	true
80953	39905400390625	3379653515625	5	true	0	false	3	true
80950	3031495703125	4321626953125	2	true	14	true	0	false
80947	4769080078125	4351491796875	5	true	0	false	0	false
80945	218832578125	4608558984375	6	true	0	false	2	true
80943	3949869140625	4112087890625	3	true	0	false	1	true
80941	3710388671875	440448046875	3	true	1	true	2	true
80939	150028740234375	4501529296875	3	true	2	true	11	true
80938	109805166015625	362176328125	1	true	0	false	6	true
80937	105935419921875	3514051953125	13	true	0	false	0	false
80934	1658898046875	4423387109375	3	true	4	true	1	true
80931	1993417578125	4696284765625	6	true	0	false	0	false
80930	1971828515625	4276306640625	5	true	0	false	0	false
80928	4331691015625	3986501953125	9	true	0	false	3	true
80927	4437808203125	40692890625	9	true	0	false	0	false
80924	4103534375	392630234375	9	true	0	false	1	true
80921	3770332421875	3607461328125	1	true	1	true	1	true
80919	283634423828125	31649052734375	8	true	0	false	0	false
80917	329915078125	423314921875	3	true	0	false	0	false
80915	18859537109375	3947162109375	2	true	0	false	10	true
80909	25256439453125	4200668359375	4	true	0	false	0	false
80907	13227310546875	340864609375	5	true	0	false	1	true
80905	3199970703125	403090078125	5	true	2	true	0	false
80904	421684716796875	30171412109375	2	true	1	true	9	true
80900	420736328125	3704624609375	2	true	0	false	1	true
80899	4443662109375	3595730078125	7	true	0	false	0	false
80896	4410234765625	3450417578125	2	true	0	false	0	false
80894	4762648046875	3229498828125	2	true	0	false	11	true
80893	4802311328125	335403046875	5	true	0	false	7	true
80889	34449546875	4410907421875	1	true	0	false	2	true
80887	4781191015625	38160125	5	true	0	false	2	true
80884	1646194140625	3626525390625	3	true	0	false	2	true
80883	17316837890625	345703828125	0	false	0	false	12	true
80879	810875634765625	2847874609375	1	true	0	false	1	true
80877	144268154296875	3735199609375	1	true	0	false	2	true
80876	23775630859375	3882119921875	2	true	9	true	0	false
80875	24774833984375	3925232421875	12	true	0	false	0	false
80866	222843603515625	29090650390625	4	true	1	true	9	true
80865	66419580078125	29102658203125	0	false	2	true	10	true
80864	25012783203125	25136041015625	3	true	0	false	1	true
80863	60108359375	257448046875	2	true	1	true	0	false
80859	434204833984375	217425234375	5	true	2	true	0	false
80855	353650078125	39359078125	5	true	0	false	1	true
80848	120320634765625	24753484375	2	true	0	false	2	true
80847	144245693359375	2597959375	1	true	1	true	8	true
80845	93778486328125	24534646484375	7	true	0	false	0	false
80842	422965390625	273792578125	5	true	0	false	5	true
80841	438556875	27914748046875	5	true	0	false	7	true
80839	71750751953125	27856623046875	1	true	0	false	9	true
80838	4163488671875	30102724609375	2	true	0	false	1	true
80835	103928779296875	297421484375	3	true	17	true	4	true
80829	9619087890625	21317267578125	0	false	0	false	5	true
80827	30842103515625	328217265625	14	true	0	false	0	false
80826	2547346435546870	18301798828125	1	true	0	false	6	true
80825	322263525390625	16037583984375	11	true	0	false	9	true
80817	450610390625	3124753125	2	true	0	false	0	false
80816	529369482421875	16454576171875	14	true	0	false	0	false
80815	673495166015625	160218154296875	4	true	0	false	1	true
80809	26578306640625	356769765625	0	false	0	false	3	true
80808	162366826171875	26588947265625	0	false	0	false	6	true
80807	15551263671875	284524296875	2	true	0	false	8	true
80802	8244591796875	200084609375	0	false	0	false	6	true
80801	747476123046875	18386236328125	2	true	0	false	0	false
80797	47660640625	29337265625	5	true	0	false	0	false
80795	11091697265625	2694569921875	2	true	0	false	0	false
80793	3627133203125	416137734375	5	true	0	false	2	true
80792	168616015625	24066421875	10	true	0	false	0	false
80791	17752482421875	25209015625	1	true	6	true	0	false
80788	119775458984375	22868005859375	1	true	0	false	10	true
80787	1218741015625	21553080078125	0	false	0	false	8	true
80786	13849400390625	22289765625	0	false	1	true	12	true
80782	306810703125	30515853515625	8	true	0	false	0	false
80781	2911435546875	30366265625	1	true	0	false	24	true
80780	27510490234375	3184034375	4	true	1	true	4	true
80779	262440078125	3277309375	0	false	2	true	4	true
80774	3550885546875	295549140625	46	true	37	true	33	true
80773	3553891015625	295363359375	44	true	35	true	33	true
80771	373966953125	3208047265625	2	true	0	false	0	false
80767	23016373046875	35317234375	1	true	0	false	1	true
80763	3545134765625	296117265625	43	true	37	true	32	true
80762	20067365234375	2951600390625	2	true	0	false	0	false
80761	21309169921875	33099328125	0	false	0	false	9	true
80758	3880078125	25320810546875	0	false	0	false	10	true
80757	412811484375	2478258984375	4	true	0	false	4	true
80756	35595359375	2748148828125	1	true	0	false	0	false
80753	4024600390625	2367969921875	19	true	1	true	0	false
80747	29276744140625	370682265625	3	true	0	false	0	false
80746	26557544921875	257712109375	12	true	0	false	5	true
80745	25951005859375	29400765625	1	true	0	false	1	true
80743	2352176953125	31165248046875	1	true	0	false	1	true
80739	181148515625	2176673046875	0	false	0	false	2	true
80735	4619430078125	23869828125	4	true	0	false	0	false
80734	1220062109375	184271953125	8	true	1	true	0	false
80733	991741796875	18598845703125	12	true	0	false	0	false
80731	48318859375	2646497265625	1	true	0	false	1	true
80727	29626830078125	24248294921875	1	true	0	false	7	true
80725	3952488037109370	111401171875	0	false	0	false	5	true
80723	28979994140625	2750476171875	3	true	16	true	0	false
80722	153966923828125	17899921875	1	true	0	false	10	true
80721	1617380078125	18664259765625	2	true	10	true	2	true
80719	15660744140625	19523849609375	0	false	0	false	12	true
80714	4405719140625	22169314453125	5	true	0	false	0	false
80713	4607137890625	21357453125	2	true	0	false	3	true
80712	2348902587890620	133367080078125	1	true	1	true	18	true
80711	7552644653320310	114756865234375	3	true	0	false	12	true
80705	2318089453125	2532930078125	0	false	0	false	8	true
80703	27297748046875	21543251953125	1	true	0	false	0	false
80701	52852939453125	95943974609375	5	true	0	false	0	false
80700	314011796875	19493958984375	2	true	1	true	0	false
80699	30739845703125	2138591015625	1	true	0	false	6	true
80698	2459542578125	143888125	1	true	0	false	1	true
80697	2416932421875	16247974609375	6	true	0	false	0	false
80695	25461880859375	1760247265625	4	true	0	false	1	true
80694	29573951171875	18397333984375	2	true	0	false	6	true
80687	351207734375	2541758984375	4	true	1	true	0	false
80685	89314912109375	13710623046875	4	true	0	false	10	true
80683	111206611328125	13485236328125	5	true	2	true	7	true
80682	13946185546875	136621220703125	1	true	0	false	3	true
80678	24783404296875	23205435546875	5	true	0	false	6	true
80675	1158679296875	162267470703125	4	true	1	true	0	false
80674	472566640625	1727272265625	12	true	1	true	0	false
80672	28010080078125	1222998828125	2	true	0	false	34	true
80671	26527494140625	126389033203125	0	false	25	true	0	false
80670	3812737890625	18745716796875	0	false	0	false	1	true
80668	408533359375	20477544921875	0	false	1	true	7	true
80667	414237265625	18601421875	1	true	1	true	6	true
80663	3068823046875	13321291015625	7	true	0	false	1	true
80659	3566783203125	2068737890625	1	true	0	false	6	true
80655	118615380859375	644129443359375	5	true	0	false	0	false
80652	78851064453125	43312275390625	0	false	0	false	1	true
80651	702229345703125	67184755859375	2	true	0	false	12	true
80649	8076623046875	2081101318359370	1	true	0	false	6	true
80646	10111767578125	67478505859375	1	true	0	false	5	true
80645	89207197265625	8988052734375	14	true	0	false	0	false
80642	190620703125	1312460546875	0	false	0	false	9	true
80641	17842615234375	125474052734375	1	true	5	true	6	true
80637	140395751953125	444593603515625	0	false	6	true	0	false
80636	24457455078125	540680224609375	1	true	0	false	0	false
80635	27305314453125	7175208984375	0	false	0	false	10	true
80634	28623552734375	9107033203125	1	true	0	false	0	false
80630	3998474609375	120402490234375	14	true	1	true	0	false
80629	4062030859375	132128837890625	0	false	5	true	0	false
80628	4043238671875	9644970703125	9	true	0	false	0	false
80627	39152859375	90960498046875	21	true	0	false	0	false
80624	31320556640625	97797412109375	2	true	0	false	0	false
80623	3332361328125	93985224609375	0	false	0	false	12	true
80621	4583258203125	13602193359375	2	true	0	false	0	false
80619	3436865234375	110529736328125	0	false	0	false	11	true
80611	3422706298828120	258867138671875	0	false	0	false	1	true
80610	4782621484375	97005107421875	5	true	0	false	0	false
80609	47317.25	95095810546875	22	true	0	false	0	false
80607	484976953125	105853154296875	10	true	0	false	1	true
80605	4951979296875	122334755859375	5	true	0	false	0	false
80603	4894172265625	860396484375	9	true	0	false	0	false
80599	156941767578125	12308009765625	8	true	2	true	0	false
80598	17666791015625	398908349609375	1	true	15	true	0	false
80595	19112376953125	664566162109375	0	false	0	false	12	true
80594	1415146484375	78299697265625	0	false	0	false	2	true
80589	31731494140625	54758251953125	0	false	0	false	10	true
80588	4509349609375	665163720703125	10	true	0	false	0	false
80587	4535208984375	41753642578125	6	true	0	false	35	true
80585	42650515625	612733642578125	6	true	0	false	2	true
80582	408828203125	3921234375	6	true	0	false	0	false
80581	41209890625	3065790771484370	0	false	7	true	0	false
80579	3448834375	502452294921875	3	true	0	false	0	false
80577	4083275390625	6357949829101560	4	true	0	false	0	false
80573	1079981640625	120370458984375	0	false	0	false	3	true
80571	123680166015625	45432001953125	0	false	0	false	9	true
80570	4408240625	475079833984375	14	true	0	false	0	false
80569	4512816796875	59637890625	17	true	0	false	0	false
