# Supplementary material for: A Novel Liquid Biopsy Method Based on Specific Combinations of Vesicular Markers Allows Us to Discriminate Prostate Cancer from Hyperplasia
Source: Cells. 2024 Jul 31;13(15):1286. doi: 10.3390/cells13151286 (PMC11311686; doi:10.3390/cells13151286)
Supplement: Supplementary file 1 [file cells-13-01286-s001.zip › Dataset S1-Raw data CODI BiliGeCT Prostata/Raw data CODI BiliGeCT Prostata/100223_STAT3_Cyclin_D1_IIIexp_PR20-11__P1__counting_scatter.xlsx]

## Sheet: 100223_STAT3_Cyclin_D1_IIIexp_P
counting parameters
radius (nm)	300
bin width (nm)	20
locs in bin threshold	1
active channels
channel name	channel reference	min	max
Channel 0	ch0	1	10000000
Channel 1	ch1	1	10000000
Channel 2	ch2	1	10000000
clusters are positive for a channel if their counts fall within min (inclusive) and max (exclusive) for that channel
	population phenotypes	number of clusters
triple positive	Channel 0, Channel 1, Channel 2	320
double positive	Channel 0, Channel 1	24
double positive	Channel 0, Channel 2	330
double positive	Channel 1, Channel 2	3
single positive	Channel 0	66
single positive	Channel 1	4
single positive	Channel 2	11
	total positive clusters	758
3 clusters were negative for every channel
all positive clusters are listed here
columns show counts and positivity for channels with thresholds switched on
to see the full data including negative clusters please export a csv from the counting histogram rather than the counting scatter plot
cluster id	centroid x (nm)	centroid y (nm)	count for Channel 0	positive for Channel 0	count for Channel 1	positive for Channel 1	count for Channel 2	positive for Channel 2
86077	1538783984375	7761446875	14	true	0	false	14	true
86076	15903583984375	77346015625	17	true	2	true	3	true
86075	16644609375	771980546875	19	true	0	false	7	true
86074	157334560546875	76856234375	14	true	2	true	10	true
86070	17340408203125	781948046875	14	true	1	true	14	true
86069	12458578125	789629140625	14	true	3	true	9	true
86068	13167544921875	78339046875	18	true	3	true	6	true
86067	140231875	771080703125	15	true	2	true	6	true
86066	13565626953125	76545703125	17	true	1	true	4	true
86064	122531474609375	7742359375	8	true	2	true	7	true
86063	14378521484375	761005703125	16	true	1	true	7	true
86061	1691939453125	764307890625	19	true	1	true	6	true
86058	129338994140625	751763203125	10	true	1	true	10	true
86056	114628837890625	783968671875	13	true	2	true	10	true
86054	106530771484375	78683578125	14	true	2	true	13	true
86049	20964505859375	761939765625	15	true	1	true	9	true
86048	21743775390625	755548515625	14	true	2	true	8	true
86047	19978626953125	75559015625	13	true	1	true	7	true
86045	19363306640625	75953265625	17	true	0	false	7	true
86043	109123408203125	76722859375	15	true	3	true	10	true
86042	108205927734375	760726328125	11	true	1	true	19	true
86040	1134102734375	7918284375	18	true	2	true	7	true
86039	1942135546875	772449375	11	true	1	true	16	true
86038	18620916015625	776363203125	14	true	2	true	11	true
86036	22636462890625	76158703125	17	true	1	true	4	true
86034	1761912109375	759933359375	12	true	0	false	8	true
86033	9948708984375	726085625	5	true	1	true	13	true
86032	972933203125	73207109375	12	true	2	true	8	true
86030	10579951171875	730519609375	18	true	1	true	4	true
86029	10006857421875	76139734375	15	true	1	true	8	true
86024	100811630859375	740192578125	15	true	1	true	6	true
86022	162960732421875	789771953125	9	true	0	false	6	true
86020	95765615234375	7691140625	16	true	1	true	8	true
86016	18787615234375	748714375	15	true	1	true	5	true
86015	152423583984375	7543571875	23	true	0	false	9	true
86008	91105234375	741881953125	18	true	1	true	6	true
86001	58454873046875	770836875	9	true	1	true	8	true
86000	6034177734375	7549290625	13	true	1	true	10	true
85999	74304921875	760339453125	7	true	0	false	11	true
85998	84313662109375	757660625	13	true	2	true	7	true
85996	85644501953125	78492546875	15	true	1	true	9	true
85995	1.18892e+16	729734453125	11	true	4	true	11	true
85994	1.80408e+16	737248515625	14	true	1	true	6	true
85993	7886921875	742418359375	19	true	0	false	9	true
85986	22704259765625	744434453125	9	true	0	false	8	true
85984	1049460546875	747742421875	21	true	0	false	3	true
85983	8248389892578120	701808515625	24	true	1	true	6	true
85982	1.74861e+16	71153625	20	true	1	true	4	true
85979	2596657470703120	71077703125	16	true	1	true	9	true
85976	4976228515625	750148828125	13	true	1	true	7	true
85972	489480078125	739573828125	19	true	2	true	6	true
85970	955467578125	785232421875	13	true	2	true	16	true
85969	7883222045898430	750162421875	13	true	1	true	4	true
85968	1663390869140620	750615078125	17	true	2	true	5	true
85963	3976304931640620	734722421875	19	true	1	true	7	true
85962	30765654296875	73199796875	17	true	0	false	6	true
85960	34213134765625	741785703125	15	true	1	true	9	true
85956	120696669921875	759002734375	12	true	1	true	5	true
85955	11651796875	729375703125	16	true	0	false	6	true
85954	123327783203125	737749609375	14	true	2	true	10	true
85951	142489462890625	79183765625	18	true	0	false	6	true
85948	142559658203125	779373828125	13	true	1	true	9	true
85947	389618017578125	71572359375	18	true	0	false	7	true
85946	474983056640625	728303046875	14	true	2	true	5	true
85945	2143060546875	72785328125	14	true	1	true	5	true
85944	2176176953125	7377734375	19	true	0	false	12	true
85939	568918896484375	72232796875	12	true	1	true	7	true
85937	297671630859375	755349921875	12	true	2	true	10	true
85936	3761657470703120	7538209375	12	true	1	true	10	true
85930	216807373046875	756920546875	10	true	1	true	11	true
85928	20609208984375	699772890625	15	true	1	true	5	true
85924	101503125	780014921875	14	true	1	true	11	true
85923	2449990478515620	770441484375	10	true	1	true	19	true
85922	2478950927734370	77476609375	11	true	1	true	22	true
85921	3960561279296870	777001328125	12	true	2	true	8	true
85920	3965575927734370	767751953125	16	true	2	true	16	true
85919	10740529296875	713661796875	16	true	0	false	5	true
85918	9364662109375	691181875	23	true	3	true	5	true
85917	1.81692e+16	77169.5	17	true	1	true	18	true
85912	454044970703125	76751140625	14	true	0	false	8	true
85910	48149248046875	77787328125	13	true	2	true	8	true
85909	45276298828125	702155234375	10	true	0	false	5	true
85902	6229404296875	710985859375	17	true	0	false	5	true
85898	682095703125	78008015625	12	true	1	true	8	true
85896	14275099609375	74387015625	19	true	0	false	3	true
85892	135430634765625	739818125	16	true	2	true	3	true
85890	561170263671875	789934296875	14	true	1	true	7	true
85889	20713154296875	741414609375	18	true	1	true	5	true
85886	19032298828125	741333671875	12	true	1	true	8	true
85885	451511669921875	78599171875	10	true	0	false	13	true
85881	1934905859375	789168203125	6	true	1	true	10	true
85878	175787421875	79251765625	14	true	1	true	7	true
85876	11598046875	7467909375	14	true	1	true	6	true
85873	86132919921875	72661734375	12	true	0	false	9	true
85872	747955712890625	7274571875	13	true	2	true	9	true
85869	160670537109375	7356771875	17	true	0	false	4	true
85868	149220048828125	7359928125	13	true	2	true	6	true
85867	1649299609375	72466125	21	true	1	true	10	true
85864	23456224609375	754977265625	10	true	0	false	10	true
85862	17320869140625	729269609375	19	true	1	true	12	true
85858	17109337890625	74709515625	14	true	3	true	7	true
85856	2170480078125	772932734375	12	true	1	true	8	true
85855	146268212890625	723678046875	19	true	0	false	9	true
85854	151073193359375	717501640625	12	true	2	true	9	true
85853	18228037109375	734735859375	22	true	1	true	2	true
85850	1320437890625	720281796875	16	true	1	true	8	true
85847	2932926025390620	69153421875	13	true	0	false	10	true
85846	421562255859375	692169296875	13	true	2	true	5	true
85845	200826953125	7303715625	13	true	2	true	8	true
85843	50208359375	674271953125	19	true	1	true	4	true
85842	383697607421875	675837109375	15	true	1	true	4	true
85840	3672962646484370	699017265625	14	true	1	true	7	true
85838	2971694091796870	67557875	20	true	1	true	4	true
85834	390205517578125	66547296875	13	true	1	true	4	true
85832	3461926025390620	654049375	14	true	1	true	12	true
85830	419927783203125	646693515625	14	true	1	true	4	true
85824	700259716796875	716638984375	13	true	1	true	8	true
85822	257190625	68296328125	14	true	0	false	7	true
85818	70030263671875	78960.5	15	true	0	false	6	true
85815	27720458984375	72917140625	13	true	0	false	13	true
85814	2710217578125	720078359375	13	true	2	true	6	true
85813	2238678515625	706082578125	13	true	0	false	5	true
85812	23116568359375	712256640625	11	true	0	false	8	true
85811	2507989453125	727052265625	13	true	1	true	5	true
85810	25776013671875	721896640625	11	true	0	false	7	true
85806	21402439453125	713797734375	8	true	0	false	5	true
85805	24180830078125	721718984375	13	true	2	true	4	true
85804	237519609375	72952171875	14	true	2	true	6	true
85795	6736603515625	732946875	7	true	2	true	9	true
85793	20369771484375	776563125	12	true	4	true	5	true
85792	20747060546875	78631421875	18	true	1	true	8	true
85789	675615625	70425625	9	true	2	true	4	true
85787	2705176171875	7620171875	8	true	0	false	14	true
85786	2634780078125	7571421875	14	true	0	false	11	true
85782	26179693359375	75033734375	13	true	0	false	9	true
85781	2610469921875	766396015625	8	true	0	false	9	true
85780	248579453125	7648603125	18	true	0	false	8	true
85776	2803487109375	75864109375	14	true	1	true	10	true
85775	2405416796875	772113828125	12	true	1	true	9	true
85773	28480841796875	76994265625	19	true	1	true	6	true
85772	28009384765625	772829453125	11	true	0	false	20	true
85771	2860230078125	776664453125	16	true	0	false	8	true
85770	284570078125	78271015625	13	true	1	true	8	true
85766	25097654296875	75080953125	12	true	1	true	10	true
85764	27018830078125	77582484375	16	true	0	false	8	true
85762	268871171875	7457765625	16	true	2	true	8	true
85759	23076734375	78413375	17	true	1	true	6	true
85758	2299716015625	773341328125	11	true	1	true	8	true
85757	25497443359375	792736484375	12	true	0	false	8	true
85756	24060654296875	790043671875	16	true	2	true	11	true
85750	24931357421875	710624921875	9	true	1	true	9	true
85744	24915529296875	77958484375	13	true	2	true	4	true
85743	30372271484375	772826796875	9	true	2	true	16	true
85742	30710896484375	767036875	25	true	0	false	7	true
85740	30122392578125	75822671875	15	true	3	true	6	true
85738	29584037109375	766343046875	14	true	0	false	4	true
85737	300981484375	78181921875	12	true	1	true	8	true
85734	322366171875	755814140625	14	true	1	true	6	true
85731	331027109375	765736875	7	true	0	false	10	true
85727	493654443359375	6506594140625	17	true	2	true	4	true
85724	26077041015625	78310640625	9	true	3	true	9	true
85723	2450946875	736440390625	10	true	1	true	5	true
85722	258345390625	73664828125	9	true	2	true	5	true
85721	23971712890625	7451390625	13	true	1	true	5	true
85717	27307962890625	792158984375	13	true	3	true	4	true
85715	652847216796875	676403671875	12	true	1	true	7	true
85714	738713232421875	669439609375	13	true	0	false	6	true
85712	793402392578125	66603171875	9	true	0	false	9	true
85711	16875	710803203125	13	true	1	true	8	true
85708	705990966796875	685806328125	18	true	1	true	3	true
85704	277877099609375	7903709375	12	true	2	true	6	true
85703	157241181640625	6917471875	19	true	1	true	8	true
85702	157744833984375	7016428125	17	true	2	true	6	true
85701	129052265625	696326953125	13	true	1	true	5	true
85700	13867435546875	6942384375	15	true	0	false	4	true
85698	144257421875	702466015625	12	true	1	true	21	true
85692	116238994140625	700580234375	12	true	1	true	4	true
85691	22709427734375	79379453125	15	true	0	false	10	true
85689	139441064453125	675773828125	7	true	1	true	9	true
85688	145149326171875	6816790625	11	true	0	false	11	true
85684	1680873828125	69773671875	13	true	0	false	5	true
85683	13654154296875	663163046875	24	true	0	false	0	false
85682	127307197265625	6784278125	18	true	1	true	3	true
85678	13132974609375	708191640625	13	true	1	true	1	true
85674	589508544921875	69297671875	9	true	0	false	1	true
85672	1023017578125	686606171875	13	true	1	true	5	true
85671	29955494140625	734366640625	8	true	0	false	5	true
85670	29112689453125	746736796875	11	true	1	true	8	true
85666	3414205859375	774614453125	6	true	1	true	5	true
85664	20607015625	702544375	9	true	0	false	10	true
85662	8244669921875	71502140625	10	true	0	false	7	true
85660	144488134765625	68134421875	20	true	2	true	2	true
85659	26639974609375	699816875	23	true	0	false	4	true
85658	27296830078125	693305078125	13	true	1	true	4	true
85657	27361978515625	707988203125	10	true	1	true	8	true
85652	306328671875	78974796875	9	true	0	false	10	true
85650	31620677734375	7915415625	11	true	2	true	5	true
85648	18154931640625	710262734375	14	true	0	false	2	true
85646	28852466796875	730731171875	15	true	2	true	8	true
85645	7737205200195310	665293671875	12	true	0	false	7	true
85644	1371036376953120	6528048046875	17	true	1	true	7	true
85643	21429189453125	6442256640625	15	true	1	true	6	true
85641	2211288818359370	6192524609375	15	true	3	true	3	true
85640	2180525634765620	609213046875	11	true	3	true	7	true
85637	9716351318359370	62924296875	12	true	0	false	2	true
85636	1044150634765620	6395399609375	10	true	3	true	7	true
85634	1972526123046870	632451015625	13	true	1	true	5	true
85630	1904096435546870	5982430859375	12	true	1	true	7	true
85627	10519048828125	6757340625	10	true	1	true	4	true
85624	1270654296875	61009828125	7	true	3	true	7	true
85621	6750216796875	6420767578125	14	true	3	true	0	false
85620	626762451171875	6570265625	12	true	1	true	4	true
85618	56741220703125	6479428125	15	true	0	false	7	true
85616	32293021484375	78125	8	true	0	false	8	true
85614	71658701171875	6232980859375	12	true	1	true	2	true
85612	92836572265625	598997265625	12	true	3	true	5	true
85608	1.10455e+16	59124140625	9	true	0	false	7	true
85606	30988607421875	7501534375	11	true	2	true	4	true
85602	19023890625	71655828125	14	true	2	true	6	true
85600	140119267578125	6537823046875	16	true	0	false	5	true
85598	827794921875	6874321875	9	true	1	true	6	true
85597	90979990234375	662040234375	10	true	1	true	13	true
85596	96453515625	6522241015625	15	true	0	false	17	true
85593	1256756640625	65816921875	10	true	0	false	3	true
85592	114825927734375	6531941796875	14	true	1	true	7	true
85587	3350348046875	788615078125	17	true	0	false	18	true
85584	20322900390625	6934109375	17	true	2	true	0	false
85582	31183421875	73567609375	21	true	0	false	7	true
85580	17395953125	691410234375	12	true	2	true	2	true
85579	29758412109375	71278203125	12	true	1	true	5	true
85578	3145273046875	714565546875	14	true	1	true	11	true
85576	300155234375	7001946875	12	true	1	true	4	true
85575	31843435546875	6904028125	11	true	1	true	13	true
85574	3102426953125	694215078125	11	true	2	true	4	true
85568	312249462890625	600611171875	9	true	2	true	2	true
85567	197942265625	681536953125	8	true	1	true	5	true
85563	3509617578125	750960234375	13	true	3	true	6	true
85562	35867140625	74641296875	6	true	1	true	15	true
85559	345013984375	72811578125	12	true	2	true	8	true
85558	35199.75	73532125	20	true	0	false	5	true
85557	3414037890625	737774140625	16	true	1	true	7	true
85552	353701640625	757518203125	11	true	3	true	3	true
85551	338480234375	7102240625	5	true	2	true	5	true
85549	332185546875	730500703125	13	true	1	true	7	true
85548	3277857421875	738869296875	12	true	1	true	8	true
85545	34446078125	7097365625	14	true	3	true	6	true
85543	36615046875	766368046875	11	true	1	true	4	true
85542	357522578125	768664140625	11	true	0	false	6	true
85539	9417074584960930	776839765625	11	true	0	false	8	true
85534	35325078125	705937578125	10	true	3	true	4	true
85532	19013013671875	69292734375	7	true	0	false	13	true
85530	35586328125	77946890625	15	true	0	false	8	true
85529	3648640625	779875625	8	true	1	true	4	true
85526	81637705078125	6487651953125	13	true	1	true	5	true
85522	3773051953125	779725390625	10	true	0	false	8	true
85519	8245107421875	61108921875	12	true	0	false	2	true
85518	8817451171875	62804484375	13	true	0	false	5	true
85514	808578466796875	6343807421875	11	true	1	true	6	true
85513	3655784375	791116875	9	true	2	true	7	true
85511	16216896484375	68108984375	10	true	0	false	4	true
85508	444624365234375	634194296875	19	true	0	false	3	true
85507	2550937890625	70176859375	9	true	0	false	6	true
85504	3847140234375	772601015625	20	true	1	true	13	true
85502	3677882421875	73593421875	12	true	1	true	9	true
85500	3720552978515620	6125519140625	12	true	0	false	10	true
85498	333748046875	686515859375	5	true	3	true	6	true
85496	371415673828125	59308296875	11	true	2	true	5	true
85495	36320421875	71106703125	5	true	1	true	22	true
85494	3638962109375	701505859375	5	true	6	true	8	true
85490	3777555859375	699761171875	16	true	3	true	3	true
85489	24183775390625	694531796875	8	true	1	true	1	true
85488	231151796875	69442734375	9	true	1	true	5	true
85487	22123890625	687111640625	8	true	1	true	5	true
85482	33678046875	669982109375	9	true	3	true	2	true
85477	3761596484375	723019453125	4	true	1	true	7	true
85475	17757216796875	5769042578125	11	true	1	true	5	true
85474	29223515625	581146484375	10	true	0	false	5	true
85470	3756154296875	745326015625	7	true	2	true	4	true
85469	39402	777330703125	10	true	0	false	8	true
85467	17982994140625	6545209375	15	true	2	true	2	true
85466	1890561328125	65342109375	8	true	0	false	5	true
85465	1643880859375	661112578125	10	true	1	true	2	true
85464	17409732421875	669878359375	9	true	0	false	4	true
85463	152380087890625	65583328125	14	true	0	false	2	true
85462	154236982421875	663439296875	10	true	0	false	8	true
85457	20681623046875	669776953125	12	true	1	true	7	true
85456	22347529296875	6590515625	10	true	0	false	10	true
85450	394160107421875	5719764453125	8	true	2	true	3	true
85448	20355765625	645193046875	8	true	1	true	1	true
85446	3540413671875	664033046875	9	true	0	false	2	true
85445	3948316015625	70986390625	7	true	1	true	4	true
85443	1526468505859370	79119640625	8	true	0	false	6	true
85440	2339678125	679798203125	7	true	0	false	8	true
85439	30604169921875	67693703125	15	true	0	false	5	true
85438	29185015625	675478984375	9	true	0	false	4	true
85434	2776873828125	662790390625	13	true	1	true	1	true
85433	554307958984375	620279765625	8	true	3	true	7	true
85432	50569150390625	6259205859375	11	true	0	false	7	true
85428	32132173828125	672431484375	6	true	2	true	4	true
85427	25741623046875	67165109375	7	true	0	false	2	true
85426	266590859375	6732265625	8	true	0	false	14	true
85424	26148689453125	6897465625	12	true	1	true	3	true
85421	18549162109375	641943125	9	true	0	false	5	true
85420	17471048828125	641847890625	13	true	1	true	1	true
85418	1735969921875	632902578125	10	true	0	false	9	true
85414	28423166015625	6533404296875	14	true	1	true	5	true
85412	354416953125	6484482421875	10	true	0	false	4	true
85411	3976681640625	757438515625	13	true	1	true	6	true
85410	404432265625	75050703125	16	true	0	false	10	true
85408	39068	753049765625	11	true	2	true	5	true
85406	40676421875	737858125	8	true	0	false	3	true
85404	268901318359375	5691530859375	8	true	1	true	7	true
85400	395381875	73916875	10	true	0	false	5	true
85398	30635994140625	66723203125	9	true	0	false	13	true
85397	3611220703125	639011796875	8	true	0	false	3	true
85395	352031484375	625504453125	11	true	1	true	3	true
85392	46492080078125	584269609375	8	true	0	false	2	true
85391	580920751953125	5765761328125	8	true	1	true	1	true
85390	592486279296875	5967931640625	8	true	0	false	5	true
85389	71215859375	5963605078125	9	true	2	true	0	false
85387	3969975390625	658530625	9	true	1	true	3	true
85386	405161875	67558859375	5	true	1	true	4	true
85381	386878125	6409376171875	5	true	0	false	4	true
85380	376779765625	65566515625	12	true	1	true	2	true
85379	3934815625	675629375	12	true	2	true	6	true
85378	3864923046875	683974140625	14	true	0	false	3	true
85377	3714940625	683256875	11	true	2	true	3	true
85374	3704591015625	66757828125	11	true	1	true	7	true
85373	41567.75	68911109375	8	true	2	true	3	true
85372	4210422265625	673462109375	7	true	2	true	11	true
85364	4292571484375	666066484375	8	true	0	false	9	true
85362	413607890625	716025546875	7	true	5	true	6	true
85359	348778671875	684226875	6	true	0	false	3	true
85358	360803515625	67586203125	7	true	1	true	7	true
85354	401498671875	69177453125	8	true	2	true	1	true
85353	4543053125	714890546875	21	true	0	false	2	true
85352	43455	69927.75	6	true	1	true	6	true
85348	2546415234375	65124140625	14	true	1	true	1	true
85345	22020123046875	6161576953125	9	true	0	false	2	true
85344	22974548828125	6320365625	7	true	0	false	7	true
85340	22114875	643948359375	9	true	0	false	6	true
85337	2453251953125	644407578125	15	true	0	false	2	true
85336	247458125	6339499609375	12	true	2	true	3	true
85334	24355716796875	657973359375	7	true	2	true	6	true
85331	4230591796875	754393515625	11	true	0	false	4	true
85330	434565546875	771094296875	12	true	0	false	6	true
85328	4340855859375	72631328125	20	true	0	false	1	true
85323	1202524609375	6228500390625	12	true	0	false	5	true
85322	120881826171875	6305230859375	11	true	0	false	5	true
85321	1177162109375	6365587890625	5	true	0	false	9	true
85319	14846958984375	634938984375	15	true	0	false	7	true
85318	13528162109375	6410418359375	9	true	2	true	9	true
85316	143271611328125	62561640625	9	true	0	false	7	true
85312	13405310546875	6092658984375	10	true	0	false	1	true
85311	15605353515625	609585703125	13	true	1	true	1	true
85310	14630357421875	60704328125	9	true	0	false	5	true
85304	4082769921875	70636359375	7	true	2	true	6	true
85302	9530890502929680	569864140625	9	true	0	false	4	true
85300	10585400390625	630214765625	9	true	1	true	3	true
85299	321506953125	655382421875	11	true	0	false	3	true
85298	30830623046875	6512039453125	16	true	0	false	1	true
85293	2501056640625	61040.25	9	true	1	true	0	false
85290	26346455078125	646982578125	7	true	0	false	2	true
85289	230621728515625	55857078125	6	true	0	false	7	true
85288	3137953857421870	5468044921875	12	true	0	false	4	true
85287	7480511474609370	55903828125	10	true	2	true	5	true
85283	98150361328125	586370625	13	true	1	true	1	true
85282	109473642578125	5985951953125	11	true	1	true	1	true
85281	112057763671875	610669921875	9	true	1	true	7	true
85278	42366140625	65674203125	6	true	0	false	5	true
85276	90476669921875	5836841015625	6	true	1	true	3	true
85274	464045625	72387578125	6	true	0	false	3	true
85270	20742994140625	6268579296875	9	true	0	false	3	true
85269	337114296875	6498209375	6	true	1	true	2	true
85267	4323132421875	67814734375	6	true	1	true	5	true
85264	22969115234375	605797265625	8	true	0	false	3	true
85261	3752579296875	6195023828125	11	true	0	false	4	true
85260	3955799609375	62451.25	11	true	0	false	4	true
85258	3765161328125	6316846484375	9	true	0	false	2	true
85257	4066948828125	6373053125	15	true	0	false	4	true
85252	1936593994140620	5425330859375	13	true	2	true	6	true
85250	3612148828125	616716875	10	true	0	false	5	true
85248	451954296875	743211171875	4	true	2	true	7	true
85246	401969296875	785404765625	6	true	0	false	11	true
85244	18897783203125	6243897265625	14	true	1	true	2	true
85237	340728671875	636583671875	14	true	1	true	3	true
85236	32231623046875	62660796875	9	true	1	true	1	true
85233	2984152734375	6172664453125	8	true	1	true	9	true
85232	3007879296875	6270724609375	8	true	0	false	5	true
85229	27887646484375	62335640625	9	true	0	false	3	true
85228	26465701171875	620341328125	4	true	0	false	2	true
85222	91444189453125	5698892578125	13	true	1	true	2	true
85220	43813078125	749868203125	6	true	0	false	7	true
85219	4031298828125	7692884375	9	true	1	true	6	true
85216	4180110546875	77797265625	9	true	0	false	4	true
85214	4210571484375	6478425390625	8	true	0	false	6	true
85212	41720265625	7862440625	21	true	0	false	5	true
85210	4557269140625	693134453125	5	true	1	true	6	true
85209	42706265625	623369375	13	true	0	false	2	true
85208	4370713671875	6222698828125	2	true	1	true	11	true
85207	4365126171875	6414383984375	9	true	0	false	3	true
85205	4294646875	6135113671875	7	true	0	false	3	true
85202	41167296875	6240269921875	9	true	0	false	5	true
85201	405812421875	609236796875	9	true	0	false	2	true
85196	3298164453125	6009877734375	14	true	0	false	2	true
85195	21852884765625	5991963671875	9	true	0	false	6	true
85194	22587650390625	590024765625	9	true	0	false	3	true
85185	4661496484375	6018063671875	7	true	0	false	4	true
85184	4445553515625	5951562109375	6	true	1	true	3	true
85182	452320390625	610065078125	5	true	3	true	3	true
85181	48636	58719015625	6	true	1	true	8	true
85178	4604101171875	6381812109375	5	true	2	true	5	true
85177	49135	6134509375	6	true	0	false	3	true
85174	4818653125	64219890625	5	true	2	true	4	true
85172	4405844140625	56128609375	8	true	0	false	4	true
85171	487690625	672660859375	8	true	1	true	5	true
85166	416319296875	5998162890625	5	true	0	false	1	true
85164	20510466796875	6055958984375	20	true	1	true	4	true
85159	36269140625	5949319921875	7	true	0	false	4	true
85157	132384013671875	58238046875	9	true	1	true	1	true
85154	8693296875	5552581640625	4	true	3	true	2	true
85153	473294765625	697917421875	3	true	0	false	6	true
85152	4867169921875	690305078125	9	true	2	true	6	true
85151	4541491015625	67399515625	8	true	3	true	2	true
85150	4673802734375	674923671875	8	true	1	true	7	true
85148	48143703125	7099153125	8	true	0	false	3	true
85142	403146953125	58732609375	8	true	5	true	3	true
85140	3874253125	5967601171875	10	true	0	false	4	true
85139	4490133203125	661220234375	9	true	3	true	1	true
85136	404738046875	5779736328125	15	true	0	false	3	true
85131	562420849609375	553885234375	9	true	4	true	2	true
85130	483393994140625	556246015625	7	true	2	true	14	true
85128	63102314453125	5594729296875	10	true	1	true	4	true
85127	473907177734375	5320158984375	9	true	0	false	2	true
85126	54959599609375	53994375	8	true	1	true	13	true
85125	222595654296875	518088125	13	true	1	true	2	true
85122	64497431640625	5460021484375	8	true	0	false	17	true
85118	772423486328125	5508348828125	10	true	0	false	2	true
85116	2005804931640620	4945848046875	3	true	0	false	3	true
85112	4288069921875	714028203125	6	true	0	false	1	true
85110	45306953125	761649765625	5	true	0	false	5	true
85108	2882119921875	602368984375	10	true	0	false	1	true
85107	333641015625	5846762109375	9	true	1	true	0	false
85104	9754144287109370	4855790234375	10	true	0	false	3	true
85103	27056580078125	5958337890625	5	true	0	false	1	true
85102	26045072265625	5783135546875	8	true	0	false	7	true
85099	1835792578125	5599605078125	11	true	0	false	1	true
85098	18430712890625	5698898828125	6	true	0	false	8	true
85097	1760613671875	60744953125	4	true	0	false	2	true
85096	1855119921875	6059115234375	6	true	0	false	15	true
85094	19062046875	583171875	8	true	1	true	1	true
85093	16467076171875	619131171875	11	true	1	true	2	true
85091	122250986328125	5556841796875	10	true	1	true	1	true
85090	111845029296875	56305671875	9	true	1	true	0	false
85085	162452763671875	584321953125	5	true	0	false	9	true
85080	469409453125	5764746875	11	true	1	true	4	true
85078	4265845703125	58548890625	6	true	0	false	4	true
85076	3912000390625	580050546875	7	true	2	true	3	true
85075	468958203125	563077109375	15	true	1	true	2	true
85074	4882659765625	559835546875	4	true	0	false	3	true
85070	1638494921875	56365546875	9	true	1	true	3	true
85068	63997470703125	531960703125	14	true	0	false	0	false
85067	797325732421875	5325185546875	8	true	1	true	2	true
85066	8733216796875	5240418359375	9	true	0	false	7	true
85062	13916783203125	5604671875	7	true	0	false	3	true
85061	30610392578125	6011350390625	8	true	0	false	4	true
85059	20536814453125	5436530859375	4	true	4	true	14	true
85058	2008219140625	5286423046875	9	true	0	false	5	true
85056	19308142578125	5450088671875	10	true	0	false	1	true
85055	2072221875	55814578125	8	true	0	false	1	true
85052	413736953125	572144609375	15	true	0	false	2	true
85049	489762109375	728786953125	5	true	1	true	3	true
85048	4789391015625	73884890625	9	true	1	true	2	true
85044	4223779296875	55283609375	4	true	0	false	3	true
85042	101271748046875	542129765625	12	true	0	false	1	true
85041	43482890625	788274765625	3	true	1	true	4	true
85039	143945908203125	51115671875	4	true	0	false	8	true
85038	13605666015625	5275320703125	5	true	0	false	9	true
85036	153563125	518141796875	9	true	0	false	3	true
85034	1062540625	515889609375	9	true	1	true	1	true
85032	10032900390625	5265607421875	8	true	0	false	2	true
85030	157855458984375	505510234375	4	true	0	false	14	true
85028	1491946875	5333244921875	12	true	0	false	1	true
85025	3536168359375	56649.25	8	true	2	true	4	true
85024	3527973046875	554045625	25	true	1	true	0	false
85023	3407146484375	5498682421875	6	true	0	false	2	true
85019	670957763671875	4965247265625	1	true	0	false	8	true
85018	511337060546875	4985532421875	7	true	0	false	1	true
85014	1703969140625	502951484375	8	true	0	false	2	true
85013	48829890625	4975246875	8	true	1	true	1	true
85012	485711484375	510360625	5	true	0	false	3	true
85011	48398328125	52184453125	5	true	0	false	5	true
85010	4849621875	5390597265625	11	true	0	false	2	true
85004	20633822265625	571719140625	5	true	0	false	4	true
85002	26242544921875	55718171875	8	true	0	false	1	true
84998	31925755859375	5450038671875	5	true	0	false	1	true
84996	1193132421875	534554609375	4	true	1	true	3	true
84994	23916564453125	5595162109375	4	true	0	false	8	true
84991	15695484375	5499359765625	11	true	1	true	0	false
84990	16346078125	54378484375	7	true	0	false	2	true
84986	382025234375	5659780078125	3	true	0	false	5	true
84984	17354837890625	532292890625	6	true	0	false	3	true
84983	30452552734375	58438125	4	true	0	false	1	true
84981	4357543359375	5365609765625	4	true	0	false	4	true
84978	27934048828125	57525515625	7	true	0	false	2	true
84977	4581941796875	492284140625	7	true	0	false	1	true
84971	4791284765625	48293265625	1	true	0	false	0	false
84970	491318046875	471965546875	8	true	0	false	4	true
84967	455645234375	5235080078125	3	true	1	true	4	true
84965	29484.75	5696138671875	13	true	0	false	9	true
84964	2860094140625	5590121484375	10	true	1	true	0	false
84963	292731796875	5438844921875	9	true	0	false	1	true
84960	280201328125	5459375390625	13	true	0	false	0	false
84956	1195756640625	5054519921875	4	true	1	true	14	true
84951	42070796875	52152046875	5	true	0	false	3	true
84950	39564046875	5369934375	3	true	1	true	5	true
84948	37243375	546833125	6	true	0	false	1	true
84945	73354052734375	471664375	8	true	0	false	0	false
84944	642369921875	48600484375	7	true	1	true	7	true
84942	932521484375	4586740234375	6	true	1	true	7	true
84939	94211826171875	5003832421875	4	true	1	true	0	false
84937	3882880859375	4791883984375	8	true	0	false	1	true
84936	406278359375	4798309765625	8	true	0	false	3	true
84934	3950728125	509338984375	2	true	0	false	3	true
84933	37459234375	511686875	10	true	0	false	2	true
84932	36774375	4977838671875	7	true	0	false	1	true
84927	77282041015625	5067085546875	4	true	0	false	1	true
84925	30156818359375	5277179296875	6	true	0	false	1	true
84924	29559201171875	5177772265625	17	true	0	false	2	true
84922	2709383984375	5121762890625	9	true	0	false	2	true
84919	25231828125	539681328125	7	true	0	false	1	true
84916	3945437890625	4900866796875	4	true	1	true	0	false
84914	3373281640625	5272061328125	2	true	1	true	0	false
84913	1568688232421870	4457921875	3	true	0	false	3	true
84912	2660085693359370	4389733984375	6	true	0	false	4	true
84911	9893666381835930	43691171875	4	true	0	false	1	true
84909	8489703369140620	4096551171875	8	true	2	true	27	true
84906	38248486328125	4553277734375	11	true	0	false	1	true
84904	45990953125	5077219140625	11	true	0	false	3	true
84902	2118672607421870	4233010546875	3	true	1	true	6	true
84900	140880322265625	4961360546875	3	true	0	false	7	true
84896	435082578125	5047652734375	6	true	0	false	5	true
84895	35358296875	5217785546875	10	true	0	false	0	false
84894	3579959765625	53252.75	3	true	0	false	12	true
84890	413305625	4961465234375	3	true	0	false	1	true
84888	4106878515625	5457922265625	7	true	0	false	1	true
84887	2281537109375	542808828125	8	true	0	false	0	false
84885	4856266796875	44046609375	5	true	0	false	7	true
84884	47557484375	4524058984375	11	true	1	true	2	true
84882	4525562890625	4577037890625	14	true	0	false	0	false
84878	10594791015625	4712258984375	6	true	0	false	3	true
84877	362602001953125	406166484375	1	true	1	true	4	true
84874	4356008984375	4792164453125	4	true	0	false	1	true
84872	4421072265625	4209970703125	3	true	0	false	1	true
84870	94752158203125	4818212109375	8	true	0	false	2	true
84869	242286181640625	3940562890625	6	true	1	true	3	true
84866	23807146484375	5095827734375	5	true	0	false	1	true
84865	182598828125	48987171875	5	true	0	false	3	true
84864	1632896875	4834397265625	6	true	0	false	2	true
84860	6441787109375	4510277734375	4	true	0	false	4	true
84859	20777115234375	504425546875	9	true	0	false	0	false
84857	313053125	51227.75	9	true	1	true	1	true
84855	107565078125	4516241796875	3	true	0	false	1	true
84852	78744365234375	43755625	5	true	2	true	1	true
84851	17238298828125	465665546875	3	true	0	false	2	true
84850	1926071484375	454302734375	1	true	1	true	1	true
84846	373154921875	4583112890625	11	true	0	false	0	false
84845	41033875	4469344140625	6	true	1	true	4	true
84844	4200957421875	4300323828125	10	true	0	false	12	true
84842	354392578125	4562628515625	11	true	0	false	2	true
84840	437538515625	4351359765625	7	true	0	false	0	false
84838	384485888671875	38388171875	7	true	0	false	4	true
84836	4526033203125	4116062890625	5	true	0	false	4	true
84834	4233548828125	45463109375	15	true	0	false	1	true
84830	22513115234375	4704944140625	6	true	0	false	0	false
84828	4680555859375	4284253125	3	true	0	false	1	true
84827	2853749755859370	35910734375	1	true	0	false	7	true
84826	3955272216796870	3680784375	2	true	1	true	5	true
84824	2488427490234370	3422044140625	2	true	1	true	0	false
84822	63336435546875	4004060546875	13	true	0	false	1	true
84821	1.08528e+16	356404375	2	true	0	false	3	true
84818	4.4207e+16	3797876171875	6	true	1	true	9	true
84816	21068173828125	3764870703125	1	true	1	true	3	true
84812	3900895703125	4364644140625	3	true	0	false	0	false
84811	132762939453125	4407665234375	15	true	0	false	2	true
84810	136176396484375	4373615234375	11	true	1	true	6	true
84808	120316259765625	43722859375	6	true	1	true	3	true
84805	404231796875	402319765625	1	true	1	true	3	true
84802	3367890234375	4928018359375	2	true	1	true	0	false
84799	59661708984375	3773959765625	1	true	0	false	17	true
84798	5970259765625	38233421875	10	true	0	false	3	true
84796	685823828125	3890659375	3	true	0	false	19	true
84794	78354873046875	37140296875	4	true	0	false	0	false
84792	797467236328125	4001774609375	13	true	0	false	0	false
84789	143974970703125	4577077734375	3	true	0	false	1	true
84788	16756623046875	4375465625	9	true	0	false	1	true
84785	480341640625	40661265625	23	true	0	false	0	false
84784	4877469140625	3928114453125	8	true	2	true	1	true
84781	269731953125	48996078125	6	true	1	true	1	true
84780	29689240234375	469299375	2	true	0	false	1	true
84775	1728921875	404033125	4	true	1	true	3	true
84774	19202998046875	4020922265625	4	true	0	false	1	true
84772	203915078125	3871728125	6	true	0	false	4	true
84769	6493723754882810	31411609375	15	true	0	false	2	true
84768	168991162109375	32077259765625	2	true	0	false	18	true
84767	1.12683e+16	257482734375	4	true	0	false	5	true
84766	124182080078125	26703283203125	11	true	0	false	5	true
84765	45594736328125	3006068359375	1	true	0	false	8	true
84763	3676655517578120	27938939453125	3	true	0	false	5	true
84761	164319091796875	2880162890625	4	true	0	false	0	false
84759	5715833984375	28133689453125	5	true	0	false	1	true
84752	328161484375	4558814453125	2	true	0	false	0	false
84751	26207748046875	4426998046875	6	true	0	false	0	false
84748	22840880859375	4908630078125	5	true	0	false	1	true
84747	114213115234375	3791266015625	3	true	1	true	2	true
84746	115478720703125	4087861328125	2	true	1	true	0	false
84742	28734310546875	43792390625	3	true	2	true	0	false
84741	47183859375	334021171875	1	true	0	false	1	true
84740	482075625	3522643359375	3	true	0	false	2	true
84737	356294765625	3965381640625	12	true	0	false	2	true
84736	359133515625	422090234375	5	true	0	false	1	true
84733	4636581640625	3006710546875	7	true	7	true	1	true
84732	4727779296875	30812283203125	11	true	0	false	0	false
84728	24910625	428891640625	4	true	0	false	0	false
84724	2830952392578120	241600234375	1	true	0	false	2	true
84722	2814055078125	405524765625	9	true	0	false	0	false
84720	31807072265625	42739109375	1	true	0	false	0	false
84719	3432962646484370	1967499609375	9	true	0	false	0	false
84718	48696337890625	20736021484375	4	true	0	false	10	true
84714	3788567138671870	1809660546875	5	true	1	true	1	true
84712	1.31183e+16	21864326171875	5	true	0	false	1	true
84711	63890126953125	2112439453125	5	true	0	false	5	true
84710	86183984375	2066111328125	0	false	0	false	11	true
84705	22024296875	4196601953125	2	true	0	false	1	true
84704	23150583984375	3992421875	3	true	0	false	1	true
84701	3792348828125	3923469140625	2	true	1	true	1	true
84698	142929267578125	412513125	1	true	0	false	8	true
84697	92550986328125	337804453125	2	true	1	true	1	true
84696	766034033203125	346604453125	2	true	0	false	12	true
84695	5139484375	338192890625	4	true	0	false	4	true
84694	642011279296875	3414802734375	11	true	2	true	1	true
84692	73318720703125	3271912890625	4	true	0	false	9	true
84686	44608796875	37065390625	3	true	0	false	0	false
84685	1673728125	3540873046875	3	true	0	false	11	true
84684	126049150390625	3531374609375	5	true	0	false	0	false
84682	135919365234375	3733401171875	4	true	0	false	0	false
84680	183440234375	35253328125	4	true	1	true	3	true
84679	4147650390625	3622453125	4	true	2	true	2	true
84678	4259199609375	356722265625	19	true	2	true	1	true
84675	39377796875	363160078125	5	true	0	false	2	true
84670	3095167236328120	161391630859375	2	true	0	false	0	false
84669	109206962890625	3097330078125	1	true	0	false	8	true
84668	111970419921875	29730767578125	3	true	0	false	16	true
84667	133110654296875	3138627734375	0	false	1	true	2	true
84665	146776650390625	304620625	3	true	0	false	3	true
84660	486581484375	2784020703125	4	true	0	false	1	true
84659	146147900390625	28742634765625	11	true	0	false	2	true
84656	3234845703125	400440625	4	true	0	false	1	true
84654	25003404296875	3719514453125	1	true	0	false	0	false
84653	17037203125	326067890625	6	true	0	false	0	false
84650	484576953125	155763447265625	5	true	0	false	0	false
84649	1265936328125	2704727734375	5	true	1	true	0	false
84648	125570830078125	266313828125	1	true	1	true	11	true
84645	3011058203125	37992078125	4	true	0	false	0	false
84644	28932763671875	3486045703125	0	false	21	true	1	true
84642	27874107421875	325793515625	0	false	0	false	1	true
84640	31527626953125	3401644921875	6	true	1	true	1	true
84636	4167699609375	3273647265625	2	true	0	false	5	true
84634	194993046875	31683900390625	6	true	0	false	0	false
84632	9301857299804680	140734873046875	4	true	0	false	4	true
84630	100003291015625	27429337890625	1	true	0	false	0	false
84629	556958203125	18365259765625	1	true	0	false	0	false
84626	3613759375	3606289453125	1	true	0	false	1	true
84623	4009762890625	291941796875	4	true	0	false	0	false
84622	3838544140625	3221524609375	1	true	0	false	0	false
84621	3739185546875	29429408203125	3	true	0	false	10	true
84619	4276487109375	27951646484375	2	true	0	false	0	false
84614	4256947265625	2578502734375	18	true	0	false	58	true
84613	21448544921875	357849765625	2	true	0	false	0	false
84612	22423365234375	3353535546875	12	true	0	false	2	true
84609	334755390625	288960546875	26	true	0	false	0	false
84608	3281317578125	3053771484375	1	true	4	true	0	false
84606	3443944921875	30557572265625	1	true	0	false	0	false
84603	2395186328125	300217421875	1	true	0	false	0	false
84602	2685944921875	27466990234375	1	true	0	false	10	true
84601	444033828125	23071302734375	1	true	0	false	0	false
84598	24828375	25912654296875	0	false	10	true	0	false
84596	28689853515625	28872240234375	1	true	0	false	5	true
84593	3517066015625	25613658203125	2	true	0	false	0	false
84590	384545234375	2617198828125	3	true	1	true	0	false
84588	102624150390625	24716087890625	1	true	0	false	2	true
84586	4879015625	22566533203125	4	true	1	true	0	false
84584	2101448046875	277188046875	6	true	0	false	0	false
84582	4005514453125	23235275390625	2	true	0	false	0	false
84581	17063642578125	2372909375	2	true	0	false	5	true
84580	18880287109375	21296880859375	11	true	0	false	0	false
84578	1557269921875	22404939453125	5	true	0	false	0	false
84574	5453736328125	13490484375	0	false	0	false	5	true
84572	28809234375	25198853515625	1	true	4	true	0	false
84570	115565517578125	2155784765625	2	true	1	true	8	true
84569	10259533203125	1835534375	0	false	0	false	6	true
84568	12039765625	18683486328125	2	true	0	false	17	true
84566	98047197265625	156769013671875	0	false	0	false	9	true
84563	34635046875	19907021484375	4	true	0	false	1	true
84561	3029841015625	22946615234375	4	true	0	false	0	false
84558	2869332421875	20891376953125	1	true	2	true	2	true
84557	22571140625	2053189453125	1	true	4	true	0	false
84556	23997392578125	17555109375	5	true	0	false	2	true
84552	2383689453125	23014427734375	2	true	0	false	6	true
84549	734825927734375	101224130859375	4	true	0	false	0	false
84548	3455689208984370	103868359375	3	true	0	false	2	true
84547	406097314453125	783473046875	9	true	0	false	2	true
84544	18531259765625	161457861328125	0	false	0	false	10	true
84538	16623625	201247734375	1	true	0	false	1	true
84537	3822461328125	12434111328125	8	true	1	true	1	true
84536	364452578125	151038056640625	7	true	0	false	1	true
84535	389893203125	187715546875	3	true	1	true	0	false
84532	415405625	108909013671875	11	true	1	true	0	false
84528	2012623828125	163680703125	1	true	0	false	4	true
84527	11504736328125	76057783203125	7	true	1	true	1	true
84526	1718201416015620	68376005859375	4	true	0	false	0	false
84523	22108123046875	1228465625	0	false	0	false	8	true
84522	2064755859375	131233125	0	false	3	true	4	true
84520	168117734375	124206552734375	1	true	0	false	0	false
84517	2953973828125	1177416796875	0	false	0	false	14	true
84516	29635734375	1120086328125	3	true	0	false	9	true
84515	31916564453125	13161208984375	2	true	0	false	4	true
84512	2761082421875	14829177734375	1	true	0	false	1	true
84510	245742734375	13992154296875	0	false	0	false	3	true
84509	271777890625	117938388671875	1	true	0	false	9	true
84505	17214828125	959069140625	4	true	0	false	3	true
84504	1585583984375	91759248046875	5	true	0	false	0	false
84500	448532109375	1672550390625	0	false	1	true	0	false
84498	85510029296875	106350458984375	1	true	0	false	6	true
84496	17691841796875	731625244140625	4	true	0	false	0	false
84494	204382890625	764652685546875	3	true	0	false	16	true
84493	512102783203125	332218798828125	15	true	0	false	0	false
84492	644077783203125	4980091796875	1	true	0	false	0	false
84490	817858349609375	4902806640625	0	false	0	false	9	true
84488	608814990234375	8908792724609370	1	true	0	false	10	true
84486	10881185546875	553852099609375	11	true	0	false	2	true
84482	28394599609375	476253759765625	4	true	0	false	0	false
84480	3233032421875	72797265625	0	false	4	true	0	false
84478	15692625	31034765625	11	true	0	false	0	false
84477	43909.5	91639169921875	1	true	0	false	10	true
84476	4747354296875	12051396484375	0	false	0	false	11	true
84472	406160078125	39927607421875	6	true	0	false	0	false
84471	4924034375	89264521484375	12	true	0	false	0	false
84470	48541640625	7757958984375	12	true	0	false	0	false
84467	25912751953125	642923193359375	1	true	0	false	14	true
84466	27296607421875	493884326171875	1	true	0	false	4	true
84465	24849376953125	85181767578125	1	true	0	false	8	true
84460	809690966796875	1.03212e+16	1	true	0	false	0	false
84458	4141290234375	71838427734375	3	true	0	false	0	false
84456	4473326171875	4849072265625	5	true	0	false	0	false
84454	12090037109375	842481201171875	5	true	0	false	0	false
84452	5432994384765620	1613772705078120	11	true	0	false	0	false
84450	1879016796875	1.91928e+16	0	false	7	true	0	false
