# Supplementary material for: A Novel Liquid Biopsy Method Based on Specific Combinations of Vesicular Markers Allows Us to Discriminate Prostate Cancer from Hyperplasia
Source: Cells. 2024 Jul 31;13(15):1286. doi: 10.3390/cells13151286 (PMC11311686; doi:10.3390/cells13151286)
Supplement: Supplementary file 1 [file cells-13-01286-s001.zip › Dataset S1-Raw data CODI BiliGeCT Prostata/Raw data CODI BiliGeCT Prostata/100223_STAT3_Cyclin_D1_IIIexp_PR20-18__N1-1__counting_scatter.xlsx]

## Sheet: 100223_STAT3_Cyclin_D1_IIIexp_P
counting parameters
radius (nm)	300
bin width (nm)	20
locs in bin threshold	1
active channels
channel name	channel reference	min	max
Channel 0	ch0	1	10000000
Channel 1	ch1	1	10000000
Channel 2	ch2	1	10000000
clusters are positive for a channel if their counts fall within min (inclusive) and max (exclusive) for that channel
	population phenotypes	number of clusters
triple positive	Channel 0, Channel 1, Channel 2	215
double positive	Channel 0, Channel 1	86
double positive	Channel 0, Channel 2	414
double positive	Channel 1, Channel 2	25
single positive	Channel 0	282
single positive	Channel 1	7
single positive	Channel 2	91
	total positive clusters	1120
4 clusters were negative for every channel
all positive clusters are listed here
columns show counts and positivity for channels with thresholds switched on
to see the full data including negative clusters please export a csv from the counting histogram rather than the counting scatter plot
cluster id	centroid x (nm)	centroid y (nm)	count for Channel 0	positive for Channel 0	count for Channel 1	positive for Channel 1	count for Channel 2	positive for Channel 2
76314	3569023828125	6380366015625	8	true	0	false	2	true
76313	36131421875	635434375	9	true	0	false	1	true
76312	3477653515625	665288046875	4	true	1	true	0	false
76311	35058484375	654288125	3	true	3	true	5	true
76310	3420533984375	6386731640625	3	true	0	false	10	true
76308	340188046875	647350703125	13	true	1	true	0	false
76307	338180546875	6484406640625	13	true	1	true	0	false
76306	3699773046875	6535114453125	2	true	0	false	5	true
76303	3396920703125	65217703125	13	true	0	false	0	false
76296	3980329296875	681547890625	1	true	0	false	14	true
76295	3936323046875	684547890625	1	true	0	false	20	true
76293	3879294140625	67962359375	1	true	0	false	6	true
76292	3862838671875	68495859375	11	true	0	false	0	false
76291	3820498828125	69347234375	2	true	0	false	13	true
76289	3831519140625	66700765625	17	true	0	false	1	true
76285	3701413671875	68631.5	15	true	0	false	18	true
76282	3097702734375	583968671875	15	true	0	false	4	true
76281	30272037109375	586810625	12	true	2	true	6	true
76278	31705537109375	587018359375	13	true	0	false	2	true
76277	31619052734375	591109609375	6	true	0	false	0	false
76274	322076875	5733833203125	1	true	0	false	13	true
76273	32039333984375	5798533984375	2	true	0	false	8	true
76269	4098737890625	70123171875	11	true	2	true	0	false
76268	33187375	683330390625	17	true	0	false	7	true
76267	333247890625	672617265625	8	true	0	false	1	true
76265	3421367578125	69147765625	6	true	0	false	8	true
76262	3554010546875	5301415625	0	false	0	false	20	true
76261	3493218359375	5320591796875	7	true	7	true	9	true
76260	338779453125	535948359375	2	true	0	false	6	true
76258	36586171875	6128676953125	1	true	0	false	11	true
76257	3530351953125	6174226171875	0	false	0	false	24	true
76253	3189196875	5462012890625	5	true	0	false	0	false
76251	31280990234375	5335615234375	9	true	0	false	1	true
76250	3542445703125	703472109375	3	true	0	false	0	false
76248	28995421875	723735234375	17	true	1	true	117	true
76247	28793064453125	725899140625	7	true	1	true	68	true
76246	4213276171875	6542580078125	32	true	0	false	4	true
76245	4184617578125	6522485546875	5	true	0	false	16	true
76241	4177598828125	65724.25	8	true	0	false	3	true
76239	364474296875	672473828125	8	true	0	false	3	true
76237	4153172265625	6602284375	9	true	0	false	2	true
76234	4512995703125	594725859375	2	true	8	true	38	true
76233	4527695703125	5937687109375	4	true	8	true	34	true
76231	36907671875	5980115234375	5	true	0	false	33	true
76229	4217997265625	6474697265625	3	true	1	true	8	true
76227	3330168359375	624781875	9	true	0	false	3	true
76226	36900390625	57714890625	13	true	1	true	2	true
76225	3660091015625	577999921875	11	true	1	true	5	true
76224	31846169921875	627048828125	19	true	0	false	2	true
76223	31795572265625	6304303125	3	true	2	true	14	true
76222	4351090234375	5845773828125	7	true	1	true	0	false
76221	42719921875	5835989453125	16	true	1	true	13	true
76219	3636509765625	57386484375	9	true	0	false	1	true
76217	4571417578125	6017888671875	2	true	0	false	7	true
76216	37418046875	5613613671875	2	true	0	false	19	true
76215	363281015625	56741046875	19	true	0	false	2	true
76214	4432027734375	606681953125	0	false	1	true	6	true
76213	448116484375	6132298046875	12	true	0	false	5	true
76211	30632787109375	6236403125	17	true	0	false	17	true
76209	43958	60324125	27	true	1	true	26	true
76207	426296640625	6552955078125	2	true	0	false	8	true
76205	4360168359375	6142916796875	8	true	0	false	0	false
76203	31603484375	6112381640625	10	true	1	true	2	true
76201	357477578125	593411640625	9	true	0	false	0	false
76199	29313486328125	727843046875	4	true	0	false	9	true
76196	3977915234375	6519095703125	1	true	0	false	8	true
76195	4030799609375	6458128515625	3	true	1	true	11	true
76193	4101005078125	59999375	11	true	0	false	7	true
76191	30086873046875	634832734375	6	true	1	true	0	false
76190	373167109375	55280109375	1	true	0	false	12	true
76189	3831179296875	5565640625	5	true	0	false	0	false
76188	4348526953125	660027578125	14	true	1	true	5	true
76183	29875494140625	616238125	6	true	0	false	1	true
76181	3934376953125	639331015625	14	true	1	true	0	false
76179	4284891015625	5994737109375	15	true	4	true	26	true
76177	30777634765625	6463866796875	11	true	0	false	12	true
76175	29795181640625	732539140625	2	true	0	false	9	true
76171	3656267578125	552809296875	11	true	0	false	6	true
76170	3695434375	5339901953125	1	true	0	false	11	true
76169	373623046875	5428222265625	12	true	1	true	0	false
76167	30512607421875	73248140625	2	true	0	false	6	true
76166	4234286328125	6315608984375	1	true	0	false	0	false
76157	3056924609375	740904140625	7	true	1	true	4	true
76156	44387046875	655571484375	10	true	0	false	0	false
76154	28814689453125	744303984375	12	true	2	true	2	true
76153	280897265625	74303875	22	true	1	true	9	true
76151	4535451953125	58165640625	5	true	1	true	7	true
76147	4659187109375	5896144921875	6	true	1	true	1	true
76146	30654857421875	752147578125	5	true	0	false	2	true
76144	481876953125	6091990234375	1	true	0	false	13	true
76143	4733426171875	6082048828125	1	true	4	true	5	true
76141	41902328125	5672405078125	2	true	0	false	9	true
76137	38792921875	5864580859375	12	true	0	false	0	false
76136	477607109375	5752539453125	0	false	5	true	3	true
76135	4804276953125	577019921875	8	true	0	false	9	true
76134	477743046875	625608359375	1	true	0	false	3	true
76131	4892225390625	57701078125	12	true	1	true	0	false
76129	27896046875	72621546875	11	true	0	false	0	false
76127	420935859375	66962921875	19	true	1	true	0	false
76125	4742315234375	598635703125	1	true	1	true	10	true
76124	26691435546875	742707890625	7	true	0	false	46	true
76123	26467017578125	736039609375	6	true	1	true	5	true
76122	3983753515625	62569328125	13	true	1	true	6	true
76121	4018994140625	6245470703125	20	true	0	false	1	true
76120	4844711328125	554017421875	12	true	0	false	0	false
76119	478668125	5652133984375	5	true	1	true	5	true
76117	436171328125	674698515625	4	true	0	false	0	false
76116	453554140625	6368301953125	31	true	1	true	7	true
76115	45338765625	63735328125	35	true	1	true	7	true
76114	4946608984375	54777578125	17	true	1	true	6	true
76110	25497048828125	74270140625	4	true	2	true	1	true
76103	31849951171875	66102078125	0	false	6	true	3	true
76101	2585338671875	720133046875	5	true	0	false	0	false
76097	24893.25	72281109375	3	true	0	false	13	true
76096	31726134765625	71543421875	13	true	1	true	0	false
76095	3193580078125	718019453125	16	true	0	false	2	true
76093	24292544921875	749448203125	5	true	0	false	11	true
76090	4523860546875	677596875	7	true	1	true	1	true
76089	4485033203125	68463671875	8	true	1	true	5	true
76087	448018828125	6730828125	2	true	0	false	9	true
76086	30875755859375	709471171875	3	true	0	false	11	true
76084	25841017578125	754648359375	22	true	1	true	5	true
76079	454076875	636425234375	29	true	1	true	9	true
76071	2813537890625	7642953125	10	true	0	false	0	false
76070	3006480078125	66648875	2	true	0	false	7	true
76069	294006796875	6628959375	7	true	1	true	1	true
76068	3651399609375	724951796875	9	true	1	true	7	true
76067	3684773828125	72422234375	4	true	5	true	6	true
76066	28123419921875	69223.75	1	true	0	false	10	true
76065	27774658203125	685279375	11	true	2	true	2	true
76064	356977265625	7435034375	8	true	0	false	9	true
76063	3686148828125	751215234375	14	true	0	false	4	true
76062	36795296875	713501484375	39	true	3	true	1	true
76061	3700576171875	71252578125	38	true	2	true	1	true
76057	37763828125	745759453125	4	true	0	false	7	true
76054	374570546875	72313953125	17	true	0	false	3	true
76049	3695767578125	709267109375	8	true	1	true	4	true
76046	4495178125	6400955859375	2	true	0	false	15	true
76042	27214986328125	67057828125	1	true	0	false	5	true
76041	2744532421875	674525546875	12	true	0	false	0	false
76039	4460778125	6340391015625	7	true	0	false	1	true
76038	39887515625	609042578125	9	true	0	false	0	false
76035	2857903515625	77758484375	12	true	0	false	0	false
76033	273918125	664752734375	4	true	0	false	11	true
76031	2679854296875	683524921875	17	true	1	true	0	false
76029	29515982421875	768750859375	10	true	1	true	0	false
76028	45631484375	56613390625	1	true	0	false	15	true
76027	4395248828125	5534130859375	3	true	0	false	6	true
76021	25663306640625	65676609375	0	false	0	false	12	true
76016	25039263671875	667671875	8	true	1	true	2	true
76015	26033888671875	671013671875	1	true	0	false	6	true
76014	330368125	730219921875	15	true	1	true	3	true
76013	330771328125	740537265625	18	true	0	false	1	true
76003	3422819140625	74410.5	0	false	1	true	9	true
76002	25636447265625	67619390625	17	true	0	false	0	false
76001	2525331640625	6764678125	8	true	0	false	2	true
75999	24849392578125	676275703125	2	true	0	false	12	true
75991	23536646484375	672641953125	15	true	0	false	0	false
75989	27492451171875	7107528125	8	true	1	true	3	true
75986	4820193359375	67343515625	38	true	1	true	10	true
75985	4762241015625	667514140625	10	true	0	false	2	true
75982	46881234375	724581953125	7	true	4	true	68	true
75981	4749221484375	728314609375	9	true	0	false	2	true
75980	4658271875	68369375	10	true	0	false	1	true
75979	458705078125	70349328125	3	true	0	false	7	true
75978	4220547265625	7239665625	12	true	0	false	2	true
75977	42172984375	718164609375	2	true	12	true	0	false
75976	411587578125	720391796875	1	true	4	true	3	true
75975	40525015625	7165734375	12	true	0	false	6	true
75971	485271484375	684584296875	6	true	0	false	0	false
75969	4762513671875	692286640625	4	true	0	false	0	false
75967	4650107421875	712445546875	2	true	0	false	7	true
75966	388452890625	733304375	17	true	0	false	1	true
75965	38824015625	727295390625	10	true	0	false	1	true
75963	425948359375	712282734375	5	true	0	false	1	true
75959	480560546875	73717890625	16	true	0	false	0	false
75957	45823375	658692109375	10	true	0	false	1	true
75951	388150859375	7168684375	6	true	0	false	0	false
75949	4305398828125	704141796875	11	true	1	true	1	true
75946	4354610546875	719342421875	15	true	0	false	1	true
75945	4456068359375	729617421875	10	true	0	false	0	false
75941	44609640625	71016734375	17	true	0	false	8	true
75939	4892410546875	6487010546875	9	true	0	false	2	true
75938	215800078125	75834796875	2	true	0	false	24	true
75937	215214921875	7524671875	5	true	0	false	0	false
75936	21262818359375	75020640625	7	true	0	false	0	false
75935	209797265625	752844765625	1	true	0	false	11	true
75929	195896328125	751656171875	7	true	0	false	0	false
75928	20018724609375	76908859375	6	true	0	false	0	false
75927	21000603515625	770849921875	7	true	1	true	0	false
75924	2236818359375	73511359375	30	true	0	false	0	false
75923	23057119140625	741822890625	6	true	0	false	5	true
75921	2081241796875	733333828125	25	true	0	false	0	false
75918	39603734375	525091640625	4	true	0	false	24	true
75917	3940396875	53170984375	8	true	0	false	1	true
75915	3904525390625	5404146484375	0	false	0	false	11	true
75913	3964598828125	74670140625	15	true	0	false	1	true
75909	402329375	543651484375	1	true	0	false	12	true
75908	246035078125	706354921875	1	true	0	false	8	true
75907	251784609375	698768984375	7	true	5	true	6	true
75906	1984206640625	7114471875	1	true	0	false	13	true
75905	1948830078125	7047759375	6	true	0	false	0	false
75903	23796630859375	6967603125	22	true	0	false	3	true
75900	412258046875	76894375	23	true	2	true	4	true
75899	4119490625	76891015625	23	true	2	true	4	true
75893	173399140625	7061259375	6	true	1	true	11	true
75891	18863986328125	72511265625	6	true	0	false	1	true
75887	19083734375	73178546875	4	true	0	false	0	false
75884	3122703515625	769823125	19	true	0	false	0	false
75883	32305009765625	76377453125	13	true	0	false	1	true
75881	3342446484375	7616615625	5	true	0	false	2	true
75880	443870625	49637546875	2	true	0	false	12	true
75879	4372109765625	49757875	7	true	0	false	3	true
75878	471407265625	47823734375	10	true	1	true	7	true
75877	474193515625	486765078125	13	true	1	true	0	false
75876	2238437890625	766654375	13	true	0	false	0	false
75875	22958140625	7666528125	13	true	0	false	1	true
75874	464943984375	494363359375	16	true	1	true	1	true
75871	46661859375	4729901953125	5	true	0	false	0	false
75867	480770390625	495224609375	0	false	0	false	10	true
75866	24568263671875	783223671875	15	true	0	false	0	false
75859	32996.75	5954784765625	19	true	1	true	1	true
75857	2494898828125	79371328125	1	true	0	false	9	true
75856	4412150390625	759347421875	26	true	1	true	0	false
75855	4417665625	759370390625	28	true	1	true	0	false
75854	4493886328125	50422203125	10	true	0	false	0	false
75851	4501872265625	487246640625	10	true	0	false	0	false
75847	157101923828125	693559765625	2	true	0	false	3	true
75846	4701448046875	5264237109375	11	true	4	true	7	true
75845	474457109375	523671328125	11	true	0	false	12	true
75842	4373501953125	4621994921875	6	true	1	true	0	false
75841	4385384765625	4516703515625	11	true	0	false	0	false
75839	4580306640625	5271389453125	6	true	0	false	6	true
75837	4867554296875	5254575390625	14	true	0	false	2	true
75836	473933984375	5100139453125	0	false	0	false	3	true
75833	451003203125	4716179296875	2	true	0	false	8	true
75831	48724.25	5078815625	10	true	0	false	0	false
75829	44928046875	446166484375	3	true	2	true	6	true
75828	4050302734375	562680625	23	true	1	true	5	true
75827	4055090625	559925859375	13	true	1	true	8	true
75825	4382086328125	4354844140625	5	true	0	false	5	true
75823	46326375	53774234375	18	true	0	false	1	true
75819	20874091796875	69675609375	12	true	0	false	3	true
75818	4805340234375	4311968359375	2	true	0	false	12	true
75817	4784257421875	4444487109375	14	true	0	false	3	true
75811	47832.75	5360652734375	2	true	0	false	17	true
75810	4903646875	4571771875	22	true	0	false	13	true
75809	474616484375	457743828125	15	true	1	true	23	true
75807	4698687890625	4309738671875	2	true	3	true	10	true
75806	472254375	4178007421875	16	true	1	true	2	true
75805	46063296875	414167265625	12	true	1	true	7	true
75798	400807109375	769950625	18	true	0	false	1	true
75797	3902812109375	772234765625	8	true	0	false	2	true
75793	4227409765625	76884578125	4	true	1	true	1	true
75791	410084140625	758038515625	5	true	0	false	12	true
75789	438691328125	768880078125	7	true	0	false	0	false
75788	3992069921875	78900703125	57	true	1	true	0	false
75782	29409857421875	5473356640625	8	true	0	false	0	false
75781	30039244140625	544688203125	2	true	5	true	13	true
75777	30008787109375	556042578125	11	true	0	false	4	true
75775	29920.25	5387221875	10	true	0	false	0	false
75769	30254322265625	6928934375	7	true	0	false	0	false
75768	4320065625	5307732421875	1	true	0	false	6	true
75767	4275219140625	536536015625	10	true	0	false	2	true
75766	414789296875	512177734375	1	true	0	false	10	true
75765	4249452734375	5161632421875	13	true	0	false	5	true
75764	12910224609375	680772734375	7	true	1	true	9	true
75763	130999794921875	6790334375	7	true	1	true	12	true
75761	41897203125	52625890625	0	false	2	true	9	true
75759	126904111328125	6849715625	9	true	1	true	0	false
75757	1180361328125	687526796875	11	true	1	true	0	false
75754	4403938671875	5208755078125	11	true	0	false	6	true
75748	2842291015625	6114484375	1	true	0	false	7	true
75747	276522578125	5970709765625	6	true	0	false	3	true
75745	2871259765625	5730933984375	2	true	0	false	5	true
75742	1698975390625	7739528125	24	true	0	false	7	true
75741	16980490234375	77448359375	20	true	0	false	7	true
75739	17831091796875	77218265625	4	true	0	false	1	true
75738	158300986328125	7720190625	13	true	0	false	1	true
75735	1868573046875	7684984375	8	true	0	false	1	true
75733	19257537109375	785021640625	17	true	1	true	0	false
75730	1195910546875	717018046875	13	true	0	false	1	true
75729	127273203125	726524453125	9	true	1	true	1	true
75727	138238828125	734608515625	0	false	0	false	7	true
75725	14155052734375	708943515625	8	true	0	false	1	true
75718	3284365625	69183.25	9	true	0	false	1	true
75717	326458984375	69609953125	5	true	0	false	10	true
75712	2744545703125	79038171875	38	true	0	false	5	true
75711	27622724609375	78919890625	34	true	0	false	5	true
75707	2620094921875	778871171875	13	true	0	false	1	true
75703	3470612890625	779118515625	25	true	0	false	0	false
75702	283693671875	63156046875	30	true	1	true	1	true
75701	283209296875	639166640625	2	true	0	false	13	true
75698	174631328125	748773671875	10	true	0	false	0	false
75697	163788056640625	746384921875	0	false	0	false	9	true
75694	20038865234375	5893399609375	15	true	1	true	12	true
75693	2006473828125	5890237890625	17	true	1	true	12	true
75691	394563984375	4930101171875	9	true	1	true	4	true
75689	1939292578125	5943441015625	0	false	1	true	10	true
75688	203595390625	630642734375	5	true	3	true	1	true
75687	21320697265625	6355763671875	0	false	0	false	18	true
75685	19668271484375	609660546875	16	true	0	false	0	false
75684	1854407421875	6312879296875	7	true	0	false	0	false
75683	1826887890625	6403359765625	17	true	0	false	0	false
75682	1651528125	6066074609375	7	true	0	false	0	false
75681	16337625	6135198828125	5	true	0	false	2	true
75679	18530138671875	6205170703125	3	true	3	true	0	false
75677	1947481640625	5766408984375	8	true	1	true	1	true
75675	1739387109375	6114931640625	4	true	0	false	0	false
75671	21004197265625	6509256640625	11	true	0	false	5	true
75670	18218193359375	66040109375	8	true	0	false	10	true
75669	18424650390625	66662765625	16	true	0	false	0	false
75667	16897283203125	66444546875	1	true	0	false	12	true
75662	2283919921875	6065788671875	3	true	0	false	3	true
75661	24857646484375	607290546875	10	true	0	false	0	false
75659	2456490625	614481328125	7	true	0	false	0	false
75654	21667802734375	665109921875	24	true	1	true	0	false
75653	2075044921875	66915375	6	true	0	false	1	true
75651	2054522265625	657392421875	13	true	0	false	0	false
75646	24021046875	632655234375	7	true	0	false	6	true
75645	2393311328125	6423582421875	5	true	1	true	0	false
75642	239002109375	558707265625	28	true	1	true	10	true
75641	24007466796875	5588733984375	26	true	1	true	10	true
75639	24879841796875	549702265625	15	true	0	false	0	false
75638	27524515625	550410546875	31	true	0	false	6	true
75637	27158794921875	5610696484375	9	true	1	true	4	true
75635	282997265625	5566571875	2	true	7	true	0	false
75632	1412301953125	6124527734375	0	false	0	false	23	true
75631	147693271484375	6153649609375	9	true	1	true	3	true
75629	16516638671875	6213341015625	13	true	0	false	10	true
75628	141993095703125	630377421875	2	true	1	true	22	true
75623	26813939453125	542466015625	1	true	0	false	27	true
75622	24611119140625	57314359375	12	true	1	true	0	false
75621	2593007421875	569538671875	6	true	0	false	6	true
75620	20241015625	512468046875	1	true	0	false	18	true
75619	21279765625	5128916796875	6	true	0	false	8	true
75616	23492873046875	5203571484375	23	true	1	true	7	true
75613	22926576171875	5084169921875	30	true	1	true	21	true
75611	2289259375	5352568359375	6	true	0	false	2	true
75608	150533369140625	5953267578125	4	true	0	false	9	true
75607	144980498046875	5883278125	10	true	0	false	1	true
75605	138683779296875	5900801953125	7	true	0	false	0	false
75599	22890443359375	683858125	0	false	0	false	10	true
75597	155540439453125	6392533984375	3	true	0	false	2	true
75593	4780766796875	705465078125	11	true	0	false	0	false
75592	250436484375	5084523828125	1	true	0	false	8	true
75591	25311630859375	51519953125	11	true	0	false	7	true
75588	16743625	585086875	10	true	0	false	0	false
75587	1761057421875	57770796875	8	true	1	true	0	false
75582	422361171875	7417978125	22	true	1	true	3	true
75581	428980546875	741520546875	7	true	2	true	4	true
75578	163618408203125	492425078125	13	true	0	false	12	true
75577	1743976171875	4841682421875	4	true	0	false	0	false
75575	1886029296875	4891719140625	0	false	0	false	11	true
75574	18525234375	474142265625	6	true	0	false	1	true
75572	1901545703125	5580131640625	1	true	0	false	4	true
75571	18424103515625	537516796875	6	true	0	false	2	true
75569	20884751953125	56018328125	8	true	0	false	0	false
75567	16698474609375	517249140625	1	true	0	false	6	true
75561	205885078125	5309846484375	3	true	0	false	3	true
75560	3589740234375	763700546875	11	true	0	false	2	true
75558	123576240234375	65989140625	10	true	0	false	0	false
75557	124684501953125	663905390625	13	true	0	false	1	true
75556	135192958984375	6528792578125	1	true	10	true	0	false
75554	105751435546875	673481796875	15	true	1	true	3	true
75553	107070673828125	673363203125	14	true	1	true	3	true
75552	10294916015625	662595546875	5	true	0	false	1	true
75549	874916015625	6705109375	17	true	1	true	0	false
75542	296388671875	5130564453125	8	true	1	true	3	true
75541	28623041015625	527548203125	5	true	0	false	5	true
75540	2705240625	4930172265625	2	true	0	false	14	true
75539	27280435546875	5032487890625	7	true	1	true	0	false
75537	2811164453125	5109232421875	20	true	1	true	4	true
75531	156643525390625	5157869140625	0	false	9	true	0	false
75528	3717104296875	48291859375	11	true	1	true	17	true
75527	3715335546875	48236828125	10	true	1	true	15	true
75526	358078828125	4708303515625	7	true	3	true	1	true
75525	3571548828125	4766329296875	5	true	0	false	21	true
75522	3343108203125	467273984375	0	false	20	true	1	true
75521	33478234375	46687671875	0	false	20	true	2	true
75520	4252830078125	4197755859375	8	true	0	false	17	true
75519	422070390625	4272892578125	9	true	0	false	0	false
75518	3593784375	505198203125	7	true	0	false	1	true
75517	3557178515625	4997571484375	13	true	0	false	0	false
75515	3481934765625	4785326953125	0	false	0	false	10	true
75514	3910173828125	475662265625	1	true	0	false	10	true
75513	3988680859375	472577109375	9	true	0	false	1	true
75512	4098966015625	4304069921875	3	true	0	false	4	true
75509	378721015625	484377109375	7	true	0	false	4	true
75507	3407717578125	4727809375	13	true	0	false	2	true
75506	34411671875	4919546484375	20	true	1	true	8	true
75505	3395107421875	4926032421875	7	true	0	false	0	false
75504	3340003515625	505890234375	5	true	0	false	0	false
75499	32817265625	4650615625	0	false	0	false	10	true
75498	4000446484375	4465561328125	8	true	1	true	3	true
75497	3971561328125	44645625	9	true	1	true	2	true
75494	32562232421875	4261548046875	6	true	0	false	5	true
75493	335551484375	4328755859375	2	true	0	false	7	true
75492	20419486328125	4769648046875	23	true	1	true	6	true
75491	202953984375	482365390625	0	false	0	false	5	true
75490	16642318359375	72197984375	3	true	0	false	9	true
75489	1735664453125	72240140625	8	true	1	true	1	true
75487	37463875	4708052734375	7	true	0	false	0	false
75486	3517594140625	4482585546875	6	true	0	false	0	false
75483	403241875	4531512109375	12	true	0	false	5	true
75479	391737890625	4533767578125	1	true	0	false	11	true
75471	43879.5	41417921875	6	true	2	true	4	true
75467	34698171875	5768541796875	8	true	0	false	8	true
75465	49213109375	41588296875	0	false	0	false	14	true
75456	3925423046875	43505.75	8	true	0	false	0	false
75455	3765608984375	4439289453125	3	true	0	false	18	true
75454	354886796875	3946228125	1	true	0	false	10	true
75453	3628266015625	389789921875	1	true	0	false	15	true
75451	3672841015625	3951307421875	13	true	1	true	0	false
75449	362848203125	438950234375	4	true	0	false	0	false
75447	4178455078125	4140271484375	0	false	0	false	15	true
75445	3557901953125	404231484375	0	false	0	false	16	true
75441	378668125	4088553515625	0	false	0	false	7	true
75440	4048621875	400620234375	0	false	0	false	5	true
75433	22077796875	5866353515625	9	true	0	false	0	false
75430	3243046875	4467723828125	6	true	1	true	12	true
75428	3752640625	3009500390625	26	true	1	true	16	true
75427	3707021875	29696646484375	8	true	0	false	0	false
75425	3801430078125	30366310546875	6	true	0	false	3	true
75422	35899265625	291662109375	1	true	0	false	8	true
75420	416749765625	31093697265625	8	true	0	false	13	true
75419	420970859375	31539095703125	8	true	0	false	10	true
75418	4632919140625	3822357421875	23	true	1	true	94	true
75417	4627274609375	3803173046875	19	true	1	true	84	true
75416	43022953125	3203364453125	0	false	0	false	8	true
75415	4276353125	323263984375	7	true	0	false	0	false
75412	3882205859375	29698052734375	12	true	0	false	2	true
75411	399594453125	29254185546875	15	true	0	false	0	false
75409	401743671875	3104176953125	0	false	0	false	7	true
75408	4470240234375	3527147265625	1	true	0	false	15	true
75407	445089296875	344311953125	12	true	0	false	2	true
75405	118935126953125	6299709375	10	true	0	false	1	true
75402	3589211328125	31809212890625	1	true	0	false	12	true
75401	3538628125	32156208984375	6	true	0	false	1	true
75400	4529055859375	366207421875	1	true	10	true	15	true
75399	4533586328125	36708796875	1	true	8	true	16	true
75398	4303685546875	30351802734375	14	true	0	false	0	false
75397	4381718359375	3076698046875	5	true	0	false	17	true
75393	3776055078125	27094951171875	0	false	0	false	4	true
75391	34581734375	3056348828125	0	false	5	true	2	true
75389	4580841796875	3705739453125	1	true	0	false	14	true
75387	4424312890625	3638613671875	5	true	0	false	1	true
75379	4727388671875	376705859375	6	true	0	false	1	true
75377	4351087890625	3282752734375	0	false	0	false	15	true
75376	49218	36273203125	17	true	0	false	0	false
75375	49211890625	3711257421875	2	true	0	false	10	true
75373	478856171875	3587049609375	5	true	0	false	0	false
75369	4701590234375	35704484375	0	false	0	false	5	true
75367	458657109375	3332425390625	2	true	1	true	8	true
75364	4533580859375	27119666015625	4	true	0	false	77	true
75363	453564375	26158462890625	4	true	0	false	1	true
75361	454586484375	3975536328125	0	false	0	false	12	true
75359	4605749609375	26484865234375	18	true	0	false	3	true
75357	19609205078125	68736125	7	true	0	false	2	true
75353	452510234375	2801825390625	8	true	0	false	0	false
75351	41818484375	382101328125	13	true	1	true	9	true
75349	4429484375	25921861328125	7	true	0	false	4	true
75348	4449321875	27614140625	4	true	0	false	0	false
75347	4416398828125	29073724609375	8	true	0	false	0	false
75345	427279921875	27839001953125	0	false	0	false	12	true
75344	340081640625	3598043359375	0	false	1	true	10	true
75343	3387267578125	34609890625	15	true	0	false	1	true
75342	333851875	28115388671875	1	true	11	true	0	false
75340	3132577734375	368250625	12	true	0	false	0	false
75339	3190170703125	355725390625	6	true	0	false	0	false
75336	354057734375	3498262109375	14	true	1	true	0	false
75334	32628533203125	3723123046875	3	true	1	true	0	false
75333	32498521484375	3846064453125	6	true	1	true	7	true
75332	3164069140625	3790621484375	17	true	0	false	4	true
75330	340298359375	3243255859375	6	true	0	false	1	true
75329	3436033984375	3323334375	7	true	0	false	14	true
75325	451108671875	31285697265625	3	true	0	false	6	true
75323	33584828125	3148409375	5	true	1	true	0	false
75319	357570390625	3669208984375	5	true	0	false	8	true
75315	3093594140625	3453851953125	1	true	0	false	0	false
75311	29230037109375	3737415234375	17	true	0	false	1	true
75308	38285.5	3388416796875	18	true	0	false	6	true
75307	3802038671875	339198984375	14	true	0	false	11	true
75306	3872628515625	3712267578125	7	true	0	false	4	true
75305	3749830078125	3745401953125	5	true	0	false	0	false
75304	72199423828125	670211171875	7	true	0	false	0	false
75303	642807958984375	6655753125	5	true	0	false	3	true
75302	413082421875	34389109375	2	true	0	false	12	true
75301	423113984375	337034375	8	true	1	true	0	false
75300	6403451171875	65362234375	18	true	1	true	0	false
75299	76054951171875	6446130078125	7	true	1	true	5	true
75297	4676683203125	31953318359375	5	true	0	false	5	true
75295	3968016796875	351232578125	10	true	0	false	0	false
75292	3907208984375	3825191015625	4	true	0	false	17	true
75289	4236422265625	3521612890625	13	true	0	false	0	false
75287	398890546875	3355924609375	5	true	1	true	8	true
75280	475689140625	29535455078125	1	true	0	false	14	true
75279	4727353125	3030978125	1	true	0	false	16	true
75278	488307734375	3141604296875	15	true	1	true	33	true
75277	4879548046875	31211107421875	13	true	1	true	32	true
75273	47632390625	3111103515625	11	true	0	false	0	false
75271	3230347265625	322705234375	0	false	0	false	20	true
75268	491827109375	29510455078125	0	false	0	false	14	true
75267	487992734375	29628865234375	5	true	0	false	0	false
75263	4966141796875	30800236328125	5	true	0	false	0	false
75260	37460578125	7901771875	1	true	0	false	0	false
75257	43239890625	3958690234375	15	true	0	false	0	false
75256	3381973046875	39171015625	4	true	0	false	0	false
75255	345298515625	3788083203125	8	true	0	false	4	true
75249	18469830078125	5054959765625	0	false	0	false	13	true
75248	27541580078125	45540609375	9	true	0	false	5	true
75247	27704033203125	456601328125	8	true	0	false	4	true
75246	28504193359375	4285362890625	30	true	0	false	1	true
75245	28460958984375	4306719921875	25	true	0	false	1	true
75243	276904921875	4493502734375	12	true	1	true	0	false
75241	2567565234375	4599015234375	0	false	0	false	16	true
75237	26270396484375	466529375	1	true	0	false	4	true
75236	24255763671875	4665001953125	0	false	5	true	0	false
75234	27277005859375	42969609375	11	true	0	false	5	true
75233	27384111328125	4301155859375	10	true	1	true	9	true
75232	2761575390625	4277140625	11	true	1	true	1	true
75230	31388236328125	451334296875	1	true	0	false	6	true
75229	30646568359375	443178515625	8	true	0	false	0	false
75225	30716919921875	435571015625	5	true	1	true	8	true
75224	296893359375	461395390625	1	true	0	false	1	true
75221	23111875	4809145703125	0	false	0	false	1	true
75210	37393265625	23259	3	true	0	false	7	true
75209	37040	235577578125	5	true	0	false	1	true
75208	391252265625	24115822265625	20	true	0	false	1	true
75207	3919801953125	2449070703125	3	true	0	false	16	true
75205	395273203125	24752166015625	21	true	1	true	6	true
75203	3933979296875	23780111328125	2	true	0	false	10	true
75202	3958437109375	22938205078125	8	true	0	false	0	false
75201	3897033984375	23384982421875	2	true	0	false	10	true
75197	3811464453125	2527834375	15	true	0	false	0	false
75194	412555390625	245641640625	30	true	0	false	8	true
75193	4112578125	25313546875	9	true	0	false	7	true
75192	32554615234375	29878021484375	10	true	0	false	2	true
75191	3130413671875	30441634765625	13	true	0	false	1	true
75189	32136220703125	49045765625	2	true	5	true	0	false
75188	424597734375	2547941796875	4	true	0	false	24	true
75183	40301828125	23782833984375	1	true	0	false	11	true
75179	3648048046875	25782578125	0	false	0	false	9	true
75176	4853244140625	24814212890625	0	false	0	false	8	true
75175	48748703125	2530439453125	11	true	1	true	11	true
75173	49361859375	2548224609375	1	true	0	false	20	true
75171	4790798046875	2588190625	0	false	0	false	11	true
75167	4862746484375	2396369921875	0	false	0	false	8	true
75164	484253671875	4014553125	17	true	0	false	2	true
75163	49514375	3991780859375	1	true	1	true	5	true
75160	15631123046875	5432134765625	13	true	1	true	1	true
75159	1519301171875	5537241015625	11	true	1	true	0	false
75158	158221796875	56504.75	9	true	4	true	4	true
75155	14263513671875	546480234375	16	true	1	true	3	true
75153	135651484375	5703619140625	5	true	1	true	0	false
75152	1501310546875	5257986328125	23	true	1	true	6	true
75151	14990078125	5243100390625	23	true	1	true	6	true
75150	131778623046875	5224759765625	13	true	0	false	6	true
75147	137624228515625	5086419921875	2	true	0	false	23	true
75145	13364375	484327421875	9	true	1	true	2	true
75139	423150390625	2273592578125	12	true	0	false	0	false
75138	39839.75	20335916015625	14	true	1	true	1	true
75137	3964909765625	20539388671875	15	true	1	true	1	true
75136	3681230078125	20813423828125	6	true	1	true	9	true
75135	36146265625	204142734375	10	true	0	false	1	true
75134	35760921875	17672330078125	5	true	1	true	15	true
75133	3580544921875	17612798828125	5	true	1	true	15	true
75132	3670069140625	1988372265625	6	true	1	true	2	true
75131	3742220703125	190647734375	15	true	1	true	1	true
75129	3854419921875	1905414453125	9	true	0	false	1	true
75127	39247359375	2129760546875	11	true	0	false	0	false
75126	3835137109375	20487015625	1	true	0	false	13	true
75120	379222578125	146779169921875	0	false	0	false	16	true
75119	3853926953125	148739306640625	5	true	0	false	2	true
75118	3306521875	17949216796875	1	true	0	false	10	true
75117	32232048828125	177535390625	12	true	0	false	1	true
75115	3805292578125	157727783203125	3	true	0	false	12	true
75113	38313046875	21317775390625	5	true	0	false	1	true
75112	3584230078125	1837396484375	8	true	0	false	12	true
75111	35678109375	1935782421875	10	true	0	false	6	true
75109	383990390625	1799670703125	7	true	1	true	3	true
75106	3364828515625	1999351953125	1	true	0	false	8	true
75105	3395046484375	19334001953125	15	true	1	true	9	true
75104	28099701171875	31070091796875	0	false	0	false	18	true
75103	277651953125	32487939453125	6	true	0	false	0	false
75096	258975390625	2909732421875	4	true	0	false	9	true
75095	274824765625	29529740234375	9	true	0	false	0	false
75093	3943009375	135143359375	7	true	0	false	0	false
75088	25486703125	31774431640625	1	true	0	false	0	false
75081	4814979296875	279834375	2	true	0	false	2	true
75080	3698160546875	17124650390625	1	true	8	true	0	false
75078	27070501953125	36448140625	3	true	0	false	9	true
75077	2660797265625	36669359375	4	true	1	true	1	true
75075	26829673828125	35821640625	0	false	0	false	13	true
75074	20114056640625	4411059765625	11	true	1	true	5	true
75073	20512146484375	4382366796875	10	true	0	false	41	true
75072	19705037109375	4187109375	6	true	0	false	0	false
75071	19208939453125	4237910546875	9	true	0	false	1	true
75070	26164171875	394071640625	4	true	0	false	9	true
75069	2563676953125	4012272265625	16	true	0	false	0	false
75067	25995015625	381621328125	3	true	0	false	6	true
75066	24158828125	4339019140625	0	false	0	false	9	true
75065	24327474609375	4390053515625	3	true	0	false	6	true
75063	190894609375	4097498046875	12	true	0	false	1	true
75062	27380587890625	404024375	0	false	13	true	3	true
75059	2527293359375	4289303125	8	true	0	false	1	true
75058	23080369140625	4480153515625	5	true	0	false	4	true
75057	228600703125	4417183203125	5	true	0	false	6	true
75055	19929173828125	4484917578125	9	true	0	false	1	true
75054	17402078125	4217598828125	9	true	0	false	2	true
75053	16461376953125	41899046875	0	false	3	true	6	true
75047	21901373046875	4342371875	6	true	1	true	0	false
75045	176533671875	413165546875	3	true	4	true	6	true
75034	323567109375	256412890625	13	true	0	false	0	false
75033	326401015625	2579474609375	13	true	0	false	8	true
75031	3451805078125	268243046875	1	true	0	false	1	true
75025	3171294921875	2821969140625	0	false	0	false	9	true
75023	307896640625	3957196484375	10	true	0	false	1	true
75015	3930529296875	18509689453125	6	true	0	false	0	false
75012	300419482421875	61945765625	0	false	6	true	10	true
75011	2969663818359370	6200692578125	0	false	5	true	11	true
75010	8640453125	5930708203125	5	true	1	true	0	false
75009	9410015625	60806421875	9	true	0	false	2	true
75008	579442138671875	686986796875	17	true	0	false	0	false
75007	6176724609375	690581015625	5	true	0	false	0	false
75004	88274677734375	6165826171875	9	true	1	true	2	true
75003	95050751953125	6243083984375	12	true	0	false	0	false
75002	758883740234375	5822740234375	15	true	2	true	1	true
75001	76237119140625	5764729296875	0	false	0	false	17	true
74995	628628076171875	69519359375	0	false	0	false	6	true
74993	47531123046875	5864473046875	14	true	0	false	0	false
74991	2708849853515620	634011796875	15	true	0	false	0	false
74989	617217041015625	700583125	24	true	1	true	2	true
74987	67473701171875	688594609375	9	true	0	false	1	true
74986	376588037109375	576641640625	9	true	0	false	0	false
74983	600830126953125	715726953125	6	true	0	false	0	false
74981	2296068359375	6049875390625	13	true	0	false	0	false
74979	8279412109375	690392578125	15	true	0	false	0	false
74977	1.97496e+16	61189390625	8	true	0	false	0	false
74975	3922063232421870	604364765625	6	true	2	true	5	true
74974	88466123046875	5491284375	0	false	16	true	0	false
74973	871430859375	5535288671875	9	true	0	false	0	false
74972	9687728515625	708730625	6	true	0	false	0	false
74971	93682099609375	706353359375	9	true	0	false	1	true
74970	4741326171875	681839765625	9	true	0	false	0	false
74969	460010546875	678405703125	11	true	0	false	0	false
74968	93957265625	5718183984375	9	true	0	false	0	false
74964	409634033203125	716652734375	20	true	0	false	5	true
74963	4017652587890620	71432125	18	true	0	false	0	false
74962	455850830078125	6925934375	10	true	0	false	0	false
74959	3483872802734370	7062784375	9	true	0	false	0	false
74958	8605265625	4931716015625	9	true	1	true	3	true
74957	772427685546875	4929050390625	22	true	1	true	1	true
74954	801582275390625	564686875	10	true	0	false	1	true
74953	777517138671875	561067734375	18	true	0	false	0	false
74949	70560302734375	55187921875	0	false	0	false	12	true
74947	725010205078125	700087109375	9	true	0	false	4	true
74943	568860498046875	564563046875	7	true	1	true	4	true
74942	109622021484375	4676751953125	1	true	0	false	6	true
74941	111126435546875	4734628515625	0	false	0	false	9	true
74937	102553125	477297578125	9	true	0	false	3	true
74935	102358154296875	4687971484375	6	true	0	false	0	false
74934	668239013671875	507680625	9	true	1	true	1	true
74933	670989501953125	513142421875	4	true	7	true	5	true
74931	9164849609375	480697109375	8	true	0	false	1	true
74928	280436669921875	656192421875	17	true	0	false	0	false
74927	384330126953125	65401484375	0	false	5	true	0	false
74925	616802294921875	5110559375	18	true	0	false	0	false
74923	6907.75	5013483984375	3	true	0	false	1	true
74917	1666922119140620	66573.75	10	true	0	false	1	true
74915	37413896484375	727950859375	18	true	0	false	0	false
74914	2404903076171870	736078203125	1	true	0	false	12	true
74913	2.0159e+16	744627890625	17	true	0	false	0	false
74912	2341797607421870	70660078125	11	true	0	false	2	true
74911	1.58319e+16	70798296875	5	true	1	true	0	false
74909	3831588623046870	747500859375	8	true	0	false	0	false
74907	6213062744140620	716788046875	29	true	1	true	0	false
74903	3835621337890620	5030880859375	11	true	0	false	0	false
74900	1173017822265620	6470236328125	4	true	8	true	0	false
74899	6140521850585930	637804296875	7	true	6	true	0	false
74898	1.42528e+16	467198046875	9	true	1	true	0	false
74897	1.51967e+16	4627394921875	8	true	6	true	14	true
74893	2013540771484370	46710390625	7	true	0	false	1	true
74891	9699017944335930	66113328125	17	true	0	false	0	false
74889	3149041259765620	48763390625	11	true	0	false	0	false
74885	1.42622e+16	4465585546875	7	true	0	false	0	false
74884	3382011474609370	4754479296875	5	true	0	false	0	false
74876	1471750732421870	5165758984375	1	true	0	false	10	true
74875	1.76155e+16	5022600390625	12	true	0	false	2	true
74867	29374859375	26366501953125	4	true	0	false	4	true
74866	22415486328125	29010412109375	7	true	1	true	6	true
74865	2381916796875	289264140625	4	true	0	false	2	true
74863	2337401953125	26955248046875	0	false	0	false	15	true
74861	2168777734375	27368443359375	11	true	0	false	0	false
74860	26029953125	23099328125	21	true	1	true	9	true
74859	2630515234375	23544634765625	4	true	0	false	4	true
74858	26030796875	22295396484375	0	false	4	true	5	true
74855	23786080078125	24747923828125	16	true	0	false	3	true
74854	25885529296875	2609512109375	31	true	1	true	6	true
74852	2548176953125	242320234375	7	true	0	false	0	false
74851	25062505859375	23407544921875	1	true	1	true	20	true
74850	4936872265625	772853046875	26	true	0	false	0	false
74849	4943371484375	772455234375	28	true	0	false	0	false
74847	3047591015625	17371712890625	1	true	0	false	14	true
74844	28341935546875	24696109375	0	false	0	false	19	true
74842	270720390625	26830486328125	0	false	0	false	6	true
74839	2967391015625	23724810546875	3	true	0	false	0	false
74838	49132109375	78658765625	19	true	0	false	0	false
74837	481301953125	78707640625	11	true	0	false	0	false
74834	4662272265625	785672109375	19	true	0	false	0	false
74833	473086796875	781448203125	12	true	0	false	0	false
74832	2838778125	21353630859375	8	true	0	false	4	true
74827	4884846875	795031640625	8	true	0	false	0	false
74820	119627109375	761033046875	11	true	0	false	0	false
74819	133468720703125	757986640625	3	true	0	false	9	true
74818	132732626953125	786634140625	13	true	0	false	0	false
74817	127198134765625	7762690625	12	true	0	false	0	false
74813	102279775390625	769254296875	6	true	1	true	0	false
74812	922951171875	751448359375	4	true	1	true	8	true
74807	23747806640625	3842350390625	24	true	2	true	7	true
74806	34178328125	24230330078125	5	true	1	true	2	true
74805	35048859375	24569474609375	5	true	1	true	1	true
74804	32493462890625	2219229296875	5	true	0	false	0	false
74803	3394593359375	22486701171875	6	true	0	false	6	true
74797	28290701171875	399316015625	10	true	0	false	1	true
74794	234680390625	4152186328125	1	true	0	false	6	true
74793	22833990234375	4076358984375	3	true	0	false	20	true
74792	17431046875	2240391015625	2	true	0	false	21	true
74791	1817891796875	22059412109375	3	true	0	false	13	true
74787	20431017578125	21336755859375	6	true	1	true	2	true
74784	1763558984375	20137412109375	0	false	0	false	7	true
74783	18509392578125	2060314453125	6	true	1	true	0	false
74781	17598306640625	18995595703125	7	true	0	false	0	false
74777	1997330859375	1910109375	9	true	1	true	1	true
74776	16960345703125	24915001953125	12	true	1	true	0	false
74775	17859912109375	2446589453125	10	true	0	false	0	false
74773	187006875	177558828125	12	true	0	false	5	true
74772	150757734375	230404453125	7	true	0	false	3	true
74771	14330271484375	22674734375	6	true	1	true	1	true
74769	185536640625	2545388671875	3	true	0	false	11	true
74767	161606455078125	23084841796875	13	true	0	false	5	true
74766	19945390625	2461771484375	5	true	0	false	9	true
74765	20260513671875	238480078125	16	true	1	true	5	true
74762	20687701171875	260550390625	9	true	0	false	0	false
74760	17714375	15214431640625	0	false	4	true	13	true
74759	17022923828125	155861572265625	13	true	1	true	0	false
74758	204903359375	15311619140625	7	true	0	false	0	false
74757	197515390625	155144453125	10	true	0	false	0	false
74756	2078925390625	135393720703125	10	true	0	false	0	false
74755	209458046875	144664111328125	0	false	0	false	23	true
74753	190695078125	14017724609375	0	false	0	false	5	true
74750	19825361328125	119146630859375	14	true	0	false	0	false
74749	20195244140625	112312568359375	8	true	1	true	0	false
74745	21443013671875	230954296875	5	true	9	true	1	true
74744	23087275390625	2245140625	22	true	1	true	12	true
74743	23362341796875	2206167578125	14	true	0	false	1	true
74742	21355775390625	16578900390625	8	true	0	false	0	false
74733	155265654296875	26366095703125	12	true	0	false	1	true
74732	21661140625	1800858203125	2	true	0	false	16	true
74726	1720870703125	142285087890625	0	false	7	true	1	true
74725	1687141796875	143816591796875	14	true	0	false	0	false
74723	16539689453125	138822431640625	6	true	0	false	0	false
74721	17630708984375	1365755078125	0	false	0	false	13	true
74720	150895615234375	17144724609375	23	true	1	true	14	true
74719	15356009765625	1664317578125	10	true	0	false	0	false
74717	157143095703125	1484936328125	3	true	0	false	27	true
74708	4272359375	18965158203125	41	true	0	false	5	true
74707	4265773046875	17938251953125	14	true	1	true	0	false
74706	452978671875	20003271484375	5	true	0	false	20	true
74705	450995859375	20332560546875	14	true	0	false	0	false
74704	17996578125	12673216796875	0	false	2	true	6	true
74703	17949884765625	123081162109375	4	true	12	true	0	false
74702	41692046875	16297572265625	17	true	1	true	2	true
74701	4232981640625	164746015625	9	true	1	true	0	false
74695	43619890625	16858755859375	10	true	1	true	1	true
74693	409166953125	159740712890625	4	true	0	false	1	true
74692	441428359375	1848829296875	5	true	0	false	1	true
74688	437668125	144130986328125	10	true	0	false	0	false
74687	4392048046875	1527701171875	12	true	1	true	1	true
74679	1193432421875	2170486328125	0	false	0	false	10	true
74678	31399685546875	1211955078125	1	true	0	false	11	true
74677	320116875	12151923828125	1	true	0	false	9	true
74675	332436953125	12287486328125	6	true	0	false	0	false
74674	4504015625	1197371875	0	false	0	false	11	true
74673	44503578125	11889552734375	10	true	0	false	0	false
74672	451591953125	132686923828125	7	true	0	false	1	true
74671	4436937109375	133056806640625	13	true	1	true	5	true
74669	30041365234375	128628271484375	11	true	0	false	0	false
74668	3405963671875	1363266015625	7	true	0	false	13	true
74667	335295546875	140571826171875	15	true	0	false	0	false
74665	458702890625	127493388671875	16	true	1	true	1	true
74662	4213691015625	12331658203125	1	true	0	false	28	true
74661	424493671875	116036318359375	9	true	0	false	0	false
74660	4363092578125	116861533203125	13	true	0	false	4	true
74659	4327522265625	114431220703125	6	true	0	false	14	true
74655	300001875	138310322265625	8	true	0	false	1	true
74649	340327265625	1493161328125	4	true	1	true	4	true
74647	31117064453125	141350849609375	0	false	0	false	27	true
74646	28095794921875	14399806640625	18	true	1	true	5	true
74645	27940544921875	144824443359375	19	true	1	true	5	true
74643	355864765625	15068439453125	0	false	0	false	6	true
74642	101470283203125	79037765625	6	true	0	false	0	false
74641	107356796875	79325421875	0	false	0	false	8	true
74640	285567265625	87515234375	0	false	0	false	15	true
74639	27893017578125	88257578125	3	true	1	true	0	false
74638	29333388671875	901280078125	0	false	0	false	8	true
74637	298824375	90750537109375	3	true	0	false	2	true
74636	33784.5	11234091796875	7	true	0	false	0	false
74633	2705434765625	137169375	5	true	1	true	2	true
74631	292215625	10245087890625	7	true	0	false	2	true
74630	26381623046875	1009020703125	9	true	0	false	0	false
74629	26040564453125	98566337890625	11	true	1	true	0	false
74627	29308541015625	119416044921875	12	true	0	false	0	false
74625	26162470703125	8741955078125	8	true	0	false	10	true
74614	26532607421875	110857763671875	26	true	0	false	0	false
74613	2634644921875	11150685546875	25	true	0	false	0	false
74611	3205581640625	108217763671875	9	true	1	true	10	true
74609	25274564453125	810666552734375	15	true	0	false	3	true
74603	276470703125	1088175390625	0	false	0	false	16	true
74600	7186033203125	4677322265625	0	false	0	false	8	true
74598	2294995703125	36023484375	0	false	0	false	4	true
74597	25067216796875	3483128515625	10	true	1	true	2	true
74596	20831234375	3700346875	8	true	3	true	3	true
74593	1124157421875	584710546875	2	true	0	false	2	true
74592	559277978515625	79236796875	9	true	0	false	0	false
74591	6227619140625	789713515625	6	true	0	false	0	false
74590	646348046875	773291953125	6	true	0	false	1	true
74587	2232183203125	33606609375	0	false	0	false	8	true
74585	54710322265625	772503203125	34	true	1	true	1	true
74583	3382977783203120	78541328125	14	true	0	false	0	false
74579	2.04724e+16	788656328125	12	true	0	false	0	false
74575	3963635546875	27750083984375	2	true	7	true	0	false
74574	9611861328125	18619853515625	7	true	0	false	0	false
74573	1110541796875	193626953125	7	true	0	false	3	true
74572	12437349609375	1849030078125	8	true	0	false	0	false
74569	1304916796875	17307572265625	8	true	0	false	4	true
74565	4908176171875	724352421875	13	true	0	false	6	true
74563	134703720703125	459973515625	1	true	0	false	0	false
74560	4861991796875	11926876953125	15	true	1	true	2	true
74559	487451484375	1190450390625	14	true	1	true	2	true
74557	494734140625	112141025390625	17	true	0	false	1	true
74556	4914848046875	132809013671875	5	true	0	false	0	false
74555	494692734375	1433640625	7	true	0	false	0	false
74552	4641004296875	23098712890625	25	true	1	true	16	true
74551	463582734375	229525390625	24	true	1	true	12	true
74550	4761210546875	2169601171875	17	true	0	false	1	true
74549	4706534375	2232909765625	0	false	0	false	11	true
74548	446586796875	93325830078125	8	true	0	false	0	false
74547	439088046875	84606201171875	8	true	1	true	1	true
74545	4864791015625	154832802734375	10	true	1	true	4	true
74544	480515703125	108834853515625	8	true	0	false	1	true
74543	4815212890625	977414453125	20	true	1	true	3	true
74541	46872578125	22955279296875	0	false	0	false	14	true
74537	446213046875	7991154296875	10	true	0	false	0	false
74536	4853249609375	204719609375	14	true	1	true	4	true
74535	481833359375	20644611328125	7	true	0	false	0	false
74531	4870659765625	17714869140625	0	false	0	false	10	true
74528	46849109375	84006279296875	6	true	0	false	16	true
74527	4575439453125	84197568359375	12	true	1	true	0	false
74526	4687558203125	20165140625	0	false	0	false	12	true
74525	4624126171875	2052326171875	0	false	0	false	8	true
74523	4654547265625	101799462890625	12	true	0	false	0	false
74521	4655576953125	65982939453125	16	true	0	false	0	false
74520	27202216796875	55252671875	0	false	0	false	10	true
74519	226538330078125	5627808203125	5	true	1	true	0	false
74517	474444140625	1819406640625	4	true	1	true	8	true
74515	4910402734375	809017138671875	6	true	0	false	7	true
74512	4962791015625	1835110546875	4	true	0	false	1	true
74507	45443609375	168722109375	8	true	0	false	0	false
74503	4629023828125	56262421875	8	true	1	true	0	false
74496	123255810546875	6035246484375	1	true	0	false	8	true
74494	257685390625	18535751953125	5	true	1	true	0	false
74493	254488984375	203244921875	11	true	0	false	0	false
74490	24072126953125	1518516796875	6	true	0	false	2	true
74489	250525390625	161419736328125	10	true	0	false	13	true
74487	2544842578125	17151791015625	0	false	0	false	8	true
74483	28564978515625	189464375	15	true	0	false	0	false
74481	25205953125	141670234375	8	true	0	false	2	true
74476	83016435546875	41697484375	5	true	0	false	4	true
74475	82296787109375	4110734765625	8	true	2	true	2	true
74471	798202294921875	423031953125	18	true	0	false	4	true
74470	711127880859375	4049880078125	22	true	1	true	1	true
74468	94455546875	4024401171875	0	false	7	true	1	true
74467	98519814453125	400980390625	27	true	0	false	0	false
74464	5314794921875	391880546875	0	false	4	true	46	true
74463	47737587890625	397564453125	8	true	0	false	0	false
74461	45368134765625	407545234375	1	true	0	false	6	true
74459	3751939453125	3916020703125	4	true	1	true	0	false
74457	6710970703125	3855019921875	0	false	0	false	9	true
74454	4096966796875	3686914453125	3	true	27	true	0	false
74453	410562353515625	3635595703125	7	true	0	false	0	false
74452	103489658203125	42008609375	1	true	0	false	10	true
74451	11369169921875	42896359375	0	false	0	false	6	true
74450	61092529296875	3774873046875	6	true	0	false	0	false
74449	48124140625	3736077734375	8	true	0	false	0	false
74448	262148583984375	4124501171875	4	true	1	true	0	false
74447	186078466796875	3908302734375	6	true	0	false	0	false
74442	59080107421875	34443515625	14	true	0	false	1	true
74441	68257822265625	3468107421875	1	true	11	true	2	true
74439	12335279296875	432068203125	0	false	0	false	11	true
74436	523295263671875	4293944921875	7	true	0	false	2	true
74435	648052001953125	432685546875	20	true	2	true	2	true
74433	140790439453125	4262713671875	9	true	0	false	4	true
74430	4527580078125	3477965234375	4	true	0	false	0	false
74429	36672080078125	3393376171875	2	true	0	false	32	true
74428	51621005859375	3303321484375	12	true	0	false	1	true
74427	525771826171875	32161158203125	11	true	0	false	0	false
74419	557165234375	626070078125	6	true	0	false	0	false
74415	3364018310546870	42580703125	7	true	0	false	2	true
74413	5309759521484370	42621203125	11	true	1	true	0	false
74411	13594982421875	3957073828125	3	true	0	false	5	true
74410	17904701171875	3481228125	7	true	0	false	0	false
74409	19035810546875	33285796875	2	true	0	false	0	false
74405	18075158203125	32239005859375	12	true	0	false	0	false
74404	14922513671875	20459533203125	5	true	0	false	0	false
74403	139803916015625	20820162109375	5	true	0	false	0	false
74400	2131474609375	32147904296875	0	false	0	false	6	true
74399	20399421875	3061827734375	1	true	0	false	8	true
74392	476644765625	3243753662109370	0	false	0	false	9	true
74391	4584691796875	468239013671875	9	true	0	false	0	false
74389	482748779296875	4514959765625	0	false	10	true	2	true
74388	4520132421875	3719755615234370	8	true	0	false	1	true
74384	4843867578125	5057416015625	10	true	0	false	0	false
74383	4828272265625	48365400390625	10	true	0	false	0	false
74381	4863740234375	454376953125	0	false	0	false	10	true
74380	4965658203125	2765031982421870	5	true	0	false	0	false
74379	4954416796875	2206882080078120	4	true	0	false	0	false
74378	488287265625	54614443359375	0	false	0	false	21	true
74376	4948853515625	347879541015625	18	true	0	false	0	false
74372	4934235546875	60879150390625	33	true	0	false	0	false
74371	4945261328125	599744482421875	34	true	0	false	0	false
74367	4913961328125	1252929443359370	18	true	0	false	0	false
74364	407863232421875	25084576171875	11	true	0	false	3	true
74363	3745961669921870	25869755859375	12	true	0	false	0	false
74361	4305787109375	24308701171875	0	false	5	true	1	true
74360	912910546875	29313794921875	14	true	1	true	1	true
74359	87062451171875	29136697265625	11	true	0	false	0	false
74358	149979267578125	32963234375	19	true	0	false	4	true
74357	14102296875	33629578125	1	true	0	false	16	true
74355	3906307373046870	27730943359375	6	true	0	false	3	true
74354	16787701171875	2830794140625	1	true	0	false	35	true
74353	16808666015625	28817546875	0	false	0	false	10	true
74351	3001264404296870	26603900390625	24	true	1	true	0	false
74349	7482595703125	28860365234375	6	true	1	true	7	true
74345	1002590234375	5212394140625	0	false	0	false	12	true
74344	116890908203125	298094296875	9	true	4	true	14	true
74343	129668857421875	2951042578125	18	true	1	true	3	true
74341	2346211669921870	28374265625	16	true	1	true	0	false
74338	13684091796875	2814165234375	31	true	2	true	38	true
74336	141250234375	31282349609375	1	true	0	false	1	true
74335	125385068359375	31454583984375	7	true	1	true	0	false
74334	9954091796875	271582890625	14	true	0	false	3	true
74333	9775611328125	281335546875	5	true	0	false	1	true
74332	2949440625	639026220703125	8	true	0	false	0	false
74331	2840639453125	68440390625	0	false	0	false	8	true
74327	18527794921875	28144353515625	12	true	0	false	5	true
74326	110211474609375	2869046484375	9	true	4	true	9	true
74320	3172262939453120	3207879296875	6	true	0	false	0	false
74319	2354733154296870	32152515625	11	true	0	false	0	false
74316	29556318359375	29962794921875	0	false	0	false	28	true
74313	125857021484375	3352623828125	16	true	1	true	6	true
74312	5310701171875	28788978515625	1	true	0	false	0	false
74308	5124022216796870	3351582421875	10	true	0	false	0	false
74305	11628740234375	31850865234375	5	true	0	false	3	true
74293	127204453125	26859357421875	0	false	0	false	7	true
74291	30882685546875	5178894140625	4	true	0	false	0	false
74290	17553244140625	10999978515625	0	false	0	false	13	true
74289	172498359375	100889345703125	8	true	0	false	0	false
74288	103207158203125	3363829296875	7	true	1	true	1	true
74282	1.65578e+16	30462625	1	true	0	false	11	true
74278	3637653515625	119720732421875	5	true	11	true	8	true
74277	361925625	119981533203125	4	true	9	true	7	true
74275	37236375	12366224609375	3	true	0	false	12	true
74274	98311669921875	122307333984375	19	true	1	true	0	false
74273	982913671875	123038623046875	18	true	1	true	0	false
74272	31817490234375	5749671875	7	true	0	false	4	true
74271	31883853515625	6510169921875	16	true	2	true	0	false
74270	31232833984375	711056640625	3	true	0	false	6	true
74268	1275033203125	157038212890625	8	true	0	false	2	true
74267	127951669921875	147005673828125	5	true	0	false	0	false
74266	3339865234375	828419140625	3	true	0	false	13	true
74265	3494451953125	94847841796875	5	true	0	false	7	true
74264	9138572265625	10323390625	25	true	0	false	2	true
74263	82267734375	95674931640625	17	true	0	false	0	false
74262	363455546875	133281748046875	9	true	1	true	0	false
74260	101447294921875	131141494140625	14	true	0	false	1	true
74259	110846865234375	136669228515625	9	true	0	false	0	false
74257	89302392578125	1214708203125	28	true	1	true	0	false
74253	33678875	6814603515625	5	true	0	false	0	false
74252	3805916015625	1097161328125	15	true	1	true	7	true
74246	3244540234375	846142578125	1	true	0	false	8	true
74245	3174209765625	9472291015625	10	true	0	false	0	false
74242	353793046875	792373193359375	5	true	0	false	0	false
74241	364442890625	7831044921875	4	true	0	false	0	false
74239	119910849609375	152696806640625	9	true	0	false	1	true
74235	99942978515625	105371865234375	9	true	0	false	5	true
74234	23327693359375	3838614013671870	7	true	0	false	0	false
74233	21795078125	461712744140625	12	true	0	false	0	false
74228	23402791015625	6308455078125	8	true	0	false	16	true
74227	23524609375	626131982421875	7	true	0	false	15	true
74226	2159230859375	64973349609375	14	true	0	false	0	false
74225	2237773828125	68114404296875	6	true	0	false	0	false
74222	2456962109375	627938818359375	1	true	0	false	11	true
74221	2558086328125	459835986328125	3	true	9	true	6	true
74220	104763291015625	763630419921875	42	true	0	false	2	true
74219	103514931640625	748263720703125	42	true	0	false	3	true
74216	2733676171875	417439599609375	12	true	0	false	5	true
74215	27625697265625	423066796875	13	true	0	false	0	false
74213	7130724609375	132982373046875	0	false	5	true	2	true
74209	6770365234375	77901591796875	13	true	0	false	1	true
74207	666398681640625	101314462890625	0	false	0	false	8	true
74205	65833212890625	140876572265625	5	true	0	false	1	true
74204	90754775390625	15809408203125	18	true	0	false	1	true
74203	80658251953125	158818427734375	16	true	1	true	1	true
74201	105812138671875	8640552734375	0	false	7	true	0	false
74199	7914796875	139402509765625	8	true	0	false	0	false
74198	417030703125	899065625	27	true	1	true	2	true
74197	4173191796875	950605859375	7	true	0	false	2	true
74193	2703518359375	3375418701171870	0	false	0	false	13	true
74191	4108291015625	875990625	12	true	0	false	0	false
74189	2843252734375	407609814453125	4	true	0	false	3	true
74185	20141525390625	586797705078125	15	true	1	true	6	true
74183	1889978125	4612544921875	7	true	1	true	0	false
74181	25572046875	296004345703125	18	true	1	true	1	true
74178	8821775390625	4837333984375	0	false	9	true	0	false
74177	8421458984375	567449267578125	14	true	1	true	0	false
74175	431566484375	662080908203125	1	true	0	false	15	true
74173	397590703125	779728662109375	6	true	0	false	5	true
74171	85376953125	667253076171875	15	true	0	false	0	false
74170	39843640625	106847900390625	6	true	0	false	0	false
74169	411642109375	110838837890625	23	true	1	true	3	true
74165	4169472265625	701269287109375	3	true	0	false	8	true
74159	4084162890625	74613486328125	17	true	0	false	4	true
74156	3466101171875	557681884765625	15	true	0	false	1	true
74155	3502549609375	5927533203125	18	true	0	false	5	true
74154	3564670703125	370591748046875	13	true	0	false	0	false
74153	3562022265625	42825869140625	19	true	1	true	6	true
74145	478189697265625	38520171875	8	true	0	false	0	false
74142	90854892578125	23168318359375	13	true	0	false	1	true
74141	833977734375	2141721875	7	true	0	false	1	true
74138	1529401953125	358579765625	12	true	0	false	0	false
74137	1592319921875	3671720703125	3	true	0	false	7	true
74134	132523720703125	1060269140625	0	false	0	false	9	true
74133	115915234375	116241767578125	4	true	0	false	2	true
74132	151987744140625	102602490234375	0	false	1	true	19	true
74131	1577557421875	9271439453125	8	true	1	true	2	true
74129	151942734375	122083046875	0	false	0	false	9	true
74121	1642945703125	1758716796875	10	true	1	true	2	true
74120	543296142578125	21156900390625	15	true	0	false	0	false
74119	624618896484375	21609134765625	16	true	0	false	0	false
74115	6528361206054680	3597267578125	26	true	1	true	1	true
74113	8409259643554680	2376680859375	17	true	1	true	0	false
74111	6242109375	24904037109375	6	true	0	false	2	true
74109	4713478698730460	2570890625	21	true	0	false	0	false
74107	59235576171875	566440576171875	12	true	1	true	0	false
74104	24307150390625	976787109375	1	true	0	false	27	true
74103	23786427734375	1104856640625	0	false	0	false	10	true
74102	2331993359375	8647298828125	8	true	0	false	1	true
74101	2248609765625	86158134765625	8	true	0	false	0	false
74097	22580525390625	107197138671875	8	true	0	false	0	false
74093	480573359375	1883685791015620	9	true	0	false	0	false
74092	132927568359375	698720849609375	0	false	9	true	5	true
74091	136145322265625	65115966796875	6	true	1	true	0	false
74089	147820556640625	67022373046875	10	true	0	false	0	false
74088	122680439453125	52963662109375	19	true	0	false	2	true
74087	127618232421875	42609736328125	10	true	1	true	0	false
74086	12497095703125	81965517578125	13	true	0	false	2	true
74080	7039689453125	18491712890625	5	true	16	true	0	false
74079	720657666015625	18732466796875	13	true	7	true	3	true
74076	29135896484375	1.57979e+16	22	true	1	true	5	true
74075	2919437890625	157651220703125	24	true	1	true	5	true
74073	2924110546875	1.5331e+16	24	true	1	true	6	true
74072	2957529296875	137721044921875	8	true	0	false	2	true
74071	3864591552734370	153822353515625	5	true	0	false	1	true
74070	29654630859375	341234375	5	true	1	true	3	true
74066	4177048828125	165189765625	12	true	0	false	0	false
74065	452605224609375	16976236328125	8	true	0	false	0	false
74064	419729921875	434388720703125	8	true	0	false	0	false
74063	411834296875	35991181640625	12	true	1	true	4	true
74061	41182625	469779443359375	13	true	0	false	0	false
74060	4081426171875	1.06788e+16	20	true	0	false	0	false
74059	4044644140625	1.01735e+16	4	true	0	false	0	false
74057	347500390625	19453123046875	18	true	0	false	0	false
74056	4035676171875	2885486328125	5	true	0	false	0	false
74055	3962794140625	38325283203125	8	true	1	true	0	false
74053	4011505859375	158536279296875	13	true	0	false	0	false
74049	1488625732421870	111702763671875	16	true	0	false	0	false
74047	9698107421875	372332421875	4	true	0	false	1	true
74046	4235873828125	1.92094e+16	8	true	0	false	3	true
74045	42250421875	2886972412109370	5	true	0	false	0	false
74038	435061640625	1.45756e+16	5	true	0	false	0	false
74037	4292594921875	7323114013671870	0	false	0	false	19	true
74035	4289766015625	4907517578125	18	true	0	false	0	false
74029	572421875	15467978515625	12	true	1	true	1	true
74025	458334609375	1.34103e+16	9	true	0	false	0	false
74023	3661689147949210	20690884765625	16	true	0	false	0	false
74022	361443828125	1497776123046870	0	false	0	false	6	true
74021	35254375	9480955810546870	13	true	0	false	0	false
74020	3327374609375	4045542907714840	10	true	1	true	1	true
74019	334261328125	1.16326e+16	3	true	0	false	4	true
74017	343730078125	1.44062e+16	19	true	0	false	0	false
74016	334151328125	2019535400390620	12	true	1	true	2	true
74014	3473400390625	3265125732421870	7	true	0	false	2	true
74009	3361098828125	32706474609375	9	true	0	false	0	false
74007	3723594140625	212283203125	0	false	4	true	0	false
74005	269269609375	3103119201660150	7	true	0	false	0	false
74001	2251115234375	1.38721e+16	20	true	0	false	0	false
74000	2.01643e+16	48368896484375	18	true	0	false	0	false
73999	3367521240234370	4604123046875	13	true	0	false	0	false
73997	9972068481445310	394105908203125	15	true	0	false	0	false
73996	364219140625	286680029296875	5	true	0	false	0	false
73995	381567138671875	3658431396484370	11	true	0	false	0	false
73991	522882958984375	3944334228515620	18	true	0	false	0	false
73987	1.21471e+16	82479541015625	10	true	0	false	0	false
73986	145963544921875	2199877685546870	17	true	0	false	0	false
73985	1324653515625	2054810546875	6	true	0	false	0	false
73983	110295625	5551744995117180	8	true	0	false	0	false
73979	55154482421875	4.79015e+16	4	true	0	false	1	true
73977	6512413330078120	13578052734375	0	false	0	false	9	true
73975	16847666015625	3812275146484370	19	true	0	false	0	false
