# Supplementary material for: A Novel Liquid Biopsy Method Based on Specific Combinations of Vesicular Markers Allows Us to Discriminate Prostate Cancer from Hyperplasia
Source: Cells. 2024 Jul 31;13(15):1286. doi: 10.3390/cells13151286 (PMC11311686; doi:10.3390/cells13151286)
Supplement: Supplementary file 1 [file cells-13-01286-s001.zip › Dataset S1-Raw data CODI BiliGeCT Prostata/Raw data CODI BiliGeCT Prostata/100223_STAT3_Cyclin_D1_IIIexp_PR20-18__N1-2__counting_scatter.xlsx]

## Sheet: 100223_STAT3_Cyclin_D1_IIIexp_P
counting parameters
radius (nm)	300
bin width (nm)	20
locs in bin threshold	1
active channels
channel name	channel reference	min	max
Channel 0	ch0	1	10000000
Channel 1	ch1	1	10000000
Channel 2	ch2	1	10000000
clusters are positive for a channel if their counts fall within min (inclusive) and max (exclusive) for that channel
	population phenotypes	number of clusters
triple positive	Channel 0, Channel 1, Channel 2	230
double positive	Channel 0, Channel 1	43
double positive	Channel 0, Channel 2	423
double positive	Channel 1, Channel 2	33
single positive	Channel 0	155
single positive	Channel 1	12
single positive	Channel 2	141
	total positive clusters	1037
5 clusters were negative for every channel
all positive clusters are listed here
columns show counts and positivity for channels with thresholds switched on
to see the full data including negative clusters please export a csv from the counting histogram rather than the counting scatter plot
cluster id	centroid x (nm)	centroid y (nm)	count for Channel 0	positive for Channel 0	count for Channel 1	positive for Channel 1	count for Channel 2	positive for Channel 2
78395	32055505859375	72326203125	0	false	0	false	22	true
78394	3163560546875	722609921875	7	true	1	true	2	true
78390	3267785546875	7238390625	14	true	0	false	1	true
78389	3025693359375	731281171875	3	true	0	false	10	true
78388	3075199609375	723918515625	1	true	0	false	18	true
78385	379678203125	7400378125	6	true	0	false	1	true
78384	3815513671875	746315625	14	true	1	true	3	true
78381	318173671875	6540359765625	15	true	0	false	5	true
78380	31609017578125	663320859375	4	true	0	false	7	true
78378	312781953125	67187703125	6	true	0	false	4	true
78377	3713337109375	7501890625	5	true	0	false	5	true
78375	35917375	780164296875	23	true	1	true	4	true
78374	358353203125	780549921875	24	true	1	true	4	true
78372	36909.25	767131328125	3	true	0	false	16	true
78370	30790896484375	68122984375	7	true	1	true	1	true
78368	2973242578125	68111859375	14	true	0	false	6	true
78367	3360890234375	705644921875	8	true	0	false	10	true
78366	3336651953125	707477421875	8	true	0	false	0	false
78364	372724765625	72603796875	1	true	1	true	11	true
78363	31582841796875	741313203125	6	true	0	false	10	true
78362	31352005859375	73982578125	7	true	0	false	8	true
78360	355768203125	775047109375	6	true	0	false	1	true
78358	3020921875	74242171875	19	true	1	true	5	true
78357	398874453125	6294153515625	1	true	10	true	1	true
78356	3896562890625	6277463671875	6	true	0	false	2	true
78354	3480793359375	7083765625	2	true	0	false	5	true
78351	3063378125	750223359375	19	true	1	true	5	true
78350	32621466796875	758367578125	2	true	0	false	11	true
78346	322910625	743700078125	16	true	1	true	3	true
78345	354929609375	79068390625	0	false	2	true	16	true
78343	414086640625	671400625	14	true	0	false	2	true
78342	43446046875	662105859375	13	true	1	true	2	true
78340	30510794921875	6484137890625	24	true	1	true	12	true
78338	3568665625	761487734375	0	false	0	false	12	true
78333	4077046875	63834296875	11	true	1	true	2	true
78330	31311923828125	7023109375	1	true	0	false	0	false
78329	3846369921875	6532803125	21	true	0	false	1	true
78328	390063828125	6520219921875	3	true	5	true	1	true
78327	409604765625	652289765625	3	true	1	true	5	true
78326	40628421875	66177859375	3	true	1	true	18	true
78325	3325534765625	66074328125	20	true	3	true	128	true
78324	33283375	66358.75	37	true	4	true	61	true
78320	4152350390625	685474765625	9	true	1	true	1	true
78316	3340265234375	666191640625	21	true	1	true	4	true
78315	4225783984375	65151828125	17	true	0	false	0	false
78311	3316878515625	655979921875	10	true	0	false	5	true
78307	3297321484375	64059078125	2	true	0	false	14	true
78306	334504609375	6509932421875	6	true	0	false	5	true
78303	3101141796875	6359253125	2	true	0	false	6	true
78302	31545693359375	63474546875	17	true	2	true	3	true
78301	3544216015625	728320234375	3	true	1	true	6	true
78299	4072709765625	7089178125	3	true	0	false	12	true
78298	394627109375	718291953125	2	true	3	true	11	true
78296	3688037109375	694860390625	3	true	0	false	6	true
78294	340489921875	680420234375	14	true	1	true	1	true
78293	399175390625	6818184375	3	true	0	false	6	true
78290	2802237890625	71399390625	3	true	0	false	3	true
78289	44242.25	6360737890625	31	true	0	false	0	false
78288	43436578125	638912421875	15	true	0	false	3	true
78285	435461640625	6230262890625	19	true	0	false	8	true
78284	4322340625	628375078125	10	true	1	true	6	true
78282	4336003515625	617349765625	2	true	0	false	14	true
78280	40526765625	694636015625	1	true	0	false	9	true
78276	4425508203125	6412461328125	1	true	0	false	9	true
78274	3529288671875	740724453125	6	true	0	false	5	true
78271	3409857421875	766600546875	18	true	1	true	0	false
78268	4249901171875	6276029296875	12	true	1	true	0	false
78266	447745234375	630514921875	7	true	0	false	0	false
78265	339201171875	74836015625	3	true	0	false	1	true
78261	4385173828125	6534324609375	16	true	0	false	0	false
78259	3357232421875	628328046875	0	false	0	false	9	true
78252	32647556640625	78285125	10	true	0	false	4	true
78250	387322109375	696307578125	3	true	0	false	2	true
78240	353757265625	67116609375	2	true	0	false	18	true
78237	24232525390625	741293515625	35	true	0	false	1	true
78236	24216349609375	743423203125	35	true	0	false	0	false
78235	4170034765625	74027765625	1	true	4	true	3	true
78234	4178101953125	747918203125	14	true	1	true	0	false
78232	422736953125	741805390625	1	true	0	false	13	true
78230	4108237890625	7466021875	14	true	0	false	1	true
78229	22282626953125	761301875	1	true	0	false	1	true
78228	2280406640625	77013375	28	true	1	true	3	true
78227	4226275390625	731909296875	6	true	0	false	0	false
78225	4391986328125	73814484375	17	true	1	true	3	true
78224	43007.5	7392578125	13	true	0	false	2	true
78222	2246537109375	74991.5	4	true	0	false	6	true
78221	25044607421875	767316953125	11	true	0	false	6	true
78220	2637237109375	7596378125	4	true	0	false	1	true
78218	4058646875	73417234375	19	true	1	true	1	true
78216	242641875	770313125	8	true	0	false	0	false
78215	266352265625	747733046875	1	true	1	true	13	true
78214	27297013671875	738853359375	4	true	1	true	8	true
78213	2170493359375	73946734375	18	true	0	false	0	false
78212	2103303125	73851234375	17	true	0	false	7	true
78211	4279233984375	757771171875	0	false	1	true	17	true
78210	4363278125	75754203125	0	false	0	false	10	true
78204	27453818359375	767082421875	3	true	0	false	5	true
78201	2207184375	72316421875	9	true	1	true	0	false
78200	2167701953125	715817109375	1	true	2	true	3	true
78196	23001705078125	73701421875	30	true	1	true	5	true
78195	4441733984375	6937646875	18	true	0	false	1	true
78194	4364539453125	680800703125	14	true	0	false	1	true
78192	2826469921875	776648046875	10	true	2	true	7	true
78190	444077265625	72447515625	10	true	0	false	2	true
78188	2211192578125	711911171875	0	false	0	false	15	true
78187	29390796875	777969765625	3	true	0	false	1	true
78186	2893978125	789053671875	24	true	1	true	1	true
78185	425662421875	71338109375	11	true	0	false	3	true
78184	4202731640625	711876640625	10	true	0	false	3	true
78178	291214296875	7002159375	2	true	0	false	9	true
78177	2706678125	78637453125	11	true	0	false	4	true
78176	27397345703125	788248125	5	true	0	false	0	false
78175	23169814453125	704746015625	14	true	8	true	0	false
78171	4570548828125	55369.25	3	true	0	false	15	true
78170	4539161328125	5509364453125	3	true	0	false	5	true
78166	202730078125	716196796875	3	true	0	false	43	true
78164	43361203125	70958671875	9	true	0	false	3	true
78162	23282193359375	687647890625	7	true	0	false	6	true
78160	2595372265625	719021953125	1	true	0	false	13	true
78155	4952477734375	6224129296875	29	true	1	true	12	true
78154	4956076171875	6228289453125	28	true	1	true	12	true
78152	453986171875	569289453125	1	true	0	false	14	true
78149	455388984375	731219140625	5	true	0	false	2	true
78147	4802515625	587493046875	6	true	0	false	0	false
78146	4819730078125	5953046484375	8	true	0	false	1	true
78144	4080362890625	72417640625	1	true	5	true	2	true
78140	4664044140625	5883069140625	12	true	0	false	31	true
78139	2414117578125	59108484375	11	true	0	false	1	true
78138	24214271484375	6007690234375	2	true	0	false	7	true
78137	23281998046875	59074421875	8	true	0	false	4	true
78132	25061388671875	592776328125	8	true	1	true	7	true
78130	4703912890625	575443125	1	true	0	false	8	true
78129	4949671875	6220416796875	29	true	1	true	13	true
78126	264505390625	6101232421875	1	true	0	false	15	true
78124	2751538671875	62842.75	0	false	0	false	10	true
78120	4905303515625	629936171875	2	true	0	false	11	true
78118	4866489453125	62234078125	3	true	0	false	9	true
78117	4594835546875	60621859375	9	true	0	false	7	true
78116	47080265625	6127650390625	5	true	0	false	6	true
78115	4898230859375	5747337890625	0	false	0	false	1	true
78112	4781979296875	6280522265625	3	true	0	false	8	true
78109	4688833984375	5531604296875	3	true	0	false	10	true
78106	2848021484375	6465939453125	1	true	0	false	2	true
78101	4508753125	767155859375	16	true	0	false	0	false
78100	4505973046875	761008671875	10	true	1	true	1	true
78097	44886125	782649296875	20	true	0	false	1	true
78093	353541953125	646215859375	11	true	0	false	4	true
78092	349755390625	6495018359375	2	true	9	true	4	true
78091	2822874609375	754531953125	11	true	1	true	1	true
78090	28607232421875	754529609375	8	true	0	false	1	true
78086	29140080078125	751270859375	14	true	1	true	0	false
78081	1854283984375	78490.25	23	true	1	true	8	true
78080	1827420703125	788245625	20	true	1	true	2	true
78079	4331790234375	560758359375	28	true	1	true	6	true
78077	20429583984375	776738359375	20	true	0	false	0	false
78076	2061128515625	772341953125	11	true	0	false	0	false
78074	209399609375	764225390625	8	true	1	true	0	false
78073	2035786328125	79188796875	13	true	1	true	5	true
78072	19501486328125	780245625	2	true	0	false	9	true
78066	1895114453125	76417953125	1	true	0	false	13	true
78065	146104912109375	7365190625	4	true	1	true	3	true
78064	156064560546875	737221171875	10	true	0	false	1	true
78062	31352796875	795728046875	8	true	0	false	3	true
78060	148310029296875	74846734375	3	true	0	false	10	true
78058	20420505859375	751326875	2	true	0	false	10	true
78057	12052927734375	768896328125	38	true	1	true	2	true
78056	118374482421875	769011015625	35	true	1	true	0	false
78055	11132291015625	772590625	10	true	0	false	1	true
78054	11025201171875	767796953125	6	true	0	false	2	true
78052	11353830078125	761171484375	6	true	0	false	25	true
78048	1245440234375	763835390625	7	true	0	false	4	true
78046	122526708984375	757155703125	16	true	0	false	0	false
78044	135061962890625	7676684375	22	true	0	false	4	true
78042	132298125	745908125	2	true	4	true	0	false
78041	144172548828125	774128359375	0	false	1	true	21	true
78040	14018087890625	7859565625	0	false	0	false	8	true
78033	17205455078125	740331875	9	true	0	false	4	true
78032	1795048828125	74160515625	8	true	0	false	0	false
78031	12663890625	798091953125	0	false	10	true	0	false
78030	133755087890625	795121953125	14	true	0	false	0	false
78028	175165078125	74472640625	16	true	0	false	11	true
78025	150195048828125	720123984375	0	false	0	false	1	true
78023	25826826171875	68290265625	12	true	0	false	4	true
78022	25844978515625	679838515625	4	true	0	false	6	true
78020	26184427734375	67491203125	3	true	0	false	11	true
78018	25585685546875	69335875	0	false	0	false	11	true
78016	27195607421875	666338125	9	true	0	false	1	true
78010	28575978515625	669944765625	0	false	6	true	0	false
78009	25597099609375	662822109375	12	true	1	true	0	false
78006	475587265625	69207359375	3	true	2	true	0	false
78004	446951640625	6147981640625	12	true	0	false	1	true
78001	4887728125	68436265625	20	true	0	false	5	true
78000	4837656640625	67186.75	14	true	2	true	2	true
77998	47474046875	664187421875	5	true	1	true	1	true
77996	46753546875	6483606640625	3	true	0	false	9	true
77995	4558819921875	6644771875	17	true	2	true	1	true
77989	459102890625	52373765625	10	true	0	false	2	true
77988	4597501171875	5290688671875	1	true	0	false	12	true
77986	4524858984375	5216184375	2	true	1	true	11	true
77984	4278738671875	5817580859375	10	true	2	true	5	true
77982	430634453125	5226424609375	22	true	1	true	9	true
77981	481591015625	53711125	5	true	0	false	20	true
77980	48295625	52330328125	1	true	0	false	1	true
77977	4455798828125	5074738671875	14	true	0	false	0	false
77976	4344067578125	505186171875	8	true	0	false	0	false
77971	363908203125	5387267578125	21	true	2	true	2	true
77970	3635779296875	5382165625	18	true	4	true	2	true
77969	419403046875	515824765625	1	true	0	false	9	true
77967	3376901953125	59101078125	9	true	0	false	0	false
77966	3462082421875	5949029296875	10	true	1	true	5	true
77965	378006328125	6020562890625	4	true	0	false	9	true
77964	378528671875	604909609375	10	true	0	false	7	true
77962	3813632421875	60373484375	3	true	0	false	16	true
77959	3656337890625	60154	6	true	1	true	1	true
77958	368218828125	606251953125	0	false	0	false	14	true
77957	3281551171875	5788884375	25	true	1	true	1	true
77954	326274453125	61141234375	11	true	1	true	4	true
77952	3567506640625	59107703125	0	false	0	false	10	true
77948	360346015625	548852734375	2	true	0	false	17	true
77946	377473203125	5339526171875	1	true	0	false	16	true
77945	3614591015625	51757546875	0	false	0	false	14	true
77944	3577459765625	520689765625	2	true	0	false	20	true
77942	3484758203125	5723381640625	13	true	0	false	3	true
77941	48201734375	4968391796875	3	true	1	true	11	true
77940	4753922265625	5012623828125	7	true	1	true	7	true
77936	488480234375	55467953125	5	true	1	true	8	true
77934	468003984375	5082893359375	0	false	0	false	10	true
77933	24273421875	663232265625	18	true	0	false	5	true
77932	24239048828125	657493359375	21	true	0	false	0	false
77930	3714134375	5202695703125	2	true	0	false	4	true
77926	2303784375	5716071484375	8	true	0	false	10	true
77924	25170283203125	652305859375	16	true	2	true	113	true
77922	32710853515625	560148515625	1	true	0	false	3	true
77919	23381.75	65181921875	11	true	0	false	8	true
77918	2301956640625	660718203125	16	true	0	false	9	true
77912	2382807421875	666205703125	0	false	0	false	7	true
77908	24446935546875	677073046875	4	true	0	false	13	true
77907	24312498046875	795498828125	2	true	6	true	1	true
77906	24510375	788685703125	8	true	0	false	0	false
77904	211932734375	67739125	1	true	0	false	5	true
77903	2262778125	786037578125	3	true	3	true	63	true
77902	218917890625	791896953125	14	true	0	false	2	true
77898	2367024609375	631035859375	2	true	0	false	32	true
77889	17496767578125	693126875	24	true	0	false	0	false
77888	180490234375	69212453125	6	true	1	true	0	false
77887	19167587890625	689782890625	5	true	0	false	11	true
77886	19757451171875	7001753125	13	true	0	false	1	true
77884	18617357421875	699873125	0	false	0	false	13	true
77882	16214943359375	694818359375	8	true	1	true	0	false
77881	17435109375	657379140625	13	true	0	false	5	true
77880	18145587890625	66292171875	3	true	0	false	8	true
77877	1967841015625	658246484375	10	true	0	false	1	true
77875	4645440625	7529296875	9	true	0	false	7	true
77872	1846046484375	7067378125	12	true	1	true	4	true
77871	191003671875	6236915234375	1	true	1	true	8	true
77870	1839749609375	6338376953125	6	true	3	true	8	true
77869	18483166015625	6087994140625	9	true	1	true	6	true
77868	19533689453125	612439375	13	true	1	true	49	true
77864	19997927734375	650228984375	12	true	0	false	13	true
77863	20462052734375	601655078125	19	true	0	false	0	false
77862	21253798828125	6167839453125	11	true	0	false	2	true
77861	181083828125	5832494921875	0	false	0	false	15	true
77860	1833580078125	5728644140625	9	true	0	false	20	true
77858	1810858984375	67699	3	true	0	false	9	true
77854	20591599609375	581011640625	9	true	1	true	6	true
77852	1888680078125	5954816015625	7	true	0	false	1	true
77849	16413189453125	672285546875	2	true	1	true	10	true
77847	4938566796875	6494298828125	15	true	0	false	1	true
77840	145529677734375	69930296875	10	true	0	false	4	true
77838	3969034765625	757495625	21	true	0	false	0	false
77836	21778453125	575188203125	1	true	0	false	3	true
77833	397654765625	7881521875	16	true	1	true	9	true
77832	3968093359375	78853203125	14	true	0	false	8	true
77831	40848359375	7711665625	25	true	1	true	2	true
77830	4179533984375	773995703125	1	true	0	false	10	true
77828	402462734375	795281328125	12	true	0	false	0	false
77826	4039050390625	783909609375	18	true	0	false	2	true
77821	3881446484375	5767005859375	16	true	1	true	4	true
77820	3863633984375	5645070703125	37	true	1	true	12	true
77819	416248984375	54811296875	35	true	0	false	7	true
77818	4140546484375	5428769921875	10	true	0	false	0	false
77816	403429765625	5427106640625	13	true	1	true	6	true
77815	3970422265625	5419126953125	15	true	0	false	3	true
77812	370221640625	574632265625	6	true	0	false	2	true
77809	3313700390625	517648984375	6	true	1	true	1	true
77808	32214306640625	5111828515625	8	true	0	false	1	true
77806	332245859375	5088856640625	8	true	0	false	5	true
77805	30664888671875	519961484375	6	true	1	true	11	true
77804	30918943359375	5256989453125	2	true	0	false	8	true
77802	31524029296875	5245709765625	9	true	0	false	1	true
77800	300341640625	51622796875	12	true	1	true	1	true
77797	338241171875	49132234375	20	true	3	true	7	true
77796	3361958984375	48457.75	9	true	0	false	2	true
77794	40583453125	5740421484375	12	true	1	true	2	true
77791	28243123046875	499685234375	3	true	1	true	0	false
77788	33796640625	5288008203125	0	false	0	false	14	true
77787	3981040234375	5219837890625	2	true	0	false	1	true
77784	3214673046875	53906078125	6	true	0	false	8	true
77781	3281155078125	490670859375	7	true	0	false	0	false
77777	4126754296875	60175703125	3	true	0	false	19	true
77776	4110251171875	6070344921875	16	true	0	false	0	false
77775	4114232421875	58989203125	3	true	0	false	14	true
77774	41014546875	5955224609375	2	true	0	false	11	true
77772	4059061328125	60305890625	0	false	0	false	6	true
77767	1666771484375	6351055859375	0	false	1	true	13	true
77766	153315419921875	6519295703125	4	true	0	false	0	false
77764	153746435546875	625657734375	0	false	10	true	2	true
77761	202966796875	560668828125	9	true	0	false	2	true
77760	20248818359375	5530930078125	5	true	1	true	1	true
77758	2089502734375	545177578125	0	false	0	false	14	true
77755	2657726171875	5490584765625	9	true	0	false	1	true
77754	25821728515625	545754375	18	true	1	true	1	true
77753	22034837890625	531711171875	1	true	0	false	8	true
77752	22242189453125	5384294140625	2	true	0	false	8	true
77748	22981095703125	532156328125	12	true	0	false	1	true
77747	25993318359375	515076640625	6	true	0	false	3	true
77746	240570234375	5225388671875	3	true	0	false	1	true
77745	25221396484375	4987014453125	0	false	0	false	7	true
77737	30082263671875	5560332421875	1	true	0	false	6	true
77736	30464162109375	5488455078125	7	true	1	true	2	true
77735	294627109375	5601490234375	1	true	0	false	7	true
77731	1831879296875	5431643359375	15	true	0	false	3	true
77730	18460708984375	5437965234375	26	true	1	true	3	true
77728	18658521484375	5425019140625	24	true	1	true	0	false
77726	18795095703125	5309359375	3	true	8	true	2	true
77724	1741252734375	531886796875	5	true	0	false	2	true
77722	1992299609375	5295490234375	0	false	0	false	15	true
77719	958023828125	764833203125	16	true	0	false	1	true
77718	8388974609375	761867578125	25	true	0	false	0	false
77715	2940519140625	6195303515625	9	true	0	false	1	true
77714	29865396484375	6063878515625	1	true	0	false	0	false
77711	130476708984375	683090546875	4	true	0	false	1	true
77710	128628525390625	687611640625	12	true	0	false	10	true
77709	1213526953125	6739571875	1	true	0	false	1	true
77707	98519443359375	67471890625	2	true	0	false	23	true
77706	99311806640625	67833046875	6	true	1	true	2	true
77705	94013212890625	6360604296875	3	true	0	false	5	true
77704	9575671875	64518265625	0	false	6	true	0	false
77702	17499673828125	723193125	7	true	4	true	18	true
77698	10071390625	655591640625	0	false	0	false	12	true
77697	10768939453125	6917515625	3	true	0	false	3	true
77695	114971650390625	6568471875	3	true	1	true	44	true
77692	83455830078125	6503852734375	2	true	1	true	6	true
77691	1187488671875	73099828125	25	true	0	false	5	true
77690	11385205078125	726842890625	9	true	0	false	0	false
77689	119081611328125	627853515625	1	true	0	false	13	true
77688	104698203125	6281534375	0	false	0	false	6	true
77686	118177177734375	707872265625	2	true	0	false	0	false
77682	1029251953125	607622890625	0	false	7	true	11	true
77678	12417078125	645615546875	0	false	0	false	15	true
77670	25273650390625	5619741796875	1	true	0	false	4	true
77669	29226462890625	5840683984375	0	false	0	false	12	true
77668	2971183984375	5800355078125	12	true	4	true	2	true
77659	874140625	720509375	8	true	1	true	11	true
77658	81895625	722173671875	0	false	0	false	11	true
77656	84966103515625	727790390625	7	true	3	true	19	true
77654	756976318359375	730786171875	7	true	0	false	1	true
77652	101337099609375	72512671875	3	true	1	true	25	true
77651	43585068359375	721650546875	26	true	0	false	16	true
77650	52843935546875	742322265625	11	true	0	false	0	false
77649	3530398193359370	761192578125	8	true	0	false	1	true
77648	330800634765625	75611359375	6	true	0	false	2	true
77646	49643046875	760269296875	18	true	0	false	2	true
77631	32444384765625	4628346875	2	true	0	false	25	true
77630	32199212890625	45938109375	3	true	0	false	17	true
77629	30194412109375	470675390625	2	true	0	false	0	false
77628	29330212890625	476165234375	2	true	3	true	55	true
77626	3335042578125	4629247265625	7	true	0	false	0	false
77625	302397109375	486841484375	9	true	0	false	0	false
77622	31125875	4701759375	5	true	0	false	4	true
77617	465342890625	3965159375	8	true	0	false	0	false
77616	4622271484375	399349921875	0	false	2	true	21	true
77615	3422966015625	401721953125	3	true	0	false	41	true
77614	3394201953125	4007140625	10	true	0	false	13	true
77613	25017759765625	4510608984375	79	true	4	true	56	true
77612	249932421875	452573125	76	true	3	true	55	true
77609	30705083984375	433308203125	0	false	0	false	7	true
77608	3095827734375	4285248046875	6	true	0	false	3	true
77607	4711226953125	405393984375	0	false	0	false	9	true
77604	3141092578125	4236615625	0	false	0	false	14	true
77602	31579771484375	48717859375	2	true	0	false	12	true
77598	324249921875	4118055078125	7	true	0	false	1	true
77596	296933984375	444430625	11	true	1	true	4	true
77595	4493083984375	39388546875	2	true	0	false	9	true
77594	4501784375	4003775390625	1	true	0	false	6	true
77591	2806184375	4348640234375	2	true	0	false	3	true
77590	27872412109375	448623984375	4	true	0	false	2	true
77588	460330703125	386895859375	5	true	1	true	7	true
77587	372113046875	487552109375	25	true	1	true	2	true
77586	3613016796875	484863671875	1	true	0	false	8	true
77584	355093984375	39009671875	0	false	0	false	3	true
77583	3780578515625	42698078125	5	true	0	false	7	true
77582	382948828125	4314800390625	10	true	0	false	0	false
77580	3562884765625	4758288671875	0	false	0	false	12	true
77578	279296171875	4212242578125	2	true	0	false	3	true
77570	4384496484375	3943091015625	10	true	0	false	2	true
77566	300577734375	41508296875	10	true	0	false	2	true
77565	331869453125	38051453125	1	true	1	true	18	true
77564	3382158203125	381446015625	9	true	0	false	2	true
77563	3476281640625	438914140625	1	true	1	true	19	true
77562	3402205859375	42164.5	1	true	0	false	12	true
77560	36837328125	41865734375	11	true	0	false	0	false
77558	36372734375	4245008984375	3	true	0	false	10	true
77556	431668671875	40773921875	27	true	1	true	9	true
77555	4836563671875	39423015625	6	true	0	false	13	true
77554	4875787890625	4003915625	5	true	0	false	2	true
77551	447044296875	4327194921875	13	true	0	false	4	true
77550	442695078125	4357462890625	17	true	0	false	0	false
77545	4534762109375	429374453125	16	true	1	true	60	true
77544	4595086328125	4310347265625	0	false	0	false	16	true
77542	24926212890625	4497188671875	79	true	3	true	48	true
77535	2118841796875	4397305078125	1	true	0	false	16	true
77534	213321875	4376778515625	1	true	1	true	18	true
77533	387149140625	481788203125	0	false	0	false	5	true
77532	3943301171875	4878955078125	13	true	1	true	4	true
77531	4603919921875	4510362890625	12	true	0	false	1	true
77530	466235234375	4495305078125	1	true	0	false	17	true
77528	3715962109375	45550875	1	true	0	false	6	true
77526	4598759765625	441384296875	0	false	2	true	16	true
77525	21958810546875	43656515625	1	true	0	false	40	true
77523	22991869140625	4250003125	0	false	19	true	6	true
77522	2283916796875	4301977734375	1	true	0	false	11	true
77521	22261236328125	4144956640625	11	true	0	false	0	false
77520	22298810546875	4090698828125	9	true	0	false	3	true
77518	4639466796875	42328609375	1	true	0	false	7	true
77516	219123984375	40365140625	8	true	0	false	0	false
77515	2459195703125	4515487109375	3	true	2	true	19	true
77512	2292108984375	4423806640625	1	true	0	false	10	true
77506	245100390625	43803765625	6	true	0	false	1	true
77504	481827578125	4317883984375	8	true	0	false	1	true
77502	23884779296875	4003166015625	3	true	0	false	0	false
77501	15649544921875	5899533203125	2	true	0	false	10	true
77500	155154072265625	5868259765625	9	true	1	true	6	true
77496	40348234375	4750230078125	1	true	0	false	4	true
77493	38310140625	3890665234375	14	true	0	false	3	true
77492	3767701953125	3821200390625	4	true	0	false	8	true
77490	245279609375	4117112109375	0	false	0	false	1	true
77489	3902682421875	460081484375	2	true	9	true	1	true
77488	394927109375	4516012890625	9	true	0	false	0	false
77486	441716171875	4453859765625	7	true	1	true	4	true
77484	4705272265625	4363256640625	12	true	1	true	2	true
77478	38039625	408537109375	0	false	0	false	16	true
77474	4491290234375	4615944921875	8	true	0	false	3	true
77473	44598671875	3763666796875	1	true	0	false	12	true
77472	443205078125	3819997265625	13	true	1	true	6	true
77471	40296359375	495436953125	15	true	0	false	14	true
77470	4034686328125	49732421875	13	true	0	false	9	true
77467	400045703125	4194176171875	8	true	0	false	6	true
77466	4015993359375	4261789453125	10	true	0	false	3	true
77464	394065078125	424848046875	1	true	0	false	14	true
77461	24061326171875	469184609375	6	true	0	false	1	true
77460	23016744140625	4577808203125	16	true	0	false	1	true
77459	417452421875	3631074609375	2	true	0	false	34	true
77458	4236712890625	36192109375	17	true	0	false	1	true
77456	219417421875	4676376171875	4	true	0	false	4	true
77455	4805982421875	44794	19	true	1	true	1	true
77454	4850273046875	460676875	2	true	0	false	14	true
77453	14500375	579822265625	10	true	0	false	1	true
77451	43326609375	3628681640625	0	false	0	false	11	true
77446	4026274609375	439225703125	0	false	0	false	14	true
77443	471181640625	47431359375	11	true	0	false	2	true
77442	4770832421875	469559296875	11	true	1	true	7	true
77439	4928978125	38211125	10	true	0	false	0	false
77432	14534173828125	6091281640625	1	true	0	false	9	true
77425	2901640234375	5229241015625	12	true	1	true	2	true
77423	4823161328125	341762734375	8	true	0	false	0	false
77422	47589078125	34883234375	3	true	1	true	6	true
77420	4572112890625	3516248046875	10	true	0	false	2	true
77419	417364765625	3884108984375	6	true	0	false	0	false
77418	414927109375	3950677734375	16	true	0	false	1	true
77417	27242625	392391171875	7	true	0	false	0	false
77416	2844103125	3886762890625	6	true	0	false	8	true
77414	48643.5	3303441015625	5	true	0	false	1	true
77413	4094542578125	41373453125	2	true	0	false	6	true
77412	416908125	4039996484375	6	true	0	false	11	true
77404	4321617578125	464477109375	1	true	0	false	9	true
77403	1713912109375	5514248046875	0	false	0	false	6	true
77401	2996119140625	374213671875	0	false	0	false	14	true
77400	30057603515625	389267890625	7	true	0	false	2	true
77397	444092578125	4916790234375	16	true	1	true	10	true
77396	4441678125	489449453125	16	true	1	true	7	true
77394	4498512109375	4891794921875	14	true	1	true	2	true
77391	3945416796875	3464065234375	15	true	0	false	0	false
77390	400488203125	3482098828125	17	true	1	true	3	true
77388	399388515625	3402703125	7	true	1	true	14	true
77387	37290015625	34986984375	22	true	0	false	2	true
77386	382739453125	3577993359375	7	true	1	true	14	true
77385	2860619140625	348947265625	1	true	6	true	2	true
77384	28896904296875	3581183984375	14	true	1	true	1	true
77382	4220884765625	456452421875	10	true	0	false	1	true
77380	396392421875	3681110546875	0	false	0	false	9	true
77377	30143896484375	3596297265625	0	false	1	true	7	true
77374	3799958984375	33889234375	0	false	0	false	23	true
77372	3591674609375	35563671875	2	true	0	false	10	true
77371	3542425390625	335836796875	0	false	0	false	19	true
77370	35462015625	3413209375	10	true	1	true	2	true
77367	427698203125	344675390625	22	true	1	true	23	true
77366	4275634765625	3434952734375	23	true	1	true	21	true
77363	843787109375	690545859375	0	false	0	false	12	true
77362	7743056640625	68857	0	false	1	true	10	true
77360	82993271484375	678224609375	8	true	0	false	0	false
77356	3600517578125	31447046875	10	true	0	false	0	false
77354	41717140625	3509106640625	0	false	1	true	18	true
77342	3606007421875	3691846484375	9	true	0	false	1	true
77339	173834921875	5064195703125	8	true	0	false	0	false
77338	17570251953125	51484125	5	true	0	false	4	true
77337	154009755859375	5343944921875	12	true	0	false	2	true
77336	1426407421875	5367928515625	1	true	0	false	12	true
77335	153191904296875	5444128125	13	true	0	false	4	true
77333	15717275390625	5191965625	32	true	1	true	2	true
77332	15111333984375	523341953125	0	false	0	false	6	true
77323	408620703125	32397767578125	18	true	1	true	8	true
77322	4079141015625	32013330078125	18	true	0	false	0	false
77320	41549984375	32767435546875	2	true	0	false	25	true
77319	4485558203125	32408486328125	9	true	1	true	8	true
77318	4415834375	31995607421875	5	true	0	false	4	true
77317	43708953125	30770029296875	1	true	2	true	8	true
77314	4304719921875	331648203125	21	true	0	false	1	true
77312	430158828125	3210182421875	0	false	0	false	8	true
77308	4436347265625	336951796875	0	false	2	true	7	true
77307	4083971484375	30244908203125	14	true	0	false	4	true
77306	4047778125	29589658203125	6	true	1	true	0	false
77302	4716719140625	36204375	8	true	0	false	0	false
77299	8411068359375	46511578125	2	true	0	false	11	true
77298	91629580078125	4704889453125	24	true	1	true	2	true
77297	123695283203125	469683828125	1	true	0	false	5	true
77296	117038984375	4736956640625	0	false	0	false	6	true
77294	10516888671875	4620694140625	1	true	0	false	12	true
77293	129930107421875	4057682421875	22	true	0	false	5	true
77292	144267333984375	410056328125	8	true	0	false	3	true
77291	9228037109375	44122875	18	true	0	false	0	false
77288	15447849609375	4256921484375	4	true	0	false	9	true
77287	117452900390625	4477671484375	1	true	0	false	2	true
77284	126964775390625	4331733984375	1	true	0	false	6	true
77281	19908259765625	4072641796875	6	true	0	false	0	false
77280	2000521875	41410390625	0	false	0	false	14	true
77277	18054498046875	4332109375	3	true	0	false	9	true
77276	16615001953125	422720234375	6	true	0	false	9	true
77275	1796704296875	3948714453125	4	true	3	true	6	true
77274	1774020703125	396786875	9	true	0	false	3	true
77270	18581068359375	395861796875	2	true	3	true	2	true
77266	144512548828125	4419066015625	15	true	1	true	11	true
77262	69810986328125	451943671875	7	true	0	false	0	false
77261	16665828125	407028984375	14	true	0	false	0	false
77258	19085720703125	4343371875	4	true	0	false	3	true
77252	32283013671875	429171171875	9	true	1	true	2	true
77251	4392365625	28807888671875	8	true	5	true	19	true
77250	425558203125	294319453125	0	false	0	false	23	true
77249	102102451171875	5654341796875	29	true	1	true	45	true
77248	940258203125	5720424609375	10	true	0	false	1	true
77247	93777138671875	543332578125	1	true	0	false	5	true
77246	9948775390625	5520187890625	0	false	0	false	11	true
77240	1131890625	5419598046875	23	true	0	false	2	true
77239	7856013671875	577814609375	1	true	6	true	0	false
77238	81816220703125	58005703125	13	true	0	false	0	false
77235	106254287109375	488112890625	11	true	0	false	1	true
77234	10003576171875	48974109375	4	true	1	true	6	true
77233	100843447265625	4981292578125	2	true	0	false	10	true
77228	91859482421875	4960080859375	0	false	7	true	6	true
77227	697009814453125	53016328125	0	false	11	true	3	true
77226	6804953125	547044765625	0	false	0	false	7	true
77223	13868654296875	5226443359375	4	true	0	false	25	true
77222	134522353515625	509962109375	0	false	6	true	6	true
77221	113528203125	5123746484375	7	true	0	false	1	true
77214	130770224609375	548572265625	2	true	0	false	4	true
77209	544154541015625	59649015625	25	true	1	true	8	true
77208	3321619140625	59823625	10	true	0	false	7	true
77204	19004150390625	4693144140625	0	false	0	false	8	true
77202	320895458984375	60811796875	0	false	0	false	13	true
77201	613424560546875	6138750390625	0	false	0	false	11	true
77200	6849986328125	6096519921875	8	true	2	true	30	true
77198	79035244140625	6132639453125	10	true	0	false	0	false
77197	280656640625	5672347265625	11	true	3	true	11	true
77196	27955078125	570531015625	1	true	6	true	18	true
77195	445489599609375	5675871484375	1	true	0	false	20	true
77194	467617724609375	56536796875	2	true	0	false	20	true
77192	23249798828125	375783984375	2	true	0	false	2	true
77190	649288720703125	5906590234375	0	false	1	true	18	true
77188	374477099609375	559366484375	11	true	0	false	1	true
77187	2.01505e+16	6330987890625	13	true	0	false	0	false
77186	3126697509765620	6334644140625	0	false	0	false	18	true
77182	473492822265625	5412026953125	11	true	0	false	1	true
77176	66365400390625	626691328125	2	true	0	false	3	true
77175	55872646484375	512982421875	0	false	0	false	7	true
77174	61860078125	4890916015625	0	false	0	false	9	true
77172	2912571533203120	5370290625	8	true	0	false	2	true
77171	4740203515625	778284609375	20	true	1	true	11	true
77170	47382515625	778071953125	22	true	1	true	11	true
77165	1.61164e+16	5265069921875	0	false	0	false	7	true
77164	270373583984375	50852921875	0	false	0	false	8	true
77163	398007578125	28565529296875	1	true	0	false	18	true
77162	3990816796875	2801702734375	0	false	7	true	0	false
77161	31837318359375	20133640625	15	true	0	false	2	true
77160	32242671875	2062779296875	6	true	0	false	3	true
77158	3318909765625	20776169921875	14	true	0	false	3	true
77157	386962890625	2503637890625	0	false	2	true	5	true
77156	3941385546875	26033451171875	0	false	0	false	8	true
77153	630587841796875	6543818359375	0	false	0	false	24	true
77152	50548623046875	655873125	4	true	1	true	6	true
77149	594536328125	676363359375	25	true	0	false	2	true
77147	3918629296875	21074982421875	0	false	0	false	5	true
77146	3860296484375	1947127734375	0	false	0	false	5	true
77144	31732048828125	1875881640625	18	true	0	false	0	false
77140	5768130859375	5697380859375	0	false	5	true	3	true
77138	398680078125	2269358203125	10	true	0	false	1	true
77136	3325576953125	1977793359375	0	false	8	true	0	false
77135	403941484375	24083626953125	7	true	0	false	3	true
77134	4104123828125	23546376953125	7	true	1	true	1	true
77133	3835648046875	24036099609375	0	false	0	false	13	true
77132	3737593359375	233850625	7	true	0	false	0	false
77131	216349296875	361950703125	6	true	0	false	7	true
77130	22324435546875	358279375	0	false	5	true	6	true
77127	18137576171875	3360673046875	8	true	0	false	0	false
77126	191535625	34520765625	0	false	0	false	12	true
77125	3506394140625	203267890625	12	true	1	true	3	true
77117	204104609375	3566333203125	0	false	0	false	11	true
77112	19017556640625	364492734375	9	true	0	false	2	true
77111	3626687109375	280036484375	3	true	1	true	2	true
77105	1.54205e+16	476635546875	13	true	0	false	0	false
77104	1.72017e+16	46899046875	9	true	1	true	2	true
77100	327700546875	18658791015625	6	true	0	false	39	true
77099	47837685546875	4839677734375	0	false	0	false	6	true
77098	2825521240234370	49183015625	17	true	1	true	0	false
77094	17593787109375	368577890625	10	true	1	true	1	true
77089	21777984375	3422113671875	17	true	0	false	0	false
77077	32442408203125	3391053125	12	true	0	false	2	true
77076	3287990234375	336201953125	0	false	0	false	12	true
77075	45156453125	23699962890625	1	true	1	true	23	true
77074	450230859375	24222779296875	9	true	0	false	1	true
77073	44499390625	15110828125	8	true	0	false	1	true
77072	4487151953125	151900068359375	8	true	1	true	1	true
77070	4739059765625	77848.75	22	true	1	true	11	true
77068	4464881640625	156475712890625	9	true	0	false	0	false
77067	474744921875	19652423828125	1	true	6	true	3	true
77066	4626620703125	2030243359375	0	false	0	false	14	true
77064	313762265625	32696818359375	7	true	0	false	10	true
77062	3290859375	327926875	12	true	1	true	2	true
77061	45258609375	1649118359375	7	true	1	true	1	true
77056	4592971484375	22296265625	0	false	1	true	15	true
77054	3340020703125	3204096875	7	true	0	false	3	true
77052	3380864453125	347303359375	7	true	0	false	0	false
77051	474278515625	77833546875	18	true	1	true	11	true
77045	4672043359375	151444658203125	9	true	0	false	0	false
77044	4683455078125	157401171875	2	true	1	true	9	true
77043	4173926171875	1660307421875	7	true	1	true	7	true
77042	4309621875	16403654296875	23	true	1	true	1	true
77041	3169234619140620	704154765625	20	true	1	true	2	true
77040	1.0215e+16	70819859375	4	true	0	false	3	true
77039	4649187109375	18214587890625	1	true	0	false	7	true
77034	3507120703125	3606726953125	14	true	1	true	0	false
77032	4606490234375	14437068359375	5	true	1	true	1	true
77029	4490509765625	187918984375	4	true	0	false	2	true
77028	4477337109375	17254220703125	8	true	0	false	4	true
77021	4786676953125	20343744140625	6	true	0	false	1	true
77020	482275390625	20367625	7	true	0	false	1	true
77015	408179765625	1754549609375	0	false	0	false	17	true
77014	4045998046875	188011875	0	false	0	false	11	true
77013	4958927734375	21732931640625	8	true	1	true	0	false
77010	3967294140625	16590693359375	12	true	1	true	3	true
77007	48483078125	1954029296875	0	false	0	false	18	true
77006	49442796875	19716060546875	17	true	1	true	9	true
76999	272578759765625	786268125	11	true	5	true	0	false
76998	3398397216796870	788010078125	0	false	0	false	10	true
76996	2542151611328120	79573453125	22	true	0	false	0	false
76993	630575439453125	768977890625	10	true	0	false	0	false
76992	63596572265625	78036296875	0	false	0	false	11	true
76989	4923857421875	771652109375	14	true	14	true	0	false
76988	4914217578125	77136078125	12	true	14	true	0	false
76987	49656203125	743290390625	13	true	0	false	1	true
76986	4953187109375	7402959375	7	true	0	false	1	true
76984	4886879296875	778811796875	13	true	0	false	0	false
76982	482996796875	777021796875	14	true	0	false	0	false
76980	4929179296875	76066140625	25	true	0	false	1	true
76977	3924684375	1439771875	0	false	0	false	11	true
76976	382251875	15083470703125	13	true	0	false	0	false
76974	482811953125	78589015625	23	true	0	false	0	false
76969	37860515625	125272587890625	4	true	1	true	3	true
76965	11288650390625	3800989453125	10	true	0	false	0	false
76963	2267048828125	30035673828125	0	false	0	false	18	true
76962	22264890625	2918556640625	4	true	1	true	1	true
76960	230764765625	28520740234375	13	true	0	false	1	true
76959	26374326171875	28275021484375	20	true	0	false	2	true
76958	26610755859375	27698837890625	0	false	0	false	8	true
76956	275239765625	27071318359375	1	true	0	false	8	true
76954	268212265625	25869052734375	2	true	2	true	8	true
76952	24803189453125	28635384765625	11	true	0	false	6	true
76948	2077898046875	28195140625	10	true	0	false	6	true
76947	2581715625	303111171875	5	true	0	false	25	true
76946	248846484375	29784115234375	0	false	4	true	6	true
76944	7938458984375	5122671484375	12	true	1	true	9	true
76943	242256484375	3166348828125	0	false	1	true	10	true
76941	24379064453125	3348833984375	8	true	0	false	0	false
76940	24842515625	35171703125	0	false	12	true	0	false
76937	27087158203125	3447203125	6	true	1	true	5	true
76934	24793404296875	376496796875	10	true	0	false	0	false
76931	28738390625	2940146875	3	true	0	false	0	false
76927	141050107421875	4701100390625	10	true	0	false	0	false
76926	14633013671875	4619051953125	15	true	1	true	1	true
76922	541312451171875	687345703125	4	true	0	false	22	true
76921	150774296875	390964453125	12	true	0	false	6	true
76920	1529588671875	384848671875	9	true	0	false	1	true
76919	494398984375	26320361328125	17	true	0	false	6	true
76918	4948141796875	26429529296875	18	true	0	false	6	true
76916	4758360546875	30524783203125	1	true	0	false	7	true
76912	49167171875	2729212890625	13	true	0	false	0	false
76911	4852002734375	141879150390625	4	true	0	false	12	true
76910	48602734375	139178896484375	8	true	0	false	7	true
76909	4766901953125	27147150390625	20	true	1	true	6	true
76908	4761244921875	28291052734375	5	true	0	false	4	true
76905	495628125	132303857421875	34	true	1	true	2	true
76902	477191796875	149659765625	40	true	1	true	14	true
76900	479475078125	130419326171875	0	false	0	false	12	true
76895	437631640625	26690990234375	0	false	11	true	0	false
76894	442052421875	26804251953125	2	true	1	true	20	true
76892	4429653125	25562380859375	1	true	0	false	7	true
76891	121132275390625	3395106640625	8	true	0	false	76	true
76890	11622111328125	337432421875	16	true	0	false	20	true
76887	13448322265625	343515390625	25	true	9	true	65	true
76886	1328886328125	335147421875	6	true	1	true	51	true
76883	100273173828125	3308721875	18	true	3	true	34	true
76882	98696337890625	3322211328125	17	true	3	true	32	true
76881	14833951171875	354666484375	1	true	5	true	8	true
76880	1615741796875	35037640625	15	true	1	true	3	true
76877	106351962890625	32009810546875	14	true	0	false	0	false
76875	9442962890625	32616720703125	1	true	22	true	0	false
76870	806606201171875	33949015625	10	true	1	true	1	true
76868	139337783203125	371543125	16	true	1	true	0	false
76866	11261955078125	3563824609375	5	true	0	false	0	false
76860	1804576171875	489400546875	0	false	3	true	6	true
76859	18518259765625	30752265625	13	true	0	false	5	true
76858	1854667578125	3125753125	10	true	0	false	0	false
76856	4914371875	2382236328125	0	false	0	false	3	true
76855	130936240234375	28043546875	0	false	0	false	8	true
76854	143348876953125	2760978125	17	true	1	true	5	true
76852	14953185546875	290898984375	10	true	1	true	7	true
76851	2008717578125	31384716796875	1	true	0	false	23	true
76850	20229205078125	30665861328125	6	true	0	false	0	false
76846	17204017578125	30098953125	8	true	0	false	7	true
76845	93110419921875	305647890625	0	false	0	false	10	true
76844	9917146484375	2933316015625	11	true	1	true	4	true
76842	101790244140625	28266884765625	18	true	0	false	0	false
76836	13943962890625	25234830078125	7	true	0	false	2	true
76834	25373318359375	24689966796875	4	true	0	false	17	true
76832	4278773046875	18338544921875	3	true	5	true	22	true
76829	533324462890625	4564384375	11	true	0	false	0	false
76828	2482837646484370	4519193359375	6	true	0	false	5	true
76825	255501416015625	660683125	23	true	0	false	1	true
76824	9942706909179680	6625334375	0	false	0	false	6	true
76821	229850625	254016953125	9	true	0	false	1	true
76820	2336377734375	2592127734375	2	true	1	true	3	true
76818	2192218359375	24658263671875	0	false	0	false	11	true
76817	24120892578125	231029921875	9	true	1	true	1	true
76813	334832578125	172901484375	0	false	0	false	9	true
76812	3370346875	1650099609375	6	true	1	true	3	true
76810	3540620703125	163080458984375	0	false	0	false	9	true
76806	16895341796875	4638626953125	1	true	0	false	6	true
76804	6145037841796870	5493458203125	10	true	0	false	0	false
76802	27021974609375	3224534765625	0	false	0	false	14	true
76801	3024527734375	14905.25	0	false	0	false	6	true
76800	30754998046875	13728349609375	6	true	0	false	0	false
76798	3198936328125	156217958984375	5	true	0	false	4	true
76795	29412357421875	24339015625	6	true	6	true	0	false
76794	28862484375	24532732421875	0	false	0	false	7	true
76792	28172966796875	2452124609375	12	true	0	false	0	false
76791	272856640625	23582744140625	10	true	0	false	1	true
76788	2902544140625	2238405078125	12	true	0	false	16	true
76786	31439861328125	22811244140625	7	true	1	true	2	true
76783	18560693359375	2477080859375	0	false	0	false	15	true
76782	20015107421875	259491171875	13	true	0	false	5	true
76780	18035529296875	235071484375	1	true	0	false	14	true
76779	161329423828125	25602837890625	0	false	0	false	8	true
76774	2333807861328120	73215171875	1	true	0	false	8	true
76773	85309609375	24366537109375	1	true	0	false	12	true
76772	88522470703125	24539318359375	6	true	0	false	1	true
76771	89218486328125	23407736328125	0	false	0	false	12	true
76770	94503857421875	237532265625	9	true	0	false	2	true
76768	732468896484375	24440390625	1	true	0	false	7	true
76765	134852431640625	19110169921875	19	true	1	true	1	true
76764	11831259765625	1873579296875	0	false	0	false	10	true
76763	122216904296875	139358271484375	6	true	1	true	2	true
76762	121916806640625	157405283203125	18	true	0	false	3	true
76760	1214769140625	23054990234375	0	false	0	false	2	true
76759	159104208984375	16783470703125	11	true	0	false	5	true
76758	1461856640625	152591982421875	12	true	0	false	0	false
76754	1297880859375	17017787109375	4	true	0	false	1	true
76746	135756650390625	13507708984375	14	true	0	false	0	false
76745	990100390625	25685611328125	0	false	7	true	1	true
76740	60519169921875	3639628515625	14	true	1	true	1	true
76739	1.7398e+16	3605359375	1	true	0	false	8	true
76738	3417964111328120	3657058203125	11	true	1	true	1	true
76737	43550390625	34298046875	0	false	0	false	12	true
76736	233992431640625	342912578125	11	true	1	true	9	true
76734	5092720642089840	3843021875	0	false	0	false	16	true
76727	759633642578125	1796705078125	19	true	0	false	3	true
76726	71728251953125	18828107421875	0	false	0	false	8	true
76725	23202935546875	571055859375	11	true	1	true	10	true
76724	2337390234375	590626025390625	11	true	1	true	15	true
76723	9519966796875	19580390625	0	false	0	false	5	true
76720	2317669921875	6437548828125	13	true	0	false	0	false
76719	81256640625	2113733984375	19	true	1	true	1	true
76718	6362630004882810	221184375	16	true	0	false	0	false
76716	1.87515e+16	2354639453125	0	false	0	false	3	true
76715	266806171875	123573125	0	false	1	true	8	true
76714	2721422265625	13248673828125	3	true	0	false	4	true
76713	26888390625	151071630859375	0	false	0	false	9	true
76712	26489505859375	17272984375	8	true	0	false	4	true
76711	22383388671875	2598567626953120	23	true	0	false	0	false
76710	216336484375	39235546875	0	false	0	false	8	true
76709	24825064453125	17771513671875	10	true	0	false	0	false
76708	24029873046875	17840126953125	2	true	0	false	12	true
76705	2364866015625	48288486328125	0	false	0	false	8	true
76701	2194074951171870	195556171875	10	true	1	true	4	true
76700	1.64678e+16	19882017578125	10	true	1	true	4	true
76698	2456230712890620	2048305078125	2	true	0	false	9	true
76693	19631931640625	14142359375	8	true	0	false	2	true
76692	19010390625	143332587890625	4	true	0	false	9	true
76690	22886986328125	81145947265625	1	true	2	true	26	true
76688	7491923828125	24323576171875	19	true	0	false	3	true
76686	225090703125	176950703125	5	true	0	false	0	false
76685	21592123046875	20459228515625	8	true	1	true	5	true
76684	2116804296875	1964673046875	6	true	0	false	2	true
76682	25637591796875	513764111328125	2	true	1	true	6	true
76680	525705908203125	17986439453125	8	true	0	false	51	true
76678	21763970703125	21810330078125	16	true	0	false	8	true
76677	20311384765625	152446484375	1	true	0	false	25	true
76676	20804697265625	14635685546875	11	true	0	false	1	true
76674	2306187890625	211086484375	12	true	1	true	10	true
76672	319296826171875	18550185546875	0	false	0	false	11	true
76671	22404171875	125755087890625	6	true	0	false	8	true
76670	22625099609375	13808943359375	17	true	0	false	9	true
76668	224971484375	113918427734375	5	true	0	false	8	true
76667	17312935546875	1938298046875	8	true	1	true	7	true
76666	176447265625	18955005859375	9	true	0	false	4	true
76662	2078519921875	125810068359375	6	true	2	true	4	true
76661	19895525390625	1999822265625	0	false	0	false	1	true
76659	25622154296875	10064150390625	0	false	1	true	12	true
76658	2452924609375	1075208203125	10	true	0	false	0	false
76657	2424251953125	9256125	0	false	0	false	10	true
76656	23216142578125	94119404296875	15	true	0	false	0	false
76646	17786375	176596796875	9	true	0	false	0	false
76644	24208208984375	13342279296875	0	false	0	false	6	true
76635	25040353515625	7518841552734370	27	true	1	true	2	true
76634	232653671875	1.24068e+16	0	false	0	false	9	true
76629	27271349609375	20814912109375	2	true	0	false	3	true
76628	25447576171875	1999899609375	0	false	0	false	11	true
76622	21703359375	98604091796875	3	true	0	false	0	false
76621	136756806640625	3234134765625	11	true	0	false	3	true
76619	422129150390625	4310581640625	10	true	0	false	59	true
76618	60805693359375	4210898828125	0	false	0	false	8	true
76612	6227662109375	2103062890625	4	true	1	true	3	true
76610	1436300390625	308627578125	5	true	0	false	1	true
76608	4363391015625	139543154296875	0	false	0	false	6	true
76606	3515203515625	1912374609375	0	false	0	false	11	true
76605	2558481689453120	419848515625	11	true	0	false	9	true
76604	247370556640625	4226151171875	13	true	0	false	1	true
76602	221055859375	40958.25	16	true	1	true	0	false
76601	3901994384765620	39876015625	0	false	1	true	12	true
76600	3846064208984370	390390546875	4	true	0	false	5	true
76599	504617138671875	389122109375	6	true	0	false	0	false
76593	3449558984375	149870751953125	5	true	0	false	2	true
76592	3508515234375	15179396484375	20	true	1	true	14	true
76590	34157390625	14491970703125	0	false	0	false	10	true
76589	3516680859375	1330215234375	14	true	1	true	1	true
76586	62136611328125	396625859375	12	true	1	true	0	false
76583	90648720703125	394944765625	8	true	0	false	1	true
76582	90353564453125	3996962890625	10	true	0	false	3	true
76581	334149140625	26129884765625	0	false	0	false	8	true
76580	3312179296875	26406017578125	0	false	0	false	18	true
76579	29802658203125	85797509765625	4	true	0	false	35	true
76578	2971878125	80858134765625	3	true	7	true	4	true
76577	2926634375	727897412109375	8	true	0	false	6	true
76575	100931630859375	4017989453125	0	false	0	false	11	true
76573	332803828125	918817578125	20	true	0	false	7	true
76572	336703359375	920856640625	7	true	0	false	2	true
76570	333518203125	828388671875	5	true	0	false	4	true
76568	82688505859375	39390359375	8	true	0	false	0	false
76566	30977515625	724573583984375	0	false	0	false	11	true
76564	8238408203125	3739058203125	7	true	0	false	0	false
76562	2990847265625	10102181640625	0	false	0	false	12	true
76561	3308365625	766209521484375	7	true	0	false	16	true
76560	3334130859375	756362841796875	10	true	0	false	15	true
76554	32613826171875	576647119140625	15	true	0	false	1	true
76552	32244693359375	8463958984375	3	true	0	false	14	true
76551	3447541796875	110550380859375	0	false	0	false	11	true
76550	335136171875	110287607421875	8	true	0	false	0	false
76546	32760888671875	104713779296875	6	true	0	false	0	false
76545	3503923046875	10298666015625	1	true	0	false	10	true
76544	3566384375	92947509765625	5	true	0	false	0	false
76540	319132890625	1138054296875	4	true	0	false	14	true
76538	341756015625	2765116796875	0	false	17	true	7	true
76532	354140390625	8001251953125	22	true	0	false	5	true
76531	2790156640625	634401953125	2	true	0	false	28	true
76530	27536513671875	72694736328125	2	true	0	false	36	true
76528	26705306640625	58356845703125	9	true	0	false	0	false
76527	28986525390625	3324646728515620	3	true	0	false	15	true
76526	2954781640625	341469287109375	9	true	0	false	1	true
76524	30577908203125	26007013671875	4	true	0	false	2	true
76522	343760859375	23805259765625	4	true	0	false	9	true
76520	27121330078125	461829345703125	4	true	0	false	6	true
76515	352522421875	454079736328125	17	true	1	true	0	false
76514	3503469140625	31288359375	10	true	0	false	2	true
76511	3847984375	44179072265625	0	false	0	false	10	true
76510	3904866015625	52190234375	0	false	0	false	19	true
76508	359417890625	6297888671875	8	true	0	false	1	true
76507	370304609375	3205164794921870	0	false	8	true	0	false
76499	21210658203125	653670654296875	0	false	7	true	0	false
76498	2204991015625	61626806640625	9	true	0	false	0	false
76496	21488806640625	16711025390625	0	false	5	true	2	true
76493	3514819580078120	21873451171875	0	false	5	true	0	false
76492	3608469970703120	22644322265625	23	true	1	true	0	false
76488	25702701171875	2666072265625	0	false	0	false	6	true
76486	4175198046875	21029759765625	13	true	1	true	4	true
76484	31416634765625	29423740234375	0	false	0	false	7	true
76480	3080280078125	481850439453125	12	true	0	false	0	false
76479	1.49189e+16	28150666015625	12	true	1	true	3	true
76478	15840234375	27403080078125	19	true	0	false	1	true
76477	2961513671875	28746345703125	8	true	0	false	1	true
76476	405427490234375	30072689453125	9	true	0	false	0	false
76474	1.83178e+16	26276666015625	0	false	0	false	7	true
76470	436527978515625	2743588671875	0	false	0	false	4	true
76462	28305728515625	158141796875	0	false	0	false	8	true
76461	452346015625	11348404296875	21	true	1	true	6	true
76460	452423203125	114223369140625	17	true	1	true	6	true
76458	4452973828125	11531134765625	17	true	0	false	1	true
76457	4609633984375	105175341796875	25	true	1	true	1	true
76456	45943296875	101135458984375	8	true	0	false	0	false
76455	435098984375	102551953125	1	true	0	false	17	true
76454	4453401953125	96982841796875	10	true	0	false	0	false
76452	183532421875	2912896484375	9	true	0	false	5	true
76450	4530821875	950024609375	10	true	0	false	0	false
76449	4139330078125	108815361328125	18	true	0	false	0	false
76448	4121051171875	120722109375	10	true	0	false	0	false
76443	4745986328125	77796962890625	38	true	0	false	0	false
76442	4759521875	7724361328125	38	true	0	false	0	false
76438	4578384375	832960546875	1	true	0	false	4	true
76437	4786521875	88862744140625	15	true	0	false	1	true
76436	472531953125	93778466796875	6	true	0	false	6	true
76432	4881673828125	86232119140625	13	true	0	false	0	false
76431	4752566015625	1056056640625	4	true	7	true	3	true
76430	47088.75	105776376953125	14	true	0	false	4	true
76426	4927365625	967969140625	0	false	0	false	8	true
76425	397999375	805157568359375	1	true	0	false	12	true
76424	4050508203125	8610345703125	16	true	0	false	2	true
76418	48810828125	772057080078125	0	false	0	false	4	true
76417	439148125	3155842041015620	19	true	0	false	0	false
76416	4357219140625	35086787109375	0	false	0	false	27	true
76414	43720828125	3925033203125	5	true	0	false	0	false
76412	486508046875	605818212890625	8	true	0	false	0	false
76411	4635294921875	49567587890625	12	true	1	true	0	false
76410	4626834765625	497083349609375	15	true	1	true	0	false
76408	4609618359375	550244091796875	15	true	0	false	1	true
76407	460819140625	235674169921875	14	true	1	true	0	false
76406	4528013671875	318244091796875	24	true	1	true	6	true
76403	4222013671875	56771123046875	17	true	1	true	0	false
76402	4311268359375	6111515625	13	true	0	false	2	true
76401	4747397265625	2911082275390620	15	true	0	false	0	false
76400	4788394140625	3427378662109370	9	true	0	false	0	false
76394	411444375	572066650390625	24	true	0	false	0	false
76392	3928112109375	94735302734375	14	true	1	true	0	false
76385	26235361328125	8282055053710930	19	true	1	true	0	false
76384	26315931640625	1.54955e+16	12	true	0	false	4	true
76380	492410546875	17787525390625	0	false	9	true	5	true
76378	495113046875	4227259765625	5	true	0	false	0	false
76375	1873771484375	6129474609375	24	true	1	true	16	true
76374	1860085546875	58177841796875	6	true	0	false	0	false
76373	139391787109375	108541123046875	13	true	0	false	3	true
76372	14754841796875	103344130859375	12	true	0	false	0	false
76370	1811709765625	644900390625	30	true	1	true	3	true
76368	17837451171875	80469013671875	10	true	0	false	1	true
76367	110629404296875	1275361328125	0	false	0	false	19	true
76366	101188828125	137728212890625	12	true	0	false	0	false
76364	129683759765625	95621611328125	0	false	0	false	9	true
76363	18108974609375	465157177734375	8	true	0	false	2	true
76362	18040056640625	50348388671875	7	true	0	false	24	true
76360	12133986328125	1197268359375	0	false	0	false	9	true
76353	7747630859375	1089554296875	0	false	0	false	16	true
76352	789524951171875	1024103125	12	true	0	false	3	true
76351	650443212890625	788649853515625	18	true	0	false	4	true
76350	60578125	9279619140625	15	true	1	true	9	true
76348	641208544921875	121798271484375	11	true	0	false	0	false
76345	257447314453125	110099501953125	0	false	11	true	3	true
76344	2511671875	104214482421875	8	true	1	true	0	false
76342	2458232421875	9564310546875	0	false	0	false	10	true
76341	3624027587890620	125457705078125	31	true	1	true	1	true
76340	2777633056640620	1239525390625	13	true	0	false	2	true
76339	434278515625	146134658203125	36	true	0	false	0	false
76338	2491723876953120	139346162109375	1	true	0	false	7	true
76336	383977392578125	9418919921875	0	false	0	false	7	true
76332	3736193603515620	111283095703125	10	true	0	false	0	false
76328	1.71193e+16	826367578125	6	true	1	true	0	false
76324	3307091796875	77263154296875	10	true	0	false	0	false
76322	6345850830078120	131416982421875	10	true	0	false	0	false
76321	101815068359375	159969140625	0	false	0	false	23	true
76320	90275791015625	15831896484375	11	true	0	false	0	false
76319	708031298828125	397171435546875	0	false	0	false	14	true
76318	69713046875	358432177734375	0	false	0	false	6	true
76315	48738984375	598662890625	0	false	10	true	0	false
76314	613365576171875	5433642578125	20	true	0	false	4	true
76313	773363671875	2214585205078120	0	false	0	false	10	true
76312	79291787109375	2477714599609370	9	true	1	true	0	false
76310	5356771484375	42721005859375	0	false	3	true	3	true
76304	127823095703125	156733271484375	5	true	0	false	5	true
76301	1949453515625	104482001953125	4	true	0	false	0	false
76299	19836177734375	27906943359375	8	true	0	false	0	false
76298	19601970703125	3491111328125	6	true	0	false	0	false
76296	18522666015625	2455773681640620	20	true	0	false	6	true
76292	101785546875	94958935546875	7	true	1	true	0	false
76291	162812666015625	2971139892578120	14	true	0	false	2	true
76290	161309287109375	3724299560546870	13	true	0	false	0	false
76285	31309509765625	1.24979e+16	5	true	1	true	0	false
76284	31031267578125	19436240234375	12	true	0	false	0	false
76283	32244634765625	91298681640625	0	false	0	false	20	true
76282	32831578125	2065598388671870	0	false	0	false	5	true
76281	169971630859375	264850439453125	0	false	13	true	0	false
76280	210954150390625	2738158203125	13	true	1	true	1	true
76278	233928759765625	147286767578125	18	true	0	false	0	false
76277	334595234375	8458915405273430	10	true	0	false	0	false
76276	340034140625	178713134765625	6	true	1	true	2	true
76271	1720420166015620	49112275390625	7	true	0	false	4	true
76270	3016188232421870	494312255859375	8	true	0	false	2	true
76267	436627392578125	3545774658203120	10	true	0	false	0	false
76263	41031484375	1.05184e+16	6	true	0	false	0	false
76262	412965859375	1291268310546870	11	true	1	true	0	false
76261	4054328515625	7322044067382810	0	false	0	false	25	true
76258	361088359375	1476031982421870	22	true	1	true	5	true
76250	156774287109375	1.24572e+16	9	true	0	false	0	false
76249	117958271484375	606113623046875	9	true	0	false	0	false
76248	119378857421875	510964501953125	8	true	0	false	3	true
76246	9055744140625	462595947265625	4	true	1	true	0	false
76244	135187236328125	589982080078125	0	false	0	false	3	true
76242	169841796875	8155803833007810	20	true	0	false	0	false
76237	449513828125	7020970458984370	16	true	0	false	0	false
76236	465264140625	6875350341796870	1	true	12	true	5	true
76233	12039943359375	1.18941e+16	14	true	0	false	0	false
76232	116829453125	282891357421875	8	true	0	false	0	false
76227	4883321875	1338800048828120	15	true	0	false	0	false
76226	483598203125	6748462524414060	14	true	0	false	0	false
