# Supplementary material for: A Novel Liquid Biopsy Method Based on Specific Combinations of Vesicular Markers Allows Us to Discriminate Prostate Cancer from Hyperplasia
Source: Cells. 2024 Jul 31;13(15):1286. doi: 10.3390/cells13151286 (PMC11311686; doi:10.3390/cells13151286)
Supplement: Supplementary file 1 [file cells-13-01286-s001.zip › Dataset S1-Raw data CODI BiliGeCT Prostata/Raw data CODI BiliGeCT Prostata/100223_STAT3_Cyclin_D1_IIIexp_PR20-18__N1__counting_scatter.xlsx]

## Sheet: 100223_STAT3_Cyclin_D1_IIIexp_P
counting parameters
radius (nm)	300
bin width (nm)	20
locs in bin threshold	1
active channels
channel name	channel reference	min	max
Channel 0	ch0	1	10000000
Channel 1	ch1	1	10000000
Channel 2	ch2	1	10000000
clusters are positive for a channel if their counts fall within min (inclusive) and max (exclusive) for that channel
	population phenotypes	number of clusters
triple positive	Channel 0, Channel 1, Channel 2	344
double positive	Channel 0, Channel 1	59
double positive	Channel 0, Channel 2	604
double positive	Channel 1, Channel 2	33
single positive	Channel 0	209
single positive	Channel 1	11
single positive	Channel 2	181
	total positive clusters	1441
3 clusters were negative for every channel
all positive clusters are listed here
columns show counts and positivity for channels with thresholds switched on
to see the full data including negative clusters please export a csv from the counting histogram rather than the counting scatter plot
cluster id	centroid x (nm)	centroid y (nm)	count for Channel 0	positive for Channel 0	count for Channel 1	positive for Channel 1	count for Channel 2	positive for Channel 2
108991	4168619921875	675430625	2	true	11	true	7	true
108990	410093203125	65805890625	9	true	1	true	2	true
108988	4047733984375	668051875	3	true	0	false	8	true
108987	3757425390625	635152109375	15	true	0	false	3	true
108986	378011328125	642831171875	3	true	0	false	24	true
108985	351287734375	641896328125	6	true	1	true	6	true
108984	34902171875	638172578125	7	true	0	false	11	true
108982	3562554296875	6459738671875	3	true	8	true	1	true
108981	3355626171875	747014140625	9	true	0	false	2	true
108980	3339126953125	7421640625	4	true	0	false	9	true
108978	3679694140625	633960234375	12	true	0	false	2	true
108976	3946689453125	65850625	5	true	1	true	5	true
108975	371079140625	6492373046875	1	true	10	true	4	true
108974	3776285546875	6514626171875	18	true	2	true	6	true
108972	339564296875	6353892578125	4	true	0	false	10	true
108971	382568671875	675262109375	36	true	0	false	114	true
108970	377389296875	677520625	12	true	1	true	3	true
108969	3777333984375	665253125	4	true	0	false	13	true
108968	373429453125	66417203125	8	true	1	true	0	false
108962	4098528515625	694996875	9	true	0	false	2	true
108961	3215463671875	65665375	3	true	0	false	7	true
108960	31292556640625	66003890625	26	true	0	false	26	true
108959	3344644140625	6245675390625	15	true	0	false	5	true
108958	331620078125	6221828515625	14	true	2	true	0	false
108957	3401005859375	74397875	16	true	0	false	2	true
108956	3409135546875	74411921875	14	true	0	false	2	true
108955	35952421875	728543515625	21	true	0	false	0	false
108954	355288671875	72678578125	4	true	0	false	7	true
108952	31504146484375	668484609375	7	true	0	false	0	false
108948	342269609375	6242859375	1	true	0	false	10	true
108947	3178033984375	675661171875	10	true	3	true	2	true
108946	31559837890625	679851875	5	true	2	true	4	true
108944	354922890625	721174609375	8	true	0	false	0	false
108940	33848046875	6170814453125	1	true	0	false	17	true
108936	3389980859375	749342421875	11	true	0	false	4	true
108934	3698357421875	723676640625	7	true	0	false	4	true
108932	3446564453125	740035078125	11	true	0	false	5	true
108925	4007085546875	70088953125	23	true	1	true	3	true
108924	3999928125	705995546875	12	true	0	false	1	true
108920	3457142578125	72885921875	12	true	1	true	1	true
108918	4332504296875	682949140625	9	true	0	false	0	false
108917	333958359375	7261515625	9	true	4	true	25	true
108916	329813828125	71670515625	2	true	0	false	10	true
108912	37971.5	7211690625	1	true	0	false	5	true
108910	33166671875	66219.75	7	true	0	false	13	true
108906	3287143359375	677670859375	12	true	0	false	3	true
108902	3561320703125	739108046875	2	true	0	false	7	true
108900	32577767578125	667460078125	11	true	0	false	0	false
108898	362531328125	715267578125	12	true	0	false	4	true
108895	3609137109375	662716484375	7	true	1	true	1	true
108894	34440890625	659156796875	13	true	4	true	0	false
108890	395711328125	682177734375	1	true	0	false	10	true
108887	3691430078125	688357265625	8	true	0	false	1	true
108886	3801438671875	69446140625	1	true	0	false	6	true
108884	3350044140625	706679453125	9	true	3	true	1	true
108882	29842470703125	650469375	1	true	0	false	12	true
108876	4319809375	696714765625	4	true	0	false	7	true
108869	27874021484375	6504221484375	3	true	0	false	8	true
108868	2701582421875	6536042578125	7	true	0	false	18	true
108865	4477319140625	6843809375	23	true	1	true	23	true
108864	4531925390625	6734940625	10	true	1	true	1	true
108863	4401590625	66866	23	true	1	true	1	true
108858	26594083984375	665435234375	11	true	0	false	1	true
108856	2713509375	669415390625	10	true	0	false	0	false
108855	29273123046875	6362359375	3	true	10	true	1	true
108853	3034091015625	641719375	7	true	0	false	0	false
108848	3388443359375	6018448046875	2	true	1	true	4	true
108847	35116390625	764463203125	0	false	14	true	0	false
108846	3513734375	769641640625	1	true	1	true	17	true
108844	360299921875	760915703125	1	true	0	false	11	true
108843	37676015625	75617609375	14	true	0	false	3	true
108842	3750647265625	7506671875	11	true	1	true	11	true
108840	452326484375	6519327734375	2	true	0	false	16	true
108839	372383671875	74243203125	9	true	1	true	7	true
108837	3173282421875	63254.5	23	true	2	true	7	true
108836	32026337890625	6267767578125	0	false	0	false	16	true
108834	31419091796875	619996015625	8	true	3	true	4	true
108833	4222993359375	7165396875	42	true	1	true	21	true
108832	4241167578125	70886765625	1	true	0	false	12	true
108830	31491486328125	606256796875	9	true	2	true	9	true
108826	3216102734375	6423646875	6	true	0	false	0	false
108824	40518546875	719420625	3	true	0	false	4	true
108820	3296134375	768161796875	1	true	2	true	10	true
108814	26109193359375	6417541796875	0	false	0	false	16	true
108812	3005556640625	6043530859375	13	true	0	false	1	true
108810	44922515625	703708984375	6	true	1	true	0	false
108808	28199451171875	6290723046875	0	false	0	false	13	true
108804	3399226171875	783938515625	17	true	1	true	3	true
108803	3516130078125	5705347265625	0	false	0	false	6	true
108802	366252578125	567913203125	13	true	0	false	0	false
108801	35030796875	683797265625	6	true	4	true	2	true
108799	3546761328125	5923096484375	1	true	0	false	13	true
108798	353386953125	5891234375	5	true	0	false	0	false
108797	482568046875	66000140625	36	true	1	true	1	true
108796	4829896875	65961953125	36	true	1	true	1	true
108795	4799528125	68836828125	14	true	1	true	5	true
108794	4773605859375	68385375	2	true	1	true	16	true
108792	3457594921875	5849696484375	8	true	1	true	1	true
108789	48618171875	6827153125	13	true	0	false	6	true
108786	4940813671875	68283390625	1	true	0	false	13	true
108784	3720875390625	588391953125	3	true	0	false	6	true
108783	377271015625	572528671875	0	false	0	false	8	true
108782	38084875	5627478515625	3	true	0	false	11	true
108778	4776761328125	699954375	8	true	1	true	4	true
108774	4857758203125	696910859375	17	true	0	false	3	true
108770	4919823828125	707873046875	6	true	1	true	1	true
108768	29471576171875	62424140625	4	true	0	false	5	true
108766	4853890234375	666420703125	3	true	6	true	2	true
108765	4777266015625	65235640625	7	true	0	false	2	true
108764	4699529296875	6478279296875	14	true	0	false	1	true
108760	4969743359375	668806796875	9	true	1	true	1	true
108759	487792421875	6475751953125	14	true	0	false	1	true
108758	4957480859375	648386875	7	true	1	true	0	false
108754	4380667578125	732499765625	20	true	0	false	3	true
108751	4694245703125	667901640625	9	true	0	false	0	false
108750	47544359375	669613984375	16	true	0	false	0	false
108747	28548978515625	722018046875	10	true	0	false	4	true
108746	2884900390625	726092265625	7	true	0	false	11	true
108744	2931304296875	718741640625	21	true	1	true	0	false
108743	27973353515625	730320546875	10	true	1	true	59	true
108740	466133515625	684639296875	11	true	0	false	1	true
108738	317537890625	593383046875	15	true	0	false	4	true
108735	451926640625	74282578125	45	true	0	false	12	true
108734	4539323046875	742284609375	46	true	0	false	13	true
108733	27661845703125	7214790625	8	true	0	false	0	false
108729	28347626953125	705514765625	9	true	1	true	3	true
108728	29371283203125	7068721875	6	true	1	true	0	false
108724	455403515625	74574.25	0	false	0	false	7	true
108723	26342224609375	7119815625	7	true	2	true	13	true
108722	270410546875	717111796875	6	true	0	false	7	true
108719	4621154296875	74996203125	6	true	0	false	1	true
108717	2531958203125	67774984375	3	true	7	true	1	true
108716	25266962890625	684188046875	0	false	0	false	19	true
108715	25321962890625	739814453125	21	true	0	false	94	true
108714	2515655078125	73889078125	20	true	0	false	89	true
108713	29158.25	75879	8	true	1	true	9	true
108712	28256447265625	75586265625	16	true	0	false	2	true
108711	4620496875	74214953125	26	true	0	false	0	false
108709	274985859375	70067796875	0	false	0	false	21	true
108708	277838515625	694983125	7	true	1	true	5	true
108705	4480219140625	5961047265625	45	true	0	false	32	true
108704	4468997265625	5855528125	20	true	2	true	2	true
108703	458505703125	50971.75	4	true	0	false	27	true
108702	461172421875	51121453125	10	true	0	false	11	true
108697	262013828125	68067765625	20	true	0	false	2	true
108696	2649644921875	68616375	13	true	0	false	3	true
108694	4575601171875	5997980859375	17	true	0	false	29	true
108691	4863785546875	5777173828125	16	true	2	true	107	true
108690	4774236328125	5730960546875	9	true	0	false	2	true
108689	4600183203125	57882515625	10	true	0	false	5	true
108688	4667866796875	5741033203125	3	true	0	false	10	true
108687	46763484375	50630640625	8	true	0	false	10	true
108684	29363130859375	753170390625	7	true	0	false	2	true
108683	20464787109375	669130625	14	true	1	true	14	true
108682	1982508984375	679799375	9	true	0	false	0	false
108680	43799671875	593036796875	14	true	0	false	0	false
108676	264133515625	693891328125	12	true	1	true	12	true
108675	4703200390625	4979345703125	5	true	6	true	2	true
108671	24233392578125	763726796875	8	true	1	true	4	true
108670	24008740234375	766820390625	10	true	1	true	2	true
108669	32259794921875	5415584375	10	true	1	true	4	true
108668	3280894140625	53671421875	2	true	5	true	5	true
108667	34037484375	5460093359375	1	true	0	false	12	true
108666	3444984765625	545554140625	10	true	1	true	1	true
108663	4814079296875	5112451953125	2	true	0	false	17	true
108662	474678984375	51093453125	9	true	0	false	3	true
108661	24811130859375	760830703125	3	true	0	false	9	true
108660	24898169921875	754215625	14	true	0	false	2	true
108658	460181875	567534296875	14	true	0	false	1	true
108656	4742377734375	5160630078125	2	true	0	false	4	true
108655	46492953125	5262402734375	1	true	6	true	4	true
108654	46150734375	5256344140625	10	true	1	true	1	true
108653	4747753515625	5982451953125	10	true	0	false	15	true
108652	4772634765625	5973851171875	14	true	0	false	16	true
108649	3481498046875	5393261328125	9	true	0	false	0	false
108646	464896015625	51816375	18	true	1	true	8	true
108642	4647539453125	597415390625	19	true	0	false	1	true
108641	46816171875	5650798828125	1	true	0	false	24	true
108640	4662103515625	56250203125	2	true	0	false	19	true
108634	237853125	7581471875	1	true	6	true	5	true
108632	457865234375	6130852734375	11	true	0	false	12	true
108627	249530078125	6305403125	2	true	0	false	12	true
108626	2432877734375	6362565234375	4	true	0	false	4	true
108625	222284453125	6422680078125	17	true	1	true	2	true
108624	22807861328125	6530450390625	1	true	7	true	0	false
108622	4558282421875	5270685546875	5	true	0	false	8	true
108621	4534865625	5502262890625	13	true	1	true	7	true
108620	4602793359375	5448426171875	1	true	0	false	15	true
108618	3121971484375	535020859375	7	true	0	false	8	true
108617	220088125	626932578125	3	true	0	false	17	true
108616	231653984375	6345756640625	15	true	1	true	2	true
108614	47497734375	5405033984375	1	true	0	false	10	true
108612	2802276953125	68311671875	12	true	1	true	1	true
108611	16579431640625	64550.25	10	true	0	false	10	true
108610	16141740234375	644154140625	13	true	0	false	1	true
108608	17520349609375	6482480859375	9	true	1	true	1	true
108606	20729794921875	65958	2	true	1	true	6	true
108605	3971069921875	6263682421875	8	true	0	false	2	true
108604	392998046875	615430234375	14	true	0	false	2	true
108598	2375365234375	641228515625	13	true	1	true	9	true
108596	2061012890625	6334171875	10	true	1	true	5	true
108595	25242384765625	71506203125	7	true	0	false	6	true
108594	25337892578125	728554140625	1	true	0	false	12	true
108589	227506171875	67194015625	17	true	1	true	10	true
108588	21606857421875	6823290625	5	true	1	true	2	true
108586	384319375	6134188671875	11	true	1	true	3	true
108584	477163125	5274568359375	3	true	0	false	4	true
108580	163039140625	63578.5	2	true	0	false	9	true
108577	30137720703125	73835796875	1	true	0	false	1	true
108575	48518796875	6030583984375	7	true	0	false	1	true
108574	489275078125	6152439453125	15	true	0	false	1	true
108566	199281171875	64709203125	15	true	3	true	1	true
108565	307941953125	548690390625	0	false	1	true	7	true
108562	4932219140625	515418046875	2	true	0	false	7	true
108558	3947235546875	6007837109375	13	true	0	false	0	false
108557	144326103515625	629525546875	1	true	0	false	12	true
108554	3693349609375	6109466796875	8	true	0	false	3	true
108553	3783801953125	5158054296875	12	true	0	false	0	false
108552	3715851953125	5113298828125	2	true	2	true	18	true
108550	49369859375	5882814453125	8	true	0	false	2	true
108546	351372734375	5074912109375	9	true	0	false	1	true
108544	18175474609375	656653515625	3	true	0	false	5	true
108543	4105083203125	5643482421875	1	true	0	false	11	true
108542	4009912890625	56543703125	2	true	0	false	12	true
108536	384206171875	506926328125	7	true	1	true	32	true
108533	3343201953125	4993671875	0	false	0	false	13	true
108532	3415006640625	5027721875	7	true	0	false	11	true
108522	484056953125	5208423046875	4	true	1	true	11	true
108520	471619375	5529215625	2	true	0	false	8	true
108518	3061960546875	715740546875	5	true	0	false	6	true
108515	3651351953125	5065451171875	1	true	0	false	36	true
108512	39886328125	5521974609375	6	true	1	true	0	false
108510	4006610546875	536314453125	1	true	1	true	37	true
108502	3373216015625	5121243359375	1	true	0	false	8	true
108501	418803125	6042265234375	23	true	1	true	3	true
108500	424504375	609357578125	0	false	0	false	13	true
108499	407125625	6011652734375	10	true	1	true	11	true
108498	405341796875	6036140625	13	true	1	true	24	true
108497	356863203125	6061533984375	9	true	0	false	10	true
108496	35069.5	6079969921875	13	true	1	true	4	true
108495	443683359375	5045028125	25	true	1	true	5	true
108494	4456419140625	4987915234375	7	true	0	false	10	true
108490	4485428515625	50774484375	17	true	0	false	2	true
108489	410752890625	521441875	14	true	0	false	32	true
108488	4225959375	521999296875	4	true	0	false	2	true
108486	4232686328125	59334828125	0	false	1	true	18	true
108483	30846640625	508498125	10	true	0	false	5	true
108482	316521796875	515006328125	1	true	0	false	8	true
108481	445044609375	638896796875	9	true	1	true	9	true
108480	448948125	6334263671875	18	true	0	false	2	true
108478	434377421875	614874921875	10	true	0	false	6	true
108476	483333515625	564596953125	0	false	4	true	1	true
108474	422423359375	5071071484375	1	true	1	true	7	true
108472	30404828125	5187355078125	10	true	0	false	0	false
108467	4876547265625	6293903125	4	true	0	false	10	true
108466	4923451953125	6252374609375	15	true	1	true	4	true
108465	4299234765625	5712485546875	9	true	1	true	6	true
108464	4354626171875	5750071875	19	true	0	false	3	true
108462	496730546875	6333640234375	2	true	0	false	6	true
108458	4168769140625	62366625	1	true	0	false	9	true
108457	21966046875	600416796875	4	true	0	false	16	true
108456	22640884765625	604223125	8	true	9	true	2	true
108455	42893.5	6415043359375	2	true	5	true	4	true
108453	2196908203125	6114094921875	0	false	0	false	15	true
108442	4412340625	5155300390625	8	true	0	false	2	true
108441	4876175390625	5499562890625	9	true	0	false	6	true
108440	48737765625	545393828125	11	true	0	false	6	true
108439	491383203125	5359953515625	28	true	1	true	15	true
108436	494463046875	548053828125	12	true	0	false	6	true
108433	22593345703125	5564236328125	1	true	0	false	5	true
108432	2316882421875	576769609375	10	true	0	false	5	true
108431	192766171875	614133828125	12	true	1	true	8	true
108430	197634140625	609891953125	10	true	1	true	3	true
108428	1954726953125	6217916015625	0	false	0	false	8	true
108424	20584455078125	6092036328125	0	false	0	false	10	true
108421	21635328125	54175.75	10	true	1	true	0	false
108420	226918203125	5430151171875	0	false	0	false	12	true
108416	22233607421875	5272216015625	11	true	2	true	0	false
108414	2342415234375	58713734375	1	true	0	false	0	false
108405	378455546875	5535276953125	12	true	0	false	2	true
108404	3816448828125	547950859375	1	true	7	true	0	false
108403	22044080078125	699134921875	36	true	0	false	3	true
108402	22118083984375	69933734375	32	true	0	false	3	true
108397	4221429296875	764938125	18	true	1	true	1	true
108396	42248765625	765001015625	20	true	1	true	1	true
108394	4461785546875	764052890625	9	true	1	true	1	true
108392	456563046875	729247734375	0	false	0	false	5	true
108391	2189278515625	710795859375	14	true	1	true	1	true
108390	21863119140625	710311484375	13	true	1	true	0	false
108388	19766677734375	70164328125	0	false	1	true	3	true
108387	22299845703125	5194771875	2	true	0	false	16	true
108386	2236014453125	5128792578125	14	true	2	true	13	true
108381	4772836328125	725416640625	15	true	0	false	2	true
108380	4834290625	726482734375	13	true	0	false	3	true
108379	40398609375	760990703125	10	true	0	false	5	true
108378	407093828125	75952859375	0	false	1	true	17	true
108376	422116953125	77182	26	true	0	false	1	true
108374	4135901171875	7655503125	1	true	0	false	5	true
108371	430085078125	750414609375	25	true	1	true	5	true
108370	4306006640625	751226953125	25	true	1	true	4	true
108369	424386328125	745248828125	14	true	0	false	0	false
108368	42310796875	740330078125	7	true	0	false	2	true
108367	479952421875	738836484375	19	true	1	true	21	true
108365	42151046875	75689015625	2	true	1	true	35	true
108362	4065227734375	7789040625	13	true	0	false	0	false
108360	435688203125	7593240625	8	true	0	false	1	true
108358	415762421875	736525234375	4	true	0	false	0	false
108357	39186640625	772913828125	6	true	1	true	1	true
108356	394803203125	770432734375	9	true	0	false	0	false
108349	355171328125	5336927734375	0	false	0	false	15	true
108348	35993296875	536972421875	13	true	0	false	17	true
108346	358745390625	522925625	9	true	0	false	2	true
108338	3175272265625	796303359375	10	true	0	false	0	false
108337	4093421875	490153359375	1	true	0	false	8	true
108336	417459765625	492906328125	0	false	5	true	6	true
108331	16675599609375	6166323828125	4	true	1	true	10	true
108330	17976646484375	626706171875	1	true	0	false	14	true
108327	14563435546875	660104921875	10	true	0	false	1	true
108326	14225337890625	650031875	3	true	1	true	17	true
108323	14312748046875	66499484375	1	true	2	true	13	true
108322	149203662109375	67112234375	0	false	8	true	0	false
108314	3911531640625	580282734375	1	true	0	false	9	true
108312	24689837890625	581550703125	8	true	0	false	3	true
108309	26024912109375	781716171875	16	true	1	true	6	true
108308	2681262890625	78444734375	4	true	0	false	0	false
108307	24178634765625	79177125	22	true	2	true	26	true
108306	24718533203125	784145703125	5	true	0	false	5	true
108303	3296534765625	4845777734375	1	true	0	false	16	true
108302	3306342578125	481004765625	2	true	5	true	8	true
108300	264450625	796151953125	5	true	0	false	0	false
108296	32288802734375	4873230078125	12	true	0	false	0	false
108295	4595587890625	7715140625	13	true	1	true	0	false
108294	4599219921875	771237265625	13	true	1	true	2	true
108293	320435859375	492713203125	0	false	0	false	16	true
108291	456007890625	4392648046875	13	true	1	true	1	true
108290	459281796875	4405109375	3	true	0	false	3	true
108288	30422578125	699330078125	1	true	0	false	8	true
108286	1871330078125	67698140625	1	true	0	false	10	true
108285	4461798046875	440204921875	9	true	1	true	2	true
108284	45151453125	4288526171875	0	false	1	true	8	true
108281	4878744921875	449485234375	2	true	0	false	16	true
108280	480158828125	4553889453125	13	true	1	true	0	false
108278	32947890625	4671646484375	0	false	0	false	6	true
108274	4613974609375	445267265625	5	true	0	false	0	false
108271	4712071875	443654140625	17	true	1	true	2	true
108267	44963375	4837416796875	1	true	0	false	38	true
108266	4534971484375	4785465234375	12	true	0	false	3	true
108265	458479453125	4571925390625	1	true	0	false	12	true
108264	4626412890625	459761875	14	true	1	true	4	true
108262	46617078125	4540859765625	7	true	0	false	6	true
108259	46303765625	48013015625	4	true	1	true	5	true
108255	4749308203125	476010625	19	true	0	false	7	true
108254	49211109375	4781383203125	10	true	1	true	5	true
108253	127458642578125	6374327734375	31	true	1	true	30	true
108252	122306318359375	6371589453125	6	true	9	true	6	true
108249	44902	4194566015625	1	true	0	false	15	true
108248	4458279296875	41845140625	11	true	0	false	2	true
108246	4560262109375	41928484375	0	false	0	false	9	true
108244	130975693359375	63990625	5	true	0	false	8	true
108243	126755283203125	59919078125	21	true	0	false	12	true
108242	12778416015625	5995447265625	23	true	0	false	13	true
108239	383763125	4133578515625	1	true	0	false	9	true
108238	3807251171875	4152478125	0	false	7	true	2	true
108235	375268046875	39150421875	6	true	0	false	7	true
108234	37832703125	39817796875	7	true	0	false	2	true
108233	3889802734375	4246187109375	0	false	0	false	6	true
108232	3868334765625	4212426171875	0	false	0	false	9	true
108228	492110546875	4638091015625	0	false	3	true	12	true
108227	433490390625	4589486328125	2	true	0	false	16	true
108226	4379719140625	4509336328125	3	true	1	true	6	true
108223	3937740234375	4257029296875	10	true	0	false	28	true
108222	3919618359375	4287314453125	1	true	0	false	12	true
108218	391620546875	4119064453125	9	true	0	false	3	true
108216	391751484375	4354862109375	0	false	1	true	9	true
108213	400181953125	4132790625	8	true	0	false	22	true
108212	4015905859375	423079765625	12	true	1	true	6	true
108209	4684660546875	4192774609375	8	true	0	false	1	true
108206	1336685546875	5961793359375	0	false	1	true	12	true
108205	4737130078125	4263299609375	17	true	0	false	7	true
108204	473374765625	4283476953125	15	true	0	false	7	true
108201	11730466796875	61303484375	11	true	0	false	8	true
108200	11871244140625	6123413671875	10	true	1	true	9	true
108198	4440078125	4674826171875	1	true	1	true	8	true
108197	3954794140625	399188046875	23	true	0	false	9	true
108196	3959965234375	401086796875	27	true	0	false	9	true
108194	1189634765625	59977375	8	true	0	false	6	true
108193	107735830078125	63133828125	7	true	0	false	2	true
108192	109627802734375	620880078125	1	true	7	true	1	true
108191	12303490234375	6497983984375	20	true	0	false	8	true
108190	12774873046875	644440859375	19	true	0	false	0	false
108188	1135198828125	6079412890625	1	true	5	true	4	true
108187	110660693359375	66340625	17	true	0	false	0	false
108186	1159895703125	673632734375	8	true	1	true	5	true
108181	98108603515625	6347088671875	16	true	1	true	4	true
108179	101708642578125	6193911328125	29	true	1	true	13	true
108177	4905400390625	42672109375	6	true	1	true	4	true
108176	4945940234375	417446015625	4	true	0	false	0	false
108175	104364541015625	64762.5	6	true	0	false	16	true
108174	11569859375	6478563671875	21	true	1	true	0	false
108170	39183296875	403216484375	2	true	0	false	13	true
108168	109760380859375	6123296484375	0	false	4	true	0	false
108165	3968687890625	3824950390625	11	true	1	true	6	true
108164	4071522265625	3812409375	9	true	0	false	2	true
108161	41667.25	439671796875	11	true	1	true	2	true
108160	429350234375	427065546875	8	true	0	false	1	true
108155	811839111328125	634511953125	2	true	1	true	15	true
108154	84826220703125	6389991796875	1	true	4	true	12	true
108152	143570458984375	60637.25	9	true	0	false	16	true
108149	461358671875	3997659765625	11	true	0	false	5	true
108148	4709609765625	409023125	1	true	0	false	14	true
108147	4970734765625	4409192578125	6	true	0	false	0	false
108146	4892448828125	437658984375	13	true	1	true	0	false
108145	41173109375	386228515625	19	true	0	false	0	false
108144	4088545703125	400410234375	14	true	1	true	2	true
108143	6618119140625	6404315625	0	false	0	false	14	true
108142	6753599609375	6539312109375	4	true	0	false	0	false
108131	491232890625	4082314453125	3	true	1	true	5	true
108130	47922578125	4022394140625	2	true	0	false	21	true
108126	3752208203125	44730.75	7	true	1	true	3	true
108125	84667666015625	655388203125	24	true	1	true	3	true
108121	569466455078125	667398671875	24	true	1	true	12	true
108118	138456708984375	5760242578125	2	true	0	false	38	true
108105	2007937890625	735801328125	50	true	1	true	12	true
108104	19924943359375	73479890625	57	true	1	true	12	true
108103	19084626953125	73335515625	7	true	1	true	15	true
108102	18478529296875	729950703125	9	true	0	false	0	false
108100	19491232421875	730672578125	7	true	0	false	1	true
108098	17819744140625	720777890625	3	true	0	false	8	true
108095	22319314453125	745417734375	7	true	0	false	12	true
108094	22142142578125	746265625	7	true	1	true	13	true
108090	1971954296875	7449409375	1	true	0	false	7	true
108089	2179683984375	73403828125	4	true	0	false	0	false
108087	1979566796875	763731640625	21	true	0	false	0	false
108086	18881265625	76021484375	11	true	0	false	1	true
108084	20747517578125	753641640625	6	true	0	false	11	true
108075	2339780859375	724490859375	6	true	0	false	3	true
108074	2305715625	732606484375	11	true	1	true	0	false
108072	2344649609375	710128125	15	true	0	false	1	true
108067	20152849609375	779517421875	16	true	0	false	0	false
108066	20974.75	7695709375	7	true	1	true	3	true
108065	2785914453125	58476.25	5	true	0	false	7	true
108064	285474921875	582834296875	13	true	0	false	1	true
108059	29316716796875	5933446875	10	true	0	false	2	true
108057	29818291015625	57138671875	0	false	0	false	10	true
108054	2814091015625	60418921875	0	false	0	false	16	true
108051	4388526953125	55712046875	0	false	0	false	10	true
108050	4367589453125	5545811328125	12	true	1	true	1	true
108048	439868671875	5495953515625	28	true	1	true	0	false
108046	4288354296875	557090234375	9	true	0	false	0	false
108045	275747265625	620421875	35	true	3	true	24	true
108044	27831478515625	6195109765625	48	true	3	true	19	true
108043	266910234375	6080990625	1	true	0	false	5	true
108042	2511653125	603737421875	0	false	0	false	14	true
108035	434514921875	48255578125	18	true	1	true	27	true
108034	4354846875	4825655078125	17	true	1	true	26	true
108030	4343898046875	4754199609375	1	true	0	false	7	true
108029	4100637890625	4738687890625	2	true	0	false	9	true
108028	4238480078125	4641575390625	1	true	0	false	9	true
108024	404178828125	46644984375	0	false	8	true	2	true
108022	39782390625	4630601953125	6	true	0	false	3	true
108018	26836662109375	581852890625	7	true	0	false	3	true
108016	30763361328125	796429375	7	true	0	false	0	false
108015	2819634765625	537390625	32	true	1	true	8	true
108014	282165078125	536852578125	29	true	1	true	8	true
108013	4430363671875	351296171875	18	true	1	true	14	true
108012	443195859375	356059765625	1	true	0	false	23	true
108011	483484296875	3868134375	2	true	0	false	14	true
108010	48120734375	38351734375	4	true	0	false	0	false
108008	4754599609375	3824025390625	21	true	0	false	3	true
108007	479703515625	359308046875	5	true	0	false	5	true
108006	47289640625	35537.75	0	false	0	false	13	true
108005	4811771875	3698616015625	11	true	1	true	8	true
108004	474323671875	376696953125	5	true	0	false	8	true
108002	33049359375	5642258203125	1	true	0	false	9	true
108000	283497265625	536457578125	32	true	1	true	5	true
107997	4873830859375	357513359375	3	true	0	false	8	true
107991	4548876953125	3482342578125	0	false	5	true	12	true
107988	4695935546875	3620246484375	6	true	0	false	12	true
107986	4749742578125	390523984375	11	true	0	false	4	true
107984	490173359375	3773021875	17	true	0	false	0	false
107983	462855234375	3153287109375	1	true	0	false	20	true
107982	4569015625	32130294921875	1	true	1	true	13	true
107981	45054765625	37898953125	10	true	0	false	15	true
107980	44945484375	38082140625	10	true	2	true	15	true
107978	454714765625	31510916015625	1	true	0	false	7	true
107976	4516403515625	3388680859375	0	false	0	false	11	true
107975	26378279296875	5119795703125	11	true	0	false	4	true
107974	2841678515625	520228203125	6	true	0	false	1	true
107972	4653642578125	368641328125	13	true	1	true	1	true
107970	4588541796875	3780646875	0	false	0	false	10	true
107966	4691253125	31810908203125	12	true	1	true	3	true
107964	2917048046875	5372223828125	0	false	0	false	5	true
107963	4523814453125	3620222265625	0	false	4	true	2	true
107962	4489749609375	366466328125	5	true	1	true	5	true
107961	414068984375	253894609375	4	true	1	true	8	true
107960	415496796875	256643515625	5	true	0	false	1	true
107956	413351953125	2660246875	22	true	0	false	7	true
107954	2819640234375	52718140625	1	true	0	false	5	true
107950	4945482421875	35135765625	3	true	0	false	15	true
107949	4828973046875	329153984375	0	false	0	false	8	true
107948	4713032421875	3297498046875	0	false	0	false	13	true
107946	479781015625	3393940625	8	true	0	false	0	false
107938	46485828125	30313546875	2	true	0	false	7	true
107937	240315546875	5463948828125	0	false	0	false	12	true
107936	24272869140625	5491581640625	15	true	0	false	8	true
107934	23822533203125	5499372265625	27	true	1	true	8	true
107931	394799375	26610734375	0	false	1	true	6	true
107930	401620078125	26049130859375	6	true	0	false	3	true
107929	410414296875	29105232421875	1	true	0	false	14	true
107928	4137273046875	29584083984375	7	true	0	false	7	true
107927	491254921875	27973818359375	138	true	6	true	114	true
107926	48577.25	28030958984375	0	false	8	true	0	false
107925	427786015625	2514570703125	11	true	2	true	1	true
107924	43671875	25876923828125	1	true	0	false	10	true
107923	4553686328125	2925787109375	26	true	1	true	10	true
107922	456382421875	28530375	10	true	1	true	0	false
107918	4569741796875	27664638671875	6	true	0	false	3	true
107917	2653237109375	538850625	0	false	0	false	10	true
107916	25976947265625	5316326953125	4	true	1	true	11	true
107914	4159183203125	24164125	1	true	0	false	11	true
107912	4436216796875	29103525390625	13	true	1	true	2	true
107911	4455758203125	30053923828125	19	true	0	false	9	true
107910	43560234375	30507646484375	4	true	5	true	2	true
107909	4054152734375	27480318359375	3	true	1	true	66	true
107908	4009313671875	27785390625	8	true	0	false	3	true
107907	437659453125	213838359375	7	true	0	false	2	true
107906	4450165234375	22063712890625	7	true	0	false	0	false
107904	25070771484375	5349945703125	10	true	0	false	1	true
107896	23628826171875	558426796875	8	true	0	false	0	false
107895	4890105859375	30882921875	1	true	0	false	21	true
107894	481131015625	306678359375	1	true	0	false	21	true
107892	4201265625	306957578125	7	true	1	true	1	true
107891	3999584765625	3604655078125	1	true	0	false	8	true
107890	40936671875	3644621875	7	true	0	false	0	false
107886	4451696484375	263825625	15	true	0	false	2	true
107884	4859423828125	31796900390625	1	true	0	false	14	true
107883	3990603515625	21861048828125	7	true	0	false	0	false
107882	3859908984375	2282144140625	6	true	1	true	3	true
107880	26025880859375	54840.5	6	true	0	false	2	true
107878	39819703125	20587294921875	12	true	0	false	6	true
107876	4034380859375	23115525390625	0	false	0	false	8	true
107874	437146484375	228074453125	5	true	1	true	0	false
107868	446624375	24025755859375	15	true	1	true	98	true
107866	4109845703125	3565998828125	0	false	0	false	14	true
107864	4210053125	22474373046875	13	true	0	false	13	true
107862	48015484375	28819072265625	8	true	0	false	0	false
107860	4351408984375	32278365234375	4	true	1	true	3	true
107857	4184466796875	345609140625	7	true	0	false	2	true
107852	3874137890625	339641875	20	true	1	true	0	false
107850	456278984375	21312271484375	9	true	9	true	9	true
107848	421293515625	2863321484375	5	true	1	true	9	true
107838	4207131640625	327770703125	6	true	1	true	14	true
107834	3780114453125	25446498046875	5	true	0	false	8	true
107830	1254089453125	674899921875	9	true	0	false	1	true
107829	13129919921875	5596828125	10	true	0	false	0	false
107822	799020849609375	66893109375	13	true	0	false	0	false
107821	3760810546875	777866640625	14	true	0	false	6	true
107820	380418984375	77368140625	4	true	1	true	0	false
107818	765076171875	675799375	12	true	0	false	1	true
107816	4512734765625	204111640625	7	true	0	false	8	true
107815	30877248046875	7681334375	1	true	1	true	7	true
107814	30441009765625	781679453125	15	true	1	true	0	false
107813	371683984375	3172776171875	5	true	1	true	13	true
107812	3753742578125	3260672265625	0	false	0	false	10	true
107810	367034765625	32708568359375	8	true	0	false	7	true
107808	3799466796875	3060026171875	4	true	0	false	0	false
107806	3716014453125	433475390625	10	true	1	true	8	true
107805	3866227734375	28619384765625	0	false	0	false	5	true
107804	3807628515625	27867400390625	7	true	0	false	11	true
107801	3580821484375	33642109375	0	false	0	false	10	true
107800	3503847265625	343789140625	1	true	1	true	2	true
107799	36872125	29366857421875	15	true	4	true	5	true
107797	3937409375	2974568359375	2	true	1	true	14	true
107796	3909752734375	30245705078125	6	true	0	false	12	true
107792	372741875	28234951171875	4	true	0	false	7	true
107791	397439140625	325436875	13	true	1	true	24	true
107783	343722734375	32148896484375	3	true	1	true	43	true
107782	337082734375	3161501171875	13	true	0	false	0	false
107781	367010859375	3514273828125	17	true	1	true	4	true
107780	3695505078125	361210078125	11	true	0	false	3	true
107771	105043408203125	713196796875	22	true	1	true	8	true
107770	99445322265625	715344296875	5	true	0	false	0	false
107768	9390181640625	7113728125	1	true	0	false	16	true
107766	107245126953125	72369796875	20	true	1	true	8	true
107764	11349935546875	72284140625	14	true	1	true	0	false
107763	144361171875	7432896875	4	true	0	false	0	false
107762	136370869140625	727012578125	2	true	0	false	20	true
107761	17345408203125	75552625	11	true	0	false	18	true
107760	1641781640625	749893828125	8	true	0	false	8	true
107758	1655087109375	761854765625	12	true	0	false	10	true
107756	97292529296875	7382109375	1	true	0	false	3	true
107755	114478251953125	748665078125	22	true	0	false	9	true
107754	1127509765625	74877046875	24	true	0	false	11	true
107752	11009919921875	708603359375	14	true	0	false	0	false
107750	11929935546875	738004296875	0	false	0	false	11	true
107747	12362783203125	728197578125	0	false	7	true	1	true
107744	176057265625	772257421875	1	true	1	true	27	true
107741	10666828125	701983984375	1	true	0	false	5	true
107740	109356865234375	693388984375	4	true	1	true	9	true
107738	1623237109375	731212578125	2	true	0	false	0	false
107736	11863490234375	702648671875	2	true	0	false	5	true
107734	129455771484375	698914453125	12	true	1	true	0	false
107733	96109140625	76342140625	16	true	0	false	1	true
107732	10612771484375	764965859375	9	true	1	true	1	true
107730	9669650390625	774529765625	1	true	0	false	11	true
107725	3926368359375	4834521875	8	true	0	false	62	true
107720	12148693359375	75460953125	0	false	0	false	6	true
107718	82270859375	719029921875	0	false	0	false	10	true
107717	14479794921875	69421484375	1	true	16	true	4	true
107716	1466483203125	6973334375	1	true	1	true	6	true
107710	3654881640625	25872154296875	0	false	7	true	0	false
107708	4303262109375	20214900390625	2	true	1	true	10	true
107706	413263125	19589.5	5	true	0	false	24	true
107705	19670619140625	5944973046875	1	true	0	false	14	true
107704	2001736328125	580950703125	11	true	0	false	8	true
107699	4723609765625	27466021484375	0	false	0	false	4	true
107698	4720033203125	26429111328125	22	true	1	true	5	true
107696	468766015625	2790838671875	12	true	0	false	6	true
107691	18222220703125	563066171875	6	true	0	false	7	true
107690	176197578125	569226328125	11	true	0	false	1	true
107686	19874435546875	562556484375	5	true	0	false	2	true
107683	15865263671875	785154296875	7	true	0	false	1	true
107682	153371005859375	78159703125	1	true	1	true	8	true
107681	127598427734375	78374546875	1	true	2	true	1	true
107680	131502001953125	7767128125	16	true	1	true	1	true
107678	111640029296875	781356953125	15	true	0	false	0	false
107676	141102666015625	791796328125	9	true	0	false	10	true
107674	143671552734375	7657396875	18	true	1	true	0	false
107667	35663015625	412260625	0	false	8	true	6	true
107666	3519728515625	409404921875	6	true	0	false	12	true
107665	3496588671875	4275116015625	1	true	0	false	15	true
107664	3529881640625	4265056640625	2	true	0	false	17	true
107660	441392890625	77765765625	17	true	0	false	0	false
107658	3350251171875	4212835546875	0	false	0	false	13	true
107655	19540974609375	514835390625	8	true	0	false	10	true
107654	1979362109375	520924609375	9	true	0	false	0	false
107652	10354009765625	585260703125	0	false	0	false	3	true
107650	2036414453125	512116953125	1	true	0	false	7	true
107649	18783455078125	4836912890625	0	false	0	false	2	true
107648	20084177734375	483761953125	18	true	1	true	5	true
107647	199634765625	47337578125	11	true	0	false	7	true
107645	1748116015625	4930381640625	5	true	23	true	3	true
107644	17216439453125	49218953125	4	true	14	true	6	true
107643	183728515625	4465137109375	1	true	1	true	12	true
107642	19627123046875	451598125	0	false	0	false	21	true
107641	1853004296875	4333499609375	52	true	1	true	31	true
107638	19026578125	5055661328125	18	true	1	true	6	true
107636	1688699609375	4527429296875	2	true	0	false	12	true
107634	17840521484375	4756078515625	4	true	0	false	17	true
107633	20865556640625	4794787109375	2	true	0	false	21	true
107632	20752400390625	474668828125	8	true	0	false	0	false
107627	17855826171875	461864609375	0	false	0	false	6	true
107616	4301568359375	40906703125	10	true	0	false	1	true
107615	31761888671875	3836524609375	15	true	0	false	11	true
107614	31995521484375	384657734375	16	true	0	false	12	true
107612	32525369140625	387253828125	18	true	0	false	9	true
107610	3314212109375	3836184375	1	true	0	false	12	true
107609	3401441015625	3970732421875	0	false	0	false	4	true
107607	3548115234375	378380078125	0	false	0	false	11	true
107606	341604140625	379876328125	0	false	0	false	8	true
107603	84689697265625	5812716015625	5	true	0	false	8	true
107602	68653740234375	5828973046875	14	true	0	false	13	true
107601	352505703125	3714559765625	14	true	0	false	3	true
107600	34011234375	3700559375	0	false	0	false	9	true
107599	332850234375	354117421875	1	true	0	false	10	true
107598	3485149609375	3566209765625	9	true	0	false	1	true
107596	67296171875	6017326171875	13	true	1	true	1	true
107589	9986619140625	5536259765625	8	true	1	true	0	false
107588	100528623046875	5659589453125	8	true	0	false	1	true
107582	679900244140625	716003359375	20	true	0	false	1	true
107580	29332287109375	5090621875	0	false	0	false	7	true
107578	3335673828125	30134556640625	1	true	0	false	10	true
107576	16611400390625	673045859375	4	true	0	false	2	true
107575	431747265625	35218734375	9	true	0	false	71	true
107574	4295812109375	3489872265625	16	true	0	false	6	true
107567	22829876953125	44524078125	3	true	1	true	17	true
107566	23243158203125	44282546875	7	true	0	false	0	false
107564	23459474609375	438461640625	0	false	0	false	5	true
107560	21812072265625	4430987890625	2	true	0	false	10	true
107559	3588001953125	464744140625	19	true	1	true	7	true
107558	3580913671875	4719255859375	6	true	0	false	10	true
107556	21839724609375	454594609375	11	true	1	true	1	true
107555	2455673828125	458073046875	7	true	0	false	4	true
107554	23850603515625	4573280078125	5	true	0	false	5	true
107553	2310562890625	4698282421875	8	true	1	true	5	true
107552	22491697265625	47118671875	14	true	0	false	0	false
107550	35210625	29728212890625	16	true	1	true	2	true
107549	36446375	452318046875	12	true	1	true	1	true
107544	23449185546875	4245773828125	15	true	1	true	0	false
107538	3434682421875	4616287109375	1	true	0	false	5	true
107536	21924337890625	4243270703125	0	false	0	false	1	true
107534	37066703125	474860234375	12	true	0	false	0	false
107530	3540580078125	488891875	1	true	0	false	5	true
107526	34026140625	445199453125	0	false	0	false	26	true
107524	1481215234375	713477734375	9	true	0	false	6	true
107522	2791163671875	5584641796875	7	true	0	false	2	true
107519	3450465625	27440111328125	10	true	0	false	0	false
107518	3417151953125	2761647265625	0	false	4	true	6	true
107516	3319803125	268370703125	5	true	0	false	7	true
107512	3385000390625	28719056640625	0	false	0	false	13	true
107508	31662435546875	412829296875	1	true	0	false	1	true
107506	8065853515625	70116.75	16	true	0	false	0	false
107505	3872148681640620	5680452734375	1	true	8	true	4	true
107504	473360498046875	575278046875	11	true	1	true	0	false
107495	10244623046875	4617973046875	1	true	1	true	8	true
107494	100604267578125	4807178125	8	true	1	true	5	true
107493	104363251953125	4993331640625	9	true	1	true	16	true
107492	99492646484375	5081462890625	24	true	1	true	7	true
107491	86393212890625	4493755859375	1	true	0	false	15	true
107490	7628146484375	45880484375	18	true	0	false	4	true
107489	87083017578125	51360125	1	true	0	false	18	true
107488	9914955078125	52814734375	18	true	0	false	1	true
107484	950569140625	4507926171875	0	false	0	false	22	true
107483	29580.25	31225150390625	1	true	2	true	69	true
107482	300590625	31536107421875	2	true	0	false	8	true
107480	75401865234375	4466627734375	13	true	0	false	7	true
107479	13857240234375	45063484375	9	true	1	true	1	true
107478	1427914453125	4549786328125	6	true	2	true	10	true
107475	157955087890625	444764453125	4	true	0	false	10	true
107474	156933193359375	4505521484375	1	true	0	false	11	true
107473	12831451171875	4639774609375	7	true	0	false	6	true
107472	1139135546875	4677178125	74	true	1	true	34	true
107471	8784611328125	4646530859375	6	true	0	false	13	true
107468	28824998046875	317140078125	7	true	1	true	12	true
107467	29822876953125	39899890625	15	true	10	true	34	true
107466	29777802734375	397343515625	14	true	8	true	35	true
107465	125659599609375	485902890625	10	true	0	false	4	true
107464	11819404296875	4847012890625	10	true	1	true	0	false
107463	133916279296875	519357109375	3	true	0	false	8	true
107462	138735634765625	5294080078125	10	true	1	true	1	true
107457	13060556640625	496824453125	15	true	0	false	0	false
107455	27189216796875	31380916015625	10	true	0	false	2	true
107454	272352421875	30399689453125	35	true	0	false	25	true
107451	26525787109375	392883046875	11	true	0	false	1	true
107450	2625278125	3987503125	4	true	0	false	60	true
107447	2360572265625	3352494140625	0	false	0	false	10	true
107446	24135962890625	3410398046875	0	false	0	false	11	true
107444	2622721484375	31637599609375	10	true	0	false	0	false
107440	27154732421875	40594328125	8	true	1	true	1	true
107438	252785234375	3945997265625	3	true	0	false	8	true
107433	15999064453125	5233197265625	0	false	0	false	5	true
107430	284285703125	405048984375	7	true	0	false	2	true
107428	24162177734375	328663046875	2	true	1	true	16	true
107427	29216232421875	20934494140625	6	true	0	false	0	false
107426	28901068359375	20712107421875	9	true	0	false	1	true
107424	294194375	3857521875	0	false	0	false	10	true
107422	2901443359375	200243515625	0	false	0	false	8	true
107419	3087044921875	287239140625	5	true	0	false	67	true
107418	29889560546875	2881401171875	16	true	6	true	15	true
107417	31518716796875	245319140625	6	true	0	false	13	true
107416	31255837890625	24005373046875	0	false	0	false	12	true
107414	292860234375	41683015625	0	false	7	true	1	true
107412	28490216796875	28087712890625	5	true	0	false	10	true
107411	25696033203125	335780234375	0	false	0	false	15	true
107410	25290884765625	32434416015625	11	true	1	true	2	true
107406	30419283203125	3879931640625	5	true	0	false	1	true
107404	1097518359375	5084808984375	1	true	0	false	13	true
107401	2857405078125	371704921875	8	true	0	false	10	true
107400	2806316796875	374710625	0	false	4	true	14	true
107399	3015496875	4341116796875	20	true	1	true	28	true
107398	30280890625	435563515625	17	true	1	true	31	true
107397	2489222265625	38091859375	11	true	0	false	0	false
107396	2526906640625	3752015234375	0	false	7	true	5	true
107389	1524797265625	4763153125	0	false	0	false	6	true
107387	284126640625	20246083984375	21	true	1	true	1	true
107386	280106796875	199672578125	0	false	0	false	5	true
107384	2422033203125	3705284765625	2	true	0	false	9	true
107380	3227427734375	25118388671875	8	true	0	false	3	true
107377	25132103515625	417029140625	4	true	0	false	7	true
107376	25797576171875	430555859375	2	true	0	false	12	true
107375	2735729296875	2625371875	5	true	0	false	15	true
107374	269216015625	25636572265625	9	true	0	false	4	true
107372	30360216796875	23527650390625	1	true	0	false	11	true
107370	2820298828125	2092964453125	0	false	0	false	38	true
107368	27543537109375	25109951171875	7	true	0	false	0	false
107367	28959353515625	25565990234375	8	true	0	false	4	true
107366	283775390625	25995140625	0	false	0	false	5	true
107364	3135736328125	27070521484375	0	false	0	false	11	true
107362	2624302734375	26221884765625	0	false	0	false	9	true
107361	2665155859375	356038046875	6	true	0	false	8	true
107360	27920068359375	360157421875	15	true	0	false	0	false
107359	27641857421875	426964375	6	true	1	true	1	true
107358	2855784375	4316685546875	0	false	0	false	7	true
107356	329031328125	23959916015625	11	true	0	false	0	false
107355	21571791015625	3415894140625	19	true	1	true	24	true
107354	21914359375	3333291796875	3	true	1	true	2	true
107352	26031236328125	2549415234375	10	true	0	false	0	false
107347	22335244140625	3621776953125	7	true	1	true	1	true
107346	2283369140625	3584852734375	9	true	0	false	0	false
107345	28335150390625	24488951171875	0	false	0	false	7	true
107344	28888330078125	24107037109375	4	true	0	false	7	true
107343	21651634765625	351152265625	20	true	1	true	12	true
107342	21829572265625	349115234375	15	true	0	false	13	true
107338	2462321875	2612007421875	1	true	0	false	13	true
107336	29376900390625	221170078125	7	true	0	false	0	false
107334	22667974609375	3698751171875	0	false	0	false	10	true
107333	2822225390625	38847	1	true	0	false	32	true
107329	23990048828125	26562423828125	19	true	0	false	4	true
107328	24161416015625	2669823828125	19	true	0	false	5	true
107326	3115926953125	2546591796875	0	false	0	false	27	true
107323	23604703125	4001925390625	3	true	0	false	0	false
107322	2369092578125	39025015625	11	true	0	false	0	false
107317	2667448828125	231882265625	9	true	1	true	2	true
107316	263800078125	23628544921875	0	false	6	true	7	true
107314	22789705078125	3456843359375	0	false	0	false	11	true
107308	23488609375	380735546875	9	true	0	false	11	true
107296	210640234375	3681516796875	22	true	0	false	20	true
107292	302474609375	4483086328125	1	true	0	false	5	true
107291	3177027734375	3098356640625	20	true	1	true	4	true
107290	3185669140625	315759375	8	true	0	false	1	true
107288	31813681640625	3054694921875	9	true	0	false	1	true
107287	30587439453125	3314566015625	14	true	0	false	4	true
107284	2165806640625	3990974609375	5	true	0	false	2	true
107283	1944138671875	31507482421875	0	false	0	false	16	true
107282	187743984375	310858828125	7	true	0	false	7	true
107279	21305671875	28838875	9	true	0	false	1	true
107278	21330892578125	29503935546875	7	true	1	true	2	true
107276	25371978515625	22737740234375	0	false	0	false	6	true
107274	30812578125	37466359375	5	true	0	false	2	true
107273	19521423828125	330940703125	18	true	2	true	0	false
107272	201114609375	324153671875	12	true	1	true	2	true
107269	18479349609375	23092818359375	7	true	1	true	4	true
107268	17611853515625	22527296875	3	true	0	false	10	true
107267	2063144921875	30304908203125	14	true	0	false	0	false
107266	209846328125	30769068359375	7	true	0	false	5	true
107264	2063205859375	2921733203125	1	true	4	true	8	true
107260	21601130859375	30809193359375	17	true	1	true	10	true
107257	21748978515625	2443252734375	4	true	1	true	10	true
107256	2109922265625	24813458984375	9	true	0	false	2	true
107255	18077158203125	23713251953125	0	false	0	false	48	true
107252	16048580078125	3157011328125	0	false	0	false	26	true
107250	17257822265625	2962036328125	9	true	1	true	0	false
107248	16900779296875	242820859375	8	true	0	false	5	true
107246	21703869140625	25638365234375	0	false	0	false	23	true
107245	237142578125	30835744140625	2	true	0	false	9	true
107243	22328169921875	28796263671875	2	true	0	false	18	true
107242	22501005859375	27831705078125	0	false	6	true	0	false
107240	1967101953125	24453787109375	0	false	0	false	16	true
107238	2523123828125	3511823046875	1	true	0	false	18	true
107234	1991979296875	256849765625	9	true	1	true	0	false
107232	2312614453125	28578234375	1	true	0	false	1	true
107231	20745974609375	2786179296875	0	false	0	false	11	true
107230	21056396484375	27764244140625	6	true	0	false	0	false
107228	1804026171875	3194951171875	6	true	0	false	4	true
107220	2062713671875	3473312890625	13	true	0	false	9	true
107219	23971357421875	24654958984375	0	false	0	false	8	true
107208	18870640625	22232796875	9	true	0	false	1	true
107204	275058984375	21480794921875	6	true	0	false	2	true
107201	312639892578125	702030390625	23	true	0	false	5	true
107200	3551630859375	698751796875	24	true	1	true	0	false
107199	33275921875	434018046875	5	true	0	false	1	true
107197	462914111328125	698859453125	2	true	0	false	12	true
107196	5456962890625	689879453125	2	true	1	true	13	true
107194	545826708984375	70501296875	7	true	0	false	0	false
107189	137489716796875	3411968359375	0	false	0	false	20	true
107188	14135080078125	3332255859375	7	true	1	true	17	true
107186	129766708984375	3474069140625	0	false	9	true	0	false
107184	152434150390625	3297096484375	23	true	1	true	9	true
107182	111212509765625	3519902734375	2	true	0	false	9	true
107180	15674900390625	32513396484375	4	true	0	false	0	false
107179	434857861328125	485141171875	0	false	0	false	9	true
107178	3473268798828120	484862421875	0	false	0	false	11	true
107176	3493176025390620	496524296875	1	true	0	false	6	true
107175	1700669921875	3679642578125	3	true	0	false	23	true
107174	160770205078125	36193671875	6	true	0	false	13	true
107173	533144482421875	4772975390625	6	true	1	true	15	true
107172	52803486328125	48160484375	9	true	0	false	0	false
107171	567557080078125	5210909375	4	true	2	true	2	true
107170	516890673828125	514214609375	9	true	0	false	0	false
107168	15564638671875	34875265625	0	false	0	false	8	true
107167	1.65138e+16	5148076171875	8	true	0	false	9	true
107166	163330810546875	5190642578125	13	true	0	false	1	true
107164	442262646484375	515899375	15	true	1	true	1	true
107163	11554404296875	329056484375	0	false	0	false	8	true
107162	109920615234375	3289815234375	13	true	0	false	7	true
107160	10665375	338493515625	0	false	0	false	9	true
107158	1.60129e+16	509602578125	9	true	0	false	7	true
107156	219643798828125	5162628125	10	true	0	false	7	true
107154	47538583984375	5277581640625	9	true	0	false	0	false
107151	119142705078125	380010078125	7	true	0	false	0	false
107150	118132255859375	38325	8	true	1	true	13	true
107149	11912974609375	3159556640625	4	true	0	false	12	true
107148	1266562109375	32142384765625	9	true	0	false	0	false
107147	482728515625	1413598828125	10	true	7	true	93	true
107146	4860008203125	146847392578125	6	true	0	false	2	true
107144	115859150390625	3781993359375	4	true	1	true	12	true
107140	119202001953125	3751844140625	4	true	0	false	0	false
107139	4671721875	18318291015625	17	true	0	false	2	true
107138	4718277734375	18409580078125	5	true	0	false	2	true
107137	16166322265625	342642421875	0	false	0	false	9	true
107136	157459609375	3384670703125	5	true	0	false	1	true
107134	4591032421875	1876720703125	3	true	0	false	8	true
107132	21281376953125	5048628125	0	false	0	false	7	true
107129	3453927490234370	5056313671875	15	true	0	false	0	false
107128	39586259765625	502744296875	12	true	0	false	4	true
107124	641921728515625	5113499609375	8	true	0	false	14	true
107119	135496279296875	38031734375	11	true	0	false	2	true
107118	147306650390625	3828551171875	2	true	0	false	17	true
107116	155299892578125	3854094140625	7	true	0	false	0	false
107115	4647654296875	120771142578125	8	true	1	true	0	false
107114	4646238671875	11568451171875	7	true	0	false	1	true
107113	4910866015625	1773631640625	12	true	0	false	0	false
107112	4892813671875	178335859375	11	true	0	false	0	false
107111	70119755859375	497361640625	10	true	0	false	4	true
107110	6131421875	49751625	11	true	0	false	2	true
107106	1400130078125	29193197265625	5	true	0	false	20	true
107105	4876733984375	1658382421875	3	true	1	true	0	false
107100	16899513671875	3872742578125	0	false	0	false	17	true
107098	481631484375	17106078125	4	true	0	false	0	false
107097	4799897265625	152589208984375	7	true	0	false	1	true
107096	48118.5	16132900390625	0	false	12	true	3	true
107094	481615546875	127759599609375	5	true	1	true	1	true
107092	474867109375	162488515625	4	true	0	false	1	true
107086	616989306640625	5473698046875	6	true	0	false	0	false
107082	145792939453125	3941069921875	7	true	0	false	0	false
107077	4527941796875	104799482421875	0	false	0	false	9	true
107076	44136390625	10682443359375	0	false	0	false	8	true
107072	4335257421875	11561640625	11	true	0	false	8	true
107070	465384765625	99499794921875	5	true	0	false	0	false
107064	4619733984375	164795703125	14	true	1	true	0	false
107061	281314921875	471843125	9	true	0	false	0	false
107060	27647826171875	47953578125	10	true	0	false	9	true
107059	2861543359375	4650612109375	6	true	0	false	10	true
107056	16398150390625	28484986328125	0	false	0	false	5	true
107055	27491564453125	4562078515625	0	false	0	false	9	true
107054	2695448046875	448952734375	10	true	0	false	4	true
107053	29825662109375	4824164453125	3	true	0	false	13	true
107052	30103568359375	4809528515625	8	true	0	false	5	true
107050	1739468359375	3525113671875	0	false	5	true	9	true
107049	183253515625	25615.25	1	true	5	true	7	true
107048	1711115234375	26021767578125	1	true	1	true	0	false
107043	163098125	25888830078125	0	false	0	false	13	true
107041	29343587890625	3493084375	0	false	0	false	10	true
107040	30575833984375	345660703125	0	false	0	false	13	true
107038	29017884765625	48518015625	7	true	0	false	0	false
107036	31808109375	3412891796875	2	true	1	true	20	true
107032	18773720703125	3502577734375	1	true	0	false	17	true
107028	294486953125	363538046875	4	true	0	false	19	true
107027	18340611328125	41118859375	3	true	0	false	61	true
107026	17784583984375	4195158203125	9	true	0	false	0	false
107016	1192240625	28851416015625	0	false	0	false	13	true
107010	33791953125	25839216796875	4	true	0	false	5	true
107007	48174078125	9147875	20	true	0	false	9	true
107006	4787245703125	9977484375	5	true	0	false	0	false
107004	4915935546875	10323755859375	11	true	6	true	19	true
107002	47354203125	968723046875	7	true	0	false	0	false
106999	4943994140625	93738896484375	17	true	0	false	0	false
106998	4909127734375	9014919921875	1	true	9	true	0	false
106997	473600390625	104586337890625	9	true	2	true	4	true
106996	473067109375	105320283203125	8	true	2	true	3	true
106987	3556323046875	2413660546875	6	true	0	false	0	false
106986	348577578125	22209056640625	19	true	1	true	4	true
106984	18041923828125	335169921875	1	true	0	false	8	true
106977	4349015625	36797609375	3	true	1	true	40	true
106976	4328879296875	37103203125	0	false	1	true	13	true
106975	4334066015625	3836740234375	2	true	0	false	7	true
106971	4582812109375	78656953125	47	true	0	false	0	false
106970	459737265625	7838359375	45	true	0	false	0	false
106968	451923359375	786399609375	5	true	0	false	0	false
106965	1077663671875	790713359375	18	true	0	false	0	false
106964	1117709765625	79208328125	8	true	0	false	0	false
106963	93156416015625	790472421875	37	true	1	true	4	true
106956	4504686328125	170514921875	6	true	2	true	1	true
106955	3907361328125	717339599609375	16	true	1	true	7	true
106954	3909400390625	713832275390625	15	true	1	true	5	true
106949	3670193359375	16206892578125	3	true	0	false	17	true
106948	36112.25	16040748046875	3	true	2	true	2	true
106947	3638071875	16689662109375	38	true	1	true	16	true
106945	202950859375	388073359375	17	true	1	true	10	true
106944	20352900390625	3884744140625	16	true	1	true	10	true
106942	3659828125	156324130859375	17	true	1	true	7	true
106941	39629546875	141126416015625	1	true	0	false	16	true
106940	401039453125	13892119140625	16	true	0	false	10	true
106939	355469921875	15082927734375	1	true	12	true	2	true
106937	380931875	162107578125	10	true	1	true	0	false
106936	3819856640625	16744044921875	3	true	0	false	7	true
106934	3531508984375	168213671875	1	true	0	false	24	true
106930	18807974609375	3954870703125	2	true	0	false	8	true
106929	389841328125	1485768359375	6	true	3	true	4	true
106926	3375964453125	1663848046875	0	false	0	false	7	true
106925	3711064453125	104133740234375	0	false	0	false	6	true
106924	3684885546875	1093061328125	1	true	3	true	15	true
106923	3771997265625	11082123046875	0	false	0	false	12	true
106922	3761705078125	1055178515625	5	true	0	false	0	false
106919	3656751171875	99588916015625	29	true	1	true	1	true
106918	363834609375	978697265625	23	true	0	false	1	true
106916	4001322265625	146914609375	5	true	0	false	8	true
106911	350899375	88703984375	0	false	0	false	8	true
106910	3472390625	80728837890625	10	true	0	false	1	true
106908	4102648046875	135405244140625	1	true	0	false	16	true
106907	38679953125	129583388671875	1	true	0	false	8	true
106906	382474609375	12556908203125	4	true	0	false	7	true
106904	33808921875	8682986328125	0	false	0	false	8	true
106903	32187826171875	86147822265625	0	false	0	false	7	true
106902	330922265625	97889423828125	0	false	0	false	12	true
106901	389051328125	4921775390625	19	true	1	true	5	true
106900	3888587109375	524897265625	17	true	0	false	4	true
106896	3918409765625	471875390625	14	true	1	true	12	true
106895	384166328125	59195400390625	6	true	0	false	2	true
106894	3877965234375	605610009765625	5	true	0	false	4	true
106890	3383681640625	106348310546875	5	true	0	false	0	false
106888	389652421875	55921474609375	0	false	30	true	4	true
106886	30922193359375	76460615234375	0	false	0	false	8	true
106884	3945087890625	15633.75	3	true	0	false	1	true
106879	359460703125	78112197265625	2	true	0	false	35	true
106878	353445390625	755618359375	4	true	1	true	13	true
106873	30004873046875	6249626953125	11	true	0	false	0	false
106872	30869908203125	629817626953125	14	true	1	true	5	true
106866	3679330859375	768739501953125	6	true	0	false	0	false
106865	3799412109375	817386376953125	0	false	0	false	5	true
106864	3795849609375	8575296875	6	true	1	true	13	true
106862	369813828125	88080693359375	7	true	1	true	1	true
106860	722130615234375	4791040234375	0	false	2	true	14	true
106856	3868134765625	82593857421875	6	true	0	false	0	false
106851	292159453125	3694704345703120	16	true	0	false	0	false
106850	2936086328125	3219016845703120	4	true	0	false	2	true
106848	3162308984375	105023876953125	3	true	0	false	1	true
106847	28432611328125	56294267578125	0	false	0	false	15	true
106846	29158544921875	574907861328125	10	true	0	false	1	true
106840	3906982421875	9000255859375	3	true	0	false	4	true
106839	3477123046875	130977666015625	24	true	1	true	1	true
106838	35776328125	133407548828125	23	true	1	true	1	true
106836	336754609375	134915244140625	11	true	0	false	2	true
106835	2611645703125	83396015625	5	true	0	false	0	false
106834	26912333984375	91813681640625	17	true	0	false	2	true
106833	79264501953125	56142203125	2	true	0	false	83	true
106831	29409875	108134677734375	11	true	1	true	5	true
106830	3070226953125	109753291015625	1	true	1	true	17	true
106828	2522720703125	98078876953125	8	true	1	true	0	false
106826	30527025390625	120676513671875	0	false	0	false	5	true
106824	3003150390625	128347099609375	7	true	0	false	1	true
106822	18611521484375	7918265625	5	true	0	false	0	false
106820	2844283984375	119590927734375	10	true	1	true	3	true
106816	28315869140625	99505673828125	0	false	0	false	6	true
106815	25948171875	10954775390625	3	true	0	false	2	true
106814	2778502734375	109847236328125	3	true	1	true	5	true
106810	339059765625	125403759765625	6	true	0	false	5	true
106809	416521015625	17956369140625	22	true	1	true	0	false
106808	4001359765625	1780105859375	13	true	0	false	3	true
106806	346610546875	1220015625	6	true	0	false	0	false
106804	24457232421875	10503873046875	18	true	1	true	0	false
106801	25786787109375	1185750390625	21	true	0	false	3	true
106799	3918233984375	178460078125	0	false	0	false	9	true
106797	21687951171875	72082509765625	17	true	1	true	5	true
106796	2166996875	713639892578125	18	true	1	true	5	true
106792	401584296875	75699521484375	0	false	0	false	13	true
106791	28130810546875	134327998046875	0	false	0	false	7	true
106790	267472578125	134647392578125	9	true	1	true	9	true
106789	2877516015625	8219990234375	11	true	5	true	0	false
106787	2091855859375	79807001953125	0	false	0	false	16	true
106786	22499064453125	775556103515625	5	true	0	false	2	true
106784	2336171484375	83839599609375	13	true	1	true	1	true
106774	29567892578125	89483271484375	5	true	1	true	3	true
106769	48943734375	2044992578125	50	true	1	true	18	true
106768	4865083984375	1921437109375	0	false	0	false	4	true
106766	4867080859375	22147248046875	3	true	0	false	7	true
106763	24302173828125	19169564453125	2	true	0	false	17	true
106762	23796689453125	19081603515625	1	true	0	false	20	true
106760	23077931640625	18802017578125	0	false	0	false	13	true
106759	128864365234375	430855703125	17	true	0	false	0	false
106758	118361357421875	44673640625	1	true	1	true	15	true
106756	1366576171875	42009953125	0	false	4	true	8	true
106754	12484623046875	42183390625	0	false	0	false	12	true
106745	25434873046875	1635750390625	0	false	0	false	13	true
106744	2618426953125	16435806640625	0	false	0	false	7	true
106743	4136123828125	112713408203125	15	true	0	false	0	false
106742	4072090625	10936974609375	5	true	0	false	0	false
106741	4437805078125	1301468359375	4	true	0	false	8	true
106740	4511401953125	1273843359375	10	true	0	false	0	false
106738	4419403125	125225224609375	8	true	0	false	6	true
106736	4129311328125	96209951171875	0	false	0	false	18	true
106735	428308046875	429410888671875	20	true	1	true	0	false
106734	408107265625	442015234375	7	true	0	false	8	true
106733	4370491796875	135086142578125	0	false	0	false	10	true
106732	4395612890625	14249685546875	1	true	0	false	4	true
106727	42239875	123267412109375	1	true	0	false	8	true
106726	42586546875	123117060546875	9	true	0	false	1	true
106719	18122328125	109396171875	0	false	0	false	9	true
106718	1897296875	10938869140625	0	false	0	false	7	true
106716	2615615625	7416162109375	1	true	0	false	7	true
106714	2424082421875	160512880859375	1	true	0	false	5	true
106713	17091654296875	122302294921875	4	true	0	false	5	true
106712	16151900390625	11982541015625	1	true	0	false	43	true
106710	16596232421875	1106151171875	3	true	1	true	21	true
106707	237125078125	143366083984375	0	false	0	false	11	true
106706	23856240234375	151895908203125	1	true	0	false	7	true
106703	22228236328125	1477650390625	0	false	0	false	1	true
106702	20645884765625	15791552734375	0	false	0	false	10	true
106700	22409240234375	106421181640625	4	true	0	false	7	true
106696	254418046875	1803272265625	3	true	0	false	14	true
106694	23061814453125	17085658203125	9	true	0	false	0	false
106693	1964301171875	136358603515625	10	true	3	true	2	true
106692	19844814453125	127855615234375	13	true	0	false	4	true
106690	19157921875	155269775390625	8	true	0	false	0	false
106689	16133279296875	852547265625	11	true	0	false	5	true
106688	147357958984375	83322646484375	7	true	0	false	5	true
106687	99716259765625	99215283203125	8	true	0	false	1	true
106686	108689287109375	111888046875	22	true	1	true	4	true
106685	140552529296875	914690234375	0	false	0	false	11	true
106684	13798251953125	95027451171875	12	true	0	false	6	true
106682	11833658203125	10814919921875	0	false	0	false	16	true
106681	92081923828125	1307390234375	0	false	0	false	7	true
106680	1065637890625	130388349609375	0	false	0	false	5	true
106676	23209962890625	123830634765625	4	true	0	false	3	true
106675	1236485546875	12490484375	0	false	0	false	11	true
106674	134497919921875	115277529296875	2	true	0	false	17	true
106663	13020291015625	8759748046875	19	true	0	false	0	false
106662	12330455078125	915622265625	11	true	0	false	5	true
106661	2946422265625	17326810546875	0	false	9	true	3	true
106660	29870140625	1756792578125	8	true	1	true	12	true
106656	30434244140625	16821646484375	14	true	0	false	4	true
106653	27981396484375	1850190234375	4	true	0	false	6	true
106652	28029298828125	18437724609375	4	true	0	false	7	true
106651	31861154296875	16796853515625	0	false	0	false	15	true
106648	28545419921875	18634341796875	8	true	0	false	2	true
106644	32040427734375	1500279296875	15	true	3	true	77	true
106642	2114944140625	132542978515625	1	true	1	true	6	true
106635	3206585546875	3072068359375	0	false	0	false	13	true
106634	32031591796875	3447996337890620	3	true	0	false	32	true
106633	45862875	24670552734375	8	true	0	false	2	true
106632	4667058203125	23829697265625	7	true	1	true	1	true
106631	3278464453125	2158149169921870	33	true	1	true	9	true
106630	332608828125	2536796630859370	0	false	0	false	13	true
106629	31100041015625	420516259765625	13	true	0	false	45	true
106628	311647421875	373878369140625	0	false	0	false	7	true
106626	331663125	1406552490234370	16	true	0	false	2	true
106623	490059765625	24138841796875	8	true	1	true	15	true
106618	497099375	25587822265625	9	true	0	false	0	false
106616	33427609375	349006689453125	0	false	18	true	0	false
106611	24544701171875	28956443359375	1	true	0	false	4	true
106609	21205974609375	20749388671875	9	true	1	true	1	true
106608	21310375	2021066015625	11	true	0	false	3	true
106606	12712033203125	13605099609375	6	true	1	true	6	true
106605	2804896484375	1603708984375	11	true	0	false	0	false
106602	1969201171875	18784466796875	0	false	0	false	4	true
106601	419913046875	1.90183e+16	2	true	0	false	7	true
106600	426431796875	22801796875	10	true	0	false	0	false
106599	219055703125	2305625390625	0	false	0	false	9	true
106598	22250546875	21697119140625	11	true	0	false	3	true
106591	118313037109375	2781625390625	7	true	0	false	0	false
106590	129631943359375	26906427734375	8	true	1	true	0	false
106587	81953037109375	2530196875	14	true	0	false	5	true
106586	85636328125	255863046875	0	false	0	false	8	true
106584	739622021484375	2470034375	11	true	0	false	3	true
106583	5905708984375	263277734375	12	true	0	false	11	true
106582	661235205078125	26674984375	1	true	0	false	7	true
106580	79077470703125	26617095703125	12	true	0	false	0	false
106576	6150630859375	2419463671875	0	false	0	false	5	true
106575	54887900390625	27933322265625	5	true	0	false	4	true
106571	32362322265625	206623203125	1	true	0	false	9	true
106570	33736015625	18541119140625	0	false	0	false	9	true
106564	433136171875	10053724609375	15	true	1	true	5	true
106563	690379248046875	74138171875	4	true	0	false	12	true
106562	742863427734375	74257171875	0	false	0	false	6	true
106560	605259521484375	746706640625	27	true	0	false	6	true
106558	511436962890625	753542421875	8	true	1	true	1	true
106557	1.77736e+16	752971328125	14	true	0	false	1	true
106556	2534552490234370	74174828125	11	true	0	false	1	true
106554	627069873046875	758059140625	20	true	1	true	0	false
106552	3431887939453120	743081953125	15	true	0	false	5	true
106551	521538916015625	7383196875	9	true	0	false	1	true
106550	418411376953125	73243125	18	true	0	false	0	false
106546	9003385620117180	744182265625	0	false	0	false	6	true
106542	8837211303710930	734922578125	43	true	1	true	4	true
106541	7839503173828120	666576171875	1	true	0	false	44	true
106540	941325927734375	677805625	12	true	0	false	0	false
106536	177441357421875	673591171875	17	true	1	true	0	false
106534	3593289794921870	674888828125	19	true	0	false	0	false
106532	7764657592773430	72611625	12	true	0	false	0	false
106529	1942153515625	74467509765625	19	true	0	false	4	true
106528	1954891015625	72301884765625	23	true	0	false	1	true
106526	5500142211914060	7522059375	29	true	1	true	4	true
106525	9016558227539060	696588125	17	true	1	true	4	true
106524	717626953125	698288359375	16	true	1	true	4	true
106522	19414548828125	84148251953125	9	true	0	false	11	true
106521	1343857421875	7126903125	8	true	0	false	0	false
106520	5108218994140620	706544921875	14	true	0	false	0	false
106512	3.46723e+16	635070625	8	true	0	false	0	false
106510	3174450439453120	729708984375	14	true	0	false	0	false
106505	267020458984375	5915030078125	0	false	5	true	4	true
106504	214786474609375	5922634375	23	true	1	true	6	true
106503	1.36903e+16	60800578125	16	true	0	false	0	false
106502	1.77688e+16	60727171875	4	true	0	false	0	false
106501	8484005126953120	596625625	8	true	1	true	0	false
106496	31151845703125	5389090234375	0	false	0	false	17	true
106495	10645744140625	39040	12	true	0	false	15	true
106494	108666455078125	3908342578125	11	true	0	false	12	true
106492	107074482421875	3938108984375	19	true	1	true	1	true
106490	10027.75	39513171875	2	true	6	true	53	true
106488	110986357421875	3957659375	5	true	0	false	9	true
106487	7262976684570310	4570133984375	0	false	7	true	4	true
106486	6948554077148430	463906171875	18	true	0	false	0	false
106484	1289728271484370	4691537109375	0	false	0	false	17	true
106483	9570623046875	4042110546875	7	true	0	false	56	true
106481	82933818359375	415758203125	1	true	0	false	13	true
106480	8469525390625	4234342578125	7	true	0	false	1	true
106478	8531853515625	4038995703125	14	true	0	false	2	true
106476	95247265625	4142987109375	11	true	0	false	0	false
106470	713383203125	3938645703125	7	true	0	false	11	true
106469	1704561279296870	57305	9	true	0	false	3	true
106468	1.53914e+16	58372578125	14	true	0	false	6	true
106466	592278466796875	4039991796875	16	true	1	true	15	true
106463	4.88472e+16	55268078125	21	true	0	false	0	false
106462	8990926513671870	5577182421875	15	true	0	false	0	false
106461	606204736328125	37059390625	8	true	1	true	15	true
106460	623969970703125	3684450390625	10	true	1	true	18	true
106458	5769076171875	37250796875	10	true	0	false	3	true
106457	80650126953125	376847734375	13	true	0	false	0	false
106456	766454443359375	3814948828125	8	true	0	false	2	true
106454	741348291015625	364439921875	5	true	1	true	3	true
106444	584702734375	3882480078125	11	true	0	false	2	true
106443	96501181640625	31677775390625	4	true	0	false	10	true
106442	87553291015625	31928275390625	14	true	0	false	2	true
106441	208724560546875	3663655078125	9	true	1	true	0	false
106440	2771135009765620	3816076953125	12	true	1	true	1	true
106438	3839448486328120	385824140625	23	true	0	false	4	true
106434	812266796875	31187576171875	13	true	1	true	12	true
106433	6930037109375	31832021484375	4	true	0	false	8	true
106431	2080750732421870	3360026953125	0	false	0	false	10	true
106430	2600031005859370	32577029296875	15	true	0	false	1	true
106429	32969736328125	6240148828125	6	true	1	true	0	false
106428	3760501220703120	637694921875	1	true	0	false	16	true
106427	463918798828125	3378991015625	0	false	0	false	10	true
106426	589791552734375	33915828125	12	true	0	false	0	false
106425	3979972900390620	29146591796875	9	true	0	false	4	true
106424	31012978515625	29434869140625	10	true	0	false	0	false
106423	4342345703125	31291822265625	19	true	0	false	0	false
106422	3569607666015620	31102548828125	11	true	0	false	7	true
106421	4634087890625	593619921875	13	true	1	true	2	true
106420	43137431640625	6113138671875	0	false	0	false	3	true
106418	131480439453125	4020037890625	8	true	0	false	1	true
106414	702101171875	4358462109375	4	true	0	false	0	false
106403	2966355224609370	424579765625	10	true	1	true	5	true
106402	3425102294921870	4209092578125	12	true	0	false	0	false
106400	976926953125	29570302734375	0	false	0	false	14	true
106399	9232818359375	355673125	0	false	0	false	7	true
106398	82801806640625	3561494140625	12	true	2	true	2	true
106397	14397099609375	2434128515625	4	true	0	false	3	true
106396	138171611328125	2308400390625	1	true	0	false	11	true
106395	5484427734375	442409609375	5	true	1	true	2	true
106394	588380126953125	438406171875	13	true	0	false	0	false
106390	128691572265625	24618958984375	9	true	0	false	0	false
106389	4760310974121090	434833125	19	true	1	true	0	false
106388	7722158203125	427167265625	8	true	1	true	1	true
106385	1.87622e+16	4282851953125	18	true	1	true	6	true
106384	1716508544921870	4217510546875	1	true	0	false	5	true
106379	124441748046875	2290934765625	15	true	0	false	1	true
106378	108428115234375	22522984375	6	true	0	false	10	true
106375	108731796875	20351515625	0	false	0	false	9	true
106374	9971705078125	19493974609375	7	true	0	false	0	false
106373	681037158203125	1650662890625	22	true	1	true	16	true
106372	669847412109375	16595947265625	26	true	1	true	14	true
106368	719404296875	423277890625	6	true	0	false	1	true
106367	98564462890625	1822852734375	0	false	0	false	13	true
106366	9167216796875	182234140625	0	false	0	false	11	true
106360	706276611328125	161667646484375	1	true	0	false	18	true
106359	69434365234375	1569071484375	4	true	0	false	12	true
106356	115748408203125	1920246484375	1	true	0	false	13	true
106354	766185986328125	149551142578125	16	true	0	false	4	true
106351	68030283203125	2000419140625	1	true	0	false	10	true
106350	653929541015625	19300171875	11	true	0	false	9	true
106348	10520546875	21575056640625	7	true	0	false	0	false
106347	6843568725585930	148475302734375	9	true	1	true	1	true
106346	3266920471191400	1431193359375	9	true	1	true	0	false
106344	12630.75	210703671875	1	true	0	false	7	true
106343	562548828125	1694535546875	0	false	0	false	33	true
106339	165770751953125	159800673828125	16	true	1	true	2	true
106338	2262508056640620	1655015234375	13	true	0	false	0	false
106337	113234130859375	16720763671875	3	true	0	false	28	true
106336	108042490234375	1637750390625	1	true	0	false	6	true
106334	8446876831054680	13464548828125	19	true	0	false	0	false
106330	53502939453125	16101849609375	15	true	0	false	5	true
106328	7299890625	1930518359375	10	true	0	false	0	false
106327	827748046875	1948673046875	5	true	0	false	11	true
106326	8803013671875	20837822265625	14	true	0	false	2	true
106324	86027890625	162266796875	2	true	0	false	34	true
106322	113310712890625	14757265625	1	true	0	false	28	true
106314	771837109375	18007728515625	8	true	0	false	0	false
106306	77783349609375	3368906640625	3	true	1	true	10	true
106304	438190078125	16242982421875	2	true	0	false	43	true
106302	474096484375	19812453125	11	true	0	false	1	true
106300	3271493408203120	4043708203125	0	false	0	false	1	true
106297	3412734130859370	22734435546875	9	true	0	false	51	true
106296	268862109375	22518111328125	20	true	1	true	4	true
106295	7975078125	2616722265625	4	true	0	false	12	true
106294	10531923828125	2682474609375	0	false	0	false	9	true
106290	1.81887e+16	2252303125	2	true	0	false	11	true
106288	43272998046875	27624341796875	0	false	0	false	11	true
106286	331608642578125	23635232421875	14	true	1	true	0	false
106284	46909599609375	21930189453125	11	true	1	true	2	true
106282	1.90146e+16	2495736328125	15	true	0	false	1	true
106280	37320517578125	21300595703125	7	true	0	false	0	false
106273	47952953125	783773828125	15	true	0	false	0	false
106272	48561078125	7872846875	9	true	0	false	0	false
106270	4898671484375	79498140625	23	true	0	false	0	false
106267	25252701171875	429513037109375	3	true	1	true	0	false
106266	25315091796875	395967919921875	5	true	0	false	0	false
106265	2568704296875	2864525390625	0	false	0	false	12	true
106264	27059197265625	25640205078125	11	true	1	true	8	true
106263	24380123046875	710395361328125	10	true	0	false	10	true
106262	241388203125	70830380859375	9	true	0	false	9	true
106259	26268658203125	4.21743e+16	17	true	0	false	7	true
106258	2697911328125	1.38551e+16	28	true	0	false	17	true
106257	25142544921875	1.70232e+16	7	true	0	false	0	false
106254	25920810546875	11607958984375	7	true	0	false	0	false
106253	24817953125	5365517578125	12	true	0	false	0	false
106252	26462498046875	49405634765625	14	true	0	false	16	true
106240	737439990234375	2937315234375	16	true	1	true	1	true
106237	47748359375	783046875	48	true	6	true	4	true
106236	4778112109375	788471240234375	41	true	7	true	4	true
106235	157830537109375	542411767578125	18	true	0	false	0	false
106234	16220849609375	51332685546875	10	true	0	false	1	true
106233	17130236328125	514074365234375	8	true	0	false	0	false
106231	111875224609375	672155126953125	22	true	1	true	4	true
106230	105204228515625	665540673828125	10	true	0	false	2	true
106228	120922646484375	70136396484375	6	true	0	false	10	true
106227	7462457275390620	3864735546875	9	true	1	true	4	true
106226	126549951171875	37716546875	0	false	0	false	11	true
106225	97913818359375	642415576171875	0	false	0	false	12	true
106221	14226841796875	678213671875	31	true	0	false	10	true
106220	13757046875	63812607421875	9	true	0	false	0	false
106219	17570015625	421068017578125	0	false	6	true	0	false
106218	1774310546875	3158653564453120	36	true	1	true	2	true
106208	148644248046875	2048752734375	0	false	0	false	9	true
106206	4748960546875	777718017578125	53	true	1	true	2	true
106204	47075078125	779310205078125	12	true	0	false	0	false
106198	474428671875	70576806640625	30	true	0	false	13	true
106197	447159609375	622374267578125	8	true	0	false	3	true
106196	4642480078125	656226513671875	13	true	0	false	0	false
106194	736762255859375	21352296875	10	true	0	false	12	true
106193	430754140625	666874169921875	15	true	0	false	11	true
106192	421826484375	74136181640625	10	true	0	false	1	true
106190	4225931640625	811900341796875	15	true	0	false	0	false
106188	4371340625	674972607421875	6	true	0	false	0	false
106187	4219298046875	615487255859375	0	false	0	false	9	true
106186	4206225390625	66684501953125	4	true	0	false	3	true
106178	4536239453125	776543310546875	6	true	0	false	0	false
106177	4496946484375	436972021484375	15	true	0	false	0	false
106176	44582640625	423014501953125	4	true	1	true	4	true
106174	453164375	480303173828125	16	true	0	false	0	false
106171	4455208984375	1.98285e+16	25	true	0	false	9	true
106170	449288359375	3180767578125	13	true	1	true	0	false
106168	1030241943359370	3143334375	10	true	0	false	1	true
106166	43349125	55627421875	7	true	1	true	0	false
106163	407077109375	633085791015625	0	false	0	false	38	true
106162	41151	6817173828125	12	true	0	false	0	false
106156	1404423828125	4890705078125	4	true	0	false	10	true
106153	206291328125	3251707763671870	14	true	0	false	0	false
106152	20339390625	3501406005859370	0	false	0	false	25	true
106151	214349765625	465862109375	0	false	0	false	14	true
106149	18357599609375	48622138671875	16	true	1	true	1	true
106148	18973333984375	613582177734375	2	true	0	false	19	true
106146	20186794921875	5316740234375	0	false	0	false	11	true
106139	464319921875	78324546875	4	true	0	false	0	false
106138	73681728515625	785184140625	9	true	0	false	7	true
106136	68761376953125	5294322265625	1	true	0	false	28	true
106133	49612734375	720538203125	13	true	0	false	1	true
106131	390122578125	242816162109375	6	true	0	false	0	false
106130	3904029296875	2.02425e+16	11	true	0	false	0	false
106128	4002737890625	3705205810546870	11	true	0	false	0	false
106123	141527509765625	14665240234375	0	false	20	true	18	true
106122	1368905078125	149326455078125	7	true	0	false	1	true
106119	159780791015625	190980859375	25	true	1	true	14	true
106118	16893822265625	18105861328125	4	true	0	false	13	true
106116	142673798828125	135771064453125	0	false	0	false	22	true
106115	135985791015625	160794013671875	0	false	0	false	19	true
106112	17358548828125	172298515625	7	true	0	false	0	false
106110	151932255859375	17273705078125	1	true	0	false	4	true
106102	1991793212890620	18880255859375	7	true	1	true	8	true
106101	3595205859375	19625541015625	0	false	0	false	10	true
106100	3464738671875	19337703125	0	false	0	false	9	true
106099	369875546875	19901943359375	15	true	0	false	0	false
106098	3628709375	2053892578125	0	false	0	false	6	true
106094	3774371875	19490353515625	8	true	0	false	0	false
106089	100715517578125	2925761474609370	27	true	0	false	0	false
106088	10035546875	298575537109375	29	true	0	false	0	false
106087	951689453125	228141259765625	76	true	1	true	10	true
106086	9691509765625	22044052734375	79	true	1	true	7	true
106083	350633447265625	78448720703125	40	true	1	true	5	true
106082	3807798583984370	83995751953125	8	true	0	false	4	true
106080	2943552490234370	819044384765625	0	false	0	false	11	true
106079	3921144775390620	106883037109375	0	false	0	false	12	true
106078	457971337890625	121456123046875	8	true	0	false	0	false
106074	339813623046875	945086328125	9	true	0	false	0	false
106073	147495048828125	1.93791e+16	54	true	1	true	8	true
106072	14714439453125	221827099609375	40	true	1	true	5	true
106071	157892314453125	8550613403320310	0	false	30	true	0	false
106070	153499306640625	7523993530273430	27	true	0	false	0	false
106068	14937048828125	1.08708e+16	16	true	0	false	0	false
106065	118107578125	332576513671875	4	true	0	false	10	true
106064	120410537109375	39563759765625	18	true	1	true	0	false
106063	775050537109375	114215283203125	0	false	0	false	9	true
106062	66284375	118273740234375	0	false	4	true	0	false
106060	1891741943359370	90578486328125	5	true	0	false	0	false
106058	111900556640625	47256513671875	13	true	0	false	1	true
106057	132924365234375	2243501220703120	10	true	0	false	0	false
106056	137703408203125	2194710693359370	18	true	0	false	0	false
106055	131173310546875	274937646484375	15	true	1	true	1	true
106052	12715240234375	440024755859375	8	true	0	false	2	true
106051	566160498046875	5694767578125	0	false	0	false	8	true
106048	472269287109375	139426455078125	0	false	0	false	2	true
106042	113851708984375	22631181640625	21	true	0	false	0	false
106040	76758505859375	448534716796875	37	true	0	false	2	true
106032	15668904296875	25078994140625	14	true	0	false	0	false
106029	18021251953125	7652733154296870	37	true	0	false	2	true
106028	1781991015625	8171307983398430	38	true	0	false	2	true
106026	17876607421875	1.2403e+16	18	true	0	false	0	false
106024	186609140625	1.03342e+16	15	true	0	false	0	false
106022	569857080078125	94873505859375	19	true	0	false	6	true
106020	18834408203125	208215283203125	20	true	0	false	0	false
106014	5748671264648430	24297724609375	12	true	0	false	0	false
106012	4871644140625	57102216796875	16	true	0	false	1	true
106010	1441326171875	1823951171875	0	false	1	true	9	true
106009	357781328125	6596462890625	29	true	0	false	1	true
106008	3583395703125	607337060546875	0	false	0	false	14	true
106006	3460031640625	5344296875	5	true	0	false	15	true
106003	23492072265625	1.04229e+16	21	true	0	false	3	true
106002	234295859375	1.04639e+16	23	true	0	false	3	true
106001	2426972265625	9886006469726560	13	true	0	false	8	true
105996	82328759765625	40091357421875	9	true	0	false	0	false
105993	36237.5	347697021484375	0	false	0	false	10	true
105992	3516683203125	3517722412109370	5	true	0	false	3	true
105989	29327279296875	1.02521e+16	82	true	0	false	8	true
105988	294628828125	1036625732421870	93	true	0	false	7	true
105986	345684814453125	27803427734375	0	false	0	false	16	true
105984	2944569140625	1.20578e+16	78	true	0	false	8	true
105983	29643546875	8535816650390620	33	true	0	false	1	true
105976	3610629296875	6553564453125	21	true	0	false	2	true
105972	52114873046875	2210635498046870	20	true	0	false	1	true
105970	244360400390625	52781962890625	17	true	0	false	0	false
105964	135711181640625	865943359375	20	true	0	false	0	false
105962	23441142578125	7800840625	22	true	0	false	0	false
105961	4757741015625	48687822265625	21	true	0	false	1	true
105960	4737887109375	5056876953125	15	true	0	false	6	true
105957	2290409765625	3399599365234370	18	true	1	true	6	true
105956	2032229296875	1.72948e+16	22	true	0	false	0	false
105955	21099625	79123095703125	15	true	0	false	0	false
105951	290683740234375	213663525390625	13	true	0	false	0	false
105950	23875478515625	1354276123046870	14	true	0	false	0	false
105947	48187671875	130093505859375	20	true	0	false	0	false
105946	474997109375	6923043823242180	3	true	1	true	47	true
