# Supplementary material for: A Novel Liquid Biopsy Method Based on Specific Combinations of Vesicular Markers Allows Us to Discriminate Prostate Cancer from Hyperplasia
Source: Cells. 2024 Jul 31;13(15):1286. doi: 10.3390/cells13151286 (PMC11311686; doi:10.3390/cells13151286)
Supplement: Supplementary file 1 [file cells-13-01286-s001.zip › Dataset S1-Raw data CODI BiliGeCT Prostata/Raw data CODI BiliGeCT Prostata/100223_STAT3_Cyclin_D1_IIIexp_PR20-18__P1-1__counting_scatter.xlsx]

## Sheet: 100223_STAT3_Cyclin_D1_IIIexp_P
counting parameters
radius (nm)	300
bin width (nm)	20
locs in bin threshold	1
active channels
channel name	channel reference	min	max
Channel 0	ch0	1	10000000
Channel 1	ch1	1	10000000
Channel 2	ch2	1	10000000
clusters are positive for a channel if their counts fall within min (inclusive) and max (exclusive) for that channel
	population phenotypes	number of clusters
triple positive	Channel 0, Channel 1, Channel 2	228
double positive	Channel 0, Channel 1	35
double positive	Channel 0, Channel 2	349
double positive	Channel 1, Channel 2	3
single positive	Channel 0	115
single positive	Channel 1	2
single positive	Channel 2	16
	total positive clusters	748
3 clusters were negative for every channel
all positive clusters are listed here
columns show counts and positivity for channels with thresholds switched on
to see the full data including negative clusters please export a csv from the counting histogram rather than the counting scatter plot
cluster id	centroid x (nm)	centroid y (nm)	count for Channel 0	positive for Channel 0	count for Channel 1	positive for Channel 1	count for Channel 2	positive for Channel 2
75755	41710869140625	711628515625	13	true	0	false	6	true
75754	34536953125	71637046875	15	true	1	true	9	true
75753	603527392578125	718673828125	11	true	1	true	10	true
75752	512920263671875	73337390625	14	true	1	true	8	true
75751	3309094970703120	69998453125	10	true	2	true	5	true
75750	548343896484375	697267578125	6	true	0	false	15	true
75749	54136162109375	708858125	6	true	2	true	11	true
75741	2222616943359370	7380534375	11	true	1	true	3	true
75740	1.24641e+16	730584765625	10	true	0	false	7	true
75739	3579146484375	751709453125	16	true	0	false	5	true
75738	3300052734375	73987203125	6	true	1	true	12	true
75736	3186255615234370	730417421875	9	true	0	false	11	true
75733	2010188720703120	69856078125	9	true	5	true	7	true
75732	2139115478515620	6918284375	12	true	1	true	7	true
75731	1127353515625	7574534375	10	true	0	false	6	true
75730	10486896484375	763258515625	6	true	1	true	11	true
75728	113858134765625	749358046875	28	true	2	true	11	true
75723	1.83032e+16	750157421875	15	true	0	false	7	true
75722	1.26789e+16	753534921875	6	true	0	false	15	true
75721	2800167724609370	767374453125	5	true	0	false	10	true
75720	3239885498046870	7801884375	17	true	0	false	6	true
75719	98848837890625	752534609375	15	true	0	false	8	true
75713	1948136474609370	71900828125	9	true	3	true	7	true
75711	783182275390625	765228828125	25	true	1	true	6	true
75710	773158251953125	76243921875	26	true	2	true	16	true
75709	114110439453125	771409140625	13	true	1	true	5	true
75707	12320998046875	717302109375	17	true	1	true	3	true
75706	124256923828125	725772734375	15	true	1	true	10	true
75705	132513212890625	7713834375	12	true	0	false	7	true
75704	12293033203125	771595078125	10	true	0	false	12	true
75702	8702611328125	75950265625	11	true	1	true	5	true
75701	132657685546875	718856640625	14	true	1	true	8	true
75698	1.22043e+16	745834296875	24	true	2	true	3	true
75695	92032490234375	769893828125	11	true	2	true	7	true
75691	9925755859375	776470390625	7	true	0	false	9	true
75688	12942931640625	75970234375	8	true	0	false	8	true
75686	141826376953125	7117259375	5	true	0	false	12	true
75680	130766728515625	734255234375	14	true	0	false	6	true
75678	499510400390625	68708.5	8	true	2	true	8	true
75677	133852705078125	74142390625	16	true	1	true	3	true
75676	1287317578125	746870078125	12	true	0	false	15	true
75674	14368810546875	720253515625	12	true	0	false	6	true
75671	9156025390625	707413671875	16	true	0	false	12	true
75670	8798388671875	699912734375	19	true	1	true	4	true
75668	9807220703125	712774296875	11	true	0	false	8	true
75667	727944287109375	775921640625	7	true	2	true	9	true
75666	756518798828125	786995859375	6	true	0	false	11	true
75665	94289345703125	730227734375	21	true	2	true	4	true
75664	88760263671875	725260625	6	true	0	false	12	true
75663	1302057421875	7853271875	6	true	0	false	5	true
75662	144189296875	773390078125	11	true	0	false	10	true
75661	102658837890625	739648359375	9	true	1	true	5	true
75656	120168251953125	782459765625	7	true	2	true	8	true
75655	9894888671875	724620234375	10	true	0	false	7	true
75654	107704248046875	720538984375	10	true	1	true	7	true
75644	110490234375	78580546875	9	true	0	false	9	true
75640	11746943359375	735371953125	7	true	0	false	8	true
75639	46904052734375	767256015625	38	true	1	true	6	true
75638	47186376953125	76754140625	38	true	1	true	6	true
75636	89521875	746470390625	10	true	0	false	18	true
75633	7244707641601560	6988534375	15	true	0	false	5	true
75630	150646455078125	72972625	8	true	0	false	10	true
75628	13692791015625	727097109375	11	true	2	true	5	true
75626	68292421875	7057871875	7	true	0	false	10	true
75624	484995458984375	760041015625	19	true	0	false	10	true
75622	3738445068359370	790457890625	10	true	0	false	11	true
75621	57539052734375	7777759375	10	true	2	true	12	true
75620	58678828125	783716171875	24	true	0	false	5	true
75618	9335638671875	787275390625	7	true	0	false	6	true
75616	484070654296875	778657421875	6	true	0	false	9	true
75611	1710287109375	768140234375	8	true	0	false	11	true
75610	16912.75	776669375	11	true	1	true	6	true
75609	1792082421875	76060328125	26	true	0	false	7	true
75607	1887803515625	766691796875	11	true	0	false	8	true
75606	1934137109375	7741309375	36	true	0	false	10	true
75602	147219892578125	74488078125	13	true	0	false	4	true
75601	16546978515625	75514484375	11	true	2	true	12	true
75596	17289.5	740626015625	9	true	0	false	7	true
75595	1878268359375	755713203125	17	true	0	false	4	true
75592	649605615234375	745428359375	8	true	0	false	8	true
75591	769188720703125	744110390625	6	true	1	true	11	true
75590	727286279296875	731557265625	8	true	0	false	3	true
75589	15880103515625	77938.25	13	true	0	false	6	true
75584	16208111328125	734612890625	50	true	1	true	6	true
75583	181439296875	775058046875	8	true	2	true	5	true
75581	15184375	789371171875	7	true	1	true	10	true
75575	1123966015625	69108171875	13	true	1	true	9	true
75574	12228677734375	689352421875	16	true	1	true	6	true
75572	1257994140625	69630984375	10	true	0	false	8	true
75570	117798095703125	67930609375	7	true	0	false	3	true
75568	116166533203125	702204375	9	true	1	true	8	true
75567	133588427734375	68249109375	5	true	1	true	4	true
75566	14542671875	696294140625	15	true	0	false	8	true
75562	14651888671875	68743625	18	true	0	false	5	true
75561	403348095703125	66450796875	15	true	0	false	7	true
75560	29178525390625	6779565625	9	true	1	true	5	true
75559	1282326171875	678113125	6	true	0	false	11	true
75555	1.93312e+16	665969140625	11	true	1	true	4	true
75554	1.82845e+16	656323671875	9	true	0	false	8	true
75552	314036962890625	66668359375	17	true	0	false	3	true
75550	3093181396484370	655896328125	3	true	0	false	12	true
75548	7859376831054680	66308171875	12	true	1	true	6	true
75544	596130908203125	737644375	14	true	0	false	3	true
75540	803681884765625	773433046875	3	true	0	false	13	true
75538	74991005859375	710138984375	6	true	0	false	5	true
75536	98769560546875	684962421875	17	true	0	false	2	true
75534	67447802734375	79102984375	7	true	0	false	10	true
75533	151769326171875	757881875	8	true	2	true	10	true
75531	18305541015625	784290546875	14	true	0	false	13	true
75530	1823785546875	790316796875	4	true	0	false	11	true
75528	19248369140625	78840765625	10	true	1	true	9	true
75526	16888775390625	78967953125	19	true	0	false	6	true
75519	8361654296875	665596640625	8	true	1	true	23	true
75518	7322435546875	66478015625	13	true	2	true	4	true
75516	774153564453125	68182640625	10	true	0	false	3	true
75512	21433125	784619453125	5	true	0	false	8	true
75511	61115283203125	65690265625	6	true	0	false	5	true
75507	98013095703125	6529941015625	14	true	0	false	29	true
75506	8901310546875	656991171875	13	true	1	true	4	true
75505	83569462890625	635058046875	15	true	1	true	5	true
75504	776724365234375	6397206640625	2	true	0	false	13	true
75500	776769384765625	654852421875	7	true	0	false	6	true
75496	121707607421875	66537671875	11	true	1	true	5	true
75495	2058721875	726393125	48	true	1	true	4	true
75494	1983646484375	731849609375	14	true	1	true	8	true
75492	155412958984375	70628125	6	true	1	true	3	true
75489	212926796875	7409134375	9	true	1	true	9	true
75488	2044127734375	74651703125	8	true	0	false	5	true
75486	19957123046875	752982578125	19	true	2	true	5	true
75483	414573583984375	68281421875	13	true	1	true	3	true
75481	2072873046875	708714609375	9	true	3	true	5	true
75480	19633322265625	7131578125	24	true	0	false	0	false
75476	155285556640625	68803375	9	true	0	false	9	true
75469	17720359375	71332328125	8	true	2	true	7	true
75468	1764241796875	72384359375	11	true	0	false	7	true
75461	3949584228515620	644355546875	14	true	0	false	3	true
75460	3378755859375	6370966796875	22	true	0	false	2	true
75459	343032666015625	6262821875	24	true	1	true	5	true
75456	17247791015625	696953671875	7	true	1	true	4	true
75455	2055165234375	790028125	8	true	1	true	9	true
75454	2190264453125	76987	11	true	0	false	9	true
75453	2320262109375	75515703125	6	true	0	false	4	true
75450	2416226171875	782479375	10	true	0	false	10	true
75449	2781876953125	759425859375	19	true	0	false	6	true
75448	2906609375	759781875	12	true	0	false	8	true
75446	28380673828125	769980703125	7	true	2	true	4	true
75445	25658611328125	773576640625	21	true	0	false	4	true
75444	26495375	763864140625	12	true	0	false	11	true
75442	475466357421875	632223125	13	true	0	false	3	true
75438	3439219970703120	6179416796875	18	true	1	true	0	false
75435	26676955078125	748399375	6	true	0	false	4	true
75434	26669625	736747578125	10	true	1	true	3	true
75428	1.06159e+16	62753296875	12	true	0	false	4	true
75427	256449921875	789541015625	12	true	0	false	6	true
75426	2690956640625	776647109375	6	true	0	false	7	true
75424	27721072265625	7862003125	12	true	0	false	4	true
75423	2298111328125	785155625	5	true	0	false	11	true
75422	2295810546875	7892678125	8	true	0	false	17	true
75420	25152138671875	74364	10	true	1	true	3	true
75418	598178955078125	62473484375	9	true	0	false	1	true
75413	3014998046875	746976953125	15	true	0	false	7	true
75410	2189670703125	728584921875	17	true	0	false	4	true
75404	19612474609375	70103171875	19	true	0	false	3	true
75403	1029712109375	668378984375	8	true	0	false	8	true
75401	24385482421875	72238015625	10	true	0	false	5	true
75400	23629021484375	735416796875	8	true	1	true	3	true
75399	25490013671875	706671171875	25	true	1	true	6	true
75396	22336435546875	718746171875	4	true	1	true	4	true
75394	2236790234375	74064703125	6	true	1	true	8	true
75392	259682578125	724208359375	12	true	0	false	2	true
75390	23000818359375	7052978125	6	true	0	false	5	true
75389	11438916015625	6513405859375	17	true	1	true	3	true
75388	123457529296875	645611796875	7	true	0	false	8	true
75387	13455599609375	64973671875	5	true	3	true	8	true
75380	485669970703125	61202.75	10	true	0	false	2	true
75379	29685560546875	783370859375	5	true	0	false	7	true
75376	6353901977539060	6370343359375	11	true	2	true	5	true
75374	551891064453125	6394297265625	13	true	0	false	1	true
75373	2863923583984370	601568125	6	true	3	true	4	true
75372	7782457275390620	59901078125	12	true	0	false	9	true
75370	14537982421875	652761484375	11	true	1	true	5	true
75367	670588134765625	6073686328125	9	true	0	false	4	true
75365	17324845703125	66120390625	7	true	1	true	2	true
75364	160337431640625	660145078125	4	true	2	true	7	true
75362	18378943359375	68148578125	8	true	1	true	3	true
75360	9121329956054680	615710859375	15	true	1	true	3	true
75358	167077421875	680557421875	11	true	0	false	2	true
75355	2142042578125	6557146875	13	true	0	false	4	true
75354	20028923828125	652732890625	9	true	1	true	16	true
75352	22197591796875	6414448046875	8	true	2	true	1	true
75350	18476833984375	664107890625	9	true	0	false	7	true
75346	308637109375	764526015625	5	true	1	true	8	true
75345	31181646484375	728289375	11	true	0	false	4	true
75344	31034177734375	737300546875	7	true	1	true	5	true
75342	2140840625	6390919140625	7	true	0	false	8	true
75340	32376642578125	71255	9	true	3	true	5	true
75338	30267345703125	72689515625	18	true	1	true	7	true
75336	295694140625	737115078125	8	true	0	false	6	true
75333	153204296875	6705134375	7	true	3	true	1	true
75331	1.72082e+16	5845808203125	6	true	0	false	3	true
75330	8273165283203120	5688608203125	11	true	4	true	5	true
75329	8431214599609370	5497012109375	19	true	0	false	3	true
75327	38415908203125	562315234375	12	true	1	true	9	true
75326	3654325439453120	5574394140625	7	true	0	false	3	true
75324	3023193603515620	55525796875	19	true	0	false	0	false
75322	2089609130859370	5584127734375	4	true	1	true	14	true
75320	2977197021484370	5735067578125	11	true	1	true	4	true
75316	27106568359375	7246771875	11	true	1	true	3	true
75313	11635849609375	6227748046875	16	true	0	false	36	true
75312	109841435546875	621007734375	27	true	1	true	4	true
75310	113551220703125	6150318359375	18	true	0	false	1	true
75309	970033203125	6148170703125	6	true	0	false	3	true
75306	91175556640625	623279140625	14	true	1	true	1	true
75304	108206328125	5972706640625	5	true	0	false	5	true
75302	124715244140625	629911171875	11	true	0	false	3	true
75301	131955048828125	6382964453125	5	true	0	false	3	true
75296	593012744140625	66973109375	7	true	2	true	7	true
75294	32229337890625	69917703125	4	true	0	false	8	true
75292	21004466796875	66261015625	9	true	0	false	8	true
75291	2904264453125	71902.25	9	true	0	false	10	true
75290	2956871875	7112628125	7	true	0	false	5	true
75288	28515658203125	712333515625	5	true	2	true	6	true
75285	32359412109375	759216875	10	true	1	true	4	true
75282	29499275390625	7019890625	7	true	1	true	8	true
75280	30588228515625	697238359375	15	true	1	true	2	true
75278	28324806640625	72715875	9	true	0	false	5	true
75277	3182074609375	77590640625	6	true	1	true	7	true
75276	3294927734375	78526125	19	true	1	true	6	true
75272	311698046875	783662890625	7	true	0	false	4	true
75270	278849765625	73403875	18	true	1	true	6	true
75269	829933203125	5957052734375	5	true	0	false	16	true
75268	78756220703125	5892058203125	5	true	0	false	11	true
75264	1.2034e+16	535528984375	11	true	0	false	5	true
75263	22088759765625	667274765625	10	true	0	false	2	true
75259	47286376953125	5843177734375	4	true	1	true	4	true
75257	32633970703125	73323390625	18	true	1	true	6	true
75256	3249530078125	75004453125	7	true	0	false	8	true
75253	3277186328125	7210146875	12	true	0	false	5	true
75252	3391482421875	7308996875	16	true	0	false	1	true
75251	3553233203125	738061796875	6	true	1	true	6	true
75250	370298125	72991109375	10	true	0	false	9	true
75246	35132828125	756173203125	7	true	0	false	8	true
75245	9651626953125	5839296875	8	true	0	false	3	true
75240	17263337890625	6430391015625	7	true	1	true	2	true
75238	2129377734375	684950625	4	true	0	false	1	true
75236	12384998046875	5969798046875	11	true	0	false	1	true
75233	37938310546875	535129375	34	true	0	false	11	true
75232	3512703369140620	5391121484375	8	true	0	false	1	true
75230	538584033203125	5560020703125	7	true	0	false	3	true
75228	183898359375	6352531640625	10	true	0	false	2	true
75225	734404248046875	556612578125	6	true	1	true	2	true
75224	71539521484375	5741616796875	14	true	0	false	5	true
75220	99290263671875	6358596484375	6	true	0	false	16	true
75218	35253390625	705855078125	7	true	0	false	0	false
75213	28591400390625	6866453125	7	true	0	false	3	true
75212	29755306640625	675004453125	6	true	0	false	2	true
75211	2698971875	68045609375	4	true	0	false	5	true
75207	706610498046875	5462127734375	9	true	0	false	4	true
75205	3484740625	789831953125	6	true	0	false	8	true
75203	31122275390625	683060859375	30	true	1	true	1	true
75202	314436015625	67550421875	4	true	0	false	11	true
75199	15354078125	6329764453125	7	true	0	false	3	true
75198	16944994140625	61737875	7	true	0	false	5	true
75196	176743046875	6214391796875	15	true	1	true	2	true
75194	19839984375	6202148046875	10	true	1	true	0	false
75190	18811044921875	60717203125	20	true	0	false	1	true
75189	244440234375	6864265625	7	true	0	false	0	false
75186	3843723046875	764199453125	2	true	0	false	7	true
75185	29773263671875	6556609375	17	true	1	true	3	true
75184	28715533203125	663131796875	12	true	2	true	3	true
75182	2847332421875	6280224609375	5	true	1	true	4	true
75181	26750578125	66094484375	7	true	1	true	4	true
75176	306921484375	665014765625	11	true	1	true	5	true
75173	36460421875	764697421875	2	true	2	true	4	true
75171	3329471875	66883734375	5	true	0	false	2	true
75170	3370687890625	683856328125	7	true	0	false	5	true
75167	93720830078125	56637453125	9	true	0	false	0	false
75165	23787798828125	6457323828125	8	true	0	false	3	true
75164	22874673828125	63081203125	9	true	2	true	5	true
75162	25765806640625	634594609375	3	true	1	true	4	true
75160	2237830859375	6140608203125	10	true	0	false	3	true
75157	3975812890625	682564375	13	true	1	true	1	true
75156	398009140625	6732528125	8	true	0	false	4	true
75154	3873981640625	672309296875	23	true	2	true	5	true
75153	33059546875	633284296875	5	true	1	true	1	true
75152	329328046875	647124375	4	true	0	false	7	true
75150	25108056640625	66017.5	4	true	1	true	24	true
75146	3961576953125	657557734375	12	true	1	true	4	true
75142	394691328125	702655625	4	true	1	true	6	true
75140	4186280078125	6672190625	4	true	1	true	4	true
75139	3733559375	6298083984375	10	true	0	false	2	true
75138	379586953125	6262709375	8	true	0	false	4	true
75136	37883328125	64738796875	20	true	1	true	10	true
75134	24455365234375	62393578125	9	true	0	false	3	true
75132	3868853515625	6366426953125	9	true	0	false	5	true
75131	3656436328125	6426471875	6	true	1	true	7	true
75130	368830546875	6516085546875	9	true	0	false	2	true
75125	3629571875	662576640625	4	true	1	true	3	true
75122	412650390625	69403296875	5	true	0	false	4	true
75120	35508203125	6473567578125	10	true	1	true	4	true
75118	4096076953125	6430899609375	15	true	0	false	6	true
75116	349663203125	6357377734375	5	true	0	false	0	false
75115	367079375	6911296875	26	true	0	false	5	true
75114	361157109375	680636171875	5	true	0	false	3	true
75110	3691773046875	6073601953125	8	true	1	true	2	true
75108	3881757421875	7161215625	13	true	0	false	3	true
75106	3474134375	6784434375	5	true	2	true	4	true
75102	41431328125	6251660546875	10	true	2	true	3	true
75100	3441846875	6241196484375	12	true	0	false	2	true
75098	3607865234375	6219380859375	24	true	0	false	4	true
75097	4233476953125	687583125	5	true	1	true	3	true
75095	142666357421875	6033157421875	10	true	0	false	3	true
75094	148725849609375	61646234375	8	true	0	false	10	true
75090	2489178466796870	5313616796875	8	true	1	true	26	true
75089	69876787109375	5331473828125	7	true	0	false	6	true
75088	805955224609375	54019296875	6	true	0	false	2	true
75084	16481130859375	5860642578125	8	true	0	false	4	true
75082	153251376953125	5745325390625	9	true	0	false	4	true
75080	3587170703125	785709453125	5	true	0	false	4	true
75078	136264501953125	5708769921875	4	true	1	true	3	true
75075	1913820703125	568725625	5	true	0	false	3	true
75074	18021939453125	5543573046875	5	true	1	true	34	true
75073	17605337890625	5647755078125	8	true	0	false	3	true
75068	377621875	791384296875	6	true	0	false	4	true
75067	50575380859375	496729609375	5	true	6	true	21	true
75066	565724072265625	49295609375	11	true	0	false	10	true
75065	41905068359375	50253109375	9	true	0	false	6	true
75063	2271438232421870	5086278515625	5	true	0	false	6	true
75061	257140185546875	4845105078125	38	true	1	true	3	true
75060	241189404296875	4912872265625	11	true	0	false	1	true
75058	3953143310546870	5174328125	4	true	0	false	3	true
75057	1.38139e+16	48300609375	9	true	1	true	3	true
75056	1126156005859370	4706901953125	8	true	0	false	2	true
75055	9819442749023430	4951873046875	15	true	0	false	1	true
75049	110937861328125	5757816796875	24	true	1	true	0	false
75048	11551736328125	56136046875	10	true	1	true	2	true
75044	144911767578125	450068984375	6	true	0	false	1	true
75041	23889509765625	67269796875	6	true	0	false	5	true
75039	28554669921875	59274859375	8	true	1	true	2	true
75038	27529423828125	5965462890625	16	true	1	true	3	true
75037	538169580078125	46435140625	7	true	0	false	2	true
75036	657476953125	47268890625	8	true	0	false	9	true
75035	3752736328125	470339296875	4	true	0	false	2	true
75031	12030283203125	54004359375	7	true	0	false	1	true
75030	125054326171875	527311875	9	true	0	false	1	true
75026	138703623046875	5438983984375	6	true	0	false	3	true
75023	24148185546875	59704203125	16	true	0	false	2	true
75022	229287890625	5925052734375	7	true	2	true	7	true
75020	25332283203125	6057700390625	7	true	0	false	7	true
75018	24733263671875	576456953125	4	true	0	false	9	true
75016	21700501953125	5852430078125	9	true	0	false	2	true
75014	2567069921875	5902803125	4	true	0	false	11	true
75012	334758984375	599825546875	4	true	1	true	3	true
75009	20180447265625	549610703125	10	true	1	true	0	false
75008	21569509765625	55639953125	15	true	0	false	0	false
75004	3266326416015620	444515546875	17	true	0	false	0	false
75003	939865234375	5293680078125	6	true	0	false	1	true
75002	1007756640625	514219765625	3	true	0	false	11	true
75000	9742111328125	54338671875	6	true	0	false	0	false
74996	8357921875	519583828125	10	true	0	false	0	false
74993	409322265625	74351390625	4	true	1	true	1	true
74992	428328671875	741333671875	4	true	0	false	5	true
74991	16676046875	536315234375	11	true	0	false	2	true
74986	4058815625	772255703125	2	true	0	false	4	true
74983	455011953125	683480234375	4	true	1	true	2	true
74982	444393125	708612265625	2	true	1	true	2	true
74981	737984814453125	4604691015625	5	true	0	false	2	true
74976	20382412109375	5992115234375	4	true	0	false	1	true
74975	47873125	6484830078125	12	true	0	false	6	true
74974	4854103125	6388158203125	24	true	2	true	6	true
74973	102457060546875	4916897265625	29	true	1	true	7	true
74972	100501904296875	4996751171875	7	true	0	false	3	true
74970	1067782421875	4729120703125	9	true	0	false	0	false
74968	12349009765625	48345.25	5	true	1	true	10	true
74966	11420232421875	5028950390625	4	true	0	false	10	true
74965	477017265625	6132805078125	22	true	1	true	1	true
74961	42936.75	577773359375	8	true	0	false	1	true
74960	4428428515625	5782773828125	5	true	0	false	1	true
74959	4144131640625	595520703125	2	true	0	false	2	true
74954	4673288671875	6403964453125	3	true	0	false	6	true
74952	460841953125	5742678125	5	true	1	true	4	true
74950	4010459765625	60512578125	5	true	0	false	1	true
74949	4583712890625	5968519921875	6	true	0	false	2	true
74948	435431171875	614322578125	18	true	0	false	1	true
74946	4728715625	561453046875	9	true	0	false	1	true
74944	45895734375	617386953125	7	true	0	false	2	true
74939	35254921875	5772858203125	14	true	0	false	0	false
74938	363913828125	589062734375	8	true	0	false	2	true
74933	4780670703125	689270234375	2	true	1	true	2	true
74931	142784970703125	5146798046875	12	true	1	true	1	true
74930	121616728515625	51277546875	7	true	0	false	0	false
74927	332502890625	5822191796875	2	true	0	false	3	true
74924	140118681640625	4807067578125	8	true	0	false	1	true
74922	455235703125	726334375	4	true	0	false	3	true
74920	22277193359375	54270765625	4	true	1	true	3	true
74918	3446088671875	6113980859375	6	true	0	false	4	true
74917	18696892578125	5277976171875	12	true	0	false	7	true
74916	19388619140625	5303775390625	19	true	0	false	0	false
74914	192988671875	520363671875	4	true	0	false	8	true
74912	154064814453125	5059936328125	4	true	0	false	1	true
74911	35615765625	5511326171875	8	true	0	false	0	false
74910	352906171875	562966875	3	true	0	false	0	false
74906	379859765625	5575828125	13	true	0	false	0	false
74902	42770203125	5507873046875	23	true	0	false	2	true
74900	3824446875	5914726171875	6	true	2	true	2	true
74898	72383486328125	48936796875	0	false	0	false	5	true
74896	4110871875	789159921875	5	true	0	false	2	true
74893	3985730078125	5802875390625	35	true	1	true	2	true
74891	33900234375	5286296484375	27	true	2	true	61	true
74890	3406670703125	531233984375	14	true	6	true	55	true
74887	2806264453125	5579480859375	15	true	0	false	7	true
74886	27392509765625	550965859375	12	true	0	false	0	false
74883	480242265625	5501735546875	16	true	0	false	3	true
74882	4908080859375	5586780078125	5	true	3	true	0	false
74878	312825390625	5935751171875	3	true	0	false	1	true
74876	3419648046875	5121965234375	4	true	0	false	8	true
74874	4525142578125	5556933203125	4	true	0	false	3	true
74873	9896065063476560	4182265234375	3	true	0	false	11	true
74872	130321484375	4098178515625	12	true	1	true	1	true
74871	2089643798828120	3915965625	21	true	0	false	1	true
74870	2195774658203120	3916114453125	24	true	0	false	1	true
74869	522934912109375	40169984375	9	true	0	false	5	true
74868	437402978515625	404935625	4	true	0	false	18	true
74866	3524030517578120	4115327734375	14	true	1	true	9	true
74863	3447525390625	399010078125	13	true	0	false	1	true
74860	5448888671875	3906819140625	8	true	1	true	9	true
74858	531672607421875	4129218359375	9	true	0	false	5	true
74856	3456104248046870	426142734375	11	true	0	false	4	true
74853	3136298095703120	3790376953125	7	true	0	false	0	false
74848	24381013671875	5476581640625	4	true	0	false	1	true
74846	433100078125	53637703125	4	true	0	false	4	true
74845	10528326171875	4527628125	4	true	0	false	2	true
74844	103854541015625	43552203125	4	true	0	false	6	true
74842	1254162109375	4425270703125	14	true	1	true	0	false
74838	4456094921875	737724453125	1	true	0	false	6	true
74837	1.2e+16	3451700390625	16	true	1	true	2	true
74836	5169664916992180	33350984375	1	true	0	false	7	true
74835	3470560302734370	36081578125	10	true	1	true	12	true
74834	394605126953125	3538543359375	7	true	2	true	8	true
74832	484116796875	5743518359375	5	true	1	true	4	true
74831	31827060546875	345610625	3	true	0	false	8	true
74830	3145122314453120	3493080078125	18	true	0	false	0	false
74825	34432587890625	3334491015625	5	true	1	true	0	false
74824	2111706787109370	3263907421875	11	true	1	true	2	true
74819	1456550048828120	36089515625	0	false	0	false	15	true
74818	179537109375	3626721875	11	true	0	false	1	true
74817	43774453125	31967234375	4	true	0	false	9	true
74816	34167177734375	312392578125	8	true	0	false	0	false
74815	2.01745e+16	3117237890625	7	true	1	true	1	true
74808	4714864453125	734008203125	1	true	0	false	1	true
74806	560736181640625	4287257421875	2	true	0	false	7	true
74800	86242216796875	4373859765625	4	true	0	false	7	true
74798	4396935546875	6463894921875	4	true	0	false	4	true
74797	304191875	5589413671875	3	true	0	false	1	true
74796	32158892578125	56498625	7	true	0	false	0	false
74791	668702490234375	36139203125	2	true	0	false	0	false
74790	53720185546875	350394609375	1	true	0	false	5	true
74788	70518583984375	3426499609375	7	true	0	false	1	true
74784	482410859375	5389046484375	8	true	0	false	1	true
74782	5654673828125	3743626171875	2	true	0	false	7	true
74781	4299709765625	5166688671875	6	true	0	false	0	false
74780	4053021875	528981171875	4	true	0	false	2	true
74779	4466655859375	529460625	7	true	0	false	1	true
74775	2865015234375	529140625	19	true	0	false	1	true
74774	3026069921875	527280859375	2	true	1	true	17	true
74772	26584671875	5333398046875	2	true	0	false	1	true
74770	31276458984375	5048251171875	5	true	0	false	1	true
74766	1996045703125	5062291015625	4	true	0	false	0	false
74764	93672353515625	418193359375	14	true	14	true	0	false
74762	4850466796875	7140415625	3	true	1	true	2	true
74757	486431015625	5032584375	2	true	2	true	3	true
74756	4950070703125	482220234375	4	true	8	true	1	true
74754	4715176171875	4880663671875	16	true	1	true	1	true
74751	467913984375	5104354296875	1	true	0	false	2	true
74742	4348664855957030	3035888671875	104	true	1	true	53	true
74738	75440234375	4087882421875	5	true	0	false	4	true
74736	1691528125	4612362890625	4	true	0	false	2	true
74733	394004453125	4808458984375	7	true	0	false	4	true
74732	3872812109375	4739519921875	6	true	1	true	8	true
74731	384526484375	5115647265625	2	true	0	false	1	true
74730	3961901171875	496258515625	22	true	0	false	0	false
74728	4065868359375	474130703125	32	true	0	false	2	true
74724	4260030078125	4823740625	5	true	0	false	1	true
74722	3582304296875	4945856640625	1	true	0	false	0	false
74719	3953544921875	4543637890625	19	true	0	false	1	true
74718	3867719140625	460001015625	29	true	1	true	3	true
74715	87301416015625	365018828125	2	true	0	false	1	true
74714	935634765625	3462600390625	2	true	0	false	0	false
74712	107982197265625	3594269921875	4	true	0	false	0	false
74711	115044013671875	3233179296875	1	true	45	true	0	false
74710	10714328125	31894673828125	9	true	0	false	1	true
74708	97127763671875	3262035546875	0	false	0	false	8	true
74707	83639375	31571958984375	4	true	0	false	0	false
74704	870527734375	336161328125	4	true	0	false	6	true
74702	84670986328125	3790674609375	3	true	0	false	10	true
74696	210505859375	4835051171875	0	false	0	false	1	true
74695	12734548828125	46177453125	0	false	0	false	2	true
74693	14870984375	4459222265625	6	true	0	false	0	false
74692	1357451953125	431253984375	12	true	0	false	3	true
74689	4305419140625	46151265625	22	true	1	true	1	true
74688	444711171875	47281359375	5	true	0	false	0	false
74685	4280340625	437954609375	27	true	0	false	1	true
74684	42537640625	44825890625	22	true	0	false	2	true
74681	25812466796875	491411796875	11	true	1	true	13	true
74680	2446205078125	4831637890625	9	true	1	true	0	false
74678	27226279296875	4900570703125	14	true	1	true	0	false
74677	23584337890625	493524609375	8	true	2	true	8	true
74673	19180677734375	4733419140625	1	true	0	false	2	true
74670	26555283203125	5153366796875	20	true	0	false	0	false
74669	3331915625	5001425390625	6	true	0	false	2	true
74667	141295302734375	3839046875	2	true	0	false	10	true
74666	151554208984375	3680369921875	15	true	0	false	1	true
74665	172353046875	3916799609375	21	true	1	true	2	true
74664	159670400390625	40124015625	7	true	0	false	1	true
74658	453626328125	495706171875	5	true	0	false	2	true
74657	24551771484375	5247698828125	4	true	0	false	1	true
74654	29403623046875	28072931640625	3	true	2	true	5	true
74652	17092998046875	3714416796875	13	true	1	true	3	true
74651	3684109375	4622449609375	5	true	0	false	3	true
74648	439235302734375	29158287109375	17	true	0	false	0	false
74646	3243376171875	469259609375	5	true	0	false	0	false
74644	125356845703125	3552354296875	15	true	0	false	1	true
74643	1810823828125	41802.75	3	true	1	true	1	true
74639	22600490234375	45509.5	3	true	1	true	6	true
74638	2201919921875	446683828125	15	true	1	true	2	true
74637	21176580078125	4029399609375	8	true	0	false	7	true
74636	217072109375	415381640625	3	true	0	false	5	true
74635	19779546875	4420751953125	1	true	1	true	0	false
74632	24196736328125	4469764453125	13	true	0	false	0	false
74627	353807421875	460603359375	2	true	2	true	0	false
74626	3406151953125	44935.25	4	true	1	true	1	true
74625	354934375	42587203125	14	true	1	true	1	true
74621	4813266015625	3536519140625	13	true	1	true	7	true
74620	492651875	3530126953125	16	true	2	true	0	false
74619	4759549609375	371329765625	2	true	0	false	2	true
74617	4781317578125	3956297265625	3	true	0	false	1	true
74614	4588789453125	405860859375	3	true	1	true	2	true
74613	4745073046875	4227981640625	10	true	0	false	0	false
74610	4818079296875	448928046875	3	true	2	true	2	true
74606	292484140625	4602383203125	1	true	0	false	0	false
74605	155321376953125	341919609375	4	true	0	false	1	true
74603	1281090234375	23151619140625	2	true	0	false	17	true
74602	131078115234375	224637421875	15	true	1	true	1	true
74600	1416329296875	2242161328125	13	true	0	false	1	true
74599	2592480859375	4295637109375	1	true	0	false	23	true
74598	2577683203125	427192265625	1	true	0	false	25	true
74596	26193947265625	4399230859375	19	true	1	true	2	true
74594	12242587890625	2113619921875	10	true	0	false	4	true
74592	136788828125	2404116015625	0	false	0	false	5	true
74590	27281232421875	4193434375	10	true	1	true	2	true
74589	4025182421875	414013671875	1	true	0	false	0	false
74586	14626875	26058044921875	3	true	0	false	0	false
74585	150157392578125	29053271484375	4	true	0	false	1	true
74584	124824716796875	29151947265625	6	true	0	false	0	false
74576	3787342578125	4328720703125	3	true	0	false	1	true
74574	23411099609375	3906353125	1	true	0	false	1	true
74572	4754360546875	3278669921875	3	true	0	false	0	false
74571	17952248046875	3074065625	3	true	0	false	8	true
74570	15983986328125	3039989453125	8	true	0	false	0	false
74567	1973985546875	385024765625	10	true	0	false	0	false
74566	21170380859375	3666832421875	6	true	0	false	0	false
74562	261239453125	4022905859375	1	true	1	true	0	false
74561	2404744384765620	2476165234375	19	true	2	true	9	true
74560	21402548828125	2419855859375	2	true	1	true	7	true
74559	308386669921875	25685333984375	0	false	0	false	3	true
74556	8408978881835930	243852734375	8	true	0	false	2	true
74555	449352392578125	24071373046875	11	true	1	true	1	true
74554	3376943603515620	23690765625	18	true	0	false	0	false
74551	91801015625	2599576171875	14	true	1	true	4	true
74550	7515462890625	25000701171875	9	true	1	true	2	true
74548	633658642578125	26344537109375	1	true	0	false	13	true
74546	635348974609375	24119859375	1	true	0	false	9	true
74544	543962744140625	27580.5	4	true	1	true	1	true
74541	817910009765625	28409080078125	14	true	2	true	11	true
74540	98715224609375	2780501953125	9	true	0	false	4	true
74534	60843798828125	21793228515625	14	true	1	true	0	false
74532	2337130859375	4219424609375	6	true	1	true	14	true
74530	115687470703125	2548697265625	4	true	5	true	0	false
74529	2924047265625	4142297265625	7	true	0	false	2	true
74526	4277346484375	3767791015625	2	true	0	false	0	false
74524	122481279296875	27004328125	0	false	0	false	11	true
74522	40480.25	3681560546875	9	true	0	false	0	false
74521	37083171875	380751328125	22	true	1	true	81	true
74520	36773796875	3829673046875	13	true	1	true	75	true
74518	354747890625	3987905859375	6	true	0	false	5	true
74515	20179458984375	345666484375	16	true	0	false	1	true
74511	368921923828125	2031414453125	3	true	0	false	0	false
74510	1918832275390620	18083888671875	3	true	0	false	2	true
74507	19441890625	32076001953125	2	true	0	false	0	false
74504	971002734375	2059070703125	15	true	1	true	2	true
74503	454221171875	31327521484375	5	true	0	false	0	false
74502	4476237109375	33498015625	16	true	0	false	0	false
74499	3408662109375	3094876171875	14	true	0	false	0	false
74498	346468671875	32562634765625	0	false	1	true	27	true
74496	3632430078125	3286800390625	1	true	1	true	0	false
74495	32007673828125	28033548828125	8	true	0	false	0	false
74492	3251774609375	340960703125	3	true	0	false	0	false
74490	3731075390625	27754146484375	9	true	1	true	0	false
74489	329751171875	3615116015625	1	true	0	false	0	false
74486	39494109375	298670859375	7	true	0	false	0	false
74483	16418919921875	1959905859375	21	true	0	false	0	false
74482	15799701171875	19491640625	12	true	0	false	0	false
74481	17105744140625	160189296875	16	true	1	true	3	true
74480	163074970703125	16735677734375	9	true	0	false	0	false
74479	17278880859375	173118046875	11	true	0	false	1	true
74478	18201462890625	18039703125	6	true	0	false	3	true
74477	135909892578125	18111345703125	0	false	1	true	9	true
74476	14165224609375	1692760546875	12	true	0	false	1	true
74474	13093853515625	1675986328125	9	true	1	true	0	false
74471	150397333984375	18468208984375	24	true	1	true	21	true
74465	2848996875	351456484375	20	true	1	true	3	true
74464	27250607421875	364606171875	0	false	0	false	6	true
74462	131431455078125	13960015625	3	true	0	false	7	true
74461	29858662109375	32468138671875	1	true	0	false	0	false
74458	1698197265625	2194182421875	16	true	1	true	1	true
74454	138456884765625	115468076171875	1	true	0	false	9	true
74453	1554852734375	141164892578125	1	true	1	true	7	true
74449	237811953125	32676759765625	2	true	2	true	0	false
74448	2315935546875	353521796875	2	true	0	false	0	false
74446	4178280078125	28415123046875	0	false	0	false	2	true
74441	351456103515625	149786630859375	7	true	0	false	1	true
74440	3238759521484370	145650693359375	5	true	0	false	0	false
74438	516940185546875	14286814453125	14	true	0	false	7	true
74437	398168701171875	127404482421875	2	true	1	true	5	true
74436	359481005859375	118135478515625	12	true	1	true	3	true
74434	354190576171875	109221708984375	11	true	1	true	13	true
74430	166251220703125	13086802734375	0	false	1	true	0	false
74428	1835234619140620	11087283203125	16	true	1	true	0	false
74426	17525373046875	25221.5	10	true	0	false	2	true
74425	76578505859375	141520947265625	9	true	0	false	20	true
74424	72162763671875	125174404296875	12	true	0	false	6	true
74422	3475048046875	26546681640625	9	true	1	true	0	false
74419	9384187622070310	8645326171875	14	true	1	true	1	true
74418	2026680908203120	91966162109375	13	true	0	false	1	true
74416	4713609924316400	78019345703125	8	true	1	true	0	false
74411	776302099609375	8165763671875	7	true	0	false	0	false
74410	714191064453125	745893994140625	4	true	0	false	2	true
74409	4616849609375	77439453125	4	true	0	false	2	true
74405	111719609375	11784201171875	4	true	2	true	34	true
74404	12104150390625	1164526953125	7	true	0	false	0	false
74402	122387021484375	95530830078125	19	true	1	true	0	false
74400	9739189453125	96383037109375	3	true	0	false	3	true
74397	368855625	25953060546875	31	true	0	false	0	false
74396	3728767578125	24602708984375	11	true	1	true	0	false
74394	3655460546875	2323632421875	1	true	0	false	11	true
74391	235268828125	29101666015625	7	true	0	false	0	false
74390	2353283203125	2799499609375	8	true	1	true	0	false
74389	24440740234375	22781234375	23	true	1	true	1	true
74388	2406034375	24304474609375	1	true	0	false	11	true
74386	25015560546875	28471404296875	1	true	0	false	2	true
74384	26192494140625	26830509765625	7	true	1	true	0	false
74383	4342241796875	2114522265625	10	true	0	false	1	true
74382	4235391796875	2138825390625	20	true	0	false	0	false
74380	2652003515625	2998896484375	4	true	1	true	0	false
74378	22809505859375	30114798828125	4	true	0	false	6	true
74376	28062744140625	29654716796875	18	true	1	true	4	true
74374	437179296875	20354921875	19	true	0	false	0	false
74373	4294246875	245593984375	6	true	0	false	0	false
74372	44903171875	242318515625	15	true	0	false	1	true
74368	467684140625	22743326171875	2	true	1	true	1	true
74366	4874226171875	21890908203125	0	false	1	true	16	true
74364	222171171875	21598001953125	1	true	1	true	11	true
74362	486399765625	24895220703125	4	true	0	false	1	true
74360	2334273046875	26538875	3	true	0	false	10	true
74356	210516015625	270251484375	1	true	0	false	0	false
74352	205670390625	2373102734375	1	true	0	false	0	false
74348	27952072265625	21282279296875	1	true	0	false	0	false
74346	398418984375	21877658203125	0	false	0	false	3	true
74337	101960810546875	13935775390625	32	true	18	true	2	true
74336	103716142578125	1278013671875	4	true	0	false	0	false
74334	120553017578125	13597287109375	10	true	1	true	0	false
74330	754871630859375	56480810546875	6	true	0	false	0	false
74327	161843427734375	720807275390625	0	false	0	false	9	true
74326	157416376953125	9453525390625	0	false	0	false	1	true
74320	4603651953125	2673759765625	82	true	1	true	31	true
74319	3525330078125	11710712890625	26	true	1	true	2	true
74318	361189296875	107038662109375	11	true	0	false	0	false
74316	340122421875	122913837890625	9	true	0	false	0	false
74315	333006875	107695498046875	8	true	0	false	0	false
74314	33853046875	11159796875	11	true	1	true	0	false
74311	379258984375	11822564453125	19	true	0	false	0	false
74310	384726953125	10784298828125	21	true	0	false	0	false
74309	3510544921875	1652935546875	1	true	0	false	6	true
74308	3745507421875	144166201171875	8	true	0	false	0	false
74305	4383162890625	17277255859375	6	true	0	false	0	false
74304	4129923046875	1679187109375	9	true	0	false	0	false
74302	4353634765625	159669462890625	12	true	0	false	0	false
74296	3241184375	126725927734375	0	false	0	false	10	true
74293	665965771484375	26892177734375	17	true	1	true	8	true
74292	620692138671875	220440234375	5	true	1	true	3	true
74290	50246083984375	2146247802734370	0	false	0	false	10	true
74289	3896814453125	1.38738e+16	11	true	0	false	0	false
74288	2754805908203120	2179670654296870	14	true	0	false	2	true
74287	8467130859375	3860701416015620	13	true	0	false	2	true
74283	967108203125	641146484375	6	true	0	false	1	true
74282	113609873046875	465853955078125	3	true	0	false	18	true
74280	19018013671875	1011494140625	12	true	0	false	0	false
74278	122425869140625	683750341796875	17	true	0	false	0	false
74273	20231525390625	140235849609375	0	false	1	true	0	false
74272	17930275390625	127169658203125	3	true	0	false	6	true
74269	1500998046875	47497763671875	15	true	0	false	0	false
74268	143626044921875	473868115234375	14	true	0	false	0	false
74266	142019248046875	403018017578125	11	true	0	false	3	true
74263	2234741015625	16313658203125	0	false	0	false	13	true
74259	2473948828125	93173154296875	3	true	1	true	60	true
74258	25970640625	1029828125	6	true	0	false	0	false
74254	2489171484375	656751220703125	18	true	1	true	6	true
74252	23431654296875	681465576171875	14	true	0	false	0	false
74250	16014783203125	210358740234375	15	true	0	false	0	false
74249	22381724609375	12174212890625	2	true	0	false	0	false
74245	3029279296875	1302366015625	13	true	1	true	0	false
74243	31249333984375	784480517578125	4	true	1	true	2	true
74242	29817552734375	9161103515625	17	true	0	false	1	true
74241	3363291796875	86817158203125	11	true	1	true	1	true
74237	3160438671875	1644383984375	1	true	0	false	0	false
74235	21098515625	695327392578125	1	true	0	false	6	true
74233	3701061328125	3534165771484370	8	true	0	false	0	false
74232	3667153125	519054833984375	8	true	0	false	0	false
74231	38093484375	32453359375	12	true	0	false	0	false
74230	39966234375	31091884765625	16	true	0	false	0	false
74223	4573644140625	108187470703125	9	true	0	false	0	false
74222	450827421875	97303681640625	24	true	1	true	0	false
74221	420863125	1331702734375	12	true	0	false	0	false
74220	42216734375	12377078125	8	true	0	false	3	true
74217	4395870703125	64603291015625	14	true	0	false	0	false
74216	4397576171875	70181796875	8	true	0	false	0	false
74214	4288508984375	798694580078125	7	true	0	false	0	false
74212	44734890625	53494990234375	24	true	0	false	0	false
74210	4404934765625	3997813720703120	51	true	1	true	0	false
74206	4474657421875	2967315673828120	29	true	0	false	0	false
74202	381982109375	671702880859375	19	true	1	true	0	false
74196	2809816796875	5860126953125	5	true	0	false	0	false
74195	4950476953125	4345953125	15	true	0	false	0	false
74194	4872092578125	671157421875	12	true	0	false	1	true
74187	3039825390625	168397607421875	20	true	0	false	0	false
74186	312357265625	3032179443359370	36	true	0	false	21	true
74185	268205859375	306065185546875	17	true	1	true	1	true
74184	25833541015625	2134980224609370	21	true	0	false	4	true
74183	2270566015625	8700646362304680	8	true	0	false	0	false
74182	22026185546875	1.76966e+16	17	true	0	false	0	false
74181	20151798828125	8352543334960930	21	true	0	false	10	true
74180	20600119140625	1719781005859370	6	true	0	false	1	true
74179	181579609375	223128173828125	38	true	1	true	12	true
74178	1903963671875	1.93661e+16	17	true	0	false	0	false
74172	28391515625	316673681640625	11	true	0	false	0	false
74165	1128009375	6998995971679680	14	true	0	false	0	false
74163	4257153125	22571669921875	12	true	0	false	0	false
74162	40713109375	1624485595703120	4	true	0	false	0	false
