# Supplementary material for: A Novel Liquid Biopsy Method Based on Specific Combinations of Vesicular Markers Allows Us to Discriminate Prostate Cancer from Hyperplasia
Source: Cells. 2024 Jul 31;13(15):1286. doi: 10.3390/cells13151286 (PMC11311686; doi:10.3390/cells13151286)
Supplement: Supplementary file 1 [file cells-13-01286-s001.zip › Dataset S1-Raw data CODI BiliGeCT Prostata/Raw data CODI BiliGeCT Prostata/100223_STAT3_Cyclin_D1_IIIexp_PR20-18__P1-2__counting_scatter.xlsx]

## Sheet: 100223_STAT3_Cyclin_D1_IIIexp_P
counting parameters
radius (nm)	300
bin width (nm)	20
locs in bin threshold	1
active channels
channel name	channel reference	min	max
Channel 0	ch0	1	10000000
Channel 1	ch1	1	10000000
Channel 2	ch2	1	10000000
clusters are positive for a channel if their counts fall within min (inclusive) and max (exclusive) for that channel
	population phenotypes	number of clusters
triple positive	Channel 0, Channel 1, Channel 2	150
double positive	Channel 0, Channel 1	47
double positive	Channel 0, Channel 2	300
double positive	Channel 1, Channel 2	1
single positive	Channel 0	109
single positive	Channel 1	1
single positive	Channel 2	7
	total positive clusters	615
4 clusters were negative for every channel
all positive clusters are listed here
columns show counts and positivity for channels with thresholds switched on
to see the full data including negative clusters please export a csv from the counting histogram rather than the counting scatter plot
cluster id	centroid x (nm)	centroid y (nm)	count for Channel 0	positive for Channel 0	count for Channel 1	positive for Channel 1	count for Channel 2	positive for Channel 2
61429	3982424072265620	701573359375	14	true	0	false	5	true
61428	3768870849609370	714832265625	15	true	0	false	4	true
61425	59368154296875	746654453125	12	true	1	true	13	true
61424	520171142578125	748711953125	5	true	6	true	5	true
61423	342052099609375	72250609375	12	true	0	false	8	true
61420	519368505859375	759519140625	10	true	2	true	4	true
61419	3899500732421870	74296640625	22	true	0	false	8	true
61417	312651220703125	708824453125	10	true	1	true	8	true
61414	584811376953125	70338	18	true	1	true	8	true
61412	244824072265625	73476515625	7	true	0	false	12	true
61410	3897529296875	690692578125	19	true	0	false	2	true
61408	432529736328125	733964609375	8	true	2	true	8	true
61407	19074599609375	695603671875	21	true	3	true	13	true
61404	878871337890625	6905459375	10	true	2	true	3	true
61403	56692001953125	733820859375	17	true	0	false	9	true
61401	652633154296875	766316015625	25	true	1	true	9	true
61400	63724404296875	76652625	30	true	1	true	13	true
61399	57665947265625	723789375	9	true	1	true	6	true
61398	5080587890625	715888515625	11	true	0	false	5	true
61396	27968369140625	69053546875	8	true	1	true	11	true
61395	82317373046875	7741015625	16	true	0	false	8	true
61394	93080732421875	779200234375	10	true	1	true	8	true
61393	75955576171875	7941796875	53	true	0	false	3	true
61392	7404509765625	79389.25	51	true	1	true	7	true
61391	33230595703125	75780578125	10	true	0	false	4	true
61386	810676513671875	76268640625	10	true	2	true	9	true
61384	604762158203125	767821171875	26	true	0	false	7	true
61383	69483935546875	726238359375	24	true	0	false	2	true
61382	6549462890625	718295625	6	true	1	true	12	true
61379	96825927734375	78552375	9	true	0	false	7	true
61378	105161826171875	789271015625	5	true	1	true	13	true
61375	624642236328125	77677234375	9	true	1	true	6	true
61372	8659220703125	790787265625	19	true	0	false	9	true
61367	674507470703125	785498203125	16	true	0	false	1	true
61362	656465625	73546625	10	true	0	false	10	true
61359	813769140625	746307109375	12	true	0	false	13	true
61358	81340380859375	7374496875	24	true	0	false	2	true
61356	350799951171875	76951296875	4	true	0	false	8	true
61354	54129228515625	779758125	13	true	0	false	5	true
61352	72760341796875	7494865625	13	true	1	true	7	true
61347	1231255126953120	756071875	15	true	0	false	8	true
61346	15379306640625	731209453125	7	true	0	false	8	true
61343	134283310546875	756862265625	14	true	0	false	30	true
61342	136287578125	766482890625	6	true	0	false	17	true
61341	8203489379882810	745686796875	10	true	0	false	7	true
61339	12322275390625	773320078125	16	true	0	false	2	true
61337	15096177734375	736622890625	19	true	0	false	7	true
61336	1547546875	73393	18	true	0	false	5	true
61335	155590419921875	74493109375	6	true	1	true	9	true
61333	1466393359375	76168484375	9	true	0	false	5	true
61330	9367201171875	75176234375	10	true	1	true	5	true
61328	127728798828125	780770390625	9	true	0	false	11	true
61326	122867412109375	75585796875	6	true	0	false	8	true
61323	107347255859375	743940078125	11	true	0	false	4	true
61322	103783017578125	731098828125	5	true	0	false	4	true
61320	94555458984375	74019296875	11	true	1	true	6	true
61318	119584677734375	787002890625	6	true	0	false	7	true
61316	11114619140625	755479375	14	true	0	false	3	true
61310	127654052734375	792026953125	27	true	0	false	4	true
61308	11119849609375	7690509375	18	true	0	false	2	true
61307	83500537109375	720818203125	9	true	0	false	4	true
61303	128012080078125	73775125	31	true	0	false	4	true
61302	11853	73157578125	8	true	0	false	9	true
61299	17877224609375	73903734375	9	true	1	true	13	true
61298	177720703125	74516328125	27	true	0	false	6	true
61297	1685073046875	761201484375	16	true	0	false	4	true
61296	1738934765625	7671471875	64	true	1	true	13	true
61294	183589921875	75038328125	13	true	0	false	6	true
61293	16731568359375	745266796875	10	true	0	false	6	true
61291	19517537109375	733900703125	13	true	1	true	7	true
61285	14124767578125	784176640625	12	true	0	false	8	true
61284	153228447265625	782126875	9	true	0	false	7	true
61280	456170166015625	77444.5	8	true	0	false	11	true
61279	543187255859375	67012609375	16	true	0	false	2	true
61278	514054736328125	667545078125	13	true	1	true	5	true
61277	1382890625	722208828125	13	true	0	false	2	true
61276	143843125	71749.5	13	true	1	true	3	true
61274	8288782348632810	700182578125	13	true	0	false	5	true
61273	390306494140625	640064375	10	true	0	false	5	true
61272	3284086181640620	65138796875	7	true	0	false	14	true
61271	51184599609375	680450703125	15	true	1	true	5	true
61266	1007965234375	713087421875	11	true	1	true	7	true
61264	5114435546875	6545560546875	8	true	2	true	8	true
61259	3838334228515620	7938509375	20	true	0	false	3	true
61256	69860751953125	70626265625	40	true	0	false	5	true
61255	21015603515625	7421484375	9	true	0	false	4	true
61254	21628533203125	73116140625	16	true	0	false	6	true
61250	794762744140625	697556328125	25	true	0	false	1	true
61249	3721148193359370	673033828125	8	true	1	true	6	true
61248	2996577880859370	666930625	10	true	1	true	8	true
61247	2385313720703120	67450265625	12	true	0	false	5	true
61245	1.10431e+16	6740103125	10	true	1	true	4	true
61239	9748634643554680	71212515625	8	true	1	true	9	true
61238	156031640625	711758671875	11	true	0	false	0	false
61235	17633279296875	728169375	11	true	2	true	4	true
61234	16555759765625	717948984375	4	true	0	false	8	true
61227	2014087646484370	6425463671875	8	true	0	false	5	true
61225	124774111328125	7176596875	10	true	0	false	3	true
61223	1963857421875	752405546875	6	true	0	false	7	true
61222	20604330078125	76308046875	6	true	2	true	4	true
61218	7380629272460930	632126015625	9	true	1	true	4	true
61217	90248232421875	67516734375	18	true	0	false	5	true
61216	91640087890625	6879084375	8	true	2	true	6	true
61214	102722041015625	703789921875	10	true	0	false	7	true
61212	104437236328125	69398.5	13	true	0	false	5	true
61211	93104609375	66820	10	true	1	true	6	true
61209	1663174609375	73275390625	12	true	1	true	3	true
61206	716902392578125	678332109375	5	true	0	false	2	true
61205	17244740234375	710466171875	12	true	0	false	2	true
61204	1687216015625	705978671875	14	true	1	true	4	true
61201	100528095703125	6697953125	12	true	0	false	3	true
61199	17074923828125	785809765625	8	true	0	false	11	true
61198	17872115234375	777325546875	7	true	2	true	4	true
61197	140403564453125	68874734375	6	true	0	false	6	true
61196	133950244140625	672424140625	8	true	0	false	9	true
61194	12783068359375	693924921875	7	true	0	false	6	true
61193	19032505859375	773572265625	6	true	1	true	11	true
61192	20163119140625	772609921875	17	true	0	false	6	true
61188	16774392578125	77390265625	7	true	0	false	7	true
61184	19413126953125	786439296875	7	true	1	true	8	true
61179	11404328125	678709453125	6	true	0	false	4	true
61176	1.78588e+16	623730546875	8	true	0	false	9	true
61175	111714638671875	6668921875	8	true	0	false	2	true
61173	157351494140625	705123046875	21	true	2	true	2	true
61170	1885186328125	723710625	11	true	3	true	2	true
61168	21700783203125	77543390625	5	true	0	false	6	true
61167	2669962890625	6151433984375	47	true	1	true	45	true
61165	18829111328125	6911759375	12	true	0	false	5	true
61164	19933865234375	701932578125	36	true	1	true	3	true
61163	20701158203125	71474015625	9	true	1	true	3	true
61154	23616388671875	760161484375	4	true	0	false	5	true
61152	4881558532714840	655924609375	19	true	0	false	4	true
61151	22749552734375	703530625	10	true	0	false	11	true
61150	21917443359375	706569296875	15	true	1	true	2	true
61149	96796435546875	777886875	9	true	0	false	7	true
61148	189257666015625	776498515625	4	true	0	false	7	true
61145	151670947265625	789437578125	9	true	0	false	6	true
61140	952344921875	6497789453125	8	true	0	false	2	true
61139	26702287109375	7555465625	6	true	0	false	6	true
61138	27316046875	741508515625	6	true	0	false	5	true
61134	26753119140625	7325109375	14	true	0	false	3	true
61133	64256806640625	6498003515625	10	true	0	false	7	true
61130	120532734375	707764921875	10	true	1	true	2	true
61129	2869603515625	742590234375	6	true	0	false	8	true
61128	29783642578125	736471875	27	true	0	false	3	true
61126	30466056640625	752279296875	8	true	1	true	4	true
61124	28414529296875	751834375	5	true	0	false	8	true
61122	28354029296875	732610625	14	true	1	true	2	true
61118	315331171875	73187.75	12	true	0	false	5	true
61117	2412607421875	784363125	42	true	0	false	2	true
61116	25520482421875	786635234375	13	true	0	false	9	true
61114	26542595703125	77978484375	9	true	0	false	6	true
61113	28597884765625	784545390625	9	true	1	true	5	true
61112	28624388671875	76593609375	9	true	1	true	4	true
61110	2961625390625	764842109375	9	true	0	false	3	true
61103	196187421875	6753234375	8	true	1	true	3	true
61102	20967404296875	684611171875	10	true	0	false	0	false
61100	204272421875	66275828125	9	true	0	false	2	true
61097	234521171875	738609609375	5	true	1	true	8	true
61095	82033291015625	636681015625	10	true	0	false	3	true
61094	748955224609375	6393240625	13	true	2	true	4	true
61091	26056640625	601719453125	12	true	0	false	4	true
61090	1.48187e+16	5965118359375	7	true	0	false	7	true
61089	1.10026e+16	5755054296875	9	true	0	false	8	true
61088	6535682983398430	5769759765625	13	true	0	false	2	true
61087	2433313720703120	5766021484375	7	true	0	false	9	true
61084	2324290234375	7921740625	4	true	1	true	9	true
61082	1.70548e+16	5573800390625	7	true	0	false	0	false
61078	4467915344238280	5646169140625	13	true	0	false	1	true
61074	1904555859375	65706921875	9	true	0	false	7	true
61073	2966463671875	7915265625	9	true	0	false	1	true
61071	56339765625	612995703125	8	true	0	false	4	true
61070	558488623046875	6278467578125	7	true	0	false	2	true
61069	446876416015625	6043696484375	5	true	0	false	1	true
61064	3961159912109370	567436796875	10	true	0	false	2	true
61062	24175.25	725993984375	4	true	1	true	4	true
61060	387850390625	61967109375	8	true	1	true	2	true
61057	786195166015625	6018746484375	6	true	0	false	2	true
61055	105721064453125	6398349609375	8	true	1	true	2	true
61054	112555595703125	6264076171875	6	true	0	false	2	true
61050	3000794921875	5968784375	7	true	2	true	4	true
61048	2608117578125	722781875	3	true	0	false	1	true
61047	24500916015625	712398125	7	true	0	false	6	true
61046	2463089453125	699976328125	7	true	2	true	6	true
61043	30992978515625	77051875	5	true	0	false	2	true
61041	23179146484375	71525484375	8	true	1	true	6	true
61038	577440283203125	568337109375	19	true	0	false	1	true
61036	3221244140625	77962296875	9	true	1	true	4	true
61034	753621875	6214353125	11	true	0	false	3	true
61030	28447705078125	71490921875	1	true	0	false	5	true
61028	2658415625	7001578125	8	true	0	false	3	true
61026	156034912109375	67059421875	6	true	1	true	4	true
61024	24327431640625	686645703125	8	true	1	true	3	true
61022	34258515625	762678984375	15	true	0	false	1	true
61019	1331103125	647321640625	3	true	0	false	2	true
61018	13912998046875	631998359375	5	true	0	false	3	true
61017	13364359375	6133807421875	9	true	0	false	1	true
61012	323808515625	7886184375	3	true	0	false	4	true
61007	353576015625	768325625	13	true	1	true	0	false
61004	32534705078125	74507890625	4	true	1	true	5	true
61003	23382732421875	619594765625	17	true	1	true	34	true
61002	23593421875	6067961328125	10	true	0	false	10	true
61001	20666015625	6385293359375	3	true	1	true	2	true
61000	19274494140625	6448358203125	15	true	1	true	4	true
60998	24330068359375	6037466796875	11	true	6	true	2	true
60996	2255509765625	628487578125	9	true	0	false	2	true
60992	28943640625	6952309375	17	true	0	false	0	false
60988	176734453125	644562578125	10	true	0	false	0	false
60987	105837998046875	6068175390625	9	true	1	true	1	true
60985	3218972412109370	5377376171875	8	true	2	true	2	true
60982	47298115234375	586016171875	7	true	0	false	3	true
60981	65223642578125	586546796875	8	true	1	true	2	true
60978	8297302734375	576599765625	11	true	1	true	1	true
60977	353166640625	7311484375	6	true	1	true	5	true
60976	3422255078125	71950375	1	true	1	true	6	true
60974	325102890625	715530078125	7	true	0	false	2	true
60973	3214734765625	7024765625	17	true	0	false	9	true
60972	32538662109375	69160953125	12	true	0	false	5	true
60970	340746796875	70017703125	4	true	0	false	2	true
60966	342870859375	7808465625	12	true	0	false	2	true
60962	22858125	5971041015625	6	true	2	true	8	true
60960	4527065124511710	548210546875	15	true	1	true	2	true
60958	22505212890625	681310859375	5	true	1	true	6	true
60956	33068390625	677923671875	8	true	2	true	2	true
60955	134201083984375	59251671875	8	true	0	false	2	true
60954	1393867578125	578665390625	3	true	9	true	0	false
60952	119616591796875	597559296875	5	true	1	true	0	false
60949	17295865234375	6306856640625	8	true	0	false	2	true
60947	117616728515625	5815388671875	4	true	1	true	1	true
60945	23507607421875	523808125	5	true	0	false	3	true
60944	1.22788e+16	5175838671875	8	true	1	true	3	true
60941	3557906640625	71788828125	11	true	0	false	3	true
60940	367273359375	715474609375	7	true	0	false	6	true
60937	2204409912109370	5060416015625	6	true	0	false	3	true
60936	308189794921875	494556953125	10	true	0	false	4	true
60935	1.5727e+16	4874617578125	13	true	0	false	2	true
60930	337528359375	6581259375	6	true	1	true	1	true
60929	39427609375	71455515625	28	true	1	true	6	true
60928	38145203125	71241734375	8	true	0	false	3	true
60926	16886787109375	6582146875	7	true	1	true	4	true
60924	389684453125	69857171875	5	true	1	true	3	true
60921	254164296875	651295078125	38	true	0	false	0	false
60920	24829015625	6381083203125	6	true	0	false	4	true
60917	397418359375	74814125	3	true	1	true	6	true
60916	3741957421875	75936953125	2	true	0	false	4	true
60915	35994296875	77865671875	2	true	0	false	3	true
60912	3860459375	76768359375	3	true	0	false	2	true
60910	383745390625	738022578125	5	true	1	true	6	true
60909	2675807421875	68453484375	30	true	0	false	5	true
60904	3569147265625	75356890625	8	true	0	false	6	true
60902	162470205078125	615881484375	6	true	0	false	1	true
60901	26640662109375	633421640625	14	true	0	false	2	true
60900	259059375	6384209375	16	true	1	true	2	true
60896	3972933203125	727999140625	2	true	1	true	5	true
60895	18187328125	6085106640625	2	true	1	true	18	true
60893	551629833984375	503632109375	12	true	1	true	1	true
60892	530149267578125	4919116015625	6	true	1	true	9	true
60888	2896816015625	667593984375	6	true	0	false	1	true
60886	561689990234375	5192018359375	6	true	0	false	2	true
60884	27736236328125	642414921875	16	true	4	true	2	true
60882	325045546875	6411567578125	6	true	0	false	1	true
60881	2916062890625	62918625	6	true	0	false	1	true
60880	305960234375	6351918359375	8	true	0	false	2	true
60879	29091392578125	6128016796875	7	true	0	false	8	true
60876	30101712890625	649183828125	8	true	0	false	3	true
60875	318925078125	661968828125	28	true	0	false	1	true
60874	31419642578125	659467734375	13	true	0	false	2	true
60871	3800877734375	6530462109375	3	true	0	false	0	false
60870	3880762890625	67426140625	3	true	0	false	7	true
60869	345000546875	6376141015625	38	true	0	false	4	true
60868	3575510546875	6393071484375	7	true	0	false	4	true
60867	3651883984375	654120078125	2	true	0	false	5	true
60865	3567622265625	668941953125	5	true	1	true	3	true
60857	767336474609375	562684921875	8	true	0	false	2	true
60856	786743994140625	55464859375	9	true	1	true	1	true
60855	768269384765625	537196015625	11	true	0	false	4	true
60851	20933048828125	61060625	4	true	0	false	2	true
60847	2606633544921870	473456328125	5	true	1	true	2	true
60846	1.43773e+16	4602737890625	17	true	0	false	0	false
60843	367925546875	790460234375	4	true	1	true	2	true
60840	21975830078125	5824804296875	5	true	0	false	6	true
60837	3557280859375	6202966796875	4	true	1	true	0	false
60836	3814862890625	6407155078125	5	true	0	false	8	true
60833	245450859375	5852585546875	11	true	0	false	0	false
60830	162887275390625	5874500390625	7	true	0	false	2	true
60829	251688671875	67371546875	5	true	0	false	4	true
60826	1694489453125	5701596484375	10	true	0	false	0	false
60825	29151142578125	579198203125	4	true	0	false	1	true
60820	30227025390625	5986365625	6	true	0	false	3	true
60819	418701328125	5935560546875	6	true	0	false	4	true
60818	4227621484375	6056597265625	3	true	1	true	3	true
60816	416161484375	618778125	5	true	0	false	3	true
60814	4040998828125	6307280078125	10	true	0	false	2	true
60812	41916046875	57830640625	6	true	1	true	3	true
60810	413972421875	6451295703125	4	true	1	true	3	true
60808	23510572265625	6702578125	4	true	1	true	3	true
60806	4127280859375	5624281640625	3	true	0	false	5	true
60805	41388671875	68945953125	7	true	3	true	3	true
60804	4172116015625	6794303125	16	true	0	false	4	true
60800	4388451171875	6426405859375	7	true	0	false	5	true
60797	44510328125	6103162890625	2	true	1	true	5	true
60794	47134375	62987390625	4	true	0	false	1	true
60790	369839140625	5932472265625	2	true	0	false	1	true
60789	2648659375	575432734375	13	true	0	false	1	true
60788	272475703125	5743053125	18	true	0	false	1	true
60786	26442603515625	6010815234375	7	true	0	false	2	true
60782	18925841796875	5846360546875	4	true	0	false	1	true
60781	4257016015625	70331703125	7	true	1	true	6	true
60780	4144417578125	720918671875	13	true	0	false	2	true
60779	434309765625	7240953125	5	true	0	false	2	true
60776	4453866796875	68728.25	3	true	1	true	2	true
60771	138094697265625	5412619921875	23	true	0	false	1	true
60770	142710654296875	5500675390625	8	true	1	true	1	true
60769	118834560546875	5526703515625	5	true	0	false	0	false
60766	2688291015625	446850859375	4	true	0	false	2	true
60764	969023828125	551318515625	5	true	1	true	0	false
60761	4357196484375	5451382421875	16	true	1	true	9	true
60760	453983515625	5478852734375	12	true	0	false	2	true
60758	4566153125	534032109375	11	true	0	false	0	false
60756	18223578125	563372421875	11	true	0	false	0	false
60754	443263515625	5960083203125	10	true	0	false	2	true
60752	2284577734375	57265234375	7	true	0	false	0	false
60748	464117431640625	4644423046875	18	true	0	false	1	true
60746	417896953125	74881453125	3	true	0	false	3	true
60745	3964769921875	5742697265625	7	true	0	false	3	true
60744	38503484375	5771569140625	10	true	1	true	2	true
60740	21799658203125	561123984375	6	true	0	false	4	true
60739	486213671875	559964296875	2	true	0	false	1	true
60736	4917533984375	5267629296875	3	true	0	false	2	true
60734	153146015625	5692820703125	5	true	0	false	1	true
60732	46940515625	5240378515625	6	true	0	false	0	false
60730	48425390625	5905433203125	3	true	0	false	4	true
60729	15441501953125	5289493359375	8	true	0	false	1	true
60728	16403255859375	54305921875	5	true	0	false	0	false
60725	32726337890625	5942423828125	3	true	0	false	1	true
60724	32069244140625	5732937109375	6	true	0	false	2	true
60721	79248369140625	4829082421875	7	true	0	false	29	true
60720	780842626953125	48761703125	10	true	0	false	12	true
60718	74037783203125	4738162109375	13	true	0	false	13	true
60716	10177146484375	5164665234375	8	true	1	true	2	true
60712	1701021484375	52031671875	3	true	4	true	1	true
60711	627445556640625	4255675390625	2	true	1	true	0	false
60710	674239892578125	43755578125	8	true	1	true	3	true
60708	510179931640625	4434173046875	6	true	1	true	10	true
60706	69406171875	4517478125	1	true	0	false	0	false
60705	17993.5	5408211328125	2	true	1	true	16	true
60704	1792072265625	5458468359375	18	true	1	true	0	false
60698	85107236328125	4603861328125	4	true	0	false	11	true
60697	48204515625	683218515625	4	true	0	false	1	true
60696	4751145703125	704689453125	3	true	0	false	2	true
60692	1392175390625	5133515234375	4	true	0	false	0	false
60691	415784453125	7759703125	6	true	0	false	4	true
60687	438384033203125	4081508984375	0	false	0	false	1	true
60686	3645721923828120	4231894140625	16	true	1	true	0	false
60685	998847412109375	43134859375	3	true	0	false	4	true
60682	47803212890625	38786546875	4	true	0	false	1	true
60678	452392734375	73318640625	1	true	0	false	3	true
60677	349833046875	5681988671875	2	true	0	false	2	true
60674	2551781640625	54872359375	4	true	1	true	0	false
60673	153680947265625	4787815234375	14	true	0	false	0	false
60672	145563974609375	4968928515625	20	true	0	false	0	false
60671	121440625	485886015625	3	true	0	false	1	true
60670	109174560546875	4895648046875	9	true	0	false	2	true
60669	14134677734375	4649989453125	2	true	1	true	7	true
60662	1.70089e+16	3877262890625	5	true	0	false	2	true
60661	16958091796875	4911869921875	3	true	0	false	2	true
60660	1869873828125	496629375	8	true	0	false	0	false
60656	41233109375	5257321875	1	true	0	false	1	true
60655	3562476171875	5282916796875	4	true	0	false	6	true
60654	3476247265625	538461328125	15	true	0	false	0	false
60652	10894517578125	470838984375	24	true	1	true	0	false
60651	378250390625	5400225390625	10	true	0	false	1	true
60650	372256640625	5575417578125	3	true	1	true	0	false
60645	4869932421875	61250828125	4	true	0	false	3	true
60643	102087109375	44801078125	6	true	0	false	5	true
60642	874853125	44482328125	5	true	0	false	12	true
60639	388945859375	51466953125	6	true	0	false	1	true
60633	43438265625	770661875	1	true	0	false	2	true
60632	4297498046875	794566015625	27	true	1	true	0	false
60630	2118539453125	525079140625	1	true	0	false	2	true
60629	44978421875	749249140625	2	true	0	false	5	true
60625	118449931640625	4420066015625	14	true	0	false	1	true
60623	1.49774e+16	3323105078125	8	true	0	false	2	true
60622	1.12352e+16	345266171875	14	true	0	false	1	true
60621	2802959228515620	3472245703125	5	true	1	true	4	true
60617	4446559765625	498128671875	4	true	0	false	2	true
60616	4611576171875	502987265625	20	true	0	false	0	false
60615	48223359375	49560171875	4	true	0	false	2	true
60613	4729461328125	4530476171875	12	true	0	false	0	false
60612	479185078125	4657887109375	1	true	1	true	4	true
60608	289682734375	5375926953125	4	true	0	false	1	true
60607	4641399609375	4811121875	6	true	0	false	3	true
60602	19841447265625	4865821875	3	true	0	false	3	true
60600	23922921875	5225905078125	2	true	0	false	0	false
60598	500969189453125	3617248046875	5	true	0	false	0	false
60597	19199125	4553541796875	19	true	1	true	2	true
60596	1878548046875	4464505078125	12	true	1	true	3	true
60594	181875390625	435274296875	10	true	0	false	1	true
60589	27673228515625	516543203125	19	true	1	true	0	false
60588	28263814453125	5136982421875	23	true	1	true	0	false
60587	27580796875	5049887109375	153	true	1	true	6	true
60583	30052361328125	5000076171875	6	true	1	true	1	true
60582	31542833984375	51157703125	3	true	0	false	0	false
60581	26862451171875	488481875	32	true	1	true	0	false
60580	2801337890625	47540375	3	true	1	true	0	false
60578	25452525390625	49497328125	3	true	1	true	0	false
60573	23869880859375	47957828125	15	true	0	false	1	true
60572	2293317578125	489287734375	25	true	0	false	1	true
60568	30165580078125	4795812109375	6	true	0	false	1	true
60567	32317876953125	478874296875	26	true	0	false	1	true
60564	16074501953125	44793390625	25	true	0	false	12	true
60563	42570953125	47882640625	9	true	0	false	4	true
60562	445107421875	461451484375	17	true	1	true	0	false
60558	343375537109375	3155790234375	2	true	1	true	1	true
60556	4819198828125	43120125	2	true	0	false	1	true
60555	8529296875	41542	2	true	0	false	1	true
60554	96069306640625	41816171875	23	true	0	false	0	false
60551	9841876953125	34095796875	5	true	0	false	7	true
60550	9048890625	3560505078125	5	true	0	false	0	false
60549	94993466796875	3253812109375	14	true	1	true	1	true
60545	129235048828125	41311734375	10	true	0	false	3	true
60544	120637666015625	38917359375	9	true	1	true	0	false
60540	3585096484375	49230609375	5	true	0	false	0	false
60538	7297166015625	32195517578125	3	true	0	false	0	false
60537	3997653515625	480410078125	3	true	0	false	1	true
60534	2196496875	4666702734375	2	true	0	false	12	true
60530	119574775390625	368777734375	40	true	1	true	3	true
60529	427725625	44664.75	2	true	0	false	0	false
60526	4593309765625	40675890625	1	true	0	false	1	true
60524	587839111328125	33100078125	7	true	0	false	10	true
60523	17098181640625	3839376953125	7	true	0	false	1	true
60522	162183701171875	398659140625	7	true	0	false	0	false
60519	115471337890625	29166876953125	2	true	1	true	1	true
60518	1345021875	31872482421875	1	true	0	false	4	true
60515	4225085546875	3917346875	4	true	0	false	1	true
60514	44236453125	38624953125	0	false	0	false	2	true
60510	19115177734375	4130355078125	3	true	0	false	2	true
60509	3535523046875	4460920703125	1	true	0	false	5	true
60508	338984453125	4431340234375	16	true	0	false	1	true
60506	3219000390625	4489254296875	5	true	1	true	0	false
60505	30145646484375	43251265625	2	true	0	false	1	true
60504	26309390625	4259946875	19	true	1	true	16	true
60501	3714094140625	46048765625	16	true	0	false	2	true
60500	371909609375	4405001171875	9	true	0	false	0	false
60499	3924501953125	4499149609375	5	true	0	false	0	false
60492	28106515625	4092595703125	12	true	0	false	0	false
60491	524208544921875	2564883984375	6	true	5	true	0	false
60490	440327783203125	24920541015625	4	true	0	false	9	true
60488	3969649609375	4020256640625	1	true	0	false	0	false
60486	1.14292e+16	25769490234375	12	true	1	true	3	true
60485	65452421875	1900343359375	2	true	0	false	0	false
60484	3015079833984370	20240615234375	1	true	1	true	16	true
60483	1797493408203120	1824483984375	27	true	0	false	1	true
60482	458795654296875	19385935546875	2	true	0	false	5	true
60478	595383447265625	17070982421875	2	true	0	false	10	true
60477	784365380859375	21201955078125	9	true	0	false	2	true
60476	78275654296875	2039498046875	18	true	1	true	0	false
60475	2397264404296870	22641462890625	2	true	0	false	1	true
60470	147497880859375	28915060546875	2	true	1	true	10	true
60468	1.85703e+16	2879608984375	2	true	0	false	0	false
60465	9629138671875	19294501953125	3	true	1	true	3	true
60464	10418484375	19967490234375	1	true	0	false	9	true
60460	9666087890625	17624720703125	11	true	0	false	0	false
60459	2585294189453120	115263017578125	5	true	0	false	4	true
60457	369115869140625	1687205078125	1	true	0	false	0	false
60452	69522724609375	228271953125	3	true	0	false	0	false
60451	685756103515625	2800010546875	34	true	0	false	4	true
60450	749870361328125	27075162109375	4	true	0	false	13	true
60449	130685712890625	2336673828125	1	true	0	false	0	false
60448	1470940625	2300310546875	9	true	0	false	0	false
60447	555415576171875	15100595703125	3	true	0	false	2	true
60446	678278564453125	15487884765625	0	false	1	true	14	true
60443	128762197265625	2158670703125	5	true	0	false	0	false
60435	2438951171875	4073427734375	2	true	0	false	0	false
60432	97998544921875	2572730078125	9	true	0	false	3	true
60431	434542421875	3427653125	11	true	0	false	0	false
60430	4526144921875	34236515625	15	true	1	true	0	false
60429	4226344140625	33311.25	10	true	0	false	0	false
60426	4612912109375	3728989453125	2	true	0	false	0	false
60424	4908801953125	3771837109375	23	true	2	true	0	false
60423	17320255859375	31854859375	1	true	0	false	1	true
60422	17314505859375	2929895703125	11	true	1	true	7	true
60418	19607259765625	337461640625	1	true	0	false	0	false
60416	1648693359375	3525579296875	7	true	1	true	7	true
60414	20164556640625	3768531640625	6	true	0	false	0	false
60413	22053025390625	4206462890625	2	true	0	false	10	true
60412	2261500390625	388201640625	19	true	0	false	8	true
60406	4870753515625	313896171875	11	true	0	false	1	true
60404	40517859375	32496771484375	6	true	0	false	0	false
60400	1212042236328120	870246875	2	true	0	false	14	true
60398	15057236328125	2037640625	2	true	0	false	9	true
60397	12957865234375	179864921875	0	false	0	false	17	true
60395	3423452734375	3804400390625	4	true	0	false	1	true
60394	33377765625	347953359375	1	true	0	false	0	false
60392	3688509375	3613846484375	3	true	0	false	0	false
60390	329735234375	4007267578125	1	true	0	false	0	false
60388	32624390625	3272828125	7	true	1	true	0	false
60385	4399079296875	24450263671875	2	true	0	false	1	true
60384	461194296875	2641761328125	2	true	0	false	0	false
60383	4317783203125	29170626953125	1	true	0	false	0	false
60379	557689453125	810784619140625	2	true	0	false	7	true
60378	590829150390625	78895478515625	6	true	0	false	0	false
60376	66322744140625	76276845703125	1	true	0	false	16	true
60375	48832431640625	87189794921875	1	true	0	false	7	true
60373	2886423583984370	709300048828125	7	true	0	false	0	false
60372	366397705078125	718419921875	9	true	1	true	0	false
60371	280562060546875	4704529296875	13	true	0	false	6	true
60366	94924970703125	8133958984375	0	false	0	false	8	true
60365	109535673828125	91441279296875	10	true	0	false	1	true
60358	217260078125	27562310546875	42	true	1	true	0	false
60357	49970576171875	111697138671875	14	true	3	true	0	false
60356	4499712890625	1157733203125	25	true	2	true	0	false
60355	59632705078125	120389599609375	2	true	0	false	6	true
60354	6691076171875	115163291015625	11	true	0	false	0	false
60350	7980564453125	136224365234375	20	true	1	true	3	true
60348	31828787109375	2988388671875	5	true	0	false	0	false
60345	2793407421875	29267322265625	2	true	0	false	0	false
60344	2981740625	30648810546875	9	true	1	true	0	false
60340	78850390625	164852578125	19	true	0	false	0	false
60339	479721953125	22597484375	19	true	0	false	0	false
60337	1574440185546870	2668007080078120	12	true	0	false	0	false
60336	6837561645507810	43577724609375	10	true	0	false	2	true
60334	1098591064453120	1372262939453120	6	true	0	false	0	false
60329	798758349609375	55913427734375	1	true	0	false	14	true
60327	373271953125	2944590625	1	true	0	false	0	false
60324	406014375	25888603515625	14	true	0	false	0	false
60323	17998564453125	25610576171875	21	true	0	false	0	false
60322	1786589453125	23856154296875	6	true	0	false	0	false
60321	24839775390625	2095396484375	21	true	1	true	0	false
60320	233506640625	21559228515625	17	true	2	true	0	false
60318	21799736328125	21798369140625	10	true	0	false	1	true
60313	26359017578125	32570267578125	5	true	1	true	8	true
60312	26190708984375	3344727734375	0	false	0	false	13	true
60308	25273326171875	3661098828125	7	true	1	true	5	true
60307	95670947265625	113698212890625	7	true	0	false	0	false
60304	3851073828125	22953720703125	8	true	0	false	0	false
60303	20453220703125	124897060546875	14	true	1	true	1	true
60302	193379609375	120956923828125	6	true	0	false	0	false
60300	18187794921875	110343115234375	21	true	0	false	0	false
60298	1925253515625	15043431640625	12	true	0	false	0	false
60297	202324765625	164878359375	9	true	0	false	0	false
60296	20261533203125	1735572265625	5	true	1	true	5	true
60295	176467109375	18168310546875	14	true	0	false	0	false
60294	18406880859375	20274560546875	11	true	0	false	0	false
60287	157462333984375	15464560546875	10	true	1	true	2	true
60286	16429076171875	1617837109375	18	true	0	false	1	true
60280	331651875	24718271484375	15	true	1	true	0	false
60279	121836025390625	124870419921875	0	false	0	false	7	true
60278	12360705078125	14354244140625	14	true	0	false	0	false
60276	15037453125	12533958984375	8	true	0	false	3	true
60272	13796423828125	7635453125	8	true	0	false	0	false
60271	120685478515625	1.79338e+16	22	true	1	true	0	false
60270	12102353515625	1847000244140620	26	true	1	true	0	false
60268	123075078125	1.9458e+16	19	true	0	false	0	false
60266	11293482421875	39870380859375	6	true	1	true	1	true
60263	2841735546875	2371786328125	20	true	0	false	0	false
60262	3148667578125	22935185546875	8	true	1	true	0	false
60261	2592573046875	25694.5	7	true	0	false	0	false
60257	321454765625	132508173828125	13	true	0	false	2	true
60256	30892259765625	143661923828125	19	true	1	true	2	true
60255	26164333984375	15025068359375	6	true	0	false	0	false
60254	26155029296875	16632611328125	13	true	0	false	0	false
60252	25906349609375	114339970703125	6	true	1	true	0	false
60251	357613046875	163922890625	15	true	1	true	0	false
60250	35841921875	19542970703125	11	true	1	true	3	true
60248	302333671875	1680698828125	8	true	1	true	0	false
60246	3829106640625	17810333984375	8	true	0	false	0	false
60244	3376691796875	13539095703125	12	true	1	true	0	false
60236	3769356640625	141644296875	2	true	0	false	0	false
60233	65912119140625	369740283203125	29	true	1	true	3	true
60232	778893798828125	83576318359375	12	true	0	false	0	false
60228	2355102734375	91563095703125	10	true	0	false	0	false
60227	3054631591796870	1.23297e+16	7	true	1	true	0	false
60226	3891318115234370	9519864501953120	10	true	0	false	1	true
60223	471460078125	1929095703125	11	true	0	false	1	true
60222	4923564453125	19511751953125	1	true	5	true	0	false
60218	48813671875	151712333984375	23	true	0	false	0	false
60215	29814384765625	490361669921875	23	true	1	true	0	false
60214	28617484375	536517822265625	18	true	0	false	6	true
60212	3173560546875	357995703125	16	true	0	false	4	true
60211	34131109375	800866796875	5	true	0	false	1	true
60210	3534408984375	53881865234375	0	false	0	false	16	true
60209	3330690625	103287666015625	17	true	1	true	0	false
60208	35295359375	104746005859375	24	true	0	false	0	false
60205	3123761328125	7288512573242180	29	true	1	true	1	true
60204	32455755859375	1.15586e+16	12	true	0	false	0	false
60198	3409858984375	41206513671875	12	true	0	false	1	true
60194	38694140625	92740556640625	26	true	0	false	0	false
60191	145670458984375	24611865234375	8	true	0	false	0	false
60190	15394271484375	7962342529296870	6	true	0	false	0	false
60189	1821652734375	132072998046875	10	true	0	false	10	true
60188	17943072265625	1297925537109370	18	true	0	false	8	true
60179	20872841796875	78484375	27	true	1	true	6	true
60178	20311404296875	72653037109375	5	true	1	true	5	true
60177	19007876953125	50483349609375	20	true	0	false	0	false
60174	160365537109375	396810400390625	19	true	0	false	0	false
60169	4375072265625	424083154296875	5	true	0	false	8	true
60168	4435528515625	3162981689453120	15	true	0	false	0	false
60167	4533790625	585256787109375	20	true	0	false	0	false
60166	4479732421875	52100390625	0	false	7	true	0	false
60165	424156015625	3755638916015620	37	true	1	true	0	false
60163	4167309375	4.19662e+16	29	true	0	false	0	false
60162	4129849609375	1.95868e+16	20	true	0	false	0	false
60161	48284375	987194921875	22	true	0	false	0	false
60160	473936171875	109221669921875	8	true	1	true	0	false
60158	416129375	27671845703125	14	true	1	true	0	false
60154	440202890625	77699091796875	10	true	0	false	0	false
60150	47074390625	8280330078125	9	true	0	false	0	false
60146	42284046875	93129130859375	9	true	0	false	0	false
60145	3759962890625	23537119140625	64	true	1	true	2	true
60144	3761903515625	22122314453125	65	true	1	true	2	true
60140	20059048828125	24069990234375	7	true	0	false	0	false
60139	34262609375	3.58054e+16	17	true	0	false	0	false
60134	252062265625	8135411987304680	18	true	0	false	0	false
60132	4646812109375	1105530517578120	44	true	0	false	0	false
