# Supplementary material for: A Novel Liquid Biopsy Method Based on Specific Combinations of Vesicular Markers Allows Us to Discriminate Prostate Cancer from Hyperplasia
Source: Cells. 2024 Jul 31;13(15):1286. doi: 10.3390/cells13151286 (PMC11311686; doi:10.3390/cells13151286)
Supplement: Supplementary file 1 [file cells-13-01286-s001.zip › Dataset S1-Raw data CODI BiliGeCT Prostata/Raw data CODI BiliGeCT Prostata/100223_STAT3_Cyclin_D1_IIIexp_PR20-18__P1__counting_scatter.xlsx]

## Sheet: 100223_STAT3_Cyclin_D1_IIIexp_P
counting parameters
radius (nm)	300
bin width (nm)	20
locs in bin threshold	1
active channels
channel name	channel reference	min	max
Channel 0	ch0	1	10000000
Channel 1	ch1	1	10000000
Channel 2	ch2	1	10000000
clusters are positive for a channel if their counts fall within min (inclusive) and max (exclusive) for that channel
	population phenotypes	number of clusters
triple positive	Channel 0, Channel 1, Channel 2	217
double positive	Channel 0, Channel 1	28
double positive	Channel 0, Channel 2	376
double positive	Channel 1, Channel 2	1
single positive	Channel 0	119
single positive	Channel 1	1
single positive	Channel 2	19
	total positive clusters	761
2 clusters were negative for every channel
all positive clusters are listed here
columns show counts and positivity for channels with thresholds switched on
to see the full data including negative clusters please export a csv from the counting histogram rather than the counting scatter plot
cluster id	centroid x (nm)	centroid y (nm)	count for Channel 0	positive for Channel 0	count for Channel 1	positive for Channel 1	count for Channel 2	positive for Channel 2
73785	799835302734375	7481865625	12	true	2	true	10	true
73784	849288671875	755052265625	12	true	0	false	10	true
73783	801128125	765588203125	10	true	1	true	10	true
73780	8537361328125	771124453125	9	true	0	false	11	true
73779	97936044921875	7555846875	10	true	1	true	7	true
73776	8862703125	780272578125	15	true	1	true	7	true
73774	701795751953125	7511353125	7	true	1	true	12	true
73772	97775244140625	789845546875	9	true	0	false	11	true
73771	814929052734375	726221484375	39	true	1	true	12	true
73770	87652724609375	726880078125	17	true	1	true	1	true
73768	77081328125	73612796875	20	true	0	false	9	true
73764	73530927734375	77211203125	45	true	1	true	13	true
73762	82104580078125	7412328125	21	true	0	false	4	true
73761	601975927734375	74639375	9	true	0	false	9	true
73759	3537193359375	750251015625	5	true	1	true	18	true
73758	3158942626953120	754409453125	9	true	1	true	5	true
73757	28279521484375	745566875	30	true	0	false	3	true
73754	2332896484375	7700765625	54	true	0	false	3	true
73752	10148796875	781899140625	9	true	1	true	10	true
73750	87930947265625	79369265625	12	true	0	false	8	true
73748	692224169921875	727468046875	14	true	1	true	13	true
73742	112552021484375	78929546875	7	true	0	false	11	true
73739	419185986328125	7394221875	8	true	0	false	8	true
73737	55275283203125	739411171875	19	true	3	true	10	true
73736	50733623046875	74540375	11	true	2	true	13	true
73733	5161830078125	722610546875	10	true	0	false	7	true
73728	3513447021484370	72992515625	13	true	2	true	11	true
73727	496067138671875	768132734375	8	true	0	false	5	true
73726	592351123046875	763134140625	10	true	1	true	13	true
73725	2799814208984370	78029859375	9	true	0	false	12	true
73724	381355419921875	776975546875	6	true	1	true	12	true
73722	57838388671875	753817578125	15	true	2	true	7	true
73721	138010888671875	765872890625	9	true	0	false	11	true
73720	14899837890625	76413421875	7	true	0	false	10	true
73719	17711873046875	767979453125	17	true	0	false	8	true
73718	1841007421875	766040703125	9	true	0	false	11	true
73715	161827548828125	772276640625	11	true	0	false	6	true
73712	375081982421875	763577578125	47	true	2	true	16	true
73710	19821259765625	758810390625	47	true	1	true	12	true
73704	168236796875	764134375	13	true	6	true	7	true
73701	154769033203125	739094921875	12	true	1	true	9	true
73700	16172013671875	74381140625	16	true	0	false	9	true
73699	3413728515625	6909053125	11	true	0	false	9	true
73698	44346240234375	6963809375	22	true	1	true	5	true
73696	1700644921875	75368953125	9	true	1	true	9	true
73695	1.76144e+16	722855546875	30	true	0	false	28	true
73694	2200678955078120	729233203125	15	true	0	false	12	true
73693	5211403198242180	723302109375	11	true	0	false	5	true
73690	2351697021484370	68832828125	14	true	0	false	8	true
73686	18238849609375	777069453125	9	true	0	false	10	true
73685	3082627685546870	70380875	9	true	0	false	6	true
73684	1425661376953120	713371328125	8	true	1	true	7	true
73683	45502802734375	70682171875	13	true	2	true	4	true
73680	16751462890625	733526796875	7	true	1	true	5	true
73676	5841783203125	68270765625	8	true	1	true	5	true
73671	172856328125	78969609375	8	true	0	false	8	true
73670	161699169921875	789187265625	10	true	0	false	7	true
73665	24072236328125	760439921875	9	true	1	true	14	true
73664	23895443359375	765957109375	9	true	0	false	14	true
73662	23334484375	76429734375	9	true	0	false	9	true
73661	18641939453125	747157265625	5	true	1	true	7	true
73658	2332606640625	772003203125	11	true	2	true	8	true
73656	2261580078125	769988125	11	true	0	false	11	true
73655	21309591796875	777562421875	11	true	0	false	6	true
73654	2048021484375	77309578125	8	true	1	true	14	true
73653	20699453125	744049453125	17	true	1	true	11	true
73652	21774654296875	761011484375	10	true	0	false	8	true
73651	1205546484375	763907890625	53	true	2	true	26	true
73650	126269150390625	755300859375	1	true	0	false	9	true
73644	435603759765625	720534921875	8	true	0	false	18	true
73642	228023515625	758659609375	3	true	0	false	16	true
73640	13640173828125	78690.25	11	true	1	true	5	true
73635	1333701904296870	703983828125	8	true	1	true	11	true
73634	1278576171875	696320078125	11	true	0	false	7	true
73630	152012294921875	75242.5	7	true	0	false	5	true
73627	994600390625	77015734375	7	true	0	false	17	true
73626	110279951171875	774596328125	10	true	0	false	9	true
73624	1901025390625	7490134375	8	true	0	false	9	true
73622	120935498046875	781564296875	51	true	2	true	4	true
73621	701754833984375	786452578125	11	true	0	false	12	true
73620	60388369140625	786806015625	6	true	1	true	6	true
73619	9881197265625	72317640625	22	true	0	false	10	true
73618	10392712890625	7352178125	14	true	1	true	4	true
73608	61863046875	771081640625	9	true	0	false	9	true
73606	24311927734375	748817265625	5	true	0	false	4	true
73604	8939690551757810	75532515625	6	true	0	false	8	true
73601	14568404296875	7262846875	11	true	1	true	3	true
73596	15095740234375	78172140625	12	true	0	false	15	true
73594	13339421875	749364296875	9	true	0	false	5	true
73592	23308193359375	791954296875	14	true	1	true	5	true
73591	2.02647e+16	670215859375	36	true	1	true	7	true
73590	1.3986e+16	673376953125	26	true	1	true	3	true
73589	1993234375	655331328125	9	true	2	true	6	true
73588	1.01861e+16	66453546875	9	true	1	true	1	true
73587	1.04728e+16	646868359375	8	true	0	false	6	true
73585	25924767578125	7657765625	9	true	1	true	5	true
73584	26810220703125	7742740625	12	true	0	false	6	true
73579	19232560546875	732713359375	5	true	1	true	9	true
73575	3439378173828120	649553125	5	true	1	true	8	true
73574	23037373046875	64415984375	5	true	1	true	11	true
73571	119489716796875	698671796875	11	true	1	true	7	true
73570	133027041015625	696427890625	6	true	1	true	2	true
73569	11849080078125	713727890625	7	true	0	false	9	true
73568	1286651953125	72501984375	7	true	2	true	7	true
73566	126890263671875	739015546875	10	true	0	false	8	true
73561	399409326171875	67701109375	11	true	3	true	6	true
73560	346852685546875	669855625	8	true	0	false	11	true
73557	18192623046875	79328328125	7	true	0	false	11	true
73556	1935565234375	79054390625	11	true	0	false	10	true
73554	44542958984375	783138515625	13	true	1	true	3	true
73548	22393490234375	78664796875	4	true	0	false	12	true
73547	265324296875	7397421875	19	true	1	true	5	true
73546	2602937109375	7344940625	35	true	1	true	10	true
73544	2547562890625	73957890625	16	true	0	false	3	true
73543	28185126953125	739633515625	15	true	0	false	8	true
73542	28876896484375	7483171875	7	true	0	false	9	true
73540	26691931640625	750253984375	16	true	0	false	7	true
73537	2547946875	751942734375	20	true	0	false	5	true
73534	25598373046875	723798203125	20	true	2	true	2	true
73532	277125390625	75873	12	true	0	false	8	true
73529	2836337585449210	743593125	11	true	0	false	1	true
73526	1785412109375	724183671875	9	true	2	true	7	true
73524	18809365234375	716557734375	13	true	0	false	7	true
73523	2937877734375	75690734375	7	true	1	true	6	true
73521	982146484375	686491796875	8	true	0	false	5	true
73520	94146455078125	694329609375	10	true	0	false	6	true
73519	889249609375	70386578125	9	true	1	true	4	true
73516	3320316650390620	7874690625	7	true	0	false	13	true
73515	107187607421875	67202296875	11	true	0	false	7	true
73514	105577392578125	682879375	13	true	1	true	6	true
73512	127713623046875	669709140625	10	true	0	false	2	true
73507	224670166015625	62166921875	7	true	0	false	11	true
73506	1.14416e+16	6147155859375	19	true	0	false	7	true
73505	26945048828125	6274847265625	11	true	1	true	8	true
73502	1249939208984370	628162734375	12	true	0	false	6	true
73501	2955921630859370	63597921875	11	true	0	false	6	true
73496	398346923828125	792338515625	9	true	0	false	10	true
73494	2184368359375	7426071875	10	true	0	false	6	true
73492	2304823828125	740736875	12	true	1	true	5	true
73491	15167666015625	792640703125	5	true	0	false	10	true
73489	22726923828125	608527578125	13	true	0	false	4	true
73487	536077197265625	63707.75	34	true	1	true	1	true
73486	629784521484375	6354787109375	9	true	1	true	8	true
73484	542349169921875	6518187109375	6	true	0	false	6	true
73482	670994580078125	67067625	8	true	0	false	9	true
73479	701717431640625	658400859375	26	true	2	true	3	true
73478	735327197265625	66455453125	12	true	0	false	3	true
73476	113826640625	654890703125	4	true	1	true	5	true
73474	87867783203125	65623078125	17	true	1	true	9	true
73472	968309375	661955078125	12	true	1	true	4	true
73468	57839306640625	704816875	12	true	0	false	4	true
73466	757193798828125	64736265625	11	true	1	true	2	true
73465	24843515625	72919796875	14	true	0	false	8	true
73462	1001513427734370	5946014453125	9	true	1	true	4	true
73460	758195556640625	71024078125	9	true	1	true	2	true
73458	664349609375	6261962109375	13	true	0	false	2	true
73457	26471814453125	718604296875	6	true	1	true	13	true
73456	26842228515625	72284734375	16	true	0	false	8	true
73452	2707940625	78869421875	3	true	2	true	5	true
73450	208847890625	724548984375	14	true	0	false	3	true
73448	26460431640625	710425234375	23	true	0	false	3	true
73447	124933388671875	6496332421875	11	true	0	false	5	true
73444	8715203125	67638875	8	true	0	false	4	true
73443	711168310546875	604641171875	15	true	0	false	1	true
73442	717772802734375	597863828125	5	true	1	true	3	true
73439	158178837890625	691360078125	14	true	0	false	4	true
73438	16583775390625	68900703125	11	true	0	false	6	true
73437	15904318359375	67729734375	7	true	1	true	6	true
73436	158133369140625	667195546875	12	true	2	true	5	true
73433	1759517578125	70631046875	9	true	0	false	3	true
73432	1901471484375	7081196875	11	true	1	true	2	true
73430	1705899609375	71959953125	23	true	0	false	1	true
73425	22513470703125	729571796875	2	true	0	false	6	true
73423	1259589453125	6376696484375	14	true	2	true	20	true
73422	12718337890625	63551578125	17	true	1	true	22	true
73415	31642341796875	78309671875	12	true	0	false	3	true
73414	30318478515625	78271390625	11	true	0	false	10	true
73412	3068636328125	760173984375	10	true	0	false	3	true
73409	3247842578125	76444109375	9	true	0	false	16	true
73408	32507107421875	754381484375	8	true	1	true	8	true
73406	331219765625	769914453125	3	true	0	false	11	true
73403	234920625	720469140625	10	true	0	false	6	true
73400	135150859375	6339139453125	21	true	0	false	1	true
73398	12439904296875	683328515625	12	true	0	false	4	true
73396	2886358984375	7794709375	10	true	0	false	7	true
73395	20478044921875	679241328125	23	true	2	true	5	true
73394	20133263671875	673787109375	11	true	0	false	4	true
73393	185405234375	69149921875	26	true	1	true	2	true
73390	1912741015625	664714296875	18	true	0	false	1	true
73387	18588869140625	656721953125	9	true	1	true	6	true
73384	1998823046875	6528547265625	9	true	0	false	2	true
73382	20931142578125	660440703125	22	true	0	false	1	true
73381	22564818359375	715115859375	9	true	1	true	3	true
73380	2184169140625	703178125	4	true	1	true	7	true
73378	22291751953125	68737265625	7	true	0	false	4	true
73376	23321390625	696322421875	8	true	1	true	4	true
73373	20549822265625	706819375	9	true	0	false	5	true
73369	34977953125	76876640625	23	true	0	false	3	true
73368	3448918359375	77026171875	16	true	0	false	3	true
73365	401725830078125	5669158984375	10	true	1	true	8	true
73364	2919040283203120	57034578125	10	true	4	true	4	true
73362	459103271484375	572681953125	16	true	1	true	2	true
73361	3035117919921870	557892578125	10	true	0	false	5	true
73359	1288517578125	5773941796875	10	true	0	false	6	true
73358	1.2448e+16	566666484375	13	true	0	false	4	true
73357	577743896484375	5782651953125	8	true	0	false	4	true
73355	4674007873535150	55980984375	5	true	0	false	3	true
73354	2.77419e+16	556429140625	7	true	0	false	2	true
73351	734109228515625	572282890625	14	true	0	false	3	true
73350	6488765625	5665941796875	7	true	1	true	4	true
73343	32213404296875	73233203125	13	true	0	false	6	true
73342	3321433203125	738481171875	7	true	0	false	10	true
73341	3371162109375	74730578125	6	true	0	false	9	true
73339	3465969140625	7463334375	0	false	1	true	11	true
73338	34973140625	7578459375	3	true	1	true	10	true
73333	17137576171875	663602109375	21	true	1	true	1	true
73332	1712558203125	6438583203125	7	true	0	false	3	true
73328	197880419921875	5513309765625	6	true	0	false	11	true
73326	28158474609375	77259578125	8	true	0	false	7	true
73324	30021826171875	74064625	21	true	3	true	9	true
73323	68348291015625	5497003125	6	true	3	true	4	true
73322	121229638671875	54505359375	7	true	0	false	5	true
73318	2534963671875	706443671875	8	true	0	false	3	true
73316	46869228515625	5599156640625	4	true	2	true	8	true
73314	2023821484375	69396421875	3	true	0	false	12	true
73312	145714677734375	660877734375	6	true	1	true	1	true
73311	3559012109375	733352578125	5	true	0	false	7	true
73308	36682828125	724176015625	12	true	0	false	6	true
73306	321761328125	594506015625	5	true	0	false	2	true
73305	589726904296875	591568046875	22	true	1	true	5	true
73304	56311455078125	6055491796875	10	true	4	true	4	true
73302	4067250244140620	6120092578125	8	true	0	false	5	true
73299	445407275390625	54621125	5	true	2	true	11	true
73298	3873003662109370	54985234375	5	true	1	true	9	true
73296	157245380859375	64107640625	9	true	1	true	4	true
73294	51504501953125	5505380078125	9	true	1	true	3	true
73291	357943515625	713237734375	8	true	0	false	5	true
73290	3481565625	713273984375	11	true	0	false	4	true
73286	29425400390625	72613984375	9	true	0	false	6	true
73285	3533739453125	699268125	13	true	0	false	3	true
73282	1004012109375	6350929296875	7	true	0	false	3	true
73281	13527087890625	6437604296875	9	true	0	false	4	true
73279	330871953125	71458015625	12	true	1	true	6	true
73278	32682482421875	70605203125	8	true	0	false	8	true
73277	32092298828125	695124453125	7	true	0	false	4	true
73276	31328279296875	68370640625	10	true	2	true	4	true
73272	3080141015625	694571328125	8	true	1	true	4	true
73271	105538798828125	6084565234375	10	true	0	false	5	true
73270	95768349609375	6186176171875	3	true	1	true	4	true
73267	329895234375	68557796875	7	true	0	false	3	true
73265	31263408203125	713140234375	4	true	0	false	4	true
73260	2298610546875	6331748046875	6	true	0	false	2	true
73259	29906283203125	67485890625	6	true	0	false	9	true
73258	28768994140625	677583046875	3	true	1	true	6	true
73257	27882060546875	6534837890625	4	true	0	false	3	true
73255	29079201171875	712899453125	4	true	0	false	10	true
73254	28711724609375	710967265625	2	true	2	true	16	true
73252	2827444140625	699976640625	6	true	0	false	9	true
73248	29659646484375	70538421875	23	true	0	false	6	true
73244	2381563671875	673174140625	6	true	2	true	6	true
73243	20283314453125	615041015625	26	true	0	false	1	true
73242	21078228515625	619729296875	9	true	1	true	14	true
73238	26980134765625	659646171875	9	true	0	false	4	true
73237	12985998046875	62067703125	7	true	1	true	11	true
73236	11993662109375	613007890625	9	true	1	true	7	true
73232	856211328125	6083958984375	7	true	1	true	4	true
73230	24311244140625	6380403125	19	true	1	true	3	true
73228	3797497802734370	536741875	3	true	0	false	13	true
73226	304019140625	6638534375	11	true	0	false	5	true
73225	26018158203125	690299375	4	true	0	false	7	true
73224	27051564453125	69130390625	11	true	0	false	4	true
73220	194534765625	60629421875	5	true	0	false	3	true
73215	360212578125	65694.25	2	true	0	false	2	true
73214	35107140625	6519560546875	15	true	0	false	1	true
73213	3436873828125	67487765625	8	true	1	true	1	true
73211	1.99887e+16	5228003515625	8	true	0	false	3	true
73207	235908828125	6613878125	6	true	2	true	3	true
73205	18653234375	621089921875	6	true	0	false	1	true
73204	18307369140625	605545703125	15	true	1	true	4	true
73202	194584609375	6387003515625	6	true	0	false	1	true
73199	37705265625	68209.25	8	true	2	true	3	true
73198	367582265625	69354390625	4	true	1	true	8	true
73197	380755390625	6927015625	7	true	1	true	3	true
73194	26900255859375	675963046875	4	true	0	false	6	true
73190	3794748828125	70522546875	2	true	1	true	5	true
73186	371673984375	743983046875	2	true	1	true	3	true
73184	16987939453125	6089925390625	8	true	1	true	2	true
73181	350804765625	79462453125	17	true	0	false	2	true
73179	24274142578125	68604296875	54	true	1	true	6	true
73176	3663087109375	763766953125	1	true	0	false	12	true
73174	164682421875	6225725390625	7	true	0	false	0	false
73172	87828076171875	5854290625	4	true	2	true	4	true
73171	601695751953125	5351764453125	6	true	0	false	3	true
73170	660772265625	5482869921875	5	true	1	true	5	true
73166	219865078125	6021523828125	7	true	0	false	2	true
73165	80082109375	535213671875	9	true	1	true	4	true
73164	79685400390625	5232476953125	7	true	0	false	11	true
73161	12403994140625	5966448828125	3	true	0	false	4	true
73160	129632626953125	6057031640625	18	true	0	false	7	true
73157	13586037109375	59043625	9	true	0	false	4	true
73156	153500517578125	5992548046875	19	true	1	true	2	true
73150	404478984375	720293046875	3	true	0	false	6	true
73149	10416046875	5173808203125	17	true	1	true	0	false
73148	92092822265625	5216471484375	7	true	0	false	1	true
73144	25716013671875	66044953125	8	true	0	false	4	true
73143	24244453125	600663984375	18	true	0	false	1	true
73142	2358086328125	59173234375	10	true	1	true	0	false
73140	261045390625	60113453125	5	true	0	false	3	true
73139	27287861328125	6160137890625	4	true	0	false	5	true
73138	24416625	6192521484375	5	true	1	true	2	true
73134	2319278515625	60936171875	9	true	0	false	2	true
73131	38930328125	61081625	7	true	2	true	15	true
73130	3829566015625	6188428125	11	true	0	false	4	true
73128	4081765625	61884265625	7	true	1	true	4	true
73125	3768131640625	6340165625	5	true	1	true	3	true
73122	40083265625	6046652734375	12	true	0	false	1	true
73120	41962546875	698768828125	3	true	0	false	6	true
73119	4468469140625	664854296875	32	true	0	false	3	true
73118	4517926171875	66864421875	38	true	4	true	8	true
73117	425706484375	669679921875	5	true	0	false	5	true
73116	4222204296875	65930296875	12	true	0	false	2	true
73114	438233125	67089078125	14	true	2	true	1	true
73112	3649789453125	6249555859375	11	true	0	false	3	true
73111	4290551953125	6453668359375	5	true	0	false	8	true
73108	4145941796875	6440677734375	6	true	1	true	4	true
73107	3875112890625	6531723828125	3	true	0	false	2	true
73106	4045865625	6733134375	4	true	1	true	3	true
73098	428170078125	683705234375	4	true	0	false	3	true
73095	2028906640625	590133203125	4	true	1	true	4	true
73093	1640141015625	592265703125	8	true	0	false	0	false
73091	2962434765625	6116823046875	8	true	1	true	3	true
73090	30539740234375	621705859375	8	true	0	false	1	true
73088	3223199609375	6233626953125	11	true	0	false	5	true
73086	13837083984375	574604609375	12	true	0	false	1	true
73085	29682	6313046484375	5	true	0	false	5	true
73084	29604509765625	6425855859375	19	true	0	false	0	false
73083	2859269921875	6278979296875	10	true	1	true	3	true
73080	3173147265625	638532890625	6	true	0	false	1	true
73075	113815703125	5684946875	4	true	1	true	7	true
73074	952376171875	561966015625	6	true	0	false	2	true
73073	89754951171875	5528759375	10	true	1	true	4	true
73068	1077394140625	5870987109375	4	true	1	true	0	false
73064	3821977734375	7764059375	5	true	0	false	3	true
73063	347338203125	6228266015625	4	true	0	false	10	true
73062	3401165234375	63204546875	7	true	0	false	1	true
73059	3914249609375	745940390625	3	true	3	true	4	true
73058	3862583984375	756885078125	3	true	1	true	11	true
73052	4379510546875	6123060546875	4	true	0	false	2	true
73051	44355703125	722685546875	1	true	1	true	4	true
73049	818646240234375	5054419140625	22	true	1	true	9	true
73048	89351494140625	5037254296875	9	true	1	true	7	true
73045	4470683203125	6303380078125	8	true	0	false	3	true
73042	9814876953125	5383246875	8	true	0	false	1	true
73040	3997472265625	77870.5	4	true	1	true	5	true
73039	125098046875	54486609375	5	true	0	false	1	true
73037	3766953857421870	504907578125	4	true	1	true	6	true
73035	3353596484375	6468277734375	8	true	0	false	0	false
73033	13708064453125	5563153515625	1	true	0	false	13	true
73032	1458309765625	5430981640625	3	true	2	true	8	true
73030	34739033203125	4929548046875	11	true	0	false	4	true
73028	1398057421875	5303291015625	2	true	0	false	1	true
73026	125915947265625	5232165234375	3	true	0	false	2	true
73022	444318828125	695170078125	3	true	0	false	3	true
73020	8831328125	49269484375	13	true	1	true	5	true
73018	4199737890625	75306953125	2	true	0	false	6	true
73017	4695008984375	68039828125	11	true	1	true	4	true
73016	4648125390625	6913909375	4	true	0	false	4	true
73014	475189140625	703838671875	5	true	3	true	4	true
73013	4873041796875	682387890625	14	true	0	false	3	true
73010	379362578125	792741953125	20	true	0	false	2	true
73007	3309409765625	585681015625	7	true	2	true	3	true
73006	3383869140625	5982587109375	7	true	1	true	1	true
73004	24506345703125	571290703125	3	true	1	true	2	true
73003	3599363671875	603872265625	8	true	0	false	1	true
73000	3508751953125	58672203125	15	true	1	true	1	true
72996	4902149609375	70687734375	4	true	2	true	3	true
72994	3085728515625	5930107421875	3	true	0	false	0	false
72992	15461521484375	5782559765625	5	true	0	false	1	true
72990	4139537109375	5871726953125	3	true	1	true	1	true
72988	142558623046875	502659609375	13	true	0	false	0	false
72985	2186234765625	5743787890625	10	true	0	false	4	true
72984	2152682421875	56167078125	8	true	1	true	2	true
72983	19373486328125	558123203125	2	true	0	false	3	true
72982	2148591796875	5460247265625	13	true	1	true	0	false
72979	18269728515625	5441330078125	9	true	0	false	3	true
72976	1779337890625	5719314453125	7	true	0	false	2	true
72969	47584765625	6419944921875	6	true	0	false	5	true
72968	459696875	6524552734375	26	true	0	false	3	true
72967	47508.25	583714921875	2	true	0	false	0	false
72966	4908018359375	5721765625	3	true	0	false	3	true
72965	4324734375	571970625	9	true	1	true	3	true
72964	441725078125	5774839453125	13	true	2	true	5	true
72963	4784053515625	6099277734375	1	true	0	false	0	false
72958	4629092578125	568146953125	8	true	0	false	1	true
72957	451940078125	58681453125	7	true	0	false	1	true
72950	4117571875	76589296875	12	true	1	true	5	true
72949	4829721484375	532836484375	14	true	1	true	3	true
72948	489106171875	5497886328125	4	true	0	false	4	true
72945	13632568359375	486896640625	9	true	0	false	3	true
72944	129395888671875	4953009375	3	true	1	true	10	true
72939	244970703125	43572796875	8	true	0	false	34	true
72938	1315806396484370	440421171875	10	true	1	true	18	true
72936	9718944702148430	428406796875	3	true	1	true	1	true
72935	2567990478515620	45217640625	8	true	1	true	3	true
72934	2129931884765620	46309359375	12	true	0	false	7	true
72931	427451025390625	43044625	12	true	1	true	1	true
72930	3388212646484370	424661484375	2	true	0	false	6	true
72927	31204984375	6115998828125	5	true	1	true	2	true
72924	45156552734375	459127421875	30	true	1	true	9	true
72923	567607763671875	4912508203125	6	true	1	true	6	true
72922	59583408203125	4800370703125	5	true	0	false	9	true
72918	993066796875	48194953125	8	true	0	false	7	true
72914	24943181640625	5541854296875	6	true	1	true	0	false
72913	23532689453125	5382310546875	6	true	1	true	22	true
72912	229986328125	5432080859375	26	true	4	true	7	true
72907	3927859375	5712250390625	5	true	1	true	3	true
72906	37187859375	57734765625	1	true	0	false	3	true
72904	3800560546875	5583240234375	6	true	2	true	4	true
72902	3469965625	5638987890625	3	true	0	false	2	true
72901	4003934375	53329296875	13	true	0	false	1	true
72900	395874296875	5284122265625	3	true	0	false	13	true
72899	3940266796875	511589453125	6	true	0	false	3	true
72898	386269453125	5148879296875	20	true	0	false	1	true
72897	26622984375	5657780078125	5	true	0	false	5	true
72896	27721435546875	5641215234375	5	true	0	false	3	true
72892	284454921875	5858325390625	3	true	0	false	0	false
72888	379227734375	5405071484375	4	true	0	false	2	true
72884	4078681640625	50001140625	6	true	1	true	3	true
72882	4141513671875	5108416015625	14	true	0	false	3	true
72879	43022953125	5417681640625	4	true	1	true	0	false
72878	4166129296875	5629574609375	7	true	0	false	0	false
72874	4006284375	5537623828125	3	true	1	true	0	false
72872	16941859375	5142951953125	3	true	1	true	1	true
72870	4129254296875	786843046875	2	true	0	false	3	true
72869	154286650390625	5002259375	5	true	1	true	3	true
72866	15823333984375	5360006640625	7	true	0	false	1	true
72864	783926611328125	4824321484375	5	true	0	false	1	true
72862	20534111328125	52267328125	20	true	0	false	0	false
72861	164370947265625	37025	2	true	1	true	0	false
72860	27300390625	3728114453125	7	true	0	false	4	true
72859	1.93666e+16	390454296875	1	true	0	false	5	true
72858	703814697265625	3783806640625	5	true	1	true	7	true
72852	31425689453125	55129671875	7	true	1	true	1	true
72850	4512976953125	75443796875	3	true	0	false	7	true
72849	1.84971e+16	318144375	5	true	0	false	0	false
72848	1.47946e+16	3165399609375	2	true	0	false	9	true
72847	276874267578125	3273142578125	6	true	1	true	2	true
72843	483461875	48904671875	4	true	0	false	2	true
72842	4887619140625	512563828125	2	true	0	false	4	true
72841	4654001171875	500845703125	2	true	1	true	2	true
72840	4604243359375	47704515625	2	true	0	false	4	true
72836	4453212109375	4888860546875	3	true	0	false	0	false
72834	3646345703125	5495441796875	4	true	0	false	6	true
72830	2383275390625	5205501171875	15	true	0	false	4	true
72829	8683515625	4514098828125	6	true	0	false	5	true
72828	100580107421875	455962109375	7	true	1	true	2	true
72827	77789306640625	3939723046875	23	true	1	true	11	true
72826	75245830078125	3982659765625	14	true	1	true	5	true
72825	855839453125	424233046875	5	true	0	false	0	false
72824	67529833984375	418741171875	2	true	1	true	5	true
72821	774455908203125	379703515625	6	true	0	false	3	true
72820	88561044921875	3852746875	20	true	0	false	0	false
72815	9225935546875	399999921875	9	true	0	false	0	false
72813	10970939453125	437808984375	18	true	1	true	0	false
72812	10761419921875	4264886328125	2	true	0	false	10	true
72809	507496435546875	4055048046875	4	true	1	true	0	false
72805	4736339453125	7581571875	21	true	0	false	2	true
72802	2262798046875	51453265625	7	true	1	true	1	true
72800	30388916015625	563147421875	9	true	0	false	0	false
72798	30249078125	535420234375	3	true	0	false	1	true
72797	4325396484375	4521773046875	12	true	0	false	0	false
72796	4343242578125	4393938671875	14	true	0	false	2	true
72795	4236643359375	4890117578125	7	true	0	false	2	true
72794	4113903125	4782939453125	4	true	0	false	5	true
72793	428768203125	4671924609375	3	true	0	false	3	true
72786	4320857421875	7740253125	3	true	0	false	3	true
72784	106792041015625	4081476953125	4	true	0	false	1	true
72783	2835137890625	5336853125	6	true	0	false	1	true
72781	32247533203125	512028359375	2	true	0	false	0	false
72779	99651494140625	353007109375	0	false	0	false	11	true
72778	993301953125	356292578125	2	true	0	false	13	true
72776	9712083984375	36988359375	2	true	0	false	1	true
72773	1222374609375	4652753125	5	true	0	false	0	false
72772	128792900390625	4471366015625	1	true	1	true	3	true
72768	15819.5	4483380078125	1	true	1	true	3	true
72767	1079800390625	385458984375	12	true	1	true	0	false
72766	11566337890625	3687134375	10	true	1	true	0	false
72763	636360498046875	343705625	3	true	1	true	7	true
72762	678906103515625	3531823046875	18	true	0	false	5	true
72761	500023193359375	3255396875	1	true	0	false	25	true
72760	41939921875	324316875	3	true	0	false	9	true
72759	91549423828125	3231067578125	0	false	0	false	11	true
72758	95717080078125	328616640625	4	true	5	true	0	false
72756	499234521484375	349437421875	1	true	0	false	9	true
72754	5333197265625	3622466015625	4	true	0	false	11	true
72752	76313330078125	357008828125	5	true	0	false	2	true
72751	477996826171875	31358287109375	17	true	0	false	0	false
72743	2759702880859370	28219087890625	7	true	0	false	0	false
72742	24957138671875	27855837890625	8	true	1	true	3	true
72740	270151220703125	30362125	2	true	0	false	8	true
72734	20383908203125	4979408203125	6	true	0	false	0	false
72733	391788828125	4892618359375	3	true	0	false	1	true
72730	35025296875	5141455078125	18	true	0	false	9	true
72728	17778234375	4918867578125	2	true	0	false	1	true
72727	130021162109375	40140328125	2	true	0	false	2	true
72724	9189537109375	30791923828125	6	true	0	false	1	true
72722	45665751953125	2692228515625	8	true	0	false	0	false
72721	2502344140625	497415234375	9	true	0	false	0	false
72719	188774765625	4704155859375	8	true	0	false	5	true
72718	19503935546875	454043671875	5	true	0	false	4	true
72717	3045291748046870	26416984375	2	true	0	false	9	true
72716	1.96697e+16	25286390625	6	true	1	true	5	true
72711	296953125	4584590625	3	true	0	false	7	true
72710	29628001953125	4455496875	3	true	0	false	13	true
72706	2895981640625	471210859375	17	true	0	false	2	true
72704	27686400390625	4990435546875	9	true	0	false	0	false
72702	313582890625	45818.5	8	true	0	false	1	true
72700	4419052734375	40965984375	3	true	0	false	0	false
72696	485592421875	44874546875	2	true	0	false	4	true
72694	33144328125	462225546875	10	true	0	false	0	false
72693	13504837890625	3661778125	2	true	0	false	4	true
72691	377018671875	446066640625	5	true	0	false	2	true
72690	385806328125	4362702734375	6	true	0	false	0	false
72686	28462556640625	4289860546875	5	true	0	false	0	false
72685	1.73677e+16	22095587890625	7	true	0	false	0	false
72684	1.36119e+16	229804453125	9	true	0	false	1	true
72682	31541767578125	23294947265625	2	true	0	false	5	true
72679	32193015625	4366455078125	21	true	0	false	1	true
72678	350551484375	4312216015625	1	true	0	false	1	true
72676	369724921875	4226905859375	9	true	0	false	1	true
72673	23978751953125	46225234375	4	true	0	false	1	true
72672	216232734375	4700204296875	2	true	0	false	1	true
72671	2614306640625	464016171875	7	true	0	false	0	false
72667	3439253515625	4822403515625	1	true	2	true	1	true
72666	3456010546875	457508125	4	true	0	false	1	true
72663	18358248046875	4336580859375	9	true	1	true	12	true
72662	1889746484375	4375294140625	11	true	1	true	1	true
72660	1900239453125	425734375	7	true	0	false	15	true
72658	20959744140625	3945146875	7	true	0	false	1	true
72657	22927904296875	3957486328125	5	true	0	false	0	false
72653	16507884765625	3844459765625	0	false	0	false	2	true
72652	18325037109375	4022757421875	2	true	0	false	1	true
72649	6286912109375	2532320703125	4	true	0	false	0	false
72648	8209478515625	2565769140625	12	true	1	true	1	true
72646	7543876953125	24010546875	11	true	0	false	0	false
72642	1150217578125	345993046875	3	true	0	false	8	true
72641	25586296875	421662109375	7	true	1	true	1	true
72640	24927005859375	4209773828125	11	true	0	false	2	true
72639	22900443359375	4195556640625	5	true	0	false	3	true
72637	2762965087890620	20136548828125	4	true	0	false	0	false
72635	47872109375	4270769140625	4	true	0	false	1	true
72634	48561734375	4049430859375	8	true	0	false	0	false
72629	1220632421875	32410390625	3	true	0	false	9	true
72628	119989140625	326821171875	7	true	0	false	1	true
72627	14049080078125	33186890625	1	true	0	false	15	true
72626	136656435546875	3435503515625	7	true	0	false	0	false
72624	115820029296875	3117949609375	4	true	1	true	7	true
72622	144869599609375	31191904296875	4	true	0	false	1	true
72619	149928466796875	3483334765625	7	true	0	false	4	true
72615	482767578125	3314651953125	17	true	0	false	3	true
72614	4803303515625	3301846875	20	true	0	false	2	true
72612	4833786328125	3461718359375	1	true	1	true	4	true
72611	4562643359375	3508871875	5	true	1	true	2	true
72610	4650443359375	3694073828125	13	true	0	false	0	false
72609	4597399609375	3868862890625	2	true	0	false	3	true
72603	633296826171875	27883408203125	2	true	0	false	8	true
72602	689251171875	2858025390625	3	true	4	true	26	true
72599	64326787109375	227843203125	1	true	0	false	5	true
72597	48653609375	3738184375	3	true	1	true	1	true
72595	18455978515625	322600078125	4	true	0	false	0	false
72594	19398849609375	306083203125	9	true	0	false	0	false
72593	197505234375	3590620703125	13	true	1	true	1	true
72590	2048694921875	3306443359375	15	true	1	true	2	true
72586	3684182421875	399487890625	20	true	0	false	2	true
72584	9344005859375	28134751953125	12	true	0	false	0	false
72582	11804509765625	250496953125	9	true	0	false	0	false
72580	25349091796875	402088515625	7	true	0	false	0	false
72579	330799921875	3897755859375	26	true	0	false	0	false
72578	312929375	4041662109375	9	true	1	true	0	false
72574	642664013671875	209912734375	2	true	0	false	4	true
72572	4477183984375	3731148828125	12	true	1	true	0	false
72571	9371693359375	18992404296875	6	true	0	false	0	false
72570	10562958984375	194153203125	3	true	0	false	3	true
72568	108491181640625	20213357421875	10	true	0	false	5	true
72566	108413623046875	21872095703125	18	true	0	false	4	true
72562	1341959375	25635951171875	2	true	0	false	3	true
72561	4272201953125	36914484375	13	true	0	false	1	true
72560	4237523828125	3749851171875	21	true	0	false	0	false
72558	3850817578125	366648671875	13	true	0	false	0	false
72557	543267236328125	1674762890625	3	true	0	false	7	true
72556	59457861328125	16483201171875	1	true	0	false	11	true
72554	3933036865234370	17282345703125	17	true	1	true	0	false
72553	18889158203125	222254609375	0	false	0	false	13	true
72552	1866151953125	2369369921875	10	true	0	false	1	true
72551	16574138671875	23034072265625	14	true	0	false	0	false
72548	159249990234375	216969921875	9	true	0	false	0	false
72543	4047174609375	320285625	2	true	0	false	11	true
72542	3947694140625	3117363671875	25	true	1	true	0	false
72541	41338859375	2846619140625	24	true	0	false	0	false
72540	4204178125	31918615234375	2	true	1	true	0	false
72539	8697955078125	159950205078125	25	true	0	false	2	true
72538	10184048828125	15176462890625	13	true	0	false	0	false
72529	30986939453125	3609596875	3	true	7	true	0	false
72528	3305820703125	366331953125	1	true	0	false	1	true
72527	287253984375	3782761328125	0	false	13	true	0	false
72526	28399265625	3710410546875	13	true	0	false	2	true
72523	27570921875	395147265625	6	true	1	true	0	false
72521	16964501953125	270715390625	8	true	0	false	1	true
72520	165907578125	28343505859375	8	true	0	false	0	false
72519	142458212890625	28545412109375	6	true	0	false	2	true
72514	177998203125	274768828125	4	true	0	false	4	true
72513	25875517578125	364186171875	14	true	2	true	28	true
72512	25835525390625	3650859375	14	true	2	true	27	true
72510	15997203125	26066939453125	1	true	0	false	2	true
72506	2453875390625	382516953125	7	true	0	false	0	false
72505	229242890625	34490859375	2	true	1	true	0	false
72504	25935732421875	327792734375	2	true	0	false	6	true
72502	27726546875	3542240625	9	true	0	false	3	true
72499	485492890625	29807392578125	3	true	1	true	1	true
72498	4638026171875	31128666015625	10	true	0	false	1	true
72493	85626884765625	20894765625	4	true	0	false	0	false
72490	1631331787109370	13818951171875	1	true	0	false	3	true
72489	42320546875	2410819140625	12	true	1	true	0	false
72488	4119919921875	22453607421875	16	true	0	false	0	false
72487	3999932421875	257455546875	5	true	0	false	1	true
72486	3966882421875	2298384375	11	true	0	false	0	false
72481	3623971875	3354877734375	27	true	0	false	0	false
72480	3767623046875	3351985546875	1	true	0	false	10	true
72476	12529349609375	19998201171875	2	true	0	false	9	true
72471	30856310546875	26801427734375	1	true	0	false	6	true
72470	326677265625	25359640625	11	true	2	true	4	true
72469	3405690234375	308142421875	5	true	1	true	7	true
72468	3288990625	32086865234375	12	true	0	false	1	true
72467	3362506640625	28454765625	1	true	0	false	0	false
72464	357566796875	2665922265625	22	true	0	false	0	false
72463	3104294921875	2874785546875	4	true	0	false	7	true
72461	28892935546875	31665025390625	3	true	0	false	8	true
72460	27138173828125	30453759765625	4	true	0	false	0	false
72459	313847109375	341973125	38	true	1	true	16	true
72450	21309955078125	27411705078125	3	true	1	true	7	true
72449	95388486328125	12264546875	15	true	1	true	0	false
72448	9672908203125	128511171875	12	true	0	false	0	false
72446	8249392578125	126965625	1	true	0	false	10	true
72442	4471026171875	298594609375	4	true	1	true	2	true
72440	4741059765625	26171466796875	9	true	1	true	0	false
72438	29084287109375	24680224609375	4	true	0	false	8	true
72436	66761923828125	13351548828125	4	true	1	true	5	true
72435	48917255859375	144778310546875	1	true	0	false	8	true
72432	149418681640625	19682109375	0	false	0	false	1	true
72431	14228552734375	16914306640625	1	true	0	false	0	false
72429	34203369140625	671039013671875	1	true	0	false	0	false
72428	222252490234375	8637669921875	0	false	0	false	11	true
72426	560563720703125	637120556640625	7	true	1	true	16	true
72424	736236181640625	64775146484375	0	false	0	false	8	true
72422	576533203125	3944958740234370	17	true	0	false	5	true
72421	74473955078125	9915818359375	6	true	0	false	8	true
72420	594078125	86201923828125	14	true	0	false	0	false
72418	446175537109375	100346513671875	2	true	0	false	6	true
72412	11846263671875	17952478515625	5	true	0	false	0	false
72410	7982796020507810	10357484375	5	true	1	true	0	false
72408	3511934375	23884544921875	0	false	0	false	11	true
72407	227633671875	2506178515625	1	true	0	false	0	false
72406	243367421875	2858801953125	3	true	0	false	0	false
72403	160491962890625	79093212890625	16	true	0	false	1	true
72402	16596751953125	87610732421875	4	true	0	false	4	true
72400	839013671875	90913896484375	9	true	0	false	0	false
72399	24343044921875	22186927734375	6	true	0	false	0	false
72398	2510423046875	20947361328125	17	true	0	false	0	false
72397	18286806640625	786541796875	6	true	0	false	0	false
72395	14766623046875	9965080078125	0	false	0	false	21	true
72394	144009423828125	12281935546875	6	true	1	true	0	false
72393	149364912109375	721762744140625	19	true	0	false	1	true
72390	21802146484375	21412369140625	2	true	0	false	0	false
72388	13022326171875	133429306640625	7	true	0	false	4	true
72387	47707578125	23209630859375	15	true	1	true	0	false
72386	4870617578125	23270759765625	15	true	0	false	0	false
72384	129135126953125	113319482421875	0	false	0	false	7	true
72376	483679609375	2441008984375	10	true	0	false	0	false
72375	19815775390625	114618818359375	1	true	0	false	0	false
72371	254353515625	240498515625	0	false	0	false	6	true
72370	26735537109375	2552633203125	1	true	0	false	5	true
72366	29961626953125	218895625	26	true	0	false	0	false
72365	2019209375	18759857421875	18	true	0	false	0	false
72364	18071009765625	17551439453125	11	true	0	false	0	false
72358	9562484375	571629052734375	0	false	0	false	6	true
72357	40335.5	17103921875	33	true	1	true	0	false
72356	4192656640625	17307654296875	14	true	0	false	5	true
72354	42203109375	152630205078125	25	true	0	false	0	false
72352	4334448828125	18544443359375	0	false	0	false	10	true
72351	4120721484375	189537265625	5	true	0	false	4	true
72350	3911649609375	198009375	0	false	0	false	6	true
72346	468195703125	20500.25	8	true	0	false	2	true
72343	33429328125	17712595703125	1	true	0	false	2	true
72342	32504326171875	16970345703125	0	false	0	false	16	true
72340	3553053515625	17343337890625	8	true	0	false	3	true
72338	3427329296875	2046271484375	15	true	0	false	0	false
72335	4687390234375	158860615234375	17	true	0	false	0	false
72333	2367639453125	136631064453125	5	true	0	false	0	false
72332	21851236328125	141928017578125	2	true	0	false	16	true
72331	26464259765625	17242216796875	2	true	0	false	9	true
72330	257376875	149226611328125	8	true	0	false	0	false
72326	32672416015625	144109296875	11	true	0	false	0	false
72322	1757296484375	110804970703125	5	true	0	false	0	false
72321	3162251953125	11952771484375	0	false	0	false	2	true
72320	30575091796875	149849853515625	9	true	0	false	0	false
72317	28298458984375	130342841796875	9	true	0	false	0	false
72316	2825876953125	115245595703125	21	true	0	false	2	true
72314	8669482421875	3345863037109370	6	true	0	false	0	false
72309	16124427734375	367849951171875	6	true	0	false	0	false
72308	153671455078125	3292957763671870	5	true	0	false	0	false
72305	31534703125	9623962890625	5	true	0	false	1	true
72304	3416991796875	96313525390625	12	true	0	false	0	false
72299	3828279296875	1340414453125	21	true	0	false	2	true
72298	34942890625	1279981640625	17	true	0	false	0	false
72293	415051328125	499793798828125	34	true	0	false	0	false
72292	42061546875	341267919921875	26	true	0	false	0	false
72291	42218640625	1171108984375	25	true	0	false	1	true
72290	4054233984375	118175810546875	33	true	0	false	0	false
72288	4361438671875	120167490234375	0	false	0	false	7	true
72287	4542382421875	9630595703125	15	true	0	false	0	false
72286	4461790234375	9145638671875	11	true	0	false	0	false
72284	4377366796875	848427734375	9	true	0	false	0	false
72279	3798814453125	2661060791015620	8	true	0	false	0	false
72278	3940603515625	3867946044921870	9	true	0	false	0	false
72276	3969791796875	5744865234375	10	true	0	false	0	false
72273	4670871875	485232763671875	11	true	0	false	0	false
72272	448281328125	618600439453125	59	true	0	false	1	true
72265	795951708984375	2771903076171870	32	true	0	false	6	true
72264	793506494140625	3651298828125	28	true	0	false	6	true
72263	112396953125	7706777954101560	18	true	0	false	0	false
72262	112892626953125	10297607421875	23	true	0	false	0	false
72260	12093201171875	3980123596191400	4	true	0	false	0	false
72254	1547278564453120	22225771484375	1	true	0	false	11	true
72251	451259140625	6060628051757810	26	true	0	false	0	false
72250	4478846875	4.20548e+16	7	true	0	false	6	true
72248	44111421875	6135819091796870	13	true	0	false	0	false
72246	446600390625	1.64551e+16	12	true	0	false	6	true
72245	4413737890625	423251416015625	40	true	0	false	1	true
72244	438453046875	3890566650390620	25	true	0	false	0	false
72241	27555380859375	570767236328125	9	true	0	false	1	true
72240	29702759765625	670407666015625	14	true	0	false	0	false
72237	23966826171875	82996533203125	1	true	0	false	8	true
72236	243141875	9240646484375	4	true	1	true	6	true
72234	18511263671875	3352111572265620	13	true	0	false	0	false
72232	24902494140625	772323681640625	14	true	0	false	0	false
72231	3482389453125	3843365478515620	6	true	0	false	0	false
72230	3266949609375	48675966796875	15	true	0	false	1	true
72228	23368447265625	58647314453125	7	true	0	false	0	false
72226	353939921875	5877806396484370	8	true	0	false	1	true
72224	2539250390625	3654748779296870	5	true	1	true	1	true
72217	25000779296875	8867628173828120	15	true	0	false	0	false
72216	25605181640625	8804981689453120	6	true	0	false	4	true
72214	2590095703125	1.70694e+16	0	false	0	false	13	true
72212	22738134765625	5465281372070310	12	true	0	false	0	false
72211	23296525390625	2298414306640620	10	true	0	false	9	true
72210	2350062890625	2177475830078120	12	true	0	false	10	true
72205	48584.5	690615771484375	25	true	0	false	0	false
72204	4925442578125	7299541015625	41	true	0	false	0	false
72202	480349765625	86516728515625	12	true	0	false	1	true
72198	29681267578125	6236873779296870	6	true	0	false	0	false
72196	4023276171875	875557861328125	0	false	0	false	7	true
