# Supplementary material for: A Novel Liquid Biopsy Method Based on Specific Combinations of Vesicular Markers Allows Us to Discriminate Prostate Cancer from Hyperplasia
Source: Cells. 2024 Jul 31;13(15):1286. doi: 10.3390/cells13151286 (PMC11311686; doi:10.3390/cells13151286)
Supplement: Supplementary file 1 [file cells-13-01286-s001.zip › Dataset S1-Raw data CODI BiliGeCT Prostata/Raw data CODI BiliGeCT Prostata/100223_STAT3_Cyclin_D1_PR20-18-1__counting_scatter.xlsx]

## Sheet: 100223_STAT3_Cyclin_D1_PR20-18-
counting parameters
radius (nm)	300
bin width (nm)	20
locs in bin threshold	1
active channels
channel name	channel reference	min	max
Channel 0	ch0	1	10000000
Channel 1	ch1	1	10000000
Channel 2	ch2	1	10000000
clusters are positive for a channel if their counts fall within min (inclusive) and max (exclusive) for that channel
	population phenotypes	number of clusters
triple positive	Channel 0, Channel 1, Channel 2	12
double positive	Channel 0, Channel 1	0
double positive	Channel 0, Channel 2	148
double positive	Channel 1, Channel 2	0
single positive	Channel 0	56
single positive	Channel 1	1
single positive	Channel 2	24
	total positive clusters	241
11 clusters were negative for every channel
all positive clusters are listed here
columns show counts and positivity for channels with thresholds switched on
to see the full data including negative clusters please export a csv from the counting histogram rather than the counting scatter plot
cluster id	centroid x (nm)	centroid y (nm)	count for Channel 0	positive for Channel 0	count for Channel 1	positive for Channel 1	count for Channel 2	positive for Channel 2
26248	3351358203125	75322140625	1	true	0	false	3	true
26247	3389133984375	73294.25	7	true	0	false	2	true
26245	32175919921875	736820546875	1	true	0	false	16	true
26244	3667663671875	708736015625	11	true	0	false	2	true
26243	3526437109375	704377890625	4	true	0	false	6	true
26241	333027890625	71108828125	8	true	1	true	6	true
26240	383804609375	775172734375	3	true	0	false	3	true
26239	3843894140625	73268671875	6	true	0	false	4	true
26238	32296166015625	68625890625	5	true	1	true	6	true
26236	4218965625	68814375	2	true	0	false	11	true
26235	415730234375	673796875	3	true	0	false	9	true
26233	3417100390625	7807128125	2	true	0	false	5	true
26227	3829722265625	71649828125	1	true	1	true	11	true
26225	40554578125	69509375	2	true	0	false	4	true
26222	2402394140625	719433125	9	true	0	false	14	true
26221	2360762109375	71372796875	6	true	0	false	6	true
26220	249189921875	73377359375	5	true	0	false	2	true
26218	27596845703125	780450703125	4	true	0	false	4	true
26217	28890166015625	785298203125	2	true	0	false	7	true
26216	25335388671875	748803984375	6	true	0	false	4	true
26214	2306786328125	727418125	8	true	0	false	4	true
26212	2357616796875	752340546875	5	true	1	true	5	true
26209	30486744140625	77425265625	0	false	0	false	16	true
26207	23667083984375	70326171875	3	true	0	false	9	true
26206	2671027734375	769886015625	8	true	0	false	6	true
26205	251758359375	77020640625	1	true	0	false	11	true
26204	2491091796875	784138984375	2	true	0	false	6	true
26200	3050767578125	78939875	5	true	0	false	7	true
26198	3000326171875	734674140625	3	true	0	false	9	true
26197	29080396484375	71962515625	2	true	0	false	4	true
26195	2856996484375	7547440625	6	true	0	false	1	true
26194	4058104296875	777378515625	5	true	0	false	7	true
26187	38581296875	69023953125	3	true	1	true	1	true
26183	36367.5	681213046875	5	true	0	false	2	true
26182	4173799609375	656161328125	4	true	0	false	2	true
26180	10679798828125	76073890625	2	true	0	false	3	true
26179	10457470703125	77913296875	3	true	0	false	4	true
26178	803731396484375	754652578125	1	true	0	false	8	true
26177	89476171875	76553765625	8	true	0	false	1	true
26173	35479265625	75261625	4	true	0	false	2	true
26171	995473828125	74410578125	2	true	0	false	5	true
26167	126510625	78114109375	2	true	0	false	3	true
26166	4249948828125	76165015625	4	true	0	false	2	true
26164	8394470703125	73712.25	0	false	0	false	5	true
26161	2260607421875	774722734375	5	true	0	false	4	true
26159	26735189453125	7124546875	1	true	0	false	4	true
26158	4432319921875	70164765625	1	true	0	false	1	true
26157	460035234375	703128828125	12	true	0	false	2	true
26155	45160046875	727706953125	3	true	0	false	3	true
26153	72681845703125	734034609375	3	true	1	true	6	true
26152	156026181640625	783542578125	3	true	0	false	4	true
26151	157025234375	77223484375	3	true	0	false	8	true
26150	199544765625	73653296875	4	true	0	false	8	true
26149	21315279296875	75374421875	4	true	0	false	1	true
26148	1589966796875	71067640625	3	true	0	false	8	true
26147	18063666015625	71178265625	1	true	0	false	2	true
26146	45259248046875	78083203125	0	false	0	false	10	true
26145	629211083984375	763619296875	0	false	0	false	7	true
26143	13986138671875	79072671875	6	true	0	false	3	true
26142	790256494140625	781081796875	7	true	0	false	4	true
26134	171806640625	778068984375	2	true	0	false	8	true
26129	4419349609375	66203921875	2	true	0	false	4	true
26126	11728162109375	721570078125	3	true	0	false	3	true
26124	1835837890625	76235.25	3	true	0	false	3	true
26123	1692172265625	75380375	8	true	0	false	11	true
26122	153610224609375	740774375	3	true	0	false	8	true
26121	161813203125	732156953125	3	true	0	false	3	true
26119	1911556640625	780361015625	4	true	0	false	0	false
26117	672078125	715682890625	4	true	0	false	2	true
26114	488481875	654667265625	1	true	0	false	7	true
26113	480863515625	686922421875	0	false	0	false	4	true
26109	20522642578125	7837253125	3	true	0	false	0	false
26104	42686578125	6425905078125	8	true	0	false	3	true
26103	414411484375	6319446875	7	true	0	false	0	false
26099	145829658203125	756288046875	2	true	0	false	7	true
26098	19675671875	669627421875	5	true	0	false	6	true
26097	20972310546875	687466171875	1	true	0	false	2	true
26093	21278025390625	716571640625	3	true	0	false	3	true
26091	21659330078125	658021171875	2	true	0	false	1	true
26089	483993984375	71814265625	1	true	0	false	1	true
26087	382813984375	65786359375	7	true	0	false	5	true
26085	128050595703125	752171796875	5	true	0	false	1	true
26084	3520691162109370	751006875	2	true	0	false	3	true
26083	465202197265625	739782265625	2	true	0	false	1	true
26082	1308154296875	7279896875	7	true	0	false	4	true
26077	2210623046875	777123125	1	true	0	false	7	true
26073	358619609375	6538402734375	3	true	0	false	0	false
26070	4660595703125	7500740625	2	true	0	false	3	true
26067	4567589453125	77389953125	13	true	0	false	3	true
26065	37812765625	6379472265625	2	true	0	false	3	true
26063	4444866796875	620145546875	4	true	0	false	3	true
26061	583511767578125	70221125	1	true	0	false	2	true
26060	3919005078125	6295913671875	4	true	0	false	0	false
26057	152217216796875	671339453125	1	true	0	false	2	true
26054	4871316796875	5933678515625	6	true	0	false	1	true
26053	4808115625	592766640625	2	true	0	false	7	true
26052	465966484375	6261247265625	7	true	0	false	8	true
26051	476327578125	609734609375	4	true	0	false	2	true
26048	1898544921875	6380287890625	14	true	0	false	4	true
26047	1875312890625	622751015625	8	true	0	false	0	false
26041	19780951171875	625243671875	3	true	0	false	5	true
26040	7081478515625	6380221484375	7	true	0	false	2	true
26039	677031689453125	653269296875	4	true	0	false	1	true
26037	467909921875	5877981640625	4	true	0	false	2	true
26035	530358203125	660956796875	3	true	0	false	2	true
26034	457460205078125	678722421875	3	true	0	false	3	true
26029	1.97159e+16	6360137890625	2	true	0	false	2	true
26027	15881572265625	667234609375	5	true	0	false	4	true
26026	447655419921875	704725625	2	true	0	false	5	true
26022	4060330078125	6079165234375	1	true	0	false	1	true
26019	819571875	66806234375	3	true	0	false	1	true
26017	3166221923828120	6199417578125	4	true	0	false	0	false
26013	1684284912109370	70468671875	2	true	0	false	2	true
26008	26774875	6638859375	12	true	0	false	2	true
26007	283703203125	66499125	0	false	0	false	2	true
26005	1179609765625	666029609375	2	true	0	false	1	true
25999	3295516796875	62095625	4	true	0	false	6	true
25997	31763640625	6478674609375	5	true	0	false	7	true
25995	42401015625	596441875	4	true	0	false	1	true
25993	126084423828125	73452125	1	true	0	false	3	true
25992	69503818359375	61082828125	2	true	0	false	2	true
25991	6893572265625	5910620703125	6	true	0	false	0	false
25988	143363828125	5987494921875	2	true	0	false	3	true
25987	115763564453125	6094487890625	2	true	0	false	3	true
25983	2488734375	68620953125	2	true	0	false	1	true
25981	25886078125	64684390625	2	true	0	false	0	false
25978	297153125	6219652734375	3	true	0	false	4	true
25977	27277626953125	6153437890625	3	true	0	false	1	true
25973	368533837890625	5904891015625	10	true	0	false	1	true
25971	23512291015625	629498671875	3	true	0	false	0	false
25969	957548828125	631570234375	4	true	0	false	3	true
25968	1.87793e+16	5625585546875	1	true	0	false	0	false
25967	3634961181640620	56316484375	9	true	0	false	0	false
25963	115546728515625	5850805078125	3	true	0	false	0	false
25961	46983171875	541473984375	2	true	0	false	3	true
25960	436188125	5325177734375	3	true	0	false	0	false
25959	4258455859375	50635578125	7	true	0	false	0	false
25958	4079851171875	5670471875	32	true	2	true	11	true
25955	24351103515625	607284453125	3	true	0	false	8	true
25951	3007178125	5861559765625	1	true	0	false	0	false
25949	3744221875	564871328125	3	true	0	false	0	false
25948	27519251953125	572716796875	6	true	0	false	0	false
25947	24715140625	587268515625	5	true	0	false	10	true
25943	4022488671875	532132890625	1	true	0	false	0	false
25942	117841396484375	5577260546875	5	true	0	false	0	false
25941	148741845703125	563556875	11	true	2	true	5	true
25938	17490900390625	543486015625	2	true	2	true	4	true
25935	478198203125	4882883203125	3	true	0	false	4	true
25933	19551923828125	5636136328125	8	true	0	false	1	true
25932	483375703125	436226953125	11	true	0	false	0	false
25931	46631203125	4686890625	1	true	0	false	1	true
25930	6859421875	5642507421875	9	true	0	false	0	false
25929	608638916015625	54574296875	7	true	0	false	0	false
25922	1059829345703120	516337734375	0	false	0	false	7	true
25921	2690138671875	52965484375	1	true	0	false	2	true
25920	27157041015625	491748046875	0	false	0	false	1	true
25919	2270001953125	4672515625	11	true	0	false	3	true
25917	89327763671875	529994921875	1	true	0	false	0	false
25913	8141769409179680	4802477734375	3	true	0	false	1	true
25909	3770119140625	519409140625	1	true	0	false	1	true
25907	44228328125	456286171875	13	true	0	false	0	false
25905	1.07755e+16	44905953125	2	true	0	false	0	false
25903	353872578125	503978359375	1	true	0	false	2	true
25900	453673671875	4340319140625	0	false	0	false	9	true
25899	4719700390625	413170234375	4	true	0	false	2	true
25896	400966171875	490083515625	11	true	0	false	0	false
25893	25039982421875	5552759375	5	true	0	false	1	true
25891	4633315625	391896640625	3	true	0	false	0	false
25890	590031640625	5040541015625	1	true	0	false	2	true
25889	773324755859375	48733390625	5	true	2	true	11	true
25886	336370625	5539053125	2	true	0	false	0	false
25885	31755384765625	5595505859375	4	true	0	false	1	true
25882	31617744140625	519742734375	1	true	0	false	0	false
25880	12714015625	5124328125	4	true	0	false	2	true
25879	109528916015625	4957551953125	2	true	0	false	2	true
25875	2490604736328120	413489140625	2	true	0	false	7	true
25873	410536875	445051640625	1	true	0	false	0	false
25871	1.64825e+16	3884315625	6	true	0	false	0	false
25869	26358337890625	504373359375	2	true	0	false	0	false
25867	30427.75	4935471484375	0	false	0	false	4	true
25865	35612453125	4678422265625	1	true	0	false	1	true
25864	161468359375	4964598046875	10	true	0	false	1	true
25862	4575905859375	362939453125	3	true	0	false	1	true
25857	521405322265625	4359911328125	4	true	0	false	0	false
25856	985874267578125	3370047265625	4	true	0	false	5	true
25855	226305712890625	355829375	1	true	0	false	1	true
25852	2319758203125	49979.5	9	true	0	false	5	true
25851	2294508984375	490251953125	3	true	0	false	8	true
25849	21272900390625	504485703125	8	true	0	false	1	true
25848	20646025390625	470857109375	1	true	1	true	1	true
25845	238943984375	5153165234375	0	false	0	false	3	true
25844	17869462890625	426558828125	2	true	0	false	7	true
25843	192798203125	4241872265625	10	true	0	false	0	false
25837	3553207275390620	31669875	2	true	0	false	0	false
25836	86368095703125	3757767578125	10	true	1	true	9	true
25835	724732666015625	37749890625	2	true	0	false	8	true
25834	105537998046875	400375859375	1	true	0	false	2	true
25833	81882236328125	4269666796875	0	false	0	false	8	true
25827	94452724609375	451024140625	0	false	0	false	2	true
25825	2974015234375	4265841015625	14	true	0	false	0	false
25824	38799671875	379032734375	1	true	0	false	0	false
25819	32703775390625	3799412109375	0	false	0	false	11	true
25818	4158803515625	329944765625	0	false	0	false	1	true
25817	4473561328125	31935048828125	4	true	0	false	2	true
25814	23406515625	395446015625	0	false	10	true	0	false
25813	240517578125	433833515625	6	true	0	false	3	true
25812	362735390625	3580306640625	4	true	0	false	10	true
25811	34897984375	3382903125	11	true	0	false	0	false
25808	366890234375	29203111328125	6	true	0	false	0	false
25807	3863121875	24735556640625	4	true	0	false	4	true
25805	139683466796875	4389474609375	3	true	0	false	2	true
25797	440138427734375	234498828125	1	true	0	false	0	false
25796	734674853515625	21713953125	8	true	0	false	0	false
25795	664172216796875	20781244140625	11	true	0	false	0	false
25793	3542366015625	26634185546875	6	true	0	false	0	false
25789	694843408203125	2847194921875	2	true	0	false	0	false
25788	3099217041015620	1659043359375	1	true	0	false	6	true
25785	739389208984375	1696065625	1	true	0	false	13	true
25779	1878184765625	3925121484375	0	false	0	false	15	true
25775	23057849609375	27650490234375	0	false	0	false	1	true
25773	3813182421875	21807845703125	5	true	0	false	1	true
25770	45967.75	26768537109375	2	true	0	false	0	false
25768	147935625	18670888671875	19	true	0	false	18	true
25765	2108899609375	35594	2	true	0	false	0	false
25764	1154425537109370	131447861328125	7	true	0	false	0	false
25763	2696312744140620	11267337890625	0	false	0	false	9	true
25760	3121980859375	252979453125	11	true	0	false	0	false
25757	685088330078125	125482880859375	0	false	0	false	6	true
25755	28469333984375	2298999609375	5	true	0	false	0	false
25753	4737730078125	1938225390625	1	true	0	false	0	false
25751	1723271484375	2353955859375	0	false	0	false	3	true
25749	20641197265625	19905962890625	1	true	0	false	0	false
25748	94575751953125	690076025390625	0	false	0	false	1	true
25747	492706005859375	555596484375	0	false	0	false	7	true
25744	4110930078125	119030537109375	0	false	0	false	7	true
25743	414723359375	1585976171875	12	true	0	false	0	false
25739	467428203125	1187172265625	1	true	0	false	5	true
25733	29309396484375	9277615234375	1	true	0	false	0	false
25732	11382220703125	1503342041015620	9	true	0	false	0	false
25731	15327818359375	347203662109375	0	false	0	false	4	true
25723	4693264453125	1.5644e+16	11	true	0	false	0	false
