# Supplementary material for: A Novel Liquid Biopsy Method Based on Specific Combinations of Vesicular Markers Allows Us to Discriminate Prostate Cancer from Hyperplasia
Source: Cells. 2024 Jul 31;13(15):1286. doi: 10.3390/cells13151286 (PMC11311686; doi:10.3390/cells13151286)
Supplement: Supplementary file 1 [file cells-13-01286-s001.zip › Dataset S1-Raw data CODI BiliGeCT Prostata/Raw data CODI BiliGeCT Prostata/100223_STAT3_Cyclin_D1_PR20-18-2__counting_scatter.xlsx]

## Sheet: 100223_STAT3_Cyclin_D1_PR20-18-
counting parameters
radius (nm)	300
bin width (nm)	20
locs in bin threshold	1
active channels
channel name	channel reference	min	max
Channel 0	ch0	1	10000000
Channel 1	ch1	1	10000000
Channel 2	ch2	1	10000000
clusters are positive for a channel if their counts fall within min (inclusive) and max (exclusive) for that channel
	population phenotypes	number of clusters
triple positive	Channel 0, Channel 1, Channel 2	1
double positive	Channel 0, Channel 1	1
double positive	Channel 0, Channel 2	91
double positive	Channel 1, Channel 2	0
single positive	Channel 0	70
single positive	Channel 1	1
single positive	Channel 2	37
	total positive clusters	201
17 clusters were negative for every channel
all positive clusters are listed here
columns show counts and positivity for channels with thresholds switched on
to see the full data including negative clusters please export a csv from the counting histogram rather than the counting scatter plot
cluster id	centroid x (nm)	centroid y (nm)	count for Channel 0	positive for Channel 0	count for Channel 1	positive for Channel 1	count for Channel 2	positive for Channel 2
28849	-23607474609375	557706796875	20	true	0	false	4	true
28848	-2203132421875	561552890625	8	true	0	false	2	true
28846	-24622119140625	5420955859375	1	true	0	false	3	true
28845	-21593880859375	576118046875	4	true	0	false	5	true
28843	-183467734375	588081015625	4	true	0	false	2	true
28842	-19166423828125	5747314453125	4	true	0	false	2	true
28839	-26068314453125	5687298828125	7	true	0	false	3	true
28838	-27441619140625	56942953125	6	true	0	false	8	true
28837	-248163671875	564646796875	7	true	0	false	6	true
28834	-2526309375	59617890625	16	true	0	false	1	true
28832	-23982095703125	5888080078125	3	true	0	false	5	true
28830	-16740359375	57317484375	3	true	0	false	5	true
28827	-141848837890625	614265546875	1	true	0	false	3	true
28826	-15094708984375	589455078125	5	true	0	false	2	true
28822	-16639341796875	594040703125	7	true	0	false	2	true
28820	-2211470703125	59176390625	9	true	0	false	2	true
28819	-27816509765625	5882006640625	5	true	0	false	3	true
28815	-13006646484375	57216109375	1	true	0	false	8	true
28814	-122579267578125	5963131640625	5	true	0	false	3	true
28813	-29575982421875	5505656640625	2	true	0	false	4	true
28812	-2869445703125	5432361328125	1	true	0	false	7	true
28810	-29223970703125	575578125	3	true	0	false	4	true
28804	-16913810546875	5512959375	4	true	0	false	3	true
28803	-2316821875	5269990234375	2	true	0	false	11	true
28800	-171295703125	6147483203125	5	true	0	false	5	true
28798	-2136476171875	608523515625	4	true	0	false	1	true
28797	-237388671875	6082850390625	4	true	0	false	2	true
28793	-161635009765625	513121015625	13	true	0	false	3	true
28792	-14850732421875	51155171875	6	true	0	false	2	true
28791	-27900771484375	6121377734375	6	true	0	false	1	true
28790	-2709905078125	6252169140625	7	true	0	false	1	true
28788	-2859888671875	6024906640625	6	true	0	false	4	true
28785	-11651802734375	5114626953125	4	true	0	false	4	true
28784	-124160517578125	4974746875	2	true	0	false	3	true
28783	-13232857421875	5293087109375	3	true	0	false	3	true
28779	-175254375	524979375	3	true	0	false	5	true
28776	-98351640625	5759687890625	3	true	0	false	2	true
28773	-26516125	518957421875	5	true	0	false	5	true
28771	-109824228515625	52764	3	true	0	false	2	true
28770	-9693966796875	5186378515625	2	true	0	false	6	true
28767	-32180330078125	5475894140625	7	true	0	false	5	true
28764	-107754013671875	4884033984375	4	true	0	false	1	true
28762	-24195306640625	6294153515625	8	true	0	false	1	true
28760	-218945546875	6371636328125	3	true	0	false	0	false
28758	-15955951171875	635755703125	7	true	0	false	0	false
28756	-21240029296875	528582265625	4	true	0	false	4	true
28754	-3180117578125	5219716015625	2	true	0	false	5	true
28753	-29853583984375	595119609375	32	true	0	false	0	false
28752	-3877874267578120	6187993359375	9	true	1	true	1	true
28750	-5823267578125	5924713671875	4	true	0	false	4	true
28748	-819446484375	5897721484375	6	true	0	false	11	true
28747	-812497705078125	609471171875	4	true	0	false	2	true
28744	-534187841796875	625782890625	5	true	0	false	0	false
28743	-8508701171875	484990546875	5	true	0	false	2	true
28742	-6816255859375	4980734375	3	true	0	false	1	true
28737	-7623341796875	5514673828125	4	true	0	false	1	true
28736	-7374724609375	5723758203125	6	true	0	false	3	true
28732	-19715671875	5163440625	3	true	0	false	1	true
28727	-24651796875	4994358984375	4	true	0	false	0	false
28726	-2258721875	5026654296875	6	true	0	false	0	false
28718	-101969736328125	6270236328125	6	true	0	false	4	true
28716	-68227314453125	64813703125	4	true	0	false	0	false
28714	-3312141796875	5879660546875	1	true	0	false	1	true
28710	-19147875	4879971875	1	true	0	false	2	true
28709	-2185344140625	4708624609375	2	true	0	false	1	true
28707	-363508046875	5323823828125	2	true	0	false	2	true
28706	-346071796875	519281875	1	true	0	false	3	true
28705	-3334267333984370	5757161328125	3	true	0	false	0	false
28701	-503396142578125	509736875	6	true	0	false	1	true
28700	-706901220703125	5229544140625	1	true	0	false	0	false
28696	-145691943359375	60333125	7	true	0	false	2	true
28694	-3633947265625	6095347265625	3	true	0	false	6	true
28692	-32501794921875	494443984375	12	true	0	false	2	true
28690	-18459978515625	648058515625	8	true	0	false	0	false
28688	-19314203125	461060390625	1	true	0	false	3	true
28686	-27631166015625	4886155859375	1	true	0	false	6	true
28684	-2358375	548895390625	7	true	0	false	3	true
28680	-380209453125	5548050390625	2	true	0	false	3	true
28679	-210418046875	663078828125	4	true	0	false	0	false
28676	-16847349609375	4392098828125	10	true	0	false	0	false
28674	-492118896484375	4646990234375	4	true	0	false	1	true
28673	2592125732421870	55131421875	14	true	0	false	0	false
28672	5438990478515620	53356453125	11	true	0	false	0	false
28671	4.60573e+16	5807127734375	5	true	0	false	0	false
28666	-341565546875	6172311328125	1	true	0	false	3	true
28664	-27061884765625	5079351171875	3	true	0	false	1	true
28662	-1367330859375	4635269921875	1	true	0	false	2	true
28660	1.44852e+16	49428671875	1	true	0	false	1	true
28658	-1.24915e+16	4949052734375	3	true	0	false	0	false
28647	1962210693359370	6109967578125	6	true	0	false	0	false
28645	-50812484375	556815234375	0	false	0	false	25	true
28644	-5171752734375	56765953125	0	false	0	false	7	true
28643	-5001101953125	5775847265625	0	false	0	false	5	true
28640	-4935486328125	5466887890625	0	false	0	false	31	true
28639	-4314485546875	5669290234375	0	false	0	false	4	true
28636	-4471505078125	6034897265625	0	false	0	false	4	true
28635	-4011825390625	6022290234375	1	true	0	false	2	true
28632	-113822841796875	4573896484375	2	true	0	false	2	true
28630	-4359194921875	5285898046875	0	false	0	false	1	true
28628	-3092911328125	47164609375	4	true	0	false	0	false
28625	4581089782714840	4605031640625	2	true	0	false	1	true
28622	-4543187109375	5437938671875	0	false	0	false	7	true
28621	-28863044921875	4607423828125	1	true	0	false	0	false
28620	-2647638671875	4543649609375	2	true	0	false	6	true
28617	-3455530859375	457134453125	3	true	0	false	0	false
28614	-5625032958984370	6337695703125	5	true	0	false	0	false
28612	-16797703125	672279921875	8	true	0	false	0	false
28611	-145599345703125	4402096875	2	true	0	false	0	false
28610	-149704609375	4207671875	5	true	0	false	3	true
28606	2035194580078120	64642703125	5	true	0	false	0	false
28604	-12166822265625	4393038671875	2	true	0	false	2	true
28602	-673885791015625	4351466015625	6	true	0	false	0	false
28600	-1871978125	41262421875	4	true	0	false	1	true
28599	-399311640625	4977144921875	0	false	0	false	4	true
28596	-23510576171875	659690859375	12	true	0	false	0	false
28594	-5468100390625	5702697265625	0	false	0	false	5	true
28592	-1.54635e+16	447188046875	4	true	0	false	1	true
28590	-47068.5	52403.75	0	false	0	false	3	true
28588	68806171875	6076171875	2	true	0	false	0	false
28587	-21157681640625	4121826953125	4	true	0	false	2	true
28584	-41920015625	4874141796875	3	true	0	false	2	true
28583	414661572265625	4888140625	4	true	0	false	0	false
28582	51866689453125	471763828125	3	true	0	false	0	false
28580	91923828125	6036736328125	5	true	0	false	0	false
28575	-551689140625	541280625	0	false	0	false	5	true
28572	-114788212890625	40400484375	8	true	0	false	1	true
28571	4482485046386710	4274574609375	4	true	0	false	0	false
28568	-3315269921875	4168393359375	1	true	0	false	6	true
28567	752680126953125	49263171875	2	true	0	false	0	false
28565	-4901540625	5033377734375	0	false	0	false	4	true
28563	-2658404296875	3992296484375	3	true	0	false	0	false
28560	-21241595703125	3687166015625	1	true	0	false	1	true
28558	-438631484375	501726953125	0	false	0	false	6	true
28556	922082421875	491245390625	9	true	0	false	0	false
28553	-2873985546875	4075159765625	1	true	0	false	1	true
28551	-17047525390625	374274140625	1	true	0	false	3	true
28548	-2623390625	3716318359375	6	true	0	false	2	true
28546	-13849896484375	376010546875	0	false	0	false	2	true
28544	-506308046875	477038984375	0	false	0	false	7	true
28542	-41102216796875	4110534375	5	true	0	false	0	false
28540	-3986115234375	4489313671875	2	true	0	false	0	false
28539	-87423544921875	4212044921875	4	true	0	false	0	false
28536	3989720153808590	401987578125	3	true	0	false	0	false
28534	58582490234375	658324375	7	true	0	false	0	false
28532	52659521484375	4276426953125	4	true	0	false	0	false
28528	3564771484375	678379609375	3	true	0	false	0	false
28526	-520396875	506283359375	0	false	0	false	1	true
28524	-587983837890625	69396078125	1	true	0	false	0	false
28523	95587265625	5698478515625	4	true	0	false	0	false
28520	-2360494873046870	3718129296875	2	true	0	false	0	false
28518	-81453076171875	3739336328125	0	false	0	false	3	true
28516	13315908203125	627593203125	1	true	1	true	0	false
28515	4021488525390620	3893346484375	2	true	0	false	0	false
28512	-5753417578125	5134547265625	0	false	0	false	2	true
28511	-3523141174316400	3340900390625	0	false	0	false	1	true
28508	8229216796875	436936171875	2	true	0	false	0	false
28506	-4010769921875	4050424609375	0	false	0	false	3	true
28504	-1867236328125	330272421875	2	true	0	false	1	true
28503	148698095703125	528423515625	2	true	0	false	0	false
28500	-50367875	45048875	0	false	0	false	3	true
28498	-60735.25	548074921875	0	false	0	false	2	true
28495	-1816466015625	28105205078125	3	true	0	false	0	false
28494	-16269435546875	2505003515625	1	true	0	false	0	false
28491	-13152744140625	3174429296875	1	true	0	false	1	true
28490	-110113046875	28184765625	10	true	0	false	0	false
28488	17839248046875	5340593359375	5	true	0	false	0	false
28485	-3513985595703120	3078429296875	16	true	0	false	0	false
28481	-428091328125	3827442578125	0	false	0	false	6	true
28476	1816877734375	6307078125	1	true	0	false	0	false
28466	161864111328125	4080569140625	1	true	0	false	0	false
28464	-21199943359375	22944291015625	0	false	0	false	1	true
28463	-25207822265625	24431439453125	36	true	0	false	1	true
28462	-2865824609375	26621978515625	22	true	0	false	0	false
28459	7732455078125	29014291015625	1	true	0	false	0	false
28458	4740146484375	24645384765625	2	true	0	false	0	false
28453	-5934046484375	451243203125	0	false	0	false	4	true
28450	4977607727050780	26509708984375	0	false	0	false	1	true
28448	154183203125	677261875	3	true	0	false	0	false
28444	-26986609375	15539134765625	1	true	0	false	0	false
28443	-4462755859375	3416809765625	0	false	0	false	2	true
28437	-11704294921875	14077896484375	20	true	0	false	0	false
28436	-148314140625	145171875	0	false	0	false	19	true
28432	21022529296875	58939078125	5	true	0	false	0	false
28431	-103236103515625	18926771484375	2	true	0	false	0	false
28429	-208873203125	13995349609375	3	true	0	false	0	false
28428	-264857578125	85981474609375	1	true	0	false	0	false
28424	-3278953515625	21356556640625	0	false	0	false	9	true
28420	-355089765625	708947509765625	0	false	0	false	7	true
28418	-53137890625	31386794921875	0	false	0	false	7	true
28415	714255078125	137127216796875	1	true	0	false	0	false
28414	112622490234375	12679662109375	1	true	0	false	0	false
28410	12335728515625	750552294921875	14	true	0	false	0	false
28408	-6092048046875	36720828125	0	false	0	false	5	true
28400	1.81181e+16	-53491162109375	8	true	0	false	0	false
28398	-548420546875	19185927734375	0	false	0	false	4	true
28395	-490545703125	-748419580078125	38	true	0	false	0	false
28394	-96374013671875	-589130517578125	8	true	0	false	0	false
28388	-4696086328125	-66983515625	0	false	0	false	6	true
28386	-468253125	-1444348828125	0	false	0	false	16	true
28384	-57905859375	3799291748046870	0	false	0	false	1	true
28382	4146879296875	59785078125	0	false	23	true	0	false
