# Supplementary material for: A Novel Liquid Biopsy Method Based on Specific Combinations of Vesicular Markers Allows Us to Discriminate Prostate Cancer from Hyperplasia
Source: Cells. 2024 Jul 31;13(15):1286. doi: 10.3390/cells13151286 (PMC11311686; doi:10.3390/cells13151286)
Supplement: Supplementary file 1 [file cells-13-01286-s001.zip › Dataset S1-Raw data CODI BiliGeCT Prostata/Raw data CODI BiliGeCT Prostata/100223_STAT3_Cyclin_D1_PR20-18-3__counting_scatter.xlsx]

## Sheet: 100223_STAT3_Cyclin_D1_PR20-18-
counting parameters
radius (nm)	300
bin width (nm)	20
locs in bin threshold	1
active channels
channel name	channel reference	min	max
Channel 0	ch0	1	10000000
Channel 1	ch1	1	10000000
Channel 2	ch2	1	10000000
clusters are positive for a channel if their counts fall within min (inclusive) and max (exclusive) for that channel
	population phenotypes	number of clusters
triple positive	Channel 0, Channel 1, Channel 2	33
double positive	Channel 0, Channel 1	4
double positive	Channel 0, Channel 2	145
double positive	Channel 1, Channel 2	0
single positive	Channel 0	55
single positive	Channel 1	0
single positive	Channel 2	5
	total positive clusters	242
9 clusters were negative for every channel
all positive clusters are listed here
columns show counts and positivity for channels with thresholds switched on
to see the full data including negative clusters please export a csv from the counting histogram rather than the counting scatter plot
cluster id	centroid x (nm)	centroid y (nm)	count for Channel 0	positive for Channel 0	count for Channel 1	positive for Channel 1	count for Channel 2	positive for Channel 2
29382	120820263671875	78267.5	2	true	1	true	6	true
29381	136793017578125	775421796875	2	true	0	false	6	true
29380	153277158203125	7746709375	8	true	0	false	5	true
29379	140306328125	757391328125	6	true	0	false	8	true
29376	163198447265625	78319296875	13	true	1	true	4	true
29375	16445580078125	760647421875	3	true	0	false	2	true
29373	17335404296875	78419515625	6	true	0	false	4	true
29369	17501115234375	7410896875	7	true	0	false	1	true
29368	19607408203125	773019453125	5	true	0	false	6	true
29367	18413.75	770561875	9	true	0	false	3	true
29364	1286293359375	73011875	9	true	0	false	5	true
29363	134421826171875	7389240625	7	true	0	false	12	true
29359	19140447265625	737730078125	7	true	0	false	4	true
29358	9849177734375	788585625	7	true	0	false	4	true
29356	2345705859375	758049609375	5	true	0	false	3	true
29355	2247609765625	76646921875	9	true	0	false	5	true
29353	22348138671875	776431484375	6	true	0	false	6	true
29351	2130078515625	762589375	1	true	1	true	5	true
29348	26390580078125	7759171875	5	true	0	false	3	true
29347	24914501953125	770340390625	5	true	0	false	10	true
29341	2751387109375	761867421875	8	true	0	false	8	true
29340	116341328125	752910703125	2	true	0	false	13	true
29339	1090434375	756824296875	12	true	1	true	3	true
29338	92922978515625	774851875	5	true	0	false	4	true
29337	8710408203125	75950.25	4	true	0	false	10	true
29335	9829359375	749488828125	6	true	0	false	3	true
29333	630307421875	7565059375	6	true	0	false	6	true
29332	672030859375	77002515625	9	true	0	false	6	true
29328	3873029052734370	7449996875	5	true	0	false	7	true
29323	2354352294921870	732654609375	7	true	0	false	3	true
29321	835928515625	73763765625	8	true	0	false	1	true
29317	23032236328125	756207109375	5	true	0	false	5	true
29314	292547421875	77569.75	6	true	0	false	4	true
29313	3180318359375	780441796875	1	true	0	false	9	true
29309	24582375	786265546875	3	true	0	false	2	true
29307	1489815234375	789115703125	5	true	1	true	8	true
29305	405740283203125	77623125	2	true	0	false	9	true
29299	43381689453125	71731015625	4	true	0	false	2	true
29298	11970181640625	718226640625	4	true	0	false	3	true
29297	131326845703125	71122578125	8	true	1	true	5	true
29294	2214530859375	71942796875	5	true	0	false	6	true
29293	2433978125	73016859375	16	true	1	true	7	true
29292	1.57413e+16	78607.5	13	true	1	true	4	true
29291	78422021484375	78505796875	9	true	0	false	4	true
29289	1.09425e+16	774251328125	7	true	0	false	4	true
29287	22693736328125	73203265625	7	true	0	false	3	true
29282	2878406640625	733601328125	8	true	0	false	2	true
29279	2694969140625	739274609375	6	true	0	false	5	true
29277	74985537109375	78954859375	4	true	0	false	5	true
29275	1421605859375	699768984375	6	true	0	false	1	true
29273	2271653515625	790093046875	6	true	0	false	7	true
29272	3534136328125	786487421875	10	true	0	false	9	true
29271	3513950390625	78850171875	7	true	0	false	12	true
29269	35522265625	77360703125	9	true	0	false	7	true
29265	338219375	77335859375	4	true	0	false	6	true
29264	37322859375	78813640625	4	true	0	false	5	true
29261	3576341796875	757348359375	4	true	1	true	4	true
29260	350476796875	739533203125	6	true	0	false	2	true
29259	32294228515625	75949546875	2	true	1	true	3	true
29258	363504140625	71244296875	6	true	0	false	5	true
29257	35178421875	712642265625	9	true	0	false	5	true
29251	3848798828125	719651328125	4	true	0	false	5	true
29247	390796640625	77820109375	8	true	0	false	3	true
29246	157232734375	7156721875	9	true	0	false	5	true
29245	14567748046875	72271484375	5	true	0	false	1	true
29242	31594466796875	7342428125	4	true	0	false	9	true
29239	3855414453125	737558203125	0	false	0	false	4	true
29237	377459609375	762331875	2	true	0	false	8	true
29236	393459453125	701757578125	3	true	0	false	2	true
29234	108981416015625	7087078125	3	true	0	false	11	true
29233	962678125	70071921875	14	true	0	false	2	true
29231	8483876953125	699811953125	1	true	0	false	14	true
29229	954369921875	721053359375	6	true	0	false	1	true
29225	316702294921875	677870234375	11	true	0	false	1	true
29223	49027041015625	69580546875	4	true	0	false	5	true
29220	7319762573242180	692751171875	23	true	0	false	8	true
29217	65942373046875	6974984375	1	true	0	false	0	false
29216	3374765625	715716875	3	true	0	false	4	true
29215	33402453125	694686328125	11	true	0	false	2	true
29211	3967275390625	6883190625	2	true	0	false	8	true
29210	513782666015625	674651328125	8	true	1	true	15	true
29209	461604541015625	65931375	5	true	0	false	4	true
29205	398819375	762118046875	7	true	0	false	2	true
29203	709012109375	6747503125	3	true	0	false	1	true
29202	590041650390625	655044296875	6	true	1	true	6	true
29200	149665185546875	639630625	4	true	0	false	4	true
29199	2893580078125	653761796875	7	true	0	false	5	true
29196	1355894775390620	675019453125	5	true	0	false	2	true
29191	135875849609375	685323984375	5	true	0	false	0	false
29189	318243359375	69718890625	4	true	0	false	1	true
29187	2370309375	695203984375	6	true	0	false	0	false
29186	3832656640625	680470546875	5	true	0	false	2	true
29184	4344101171875	757426015625	2	true	0	false	8	true
29183	427958984375	750465078125	12	true	0	false	0	false
29179	4307720703125	735807109375	4	true	0	false	4	true
29175	3881491455078120	6379535546875	19	true	1	true	5	true
29173	440506953125	771278828125	34	true	0	false	0	false
29171	3611400390625	6854803125	5	true	0	false	4	true
29169	4337139453125	70273921875	2	true	0	false	5	true
29167	21033296875	691766796875	3	true	0	false	1	true
29165	2674713671875	69168953125	4	true	0	false	2	true
29164	357235078125	667512109375	6	true	0	false	2	true
29161	30662984375	66564296875	5	true	0	false	3	true
29159	16164	695323359375	4	true	0	false	3	true
29157	4174187109375	776165859375	1	true	0	false	2	true
29154	12956587890625	66429421875	1	true	0	false	1	true
29153	10098029296875	67443828125	3	true	0	false	2	true
29152	15468927734375	649652109375	3	true	0	false	1	true
29149	909217578125	65016.5	4	true	0	false	0	false
29146	18442287109375	672163125	5	true	0	false	2	true
29145	16985509765625	66872765625	2	true	0	false	9	true
29144	20512724609375	66995125	1	true	0	false	2	true
29139	581330126953125	6314394140625	8	true	0	false	0	false
29137	30073681640625	65280453125	7	true	1	true	1	true
29136	40631171875	648304296875	3	true	0	false	3	true
29135	3794380078125	6516123046875	3	true	0	false	3	true
29131	33404484375	65653859375	6	true	0	false	1	true
29129	26669775390625	666536015625	5	true	0	false	0	false
29128	3065802490234370	597930546875	9	true	0	false	1	true
29125	4561719921875	706136171875	1	true	0	false	2	true
29124	4191978125	675534296875	2	true	1	true	1	true
29122	46647875	739996875	8	true	0	false	2	true
29121	4537528125	7473396875	3	true	1	true	25	true
29120	450682421875	728893046875	0	false	0	false	5	true
29117	21183056640625	573286953125	3	true	0	false	2	true
29115	4768736328125	754653828125	8	true	0	false	1	true
29112	3734740234375	6230269140625	3	true	0	false	2	true
29111	3958946875	616892109375	3	true	0	false	1	true
29110	3463924609375	61522078125	4	true	1	true	1	true
29109	33392578125	6095900390625	4	true	0	false	0	false
29103	22628337890625	673548125	2	true	0	false	7	true
29102	23471458984375	646768984375	5	true	0	false	1	true
29101	21462576171875	6295855078125	10	true	0	false	4	true
29100	522377978515625	6074641796875	0	false	0	false	2	true
29096	3024701953125	6332887890625	4	true	0	false	0	false
29093	9630966796875	624660625	4	true	0	false	0	false
29090	3490109765625	59865453125	9	true	0	false	0	false
29088	638630322265625	5833284765625	17	true	1	true	11	true
29087	48711455078125	5655228125	2	true	0	false	0	false
29083	18254279296875	6252773046875	3	true	0	false	1	true
29079	36825421875	59181703125	5	true	0	false	0	false
29077	139431201171875	536765546875	2	true	0	false	0	false
29076	4620451171875	6071285546875	23	true	2	true	2	true
29075	4531443359375	590877265625	4	true	0	false	1	true
29074	467802265625	63323828125	3	true	0	false	2	true
29073	4445528515625	632759140625	8	true	0	false	17	true
29069	44555078125	65417.75	2	true	0	false	4	true
29068	4414084375	670293125	1	true	0	false	2	true
29067	454041015625	66944828125	16	true	0	false	0	false
29065	4585861328125	685258671875	3	true	0	false	3	true
29062	4386615234375	6104141796875	3	true	0	false	2	true
29061	4199373046875	6030551953125	3	true	0	false	1	true
29058	49024234375	709980703125	4	true	0	false	2	true
29057	4887284375	7216684375	16	true	1	true	1	true
29056	797707666015625	606670703125	3	true	0	false	1	true
29054	4871898828125	686782734375	8	true	0	false	2	true
29050	4873592578125	6593796875	2	true	0	false	1	true
29046	4874487890625	61200625	2	true	0	false	2	true
29043	24146140625	6125930078125	14	true	0	false	1	true
29041	129455908203125	4969341015625	7	true	0	false	1	true
29039	142893603515625	6204859375	2	true	0	false	2	true
29038	186579375	5884356640625	6	true	0	false	1	true
29037	18432625	5756378125	18	true	1	true	1	true
29033	101355986328125	5904618359375	4	true	0	false	0	false
29031	4401724609375	787670078125	5	true	0	false	1	true
29029	30925380859375	504790859375	4	true	0	false	0	false
29027	3866384765625	5800955078125	26	true	0	false	0	false
29024	480975703125	528995390625	19	true	0	false	11	true
29023	4893558984375	541162734375	15	true	0	false	1	true
29020	11940392578125	5959357421875	6	true	0	false	1	true
29018	4808589453125	5718545703125	7	true	0	false	1	true
29013	16415275390625	5682631640625	6	true	0	false	1	true
29011	130400771484375	5776834765625	4	true	0	false	0	false
29009	110698955078125	54848578125	1	true	0	false	0	false
29007	26085234375	5990429296875	5	true	0	false	0	false
29005	2330725390625	584881484375	2	true	0	false	1	true
29003	4266776171875	5496969140625	9	true	0	false	0	false
29001	28269.5	57580109375	5	true	0	false	4	true
28999	4063025390625	549134296875	6	true	0	false	1	true
28997	2951380859375	5680753515625	8	true	1	true	2	true
28996	3870951953125	532197890625	11	true	0	false	0	false
28993	462978359375	502019140625	4	true	0	false	0	false
28991	4946008203125	4739415234375	7	true	1	true	0	false
28989	4238154296875	5257542578125	3	true	0	false	0	false
28988	2025744921875	5536303125	16	true	1	true	1	true
28987	22169169921875	557086015625	8	true	0	false	0	false
28984	82495771484375	4773637890625	3	true	0	false	0	false
28983	573273046875	484929296875	3	true	0	false	0	false
28981	92497158203125	5111725390625	1	true	0	false	1	true
28977	278013125	533712109375	3	true	0	false	0	false
28975	409844609375	487528046875	1	true	0	false	0	false
28974	467376484375	44575640625	2	true	0	false	0	false
28971	36142140625	529254375	1	true	0	false	0	false
28969	2097842529296870	442626953125	3	true	0	false	0	false
28967	2231761328125	5315465625	2	true	0	false	2	true
28966	249162265625	517787890625	2	true	0	false	0	false
28964	663823583984375	4470714453125	4	true	2	true	5	true
28963	764512109375	40765671875	3	true	0	false	0	false
28961	106826708984375	4100826171875	15	true	1	true	4	true
28957	378627587890625	4555622265625	13	true	0	false	1	true
28955	150368046875	4911734765625	1	true	0	false	0	false
28954	94597216796875	417504453125	2	true	1	true	10	true
28951	20830162109375	51606390625	3	true	0	false	1	true
28950	243531640625	4971469921875	8	true	0	false	0	false
28947	1.96876e+16	37051.75	3	true	0	false	0	false
28945	3331159765625	5077955078125	2	true	0	false	0	false
28943	377602197265625	4019203515625	3	true	0	false	2	true
28941	24425712890625	3395154296875	3	true	0	false	1	true
28939	3135071875	47346125	2	true	0	false	0	false
28937	57997822265625	358501171875	3	true	0	false	0	false
28936	821340234375	343321640625	1	true	0	false	6	true
28935	80090341796875	369940546875	1	true	0	false	0	false
28931	4673351953125	3472949609375	1	true	1	true	1	true
28929	149675439453125	4389291015625	4	true	0	false	1	true
28927	473841162109375	31154005859375	1	true	0	false	0	false
28925	22986294921875	46302296875	1	true	0	false	1	true
28923	428173125	37984859375	2	true	0	false	0	false
28921	215234228515625	27322345703125	1	true	0	false	0	false
28919	30635732421875	228340859375	1	true	0	false	0	false
28917	4740021484375	30166916015625	1	true	0	false	0	false
28915	806875537109375	272366796875	7	true	0	false	0	false
28913	20612904296875	40002125	1	true	0	false	0	false
28908	388210546875	31232984375	4	true	1	true	0	false
28905	122893359375	320567890625	1	true	0	false	1	true
28901	1.54087e+16	150393125	0	false	0	false	1	true
28897	131848076171875	28525154296875	3	true	0	false	0	false
28895	6275150756835930	825151171875	4	true	14	true	0	false
28894	14814271484375	23806177734375	0	false	0	false	5	true
28893	17219982421875	2656541015625	4	true	1	true	8	true
28890	1180243359375	20629873046875	1	true	0	false	0	false
28886	2831777734375	2491053515625	7	true	0	false	0	false
28885	286934375	21603140625	6	true	1	true	9	true
28884	3491654296875	23228427734375	5	true	1	true	11	true
28881	333715625	1552928125	6	true	0	false	0	false
28876	12574513671875	108098896484375	2	true	1	true	11	true
28875	121435791015625	11209525390625	17	true	1	true	25	true
28874	13041587890625	11540552734375	8	true	0	false	14	true
28873	12680.25	112102509765625	11	true	1	true	5	true
28869	2060696875	106589443359375	5	true	1	true	0	false
28863	115600654296875	2534052001953120	12	true	0	false	0	false
28862	350010078125	879173095703125	22	true	0	false	21	true
28861	35171828125	8659201049804680	22	true	0	false	22	true
