# Supplementary material for: A Novel Liquid Biopsy Method Based on Specific Combinations of Vesicular Markers Allows Us to Discriminate Prostate Cancer from Hyperplasia
Source: Cells. 2024 Jul 31;13(15):1286. doi: 10.3390/cells13151286 (PMC11311686; doi:10.3390/cells13151286)
Supplement: Supplementary file 1 [file cells-13-01286-s001.zip › Dataset S1-Raw data CODI BiliGeCT Prostata/Raw data CODI BiliGeCT Prostata/100223_STAT3_Cyclin_D1_PR20-18__counting_scatter.xlsx]

## Sheet: 100223_STAT3_Cyclin_D1_PR20-18_
counting parameters
radius (nm)	300
bin width (nm)	20
locs in bin threshold	1
active channels
channel name	channel reference	min	max
Channel 0	ch0	1	10000000
Channel 1	ch1	1	10000000
Channel 2	ch2	1	10000000
clusters are positive for a channel if their counts fall within min (inclusive) and max (exclusive) for that channel
	population phenotypes	number of clusters
triple positive	Channel 0, Channel 1, Channel 2	24
double positive	Channel 0, Channel 1	2
double positive	Channel 0, Channel 2	168
double positive	Channel 1, Channel 2	0
single positive	Channel 0	55
single positive	Channel 1	1
single positive	Channel 2	9
	total positive clusters	259
9 clusters were negative for every channel
all positive clusters are listed here
columns show counts and positivity for channels with thresholds switched on
to see the full data including negative clusters please export a csv from the counting histogram rather than the counting scatter plot
cluster id	centroid x (nm)	centroid y (nm)	count for Channel 0	positive for Channel 0	count for Channel 1	positive for Channel 1	count for Channel 2	positive for Channel 2
30751	1475479296875	788926640625	8	true	0	false	1	true
30750	13962869140625	772026171875	6	true	0	false	8	true
30749	1532535546875	768903671875	2	true	0	false	5	true
30748	1531923046875	779228828125	9	true	0	false	6	true
30743	1762638671875	7854115625	2	true	0	false	6	true
30738	19134642578125	78418375	4	true	0	false	2	true
30736	12959845703125	785336796875	2	true	0	false	5	true
30734	124565849609375	7669878125	5	true	0	false	5	true
30729	1744272265625	751764609375	6	true	0	false	4	true
30726	18598685546875	7323853125	4	true	0	false	7	true
30725	112975673828125	78457875	0	false	0	false	6	true
30722	9269390625	765672421875	9	true	0	false	3	true
30718	38109833984375	7625434375	4	true	0	false	4	true
30717	1.16141e+16	7437309375	4	true	0	false	5	true
30716	1.28099e+16	759839453125	7	true	0	false	6	true
30714	17359189453125	7679303125	7	true	1	true	4	true
30709	23353302734375	7674415625	39	true	0	false	46	true
30708	222943125	787905546875	5	true	0	false	9	true
30707	654059521484375	747553046875	4	true	0	false	4	true
30704	2412660546875	784466796875	5	true	0	false	3	true
30702	20835017578125	765259375	6	true	0	false	2	true
30700	14057826171875	7550165625	6	true	0	false	7	true
30697	44299453125	71900953125	2	true	0	false	4	true
30696	31895283203125	7329821875	10	true	0	false	8	true
30695	12219142578125	710618828125	11	true	1	true	1	true
30694	133989365234375	716774453125	4	true	0	false	2	true
30690	11954443359375	730840234375	1	true	0	false	4	true
30688	13420162109375	7408953125	5	true	0	false	3	true
30687	759827392578125	722452109375	16	true	0	false	0	false
30686	6755041015625	71903296875	4	true	0	false	10	true
30684	61335576171875	72716.25	7	true	0	false	4	true
30679	24373205078125	7681915625	0	false	0	false	13	true
30678	25369486328125	7506090625	11	true	1	true	7	true
30677	519466015625	703802890625	3	true	0	false	2	true
30674	23903109375	742959453125	3	true	0	false	6	true
30672	2477445703125	7320940625	3	true	2	true	4	true
30671	206502783203125	708372734375	0	false	0	false	5	true
30670	3231197509765620	694530078125	6	true	0	false	5	true
30666	2297494140625	752936953125	7	true	0	false	6	true
30664	84785908203125	729530078125	6	true	0	false	5	true
30660	21767033203125	754412734375	5	true	0	false	1	true
30659	19861716796875	739825390625	16	true	0	false	2	true
30658	20503060546875	7462103125	5	true	0	false	6	true
30656	217149921875	739591328125	5	true	0	false	2	true
30655	19882873046875	715631171875	4	true	1	true	1	true
30651	29949642578125	771615859375	5	true	0	false	5	true
30650	29145490234375	756375859375	4	true	0	false	4	true
30649	27200685546875	77652765625	4	true	1	true	8	true
30648	26059552734375	785616328125	3	true	0	false	9	true
30647	32255998046875	785940390625	2	true	0	false	5	true
30646	322885546875	771938515625	6	true	0	false	6	true
30644	318240703125	758126328125	11	true	1	true	25	true
30643	31181208984375	74217546875	5	true	0	false	7	true
30640	753469140625	791631484375	6	true	0	false	6	true
30634	28326984375	787996015625	3	true	1	true	6	true
30633	3350930078125	746004453125	7	true	0	false	3	true
30632	328361796875	73669734375	5	true	0	false	7	true
30628	66857080078125	757294765625	4	true	0	false	10	true
30627	3294926953125	71645421875	6	true	0	false	8	true
30626	30913677734375	72511796875	3	true	0	false	2	true
30622	1.15789e+16	789848671875	3	true	0	false	14	true
30619	21242806640625	712459296875	5	true	1	true	3	true
30617	2777666796875	736651796875	4	true	0	false	4	true
30616	2716166796875	75788578125	6	true	0	false	3	true
30611	16285521484375	717353046875	2	true	0	false	0	false
30608	23033375	718531171875	11	true	0	false	4	true
30606	10451458984375	6867478125	9	true	0	false	2	true
30605	2233987890625	6938090625	5	true	0	false	6	true
30603	3918198828125	702060546875	29	true	0	false	25	true
30602	388716171875	701355390625	27	true	0	false	24	true
30600	3910490234375	7001396875	29	true	0	false	23	true
30598	3889034765625	711625390625	5	true	0	false	12	true
30597	38728375	742411953125	55	true	1	true	3	true
30596	39272484375	751498125	6	true	0	false	7	true
30594	404460625	741822578125	11	true	0	false	4	true
30593	3952240234375	72169171875	7	true	0	false	7	true
30591	3594149609375	72641328125	6	true	0	false	3	true
30590	347681640625	713628515625	7	true	0	false	8	true
30588	3682521875	748471640625	5	true	0	false	3	true
30584	3674269921875	69166078125	6	true	0	false	5	true
30581	3482702734375	75579125	4	true	0	false	8	true
30578	377535888671875	672697421875	7	true	0	false	3	true
30577	42616453125	6765996875	7	true	0	false	3	true
30576	4157271875	67471390625	4	true	0	false	6	true
30574	4309710546875	665724375	5	true	0	false	5	true
30572	3650522265625	713458046875	4	true	0	false	0	false
30571	4474521484375	743209375	3	true	0	false	5	true
30570	426403125	733287109375	2	true	0	false	9	true
30569	40263.5	668095390625	8	true	0	false	2	true
30566	445638359375	757343828125	2	true	0	false	4	true
30561	4451644921875	72203796875	6	true	0	false	0	false
30560	462939765625	72791890625	4	true	0	false	15	true
30559	34931609375	77584515625	3	true	0	false	5	true
30558	36504953125	788700390625	4	true	0	false	4	true
30554	430722890625	68989796875	3	true	0	false	4	true
30550	3797503515625	77784328125	2	true	0	false	12	true
30548	4197634375	772948515625	7	true	0	false	4	true
30546	3979277734375	7775396875	2	true	0	false	1	true
30542	43759546875	70854046875	3	true	0	false	2	true
30541	4719013671875	714176875	3	true	0	false	2	true
30540	4758321484375	685098125	3	true	0	false	3	true
30536	4660043359375	753846015625	5	true	0	false	1	true
30534	19306537109375	692343515625	5	true	0	false	1	true
30530	18389431640625	699016328125	9	true	0	false	1	true
30529	10277666015625	72095078125	7	true	0	false	5	true
30526	71169384765625	684498046875	4	true	0	false	3	true
30525	702940771484375	65922796875	6	true	0	false	2	true
30524	57353154296875	651455234375	3	true	1	true	2	true
30521	135945673828125	682756875	5	true	0	false	2	true
30520	14470673828125	66547765625	7	true	0	false	1	true
30518	161770498046875	684372109375	1	true	0	false	3	true
30514	2974740625	704294375	7	true	0	false	2	true
30511	27699162109375	697681484375	3	true	0	false	4	true
30510	30171876953125	68300015625	10	true	0	false	0	false
30509	2675934765625	679009375	3	true	0	false	3	true
30508	25214615234375	66815453125	3	true	0	false	4	true
30507	2966074609375	668134609375	3	true	0	false	7	true
30500	177050439453125	6631140625	7	true	0	false	2	true
30498	95063193359375	657297421875	2	true	0	false	2	true
30496	4537685546875	63224921875	5	true	0	false	1	true
30495	25141478515625	6376317578125	5	true	0	false	1	true
30494	25357072265625	650655703125	8	true	1	true	0	false
30490	28552716796875	6490556640625	9	true	0	false	25	true
30489	254960859375	70347078125	6	true	0	false	1	true
30486	285700546875	6354603515625	12	true	0	false	2	true
30484	20313671875	66193453125	3	true	1	true	2	true
30481	23863998046875	6266127734375	3	true	0	false	2	true
30480	2300194140625	6408688671875	2	true	0	false	1	true
30477	346421533203125	6081209765625	9	true	1	true	4	true
30476	119163330078125	594729921875	9	true	0	false	7	true
30465	47808875	65238296875	2	true	0	false	4	true
30463	3506031640625	6538971484375	4	true	0	false	1	true
30462	3782043359375	64261515625	6	true	1	true	4	true
30461	3375823046875	674020703125	5	true	0	false	1	true
30460	324826484375	664382734375	22	true	2	true	22	true
30455	2398524658203120	6317315625	6	true	0	false	0	false
30454	8925950317382810	6385617578125	3	true	0	false	1	true
30450	413135390625	637886484375	3	true	0	false	2	true
30447	371005234375	62434515625	4	true	0	false	0	false
30446	3620140625	6059913671875	6	true	0	false	3	true
30443	1674399609375	64595890625	6	true	0	false	0	false
30442	15085068359375	6353614453125	7	true	0	false	3	true
30441	66415498046875	5985118359375	5	true	0	false	1	true
30440	754955615234375	61799453125	5	true	0	false	11	true
30436	22242609375	667864296875	4	true	0	false	3	true
30433	1136769140625	641459140625	8	true	0	false	1	true
30432	98729833984375	6377045703125	7	true	0	false	3	true
30430	1277428125	6539961328125	6	true	0	false	2	true
30426	24436255859375	680359296875	5	true	0	false	4	true
30425	4509529296875	6175258203125	8	true	0	false	2	true
30424	46801953125	618193828125	5	true	0	false	5	true
30420	4600869140625	595520546875	6	true	0	false	2	true
30416	4871448828125	588224765625	6	true	0	false	2	true
30415	41554.75	615468046875	5	true	0	false	1	true
30413	4806581640625	5692812890625	1	true	0	false	1	true
30412	4629867578125	562922109375	3	true	1	true	1	true
30404	11547369140625	612787890625	2	true	0	false	0	false
30402	448747578125	569373671875	11	true	0	false	0	false
30398	3360016015625	6199999609375	3	true	0	false	1	true
30397	4155603125	5838521875	4	true	0	false	0	false
30396	423722109375	5772487109375	23	true	0	false	2	true
30393	4060816015625	6008818359375	3	true	0	false	4	true
30391	937746484375	591035546875	5	true	0	false	0	false
30389	39497484375	5811230859375	2	true	0	false	0	false
30388	381721796875	5869600390625	4	true	0	false	11	true
30385	30941333984375	6351051171875	7	true	0	false	4	true
30384	3111635546875	621611875	4	true	1	true	3	true
30380	1.70973e+16	57380109375	6	true	0	false	2	true
30378	3377334716796870	530488125	6	true	0	false	1	true
30376	3024256640625	6067754296875	2	true	0	false	0	false
30374	13449537109375	599786875	6	true	0	false	0	false
30372	4492636328125	53961.75	1	true	0	false	1	true
30370	1.81745e+16	5155719140625	5	true	0	false	0	false
30368	1653154296875	6106598046875	9	true	0	false	1	true
30367	189414453125	6171512890625	3	true	0	false	0	false
30365	21811712890625	585109765625	3	true	0	false	0	false
30364	187019453125	5803297265625	3	true	0	false	2	true
30362	23394263671875	603797890625	2	true	0	false	1	true
30360	20659591796875	554831171875	1	true	0	false	1	true
30356	26494673828125	6146240234375	1	true	0	false	1	true
30354	4838754296875	523923125	6	true	0	false	2	true
30353	4606926953125	5197351953125	14	true	0	false	1	true
30352	4479859375	5154642578125	3	true	3	true	3	true
30349	99984873046875	5631675390625	2	true	0	false	1	true
30348	84797666015625	55021875	8	true	1	true	9	true
30347	6266486328125	5374190234375	1	true	0	false	0	false
30345	118110263671875	5393253125	1	true	0	false	0	false
30342	3668863525390620	4864169921875	2	true	0	false	1	true
30340	13851904296875	56658671875	2	true	0	false	2	true
30336	2862893359375	567851171875	3	true	0	false	0	false
30334	4105853125	5403233203125	7	true	1	true	1	true
30332	30008091796875	5450930078125	5	true	0	false	0	false
30330	129036845703125	50752296875	6	true	0	false	15	true
30328	80122958984375	4999401171875	1	true	0	false	10	true
30327	268159765625	529784375	2	true	0	false	0	false
30324	4963738671875	7734784375	12	true	0	false	0	false
30322	1.04906e+16	448525625	2	true	0	false	2	true
30321	34904171875	5138190625	12	true	0	false	2	true
30320	3656973828125	5208451171875	9	true	0	false	0	false
30316	315514453125	4464104296875	1	true	0	false	0	false
30314	4534733984375	45994765625	2	true	0	false	8	true
30313	394827578125	47621921875	6	true	0	false	1	true
30312	4114219921875	4948348046875	2	true	0	false	2	true
30309	2790110546875	5010048828125	4	true	0	false	0	false
30306	4757835546875	4403841796875	1	true	0	false	1	true
30304	3693451953125	4910565234375	6	true	0	false	6	true
30303	9214202880859370	375626328125	4	true	0	false	9	true
30302	28390927734375	3878646484375	2	true	0	false	0	false
30301	3714461328125	46401125	3	true	0	false	11	true
30300	37759140625	4673083203125	13	true	0	false	1	true
30295	17088181640625	4957091015625	7	true	0	false	1	true
30293	606117138671875	3945430078125	2	true	0	false	10	true
30290	4183728515625	4379190625	3	true	0	false	1	true
30289	592945166015625	440557578125	2	true	0	false	0	false
30287	48083328125	3824390234375	0	false	0	false	1	true
30284	14623279296875	4663709765625	1	true	0	false	1	true
30282	14901853515625	409967890625	1	true	0	false	0	false
30281	21021119140625	4883801171875	2	true	0	false	0	false
30280	23815826171875	474702734375	3	true	0	false	0	false
30279	18480671875	447341171875	3	true	0	false	0	false
30278	20490923828125	457714140625	2	true	0	false	0	false
30272	4254068298339840	329771796875	17	true	1	true	10	true
30270	27943908203125	4557455078125	29	true	0	false	11	true
30269	1.43268e+16	25920705078125	2	true	0	false	1	true
30264	102676201171875	3401854296875	2	true	0	false	0	false
30262	224263359375	4054390234375	0	false	0	false	1	true
30260	589591650390625	280678671875	7	true	0	false	0	false
30258	4037183984375	3815156640625	3	true	0	false	0	false
30256	1132978125	24523025390625	10	true	0	false	0	false
30255	4190120703125	3189290234375	0	false	12	true	0	false
30254	4513767578125	292029609375	0	false	0	false	1	true
30250	22040828125	32584826171875	1	true	0	false	9	true
30249	28412779296875	31093263671875	8	true	0	false	1	true
30248	26541041015625	303507265625	8	true	0	false	1	true
30246	24836515625	323158984375	16	true	0	false	0	false
30242	28917775390625	4085519140625	4	true	0	false	0	false
30238	25472212890625	2822565625	2	true	0	false	0	false
30234	2059162841796870	18757267578125	13	true	0	false	0	false
30232	3466591796875	29892837890625	4	true	0	false	0	false
30229	12699541015625	2099251953125	11	true	0	false	0	false
30227	144120791015625	31844357421875	20	true	0	false	0	false
30226	145208310546875	32110013671875	21	true	0	false	0	false
30220	450484921875	2103237890625	16	true	0	false	0	false
30218	3333912109375	125702431640625	1	true	1	true	0	false
30215	33784578125	17903400390625	2	true	0	false	0	false
30214	3677709375	19723453125	0	false	0	false	10	true
30212	393753359375	1724743359375	9	true	0	false	3	true
30210	3123655859375	26251744140625	2	true	0	false	0	false
30208	453373203125	1547116796875	1	true	0	false	0	false
30205	18662541015625	2339806640625	8	true	1	true	3	true
30204	24031037109375	2232186328125	11	true	0	false	0	false
30201	3352751953125	11078705078125	6	true	1	true	1	true
30196	423143671875	11673017578125	3	true	1	true	12	true
30194	86039697265625	606651025390625	0	false	0	false	13	true
30191	20484037109375	59819931640625	0	false	0	false	20	true
30190	2126958984375	108165712890625	9	true	0	false	0	false
30184	17938306640625	1.64297e+16	5	true	0	false	0	false
30183	22524287109375	2807413818359370	13	true	0	false	0	false
30182	2832233203125	7592982788085930	12	true	0	false	0	false
