# Supplementary material for: A Novel Liquid Biopsy Method Based on Specific Combinations of Vesicular Markers Allows Us to Discriminate Prostate Cancer from Hyperplasia
Source: Cells. 2024 Jul 31;13(15):1286. doi: 10.3390/cells13151286 (PMC11311686; doi:10.3390/cells13151286)
Supplement: Supplementary file 1 [file cells-13-01286-s001.zip › Dataset S1-Raw data CODI BiliGeCT Prostata/Raw data CODI BiliGeCT Prostata/100223_STAT3_Cyclin_D1_PR20-20-1__counting_scatter.xlsx]

## Sheet: 100223_STAT3_Cyclin_D1_PR20-20-
counting parameters
radius (nm)	300
bin width (nm)	20
locs in bin threshold	1
active channels
channel name	channel reference	min	max
Channel 0	ch0	1	10000000
Channel 1	ch1	1	10000000
Channel 2	ch2	1	10000000
clusters are positive for a channel if their counts fall within min (inclusive) and max (exclusive) for that channel
	population phenotypes	number of clusters
triple positive	Channel 0, Channel 1, Channel 2	89
double positive	Channel 0, Channel 1	7
double positive	Channel 0, Channel 2	331
double positive	Channel 1, Channel 2	2
single positive	Channel 0	82
single positive	Channel 1	0
single positive	Channel 2	23
	total positive clusters	534
11 clusters were negative for every channel
all positive clusters are listed here
columns show counts and positivity for channels with thresholds switched on
to see the full data including negative clusters please export a csv from the counting histogram rather than the counting scatter plot
cluster id	centroid x (nm)	centroid y (nm)	count for Channel 0	positive for Channel 0	count for Channel 1	positive for Channel 1	count for Channel 2	positive for Channel 2
58498	3092660546875	770995703125	19	true	2	true	4	true
58497	31586603515625	768327265625	11	true	0	false	6	true
58495	321395390625	77062484375	9	true	3	true	10	true
58493	326285703125	773890859375	13	true	1	true	10	true
58491	3285052734375	76417859375	7	true	0	false	10	true
58490	3348105859375	78454140625	9	true	0	false	10	true
58489	338785234375	789362421875	9	true	0	false	6	true
58487	31241892578125	7586278125	13	true	0	false	7	true
58483	299780234375	782961640625	9	true	0	false	12	true
58482	3551501953125	751464375	7	true	0	false	12	true
58481	363576171875	75772984375	6	true	0	false	14	true
58480	28608236328125	7910190625	6	true	0	false	13	true
58478	350571796875	764553359375	5	true	0	false	14	true
58477	3364102734375	759655625	10	true	0	false	10	true
58474	3642070703125	77269109375	9	true	1	true	9	true
58472	3425809375	77775140625	3	true	1	true	13	true
58470	3522776171875	783766015625	9	true	1	true	9	true
58469	3608949609375	79032671875	6	true	0	false	13	true
58464	27233806640625	782503671875	4	true	0	false	12	true
58463	27578802734375	77582734375	8	true	0	false	14	true
58462	283733125	780040703125	8	true	1	true	6	true
58460	27761689453125	76399296875	2	true	0	false	10	true
58457	29221427734375	774215078125	6	true	0	false	12	true
58456	2862266796875	75196796875	14	true	0	false	10	true
58455	29094564453125	739790546875	12	true	0	false	9	true
58448	25387833984375	77935390625	8	true	0	false	14	true
58447	2615679296875	77929234375	5	true	1	true	13	true
58446	2367610546875	786199765625	5	true	0	false	11	true
58445	24023416015625	791760703125	6	true	0	false	10	true
58444	2575859375	759816328125	7	true	1	true	9	true
58435	31221443359375	79533140625	10	true	1	true	5	true
58433	23336060546875	765218828125	8	true	0	false	10	true
58429	32479197265625	749111640625	12	true	0	false	9	true
58426	20339744140625	77698015625	8	true	0	false	7	true
58425	19849328125	789297578125	2	true	0	false	13	true
58424	270165234375	7306971875	10	true	0	false	4	true
58421	18729	772881484375	10	true	0	false	11	true
58420	20881970703125	75786859375	4	true	1	true	9	true
58416	17247607421875	777732578125	15	true	0	false	7	true
58415	1710023046875	769685390625	7	true	0	false	10	true
58414	3654458203125	735911875	9	true	0	false	8	true
58413	3581244140625	727034140625	11	true	0	false	2	true
58412	3447253125	732376875	6	true	1	true	9	true
58411	3456234765625	717075703125	6	true	0	false	6	true
58409	36300078125	698652421875	10	true	1	true	6	true
58407	169300390625	7621115625	8	true	1	true	9	true
58404	328872734375	73190640625	15	true	0	false	3	true
58403	3219316015625	723445859375	5	true	0	false	13	true
58402	3742934375	71030015625	5	true	0	false	9	true
58399	3489548046875	690455546875	9	true	1	true	5	true
58394	19192787109375	753152421875	9	true	0	false	8	true
58393	18008197265625	74561171875	14	true	0	false	10	true
58389	1806048828125	78861	11	true	0	false	7	true
58387	1610390625	7564878125	16	true	0	false	9	true
58386	125848203125	787643203125	2	true	0	false	14	true
58385	119472509765625	790918984375	4	true	0	false	12	true
58383	16882349609375	789075546875	9	true	0	false	6	true
58381	30867115234375	738055390625	6	true	0	false	9	true
58379	111622216796875	776365078125	8	true	0	false	9	true
58377	1368760546875	782927890625	14	true	0	false	7	true
58376	102340283203125	764840703125	11	true	0	false	7	true
58374	152523232421875	78538078125	6	true	0	false	9	true
58369	183406875	72702765625	6	true	0	false	7	true
58365	26697134765625	74186796875	5	true	1	true	9	true
58364	3669716015625	78443671875	3	true	0	false	15	true
58361	16351423828125	74621671875	8	true	1	true	9	true
58360	3858140625	7365321875	9	true	1	true	3	true
58359	3785306640625	726631640625	3	true	1	true	9	true
58358	21954892578125	747587265625	6	true	0	false	5	true
58349	151607314453125	74131171875	9	true	0	false	6	true
58347	31796318359375	70904375	6	true	0	false	5	true
58346	38435625	700792578125	8	true	0	false	9	true
58344	440698203125	682894375	10	true	1	true	3	true
58343	4333334765625	69638234375	3	true	2	true	11	true
58341	429213984375	7051078125	4	true	1	true	12	true
58340	427479765625	719189453125	10	true	0	false	8	true
58339	4356794140625	715660625	11	true	0	false	8	true
58335	2644990625	791803203125	6	true	1	true	9	true
58331	97274658203125	750922109375	7	true	0	false	6	true
58328	4151350390625	702820078125	6	true	0	false	14	true
58327	4014788671875	706548984375	7	true	1	true	12	true
58326	412436015625	695853515625	5	true	1	true	9	true
58322	3642744140625	671632734375	10	true	0	false	1	true
58321	38398953125	6588146875	8	true	0	false	4	true
58309	4559762890625	72359390625	3	true	0	false	6	true
58308	27064125	69628109375	17	true	0	false	5	true
58307	2554841796875	715062890625	6	true	0	false	11	true
58306	2405457421875	70466421875	11	true	0	false	0	false
58305	2294932421875	7049790625	3	true	0	false	13	true
58303	21854287109375	707367578125	12	true	0	false	7	true
58302	44449765625	692135546875	8	true	1	true	6	true
58300	22490177734375	7254659375	7	true	0	false	4	true
58295	392628671875	71739609375	5	true	0	false	8	true
58293	2462998828125	7356084375	5	true	0	false	2	true
58289	19933896484375	71598921875	5	true	0	false	4	true
58288	16675294921875	731072890625	9	true	0	false	8	true
58287	155845068359375	72392046875	12	true	1	true	7	true
58285	3965426953125	73230640625	5	true	0	false	8	true
58280	8902990234375	73787140625	11	true	1	true	6	true
58279	96658232421875	730605859375	4	true	0	false	7	true
58276	28733009765625	720319765625	10	true	2	true	5	true
58275	3002969140625	724261875	3	true	0	false	9	true
58274	1345884765625	767185234375	7	true	1	true	15	true
58273	142891875	765434765625	13	true	1	true	4	true
58272	334934375	707482890625	11	true	0	false	3	true
58267	3431442578125	707051015625	15	true	0	false	3	true
58266	1374040625	7548853125	4	true	1	true	6	true
58262	4028644921875	76005546875	6	true	0	false	9	true
58261	3951456640625	760373359375	18	true	0	false	8	true
58259	3940958203125	77194921875	8	true	0	false	6	true
58258	4191576171875	744285078125	2	true	0	false	14	true
58257	4226408984375	734181796875	5	true	0	false	9	true
58255	4329853125	74710609375	8	true	0	false	9	true
58253	4060565625	748665390625	3	true	0	false	13	true
58249	457163671875	702156953125	3	true	1	true	9	true
58247	4137576171875	724779765625	10	true	1	true	5	true
58245	4143294140625	77918015625	4	true	0	false	11	true
58243	27712419921875	71323484375	6	true	0	false	6	true
58241	4131394140625	763538203125	4	true	0	false	7	true
58237	107438671875	7410971875	8	true	0	false	8	true
58236	417774140625	78710578125	3	true	0	false	8	true
58234	421130859375	6382035546875	8	true	0	false	4	true
58233	4135186328125	63872328125	2	true	0	false	6	true
58232	397274921875	6431104296875	13	true	0	false	7	true
58231	40669859375	6434073046875	11	true	0	false	7	true
58227	842371875	7718546875	9	true	1	true	4	true
58225	4390444921875	6301644140625	5	true	0	false	5	true
58223	4240432421875	776512109375	6	true	0	false	9	true
58219	4152647265625	682715625	3	true	2	true	5	true
58217	339158359375	673519140625	11	true	0	false	3	true
58215	28753025390625	69705609375	8	true	1	true	8	true
58214	293795859375	66717171875	10	true	0	false	9	true
58213	29955029296875	672186484375	9	true	1	true	5	true
58211	2841836328125	660487265625	7	true	0	false	7	true
58207	95085517578125	78595234375	8	true	0	false	4	true
58205	31203439453125	671247421875	4	true	0	false	9	true
58203	3198544140625	684529296875	10	true	0	false	3	true
58201	326428046875	66741515625	7	true	0	false	6	true
58199	3063445703125	687185625	6	true	0	false	6	true
58197	30049099609375	698221796875	7	true	0	false	5	true
58192	391479609375	6689965625	7	true	0	false	6	true
58191	3985187890625	67994234375	4	true	0	false	9	true
58187	27700919921875	67239171875	20	true	0	false	4	true
58185	3023051171875	6473202734375	13	true	0	false	0	false
58184	121888359375	71681390625	11	true	0	false	4	true
58183	11310736328125	72274.75	7	true	0	false	8	true
58182	105189951171875	714096328125	4	true	0	false	15	true
58181	108201640625	710914140625	11	true	0	false	4	true
58180	103188583984375	723650859375	16	true	0	false	4	true
58178	91308857421875	7202709375	3	true	1	true	3	true
58174	45222125	756624765625	4	true	0	false	9	true
58173	45122765625	744242578125	7	true	0	false	9	true
58169	4635217578125	7431134375	6	true	0	false	8	true
58168	438803671875	763374375	3	true	0	false	10	true
58160	4573153515625	6311897265625	12	true	0	false	10	true
58159	458106875	613654765625	10	true	0	false	7	true
58158	442269453125	645507265625	7	true	1	true	4	true
58153	1419691796875	723242109375	6	true	0	false	4	true
58151	2068387890625	73607234375	6	true	1	true	8	true
58149	13806548828125	74367390625	6	true	0	false	4	true
58147	3832115625	757524375	6	true	1	true	7	true
58146	453544296875	5975553125	5	true	0	false	8	true
58143	424020625	6183511328125	5	true	0	false	8	true
58142	470329453125	726483515625	1	true	0	false	13	true
58141	479851171875	71543453125	4	true	1	true	10	true
58140	4852633984375	728941484375	6	true	0	false	5	true
58135	445886484375	772173046875	5	true	1	true	5	true
58134	4557409765625	685397109375	7	true	1	true	7	true
58131	4825871875	6172598046875	7	true	0	false	6	true
58129	44854125	6174692578125	8	true	0	false	5	true
58127	19145318359375	7035134375	8	true	0	false	2	true
58126	3319259375	685074140625	5	true	1	true	7	true
58123	43223859375	610258046875	5	true	0	false	24	true
58121	14796064453125	7073021875	7	true	1	true	8	true
58120	49376890625	69577015625	2	true	0	false	17	true
58119	474959609375	69343421875	3	true	0	false	7	true
58117	483329140625	679554765625	2	true	0	false	10	true
58113	1225932421875	738921953125	11	true	0	false	5	true
58110	13528419921875	706920234375	7	true	0	false	6	true
58108	575935498046875	74814875	4	true	0	false	4	true
58107	29777265625	774244453125	7	true	0	false	10	true
58104	47019.75	752453046875	10	true	1	true	7	true
58102	4598659375	658767265625	6	true	0	false	4	true
58101	4521764453125	6627921875	8	true	0	false	2	true
58099	464538125	669527734375	13	true	0	false	4	true
58097	4720300390625	65654.75	4	true	0	false	4	true
58093	115218369140625	700621171875	10	true	0	false	2	true
58091	753727392578125	731158515625	5	true	1	true	12	true
58089	371787890625	6415080859375	4	true	0	false	3	true
58088	4823546875	6354435546875	7	true	1	true	6	true
58087	4710938671875	6373002734375	7	true	1	true	5	true
58084	3341549609375	6171840234375	8	true	0	false	2	true
58083	337174375	6312135546875	11	true	0	false	4	true
58082	3434546484375	6521274609375	6	true	0	false	1	true
58081	3506373046875	63655578125	13	true	0	false	3	true
58075	4170748828125	65764.25	9	true	0	false	1	true
58074	419525244140625	72240421875	13	true	0	false	7	true
58073	519119482421875	7324415625	6	true	1	true	5	true
58071	40196845703125	705803671875	6	true	0	false	2	true
58069	489826171875	65147890625	6	true	1	true	5	true
58065	13011283203125	694170703125	13	true	1	true	5	true
58061	39300703125	788038125	2	true	0	false	6	true
58059	4639158203125	6436271484375	8	true	0	false	6	true
58057	3860962109375	6258433984375	8	true	1	true	4	true
58056	4819609375	5999862109375	15	true	1	true	6	true
58055	46858671875	596173125	6	true	0	false	23	true
58054	58233115234375	77180703125	6	true	1	true	5	true
58049	21975978515625	693081796875	7	true	0	false	2	true
58047	2024968359375	6918496875	9	true	1	true	3	true
58046	649880224609375	71082625	8	true	0	false	3	true
58045	59576708984375	72122578125	4	true	1	true	5	true
58042	475619296875	5598377734375	6	true	0	false	3	true
58041	4911546484375	58292359375	6	true	0	false	4	true
58038	32436431640625	64605609375	11	true	0	false	2	true
58036	13467.5	671458828125	12	true	1	true	18	true
58035	12495494140625	667286953125	7	true	0	false	5	true
58034	139435439453125	6648328125	10	true	0	false	9	true
58031	12545251953125	681679375	11	true	0	false	3	true
58029	140434814453125	687282734375	4	true	0	false	9	true
58028	1064295703125	6623515625	5	true	0	false	4	true
58025	9645486328125	667728515625	7	true	0	false	2	true
58023	98418359375	6495587109375	8	true	0	false	1	true
58022	17603529296875	68067265625	5	true	0	false	5	true
58021	187373203125	6808928125	10	true	0	false	2	true
58020	2037796484375	681267265625	8	true	0	false	4	true
58017	110915986328125	68920125	7	true	0	false	1	true
58015	159646328125	693736328125	5	true	0	false	5	true
58009	2012863671875	668256640625	8	true	0	false	3	true
58008	3082057861328120	664662421875	9	true	0	false	4	true
58007	3843377197265620	653911328125	7	true	0	false	7	true
58005	3578605712890620	680519140625	3	true	1	true	2	true
58002	3629773828125	614061796875	3	true	0	false	3	true
57999	32107482421875	6222069140625	11	true	0	false	2	true
57996	244212939453125	72158953125	8	true	2	true	1	true
57995	2145044189453120	740722265625	9	true	1	true	1	true
57994	1174369140625	696048125	2	true	0	false	2	true
57993	1716028076171870	709753515625	6	true	1	true	1	true
57987	9450806640625	639895390625	3	true	0	false	7	true
57985	38646421875	6093940234375	6	true	0	false	1	true
57984	406799453125	5957528125	5	true	0	false	4	true
57983	4074246875	584434453125	11	true	0	false	2	true
57981	42034953125	5704281640625	9	true	1	true	1	true
57979	3962679296875	5932966796875	5	true	0	false	2	true
57977	404635625	5707994921875	9	true	0	false	6	true
57975	4421196875	5760881640625	5	true	0	false	3	true
57971	119100869140625	6458332421875	9	true	1	true	3	true
57969	47619046875	521772734375	4	true	0	false	9	true
57966	3663063671875	599003984375	4	true	1	true	10	true
57965	3498546875	600314921875	9	true	0	false	3	true
57962	460947265625	576477109375	8	true	0	false	4	true
57959	2483248046875	6856659375	13	true	0	false	5	true
57957	157278837890625	6377733203125	11	true	0	false	1	true
57954	267413671875	6486790234375	3	true	0	false	19	true
57953	2506757421875	656995390625	6	true	0	false	6	true
57951	1539522216796870	673355078125	5	true	0	false	3	true
57950	453655224609375	790463515625	4	true	0	false	5	true
57947	24933669921875	63429078125	10	true	0	false	4	true
57943	31023283203125	61658140625	8	true	0	false	0	false
57942	3608601171875	571159765625	3	true	0	false	8	true
57941	3635962890625	561224609375	13	true	0	false	1	true
57938	3398520202636710	661566484375	11	true	0	false	2	true
57936	4528697265625	687349609375	6	true	0	false	3	true
57935	5042376953125	696142578125	10	true	1	true	6	true
57928	17310505859375	65687015625	8	true	0	false	1	true
57927	19304134765625	64670484375	5	true	1	true	2	true
57925	22131228515625	6480490625	4	true	0	false	3	true
57922	742139794921875	68828015625	3	true	0	false	1	true
57919	48757359375	5482876953125	7	true	1	true	2	true
57918	752769091796875	6250523046875	5	true	0	false	2	true
57917	84112216796875	63501203125	2	true	1	true	12	true
57914	4598687890625	517641953125	2	true	0	false	8	true
57911	241883544921875	63980890625	14	true	0	false	6	true
57907	629341943359375	649942421875	7	true	0	false	2	true
57905	4564620703125	505429609375	3	true	1	true	7	true
57904	2334587109375	681703203125	2	true	1	true	3	true
57902	444357890625	5617537109375	6	true	0	false	3	true
57901	4343043359375	55031890625	15	true	0	false	5	true
57900	445807265625	540840703125	9	true	0	false	5	true
57899	45246078125	55039734375	15	true	0	false	4	true
57893	4347471484375	536259140625	6	true	0	false	2	true
57891	161361181640625	669808984375	2	true	0	false	5	true
57889	128366220703125	6353880859375	6	true	0	false	2	true
57887	4898830078125	5051376953125	8	true	0	false	3	true
57886	17889294921875	6349479296875	5	true	0	false	2	true
57883	444342265625	5148109765625	2	true	0	false	2	true
57881	4898626171875	5288620703125	6	true	0	false	4	true
57880	24938408203125	6111998828125	6	true	0	false	13	true
57879	258153203125	6069915625	6	true	0	false	11	true
57876	20800353515625	62748890625	6	true	0	false	2	true
57875	19644142578125	630602890625	6	true	1	true	7	true
57873	189870390625	6119001953125	9	true	0	false	0	false
57869	5332115234375	624055859375	8	true	0	false	3	true
57867	9969706420898430	756358125	2	true	0	false	3	true
57865	12179296875	6228032421875	9	true	0	false	2	true
57863	35301513671875	614263671875	8	true	0	false	3	true
57862	33928	5645921484375	3	true	0	false	7	true
57861	334572734375	57600375	8	true	0	false	0	false
57860	31718947265625	586761953125	6	true	0	false	1	true
57855	22362875	6154800390625	4	true	1	true	4	true
57854	1693865234375	60540578125	8	true	1	true	8	true
57853	1671892578125	591402890625	7	true	0	false	2	true
57851	26096443359375	5799682421875	3	true	0	false	2	true
57847	1.65475e+16	593231484375	3	true	0	false	2	true
57845	1425665625	607398359375	2	true	0	false	4	true
57843	475762109375	7641221875	15	true	0	false	4	true
57841	15355994140625	62321140625	5	true	0	false	1	true
57840	12652	608063671875	4	true	0	false	4	true
57839	131382109375	590693671875	2	true	0	false	0	false
57835	3884840234375	57666140625	5	true	0	false	0	false
57833	10090373046875	61750140625	6	true	0	false	1	true
57832	25248125	567594921875	3	true	0	false	8	true
57831	1.77774e+16	577206953125	5	true	0	false	4	true
57828	4762023046875	476713125	5	true	0	false	0	false
57827	492624765625	4583139453125	5	true	1	true	7	true
57823	29824265625	5867283203125	3	true	0	false	3	true
57822	28986947265625	6125632421875	3	true	0	false	4	true
57818	8173404296875	604561875	5	true	0	false	2	true
57817	764676708984375	5878875390625	11	true	0	false	2	true
57815	4469215234375	480487578125	2	true	0	false	9	true
57813	4908123046875	5890036328125	1	true	0	false	2	true
57809	12190791015625	5826520703125	8	true	0	false	2	true
57808	20765935546875	585447421875	1	true	0	false	5	true
57807	2280316015625	58280953125	3	true	0	false	9	true
57805	24120634765625	587972890625	6	true	1	true	0	false
57801	2249781982421870	7913503125	11	true	1	true	1	true
57800	19466927734375	57629171875	2	true	1	true	3	true
57795	3186732421875	5572771875	5	true	0	false	0	false
57793	4291480859375	4932190625	4	true	0	false	1	true
57792	49056109375	4893300390625	9	true	0	false	3	true
57790	768316015625	5430676953125	6	true	1	true	3	true
57789	728922216796875	5295555859375	7	true	0	false	2	true
57788	54578720703125	5398737109375	4	true	0	false	1	true
57785	72478125	565500703125	5	true	0	false	2	true
57784	102700166015625	56874625	10	true	1	true	2	true
57783	93701435546875	571843359375	3	true	0	false	10	true
57781	411295546875	54931703125	8	true	0	false	0	false
57776	12201716796875	56299625	5	true	0	false	4	true
57775	11119931640625	5502373046875	7	true	0	false	0	false
57772	30690509765625	5354717578125	3	true	0	false	8	true
57771	30369181640625	53851375	17	true	0	false	2	true
57769	3102655078125	5296558984375	5	true	1	true	2	true
57766	21920224609375	5510283203125	13	true	1	true	0	false
57765	30363212890625	5265368359375	5	true	1	true	1	true
57763	8331378784179680	510971640625	12	true	1	true	8	true
57758	3851237109375	54365625	6	true	0	false	1	true
57756	4304728515625	4717931640625	5	true	0	false	1	true
57754	1696512109375	5656484765625	11	true	0	false	0	false
57753	17290529296875	5504875390625	11	true	0	false	2	true
57752	26781169921875	55487203125	6	true	0	false	2	true
57751	27982046875	556951328125	11	true	0	false	1	true
57749	187623125	55698609375	7	true	0	false	2	true
57744	104110810546875	5197033984375	6	true	0	false	5	true
57743	111761259765625	526920625	12	true	0	false	1	true
57739	497139111328125	5629419140625	11	true	0	false	0	false
57737	4660189453125	452778828125	4	true	0	false	3	true
57736	27356267578125	5199296484375	4	true	0	false	0	false
57735	29250453125	5263153515625	4	true	0	false	0	false
57733	26733908203125	5357531640625	5	true	0	false	1	true
57730	437739375	45481	6	true	0	false	1	true
57728	359255859375	5283936328125	5	true	0	false	1	true
57725	14332109375	5584108984375	1	true	0	false	1	true
57724	517998974609375	5006276171875	12	true	0	false	3	true
57723	318814306640625	4983296875	9	true	0	false	0	false
57718	21975017578125	52981578125	2	true	0	false	2	true
57715	346271796875	51634265625	3	true	0	false	1	true
57714	1.61668e+16	4508677734375	3	true	0	false	2	true
57713	7137517700195310	477522109375	7	true	0	false	3	true
57711	1.02331e+16	495050703125	5	true	1	true	1	true
57708	39540546875	51314546875	5	true	0	false	2	true
57707	386441171875	492889609375	2	true	0	false	0	false
57704	2903595703125	4870643359375	2	true	0	false	0	false
57703	30645986328125	498446875	3	true	0	false	11	true
57699	70761474609375	499852265625	2	true	0	false	3	true
57697	24410236328125	515568203125	5	true	0	false	7	true
57695	316217265625	51230984375	4	true	0	false	5	true
57694	32478916015625	474001484375	8	true	0	false	0	false
57693	469315673828125	4723872265625	6	true	0	false	3	true
57689	3660434375	4788841796875	0	false	0	false	7	true
57687	193804140625	528665078125	6	true	0	false	0	false
57685	14826875	53247671875	6	true	0	false	5	true
57683	442477978515625	4508384375	3	true	0	false	0	false
57681	4369495703125	435929296875	1	true	0	false	0	false
57680	32217375	49022703125	4	true	0	false	1	true
57679	34325	479973125	3	true	1	true	2	true
57677	333937734375	4610235546875	8	true	0	false	0	false
57674	1311512109375	50426859375	7	true	0	false	1	true
57669	27025623046875	4637498828125	3	true	0	false	0	false
57668	110708857421875	4717620703125	5	true	0	false	7	true
57667	100297529296875	474976171875	8	true	0	false	2	true
57665	107567470703125	4861775390625	2	true	0	false	10	true
57663	82993232421875	4848398046875	2	true	1	true	0	false
57660	15428205078125	49633890625	7	true	0	false	3	true
57659	152741552734375	4828242578125	2	true	0	false	10	true
57657	26625111328125	4904443359375	3	true	0	false	3	true
57655	150535458984375	51282859375	9	true	0	false	1	true
57652	1684054296875	4865044140625	2	true	0	false	1	true
57649	2428145703125	4860535546875	4	true	0	false	0	false
57647	483233203125	425283203125	4	true	0	false	2	true
57646	3691741015625	446688828125	2	true	0	false	0	false
57645	382229375	4676161328125	2	true	0	false	10	true
57644	41181.75	467460390625	9	true	0	false	0	false
57642	22486205078125	4927594140625	2	true	0	false	1	true
57641	21317404296875	492256328125	7	true	0	false	1	true
57640	208042265625	4767471875	7	true	0	false	9	true
57637	22150861328125	4748633984375	5	true	0	false	0	false
57632	19627244140625	510110546875	4	true	0	false	0	false
57630	790819189453125	440014765625	2	true	0	false	8	true
57627	398377421875	42869296875	6	true	1	true	0	false
57625	33556515625	4314454296875	7	true	0	false	0	false
57624	24543984375	4335118359375	2	true	0	false	0	false
57621	18122544921875	461039609375	7	true	0	false	2	true
57619	4553896875	42058984375	6	true	0	false	0	false
57617	29424671875	45455734375	2	true	0	false	0	false
57616	1058189453125	421213671875	2	true	0	false	3	true
57611	3900891796875	3899821875	3	true	0	false	1	true
57610	4822909765625	3678642578125	4	true	0	false	1	true
57609	4628116796875	3893765234375	4	true	0	false	2	true
57608	131033740234375	465928046875	2	true	0	false	0	false
57605	4503812890625	3558604296875	7	true	0	false	2	true
57604	4333437890625	3999066796875	1	true	0	false	0	false
57602	2240165234375	45035171875	2	true	0	false	5	true
57601	21384205078125	4527362109375	12	true	0	false	0	false
57600	3753004296875	39652453125	3	true	0	false	3	true
57594	2049309814453120	397723515625	3	true	0	false	0	false
57593	1.18654e+16	3710216796875	5	true	0	false	0	false
57587	399626796875	3655259375	6	true	0	false	1	true
57585	26930708984375	434150703125	3	true	0	false	3	true
57584	846516796875	426668203125	10	true	0	false	0	false
57583	537637060546875	421438125	3	true	0	false	0	false
57579	47930890625	32191947265625	0	false	3	true	3	true
57578	109919609375	397395546875	7	true	1	true	0	false
57577	1117648828125	413058046875	8	true	0	false	0	false
57576	85272646484375	3910127734375	2	true	0	false	0	false
57573	616283544921875	3686427734375	0	false	0	false	12	true
57571	91500673828125	3596342578125	1	true	0	false	1	true
57569	4640827734375	3091786328125	2	true	0	false	1	true
57568	20245822265625	40322984375	9	true	0	false	0	false
57567	2109228515625	414069921875	4	true	0	false	0	false
57562	414706328125	31994369140625	2	true	0	false	0	false
57561	436369140625	2886702734375	5	true	0	false	0	false
57557	3869491796875	3309690234375	2	true	0	false	10	true
57555	374803828125	3522960546875	2	true	0	false	3	true
57554	29607716796875	4231944140625	2	true	0	false	1	true
57551	453155224609375	396837421875	4	true	0	false	3	true
57550	3796121484375	2929905859375	0	false	0	false	2	true
57549	355146328125	30444837890625	3	true	0	false	5	true
57545	4648592578125	29016255859375	1	true	0	false	6	true
57541	1439495703125	3977933203125	2	true	0	false	0	false
57539	359131796875	3607841015625	0	false	0	false	5	true
57537	1748483984375	416126171875	2	true	0	false	14	true
57536	2906484619140620	3489601171875	1	true	0	false	1	true
57535	4642234375	3311988671875	6	true	0	false	1	true
57534	1.65868e+16	3226790625	1	true	0	false	7	true
57530	18211630859375	2827755859375	4	true	1	true	0	false
57529	2242500732421870	26448740234375	0	false	0	false	7	true
57527	1799931640625	24603259765625	7	true	0	false	0	false
57524	327934140625	3935049609375	2	true	0	false	0	false
57521	3479874609375	3325241796875	1	true	0	false	0	false
57520	4012487890625	27143775390625	2	true	1	true	14	true
57518	242864375	3647975390625	13	true	0	false	0	false
57517	25741916015625	3672808203125	3	true	0	false	8	true
57515	26642248046875	3514226171875	17	true	4	true	7	true
57514	1952398828125	354102890625	4	true	0	false	0	false
57513	2163001953125	3462126171875	1	true	0	false	1	true
57511	2865511328125	375031796875	0	false	0	false	9	true
57508	2285576953125	390492578125	2	true	0	false	0	false
57506	30952296875	364503203125	0	false	0	false	5	true
57501	1750561328125	3880171875	1	true	0	false	0	false
57500	484178203125	26766677734375	3	true	0	false	0	false
57497	3193607421875	30785841796875	4	true	0	false	0	false
57496	8764466796875	3132830859375	6	true	0	false	0	false
57495	105822119140625	32146982421875	6	true	0	false	8	true
57492	141516416015625	3616567578125	12	true	1	true	0	false
57491	135507763671875	34459890625	3	true	0	false	7	true
57488	570995947265625	30278064453125	1	true	0	false	0	false
57487	47368056640625	27548068359375	5	true	0	false	0	false
57482	1.43154e+16	20963443359375	2	true	0	false	9	true
57481	1.72582e+16	2280090234375	1	true	0	false	18	true
57479	429061376953125	22222.75	0	false	0	false	10	true
57477	5435455078125	23354890625	9	true	0	false	0	false
57475	6023189453125	20965642578125	2	true	0	false	0	false
57471	453493203125	25794197265625	4	true	0	false	0	false
57469	22799576171875	30543576171875	12	true	0	false	0	false
57467	351655390625	27803189453125	0	false	0	false	5	true
57465	30162671875	3289193359375	0	false	0	false	5	true
57464	4146431640625	21097095703125	5	true	0	false	1	true
57463	4279976171875	18934361328125	1	true	0	false	0	false
57462	4430221484375	22234576171875	4	true	0	false	0	false
57455	26661943359375	32079666015625	4	true	0	false	16	true
57454	18048685546875	28396908203125	1	true	0	false	4	true
57451	2306328515625	2646921875	2	true	0	false	0	false
57449	11616732421875	25934861328125	1	true	0	false	1	true
57447	31594130859375	27087263671875	1	true	0	false	12	true
57446	2776524609375	282224453125	0	false	0	false	5	true
57445	27833982421875	24253228515625	1	true	0	false	1	true
57443	2730809375	21214576171875	7	true	0	false	0	false
57437	3316627734375	21510017578125	1	true	0	false	0	false
57436	24624259765625	19193765625	0	false	0	false	12	true
57435	25085494140625	18987666015625	1	true	0	false	5	true
57431	153675546875	2257383203125	4	true	0	false	1	true
57428	4789985546875	2241673828125	3	true	0	false	1	true
57427	481106875	18836154296875	1	true	0	false	0	false
57424	953027734375	1665743359375	1	true	0	false	5	true
57423	95546162109375	1983551171875	1	true	0	false	0	false
57419	2308007421875	1513208984375	10	true	0	false	2	true
57417	27087310546875	1541962109375	0	false	0	false	11	true
57414	152334765625	19358587890625	5	true	3	true	7	true
57410	373126875	13529208984375	0	false	0	false	8	true
57409	41258703125	119900400390625	0	false	48	true	3	true
57401	3856256640625	99773720703125	0	false	0	false	9	true
57398	8197635498046870	149496669921875	0	false	0	false	5	true
57394	159855869140625	705811181640625	8	true	0	false	7	true
57393	15931271484375	93905693359375	9	true	0	false	0	false
57392	1814587890625	106631220703125	0	false	0	false	8	true
57387	28373306640625	92801669921875	9	true	0	false	0	false
57386	24184671875	62379072265625	0	false	0	false	5	true
57385	26450078125	695052001953125	0	false	0	false	6	true
57381	23170669921875	45775078125	0	false	0	false	7	true
57377	2360884765625	110429794921875	7	true	0	false	0	false
57375	12194037109375	662209375	0	false	0	false	1	true
57373	774560693359375	106799365234375	10	true	0	false	0	false
57372	653567626953125	549608154296875	5	true	0	false	0	false
57368	454320234375	853476953125	1	true	0	false	7	true
57367	457707109375	745645703125	15	true	0	false	1	true
57364	3437444140625	4655560546875	23	true	0	false	0	false
57363	3513751953125	524277294921875	15	true	0	false	2	true
57361	107918525390625	131856689453125	0	false	0	false	5	true
57357	267595263671875	73025205078125	6	true	0	false	0	false
57356	352964609375	961699951171875	0	false	0	false	3	true
57355	3794584375	1.00263e+16	5	true	0	false	0	false
57352	520521923828125	307803515625	3	true	0	false	0	false
57351	71459931640625	29064775390625	3	true	0	false	0	false
57348	4421496484375	72477978515625	5	true	0	false	0	false
57347	4169358984375	8972554321289060	8	true	0	false	0	false
