# Supplementary material for: A Novel Liquid Biopsy Method Based on Specific Combinations of Vesicular Markers Allows Us to Discriminate Prostate Cancer from Hyperplasia
Source: Cells. 2024 Jul 31;13(15):1286. doi: 10.3390/cells13151286 (PMC11311686; doi:10.3390/cells13151286)
Supplement: Supplementary file 1 [file cells-13-01286-s001.zip › Dataset S1-Raw data CODI BiliGeCT Prostata/Raw data CODI BiliGeCT Prostata/100223_STAT3_Cyclin_D1_PR20-20-2__counting_scatter.xlsx]

## Sheet: 100223_STAT3_Cyclin_D1_PR20-20-
counting parameters
radius (nm)	300
bin width (nm)	20
locs in bin threshold	1
active channels
channel name	channel reference	min	max
Channel 0	ch0	1	10000000
Channel 1	ch1	1	10000000
Channel 2	ch2	1	10000000
clusters are positive for a channel if their counts fall within min (inclusive) and max (exclusive) for that channel
	population phenotypes	number of clusters
triple positive	Channel 0, Channel 1, Channel 2	55
double positive	Channel 0, Channel 1	8
double positive	Channel 0, Channel 2	199
double positive	Channel 1, Channel 2	3
single positive	Channel 0	60
single positive	Channel 1	2
single positive	Channel 2	24
	total positive clusters	351
16 clusters were negative for every channel
all positive clusters are listed here
columns show counts and positivity for channels with thresholds switched on
to see the full data including negative clusters please export a csv from the counting histogram rather than the counting scatter plot
cluster id	centroid x (nm)	centroid y (nm)	count for Channel 0	positive for Channel 0	count for Channel 1	positive for Channel 1	count for Channel 2	positive for Channel 2
36646	45359140625	748151796875	5	true	0	false	8	true
36645	4577364453125	7373165625	5	true	1	true	8	true
36643	4618680078125	72626328125	9	true	0	false	8	true
36641	44598578125	73841125	10	true	0	false	11	true
36639	43173265625	7233928125	24	true	4	true	4	true
36638	469013046875	705814453125	3	true	0	false	10	true
36637	48059828125	707400078125	5	true	0	false	12	true
36635	4545377734375	712744609375	4	true	0	false	13	true
36634	4624015234375	6884190625	7	true	1	true	10	true
36629	4765784375	68160609375	23	true	0	false	4	true
36628	425573671875	74007375	8	true	0	false	9	true
36627	4200369921875	753760078125	5	true	0	false	9	true
36626	417986875	72861921875	5	true	1	true	9	true
36623	4859741796875	72873734375	4	true	0	false	6	true
36619	43522296875	75656828125	4	true	0	false	3	true
36618	35301140625	752759453125	5	true	1	true	16	true
36617	3478478125	7413265625	9	true	0	false	5	true
36615	4760953515625	74493828125	7	true	0	false	8	true
36614	3319638671875	75890359375	7	true	0	false	8	true
36613	32215462890625	75628765625	17	true	0	false	3	true
36611	3410955859375	760398515625	7	true	0	false	13	true
36610	491348359375	67132828125	2	true	1	true	10	true
36607	3639662890625	76868.5	4	true	1	true	2	true
36605	40936828125	742238984375	2	true	0	false	8	true
36604	3415135546875	73267703125	4	true	1	true	9	true
36601	367651328125	723471953125	5	true	0	false	7	true
36597	312400234375	770776015625	4	true	0	false	6	true
36595	378573359375	728901015625	0	false	0	false	9	true
36593	4437199609375	707038515625	8	true	0	false	7	true
36591	299549609375	782981953125	3	true	0	false	8	true
36589	3178838671875	787385546875	9	true	1	true	4	true
36588	47736546875	65834171875	6	true	0	false	5	true
36587	479423515625	667986171875	3	true	0	false	10	true
36584	4019160546875	709057109375	3	true	0	false	9	true
36583	403368515625	72145734375	10	true	0	false	10	true
36581	3979796484375	727142578125	6	true	0	false	12	true
36580	29203267578125	773711796875	23	true	0	false	2	true
36578	4105715625	702829140625	7	true	2	true	5	true
36576	3502069140625	719022578125	7	true	0	false	11	true
36573	4256780859375	711211796875	6	true	0	false	10	true
36570	4836083203125	6417033203125	11	true	1	true	8	true
36569	489895625	6511699609375	4	true	0	false	10	true
36567	371049296875	706668125	13	true	2	true	4	true
36565	37783546875	752550546875	4	true	0	false	4	true
36561	3903755078125	70883703125	4	true	0	false	9	true
36559	403302421875	68590046875	7	true	0	false	6	true
36558	467507578125	667519609375	1	true	0	false	8	true
36556	37800640625	76974484375	4	true	1	true	6	true
36555	3794600390625	783495234375	6	true	0	false	8	true
36551	428004296875	689009296875	4	true	1	true	10	true
36549	30507201171875	75606984375	26	true	1	true	4	true
36545	290109453125	7850140625	1	true	1	true	7	true
36544	3524154296875	78176875	5	true	0	false	4	true
36543	3353090625	783875859375	3	true	1	true	7	true
36542	411600703125	660541796875	1	true	0	false	8	true
36541	419552109375	662810078125	4	true	0	false	8	true
36539	424137734375	644808125	3	true	1	true	3	true
36534	4335994140625	658106640625	4	true	0	false	6	true
36532	4574302734375	6319589453125	7	true	0	false	7	true
36531	4538930078125	63844.5	8	true	0	false	4	true
36530	4691846484375	6335048828125	4	true	0	false	11	true
36527	466088203125	6169648046875	7	true	0	false	6	true
36523	4844355859375	629678515625	4	true	0	false	5	true
36520	4066414453125	763683515625	29	true	1	true	9	true
36519	4066949609375	76616265625	26	true	1	true	9	true
36517	366543984375	79070421875	4	true	0	false	6	true
36515	393774453125	77353796875	3	true	0	false	10	true
36513	4142284765625	779193671875	5	true	0	false	5	true
36511	31725029296875	732822890625	3	true	0	false	4	true
36508	389613046875	7927046875	2	true	0	false	5	true
36505	4911269921875	61942.25	3	true	0	false	8	true
36504	484814765625	5987159765625	2	true	0	false	8	true
36503	4909012109375	579968984375	7	true	0	false	1	true
36498	3636190625	682292265625	7	true	1	true	1	true
36497	3807778515625	676669375	2	true	0	false	9	true
36495	34224375	68532859375	4	true	0	false	7	true
36493	337039375	7048690625	6	true	0	false	2	true
36489	4623487890625	6008271484375	9	true	0	false	2	true
36487	2710634375	77172828125	0	false	0	false	23	true
36485	2741146484375	79060640625	2	true	0	false	7	true
36483	3890469140625	649334921875	4	true	0	false	3	true
36482	3721363671875	661983828125	7	true	0	false	3	true
36480	40399140625	6378487109375	4	true	1	true	9	true
36479	41481578125	6212062109375	4	true	0	false	1	true
36475	4718771875	57616640625	3	true	0	false	6	true
36473	44960390625	768586484375	2	true	0	false	6	true
36472	458200703125	6587184375	2	true	2	true	7	true
36471	44738734375	662213984375	5	true	1	true	4	true
36470	4360553125	782222421875	3	true	0	false	7	true
36465	4703112109375	7595671875	6	true	0	false	2	true
36464	31957923828125	701186484375	6	true	0	false	13	true
36463	3155610546875	687317578125	8	true	0	false	5	true
36462	31154388671875	711125546875	1	true	0	false	12	true
36459	30582970703125	695455625	10	true	0	false	9	true
36455	433203828125	626571328125	22	true	0	false	2	true
36453	29333822265625	70404171875	6	true	0	false	5	true
36452	3433378125	655607109375	6	true	0	false	3	true
36451	3255699609375	671843046875	4	true	0	false	4	true
36450	353588046875	66667328125	7	true	0	false	3	true
36444	2957159375	732947890625	8	true	0	false	4	true
36443	2820021484375	749742265625	6	true	0	false	1	true
36439	445238203125	5958531640625	8	true	2	true	10	true
36438	263456484375	73147296875	3	true	1	true	6	true
36437	2746303125	72937265625	4	true	0	false	14	true
36433	4198534765625	605909765625	6	true	0	false	4	true
36432	2594248828125	7501009375	8	true	0	false	9	true
36431	24676810546875	745577265625	5	true	0	false	8	true
36428	452835078125	5630919921875	3	true	1	true	12	true
36427	437198984375	559000390625	5	true	0	false	6	true
36424	2433019921875	77397796875	6	true	1	true	1	true
36423	25210408203125	776544921875	7	true	0	false	2	true
36422	23370119140625	76814296875	8	true	1	true	4	true
36421	226740625	7722096875	2	true	0	false	5	true
36419	21292087890625	7629871875	3	true	1	true	4	true
36415	20181466796875	750949921875	3	true	2	true	4	true
36414	29685435546875	66873390625	4	true	0	false	7	true
36413	3097635546875	661962265625	4	true	0	false	4	true
36412	2450174609375	76052828125	4	true	3	true	5	true
36409	2497619921875	718511796875	6	true	0	false	3	true
36403	26770314453125	71274.25	4	true	0	false	3	true
36402	4261195703125	596051875	7	true	1	true	1	true
36401	4222011328125	58138734375	6	true	0	false	3	true
36397	23912765625	786879921875	1	true	1	true	4	true
36396	48627265625	5477440625	2	true	0	false	2	true
36392	16397111328125	783966796875	4	true	1	true	5	true
36391	1909281640625	782405078125	3	true	0	false	3	true
36388	157303671875	755197265625	8	true	0	false	4	true
36387	163108447265625	76729125	4	true	0	false	2	true
36384	3850979296875	6064666015625	6	true	1	true	2	true
36382	3166069921875	64376171875	5	true	0	false	4	true
36379	4518189453125	5794542578125	3	true	1	true	2	true
36372	3820079296875	625126640625	6	true	0	false	2	true
36370	41599546875	5509403125	3	true	0	false	2	true
36368	18091775390625	737424765625	3	true	0	false	7	true
36367	18874251953125	75029.5	13	true	0	false	0	false
36360	3604378125	622067265625	4	true	0	false	1	true
36359	34464	6345028515625	4	true	0	false	6	true
36355	23674609375	709313359375	4	true	1	true	5	true
36352	4880743359375	5290441015625	2	true	0	false	12	true
36351	474334453125	5267123828125	7	true	0	false	2	true
36349	483444765625	511418203125	4	true	0	false	4	true
36347	27565498046875	6433494921875	8	true	0	false	2	true
36346	21177478515625	72449484375	2	true	0	false	4	true
36345	21685859375	743395390625	5	true	1	true	4	true
36338	275909453125	694109921875	5	true	0	false	3	true
36337	277175078125	67868546875	4	true	0	false	6	true
36333	27163017578125	6605446875	7	true	0	false	1	true
36331	21698626953125	78697078125	1	true	1	true	3	true
36330	471983828125	4975769921875	2	true	0	false	0	false
36329	490706328125	4900787109375	3	true	0	false	3	true
36325	158211689453125	741620625	3	true	1	true	1	true
36323	322711015625	62550.25	3	true	1	true	2	true
36321	4586097265625	5269657421875	7	true	0	false	1	true
36320	2182951171875	69514859375	9	true	0	false	2	true
36317	446061796875	5249529296875	5	true	0	false	0	false
36315	1398608203125	7229890625	2	true	1	true	19	true
36314	34465125	5963341796875	4	true	0	false	1	true
36308	3819647265625	5627437890625	5	true	0	false	1	true
36307	379317109375	5820330078125	4	true	0	false	1	true
36306	3964241796875	5776129296875	5	true	0	false	8	true
36301	3546714453125	5615412890625	43	true	0	false	31	true
36300	18493953125	719467890625	1	true	0	false	3	true
36297	4268505078125	5102808203125	4	true	0	false	2	true
36296	1644709765625	7076290625	1	true	0	false	14	true
36295	145796923828125	704235859375	1	true	0	false	8	true
36291	3392523828125	5687812890625	2	true	0	false	3	true
36289	4280577734375	52593734375	6	true	1	true	3	true
36288	3349965234375	587771171875	5	true	0	false	6	true
36283	122276953125	743025625	3	true	0	false	2	true
36282	131554130859375	776965625	4	true	0	false	2	true
36281	117655634765625	77251484375	9	true	0	false	0	false
36278	1870328125	700218125	4	true	0	false	2	true
36275	1806758203125	685134375	2	true	0	false	1	true
36273	2098471484375	6547670703125	2	true	0	false	0	false
36271	439808046875	485118671875	2	true	0	false	2	true
36269	116884326171875	7211940625	10	true	2	true	5	true
36267	14992962890625	674253828125	1	true	0	false	8	true
36265	30077056640625	6118090234375	2	true	0	false	1	true
36258	24485291015625	6359502734375	2	true	0	false	0	false
36255	27834134765625	605675078125	3	true	0	false	1	true
36253	20759140625	6275304296875	4	true	0	false	1	true
36251	19249755859375	665685625	6	true	0	false	1	true
36250	87679384765625	776918125	8	true	0	false	0	false
36249	789203173828125	789853515625	1	true	0	false	6	true
36248	800875537109375	730760625	2	true	1	true	3	true
36247	78070029296875	71558328125	13	true	0	false	1	true
36246	69566630859375	725013359375	1	true	0	false	8	true
36245	53885908203125	7209809375	5	true	0	false	1	true
36242	84520849609375	753365234375	12	true	1	true	1	true
36239	642017431640625	786223203125	7	true	0	false	0	false
36233	17858603515625	6435361328125	1	true	0	false	8	true
36231	6323556640625	705945234375	5	true	0	false	2	true
36230	3562988671875	51421078125	13	true	0	false	0	false
36229	351310625	528440625	7	true	1	true	13	true
36228	4410328125	4388593359375	8	true	0	false	1	true
36227	428724609375	443368203125	2	true	0	false	6	true
36226	39549671875	498192578125	14	true	1	true	21	true
36225	378777265625	5000839453125	3	true	0	false	1	true
36223	3602592578125	50556421875	7	true	0	false	2	true
36222	4337233984375	4078238671875	1	true	0	false	6	true
36221	4445491015625	4139968359375	6	true	0	false	4	true
36214	409464609375	463200546875	9	true	0	false	2	true
36213	407713359375	4756179296875	11	true	0	false	2	true
36211	13552052734375	653225625	1	true	0	false	0	false
36208	294947421875	5817788671875	1	true	0	false	1	true
36204	10987583984375	689921640625	6	true	2	true	3	true
36203	111658212890625	677592578125	4	true	2	true	1	true
36200	2588568359375	579248671875	0	false	0	false	8	true
36199	245696640625	552689921875	1	true	0	false	6	true
36196	465468046875	3702102734375	2	true	0	false	10	true
36195	463522734375	393403515625	3	true	0	false	3	true
36193	4825392578125	400631328125	3	true	0	false	1	true
36190	83379033203125	682103203125	5	true	0	false	12	true
36187	21485126953125	5990173828125	2	true	0	false	1	true
36184	26334822265625	529024296875	3	true	0	false	3	true
36183	27416990234375	5364115625	13	true	0	false	3	true
36180	3084892578125	5492633203125	3	true	11	true	0	false
36179	29890896484375	52643046875	1	true	0	false	3	true
36176	606955859375	6623403125	2	true	0	false	0	false
36174	25815685546875	506733046875	0	false	0	false	5	true
36171	10723296875	655670703125	1	true	0	false	1	true
36169	487365703125	789171015625	22	true	0	false	1	true
36168	28072525390625	50647578125	1	true	1	true	4	true
36167	2720018359375	4874870703125	2	true	0	false	8	true
36165	28503623046875	55103953125	5	true	1	true	1	true
36164	30182361328125	504267890625	4	true	0	false	1	true
36159	327641328125	49174125	5	true	0	false	0	false
36158	157171357421875	581499140625	1	true	0	false	1	true
36157	17478142578125	5734857421875	19	true	0	false	0	false
36156	118878125	5552238671875	1	true	0	false	17	true
36155	132832060546875	532579765625	0	false	0	false	5	true
36154	157474853515625	61724.75	2	true	0	false	1	true
36153	136052509765625	608923671875	1	true	0	false	2	true
36151	18805787109375	5517289453125	5	true	0	false	4	true
36149	13587599609375	5690246875	1	true	0	false	0	false
36143	17717099609375	6060578515625	2	true	1	true	3	true
36141	111555400390625	5371981640625	4	true	1	true	0	false
36140	329090546875	533607578125	5	true	0	false	3	true
36138	20723734375	53432375	2	true	0	false	0	false
36135	10903734375	62379421875	4	true	1	true	0	false
36132	2368504150390620	626196015625	0	false	0	false	7	true
36131	1.81316e+16	6364653125	4	true	0	false	0	false
36130	56720537109375	63277921875	4	true	0	false	6	true
36129	805428125	639441640625	2	true	0	false	1	true
36128	62938193359375	604672890625	2	true	0	false	1	true
36121	18815107421875	656631484375	2	true	0	false	1	true
36120	2247551025390620	773266171875	1	true	0	false	5	true
36119	4107735595703120	77387578125	1	true	0	false	10	true
36118	1446860107421870	7423603125	15	true	1	true	0	false
36116	3671746826171870	692074375	7	true	0	false	0	false
36114	540081787109375	6738128125	16	true	0	false	0	false
36110	927391796875	603474765625	4	true	0	false	4	true
36106	3848198046875	4121707421875	4	true	0	false	2	true
36104	17963333984375	52770046875	1	true	0	false	0	false
36103	2043681640625	5076497265625	1	true	0	false	6	true
36101	18000712890625	49685890625	0	false	0	false	6	true
36098	4231884375	3763407421875	5	true	1	true	0	false
36097	4079508984375	3680581640625	1	true	0	false	11	true
36096	44561765625	3338494140625	1	true	0	false	1	true
36095	477016484375	326989140625	2	true	0	false	0	false
36090	3078173828125	44815921875	11	true	0	false	0	false
36089	3249977734375	46137.5	2	true	0	false	5	true
36088	3456534375	4400756640625	2	true	1	true	4	true
36084	3500655859375	38076421875	1	true	0	false	2	true
36083	3453022265625	3568150390625	1	true	0	false	8	true
36079	2541119873046870	5780666796875	9	true	0	false	1	true
36078	22297630859375	4625547265625	1	true	0	false	1	true
36077	19231943359375	47068828125	2	true	0	false	4	true
36074	141436201171875	457836640625	8	true	0	false	0	false
36073	144058095703125	46872859375	8	true	0	false	2	true
36070	582626953125	5416098046875	5	true	0	false	0	false
36069	5196625	5568068359375	5	true	0	false	1	true
36068	3744905078125	31411919921875	0	false	0	false	3	true
36067	3771406640625	336648203125	2	true	0	false	0	false
36061	3697521875	3577862890625	5	true	1	true	0	false
36059	233794921875	4843079296875	1	true	0	false	0	false
36058	4856524609375	28308255859375	12	true	0	false	0	false
36057	447707578125	29775849609375	0	false	0	false	5	true
36056	38707515625	29301328125	2	true	0	false	4	true
36051	27175224609375	4389408203125	0	false	0	false	3	true
36047	16790650390625	448526953125	2	true	0	false	1	true
36045	29978693359375	371149765625	1	true	0	false	3	true
36041	27251751953125	407524296875	0	false	0	false	5	true
36040	121059296875	4422575390625	9	true	0	false	0	false
36039	13060115234375	420710390625	1	true	0	false	0	false
36036	396746328125	2098433984375	2	true	0	false	4	true
36035	3893901171875	219890625	6	true	0	false	0	false
36033	453944453125	2306554296875	0	false	0	false	1	true
36032	40412421875	26854716796875	5	true	0	false	4	true
36031	3948700390625	24359935546875	2	true	0	false	2	true
36030	27176533203125	30219029296875	7	true	0	false	0	false
36029	2624616015625	27421021484375	1	true	0	false	2	true
36026	286532578125	3399246484375	1	true	0	false	0	false
36024	32473212890625	2540890625	0	false	6	true	1	true
36021	406574296875	18575859375	0	false	0	false	1	true
36014	817994775390625	45210140625	0	false	0	false	2	true
36013	84779921875	412172265625	0	false	0	false	9	true
36010	1877552734375	27272462890625	7	true	0	false	0	false
36007	1996415625	2912294140625	3	true	0	false	0	false
36006	159003251953125	2600899609375	6	true	0	false	0	false
36004	2396959375	25132568359375	1	true	0	false	12	true
36001	333333125	30673240234375	1	true	0	false	0	false
35997	31006798828125	28752529296875	4	true	0	false	0	false
35996	3007654541015620	3993984375	1	true	0	false	6	true
35995	1659630615234370	43077	0	false	0	false	1	true
35993	3950206787109370	4212121875	7	true	0	false	0	false
35992	6933238525390620	4753608203125	7	true	0	false	0	false
35991	118120703125	4550941015625	12	true	0	false	0	false
35986	2421092578125	3970853515625	11	true	0	false	3	true
35985	23310630859375	4224883984375	6	true	0	false	5	true
35983	21105822265625	40263640625	0	false	1	true	0	false
35980	160541416015625	3718637890625	2	true	0	false	6	true
35979	1427927734375	3712245703125	7	true	0	false	0	false
35977	174342578125	3599599609375	4	true	0	false	0	false
35975	135156787109375	390467109375	6	true	0	false	0	false
35972	1164531640625	35984.5	1	true	0	false	0	false
35969	44968427734375	454119921875	2	true	0	false	0	false
35963	32245158203125	16712599609375	7	true	0	false	2	true
35961	125947021484375	3166138671875	7	true	0	false	0	false
35955	134115009765625	2775194140625	2	true	0	false	0	false
35953	4850556640625	17421505859375	8	true	0	false	0	false
35952	106366435546875	2151078515625	0	false	0	false	9	true
35951	1270129296875	23361412109375	6	true	0	false	0	false
35949	83746806640625	246178828125	2	true	0	false	0	false
35945	4356258984375	140184560546875	0	false	12	true	1	true
35943	252272890625	161112998046875	0	false	0	false	7	true
35938	2.0409e+16	28051966796875	4	true	0	false	0	false
35937	50049775390625	24603720703125	11	true	0	false	0	false
35936	462639404296875	3279846875	4	true	0	false	0	false
35935	67873408203125	29157634765625	2	true	0	false	1	true
35931	617952978515625	3675713671875	5	true	1	true	0	false
35927	470029375	125320986328125	9	true	0	false	0	false
35926	4264807421875	7809041015625	0	false	4	true	0	false
35925	4391458203125	635855517578125	10	true	0	false	1	true
35923	4767530859375	549051416015625	5	true	0	false	0	false
35921	4509860546875	919624609375	1	true	0	false	0	false
35920	1940010546875	159951279296875	0	false	0	false	13	true
35919	162696220703125	19962525390625	0	false	0	false	11	true
35913	1.87366e+16	20337169921875	1	true	0	false	0	false
35912	180379765625	82245986328125	7	true	0	false	0	false
35911	1966362890625	100224755859375	0	false	0	false	2	true
35906	88874365234375	130161083984375	1	true	0	false	8	true
35905	8008564453125	156076201171875	12	true	0	false	0	false
35901	594559326171875	17046900390625	1	true	0	false	6	true
35898	173982421875	113021640625	0	false	0	false	2	true
35895	192469296875	503967822265625	3	true	0	false	0	false
35892	352041484375	1437031982421870	0	false	0	false	2	true
35891	3370498828125	4033317138671870	9	true	0	false	0	false
35889	3407440625	76590869140625	0	false	1	true	11	true
35885	373508828125	79615029296875	0	false	0	false	5	true
35879	171259453125	213083984375	9	true	1	true	0	false
