# Supplementary material for: A Novel Liquid Biopsy Method Based on Specific Combinations of Vesicular Markers Allows Us to Discriminate Prostate Cancer from Hyperplasia
Source: Cells. 2024 Jul 31;13(15):1286. doi: 10.3390/cells13151286 (PMC11311686; doi:10.3390/cells13151286)
Supplement: Supplementary file 1 [file cells-13-01286-s001.zip › Dataset S1-Raw data CODI BiliGeCT Prostata/Raw data CODI BiliGeCT Prostata/100223_STAT3_Cyclin_D1_PR20-20-3__counting_scatter.xlsx]

## Sheet: 100223_STAT3_Cyclin_D1_PR20-20-
counting parameters
radius (nm)	300
bin width (nm)	20
locs in bin threshold	1
active channels
channel name	channel reference	min	max
Channel 0	ch0	1	10000000
Channel 1	ch1	1	10000000
Channel 2	ch2	1	10000000
clusters are positive for a channel if their counts fall within min (inclusive) and max (exclusive) for that channel
	population phenotypes	number of clusters
triple positive	Channel 0, Channel 1, Channel 2	37
double positive	Channel 0, Channel 1	1
double positive	Channel 0, Channel 2	241
double positive	Channel 1, Channel 2	6
single positive	Channel 0	69
single positive	Channel 1	3
single positive	Channel 2	29
	total positive clusters	386
14 clusters were negative for every channel
all positive clusters are listed here
columns show counts and positivity for channels with thresholds switched on
to see the full data including negative clusters please export a csv from the counting histogram rather than the counting scatter plot
cluster id	centroid x (nm)	centroid y (nm)	count for Channel 0	positive for Channel 0	count for Channel 1	positive for Channel 1	count for Channel 2	positive for Channel 2
42615	394510703125	769983828125	3	true	0	false	13	true
42614	3927735546875	760612109375	3	true	0	false	8	true
42613	370031328125	754454921875	10	true	2	true	7	true
42612	3644521484375	76797359375	3	true	0	false	11	true
42609	37927953125	739195390625	7	true	0	false	13	true
42608	377218671875	748784453125	10	true	0	false	4	true
42602	382311484375	76505328125	3	true	0	false	13	true
42599	3707709375	77703140625	13	true	0	false	12	true
42596	393534296875	74721796875	8	true	0	false	7	true
42593	4197046875	781669375	11	true	0	false	6	true
42592	41301140625	7877609375	8	true	0	false	6	true
42591	3522357421875	73365125	5	true	0	false	10	true
42590	3673262890625	725094765625	6	true	0	false	8	true
42588	3628584375	74691734375	7	true	1	true	7	true
42585	31508328125	788385390625	8	true	1	true	13	true
42584	3262226953125	785378515625	6	true	0	false	11	true
42583	4147740625	74868.75	9	true	0	false	5	true
42582	44361765625	735441640625	3	true	0	false	9	true
42580	333848828125	773037109375	3	true	0	false	12	true
42579	3870978125	70055484375	6	true	0	false	3	true
42578	3965042578125	715643046875	6	true	0	false	10	true
42577	4714331640625	719885625	7	true	0	false	6	true
42576	4730146875	710991484375	10	true	0	false	5	true
42574	48283109375	721830078125	3	true	0	false	13	true
42572	365433671875	71528515625	8	true	1	true	10	true
42570	3860516796875	681173515625	8	true	0	false	4	true
42568	485762734375	71224109375	9	true	1	true	9	true
42565	28813080078125	782720234375	3	true	1	true	8	true
42564	30143267578125	778464375	4	true	1	true	8	true
42563	3320566015625	73267.5	14	true	0	false	7	true
42561	338272578125	7523253125	2	true	1	true	8	true
42556	424070546875	716797734375	4	true	0	false	5	true
42546	3809612109375	7090746875	4	true	0	false	4	true
42544	396800703125	68484	9	true	0	false	4	true
42542	3871543359375	732974921875	4	true	1	true	10	true
42541	4739993359375	73812109375	5	true	0	false	8	true
42540	471797890625	74923234375	2	true	0	false	15	true
42536	352202578125	77219828125	9	true	0	false	2	true
42534	40314703125	733495859375	3	true	0	false	4	true
42533	3253046875	763141875	4	true	0	false	11	true
42528	379067265625	78851609375	2	true	0	false	13	true
42522	29322001953125	759068984375	2	true	1	true	9	true
42519	28166.5	73786828125	10	true	0	false	9	true
42517	2663178515625	78149	5	true	0	false	2	true
42516	26420083984375	767183125	5	true	0	false	14	true
42510	4165414453125	76799296875	8	true	1	true	6	true
42508	33987	79023609375	3	true	0	false	13	true
42506	4176587890625	736690859375	9	true	0	false	9	true
42505	31024517578125	738705546875	3	true	0	false	8	true
42504	31967578125	73342015625	2	true	0	false	10	true
42500	30250212890625	73052578125	4	true	1	true	3	true
42499	427875703125	683253203125	10	true	0	false	4	true
42498	4172619140625	691784140625	3	true	0	false	7	true
42496	418256171875	669296484375	4	true	0	false	5	true
42495	43522359375	701560078125	7	true	0	false	6	true
42490	240443359375	784661171875	2	true	0	false	7	true
42489	474241953125	68847515625	6	true	0	false	4	true
42488	4925706640625	667256484375	2	true	0	false	16	true
42487	443814296875	6850946875	4	true	1	true	6	true
42486	4527160546875	679540390625	8	true	0	false	5	true
42481	3452408984375	7201628125	4	true	0	false	27	true
42480	347341796875	7210059375	5	true	0	false	24	true
42478	35147609375	708230078125	10	true	0	false	7	true
42477	3370090234375	7066503125	7	true	0	false	6	true
42475	37028.25	693914296875	9	true	0	false	2	true
42474	364968515625	683797890625	12	true	0	false	3	true
42469	23161607421875	76757421875	2	true	0	false	12	true
42468	2076762890625	757811171875	5	true	0	false	7	true
42466	24630298828125	758074296875	2	true	0	false	9	true
42463	3601137109375	671566953125	6	true	0	false	3	true
42461	4017744921875	650264609375	5	true	0	false	4	true
42459	436960234375	778330703125	3	true	0	false	5	true
42458	4478944921875	764284765625	2	true	0	false	7	true
42454	4764312890625	69936921875	16	true	0	false	8	true
42446	27364623046875	729016484375	8	true	0	false	7	true
42445	484621015625	62998171875	6	true	0	false	1	true
42444	487842109375	6481471875	5	true	0	false	6	true
42443	18803142578125	77442109375	5	true	0	false	9	true
42442	18669537109375	78861765625	0	false	16	true	8	true
42440	4922536328125	6122894140625	3	true	0	false	9	true
42438	1855854296875	75975921875	5	true	0	false	4	true
42436	47387390625	613591875	5	true	0	false	9	true
42435	20553884765625	7761703125	12	true	0	false	5	true
42434	20760767578125	783813359375	3	true	0	false	15	true
42433	2066419140625	793386328125	5	true	0	false	7	true
42430	16394896484375	77438578125	3	true	0	false	6	true
42429	28863818359375	728313125	5	true	0	false	14	true
42428	288360234375	717012890625	5	true	0	false	6	true
42425	2831226953125	70038421875	4	true	0	false	5	true
42420	2213273046875	778045703125	3	true	1	true	2	true
42418	4766646484375	66333890625	4	true	0	false	4	true
42412	45500234375	604087734375	7	true	0	false	3	true
42410	151192041015625	787969453125	2	true	0	false	7	true
42409	44067234375	6346516015625	0	false	0	false	2	true
42408	4470098828125	654924375	5	true	0	false	5	true
42406	447684140625	6385624609375	6	true	0	false	7	true
42404	45831796875	6349998046875	7	true	0	false	2	true
42403	4248873828125	63734234375	5	true	0	false	8	true
42402	4265269140625	6176605859375	13	true	0	false	1	true
42396	2219923828125	7537115625	7	true	0	false	10	true
42395	4828067578125	5997773046875	8	true	0	false	6	true
42393	3261604296875	719213828125	4	true	1	true	8	true
42391	31941875	7054265625	7	true	0	false	8	true
42390	3215641015625	694622109375	6	true	0	false	2	true
42388	30489341796875	701318203125	5	true	0	false	6	true
42384	25051513671875	737936015625	4	true	0	false	8	true
42382	271117578125	694831171875	8	true	0	false	1	true
42380	4184608984375	6005847265625	6	true	0	false	6	true
42378	40517890625	6255190625	5	true	0	false	3	true
42376	175359765625	790630546875	2	true	1	true	11	true
42374	15054623046875	773417578125	2	true	0	false	10	true
42373	3763053125	658708984375	4	true	0	false	6	true
42372	3727009765625	647573828125	6	true	0	false	2	true
42369	2211843359375	742653359375	4	true	0	false	7	true
42368	233001328125	745131953125	8	true	1	true	7	true
42365	38024375	606580546875	7	true	0	false	8	true
42364	3877696875	6005414453125	16	true	1	true	6	true
42363	33514234375	686867734375	4	true	0	false	5	true
42359	3855451171875	6370190625	8	true	0	false	3	true
42358	3932823046875	6234883203125	3	true	0	false	6	true
42354	389264609375	655902265625	4	true	0	false	6	true
42353	1501630859375	759782109375	5	true	0	false	10	true
42352	135960615234375	764089921875	2	true	0	false	13	true
42349	2472319140625	71636890625	4	true	1	true	5	true
42348	25788923828125	714519375	3	true	1	true	10	true
42347	2325170703125	723069921875	3	true	0	false	4	true
42343	139581181640625	7481271875	3	true	0	false	11	true
42340	32654462890625	665761015625	6	true	0	false	3	true
42338	151277158203125	746486875	5	true	0	false	3	true
42337	13243732421875	783720703125	1	true	0	false	5	true
42335	19281869140625	72974765625	2	true	0	false	5	true
42334	20833587890625	727042109375	4	true	0	false	6	true
42333	20173078125	7107228125	2	true	0	false	10	true
42328	3731231640625	619735703125	6	true	0	false	4	true
42326	163022734375	734046875	3	true	0	false	5	true
42324	29590869140625	68076015625	4	true	0	false	4	true
42323	1080593359375	747098046875	7	true	0	false	1	true
42322	1167885546875	75950625	6	true	0	false	2	true
42320	109642880859375	774933046875	4	true	0	false	4	true
42318	99522685546875	78748796875	3	true	0	false	10	true
42315	26271173828125	65668703125	2	true	0	false	13	true
42314	25932314453125	66540125	11	true	0	false	3	true
42313	25206576171875	6463466796875	11	true	1	true	2	true
42310	2755073828125	66612609375	6	true	0	false	2	true
42306	2948085546875	65982578125	2	true	0	false	8	true
42303	4219364453125	584839140625	3	true	0	false	5	true
42302	3909734375	5800783203125	2	true	0	false	0	false
42299	4585133984375	5737793359375	6	true	0	false	3	true
42298	47046765625	567359765625	3	true	0	false	11	true
42297	481937109375	57367265625	1	true	0	false	4	true
42295	4949305859375	537381875	5	true	0	false	2	true
42294	4779485546875	5476843359375	8	true	0	false	3	true
42292	4907377734375	5607052734375	2	true	0	false	2	true
42288	25065931640625	675376171875	9	true	0	false	0	false
42286	4779840625	5242323828125	6	true	1	true	0	false
42281	71685732421875	79032609375	1	true	0	false	8	true
42280	775134228515625	78177.5	1	true	0	false	12	true
42279	95580390625	75529078125	21	true	0	false	4	true
42278	94008955078125	75510.25	24	true	0	false	4	true
42276	75814208984375	762117890625	3	true	0	false	3	true
42271	30121794921875	63034078125	9	true	0	false	1	true
42270	2917032421875	632685390625	8	true	0	false	3	true
42268	28202439453125	6412190625	1	true	7	true	3	true
42264	354758359375	61560671875	10	true	0	false	5	true
42262	46211103515625	774637578125	0	false	0	false	1	true
42260	22078234375	706728984375	6	true	1	true	6	true
42258	459709609375	543586328125	6	true	2	true	2	true
42257	238663828125	68923609375	3	true	0	false	3	true
42254	3613069921875	635265859375	7	true	0	false	1	true
42252	343679453125	6398011328125	7	true	0	false	1	true
42251	177213046875	698103203125	5	true	0	false	7	true
42250	1682033984375	691173515625	2	true	1	true	14	true
42248	17832447265625	717366015625	4	true	0	false	0	false
42247	15768861328125	696071328125	4	true	0	false	3	true
42243	432462265625	5757359765625	7	true	0	false	2	true
42240	1390748828125	7262753125	3	true	0	false	6	true
42239	22089458984375	693543515625	6	true	0	false	4	true
42237	13149326171875	709108046875	6	true	0	false	10	true
42236	12364076171875	729617578125	2	true	0	false	6	true
42232	31055169921875	65145	4	true	0	false	6	true
42228	3307826171875	620852734375	1	true	1	true	2	true
42227	50723837890625	751668828125	2	true	0	false	4	true
42226	241922900390625	75805671875	1	true	1	true	2	true
42223	94273486328125	728412890625	3	true	0	false	13	true
42222	105271337890625	727371953125	3	true	1	true	11	true
42221	9667580078125	70804765625	2	true	0	false	3	true
42218	9423326171875	691430390625	6	true	0	false	2	true
42214	4271283203125	557033046875	17	true	0	false	1	true
42213	4391155859375	544930078125	5	true	0	false	2	true
42210	11400423828125	710843046875	2	true	0	false	16	true
42209	767647998046875	70886703125	7	true	1	true	11	true
42207	17600794921875	67249984375	5	true	0	false	2	true
42205	43034033203125	71874828125	1	true	0	false	11	true
42204	488237451171875	71061984375	3	true	0	false	5	true
42202	5738197265625	719798046875	7	true	1	true	2	true
42200	3756508203125	561411640625	12	true	0	false	4	true
42196	313676796875	59860359375	5	true	0	false	3	true
42192	22136501953125	65601515625	1	true	0	false	2	true
42190	4602222265625	4825148828125	11	true	0	false	2	true
42188	4799408203125	47542734375	3	true	0	false	0	false
42184	35812734375	5806249609375	5	true	0	false	0	false
42182	279966162109375	72431	0	false	0	false	5	true
42180	4763770703125	4575428125	8	true	0	false	1	true
42179	139404462890625	666217890625	4	true	0	false	1	true
42176	1604093359375	656819375	5	true	1	true	1	true
42174	10060203125	66248328125	0	false	1	true	2	true
42172	1232966015625	682067265625	3	true	0	false	2	true
42170	33267296875	6000910546875	2	true	0	false	3	true
42169	16885044921875	6440455859375	8	true	0	false	10	true
42168	17294826171875	6354690625	10	true	0	false	1	true
42164	3999271484375	54589171875	2	true	1	true	6	true
42163	19808630859375	66422078125	5	true	0	false	2	true
42160	23717677734375	62574296875	3	true	0	false	0	false
42159	3389452734375	5591298046875	2	true	0	false	1	true
42158	3378115234375	5788508984375	5	true	0	false	7	true
42154	29099955078125	603090078125	1	true	0	false	6	true
42153	2139458740234370	687757109375	0	false	0	false	3	true
42152	400306640625	6758984375	2	true	0	false	0	false
42150	3873011474609370	698004375	3	true	0	false	2	true
42146	4149741796875	5322828515625	10	true	0	false	1	true
42144	30166123046875	5751192578125	5	true	0	false	0	false
42143	4051545166015620	79179	2	true	0	false	4	true
42129	536334130859375	633551953125	2	true	0	false	2	true
42125	22023109375	6047881640625	0	false	0	false	13	true
42124	21811791015625	611098046875	3	true	14	true	3	true
42123	255615703125	5892476953125	1	true	0	false	6	true
42122	26631634765625	5962468359375	10	true	0	false	1	true
42119	22892029296875	5798626171875	3	true	0	false	3	true
42116	11451494140625	639401953125	1	true	0	false	4	true
42113	3633767333984370	654317578125	13	true	0	false	1	true
42112	2457546142578120	661852734375	3	true	0	false	4	true
42106	2607524169921870	6285721484375	6	true	0	false	2	true
42104	85165537109375	674481171875	2	true	0	false	16	true
42103	4342509765625	4498270703125	2	true	0	false	0	false
42102	4478490234375	461286015625	6	true	0	false	1	true
42100	676917626953125	68639859375	2	true	0	false	5	true
42099	4354967578125	4322583984375	3	true	0	false	1	true
42097	3498701171875	5414451953125	3	true	0	false	2	true
42096	3740816015625	543262109375	5	true	0	false	1	true
42093	385944580078125	608518203125	4	true	0	false	0	false
42092	1790579833984370	6081663671875	1	true	0	false	3	true
42089	2670165771484370	5821315625	3	true	0	false	2	true
42084	20137720703125	6404201953125	5	true	0	false	3	true
42082	94928291015625	6358162109375	0	false	0	false	6	true
42080	26457736328125	6254093359375	7	true	0	false	4	true
42078	3689846875	5160991015625	4	true	0	false	2	true
42076	18239490234375	6036366015625	3	true	0	false	1	true
42072	3916573046875	483820234375	4	true	0	false	0	false
42070	134902587890625	6476519140625	1	true	0	false	7	true
42068	404603359375	4550677734375	5	true	0	false	2	true
42067	156691533203125	6174890625	3	true	0	false	4	true
42064	4604464453125	4322784375	0	false	0	false	6	true
42062	32177880859375	5299923046875	2	true	0	false	2	true
42061	74892109375	6215623828125	2	true	0	false	2	true
42058	479642578125	420322265625	5	true	0	false	0	false
42057	647345166015625	5825216015625	1	true	0	false	0	false
42056	5483568359375	573898984375	8	true	0	false	0	false
42053	71850537109375	5523904296875	2	true	0	false	1	true
42049	89272236328125	6026196875	2	true	1	true	18	true
42048	124809619140625	605995859375	2	true	0	false	0	false
42047	122058505859375	527871796875	3	true	0	false	10	true
42046	115532373046875	54544765625	41	true	1	true	64	true
42044	11277109375	5602151171875	5	true	0	false	3	true
42037	111854443359375	57563625	7	true	0	false	1	true
42036	97158193359375	5802871484375	4	true	0	false	2	true
42033	3416182421875	4973730859375	2	true	0	false	0	false
42032	3508308984375	48223796875	12	true	0	false	0	false
42028	2596810546875	55937828125	3	true	0	false	3	true
42026	4822324609375	3943354296875	1	true	0	false	1	true
42024	437332109375	3918974609375	3	true	0	false	0	false
42023	31585810546875	500450234375	2	true	0	false	0	false
42022	2985468359375	505684765625	4	true	0	false	1	true
42019	37042890625	4085640625	1	true	0	false	0	false
42018	3801190625	4363164453125	0	false	0	false	12	true
42014	347686328125	4114036328125	5	true	0	false	1	true
42013	22861796875	547590625	4	true	0	false	2	true
42010	28595841796875	485655390625	3	true	0	false	2	true
42008	100887705078125	533478359375	1	true	0	false	4	true
42007	2769464453125	5319219921875	1	true	0	false	0	false
42006	25569478515625	5125266015625	2	true	0	false	0	false
42002	70339755859375	5233661328125	2	true	0	false	0	false
42001	1918162890625	5517966015625	2	true	0	false	0	false
42000	18804525390625	5326316796875	9	true	0	false	0	false
41999	2290520703125	5047461328125	1	true	0	false	8	true
41998	22851708984375	4867259765625	6	true	0	false	0	false
41994	198891484375	5070464453125	0	false	1	true	5	true
41992	38188515625	3850990625	7	true	0	false	1	true
41989	138158330078125	5035153125	1	true	0	false	1	true
41988	1598833203125	50579703125	1	true	0	false	13	true
41985	475895546875	358051796875	1	true	1	true	6	true
41984	4562703515625	3680312890625	2	true	0	false	5	true
41981	4173481640625	3704766796875	9	true	0	false	0	false
41980	4027798046875	3702232421875	7	true	0	false	1	true
41978	411252734375	4068904296875	2	true	0	false	4	true
41975	3512202734375	448346484375	1	true	0	false	0	false
41972	31192154296875	4572087890625	1	true	0	false	0	false
41971	276096923828125	5442120703125	9	true	0	false	2	true
41970	1.81145e+16	5321213671875	0	false	0	false	5	true
41969	21523.25	4202312109375	13	true	0	false	0	false
41968	2388944921875	440950546875	4	true	0	false	0	false
41967	22179310546875	460164765625	2	true	0	false	0	false
41965	24884498046875	458490390625	2	true	0	false	5	true
41962	391794482421875	518162421875	7	true	0	false	0	false
41957	13550.75	457907890625	6	true	0	false	0	false
41956	12101265625	48038890625	1	true	0	false	7	true
41952	284813359375	44634203125	5	true	0	false	0	false
41950	19750689453125	468733515625	6	true	0	false	1	true
41948	154690234375	4758601171875	11	true	0	false	0	false
41947	15995939453125	43352984375	3	true	0	false	21	true
41946	163312548828125	43345359375	0	false	0	false	12	true
41942	96415419921875	498016328125	1	true	0	false	4	true
41940	1.00262e+16	505353984375	9	true	0	false	0	false
41939	30772734375	3663935546875	1	true	0	false	5	true
41938	29163958984375	367598125	7	true	0	false	0	false
41935	442845625	277815859375	0	false	1	true	10	true
41934	419873515625	280270625	0	false	0	false	4	true
41932	26099158203125	38769375	2	true	0	false	1	true
41931	4553053515625	28992474609375	10	true	0	false	0	false
41930	4650973046875	31253857421875	5	true	0	false	0	false
41918	42742703125	3346387890625	1	true	0	false	0	false
41916	378600859375	3222669921875	4	true	0	false	0	false
41915	366347890625	3451621484375	4	true	0	false	0	false
41913	437531494140625	4320259375	2	true	0	false	0	false
41912	4513927734375	46663609375	1	true	0	false	3	true
41910	837590234375	472995625	18	true	0	false	0	false
41908	342255546875	30078.75	1	true	0	false	12	true
41906	1.6151e+16	4321933984375	2	true	0	false	0	false
41905	19409826171875	3990020703125	9	true	0	false	6	true
41904	18674279296875	4192754296875	1	true	0	false	1	true
41896	460167578125	23865666015625	3	true	0	false	0	false
41894	4151965234375	245560859375	4	true	0	false	4	true
41892	153038095703125	401448203125	1	true	0	false	0	false
41888	29420357421875	4209957421875	16	true	0	false	0	false
41887	1912835546875	3561730078125	2	true	0	false	0	false
41886	181988515625	3387948828125	0	false	0	false	8	true
41884	2065406640625	369740078125	3	true	0	false	3	true
41882	22917833984375	3718816015625	0	false	0	false	2	true
41881	20952333984375	32258111328125	8	true	0	false	6	true
41877	6411759643554680	39797890625	9	true	0	false	0	false
41873	1147003125	349637890625	0	false	10	true	0	false
41872	103338154296875	3683917578125	13	true	0	false	0	false
41870	132201826171875	3697845703125	0	false	0	false	2	true
41868	91783515625	3333741015625	0	false	0	false	2	true
41866	90850107421875	3916087890625	1	true	0	false	1	true
41862	1819583984375	3045568359375	0	false	1	true	10	true
41859	332845625	22468935546875	1	true	0	false	0	false
41858	3391251953125	24439466796875	4	true	0	false	0	false
41856	30342705078125	23974734375	7	true	0	false	0	false
41854	3053483984375	277858203125	1	true	0	false	0	false
41852	3757977734375	23663501953125	0	false	0	false	1	true
41851	27015517578125	31041189453125	9	true	0	false	0	false
41850	25506447265625	28665916015625	8	true	0	false	0	false
41843	16007779296875	26625921875	1	true	0	false	0	false
41842	109412041015625	24755408203125	1	true	0	false	5	true
41841	124684521484375	3063064453125	2	true	0	false	0	false
41840	1474033984375	32520826171875	4	true	0	false	7	true
41834	328916875	16970341796875	0	false	0	false	2	true
41832	3452381640625	144965634765625	4	true	1	true	13	true
41831	58407685546875	2732759375	7	true	0	false	0	false
41830	33185244140625	25022576171875	0	false	0	false	8	true
41829	1908269921875	2086361328125	1	true	0	false	0	false
41828	20431810546875	17291333984375	8	true	0	false	0	false
41827	25128583984375	29814255859375	0	false	0	false	1	true
41824	21422501953125	22202931640625	10	true	0	false	0	false
41820	18965693359375	135991943359375	0	false	0	false	9	true
41819	142536640625	2192177734375	9	true	0	false	0	false
41812	100330234375	28935427734375	0	false	0	false	6	true
41810	402553046875	154982724609375	1	true	0	false	0	false
41809	2597039453125	1854887890625	0	false	8	true	0	false
41808	2539279296875	20794607421875	0	false	0	false	6	true
41804	704287890625	2085037890625	5	true	0	false	0	false
41802	2727912109375	138168759765625	6	true	0	false	8	true
41799	8917173828125	158403212890625	1	true	0	false	1	true
41796	34782203125	1048708984375	13	true	0	false	0	false
41794	446376806640625	95583115234375	0	false	0	false	9	true
41793	24911796875	674097802734375	6	true	0	false	14	true
41792	26765044921875	625436328125	0	false	17	true	7	true
41790	23052103515625	9080595703125	0	false	0	false	5	true
41788	29920291015625	103050009765625	0	false	0	false	5	true
41778	142753115234375	91329267578125	0	false	18	true	0	false
41774	104324541015625	2.01074e+16	0	false	0	false	6	true
41769	4028809765625	2084269775390620	1	true	0	false	4	true
41768	4240182421875	46009853515625	0	false	0	false	10	true
41764	2509280517578120	662740625	0	false	0	false	8	true
41763	31909205078125	1673762451171870	0	false	0	false	13	true
41762	28859341796875	15144091796875	4	true	0	false	0	false
