# Supplementary material for: A Novel Liquid Biopsy Method Based on Specific Combinations of Vesicular Markers Allows Us to Discriminate Prostate Cancer from Hyperplasia
Source: Cells. 2024 Jul 31;13(15):1286. doi: 10.3390/cells13151286 (PMC11311686; doi:10.3390/cells13151286)
Supplement: Supplementary file 1 [file cells-13-01286-s001.zip › Dataset S1-Raw data CODI BiliGeCT Prostata/Raw data CODI BiliGeCT Prostata/100223_STAT3_Cyclin_D1_PR20-20__counting_scatter.xlsx]

## Sheet: 100223_STAT3_Cyclin_D1_PR20-20_
counting parameters
radius (nm)	300
bin width (nm)	20
locs in bin threshold	1
active channels
channel name	channel reference	min	max
Channel 0	ch0	1	10000000
Channel 1	ch1	1	10000000
Channel 2	ch2	1	10000000
clusters are positive for a channel if their counts fall within min (inclusive) and max (exclusive) for that channel
	population phenotypes	number of clusters
triple positive	Channel 0, Channel 1, Channel 2	88
double positive	Channel 0, Channel 1	8
double positive	Channel 0, Channel 2	339
double positive	Channel 1, Channel 2	1
single positive	Channel 0	80
single positive	Channel 1	1
single positive	Channel 2	18
	total positive clusters	535
7 clusters were negative for every channel
all positive clusters are listed here
columns show counts and positivity for channels with thresholds switched on
to see the full data including negative clusters please export a csv from the counting histogram rather than the counting scatter plot
cluster id	centroid x (nm)	centroid y (nm)	count for Channel 0	positive for Channel 0	count for Channel 1	positive for Channel 1	count for Channel 2	positive for Channel 2
57734	349963125	76587171875	15	true	1	true	5	true
57733	3440658984375	771070625	8	true	1	true	3	true
57732	3357506640625	765271875	5	true	0	false	16	true
57731	3391531640625	74907203125	11	true	0	false	2	true
57726	338908828125	7826215625	5	true	0	false	33	true
57721	33796375	789478203125	5	true	0	false	12	true
57719	3366194921875	725317734375	10	true	0	false	11	true
57718	4274411328125	743298046875	6	true	0	false	10	true
57717	43691203125	750267265625	7	true	2	true	7	true
57712	4038578515625	722244921875	19	true	0	false	8	true
57711	4107321875	715045625	11	true	1	true	13	true
57710	391950234375	72645046875	9	true	0	false	7	true
57709	3837498828125	730170234375	13	true	0	false	4	true
57708	4029735546875	738000625	5	true	0	false	10	true
57707	412899609375	744595078125	8	true	4	true	9	true
57704	3931021875	776255859375	7	true	0	false	16	true
57703	392409921875	768612265625	4	true	0	false	11	true
57701	4230612109375	72607796875	7	true	0	false	6	true
57699	3777586328125	76028625	7	true	2	true	12	true
57698	36673578125	74434859375	5	true	0	false	5	true
57695	390342890625	716581015625	6	true	0	false	9	true
57692	35424859375	758682578125	10	true	0	false	7	true
57689	3484766015625	726107109375	12	true	2	true	5	true
57685	4000033984375	77217453125	6	true	1	true	11	true
57681	389584453125	78285359375	5	true	1	true	10	true
57678	3639382421875	712249921875	12	true	2	true	2	true
57677	3625050390625	7290515625	7	true	0	false	12	true
57673	3988009375	761971953125	6	true	2	true	10	true
57672	3793003125	694775234375	9	true	1	true	13	true
57671	379528828125	702747890625	8	true	1	true	8	true
57670	3639678125	69277171875	13	true	0	false	6	true
57669	360608046875	70269.75	7	true	0	false	5	true
57664	4238723046875	708909609375	4	true	0	false	9	true
57662	3942638671875	707757109375	5	true	0	false	16	true
57661	40344984375	70878046875	10	true	0	false	5	true
57660	40236234375	695472578125	9	true	0	false	9	true
57655	4342796484375	71337765625	8	true	0	false	7	true
57654	315779921875	725634453125	6	true	1	true	10	true
57653	315067890625	73257140625	7	true	0	false	8	true
57652	43039296875	7590015625	7	true	0	false	10	true
57651	4310080078125	76624796875	7	true	0	false	9	true
57647	304559609375	7267790625	13	true	1	true	7	true
57643	3127353125	71473171875	9	true	1	true	5	true
57642	2891208203125	71547375	9	true	0	false	11	true
57641	30047841796875	709058203125	11	true	1	true	8	true
57640	28819546875	756228359375	4	true	1	true	9	true
57639	2957257421875	766520078125	8	true	0	false	7	true
57636	3092773046875	761334765625	7	true	1	true	10	true
57633	2782169140625	705208515625	7	true	2	true	6	true
57632	29211951171875	77808640625	7	true	0	false	7	true
57631	29032568359375	790110625	8	true	0	false	5	true
57628	2733726171875	768878125	11	true	0	false	8	true
57626	272416015625	789091328125	2	true	0	false	9	true
57625	2773712890625	7809159375	6	true	1	true	8	true
57619	26466396484375	7736946875	12	true	0	false	4	true
57617	3260530859375	70889609375	8	true	1	true	5	true
57615	254049296875	7812278125	6	true	0	false	13	true
57613	31425404296875	748775625	6	true	0	false	7	true
57611	3939784375	790740625	7	true	0	false	10	true
57609	27822724609375	734988515625	4	true	1	true	9	true
57605	305710390625	694020625	10	true	0	false	6	true
57598	2483580859375	761658515625	6	true	1	true	7	true
57595	299469140625	740784140625	7	true	1	true	7	true
57594	41874109375	690678125	6	true	1	true	8	true
57591	414426640625	77592484375	3	true	0	false	8	true
57590	32760162109375	69447921875	9	true	1	true	5	true
57587	26173677734375	73304984375	9	true	0	false	7	true
57585	44298515625	78670890625	1	true	0	false	12	true
57583	26142767578125	754211328125	6	true	0	false	10	true
57579	3442965234375	70602234375	8	true	1	true	6	true
57577	4404659765625	77119625	3	true	0	false	13	true
57574	31909953125	783808984375	8	true	0	false	7	true
57571	353199765625	685404765625	12	true	0	false	6	true
57569	4532692578125	748929375	6	true	1	true	9	true
57567	3648827734375	679082109375	6	true	0	false	9	true
57566	451058671875	714349140625	7	true	1	true	13	true
57565	4504204296875	725642421875	3	true	0	false	21	true
57563	250846171875	74215515625	7	true	0	false	6	true
57562	3633490625	790205546875	8	true	1	true	11	true
57561	362481796875	779345546875	3	true	0	false	15	true
57560	443530625	705224609375	6	true	0	false	12	true
57555	460131953125	72979890625	4	true	0	false	16	true
57553	442493046875	72477015625	8	true	0	false	9	true
57551	448348828125	6962159375	4	true	0	false	8	true
57549	4386733984375	699182265625	7	true	1	true	9	true
57546	4714135546875	6969821875	5	true	0	false	10	true
57545	4772628515625	70172828125	13	true	0	false	7	true
57544	46475375	691260546875	8	true	0	false	13	true
57542	483660390625	675554140625	2	true	1	true	9	true
57541	4665547265625	670269609375	7	true	0	false	6	true
57535	340089765625	68568984375	9	true	0	false	7	true
57532	374877265625	77583.5	6	true	0	false	10	true
57530	490975234375	692988046875	22	true	3	true	7	true
57527	305531015625	773556328125	6	true	0	false	9	true
57525	3511194921875	67717109375	9	true	0	false	7	true
57523	3060582421875	684587421875	11	true	0	false	5	true
57518	4092791015625	670003125	8	true	0	false	9	true
57517	42171625	653984765625	7	true	0	false	9	true
57516	389444765625	663032890625	3	true	0	false	4	true
57515	3774636328125	66072234375	9	true	0	false	8	true
57511	2428070703125	734490625	3	true	1	true	5	true
57509	41205140625	645381796875	13	true	0	false	5	true
57507	34958484375	79287171875	2	true	0	false	12	true
57506	42175375	628230390625	10	true	1	true	7	true
57505	4112311328125	63727921875	15	true	0	false	5	true
57504	4018787109375	6416069921875	6	true	0	false	5	true
57500	4514578515625	631708984375	18	true	0	false	10	true
57499	4640738671875	6247142578125	7	true	0	false	8	true
57497	4244951953125	674951796875	11	true	0	false	8	true
57495	47584390625	6193669921875	6	true	0	false	10	true
57494	4340432421875	6306004296875	17	true	1	true	11	true
57487	26896796875	698080625	9	true	0	false	9	true
57485	31392099609375	682404765625	7	true	0	false	7	true
57483	286012265625	686641875	6	true	1	true	3	true
57482	3813217578125	67361015625	6	true	0	false	10	true
57480	4791715234375	645709921875	10	true	0	false	8	true
57479	4693850390625	6409331640625	9	true	0	false	7	true
57478	21799796875	759491484375	6	true	0	false	7	true
57477	223737734375	769525078125	4	true	0	false	16	true
57476	4729408984375	650347265625	10	true	0	false	8	true
57473	4857946484375	639365546875	9	true	0	false	6	true
57472	22684271484375	78348140625	6	true	0	false	5	true
57470	4911873828125	655715859375	2	true	0	false	7	true
57467	24088771484375	786972421875	6	true	0	false	6	true
57465	4888804296875	630026171875	9	true	0	false	6	true
57461	2411669921875	776349765625	9	true	0	false	8	true
57459	2105105859375	74379921875	5	true	1	true	9	true
57457	32221298828125	68535296875	12	true	0	false	4	true
57455	21237935546875	7857746875	8	true	0	false	5	true
57453	22720560546875	7527246875	3	true	0	false	5	true
57449	25547771484375	79112.75	6	true	0	false	9	true
57447	33029203125	680999921875	14	true	1	true	4	true
57445	45120984375	674170859375	5	true	0	false	5	true
57444	24965892578125	7135040625	5	true	0	false	6	true
57443	24423005859375	697774375	19	true	0	false	0	false
57439	27951853515625	68218859375	9	true	0	false	4	true
57438	3809016796875	6471465625	16	true	0	false	2	true
57437	3883224609375	637092578125	16	true	1	true	5	true
57435	374434453125	640222578125	10	true	0	false	6	true
57431	4418945703125	6612290625	7	true	0	false	7	true
57430	18120068359375	73308734375	12	true	0	false	9	true
57429	18795609375	737054453125	6	true	0	false	17	true
57428	49026609375	710328671875	3	true	0	false	14	true
57427	4846926953125	723307734375	2	true	0	false	6	true
57426	1972655859375	735122578125	7	true	1	true	4	true
57421	20261322265625	7190040625	6	true	0	false	4	true
57419	19371359375	71047828125	14	true	0	false	4	true
57416	465617421875	607815546875	10	true	0	false	1	true
57414	22064.75	7149346875	6	true	0	false	4	true
57413	21685197265625	706362734375	7	true	0	false	5	true
57411	2274222265625	6996903125	7	true	2	true	4	true
57410	2288434765625	724130546875	11	true	0	false	2	true
57407	478422578125	743458046875	4	true	0	false	4	true
57403	3374755078125	66492109375	6	true	0	false	2	true
57401	491013671875	6107388671875	5	true	1	true	7	true
57394	19218013671875	761839765625	9	true	0	false	4	true
57393	18757412109375	7753990625	4	true	1	true	5	true
57391	1832846875	7868953125	11	true	0	false	10	true
57390	156398505859375	76168234375	10	true	0	false	15	true
57389	16252521484375	76982171875	21	true	0	false	0	false
57387	154272451171875	7851309375	6	true	0	false	6	true
57383	4589421484375	7710159375	3	true	0	false	10	true
57381	1923804296875	79095921875	2	true	0	false	7	true
57378	3596103125	661864765625	8	true	0	false	3	true
57377	3695287890625	668374296875	11	true	0	false	8	true
57374	3595393359375	6421570703125	8	true	0	false	4	true
57372	24881099609375	684247265625	10	true	0	false	5	true
57371	24704748046875	688193125	21	true	0	false	2	true
57366	436314921875	6178130859375	7	true	0	false	5	true
57365	4415434765625	61081359375	2	true	1	true	9	true
57362	13806654296875	75978390625	5	true	0	false	3	true
57361	130997939453125	77603453125	8	true	0	false	4	true
57357	45469	6534530859375	7	true	0	false	5	true
57356	4432313671875	5873333203125	16	true	0	false	0	false
57353	180068203125	7182028125	11	true	0	false	4	true
57351	137899306640625	74401234375	3	true	0	false	1	true
57349	1654102734375	726308984375	4	true	2	true	4	true
57348	110818359375	777103984375	32	true	1	true	7	true
57347	112428388671875	78606015625	8	true	0	false	2	true
57343	400400703125	61594765625	6	true	0	false	15	true
57341	4682081640625	59441296875	5	true	0	false	3	true
57339	26565103515625	680652734375	4	true	1	true	8	true
57338	329443203125	645892578125	16	true	0	false	1	true
57337	3338859765625	6345797265625	11	true	0	false	10	true
57336	31281595703125	656449296875	9	true	0	false	11	true
57335	3114533984375	64664.25	8	true	0	false	2	true
57333	30578927734375	632476015625	4	true	3	true	4	true
57331	30175619140625	6681909375	11	true	0	false	4	true
57327	342350859375	628043515625	7	true	0	false	0	false
57325	3554357421875	625571484375	10	true	0	false	3	true
57321	3174058984375	6700678125	6	true	0	false	7	true
57319	323338671875	614718359375	7	true	0	false	3	true
57316	44556625	5688691015625	5	true	1	true	9	true
57315	451934140625	54525765625	1	true	1	true	0	false
57312	19708435546875	69045078125	5	true	0	false	3	true
57310	26925591796875	6428178515625	4	true	0	false	16	true
57309	27246263671875	65058546875	10	true	0	false	3	true
57308	28276158203125	661715078125	3	true	0	false	5	true
57303	25995681640625	665270703125	6	true	0	false	0	false
57302	48311625	5685023828125	4	true	1	true	4	true
57301	4910041796875	5636341796875	11	true	0	false	1	true
57300	49087	590436171875	4	true	0	false	4	true
57296	1354180078125	70188515625	6	true	0	false	6	true
57295	15336142578125	689453203125	8	true	0	false	0	false
57294	154263935546875	709890859375	7	true	0	false	3	true
57293	149270126953125	726593125	7	true	0	false	1	true
57292	107361484375	710809765625	2	true	0	false	3	true
57291	12265123046875	696046328125	4	true	0	false	5	true
57289	17291544921875	701017890625	11	true	0	false	2	true
57281	4676126953125	759199609375	2	true	0	false	6	true
57279	465461640625	5689928515625	6	true	0	false	11	true
57278	386644609375	6156829296875	7	true	0	false	2	true
57276	47743140625	5431755078125	2	true	2	true	3	true
57275	4892418359375	5299099609375	2	true	1	true	9	true
57274	4793855078125	556043125	4	true	0	false	10	true
57271	4915186328125	547260859375	5	true	1	true	5	true
57267	1383515625	722289609375	5	true	1	true	6	true
57266	2118215625	6524658203125	6	true	0	false	10	true
57265	19860912109375	6701140625	6	true	0	false	5	true
57264	2142727734375	6343491015625	7	true	0	false	0	false
57263	2067884765625	62021265625	8	true	0	false	4	true
57259	169189921875	677218359375	2	true	1	true	2	true
57252	2381570703125	6461621875	8	true	0	false	2	true
57251	255545625	6424112890625	21	true	1	true	0	false
57248	10380208984375	755363359375	18	true	0	false	4	true
57247	107339521484375	759361328125	7	true	0	false	4	true
57246	101223115234375	7364840625	5	true	0	false	11	true
57245	9639451171875	72821875	10	true	0	false	4	true
57243	423139765625	5645098828125	3	true	0	false	3	true
57238	43280.75	540035234375	3	true	0	false	5	true
57237	41819125	5410087890625	10	true	0	false	2	true
57233	21621578125	6672646875	8	true	0	false	6	true
57230	128356591796875	677399765625	4	true	0	false	4	true
57227	123556552734375	7203796875	2	true	0	false	6	true
57226	4542220703125	5760877734375	8	true	0	false	6	true
57223	119648232421875	655637421875	9	true	0	false	4	true
57222	2241165625	67970.75	8	true	0	false	2	true
57219	19499255859375	610565546875	3	true	0	false	6	true
57218	90381298828125	6705178125	6	true	0	false	1	true
57217	83939697265625	685586015625	7	true	0	false	4	true
57216	10096611328125	678057578125	5	true	0	false	7	true
57214	382327109375	5858840234375	5	true	0	false	2	true
57213	3666095703125	57928109375	3	true	0	false	8	true
57208	3527499609375	583250859375	7	true	0	false	1	true
57206	3992115625	5881283984375	3	true	0	false	6	true
57203	3696694921875	5939936328125	5	true	0	false	3	true
57201	8769951171875	715952265625	8	true	0	false	2	true
57199	4198476953125	5974902734375	4	true	1	true	1	true
57195	137908984375	66171859375	4	true	0	false	0	false
57193	2115394140625	5945071484375	4	true	0	false	8	true
57192	17583056640625	64602203125	7	true	0	false	7	true
57191	18771171875	65011125	6	true	3	true	5	true
57190	27300068359375	60911125	3	true	0	false	7	true
57189	26895853515625	619146328125	12	true	0	false	2	true
57188	1809355859375	6329741796875	3	true	0	false	14	true
57184	28427365234375	616795234375	14	true	0	false	2	true
57181	292135859375	60472921875	14	true	1	true	3	true
57180	47119046875	5169601953125	5	true	0	false	14	true
57179	4546329296875	51551640625	1	true	0	false	4	true
57178	1804707421875	607949453125	4	true	1	true	7	true
57175	25380115234375	607028671875	2	true	0	false	13	true
57172	4481112109375	502942734375	6	true	0	false	7	true
57166	3449462890625	602313203125	4	true	0	false	0	false
57163	19612576171875	64379578125	6	true	0	false	3	true
57161	3379591796875	5889978125	5	true	1	true	4	true
57159	16607564453125	6432842578125	16	true	1	true	3	true
57157	2836788671875	6307615234375	5	true	0	false	3	true
57156	8626689453125	771390234375	5	true	0	false	6	true
57155	89514365234375	756221875	1	true	1	true	4	true
57153	7840421875	748517890625	3	true	1	true	9	true
57151	9378927734375	785746875	4	true	1	true	17	true
57150	676490380859375	7663628125	5	true	0	false	2	true
57149	56476337890625	780271171875	4	true	0	false	3	true
57143	1503163671875	6394330859375	4	true	0	false	0	false
57141	615265771484375	73971203125	0	false	0	false	7	true
57140	4845334375	4996827734375	6	true	0	false	4	true
57139	4892648828125	51234234375	14	true	0	false	3	true
57137	4862419140625	48181484375	5	true	0	false	2	true
57135	4735044921875	474658984375	5	true	0	false	4	true
57132	40688375	551749453125	9	true	0	false	3	true
57129	3921226953125	5440094921875	5	true	0	false	1	true
57128	10195400390625	6407896875	16	true	0	false	3	true
57127	10901630859375	6304137109375	11	true	1	true	3	true
57123	707249365234375	788939453125	4	true	0	false	6	true
57122	7067294921875	662928515625	3	true	0	false	1	true
57119	2827046875	5931951953125	9	true	1	true	9	true
57118	357125078125	5624522265625	20	true	0	false	0	false
57117	367604140625	5487987109375	6	true	0	false	3	true
57113	3800465234375	5622959375	4	true	1	true	2	true
57111	828153515625	647158203125	16	true	0	false	1	true
57110	603347705078125	656522265625	6	true	0	false	17	true
57109	66664267578125	6454358984375	8	true	1	true	2	true
57108	635241015625	6334571875	3	true	1	true	7	true
57104	32654828125	579357578125	7	true	0	false	3	true
57101	341585703125	545613515625	9	true	0	false	5	true
57099	30135138671875	5810057421875	6	true	0	false	1	true
57098	22160923828125	570839296875	8	true	0	false	0	false
57097	2313253125	5888310546875	8	true	0	false	1	true
57095	21310111328125	579371953125	4	true	0	false	5	true
57093	23027109375	6104994921875	7	true	0	false	4	true
57089	529163916015625	624816484375	5	true	1	true	5	true
57087	4704990625	456123984375	6	true	0	false	2	true
57080	3174528564453120	737530703125	3	true	1	true	2	true
57079	33997021484375	759917890625	3	true	1	true	3	true
57076	3943575390625	52770125	4	true	0	false	0	false
57075	4156548046875	5217341796875	7	true	0	false	5	true
57073	4225038671875	5041232421875	4	true	0	false	3	true
57072	2790299560546870	676187578125	4	true	0	false	19	true
57071	3271989013671870	6807271875	12	true	0	false	2	true
57070	3720630126953120	685677890625	25	true	1	true	1	true
57067	4112028515625	48610984375	8	true	1	true	3	true
57066	291647119140625	700043828125	5	true	0	false	5	true
57064	383659375	5054871484375	9	true	0	false	5	true
57063	3979808984375	507726328125	5	true	0	false	4	true
57057	2866048828125	5827945703125	16	true	0	false	0	false
57055	1.81079e+16	667505078125	3	true	1	true	8	true
57054	13097900390625	71329984375	6	true	0	false	3	true
57052	557552490234375	69806640625	8	true	0	false	4	true
57051	697951025390625	713442109375	2	true	0	false	4	true
57047	4629651953125	490451875	4	true	0	false	3	true
57042	2078033203125	6217409765625	2	true	0	false	0	false
57041	2.01989e+16	64090421875	3	true	0	false	0	false
57039	42593296875	4682418359375	3	true	0	false	6	true
57036	101617666015625	6124734375	3	true	0	false	9	true
57035	94690166015625	6172757421875	9	true	1	true	2	true
57031	4459500390625	4844962109375	8	true	0	false	2	true
57029	4696096875	433047421875	5	true	0	false	0	false
57027	2533603125	58021921875	2	true	0	false	5	true
57025	1.47313e+16	73327171875	5	true	0	false	9	true
57024	462106171875	7953034375	0	false	0	false	9	true
57023	4579375390625	788518203125	21	true	0	false	4	true
57019	13033375	618628828125	7	true	0	false	0	false
57017	547485986328125	71825.25	4	true	0	false	11	true
57016	1879909375	58227125	7	true	0	false	0	false
57015	172745859375	593841640625	5	true	0	false	1	true
57011	3997353515625	4751946875	5	true	0	false	1	true
57010	12360953125	5889784765625	31	true	0	false	2	true
57009	120510625	5971066796875	10	true	0	false	0	false
57007	131692255859375	6030827734375	11	true	0	false	0	false
57003	9638658447265620	69782	5	true	0	false	1	true
57002	4094563671875	445400546875	10	true	0	false	1	true
57001	416558203125	438307734375	4	true	8	true	0	false
56999	3985277734375	44928390625	5	true	0	false	6	true
56995	3673301171875	5186866015625	4	true	0	false	4	true
56994	4461759765625	457000859375	5	true	0	false	3	true
56992	1004488671875	5913512890625	5	true	1	true	16	true
56991	1021322265625	5723757421875	4	true	0	false	2	true
56989	350986796875	534019140625	6	true	0	false	0	false
56985	2012837109375	5541864453125	11	true	0	false	1	true
56984	21801826171875	77834453125	2	true	0	false	2	true
56981	338465234375	5137592578125	5	true	0	false	2	true
56979	70782548828125	6087465625	5	true	1	true	0	false
56978	25585205078125	5494001953125	5	true	0	false	0	false
56977	25126921875	5341577734375	4	true	0	false	2	true
56972	2965342578125	549306875	6	true	0	false	2	true
56971	31854521484375	55053546875	8	true	0	false	2	true
56967	4651219140625	406284921875	3	true	0	false	3	true
56966	4414108984375	4240948828125	3	true	0	false	10	true
56965	44358015625	429249296875	5	true	0	false	1	true
56961	4613486328125	3891104296875	4	true	0	false	3	true
56960	384198515625	435498515625	2	true	0	false	6	true
56959	368545390625	4404233203125	2	true	13	true	0	false
56952	137475439453125	562842109375	5	true	0	false	1	true
56951	146518173828125	544023046875	1	true	0	false	2	true
56950	3251242919921870	5901190625	1	true	1	true	2	true
56949	52544736328125	5610831640625	1	true	0	false	3	true
56948	135380029296875	5726446484375	6	true	0	false	10	true
56947	9851861572265620	557349765625	1	true	1	true	10	true
56942	289787744140625	5315679296875	2	true	0	false	10	true
56938	15186890625	479654140625	11	true	0	false	0	false
56937	15761322265625	4870387890625	8	true	0	false	5	true
56935	153659833984375	4980390234375	7	true	0	false	1	true
56933	136053828125	5035398046875	1	true	0	false	5	true
56931	133569609375	5121716796875	4	true	0	false	7	true
56930	4707095703125	368667890625	18	true	0	false	4	true
56929	4488278125	37467640625	5	true	0	false	0	false
56927	493420625	3750352734375	6	true	0	false	16	true
56922	415061279296875	550739609375	2	true	0	false	10	true
56920	93525595703125	5375725390625	4	true	0	false	5	true
56919	11393353515625	546715546875	1	true	0	false	6	true
56914	7030802734375	5432220703125	1	true	0	false	0	false
56911	4004909765625	405626484375	1	true	0	false	11	true
56910	3535571875	476343359375	4	true	0	false	1	true
56908	31904564453125	4738391015625	4	true	0	false	5	true
56907	3268580078125	46826890625	16	true	0	false	2	true
56905	3105194921875	492297890625	3	true	0	false	7	true
56904	3315365625	494513203125	10	true	0	false	0	false
56902	2936587109375	491643125	14	true	0	false	0	false
56901	29990474609375	5136350390625	4	true	27	true	0	false
56896	23894841796875	5029397265625	6	true	0	false	0	false
56895	23073080078125	5006473828125	3	true	1	true	8	true
56894	23527763671875	5235865234375	6	true	0	false	0	false
56891	24532357421875	488503125	5	true	0	false	1	true
56888	4395732421875	4036862890625	1	true	0	false	7	true
56885	333789921875	4419496875	4	true	0	false	3	true
56883	32036068359375	4293909375	3	true	1	true	7	true
56882	445588330078125	5156753515625	4	true	0	false	4	true
56881	471262158203125	5085405078125	4	true	0	false	0	false
56879	5018189453125	495817578125	7	true	0	false	3	true
56874	24208591796875	4492698828125	1	true	0	false	1	true
56873	22157923828125	46919953125	3	true	0	false	3	true
56872	27012142578125	43560328125	16	true	0	false	0	false
56871	2666251953125	4650647265625	1	true	0	false	13	true
56869	28821197265625	47381359375	9	true	0	false	1	true
56867	267039921875	4873633203125	1	true	0	false	4	true
56861	2154686328125	4502180078125	3	true	0	false	8	true
56858	46665296875	32117904296875	5	true	0	false	0	false
56857	4524309765625	3367645703125	1	true	0	false	5	true
56853	198401953125	466841640625	1	true	0	false	1	true
56852	103356650390625	494674609375	9	true	0	false	0	false
56851	11175927734375	4843547265625	10	true	0	false	0	false
56847	3831682421875	3786248046875	1	true	0	false	0	false
56845	190983203125	494805078125	5	true	0	false	1	true
56843	3180439208984370	4718507421875	2	true	0	false	0	false
56841	4778291796875	284512734375	2	true	0	false	3	true
56839	212306328125	490911484375	0	false	1	true	6	true
56837	48714578125	31325771484375	6	true	0	false	2	true
56836	2366478515625	3914922265625	6	true	0	false	0	false
56835	241416484375	3826298046875	1	true	1	true	8	true
56833	41615.25	36929640625	4	true	0	false	3	true
56829	995526953125	448498359375	3	true	1	true	17	true
56827	72936484375	476612265625	3	true	0	false	1	true
56825	4194073046875	397514453125	7	true	0	false	0	false
56824	288804453125	3762891796875	1	true	0	false	9	true
56823	31293705078125	3786497265625	2	true	0	false	1	true
56821	739180078125	4949761328125	13	true	0	false	0	false
56819	30263166015625	41135984375	2	true	0	false	8	true
56817	29072033203125	3999394921875	4	true	0	false	4	true
56813	1.02329e+16	4379480078125	0	false	0	false	1	true
56812	18904357421875	4289216796875	3	true	0	false	7	true
56811	1790444140625	4353008984375	4	true	1	true	3	true
56810	162162548828125	4485627734375	9	true	0	false	9	true
56802	2783398828125	3592495703125	4	true	0	false	4	true
56799	3555150390625	3478719140625	3	true	0	false	0	false
56798	670095166015625	4335369921875	4	true	0	false	0	false
56797	4654181640625	4185647265625	7	true	0	false	1	true
56796	107193984375	4252683203125	3	true	0	false	5	true
56795	123707265625	4311467578125	6	true	0	false	0	false
56789	3811219921875	3416474609375	1	true	0	false	4	true
56788	1801420166015620	4030498046875	1	true	0	false	5	true
56787	1.39381e+16	4113744921875	2	true	0	false	0	false
56785	491416171875	2633550390625	6	true	0	false	11	true
56781	19398484375	40621140625	1	true	0	false	0	false
56779	4303239453125	27060271484375	2	true	0	false	0	false
56778	20614623046875	345609296875	3	true	0	false	6	true
56777	19100080078125	3504144140625	11	true	0	false	0	false
56776	19762498046875	331579296875	2	true	0	false	6	true
56773	2172069140625	3546197265625	14	true	0	false	0	false
56771	19073140625	376329296875	1	true	0	false	3	true
56767	2531558984375	3574026171875	6	true	0	false	0	false
56766	4712041796875	25065291015625	3	true	0	false	0	false
56763	13656064453125	4157716015625	2	true	0	false	2	true
56761	3080133984375	3361722265625	1	true	0	false	5	true
56759	50882880859375	3767744140625	2	true	0	false	1	true
56757	3284734375	30756388671875	3	true	0	false	0	false
56756	3962894140625	31130580078125	10	true	0	false	1	true
56755	411255234375	2994047265625	2	true	0	false	2	true
56753	12744388671875	396433671875	2	true	0	false	0	false
56751	3663619921875	286198671875	0	false	0	false	4	true
56749	3912743359375	27842212890625	3	true	0	false	3	true
56746	684922802734375	31911	4	true	0	false	1	true
56745	5858150390625	30934751953125	7	true	0	false	5	true
56744	9347841796875	3434420703125	1	true	0	false	6	true
56743	108314013671875	32995953125	3	true	0	false	7	true
56741	112652265625	3525402734375	0	false	0	false	12	true
56740	1195546484375	31564060546875	3	true	0	false	1	true
56737	154422900390625	38080.5	2	true	0	false	0	false
56736	28488251953125	329746015625	8	true	0	false	0	false
56734	796642724609375	3586850390625	2	true	0	false	0	false
56731	1.12705e+16	3462235546875	1	true	0	false	0	false
56725	157422333984375	2974676171875	1	true	0	false	0	false
56723	3532968359375	3065859375	1	true	0	false	7	true
56722	23556376953125	29858396484375	5	true	0	false	5	true
56721	2448158984375	32749888671875	2	true	0	false	5	true
56719	1249155859375	27992814453125	2	true	0	false	3	true
56716	24451470703125	25062076171875	3	true	0	false	1	true
56713	600456689453125	27688859375	3	true	0	false	0	false
56712	21675736328125	2351957421875	2	true	0	false	0	false
56711	200115703125	23625.75	6	true	0	false	1	true
56709	1720364453125	23961361328125	0	false	0	false	5	true
56707	25396021484375	23102671875	1	true	1	true	0	false
56706	19226572265625	30311806640625	19	true	0	false	0	false
56703	1857659765625	2604562109375	2	true	0	false	7	true
56700	4010464599609370	2301160546875	8	true	0	false	0	false
56699	212895849609375	26095693359375	1	true	0	false	1	true
56698	1836287353515620	29352123046875	3	true	0	false	0	false
56696	636201318359375	211530390625	1	true	0	false	0	false
56692	9802328125	25499943359375	6	true	0	false	0	false
56691	799960888671875	25531521484375	4	true	0	false	11	true
56689	10506837890625	24384037109375	1	true	0	false	6	true
56687	8847138671875	23898826171875	22	true	0	false	0	false
56684	29736046875	2879087109375	0	false	1	true	0	false
56682	29532609375	25631748046875	1	true	0	false	0	false
56680	415245546875	223473515625	1	true	0	false	1	true
56679	38476828125	19132978515625	5	true	0	false	0	false
56677	4467660546875	22203990234375	1	true	0	false	0	false
56673	384366640625	2396397265625	1	true	0	false	1	true
56671	251983203125	206443671875	2	true	0	false	0	false
56670	3402790625	2295983984375	7	true	0	false	7	true
56669	354150859375	2428346484375	3	true	0	false	6	true
56666	14809296875	16807255859375	4	true	1	true	0	false
56665	14299892578125	184304296875	2	true	0	false	7	true
56660	35841046875	1765286328125	3	true	0	false	0	false
56658	30539375	18760072265625	7	true	0	false	0	false
56657	31356861328125	18674283203125	7	true	0	false	0	false
56655	321968984375	18145892578125	6	true	0	false	0	false
56654	294959609375	20170541015625	11	true	0	false	0	false
56653	28591966796875	19774193359375	1	true	0	false	5	true
56650	3230799609375	153966025390625	0	false	0	false	10	true
56645	24441630859375	177461171875	0	false	0	false	2	true
56643	23225119140625	160530712890625	1	true	0	false	11	true
56642	679980615234375	1670298046875	0	false	0	false	4	true
56641	430186669921875	17771095703125	1	true	0	false	7	true
56637	2033495703125	163165068359375	0	false	0	false	6	true
56636	26111330078125	118925830078125	0	false	0	false	9	true
56635	27591634765625	115496015625	5	true	0	false	0	false
56631	30389673828125	9272962890625	5	true	6	true	31	true
56630	3806321484375	8012974609375	6	true	0	false	0	false
56629	3858936328125	56823076171875	1	true	0	false	9	true
56627	4110623828125	800554296875	0	false	0	false	6	true
56623	1926746484375	19239974609375	1	true	0	false	0	false
56622	477385703125	16488279296875	1	true	0	false	14	true
56621	4715082421875	137740341796875	0	false	0	false	4	true
56616	4363761328125	105929404296875	0	false	0	false	9	true
56613	29168.75	54888154296875	1	true	0	false	5	true
56612	32476595703125	2630937744140620	4	true	1	true	1	true
56607	22935033203125	96893466796875	0	false	0	false	3	true
56605	590728271484375	688427978515625	1	true	0	false	0	false
56603	124006787109375	1072805859375	1	true	0	false	1	true
56602	17849306640625	100039443359375	0	false	0	false	1	true
56599	4843152734375	80754580078125	5	true	0	false	3	true
56595	28840384765625	5588734130859370	8	true	0	false	0	false
56590	17998224609375	2788560546875	0	false	0	false	4	true
56589	16918578125	501625244140625	0	false	0	false	9	true
56585	491240390625	385346875	10	true	0	false	0	false
