# Supplementary material for: A Novel Liquid Biopsy Method Based on Specific Combinations of Vesicular Markers Allows Us to Discriminate Prostate Cancer from Hyperplasia
Source: Cells. 2024 Jul 31;13(15):1286. doi: 10.3390/cells13151286 (PMC11311686; doi:10.3390/cells13151286)
Supplement: Supplementary file 1 [file cells-13-01286-s001.zip › Dataset S1-Raw data CODI BiliGeCT Prostata/Raw data CODI BiliGeCT Prostata/100223_STAT3_Cyclin_D1_PR20-22-1__counting_scatter.xlsx]

## Sheet: 100223_STAT3_Cyclin_D1_PR20-22-
counting parameters
radius (nm)	300
bin width (nm)	20
locs in bin threshold	1
active channels
channel name	channel reference	min	max
Channel 0	ch0	1	10000000
Channel 1	ch1	1	10000000
Channel 2	ch2	1	10000000
clusters are positive for a channel if their counts fall within min (inclusive) and max (exclusive) for that channel
	population phenotypes	number of clusters
triple positive	Channel 0, Channel 1, Channel 2	5
double positive	Channel 0, Channel 1	0
double positive	Channel 0, Channel 2	16
double positive	Channel 1, Channel 2	0
single positive	Channel 0	37
single positive	Channel 1	0
single positive	Channel 2	5
	total positive clusters	63
16 clusters were negative for every channel
all positive clusters are listed here
columns show counts and positivity for channels with thresholds switched on
to see the full data including negative clusters please export a csv from the counting histogram rather than the counting scatter plot
cluster id	centroid x (nm)	centroid y (nm)	count for Channel 0	positive for Channel 0	count for Channel 1	positive for Channel 1	count for Channel 2	positive for Channel 2
8505	396716748046875	74127890625	1	true	0	false	3	true
8504	1.24276e+16	7623165625	2	true	0	false	6	true
8503	138489423828125	740266484375	6	true	0	false	0	false
8502	133442841796875	778160625	0	false	0	false	3	true
8500	104771630859375	7627253125	1	true	0	false	1	true
8499	60058896484375	771353125	0	false	0	false	4	true
8496	8557466796875	7419709375	3	true	0	false	2	true
8495	8773790893554680	70295875	11	true	0	false	0	false
8492	16059953125	760516484375	7	true	0	false	1	true
8491	42738330078125	7041809375	12	true	0	false	0	false
8486	1753668359375	788727734375	13	true	0	false	3	true
8485	2655153076171870	6512734765625	4	true	0	false	0	false
8484	314904443359375	67913203125	1	true	0	false	0	false
8482	6905345458984370	63898.75	8	true	0	false	1	true
8481	232993046875	77325984375	2	true	0	false	2	true
8480	25811615234375	745828828125	2	true	0	false	2	true
8474	1370758984375	69396.5	2	true	0	false	2	true
8472	9909095703125	682706015625	2	true	0	false	0	false
8470	14077994140625	67046515625	9	true	0	false	0	false
8468	20120390625	7283590625	1	true	1	true	1	true
8464	2413241796875	7136684375	3	true	0	false	1	true
8462	162988349609375	69684828125	0	false	0	false	2	true
8461	19880015625	671799765625	2	true	0	false	1	true
8460	21616998046875	64690203125	7	true	0	false	1	true
8456	85167783203125	648025390625	3	true	0	false	0	false
8455	12319740234375	635414921875	1	true	0	false	0	false
8452	1399908935546870	6007539453125	1	true	23	true	2	true
8450	3446951171875	762998671875	0	false	0	false	1	true
8448	88665458984375	6058415234375	8	true	0	false	0	false
8444	3559944921875	6481115234375	1	true	0	false	2	true
8441	26997236328125	6249556640625	3	true	0	false	0	false
8440	26049958984375	648423203125	10	true	0	false	0	false
8435	8831607421875	5464595703125	2	true	0	false	0	false
8434	87426884765625	5715611328125	5	true	0	false	1	true
8431	44314345703125	4858903515625	11	true	0	false	0	false
8430	620012890625	4838777734375	12	true	0	false	0	false
8424	4837684765625	666179296875	0	false	0	false	1	true
8422	3286596875	61723984375	1	true	0	false	0	false
8417	568288232421875	45276859375	12	true	0	false	0	false
8412	360434296875	5757233203125	2	true	0	false	0	false
8410	38155359375	600943828125	3	true	0	false	1	true
8408	14341685546875	5935440234375	2	true	0	false	0	false
8406	4094101171875	5594196484375	2	true	0	false	0	false
8402	17627775390625	5542734375	5	true	0	false	0	false
8396	26498669921875	519220390625	2	true	0	false	0	false
8394	62705771484375	26136388671875	3	true	0	false	0	false
8388	3530915625	477634375	2	true	0	false	0	false
8380	3684777734375	4046255078125	1	true	0	false	0	false
8379	22747029296875	14649341796875	22	true	0	false	0	false
8378	170611328125	15294984375	8	true	0	false	0	false
8376	2237549609375	109303896484375	5	true	0	false	0	false
8369	8870685546875	389892724609375	20	true	1	true	3	true
8368	94593505859375	2.02584e+16	2	true	1	true	4	true
8367	1871424560546870	1.14453e+16	16	true	0	false	0	false
8366	2678463623046870	2943869384765620	4	true	0	false	0	false
8365	7116597290039060	37773662109375	23	true	0	false	0	false
8357	2981455859375	4066381591796870	8	true	0	false	0	false
8356	3014210546875	2818499267578120	25	true	0	false	0	false
8355	217194140625	2.00289e+16	8	true	0	false	0	false
8354	25919814453125	838756591796875	13	true	0	false	0	false
8349	4056933984375	24617275390625	25	true	0	false	0	false
8348	3908387109375	2298736328125	18	true	0	false	0	false
8344	4229628515625	120679267578125	31	true	1	true	4	true
