# Supplementary material for: A Novel Liquid Biopsy Method Based on Specific Combinations of Vesicular Markers Allows Us to Discriminate Prostate Cancer from Hyperplasia
Source: Cells. 2024 Jul 31;13(15):1286. doi: 10.3390/cells13151286 (PMC11311686; doi:10.3390/cells13151286)
Supplement: Supplementary file 1 [file cells-13-01286-s001.zip › Dataset S1-Raw data CODI BiliGeCT Prostata/Raw data CODI BiliGeCT Prostata/100223_STAT3_Cyclin_D1_PR20-22-2__counting_scatter.xlsx]

## Sheet: 100223_STAT3_Cyclin_D1_PR20-22-
counting parameters
radius (nm)	300
bin width (nm)	20
locs in bin threshold	1
active channels
channel name	channel reference	min	max
Channel 0	ch0	1	10000000
Channel 1	ch1	1	10000000
Channel 2	ch2	1	10000000
clusters are positive for a channel if their counts fall within min (inclusive) and max (exclusive) for that channel
	population phenotypes	number of clusters
triple positive	Channel 0, Channel 1, Channel 2	20
double positive	Channel 0, Channel 1	5
double positive	Channel 0, Channel 2	47
double positive	Channel 1, Channel 2	0
single positive	Channel 0	47
single positive	Channel 1	1
single positive	Channel 2	42
	total positive clusters	162
19 clusters were negative for every channel
all positive clusters are listed here
columns show counts and positivity for channels with thresholds switched on
to see the full data including negative clusters please export a csv from the counting histogram rather than the counting scatter plot
cluster id	centroid x (nm)	centroid y (nm)	count for Channel 0	positive for Channel 0	count for Channel 1	positive for Channel 1	count for Channel 2	positive for Channel 2
13551	4169328125	74045703125	1	true	0	false	1	true
13550	4291356640625	725720703125	2	true	0	false	0	false
13548	4467210546875	71202078125	0	false	0	false	10	true
13547	33675046875	74515328125	4	true	0	false	2	true
13546	335096015625	7280390625	5	true	0	false	3	true
13544	3356928515625	7004715625	3	true	0	false	2	true
13543	35573296875	690780703125	4	true	0	false	0	false
13542	369509609375	715329296875	1	true	0	false	0	false
13539	385285546875	7596234375	1	true	0	false	7	true
13537	3769929296875	737375078125	1	true	1	true	2	true
13535	3948103125	713787421875	2	true	0	false	3	true
13533	4176814453125	679140625	3	true	1	true	3	true
13532	429377890625	66698296875	4	true	1	true	4	true
13530	39950859375	69204078125	3	true	0	false	5	true
13528	42784421875	6512546484375	3	true	1	true	2	true
13525	412998359375	76129015625	0	false	0	false	4	true
13522	3615236328125	675061171875	5	true	0	false	2	true
13512	30675482421875	708205546875	1	true	1	true	12	true
13510	36811375	65415390625	1	true	0	false	4	true
13509	46431984375	673773203125	11	true	1	true	16	true
13508	474283203125	675786484375	63	true	1	true	33	true
13506	405403828125	779268984375	3	true	0	false	2	true
13505	2920778125	771827265625	0	false	0	false	6	true
13504	28534587890625	786284296875	4	true	0	false	0	false
13503	4854279296875	641377109375	1	true	0	false	1	true
13501	3277753125	78330203125	10	true	0	false	3	true
13500	31061478515625	79106953125	5	true	0	false	0	false
13497	4630237109375	6136943359375	4	true	0	false	2	true
13496	448476484375	6266970703125	1	true	1	true	13	true
13492	30621857421875	76103984375	1	true	1	true	8	true
13491	2772814453125	739581171875	4	true	0	false	3	true
13490	288459375	749980390625	3	true	0	false	4	true
13488	2603419921875	7398209375	2	true	0	false	2	true
13486	2677337890625	763531796875	7	true	0	false	3	true
13478	4586332421875	5972806640625	1	true	0	false	6	true
13477	40142296875	6517802734375	0	false	1	true	0	false
13475	220689453125	769290859375	7	true	0	false	3	true
13474	21429716796875	7694084375	0	false	0	false	6	true
13472	24026099609375	775443359375	3	true	0	false	0	false
13471	4863744921875	70054859375	0	false	0	false	2	true
13470	4794868359375	72863828125	0	false	0	false	1	true
13464	4785505078125	754636875	0	false	0	false	8	true
13462	31570935546875	732514453125	8	true	0	false	1	true
13460	4465371484375	7951690625	15	true	0	false	0	false
13459	4135823828125	612921015625	1	true	0	false	0	false
13458	431808515625	5793701953125	2	true	0	false	1	true
13457	486177578125	58387796875	2	true	1	true	7	true
13456	4925496484375	5655267578125	5	true	0	false	1	true
13452	3867541015625	6222018359375	3	true	0	false	2	true
13449	482725078125	5371581640625	3	true	0	false	0	false
13448	474313671875	5184187890625	8	true	0	false	8	true
13446	48209.5	50071328125	2	true	0	false	7	true
13441	29446287109375	669481171875	1	true	0	false	5	true
13440	28953775390625	680965390625	1	true	0	false	9	true
13437	4527548046875	4465387890625	0	false	0	false	4	true
13436	4778595703125	4686559765625	1	true	0	false	3	true
13432	21773673828125	725562734375	2	true	11	true	1	true
13430	18251208984375	75393046875	4	true	0	false	1	true
13429	29562787109375	63203.5	2	true	0	false	0	false
13428	3122451171875	6451791015625	1	true	0	false	1	true
13425	1787321484375	5994991015625	3	true	0	false	13	true
13424	1915600390625	6207808984375	0	false	0	false	7	true
13422	3348913671875	6038823828125	3	true	0	false	0	false
13421	22571783203125	65533359375	0	false	0	false	1	true
13416	3286784765625	54006390625	1	true	1	true	0	false
13414	25257544921875	6214655078125	9	true	0	false	0	false
13412	359966484375	5606805078125	10	true	0	false	1	true
13410	20641029296875	67664046875	1	true	0	false	1	true
13406	27765474609375	59273953125	1	true	0	false	0	false
13405	4130327734375	5252340234375	5	true	1	true	7	true
13404	39506171875	51928921875	6	true	0	false	1	true
13403	4360752734375	5028651953125	0	false	0	false	10	true
13401	12345111328125	662492421875	0	false	0	false	5	true
13400	13013234375	643686640625	0	false	0	false	5	true
13398	4210968359375	4838416796875	2	true	0	false	0	false
13397	144354208984375	702155390625	0	false	0	false	5	true
13396	17526279296875	707518984375	8	true	0	false	2	true
13395	152440908203125	6374707421875	4	true	1	true	4	true
13392	113824111328125	70194359375	2	true	0	false	1	true
13390	109679560546875	6340171484375	0	false	0	false	10	true
13388	3819317578125	5404458984375	1	true	0	false	0	false
13386	141734208984375	6756540625	7	true	0	false	1	true
13383	8881138671875	716698125	4	true	0	false	0	false
13382	788574365234375	7032059375	3	true	0	false	0	false
13374	1782875390625	67510453125	0	false	0	false	3	true
13373	45426671875	4162847265625	1	true	1	true	0	false
13371	379431640625	4982190625	1	true	0	false	0	false
13369	1471060546875	76255890625	5	true	0	false	0	false
13366	4217769921875	3800280078125	0	false	0	false	9	true
13364	4375712890625	34920875	0	false	0	false	2	true
13362	25055064453125	5662303125	3	true	0	false	4	true
13361	398926328125	429191875	3	true	0	false	0	false
13360	369500078125	4289458984375	0	false	0	false	4	true
13356	27706248046875	558004375	0	false	0	false	2	true
13354	22258087890625	5314292578125	9	true	0	false	5	true
13352	540843994140625	5956380859375	0	false	0	false	4	true
13349	23939771484375	4660304296875	1	true	8	true	0	false
13348	234468125	4877266015625	0	false	0	false	3	true
13346	334188515625	48276015625	0	false	0	false	1	true
13344	26523353515625	50454.5	0	false	0	false	3	true
13341	3638142822265620	670787578125	10	true	1	true	9	true
13340	3548722412109370	672332109375	9	true	1	true	9	true
13339	4204048828125	6415524609375	3	true	0	false	0	false
13334	128862802734375	59427796875	8	true	0	false	1	true
13332	152304931640625	574118671875	1	true	1	true	0	false
13331	3198456640625	41332921875	5	true	0	false	0	false
13328	3833019921875	3931240625	0	false	0	false	3	true
13324	3798272265625	3253631640625	1	true	0	false	0	false
13323	3466541796875	3563579296875	1	true	1	true	6	true
13322	3251254296875	3660682421875	0	false	0	false	3	true
13318	112781328125	5279840625	1	true	0	false	4	true
13317	120137158203125	4865317578125	4	true	0	false	0	false
13312	711584326171875	4889065234375	1	true	0	false	2	true
13309	685758251953125	78891328125	15	true	1	true	13	true
13308	6723919921875	789865234375	14	true	0	false	9	true
13306	638987939453125	784401484375	9	true	0	false	8	true
13304	570220654296875	758863203125	0	false	0	false	8	true
13302	760163818359375	73374015625	10	true	0	false	0	false
13300	35739546875	288766015625	0	false	0	false	9	true
13298	289076123046875	51042703125	1	true	0	false	0	false
13294	12349091796875	430492578125	5	true	1	true	15	true
13290	297577109375	360271640625	4	true	0	false	0	false
13287	15228376953125	377270390625	5	true	0	false	0	false
13282	2273834765625	324138984375	3	true	0	false	0	false
13279	78356689453125	3952362890625	0	false	0	false	10	true
13277	4896376953125	27946427734375	6	true	1	true	0	false
13276	47950453125	28938716796875	0	false	0	false	3	true
13274	4570815625	29272712890625	10	true	1	true	6	true
13272	43004734375	29928884765625	0	false	0	false	7	true
13269	42210875	23903115234375	1	true	0	false	0	false
13268	479237734375	1976416796875	0	false	0	false	7	true
13264	376771484375	22605701171875	2	true	0	false	0	false
13263	4915083984375	1312484765625	0	false	0	false	8	true
13262	4730943359375	15866662109375	0	false	0	false	6	true
13259	460763828125	11454345703125	0	false	0	false	9	true
13258	4642720703125	778952392578125	6	true	0	false	0	false
13256	4733345703125	24195982421875	1	true	0	false	0	false
13251	2317713671875	1953266796875	0	false	0	false	4	true
13250	23412509765625	173238671875	11	true	0	false	0	false
13249	214391015625	23077568359375	1	true	0	false	0	false
13246	20844021484375	1608519921875	4	true	0	false	12	true
13244	184140703125	129948466796875	0	false	0	false	4	true
13242	2014986328125	26966728515625	4	true	0	false	0	false
13236	1216365234375	317886015625	1	true	0	false	0	false
13233	8351076171875	3446206640625	1	true	0	false	0	false
13231	81838076171875	27391345703125	8	true	0	false	0	false
13227	149205205078125	17096041015625	5	true	0	false	0	false
13225	17008740234375	21225658203125	0	false	0	false	4	true
13224	1740427734375	2346266015625	11	true	1	true	4	true
13220	789855517578125	21098994140625	11	true	0	false	0	false
13218	27610880859375	197970859375	0	false	0	false	3	true
13217	145690673828125	94167001953125	3	true	0	false	3	true
13216	16781259765625	606284619140625	5	true	0	false	6	true
13212	120536455078125	140149873046875	6	true	0	false	0	false
13203	3841470703125	91250986328125	0	false	0	false	9	true
13202	2872635009765620	14523533203125	0	false	0	false	1	true
13200	5.01008e+16	808138525390625	13	true	0	false	0	false
13195	41187171875	57452646484375	4	true	0	false	0	false
13194	393661953125	5307162109375	5	true	0	false	0	false
13189	4731773046875	2716701904296870	12	true	0	false	0	false
13188	4854351953125	1.53112e+16	8	true	0	false	0	false
13185	171156396484375	3718341796875	0	false	0	false	5	true
