# Supplementary material for: A Novel Liquid Biopsy Method Based on Specific Combinations of Vesicular Markers Allows Us to Discriminate Prostate Cancer from Hyperplasia
Source: Cells. 2024 Jul 31;13(15):1286. doi: 10.3390/cells13151286 (PMC11311686; doi:10.3390/cells13151286)
Supplement: Supplementary file 1 [file cells-13-01286-s001.zip › Dataset S1-Raw data CODI BiliGeCT Prostata/Raw data CODI BiliGeCT Prostata/100223_STAT3_Cyclin_D1_PR20-22-3__counting_scatter.xlsx]

## Sheet: 100223_STAT3_Cyclin_D1_PR20-22-
counting parameters
radius (nm)	300
bin width (nm)	20
locs in bin threshold	1
active channels
channel name	channel reference	min	max
Channel 0	ch0	1	10000000
Channel 1	ch1	1	10000000
Channel 2	ch2	1	10000000
clusters are positive for a channel if their counts fall within min (inclusive) and max (exclusive) for that channel
	population phenotypes	number of clusters
triple positive	Channel 0, Channel 1, Channel 2	20
double positive	Channel 0, Channel 1	9
double positive	Channel 0, Channel 2	60
double positive	Channel 1, Channel 2	3
single positive	Channel 0	52
single positive	Channel 1	2
single positive	Channel 2	36
	total positive clusters	182
18 clusters were negative for every channel
all positive clusters are listed here
columns show counts and positivity for channels with thresholds switched on
to see the full data including negative clusters please export a csv from the counting histogram rather than the counting scatter plot
cluster id	centroid x (nm)	centroid y (nm)	count for Channel 0	positive for Channel 0	count for Channel 1	positive for Channel 1	count for Channel 2	positive for Channel 2
16921	358321796875	77295625	1	true	0	false	5	true
16920	34178	764718203125	7	true	0	false	3	true
16918	3559947265625	7848684375	6	true	0	false	2	true
16917	394266328125	71196453125	80	true	0	false	32	true
16916	3970436328125	716295546875	18	true	0	false	4	true
16914	3391340625	750040859375	3	true	0	false	1	true
16913	431232734375	753935703125	12	true	1	true	1	true
16912	4189727734375	773111953125	0	false	0	false	4	true
16910	350505390625	73596078125	8	true	0	false	3	true
16909	45348265625	733922265625	4	true	0	false	1	true
16908	468202265625	7458740625	5	true	0	false	3	true
16904	3861199609375	752680234375	8	true	0	false	3	true
16903	408779921875	683887109375	2	true	0	false	0	false
16901	3685681640625	719695625	6	true	0	false	3	true
16896	3579657421875	71739703125	3	true	0	false	5	true
16893	41427875	72301953125	8	true	1	true	2	true
16892	434425703125	70529515625	2	true	0	false	5	true
16889	4924950390625	7417890625	4	true	0	false	0	false
16888	4898665625	74426359375	8	true	0	false	0	false
16886	4716628515625	727111796875	21	true	0	false	1	true
16882	32825875	734370546875	6	true	0	false	0	false
16881	3303809375	709148046875	1	true	0	false	1	true
16878	42970.5	661155859375	1	true	1	true	7	true
16871	26124982421875	7659559375	3	true	0	false	2	true
16870	27096703125	783856953125	0	false	0	false	7	true
16868	311187109375	772033125	1	true	0	false	2	true
16862	2361013671875	744204453125	1	true	0	false	0	false
16861	4485798828125	6055066015625	2	true	0	false	2	true
16860	45677609375	621443125	7	true	2	true	3	true
16858	4264037890625	6113062890625	9	true	0	false	7	true
16857	4562353515625	68077609375	11	true	0	false	5	true
16856	4788491015625	6949784375	1	true	0	false	2	true
16855	48060015625	6251592578125	0	false	1	true	4	true
16852	4812107421875	65431140625	0	false	0	false	1	true
16850	40311375	626735078125	3	true	14	true	1	true
16845	26310103515625	71219828125	3	true	1	true	2	true
16844	28650330078125	70663125	2	true	0	false	8	true
16840	328502421875	673289140625	2	true	0	false	2	true
16839	24954451171875	683616171875	2	true	0	false	0	false
16838	2592273046875	66712453125	10	true	0	false	0	false
16837	22820271484375	6805115625	0	false	0	false	5	true
16833	43579015625	5577707421875	3	true	0	false	2	true
16831	17841599609375	673403828125	0	false	1	true	17	true
16830	19231359375	68459859375	0	false	0	false	9	true
16829	19868642578125	713137578125	2	true	0	false	2	true
16827	11967619140625	7716015625	3	true	0	false	1	true
16826	1264465625	760730078125	2	true	0	false	10	true
16825	152142451171875	787961171875	1	true	0	false	8	true
16824	151978076171875	771998671875	1	true	1	true	4	true
16823	17081705078125	787428125	1	true	0	false	2	true
16819	4038223046875	5654739453125	5	true	0	false	0	false
16818	389348515625	547419140625	0	false	0	false	8	true
16817	4041634375	5358533203125	1	true	0	false	0	false
16814	206941328125	6618446875	1	true	0	false	4	true
16812	1854712890625	76577171875	1	true	0	false	0	false
16806	152066787109375	72401796875	5	true	0	false	1	true
16803	16567697265625	6499528125	2	true	0	false	2	true
16801	18686181640625	647208203125	10	true	0	false	4	true
16799	36090921875	6523022265625	1	true	0	false	0	false
16798	3410934375	6406609765625	1	true	0	false	15	true
16795	4709605078125	5486916796875	0	false	0	false	15	true
16794	47287453125	5506107421875	1	true	0	false	14	true
16793	337904140625	5975148046875	1	true	0	false	1	true
16792	3662203125	5869028125	0	false	0	false	2	true
16791	29825509765625	63988328125	6	true	0	false	0	false
16790	29777548828125	6456322265625	13	true	0	false	0	false
16786	3811135546875	5260380859375	2	true	0	false	4	true
16782	49061.25	5914253125	5	true	1	true	0	false
16780	480944375	5116740625	2	true	0	false	1	true
16777	233826875	62951921875	5	true	0	false	2	true
16776	2235901953125	617433125	8	true	2	true	4	true
16774	2610664453125	5931731640625	0	false	0	false	11	true
16772	156771005859375	6278432421875	2	true	0	false	5	true
16770	21464171875	639821953125	5	true	0	false	1	true
16769	2189847265625	5894413671875	1	true	0	false	3	true
16764	188181640625	603288359375	6	true	0	false	4	true
16763	4435245703125	4916145703125	15	true	0	false	10	true
16762	440207734375	499252109375	10	true	0	false	0	false
16759	4370112109375	443777734375	10	true	1	true	3	true
16757	3014325390625	5681834375	1	true	0	false	0	false
16755	2655162890625	5643262890625	2	true	0	false	8	true
16753	32746125	5402967578125	5	true	1	true	0	false
16752	3049803515625	5254560546875	8	true	0	false	0	false
16746	38932625	4878455859375	0	false	0	false	14	true
16744	86632529296875	736009140625	1	true	0	false	1	true
16743	4838007421875	4078929296875	0	false	0	false	1	true
16739	2506557421875	5137481640625	3	true	0	false	0	false
16735	42128330078125	697531328125	1	true	0	false	10	true
16734	511538232421875	676749140625	1	true	0	false	2	true
16733	620161279296875	5654571875	2	true	0	false	11	true
16732	683074365234375	5703561328125	7	true	1	true	0	false
16729	3391165283203120	643327265625	0	false	0	false	3	true
16728	3562310302734370	617601953125	4	true	0	false	0	false
16726	715958447265625	690072578125	0	false	0	false	6	true
16722	613293017578125	612881953125	8	true	0	false	0	false
16716	3705972265625	3780904296875	0	false	0	false	9	true
16713	28790662109375	501826875	1	true	0	false	3	true
16712	2809613671875	478865546875	0	false	0	false	14	true
16711	243904140625	4443938671875	7	true	0	false	0	false
16710	27390666015625	438873125	0	false	0	false	7	true
16704	1938116943359370	74000453125	0	false	0	false	2	true
16702	9312876953125	79380421875	4	true	0	false	0	false
16699	3380243359375	4530077734375	0	false	0	false	10	true
16696	39787203125	32634455078125	3	true	1	true	5	true
16694	39977.5	2987680078125	11	true	0	false	0	false
16690	8799375610351560	5675289453125	1	true	0	false	8	true
16689	1934290625	482624921875	3	true	0	false	0	false
16686	30153203125	784667890625	0	false	0	false	8	true
16684	3435423828125	4037308203125	5	true	1	true	5	true
16683	137827412109375	577455625	1	true	0	false	0	false
16682	1134366015625	5729851953125	2	true	0	false	10	true
16680	126441484375	5234518359375	0	false	0	false	7	true
16678	10667146484375	54193109375	0	false	0	false	3	true
16674	7931171875	5219167578125	0	false	0	false	1	true
16668	4610849609375	308575390625	1	true	0	false	0	false
16667	28119404296875	331506953125	4	true	0	false	1	true
16666	3167309765625	34368953125	0	false	0	false	8	true
16664	30861080078125	3701587890625	6	true	0	false	0	false
16661	2637361572265620	4939902734375	7	true	0	false	2	true
16660	1.36196e+16	517121328125	4	true	11	true	0	false
16655	4356045703125	25016046875	3	true	0	false	4	true
16654	409443203125	236985234375	12	true	0	false	1	true
16653	405375234375	19035755859375	7	true	0	false	0	false
16652	3684256640625	20527935546875	0	false	0	false	4	true
16650	382522890625	22783767578125	3	true	0	false	0	false
16646	431869765625	20470904296875	6	true	0	false	0	false
16643	14723599609375	3443656640625	0	false	0	false	7	true
16642	13513076171875	347003828125	0	false	12	true	0	false
16639	142876171875	446584765625	12	true	1	true	2	true
16638	15507412109375	4298778515625	6	true	0	false	0	false
16636	113416455078125	32120267578125	4	true	0	false	0	false
16632	16890865234375	3629250390625	11	true	0	false	2	true
16631	196629609375	31923515625	4	true	0	false	2	true
16628	147900712890625	3932281640625	12	true	1	true	6	true
16627	110101123046875	411606484375	0	false	0	false	4	true
16621	25700044921875	393051171875	1	true	0	false	0	false
16620	2068890625	3830098046875	0	false	0	false	2	true
16616	4691242578125	170653046875	10	true	0	false	0	false
16615	3178961328125	189677109375	1	true	1	true	1	true
16614	3417998828125	1846266796875	11	true	0	false	0	false
16613	32450794921875	21855666015625	2	true	0	false	7	true
16612	3144088671875	22763966796875	4	true	0	false	0	false
16608	3447915625	1479671875	2	true	1	true	1	true
16607	263858828125	132981845703125	0	false	0	false	8	true
16606	27328005859375	13379279296875	0	false	0	false	6	true
16601	219493203125	29297244140625	0	false	0	false	5	true
16600	24143	2821675390625	4	true	0	false	0	false
16598	28640681640625	25699560546875	0	false	0	false	2	true
16597	4764524609375	21137146484375	0	false	0	false	12	true
16596	4869871484375	2175262890625	7	true	0	false	0	false
16594	2533608203125	23144595703125	5	true	0	false	0	false
16588	39582703125	160215361328125	3	true	0	false	1	true
16577	199016328125	22114189453125	7	true	0	false	0	false
16576	16753732421875	21713345703125	6	true	0	false	0	false
16575	240869296875	18447357421875	7	true	1	true	0	false
16571	9728029296875	157770224609375	6	true	0	false	0	false
16570	15302505859375	162150205078125	0	false	1	true	0	false
16568	19990703125	147803583984375	11	true	1	true	0	false
16563	20039251953125	546371923828125	17	true	1	true	1	true
16562	2005280078125	387907861328125	9	true	0	false	0	false
16560	23251548828125	661550146484375	3	true	0	false	0	false
16558	1961221484375	111721123046875	4	true	1	true	0	false
16555	3891147265625	105898095703125	42	true	30	true	79	true
16554	4235773046875	101546669921875	2	true	1	true	0	false
16553	472788203125	11354087890625	0	false	21	true	1	true
16552	4870034375	12366236328125	0	false	0	false	6	true
16550	3707294140625	64532392578125	10	true	1	true	2	true
16541	2324322509765620	2516760546875	11	true	0	false	0	false
16540	2569803955078120	2704154296875	0	false	0	false	13	true
16539	4208501953125	3537989501953120	4	true	0	false	0	false
16538	4219617578125	2955278564453120	4	true	0	false	0	false
16536	436984453125	605653515625	6	true	0	false	0	false
16534	4787870703125	313630126953125	0	false	0	false	5	true
16532	3921016796875	1887390869140620	4	true	0	false	0	false
16528	4920858984375	77373466796875	4	true	0	false	0	false
16523	28504166015625	2297727783203120	28	true	1	true	11	true
16522	302205390625	534358642578125	9	true	1	true	9	true
16518	151971748046875	803215234375	3	true	0	false	0	false
16517	2360107666015620	66368876953125	0	false	0	false	5	true
16516	8761737670898430	4833822265625	4	true	0	false	0	false
16512	3632074462890620	5291351318359370	14	true	0	false	0	false
16508	246187265625	7050332641601560	12	true	1	true	0	false
