# Supplementary material for: A Novel Liquid Biopsy Method Based on Specific Combinations of Vesicular Markers Allows Us to Discriminate Prostate Cancer from Hyperplasia
Source: Cells. 2024 Jul 31;13(15):1286. doi: 10.3390/cells13151286 (PMC11311686; doi:10.3390/cells13151286)
Supplement: Supplementary file 1 [file cells-13-01286-s001.zip › Dataset S1-Raw data CODI BiliGeCT Prostata/Raw data CODI BiliGeCT Prostata/100223_STAT3_Cyclin_D1_PR20-22__counting_scatter.xlsx]

## Sheet: 100223_STAT3_Cyclin_D1_PR20-22_
counting parameters
radius (nm)	300
bin width (nm)	20
locs in bin threshold	1
active channels
channel name	channel reference	min	max
Channel 0	ch0	1	10000000
Channel 1	ch1	1	10000000
Channel 2	ch2	1	10000000
clusters are positive for a channel if their counts fall within min (inclusive) and max (exclusive) for that channel
	population phenotypes	number of clusters
triple positive	Channel 0, Channel 1, Channel 2	4
double positive	Channel 0, Channel 1	1
double positive	Channel 0, Channel 2	12
double positive	Channel 1, Channel 2	3
single positive	Channel 0	29
single positive	Channel 1	3
single positive	Channel 2	26
	total positive clusters	78
19 clusters were negative for every channel
all positive clusters are listed here
columns show counts and positivity for channels with thresholds switched on
to see the full data including negative clusters please export a csv from the counting histogram rather than the counting scatter plot
cluster id	centroid x (nm)	centroid y (nm)	count for Channel 0	positive for Channel 0	count for Channel 1	positive for Channel 1	count for Channel 2	positive for Channel 2
6310	45924140625	6755421875	0	false	1	true	9	true
6309	4566877734375	66238296875	4	true	0	false	0	false
6307	4273857421875	66412171875	7	true	0	false	9	true
6306	3938045703125	68505375	13	true	1	true	2	true
6305	4006184765625	691567578125	0	false	0	false	5	true
6303	4147694921875	681093203125	0	false	0	false	7	true
6302	4357142578125	722744375	1	true	0	false	3	true
6301	4335953515625	69893515625	7	true	0	false	4	true
6299	40699515625	671982421875	1	true	0	false	9	true
6298	406531171875	717081640625	1	true	0	false	2	true
6296	3781209765625	675783671875	4	true	0	false	0	false
6289	491794140625	70587859375	11	true	0	false	0	false
6288	3537618359375	681231171875	12	true	0	false	0	false
6287	3415171875	66247640625	4	true	0	false	0	false
6284	4129587109375	744779921875	0	false	0	false	1	true
6280	479925703125	769584609375	9	true	1	true	0	false
6279	4863521875	747677109375	3	true	1	true	2	true
6278	4772568359375	726712578125	9	true	0	false	0	false
6276	4629553125	772512734375	4	true	0	false	0	false
6275	454496484375	759196328125	0	false	0	false	4	true
6272	4468207421875	783211953125	8	true	0	false	0	false
6271	4536928125	792999765625	10	true	0	false	0	false
6266	3305316796875	639889609375	0	false	0	false	12	true
6265	325879609375	6530166015625	0	false	1	true	0	false
6264	313793515625	662576953125	0	false	1	true	4	true
6260	432320546875	6009378515625	6	true	0	false	5	true
6259	4337998828125	5524736328125	9	true	0	false	0	false
6256	49060703125	6066643359375	1	true	0	false	1	true
6253	479794140625	5446391015625	6	true	0	false	1	true
6251	337575234375	7842371875	1	true	0	false	0	false
6246	458247265625	5182216015625	0	false	0	false	3	true
6245	467419921875	498756015625	0	false	0	false	4	true
6241	442296015625	47392453125	5	true	0	false	3	true
6237	3009690234375	73141921875	0	false	0	false	1	true
6236	26677064453125	77383109375	21	true	1	true	5	true
6235	28020931640625	766396015625	0	false	0	false	5	true
6232	21598115234375	696911484375	0	false	1	true	5	true
6231	20894435546875	71811.25	4	true	0	false	0	false
6229	26899787109375	68731.5	0	false	0	false	6	true
6226	3629491015625	4509520703125	0	false	0	false	2	true
6225	3838626953125	43487984375	4	true	0	false	0	false
6224	47494265625	4304517578125	0	false	0	false	12	true
6223	4936450390625	4584562890625	0	false	0	false	5	true
6221	4806998828125	31037119140625	13	true	1	true	4	true
6220	42302109375	34803296875	0	false	0	false	10	true
6210	21300578125	79397140625	0	false	0	false	13	true
6208	2415071875	6209769921875	0	false	0	false	22	true
6207	211126171875	6266759765625	4	true	0	false	0	false
6204	3297337890625	3387446875	2	true	0	false	0	false
6201	28866287109375	41331234375	0	false	0	false	6	true
6198	30120806640625	5653810546875	0	false	0	false	19	true
6197	303440234375	54180.75	5	true	0	false	0	false
6195	298144375	509433828125	8	true	0	false	0	false
6192	131840068359375	565596015625	8	true	0	false	0	false
6191	17750517578125	5791171484375	7	true	0	false	0	false
6190	219247109375	564779296875	0	false	0	false	1	true
6186	48028625	78547078125	11	true	0	false	0	false
6185	4828639453125	7878578125	5	true	0	false	0	false
6183	4799984375	792469375	8	true	0	false	0	false
6182	3658004296875	2403134375	0	false	0	false	5	true
6181	387587734375	21638421875	0	false	0	false	10	true
6174	450124609375	105072412109375	0	false	0	false	7	true
6173	47057125	12863349609375	0	false	0	false	5	true
6172	42790015625	80457646484375	0	false	12	true	0	false
6171	409333828125	90378681640625	0	false	12	true	0	false
6167	411858046875	158997998046875	0	false	0	false	8	true
6163	3587276953125	93595908203125	10	true	0	false	3	true
6161	2976796484375	205257578125	0	false	0	false	4	true
6159	30721388671875	141533203125	0	false	0	false	13	true
6156	259209140625	12759455078125	1	true	0	false	0	false
6150	31365560546875	28655052734375	12	true	0	false	4	true
6147	15508953125	504387109375	3	true	0	false	0	false
6145	31469376953125	16025791015625	26	true	0	false	0	false
6144	111521591796875	6195462109375	1	true	0	false	0	false
6143	84682880859375	6484471875	1	true	0	false	7	true
6140	7664400390625	456350390625	10	true	0	false	0	false
6135	489390234375	192876015625	5	true	0	false	0	false
6126	385513525390625	334681484375	6	true	0	false	0	false
