# Supplementary material for: A Novel Liquid Biopsy Method Based on Specific Combinations of Vesicular Markers Allows Us to Discriminate Prostate Cancer from Hyperplasia
Source: Cells. 2024 Jul 31;13(15):1286. doi: 10.3390/cells13151286 (PMC11311686; doi:10.3390/cells13151286)
Supplement: Supplementary file 1 [file cells-13-01286-s001.zip › Dataset S1-Raw data CODI BiliGeCT Prostata/Raw data CODI BiliGeCT Prostata/130223_ErbB3_ALK_IIexp_PR20-04-1__counting_scatter.xlsx]

## Sheet: 130223_ErbB3_ALK_IIexp_PR20-04-
counting parameters
radius (nm)	300
bin width (nm)	20
locs in bin threshold	1
active channels
channel name	channel reference	min	max
Channel 0	ch0	1	10000000
Channel 1	ch1	1	10000000
Channel 2	ch2	1	10000000
clusters are positive for a channel if their counts fall within min (inclusive) and max (exclusive) for that channel
	population phenotypes	number of clusters
triple positive	Channel 0, Channel 1, Channel 2	51
double positive	Channel 0, Channel 1	32
double positive	Channel 0, Channel 2	195
double positive	Channel 1, Channel 2	9
single positive	Channel 0	80
single positive	Channel 1	9
single positive	Channel 2	42
	total positive clusters	418
13 clusters were negative for every channel
all positive clusters are listed here
columns show counts and positivity for channels with thresholds switched on
to see the full data including negative clusters please export a csv from the counting histogram rather than the counting scatter plot
cluster id	centroid x (nm)	centroid y (nm)	count for Channel 0	positive for Channel 0	count for Channel 1	positive for Channel 1	count for Channel 2	positive for Channel 2
38508	2286173828125	72877296875	6	true	0	false	3	true
38507	21970185546875	721482734375	4	true	0	false	10	true
38505	21053203125	71501734375	10	true	0	false	2	true
38504	24490400390625	74033765625	4	true	0	false	3	true
38501	20372740234375	701565234375	5	true	1	true	0	false
38499	2629952734375	737938984375	2	true	1	true	8	true
38497	241086328125	69854953125	2	true	9	true	1	true
38495	25706275390625	71994.25	1	true	0	false	7	true
38493	2736517578125	7174559375	3	true	0	false	0	false
38492	125209404296875	751830078125	4	true	1	true	6	true
38491	118009365234375	741428203125	4	true	5	true	0	false
38490	92736728515625	72711125	4	true	0	false	6	true
38489	10301955078125	729365703125	2	true	0	false	10	true
38486	18010615234375	7721446875	5	true	0	false	1	true
38485	18638970703125	772961015625	2	true	6	true	3	true
38483	124965048828125	71098.5	7	true	0	false	5	true
38481	1943936328125	75685953125	5	true	0	false	11	true
38480	18861427734375	7424359375	12	true	0	false	0	false
38475	141176708984375	763390625	4	true	1	true	5	true
38474	14500080078125	7505228125	1	true	0	false	8	true
38472	30834349609375	748700078125	6	true	0	false	2	true
38471	30127173828125	74127421875	5	true	9	true	2	true
38469	23699	76439328125	9	true	0	false	1	true
38468	26335.25	7580346875	3	true	4	true	7	true
38467	274623046875	747618828125	3	true	0	false	9	true
38465	1623404296875	74579.25	3	true	0	false	2	true
38463	25650140625	69048234375	4	true	1	true	13	true
38460	25559048828125	790086875	0	false	0	false	8	true
38459	25387806640625	77638234375	12	true	1	true	3	true
38457	103045283203125	752813671875	1	true	0	false	13	true
38453	28900498046875	75305828125	4	true	0	false	5	true
38451	20723197265625	767030078125	4	true	0	false	16	true
38447	1454304296875	6970265625	3	true	0	false	8	true
38446	2860237109375	7315221875	4	true	1	true	2	true
38444	14664017578125	72693296875	7	true	0	false	1	true
38440	139379912109375	6317195703125	10	true	0	false	0	false
38439	128648095703125	6213954296875	8	true	0	false	1	true
38435	16908552734375	712003125	6	true	0	false	1	true
38433	2062737109375	7449384375	6	true	0	false	6	true
38432	12232966796875	682549921875	4	true	0	false	3	true
38431	10004947265625	690658984375	4	true	1	true	3	true
38428	139837802734375	658505703125	3	true	4	true	2	true
38427	11660447265625	6533459765625	3	true	0	false	0	false
38417	148521572265625	579349140625	4	true	0	false	2	true
38416	177817578125	673684296875	4	true	0	false	6	true
38415	17700087890625	69038.25	3	true	1	true	0	false
38414	1775846875	6513751171875	0	false	0	false	17	true
38413	17286841796875	6397177734375	5	true	1	true	3	true
38411	164907265625	662082734375	6	true	0	false	0	false
38406	3399286328125	714306328125	6	true	1	true	0	false
38405	3400559765625	6976209375	3	true	2	true	4	true
38404	36274265625	69402609375	4	true	1	true	0	false
38402	3335923828125	72685046875	6	true	0	false	3	true
38399	31612892578125	722166640625	11	true	0	false	2	true
38397	3865526171875	698740234375	4	true	0	false	0	false
38396	1439274609375	78706171875	7	true	0	false	2	true
38393	329278046875	689072421875	11	true	1	true	0	false
38391	28894783203125	699744375	3	true	0	false	6	true
38389	401534140625	6992203125	3	true	0	false	6	true
38388	3581287890625	720944765625	2	true	3	true	2	true
38386	17069794921875	79391796875	4	true	0	false	4	true
38385	183611875	789516328125	10	true	1	true	0	false
38380	1695726953125	5772351953125	5	true	0	false	5	true
38378	4129726171875	687009453125	7	true	0	false	3	true
38376	1946023828125	614793984375	5	true	0	false	6	true
38375	1921918359375	60017328125	6	true	6	true	1	true
38373	20180931640625	6265778125	2	true	0	false	4	true
38370	275138828125	64898203125	1	true	0	false	35	true
38369	2730205078125	649254296875	2	true	0	false	37	true
38368	30332314453125	665150390625	10	true	0	false	0	false
38367	30289109375	6794446875	10	true	0	false	1	true
38365	22484935546875	6338995703125	3	true	0	false	0	false
38363	3028548046875	626057890625	2	true	0	false	3	true
38359	3179045703125	6422678125	3	true	1	true	0	false
38358	2458486328125	656474296875	9	true	9	true	4	true
38357	3229747802734370	6505144921875	15	true	0	false	0	false
38356	24018048828125	6195244921875	7	true	0	false	3	true
38353	32142921875	662888203125	5	true	0	false	3	true
38352	25795818359375	66256375	20	true	0	false	0	false
38351	25237087890625	652774765625	2	true	1	true	10	true
38349	23360693359375	6513705078125	4	true	0	false	8	true
38348	806170458984375	6098459765625	2	true	0	false	9	true
38347	806183984375	61800140625	2	true	0	false	8	true
38345	460595654296875	6447012890625	3	true	1	true	22	true
38344	1680338671875	6019148046875	3	true	2	true	2	true
38343	17302015625	617581796875	7	true	0	false	3	true
38340	85306103515625	663988671875	7	true	0	false	7	true
38339	747194189453125	674031875	6	true	1	true	2	true
38334	9657736328125	6537801953125	2	true	0	false	14	true
38333	10506294921875	6203253515625	3	true	0	false	1	true
38329	22254947265625	598990390625	4	true	0	false	0	false
38325	120668759765625	772635390625	0	false	1	true	2	true
38323	488829443359375	665638203125	4	true	0	false	2	true
38321	20940095703125	664435859375	3	true	0	false	1	true
38319	241599296875	5959003125	5	true	0	false	8	true
38317	74756533203125	6459721484375	6	true	0	false	2	true
38315	64441640625	622264140625	5	true	0	false	0	false
38311	653974267578125	6613034375	6	true	0	false	7	true
38306	1938746484375	5652555859375	4	true	0	false	1	true
38305	2075835546875	5571795703125	4	true	0	false	8	true
38304	1965401953125	5766269140625	4	true	0	false	6	true
38300	559845703125	692319765625	7	true	0	false	0	false
38299	401073486328125	69465765625	9	true	1	true	1	true
38297	2429801513671870	683263125	4	true	0	false	3	true
38294	391066875	6387590234375	5	true	0	false	2	true
38293	380175703125	6545308203125	5	true	1	true	1	true
38292	40796578125	61358546875	4	true	1	true	1	true
38291	402161171875	5764751171875	0	false	0	false	15	true
38289	3926027734375	5723080859375	0	false	0	false	5	true
38287	3847840625	6011035546875	5	true	0	false	5	true
38283	4371158203125	626991953125	9	true	0	false	1	true
38279	3598651171875	662366171875	16	true	0	false	3	true
38278	94303916015625	5732565625	2	true	0	false	1	true
38276	378252734375	629456015625	5	true	0	false	11	true
38273	3826736328125	568672890625	11	true	0	false	0	false
38272	343852578125	6181926171875	9	true	0	false	2	true
38271	363156953125	619060078125	3	true	0	false	0	false
38268	26510890625	6265759375	3	true	0	false	1	true
38265	459143046875	6114425390625	9	true	0	false	0	false
38264	3644087109375	64072421875	3	true	0	false	2	true
38263	3391891015625	6452406640625	5	true	1	true	0	false
38260	3066461669921870	72566359375	0	false	1	true	6	true
38259	50972099609375	72294.25	6	true	0	false	11	true
38254	835260546875	68987	3	true	2	true	6	true
38252	84496865234375	766130625	6	true	0	false	8	true
38251	792412255859375	75755734375	3	true	1	true	9	true
38245	9674536743164060	6197771875	3	true	0	false	0	false
38243	22380619140625	781595859375	6	true	1	true	1	true
38240	366073046875	5861126953125	23	true	4	true	7	true
38239	3742320703125	581552265625	3	true	0	false	10	true
38238	3489548828125	581916015625	3	true	0	false	0	false
38236	560434912109375	5875201953125	4	true	0	false	6	true
38235	691151123046875	59162890625	3	true	0	false	10	true
38234	7328671875	5704531640625	4	true	0	false	2	true
38231	243714013671875	5736594921875	2	true	0	false	0	false
38229	1470033447265620	5559233203125	2	true	0	false	1	true
38225	167698583984375	5319239453125	2	true	0	false	1	true
38223	719633740234375	706728125	6	true	0	false	0	false
38221	37023603515625	602177265625	7	true	0	false	1	true
38217	1.30411e+16	595487421875	4	true	0	false	1	true
38216	428009296875	678637734375	21	true	0	false	1	true
38215	42664203125	681119296875	14	true	0	false	1	true
38213	43518625	66845203125	9	true	0	false	0	false
38209	2159844140625	545899296875	4	true	3	true	2	true
38208	361875234375	765677734375	3	true	0	false	1	true
38207	37062234375	74549609375	1	true	0	false	5	true
38205	3846769921875	755724140625	2	true	0	false	12	true
38204	122382607421875	5762919140625	8	true	1	true	8	true
38203	11542943359375	5624581640625	3	true	0	false	11	true
38202	127964130859375	5881411328125	4	true	0	false	2	true
38199	132744150390625	552929296875	3	true	0	false	6	true
38193	10098076171875	5433728515625	2	true	0	false	0	false
38192	45872703125	6484183984375	7	true	0	false	1	true
38190	27183173828125	587872578125	4	true	0	false	7	true
38189	28020193359375	6000257421875	7	true	0	false	2	true
38185	369450625	7848434375	0	false	0	false	6	true
38184	3858857421875	5500846875	5	true	0	false	0	false
38181	2773337109375	7756028125	1	true	1	true	5	true
38180	3026041796875	778906640625	3	true	0	false	0	false
38179	325474375	781502421875	1	true	0	false	0	false
38175	32296365234375	5828998828125	6	true	0	false	0	false
38174	476900439453125	477385390625	3	true	0	false	0	false
38173	43140537109375	4955115234375	3	true	0	false	7	true
38170	39205515625	67119546875	3	true	0	false	0	false
38168	4244730859375	57281625	1	true	0	false	14	true
38167	4337412890625	5807573828125	10	true	7	true	11	true
38165	739431298828125	4627289453125	6	true	0	false	1	true
38164	218205625	531077734375	2	true	0	false	0	false
38162	4504533203125	558854765625	5	true	1	true	0	false
38160	24886009765625	5812361328125	2	true	5	true	1	true
38159	27203810546875	5668596484375	2	true	0	false	8	true
38157	2268688671875	570649296875	2	true	0	false	3	true
38154	4257467578125	49232328125	2	true	0	false	5	true
38153	4195651953125	5095945703125	1	true	3	true	0	false
38151	4795467578125	5516820703125	3	true	0	false	0	false
38149	4185135546875	532237421875	6	true	0	false	0	false
38145	458528984375	5880693359375	4	true	0	false	2	true
38144	48965609375	6254508203125	1	true	0	false	4	true
38143	4836192578125	5951148046875	3	true	0	false	0	false
38139	11294294921875	79131984375	1	true	0	false	8	true
38135	544095263671875	5192341796875	9	true	0	false	2	true
38133	23972869140625	5450515625	4	true	0	false	11	true
38131	4763674609375	6445876953125	9	true	0	false	0	false
38129	161855087890625	531043125	5	true	0	false	8	true
38127	2.03666e+16	75669578125	1	true	0	false	1	true
38126	408077109375	657188984375	7	true	0	false	0	false
38124	4384784375	697067890625	11	true	0	false	1	true
38123	4518589453125	696518984375	1	true	0	false	8	true
38119	733558642578125	74049578125	2	true	0	false	2	true
38117	9682740234375	787936875	1	true	0	false	8	true
38116	32213603515625	5121958984375	3	true	0	false	8	true
38115	3293520703125	50194109375	7	true	0	false	4	true
38114	31880462890625	5437396875	2	true	0	false	16	true
38113	31652466796875	5461484765625	6	true	0	false	1	true
38111	31171580078125	5356850390625	0	false	4	true	0	false
38110	102592021484375	4527094921875	4	true	0	false	0	false
38109	10459173828125	4705883203125	10	true	0	false	0	false
38107	9361423828125	4409791015625	4	true	12	true	2	true
38105	716374072265625	5205415234375	1	true	0	false	7	true
38104	28368861328125	509891484375	3	true	0	false	13	true
38103	284401640625	521888359375	4	true	0	false	9	true
38098	35674265625	5299987109375	5	true	6	true	0	false
38097	3453710546875	524670546875	9	true	0	false	0	false
38096	3553991015625	4993913671875	7	true	0	false	0	false
38095	3737557421875	4936021875	0	false	0	false	9	true
38090	2917180859375	5501473046875	2	true	0	false	5	true
38087	30250712890625	49674171875	1	true	0	false	6	true
38083	26328751953125	534752109375	5	true	0	false	1	true
38081	24852146484375	51467.5	3	true	0	false	3	true
38078	404335888671875	557242109375	5	true	0	false	0	false
38077	47757802734375	5498881640625	0	false	6	true	3	true
38074	49064365234375	75219828125	2	true	0	false	5	true
38068	468820625	5051848828125	3	true	0	false	0	false
38067	48534015625	48458625	6	true	0	false	0	false
38064	125200859375	519347265625	4	true	0	false	1	true
38063	15291984375	5214275390625	4	true	1	true	9	true
38062	14977751953125	4844225390625	8	true	0	false	0	false
38061	162508125	4524372265625	4	true	5	true	0	false
38059	17488.5	4730537890625	2	true	0	false	0	false
38057	154671015625	4307455078125	7	true	5	true	3	true
38056	12586939453125	489006796875	2	true	0	false	0	false
38054	1034565625	4821966796875	7	true	0	false	4	true
38048	16481748046875	4954623046875	8	true	0	false	6	true
38046	3518901171875	4656780078125	5	true	0	false	2	true
38045	333360859375	455439609375	13	true	0	false	0	false
38043	3240321875	449322109375	1	true	6	true	0	false
38039	4105429296875	713798984375	2	true	0	false	3	true
38037	40119578125	504548671875	8	true	0	false	2	true
38035	88936015625	4109389453125	5	true	0	false	0	false
38034	139269189453125	4034737890625	5	true	0	false	7	true
38033	129242412109375	399278984375	0	false	0	false	6	true
38031	127352978515625	4265141015625	1	true	1	true	6	true
38027	1277664306640620	72727609375	3	true	1	true	0	false
38026	436903671875	472333984375	4	true	3	true	0	false
38024	285116953125	4736775390625	1	true	0	false	2	true
38023	30466796875	4755455859375	0	false	5	true	0	false
38020	3503463671875	437428125	2	true	0	false	6	true
38017	400756015625	4717237890625	1	true	0	false	6	true
38015	18581734375	5318140625	7	true	1	true	0	false
38013	18308640625	444148359375	2	true	0	false	6	true
38012	25925322265625	4836476171875	3	true	0	false	5	true
38011	26497416015625	4616553125	3	true	0	false	9	true
38009	262248515625	5003874609375	0	false	0	false	14	true
38008	2643021875	433371328125	1	true	0	false	0	false
38007	2526165234375	4113519140625	1	true	0	false	1	true
38003	2868038671875	4408665625	3	true	0	false	0	false
38001	24502345703125	455646328125	1	true	6	true	0	false
37999	2344840625	4216352734375	16	true	0	false	1	true
37995	91155537109375	51957.75	3	true	0	false	6	true
37994	4428033203125	4201840234375	4	true	0	false	0	false
37993	4329360546875	393556328125	2	true	0	false	4	true
37991	4149943359375	4081260546875	1	true	2	true	0	false
37990	405285234375	4439008984375	7	true	0	false	1	true
37989	3902567578125	44731984375	5	true	0	false	3	true
37987	4197804296875	447715546875	5	true	1	true	0	false
37986	414165078125	3837746484375	5	true	0	false	13	true
37978	2608649609375	3629519921875	1	true	0	false	12	true
37977	24901873046875	369867734375	1	true	0	false	11	true
37975	2289763671875	390085546875	6	true	2	true	0	false
37974	20198439453125	3963790625	2	true	6	true	0	false
37970	3553941796875	4150631640625	0	false	0	false	2	true
37968	37128265625	434948515625	2	true	0	false	2	true
37965	478636083984375	789030390625	1	true	8	true	0	false
37964	485175546875	4357066796875	2	true	0	false	0	false
37963	458955859375	469284375	1	true	0	false	14	true
37960	23134521484375	4756809765625	13	true	1	true	0	false
37958	3866415625	787657890625	11	true	0	false	1	true
37954	57754296875	41255.75	3	true	0	false	1	true
37953	571106787109375	394167890625	2	true	0	false	7	true
37952	439872021484375	398940703125	2	true	0	false	5	true
37951	3114636962890620	3912019140625	1	true	0	false	9	true
37948	54010009765625	30777759765625	1	true	0	false	9	true
37947	647575146484375	3348640625	1	true	0	false	0	false
37946	3320732421875	32820234375	1	true	8	true	1	true
37945	2157248779296870	34210484375	1	true	0	false	14	true
37944	1204785400390620	3762046484375	3	true	0	false	3	true
37943	3799434814453120	360382421875	0	false	11	true	0	false
37939	6909171142578120	3433091015625	0	false	7	true	4	true
37931	395317431640625	280892578125	0	false	0	false	7	true
37930	105580224609375	2930789453125	3	true	1	true	14	true
37929	169028662109375	28401220703125	1	true	0	false	3	true
37928	161638916015625	4157538671875	2	true	0	false	0	false
37923	1016014404296870	31856205078125	4	true	0	false	1	true
37919	3996167236328120	4490723828125	1	true	0	false	1	true
37917	155147607421875	4727370703125	3	true	0	false	2	true
37913	8426869140625	37564515625	0	false	0	false	1	true
37912	22441248046875	4490013671875	3	true	19	true	0	false
37911	20481705078125	4528014453125	2	true	0	false	5	true
37909	19320244140625	46042171875	1	true	0	false	7	true
37905	224527578125	3258965625	2	true	0	false	0	false
37902	16588255859375	337877734375	0	false	0	false	4	true
37901	15283212890625	326755390625	0	false	0	false	21	true
37900	12616841796875	3387678515625	0	false	0	false	7	true
37899	141686875	3412961328125	1	true	0	false	8	true
37895	104126025390625	34077484375	2	true	7	true	0	false
37894	117870068359375	3611909375	8	true	2	true	1	true
37889	495579150390625	2632165234375	2	true	0	false	3	true
37887	570746826171875	367688828125	2	true	0	false	10	true
37885	1761674609375	305803671875	0	false	1	true	1	true
37883	3679498828125	378687421875	4	true	0	false	0	false
37881	13298736328125	30822908203125	1	true	0	false	3	true
37880	46659921875	397670546875	1	true	1	true	10	true
37879	4743695703125	4062707421875	1	true	14	true	0	false
37876	1319461328125	27819595703125	1	true	0	false	1	true
37875	120368203125	272255390625	0	false	0	false	7	true
37873	36324703125	3528797265625	13	true	0	false	0	false
37870	482411484375	68761578125	0	false	2	true	1	true
37867	42169765625	23043701171875	1	true	0	false	0	false
37866	4564604296875	3558001171875	2	true	0	false	1	true
37865	418241015625	356788984375	2	true	0	false	5	true
37863	568366845703125	20220794921875	1	true	0	false	4	true
37858	4179508203125	752725390625	2	true	1	true	2	true
37855	4599887890625	715000234375	1	true	1	true	1	true
37853	27585080078125	3904465625	0	false	7	true	0	false
37851	402443515625	321918671875	4	true	0	false	0	false
37850	29564388671875	373260625	1	true	0	false	6	true
37849	32147240234375	360150234375	1	true	7	true	1	true
37848	31273591796875	3984053125	4	true	0	false	0	false
37842	17958427734375	3675105859375	3	true	0	false	0	false
37840	422803046875	31151642578125	0	false	0	false	9	true
37838	1.54874e+16	2135232421875	0	false	14	true	0	false
37835	4439466796875	737745625	4	true	0	false	1	true
37834	27631083984375	29165857421875	2	true	3	true	1	true
37833	28290810546875	27988515625	11	true	0	false	0	false
37832	2837973046875	26254255859375	3	true	0	false	9	true
37831	26761705078125	26403515625	1	true	0	false	12	true
37828	2523820703125	29735345703125	1	true	0	false	5	true
37825	24785705078125	2843050390625	4	true	0	false	5	true
37823	23722037109375	26862103515625	9	true	0	false	0	false
37821	28188017578125	317442890625	4	true	0	false	1	true
37818	4407911328125	2747034765625	6	true	0	false	0	false
37817	4510034375	28236716796875	13	true	0	false	3	true
37816	4202414453125	27064380859375	1	true	0	false	5	true
37813	420882109375	2539883203125	0	false	5	true	3	true
37811	4571417578125	260000546875	9	true	0	false	0	false
37810	143675185546875	24356693359375	1	true	0	false	8	true
37809	140124248046875	25357853515625	5	true	1	true	4	true
37808	163049033203125	28424208984375	0	false	0	false	11	true
37807	16924140625	2716445703125	12	true	0	false	2	true
37804	11180494140625	2321037890625	8	true	1	true	0	false
37801	18004646484375	24886451171875	20	true	0	false	1	true
37800	17620158203125	22508876953125	1	true	0	false	17	true
37799	161681796875	23535513671875	0	false	0	false	7	true
37793	800900390625	22064646484375	1	true	0	false	11	true
37792	2348915234375	1822049609375	2	true	5	true	1	true
37791	22322095703125	1737420703125	2	true	0	false	4	true
37790	138952578125	2029371875	1	true	0	false	0	false
37789	148381005859375	183718984375	0	false	3	true	10	true
37783	23118330078125	23551830078125	4	true	0	false	0	false
37776	290452578125	1985248046875	1	true	0	false	8	true
37775	31122107421875	21482318359375	1	true	0	false	4	true
37774	28991755859375	23535146484375	2	true	0	false	0	false
37769	30700306640625	18494751953125	6	true	0	false	0	false
37767	2613395703125	153484951171875	0	false	0	false	14	true
37765	32717251953125	2244495703125	2	true	6	true	1	true
37761	26897728515625	120785576171875	1	true	0	false	5	true
37758	20798166015625	21428556640625	0	false	0	false	2	true
37754	792204833984375	14313333984375	0	false	0	false	3	true
37753	754214013671875	17158234375	1	true	0	false	10	true
37752	101812578125	1752546484375	0	false	0	false	5	true
37751	95836865234375	158218828125	0	false	8	true	0	false
37749	112656435546875	15369451171875	1	true	3	true	0	false
37748	4892727734375	24619396484375	1	true	0	false	12	true
37742	98866201171875	3079708984375	0	false	0	false	4	true
37740	530989501953125	127841416015625	11	true	1	true	2	true
37739	61881376953125	125085947265625	2	true	0	false	6	true
37734	2991355712890620	10957365234375	1	true	0	false	0	false
37732	4670268359375	7552328125	11	true	0	false	0	false
37731	491953359375	7316140625	16	true	0	false	1	true
37728	3749392578125	198250625	0	false	5	true	2	true
37727	363763203125	18581455078125	1	true	4	true	23	true
37726	733408056640625	100506865234375	0	false	0	false	7	true
37725	669531201171875	11174060546875	0	false	0	false	10	true
37721	351671953125	20017681640625	2	true	0	false	18	true
37719	34900046875	17145060546875	0	false	0	false	6	true
37718	3719741015625	22534228515625	1	true	0	false	0	false
37717	400784140625	20883927734375	0	false	5	true	0	false
37711	477251328125	32326841796875	1	true	0	false	0	false
37704	3517579345703120	151919775390625	3	true	0	false	2	true
37699	1867512109375	13265740234375	1	true	0	false	1	true
37696	4359159375	202505078125	2	true	0	false	29	true
37695	4298861328125	22001892578125	3	true	0	false	7	true
37694	4654184765625	18727380859375	1	true	0	false	0	false
37691	4081571875	16924583984375	2	true	0	false	7	true
37688	27015986328125	83722529296875	0	false	0	false	9	true
37687	27974001953125	93073974609375	10	true	0	false	0	false
37685	259090703125	61990419921875	3	true	0	false	8	true
37682	44759171875	151801484375	1	true	0	false	0	false
37681	4701804296875	147238876953125	1	true	5	true	0	false
37677	1.12477e+16	6435587890625	0	false	0	false	6	true
37676	2413290234375	67155205078125	0	false	26	true	0	false
37674	20476546875	72914443359375	0	false	0	false	7	true
37673	22115625	9179568359375	2	true	0	false	42	true
37672	18144759765625	88010986328125	0	false	0	false	3	true
37671	17671357421875	682152587890625	0	false	0	false	8	true
37669	233021328125	99907578125	0	false	0	false	5	true
37665	16285671875	99332275390625	1	true	0	false	0	false
37663	144411591796875	12170533203125	0	false	0	false	11	true
37659	13253228515625	775936376953125	0	false	0	false	2	true
37656	3146105078125	144306826171875	1	true	5	true	0	false
37655	3188524609375	127470361328125	3	true	0	false	8	true
37652	3223226953125	101628818359375	0	false	0	false	7	true
37651	32391783203125	776899609375	1	true	0	false	8	true
37648	34649328125	8957568359375	11	true	0	false	0	false
37645	36398484375	110093837890625	6	true	0	false	0	false
37641	9216521484375	727011865234375	1	true	0	false	0	false
37639	88249150390625	4070977783203120	0	false	0	false	4	true
37638	27529875	3646613525390620	0	false	0	false	5	true
37637	2777065625	229877734375	15	true	0	false	0	false
37635	30233478515625	425642236328125	7	true	0	false	0	false
37633	22538009765625	3851302734375	0	false	0	false	7	true
37630	4227912890625	771456982421875	3	true	9	true	2	true
37627	141806015625	474304248046875	0	false	0	false	10	true
37625	436114765625	47762734375	0	false	0	false	5	true
37621	2672242919921870	491102734375	0	false	0	false	13	true
37619	35459359375	1.21855e+16	8	true	1	true	0	false
37617	17287228515625	291108837890625	0	false	0	false	4	true
37615	18078796875	7446168212890620	0	false	8	true	0	false
