# Supplementary material for: A Novel Liquid Biopsy Method Based on Specific Combinations of Vesicular Markers Allows Us to Discriminate Prostate Cancer from Hyperplasia
Source: Cells. 2024 Jul 31;13(15):1286. doi: 10.3390/cells13151286 (PMC11311686; doi:10.3390/cells13151286)
Supplement: Supplementary file 1 [file cells-13-01286-s001.zip › Dataset S1-Raw data CODI BiliGeCT Prostata/Raw data CODI BiliGeCT Prostata/130223_ErbB3_ALK_IIexp_PR20-04-2__counting_scatter.xlsx]

## Sheet: 130223_ErbB3_ALK_IIexp_PR20-04-
counting parameters
radius (nm)	300
bin width (nm)	20
locs in bin threshold	1
active channels
channel name	channel reference	min	max
Channel 0	ch0	1	10000000
Channel 1	ch1	1	10000000
Channel 2	ch2	1	10000000
clusters are positive for a channel if their counts fall within min (inclusive) and max (exclusive) for that channel
	population phenotypes	number of clusters
triple positive	Channel 0, Channel 1, Channel 2	40
double positive	Channel 0, Channel 1	21
double positive	Channel 0, Channel 2	167
double positive	Channel 1, Channel 2	6
single positive	Channel 0	88
single positive	Channel 1	6
single positive	Channel 2	46
	total positive clusters	374
9 clusters were negative for every channel
all positive clusters are listed here
columns show counts and positivity for channels with thresholds switched on
to see the full data including negative clusters please export a csv from the counting histogram rather than the counting scatter plot
cluster id	centroid x (nm)	centroid y (nm)	count for Channel 0	positive for Channel 0	count for Channel 1	positive for Channel 1	count for Channel 2	positive for Channel 2
37548	1017533203125	67609875	4	true	0	false	9	true
37547	95531123046875	68723921875	3	true	0	false	8	true
37546	10095515625	66198265625	2	true	0	false	18	true
37544	2193998828125	671996171875	4	true	0	false	6	true
37543	21359642578125	66644796875	9	true	0	false	1	true
37540	20696875	682519765625	3	true	0	false	7	true
37539	216765078125	69081890625	4	true	0	false	9	true
37537	1181251171875	713703828125	4	true	0	false	0	false
37533	111442548828125	67907640625	4	true	0	false	1	true
37532	1432401953125	763288671875	5	true	4	true	2	true
37531	1498357421875	759900390625	15	true	0	false	1	true
37530	19418771484375	700441796875	3	true	0	false	0	false
37528	18564814453125	771517578125	4	true	0	false	7	true
37527	17723513671875	7676359375	5	true	0	false	1	true
37525	17011546875	7803253125	15	true	10	true	1	true
37522	20582330078125	72304234375	5	true	1	true	9	true
37521	21065833984375	732536796875	4	true	0	false	8	true
37520	26036021484375	6432601953125	4	true	0	false	12	true
37519	2555515625	65275734375	2	true	0	false	14	true
37517	21028517578125	745280234375	5	true	0	false	2	true
37516	27640490234375	6447319140625	8	true	0	false	2	true
37515	280201171875	657616796875	10	true	0	false	5	true
37514	2214384375	653184609375	12	true	0	false	0	false
37513	2333606640625	637883203125	2	true	1	true	3	true
37512	146373359375	739561171875	3	true	0	false	8	true
37511	13690880859375	74922953125	10	true	0	false	3	true
37510	7906998046875	689022265625	4	true	0	false	0	false
37507	121854296875	756997265625	2	true	0	false	7	true
37501	2651189453125	62497015625	4	true	0	false	0	false
37494	15303927734375	671485234375	3	true	0	false	8	true
37493	136307626953125	67774484375	5	true	0	false	2	true
37491	174991328125	6897665625	4	true	7	true	0	false
37490	1378132421875	69635171875	2	true	0	false	1	true
37487	24424837890625	6246206640625	3	true	0	false	1	true
37483	15294078125	784956171875	2	true	0	false	5	true
37481	2509704296875	596870703125	2	true	0	false	1	true
37479	156112802734375	660808515625	9	true	0	false	0	false
37477	16808001953125	732320703125	3	true	0	false	0	false
37473	16473296875	70874296875	3	true	0	false	4	true
37472	187845625	747321328125	9	true	0	false	0	false
37469	23261939453125	76505375	5	true	0	false	5	true
37468	18000072265625	656103125	11	true	0	false	1	true
37461	16355865234375	6436016796875	5	true	0	false	0	false
37460	28138904296875	70626.75	6	true	1	true	34	true
37459	26693892578125	700106640625	1	true	1	true	6	true
37457	2606087109375	71905046875	1	true	0	false	1	true
37456	25347828125	744622578125	9	true	30	true	1	true
37455	23626873046875	73172234375	4	true	0	false	7	true
37453	260050078125	756814140625	3	true	3	true	2	true
37451	755854638671875	72503421875	1	true	0	false	1	true
37446	9854193359375	718213203125	3	true	0	false	14	true
37444	75817890625	751672734375	0	false	0	false	8	true
37443	9375078125	75419796875	1	true	0	false	21	true
37441	760743212890625	766175703125	8	true	0	false	1	true
37440	96021083984375	7349265625	6	true	0	false	2	true
37439	11857798828125	733504296875	3	true	0	false	5	true
37434	502587548828125	677510546875	2	true	0	false	1	true
37433	544577783203125	701396484375	2	true	0	false	0	false
37431	1515180078125	7135653125	5	true	0	false	2	true
37430	1.98739e+16	71820859375	5	true	0	false	8	true
37428	2912656640625	7191371875	8	true	0	false	0	false
37427	2889980859375	73454359375	6	true	0	false	2	true
37426	135171923828125	65486203125	8	true	0	false	0	false
37424	3047432421875	714878828125	2	true	7	true	1	true
37422	774431884765625	70098765625	4	true	0	false	6	true
37419	238099765625	705191796875	4	true	0	false	3	true
37416	30183634765625	743142890625	1	true	8	true	2	true
37413	1253525634765620	736884140625	1	true	0	false	4	true
37410	271769189453125	5977466015625	2	true	0	false	5	true
37409	1.7092e+16	580191015625	1	true	1	true	10	true
37408	1.46737e+16	61433140625	9	true	0	false	4	true
37407	1.00206e+16	6157240234375	6	true	0	false	0	false
37405	7128218994140620	605571640625	6	true	1	true	1	true
37401	19701205078125	669890859375	2	true	13	true	4	true
37400	404638671875	660770078125	2	true	0	false	0	false
37399	658371875	645370390625	6	true	0	false	1	true
37398	490624755859375	6138505078125	4	true	0	false	8	true
37397	365375048828125	6210023828125	2	true	0	false	4	true
37392	3939510498046870	5520989453125	1	true	0	false	11	true
37391	374315087890625	5632066015625	4	true	3	true	1	true
37390	474716357421875	5754016796875	7	true	0	false	3	true
37388	66014912109375	5484220703125	1	true	3	true	2	true
37387	51219599609375	537908671875	9	true	0	false	0	false
37385	1.60098e+16	654490390625	2	true	0	false	0	false
37380	13279455078125	6146653515625	23	true	1	true	26	true
37379	122410546875	6277642578125	5	true	0	false	0	false
37378	6106970703125	751548828125	0	false	0	false	6	true
37377	52933212890625	753886015625	2	true	0	false	10	true
37375	615814013671875	76743625	5	true	1	true	4	true
37373	413979638671875	745474296875	1	true	1	true	7	true
37372	4451447265625	76822671875	1	true	0	false	2	true
37367	14121693359375	6387229296875	5	true	0	false	8	true
37365	85391982421875	53875859375	3	true	0	false	1	true
37360	153469677734375	6132685546875	5	true	0	false	0	false
37359	148016640625	591026328125	1	true	0	false	5	true
37358	128743017578125	5867529296875	6	true	0	false	1	true
37353	11140072265625	604251796875	3	true	0	false	0	false
37352	735531005859375	605345234375	3	true	0	false	4	true
37351	626747216796875	585334765625	6	true	0	false	1	true
37349	99190068359375	5214406640625	3	true	0	false	1	true
37348	86347578125	6173724609375	4	true	1	true	0	false
37344	21987638671875	6058046484375	4	true	0	false	0	false
37343	19608212890625	6206080078125	2	true	0	false	3	true
37342	21175451171875	524554140625	3	true	0	false	8	true
37341	20264716796875	544530859375	3	true	0	false	5	true
37337	22922375	56249171875	4	true	0	false	0	false
37331	246291796875	537831328125	5	true	0	false	4	true
37328	466550634765625	5205700390625	9	true	0	false	0	false
37327	428149609375	51037125	3	true	1	true	10	true
37323	4994898376464840	55586125	2	true	0	false	8	true
37319	117739228515625	5526946484375	1	true	0	false	1	true
37317	100875498046875	78014828125	3	true	0	false	3	true
37316	3177218359375	612253359375	3	true	4	true	1	true
37315	300191875	61916625	3	true	0	false	2	true
37314	3107799609375	658768671875	3	true	0	false	2	true
37313	3302503125	648603984375	8	true	0	false	4	true
37312	3232911328125	67623703125	2	true	0	false	3	true
37306	39695015625	5920749609375	3	true	6	true	6	true
37305	3812880078125	5990502734375	4	true	1	true	1	true
37304	3506360546875	61444046875	2	true	1	true	0	false
37299	340943125	601590859375	5	true	0	false	1	true
37298	27819953125	777697265625	8	true	1	true	9	true
37297	27600734375	776605625	15	true	0	false	12	true
37296	2811570703125	776291640625	4	true	11	true	2	true
37293	29347984375	764539375	4	true	0	false	3	true
37284	3472016015625	71607703125	4	true	0	false	0	false
37283	3576771875	749829921875	6	true	0	false	2	true
37282	3337194140625	75583703125	2	true	5	true	1	true
37278	394504765625	6682121875	1	true	0	false	1	true
37277	42774265625	65140546875	2	true	0	false	0	false
37275	3875124609375	71128546875	5	true	0	false	0	false
37274	3748694140625	7288784375	2	true	0	false	15	true
37269	4190194921875	686881796875	4	true	1	true	0	false
37267	80637001953125	5069991796875	0	false	0	false	5	true
37263	149562822265625	5375412890625	3	true	0	false	10	true
37260	31377947265625	557830390625	3	true	0	false	1	true
37259	301061484375	5688800390625	3	true	0	false	10	true
37257	356809765625	569284609375	2	true	0	false	1	true
37255	30825974609375	5360965625	4	true	3	true	1	true
37252	712271484375	46435.75	1	true	0	false	6	true
37251	7717642578125	48257203125	2	true	0	false	1	true
37247	33988390625	778400390625	1	true	1	true	0	false
37245	4354900390625	665134140625	9	true	0	false	0	false
37244	4364387890625	601957421875	2	true	0	false	0	false
37243	4429947265625	6250673046875	3	true	0	false	1	true
37241	4731719140625	6081108203125	4	true	0	false	1	true
37238	1.55776e+16	4916153125	2	true	0	false	0	false
37235	3468921875	5314097265625	3	true	0	false	9	true
37234	3239271484375	5329949609375	2	true	1	true	3	true
37232	16973232421875	5807701953125	0	false	0	false	12	true
37231	16812017578125	5547161328125	4	true	0	false	1	true
37227	3650148046875	67027453125	4	true	0	false	0	false
37225	38288078125	634732578125	2	true	1	true	0	false
37224	1930089453125	48152609375	6	true	0	false	0	false
37223	1881764453125	504744921875	12	true	0	false	0	false
37222	19832515625	519215859375	1	true	0	false	6	true
37221	20298798828125	5098436328125	3	true	0	false	4	true
37218	4867112890625	6587515625	6	true	0	false	0	false
37217	4766677734375	64351765625	22	true	0	false	1	true
37215	4659953515625	6550279296875	17	true	0	false	3	true
37209	16455005859375	4969827734375	0	false	0	false	1	true
37205	1719772265625	6122453515625	1	true	0	false	4	true
37204	4155176953125	55006140625	2	true	0	false	0	false
37203	3936994140625	5528531640625	1	true	0	false	0	false
37202	4559780859375	580821875	7	true	0	false	0	false
37201	4437816015625	5580566015625	1	true	0	false	6	true
37199	42922703125	5764608203125	3	true	0	false	7	true
37192	4574316796875	4838508203125	4	true	0	false	0	false
37191	469708984375	4635856640625	12	true	0	false	0	false
37189	38139671875	751036328125	1	true	0	false	2	true
37188	365255625	4983959765625	10	true	0	false	0	false
37187	3751780859375	5208567578125	10	true	0	false	0	false
37185	4884090234375	484190390625	4	true	0	false	2	true
37183	4817548828125	4291980859375	9	true	0	false	0	false
37177	109927236328125	4857856640625	0	false	0	false	2	true
37175	22718748046875	78850421875	0	false	0	false	2	true
37174	4322555859375	4606548046875	12	true	0	false	0	false
37173	416770234375	4621866796875	1	true	1	true	6	true
37171	4127487109375	4818707421875	1	true	0	false	9	true
37167	1.82585e+16	767732578125	3	true	0	false	1	true
37164	241718359375	376246796875	4	true	0	false	5	true
37163	1.5518e+16	3648132421875	4	true	0	false	7	true
37161	47862203125	5684524609375	3	true	0	false	0	false
37160	307019775390625	4034288671875	3	true	0	false	9	true
37157	128421630859375	41332109375	0	false	9	true	3	true
37156	216739794921875	46436578125	2	true	15	true	0	false
37155	1.95224e+16	46893828125	6	true	0	false	0	false
37154	482992724609375	427348203125	1	true	0	false	6	true
37153	49926240234375	4228439453125	1	true	14	true	2	true
37151	598436376953125	4296923046875	1	true	0	false	16	true
37149	3565505859375	4252174609375	1	true	0	false	6	true
37148	1.93975e+16	443231796875	5	true	0	false	0	false
37147	52643623046875	4472758984375	2	true	0	false	4	true
37143	41313974609375	3835170703125	2	true	0	false	7	true
37141	4429481640625	70632390625	4	true	1	true	0	false
37134	116331015625	3987963671875	3	true	0	false	12	true
37133	124059189453125	3991164453125	0	false	12	true	0	false
37131	106666796875	4112059375	3	true	0	false	8	true
37130	138214931640625	4103091015625	3	true	0	false	0	false
37127	93914951171875	4335830859375	5	true	0	false	1	true
37126	25854841796875	5342666796875	2	true	0	false	8	true
37125	2644789453125	5294720703125	6	true	0	false	1	true
37123	7872916015625	3953762109375	1	true	0	false	0	false
37119	27814265625	5161578515625	5	true	0	false	0	false
37117	279125234375	5459153515625	1	true	0	false	1	true
37116	2529769921875	4583860546875	3	true	0	false	0	false
37115	240550390625	4348048828125	0	false	0	false	7	true
37111	263304609375	4950327734375	3	true	0	false	2	true
37108	237421875	506299921875	2	true	0	false	0	false
37106	29300578125	48452640625	2	true	0	false	2	true
37103	30686080078125	44406015625	1	true	8	true	0	false
37099	3433368359375	507229453125	1	true	0	false	1	true
37098	1771557421875	446276328125	1	true	0	false	4	true
37097	1726333203125	4595966015625	0	false	0	false	13	true
37093	241509228515625	33603578125	8	true	0	false	0	false
37092	381994453125	43129359375	1	true	0	false	12	true
37091	3842866015625	4493695703125	0	false	0	false	2	true
37089	147956943359375	47782203125	1	true	0	false	9	true
37085	2582198828125	68328328125	12	true	1	true	0	false
37083	426524921875	73536	8	true	1	true	0	false
37082	502669921875	353531796875	0	false	0	false	7	true
37081	6580662109375	3767967578125	9	true	0	false	0	false
37078	4878332421875	531575703125	2	true	0	false	1	true
37075	455146953125	67555125	5	true	0	false	1	true
37073	117449716796875	431123515625	1	true	0	false	0	false
37071	800899267578125	347136875	3	true	0	false	2	true
37069	59731162109375	32543275390625	1	true	0	false	5	true
37067	27683943359375	4560986328125	16	true	0	false	0	false
37066	33402703125	46459984375	1	true	0	false	0	false
37063	130906728515625	4522586328125	2	true	3	true	0	false
37062	19600421875	42743625	2	true	5	true	1	true
37061	2002208984375	3887655078125	3	true	0	false	10	true
37057	4359708984375	4143058203125	3	true	0	false	0	false
37054	375975390625	3579314453125	0	false	0	false	9	true
37053	39532921875	3592650390625	1	true	1	true	6	true
37052	3821424609375	388186796875	1	true	0	false	0	false
37049	3843719921875	3191654296875	1	true	0	false	4	true
37048	3315908203125	352615390625	4	true	0	false	0	false
37047	3333076953125	3863873828125	5	true	0	false	1	true
37043	4028635498046870	30705357421875	6	true	0	false	0	false
37040	275514140625	4026295703125	0	false	0	false	8	true
37039	27903560546875	4070300390625	0	false	0	false	6	true
37038	2380005859375	3941208203125	1	true	0	false	1	true
37035	2859363671875	384371796875	0	false	0	false	3	true
37030	19093236328125	35697890625	2	true	3	true	4	true
37029	17756560546875	3632116796875	7	true	0	false	0	false
37027	1688452734375	355540234375	6	true	0	false	1	true
37025	16335375	4104034375	2	true	0	false	0	false
37023	17372193359375	32015626953125	2	true	0	false	7	true
37022	1213226171875	309237734375	1	true	0	false	8	true
37021	112554560546875	32247822265625	2	true	6	true	0	false
37019	148484130859375	3355135546875	0	false	0	false	8	true
37017	4037444921875	40153703125	2	true	0	false	3	true
37015	15145443359375	30152279296875	3	true	0	false	0	false
37014	23513626953125	300444140625	6	true	7	true	3	true
37013	23580533203125	29998498046875	5	true	8	true	3	true
37010	17066189453125	27840578125	1	true	0	false	13	true
37009	17024060546875	2660775390625	0	false	0	false	5	true
37007	1237196875	3493517578125	5	true	0	false	0	false
37006	20544080078125	32553111328125	1	true	0	false	5	true
37003	19954373046875	2985023828125	1	true	0	false	4	true
36994	4719238671875	3366058984375	2	true	1	true	0	false
36993	4855072265625	351341953125	11	true	0	false	0	false
36992	4590455859375	369194375	1	true	0	false	9	true
36990	4210188671875	3560253125	4	true	0	false	4	true
36989	419214609375	382250078125	3	true	0	false	0	false
36984	436896015625	31789380859375	1	true	0	false	0	false
36980	187076513671875	2734478515625	1	true	0	false	1	true
36979	50267841796875	28469244140625	0	false	0	false	6	true
36972	29107302734375	3371917578125	2	true	0	false	0	false
36971	289456171875	3171558203125	0	false	1	true	14	true
36970	595652392578125	1897623046875	0	false	0	false	12	true
36969	523023828125	1856052734375	0	false	0	false	10	true
36966	388116845703125	21437609375	1	true	0	false	3	true
36961	304064765625	28769576171875	1	true	4	true	0	false
36960	790608740234375	243521015625	3	true	0	false	10	true
36959	8211583984375	24462259765625	9	true	0	false	0	false
36958	7795048828125	25334435546875	4	true	8	true	2	true
36956	82618623046875	267864453125	0	false	0	false	9	true
36955	792421826171875	279956953125	2	true	0	false	7	true
36952	8482732421875	3059788671875	2	true	0	false	6	true
36948	483968515625	69657109375	5	true	0	false	0	false
36946	19822365234375	23167849609375	1	true	0	false	10	true
36945	18643375	22990140625	1	true	1	true	16	true
36944	21992080078125	22399798828125	1	true	0	false	19	true
36941	1925060546875	20602447265625	1	true	0	false	3	true
36933	48760953125	3097001171875	2	true	0	false	3	true
36929	1660495703125	23339568359375	1	true	4	true	1	true
36928	4423406640625	2735709765625	7	true	0	false	0	false
36927	4623580859375	2893830078125	1	true	0	false	4	true
36918	2717745703125	343994296875	1	true	0	false	13	true
36917	2637244921875	350259140625	13	true	0	false	0	false
36916	2197846875	26698365234375	1	true	0	false	0	false
36915	237118515625	244546875	2	true	1	true	6	true
36907	39548421875	26896376953125	1	true	0	false	0	false
36906	411366484375	77369296875	0	false	6	true	3	true
36905	393004375	787925390625	0	false	0	false	2	true
36901	4817144921875	2481102734375	1	true	0	false	0	false
36900	2850095703125	17129767578125	1	true	0	false	9	true
36899	2676505126953120	1779195703125	10	true	1	true	0	false
36896	777013671875	145125009765625	0	false	0	false	7	true
36895	8891154296875	13938185546875	1	true	0	false	16	true
36894	47686953125	134548095703125	0	false	0	false	13	true
36893	626863916015625	148566181640625	1	true	0	false	11	true
36889	480887353515625	1543240625	1	true	0	false	11	true
36887	219775390625	1203295703125	0	false	0	false	4	true
36886	1179019921875	22822115234375	1	true	0	false	0	false
36885	131328779296875	24788271484375	7	true	1	true	1	true
36882	1455839453125	21120599609375	6	true	0	false	0	false
36880	12858326171875	19114228515625	1	true	0	false	12	true
36877	16486966796875	1956766796875	0	false	0	false	10	true
36875	97920859375	16117029296875	7	true	0	false	0	false
36871	387635859375	2503664453125	2	true	13	true	0	false
36869	336934609375	26830060546875	10	true	0	false	0	false
36867	20313267578125	18610583984375	0	false	0	false	3	true
36866	30254337890625	23476404296875	0	false	0	false	3	true
36865	27872908203125	226103203125	1	true	23	true	0	false
36864	3273104296875	22486943359375	11	true	0	false	32	true
36862	34705390625	21514751953125	1	true	0	false	9	true
36861	3721479296875	21296166015625	3	true	0	false	6	true
36860	29568677734375	253374296875	4	true	0	false	0	false
36853	514187451171875	11157140625	15	true	0	false	1	true
36851	3940305859375	18403341796875	3	true	0	false	4	true
36847	29154501953125	97839541015625	0	false	0	false	12	true
36846	17118904296875	10000765625	5	true	0	false	0	false
36845	152417216796875	104036376953125	0	false	0	false	4	true
36844	158286533203125	11512513671875	17	true	0	false	0	false
36842	143797080078125	8428369140625	5	true	0	false	1	true
36841	135268359375	800549365234375	0	false	0	false	7	true
36837	4573115234375	774928359375	0	false	8	true	0	false
36835	117080634765625	127348232421875	2	true	0	false	1	true
36829	2776276953125	17478822265625	2	true	0	false	0	false
36828	26352625	13666353515625	0	false	0	false	34	true
36827	24828275390625	14009564453125	0	false	0	false	11	true
36825	2284510546875	130230537109375	0	false	0	false	1	true
36821	5263295288085930	150147783203125	8	true	0	false	1	true
36819	432638671875	20449662109375	1	true	0	false	0	false
36817	43165671875	24615615234375	1	true	0	false	7	true
36815	471830546875	18869529296875	2	true	8	true	0	false
36814	170824609375	486134326171875	0	false	5	true	0	false
36813	156184580078125	49334267578125	0	false	0	false	9	true
36810	461644375	13169388671875	0	false	4	true	0	false
36806	3819917578125	122248837890625	8	true	0	false	6	true
36803	3984783203125	896084375	4	true	1	true	8	true
36801	3564710546875	11192140625	2	true	0	false	4	true
36800	33676375	146972177734375	1	true	0	false	14	true
36799	371853828125	14121107421875	0	false	0	false	5	true
36797	33042296875	117446953125	0	false	0	false	13	true
36794	29646548828125	10177998046875	0	false	1	true	8	true
36793	29947427734375	11645634765625	0	false	5	true	0	false
36791	27651791015625	12400962890625	3	true	0	false	4	true
36789	28453220703125	108232421875	1	true	0	false	16	true
36788	19390978515625	156156533203125	1	true	0	false	0	false
36780	427168046875	4880513671875	8	true	0	false	0	false
36779	4310723046875	736365234375	0	false	0	false	14	true
36778	46567296875	85858251953125	14	true	0	false	0	false
36777	4590451171875	776852734375	10	true	0	false	1	true
36765	457881953125	33440185546875	11	true	0	false	0	false
36756	17455873046875	1686450439453120	64	true	0	false	0	false
36755	18118978515625	302294482421875	0	false	0	false	20	true
36751	101195068359375	91829521484375	1	true	5	true	0	false
36749	684325927734375	2307244873046870	1	true	9	true	0	false
36748	335644296875	77863349609375	1	true	0	false	15	true
36747	3601712890625	7194400390625	0	false	0	false	10	true
36743	306531171875	36864033203125	0	false	5	true	3	true
36741	113713232421875	2258941162109370	0	false	10	true	2	true
36740	26920490234375	2290959716796870	0	false	0	false	12	true
36739	22343115234375	2336898193359370	0	false	0	false	4	true
36738	2865694140625	286148779296875	0	false	0	false	7	true
36737	3051009765625	1182189697265620	0	false	6	true	0	false
36733	8767.25	4805276794433590	0	false	0	false	7	true
36728	402795859375	3837058349609370	0	false	0	false	9	true
36727	3588152734375	19587333984375	0	false	0	false	8	true
36723	4858354296875	671418408203125	30	true	0	false	0	false
