# Supplementary material for: A Novel Liquid Biopsy Method Based on Specific Combinations of Vesicular Markers Allows Us to Discriminate Prostate Cancer from Hyperplasia
Source: Cells. 2024 Jul 31;13(15):1286. doi: 10.3390/cells13151286 (PMC11311686; doi:10.3390/cells13151286)
Supplement: Supplementary file 1 [file cells-13-01286-s001.zip › Dataset S1-Raw data CODI BiliGeCT Prostata/Raw data CODI BiliGeCT Prostata/130223_ErbB3_ALK_IIexp_PR20-04-3__counting_scatter.xlsx]

## Sheet: 130223_ErbB3_ALK_IIexp_PR20-04-
counting parameters
radius (nm)	300
bin width (nm)	20
locs in bin threshold	1
active channels
channel name	channel reference	min	max
Channel 0	ch0	1	10000000
Channel 1	ch1	1	10000000
Channel 2	ch2	1	10000000
clusters are positive for a channel if their counts fall within min (inclusive) and max (exclusive) for that channel
	population phenotypes	number of clusters
triple positive	Channel 0, Channel 1, Channel 2	34
double positive	Channel 0, Channel 1	23
double positive	Channel 0, Channel 2	132
double positive	Channel 1, Channel 2	14
single positive	Channel 0	52
single positive	Channel 1	16
single positive	Channel 2	74
	total positive clusters	345
12 clusters were negative for every channel
all positive clusters are listed here
columns show counts and positivity for channels with thresholds switched on
to see the full data including negative clusters please export a csv from the counting histogram rather than the counting scatter plot
cluster id	centroid x (nm)	centroid y (nm)	count for Channel 0	positive for Channel 0	count for Channel 1	positive for Channel 1	count for Channel 2	positive for Channel 2
31124	121958603515625	675416328125	0	false	0	false	8	true
31123	136743310546875	667342890625	0	false	11	true	0	false
31122	101401103515625	676388515625	2	true	0	false	1	true
31121	120205927734375	69246375	4	true	13	true	0	false
31119	110891455078125	6526667578125	3	true	0	false	0	false
31117	147233515625	66798921875	5	true	0	false	1	true
31115	12971134765625	64320953125	0	false	0	false	7	true
31110	21048349609375	6423901171875	2	true	0	false	6	true
31109	21943521484375	6448929296875	7	true	0	false	1	true
31108	25310115234375	7231003125	2	true	8	true	0	false
31107	25979921875	715597734375	4	true	0	false	1	true
31106	20268978515625	634624140625	6	true	0	false	6	true
31103	2719354296875	728519140625	1	true	0	false	6	true
31101	90785390625	68989390625	3	true	0	false	5	true
31099	269646640625	739901328125	4	true	0	false	5	true
31097	2452653515625	708328359375	5	true	0	false	34	true
31096	285869609375	579026015625	1	true	0	false	10	true
31095	26466689453125	6072936328125	2	true	0	false	4	true
31094	32147912109375	687181640625	2	true	0	false	4	true
31093	340211640625	680816796875	3	true	0	false	9	true
31091	2628939453125	5758512109375	6	true	0	false	6	true
31090	20242603515625	68637390625	1	true	0	false	0	false
31089	24276876953125	6653921875	0	false	0	false	1	true
31088	24760529296875	75599109375	1	true	6	true	2	true
31087	25692869140625	7534034375	9	true	0	false	0	false
31086	820558984375	67203.5	2	true	2	true	4	true
31084	2919958984375	629450859375	0	false	4	true	1	true
31083	31203197265625	6001312109375	2	true	0	false	8	true
31080	16130228515625	76535984375	6	true	0	false	0	false
31079	1535749609375	75416375	11	true	1	true	0	false
31077	23315408203125	7424390625	2	true	0	false	6	true
31075	3077669140625	674993359375	4	true	1	true	0	false
31074	18604759765625	75013984375	3	true	0	false	1	true
31072	18328220703125	6342191015625	1	true	0	false	12	true
31071	19660466796875	6249861328125	1	true	0	false	6	true
31070	25859947265625	788138828125	10	true	1	true	13	true
31069	25980099609375	788115078125	11	true	1	true	11	true
31066	18995845703125	6065148828125	2	true	0	false	2	true
31064	1978573828125	728521953125	1	true	0	false	6	true
31060	255173125	782924140625	25	true	0	false	2	true
31058	167055546875	78327078125	1	true	17	true	13	true
31057	16638359375	78386203125	0	false	20	true	12	true
31055	24763474609375	784223203125	1	true	10	true	1	true
31054	2280766796875	61733	2	true	13	true	0	false
31053	24463859375	608813984375	1	true	3	true	6	true
31050	981458203125	751729375	0	false	0	false	4	true
31049	111679169921875	7409565625	7	true	1	true	1	true
31048	29311580078125	69660578125	2	true	0	false	8	true
31045	26959669921875	79207984375	0	false	0	false	25	true
31044	3703907421875	715934609375	2	true	9	true	1	true
31043	370271328125	728824609375	2	true	0	false	6	true
31041	2661840625	782627890625	0	false	4	true	6	true
31039	213980234375	737920625	3	true	0	false	6	true
31038	96421298828125	728576796875	2	true	0	false	3	true
31036	1909330859375	66521515625	0	false	2	true	0	false
31035	171806875	6553928125	5	true	0	false	3	true
31028	358242421875	68427359375	3	true	5	true	2	true
31027	3484869140625	7151178125	6	true	0	false	0	false
31025	3662181640625	750659453125	0	false	5	true	1	true
31024	156488134765625	693588046875	8	true	0	false	0	false
31023	16830982421875	688625078125	1	true	7	true	2	true
31021	27657017578125	768362421875	1	true	0	false	10	true
31020	21898685546875	78599328125	1	true	10	true	1	true
31019	21877357421875	776650859375	6	true	0	false	5	true
31015	28729693359375	773689453125	6	true	0	false	0	false
31013	18287015625	790523984375	1	true	1	true	6	true
31009	16946255859375	73880.75	2	true	0	false	6	true
31007	2806084375	753773828125	5	true	0	false	7	true
31005	3925487109375	674338828125	6	true	0	false	10	true
31003	1423924609375	706759453125	0	false	0	false	15	true
31002	15169470703125	7286490625	2	true	0	false	5	true
30999	1735229296875	712391796875	6	true	7	true	0	false
30998	29746783203125	755989453125	3	true	4	true	1	true
30987	24545490234375	59084859375	2	true	0	false	0	false
30979	291007265625	725553046875	1	true	0	false	0	false
30976	591361865234375	701385234375	3	true	0	false	6	true
30975	56200341796875	663941796875	1	true	0	false	4	true
30973	129963740234375	71806421875	0	false	0	false	7	true
30971	60293359375	645619921875	3	true	0	false	3	true
30968	122278203125	76569015625	0	false	0	false	7	true
30967	136186181640625	752142734375	0	false	1	true	2	true
30962	3348873828125	7535146875	2	true	0	false	7	true
30959	8318873046875	766264375	0	false	0	false	13	true
30957	2786710546875	67098.75	3	true	3	true	0	false
30955	16372447265625	635796328125	2	true	0	false	4	true
30954	143841572265625	621194609375	1	true	1	true	11	true
30953	1481798828125	605770390625	1	true	1	true	6	true
30951	512468505859375	7330896875	0	false	0	false	1	true
30950	23422212890625	5751997265625	3	true	0	false	0	false
30948	125319140625	6219649609375	0	false	0	false	5	true
30947	117258876953125	60013734375	1	true	0	false	7	true
30943	13605388671875	5946014453125	1	true	5	true	2	true
30942	146007919921875	649291484375	8	true	0	false	1	true
30937	422273583984375	70128765625	0	false	0	false	6	true
30935	3264528076171870	676107578125	3	true	0	false	10	true
30932	4017238671875	694337890625	1	true	0	false	4	true
30931	424754296875	677044921875	0	false	4	true	0	false
30929	4157452734375	6375699609375	0	false	0	false	9	true
30925	679471044921875	625074296875	8	true	0	false	0	false
30924	373662265625	610175234375	1	true	0	false	8	true
30923	3627731640625	6210283203125	1	true	0	false	9	true
30922	4217859765625	5318055859375	9	true	0	false	1	true
30921	408254140625	5701926171875	4	true	0	false	0	false
30920	3649133203125	5812453125	1	true	12	true	0	false
30919	349125078125	610540390625	0	false	1	true	6	true
30917	4336824609375	5651580859375	4	true	0	false	5	true
30913	3985998046875	601360390625	2	true	0	false	0	false
30910	30774498046875	5425403515625	2	true	1	true	1	true
30909	28993517578125	54963234375	7	true	0	false	0	false
30907	125512763671875	786219765625	10	true	0	false	0	false
30905	4496530859375	548207421875	3	true	0	false	2	true
30904	348478359375	5702726953125	0	false	0	false	3	true
30902	3940027734375	511853359375	2	true	0	false	7	true
30898	3379687109375	639465625	11	true	0	false	0	false
30894	3876691015625	477769375	1	true	0	false	15	true
30893	377903828125	4901464453125	0	false	6	true	4	true
30891	4159367578125	4863850390625	1	true	0	false	6	true
30888	23231587890625	53656515625	1	true	0	false	14	true
30887	26096458984375	552557265625	2	true	0	false	0	false
30886	3068020703125	4977234375	2	true	11	true	5	true
30885	30933345703125	49900515625	1	true	5	true	10	true
30884	2632512109375	505724921875	0	false	9	true	6	true
30883	25759630859375	5005652734375	4	true	1	true	0	false
30879	338384296875	520274609375	2	true	0	false	9	true
30874	555016064453125	570223046875	11	true	0	false	5	true
30873	4241462890625	5688743359375	4	true	0	false	6	true
30871	546917431640625	5851353515625	2	true	0	false	4	true
30869	30563814453125	4670260546875	3	true	0	false	4	true
30868	50167099609375	5004131640625	3	true	0	false	20	true
30867	2561468017578120	5172178125	2	true	0	false	4	true
30866	98617841796875	5760351953125	7	true	2	true	0	false
30865	82204248046875	5781657421875	1	true	4	true	6	true
30864	14366904296875	50874296875	2	true	0	false	1	true
30863	1413398828125	4933431640625	11	true	0	false	0	false
30862	72437763671875	491325703125	2	true	0	false	11	true
30860	69248779296875	54482.75	2	true	0	false	9	true
30859	1.41445e+16	5623554296875	1	true	0	false	9	true
30858	94597099609375	553482734375	16	true	0	false	0	false
30857	102856279296875	5276859375	2	true	0	false	12	true
30853	29117138671875	53929734375	3	true	0	false	5	true
30852	119821123046875	5058391796875	3	true	0	false	0	false
30849	293684912109375	5883015234375	10	true	0	false	2	true
30843	617014208984375	5321128515625	3	true	0	false	1	true
30838	162438310546875	4810117578125	2	true	0	false	1	true
30837	13734037109375	4772510546875	1	true	3	true	4	true
30833	367187890625	520877109375	1	true	0	false	0	false
30830	4537805859375	626158359375	0	false	14	true	0	false
30829	4450637109375	644308828125	0	false	0	false	7	true
30825	2247524609375	5017171875	1	true	0	false	1	true
30823	44301765625	670282578125	1	true	0	false	5	true
30816	32205759765625	448494296875	1	true	0	false	9	true
30815	30663484375	437413203125	0	false	4	true	2	true
30814	28742939453125	41231859375	5	true	0	false	4	true
30808	1.58597e+16	70892609375	0	false	0	false	1	true
30807	64179931640625	727748046875	1	true	0	false	7	true
30804	1932408984375	538199140625	0	false	0	false	4	true
30803	18953181640625	5228037890625	1	true	0	false	12	true
30802	1709517578125	508293203125	0	false	0	false	16	true
30800	171877265625	5515716015625	3	true	0	false	20	true
30799	177587265625	557605234375	1	true	0	false	9	true
30796	131696103515625	547687265625	3	true	6	true	0	false
30795	12631	5632048046875	5	true	0	false	3	true
30793	1510376171875	5502251171875	2	true	0	false	2	true
30789	4598812890625	603523125	1	true	1	true	3	true
30785	2113639453125	55526265625	0	false	1	true	8	true
30784	77585771484375	362739453125	0	false	0	false	11	true
30783	601187451171875	3515950390625	0	false	0	false	11	true
30780	11652615234375	31856015625	0	false	0	false	10	true
30779	1222190625	3037330078125	0	false	1	true	11	true
30775	50872998046875	366807734375	7	true	0	false	0	false
30774	48787900390625	3268674609375	1	true	0	false	12	true
30773	571902001953125	32183033203125	0	false	0	false	7	true
30772	108923125	354759921875	1	true	1	true	0	false
30769	3361888427734370	324143671875	0	false	0	false	9	true
30767	151314169921875	4291173828125	0	false	0	false	13	true
30765	151957021484375	4488568359375	2	true	0	false	12	true
30764	1340836328125	3328193359375	0	false	0	false	6	true
30758	130133466796875	3809776171875	2	true	0	false	0	false
30757	149951796875	3799901171875	0	false	0	false	6	true
30756	1711861328125	4598084375	12	true	0	false	0	false
30754	1197909375	39459578125	2	true	0	false	6	true
30753	1160334765625	4349437109375	1	true	0	false	0	false
30752	729428759765625	4645234765625	0	false	0	false	2	true
30751	102128740234375	457624140625	5	true	0	false	0	false
30740	3608544921875	796334609375	11	true	0	false	0	false
30739	3820436328125	791980078125	1	true	8	true	5	true
30737	3803129296875	76973359375	1	true	7	true	1	true
30731	2035889453125	465699453125	0	false	0	false	7	true
30725	1.99967e+16	620805546875	1	true	0	false	4	true
30724	4635071875	567855078125	1	true	1	true	10	true
30723	48929875	5840451171875	9	true	0	false	2	true
30717	1.36527e+16	752728046875	2	true	0	false	7	true
30712	1908973828125	32377423828125	2	true	0	false	3	true
30711	1782757421875	35766015625	2	true	0	false	0	false
30709	17839458984375	400915078125	13	true	0	false	0	false
30707	21634728515625	3357191796875	0	false	0	false	1	true
30706	810105078125	388646171875	1	true	0	false	0	false
30705	903037890625	4130862890625	0	false	0	false	9	true
30700	4122505859375	4337028125	2	true	0	false	4	true
30699	47947958984375	4308751953125	0	false	12	true	0	false
30698	2014571533203120	4168162109375	1	true	4	true	0	false
30697	3344958251953120	412400390625	0	false	0	false	11	true
30696	484403857421875	416185078125	1	true	0	false	5	true
30691	43875087890625	452256171875	2	true	0	false	10	true
30689	641195556640625	416239609375	3	true	0	false	6	true
30688	3946254638671870	4735862109375	9	true	0	false	0	false
30686	121219091796875	454159921875	1	true	0	false	2	true
30685	6387078247070310	470762421875	3	true	0	false	7	true
30683	2630579833984370	4735140625	2	true	0	false	4	true
30677	21089806640625	3777617578125	2	true	0	false	0	false
30674	704561962890625	78765390625	1	true	0	false	8	true
30673	4083822998046870	7746859375	0	false	0	false	2	true
30667	99387880859375	78672609375	2	true	3	true	0	false
30665	4046704296875	4613025390625	0	false	0	false	2	true
30664	4565094921875	470594765625	1	true	8	true	0	false
30663	4610712890625	46097140625	1	true	0	false	11	true
30662	48209765625	506754609375	2	true	4	true	0	false
30653	30446681640625	3677769140625	6	true	0	false	0	false
30652	2331198828125	4108406640625	2	true	0	false	7	true
30651	225821796875	421959296875	13	true	0	false	0	false
30649	2398116015625	443130078125	1	true	1	true	1	true
30648	26842689453125	4562403515625	1	true	0	false	0	false
30643	4278740625	704317109375	0	false	0	false	5	true
30642	3883262890625	4311757421875	0	false	0	false	9	true
30641	40979796875	415653125	11	true	0	false	0	false
30639	15784685546875	30892453125	1	true	0	false	0	false
30637	3831564453125	399557578125	8	true	0	false	0	false
30636	4022245703125	3638963671875	0	false	0	false	5	true
30633	3574929296875	4456349609375	10	true	0	false	0	false
30630	152737783203125	26729931640625	0	false	0	false	6	true
30629	13449361328125	2785498046875	5	true	3	true	4	true
30628	342731875	4012324609375	31	true	1	true	16	true
30627	327914921875	397915546875	0	false	3	true	8	true
30619	7616470336914060	367484375	0	false	16	true	0	false
30617	42741875	756459921875	0	false	0	false	2	true
30616	10210310546875	2639642578125	7	true	0	false	1	true
30615	107454716796875	25555859375	10	true	0	false	1	true
30614	13522302734375	2198341796875	17	true	0	false	1	true
30613	151546025390625	23407091796875	0	false	0	false	15	true
30611	1463277734375	21055357421875	2	true	0	false	9	true
30610	104296806640625	21267322265625	14	true	0	false	1	true
30606	41470087890625	21282595703125	0	false	12	true	0	false
30605	614491552734375	220580234375	0	false	0	false	5	true
30600	350045859375	3539730078125	11	true	2	true	4	true
30599	3489215234375	3567801171875	3	true	11	true	6	true
30596	23296904296875	2516844921875	0	false	14	true	0	false
30595	23919607421875	2456730078125	16	true	1	true	0	false
30593	2182647265625	23200564453125	1	true	0	false	8	true
30591	186676171875	22543142578125	0	false	0	false	8	true
30590	449494375	3974081640625	1	true	41	true	0	false
30589	4456687890625	3781953125	2	true	0	false	7	true
30587	470597578125	374561171875	3	true	0	false	0	false
30584	4097914453125	3121113671875	0	false	0	false	4	true
30583	429806484375	314942421875	9	true	0	false	0	false
30582	28237943359375	2861096875	0	false	0	false	1	true
30581	28663763671875	262265625	0	false	0	false	3	true
30580	4484625390625	31513708984375	0	false	0	false	11	true
30577	464284140625	3410996484375	1	true	0	false	9	true
30575	3295405859375	2547716796875	5	true	1	true	0	false
30574	266462109375	3645372265625	0	false	0	false	1	true
30573	24648822265625	3366551953125	1	true	0	false	0	false
30568	3550114453125	23214619140625	13	true	0	false	6	true
30566	3873915234375	279538671875	1	true	0	false	6	true
30565	382106015625	2657998046875	0	false	0	false	19	true
30563	399626171875	29020291015625	2	true	0	false	8	true
30560	19281986328125	21179689453125	0	false	0	false	3	true
30559	213800234375	196721953125	0	false	0	false	7	true
30555	2498473046875	26563564453125	1	true	0	false	5	true
30552	47917796875	2748198046875	11	true	0	false	1	true
30547	2787835546875	2296233984375	1	true	0	false	5	true
30544	462915625	20895025390625	3	true	0	false	12	true
30543	45314671875	21640587890625	1	true	8	true	0	false
30541	4493700390625	24917119140625	0	false	0	false	12	true
30539	2719868359375	20648544921875	0	false	14	true	0	false
30537	4328883203125	19974697265625	0	false	0	false	3	true
30535	359762109375	2645101953125	2	true	0	false	28	true
30534	121500107421875	1678794921875	0	false	0	false	11	true
30533	1108905078125	14906619140625	0	false	0	false	9	true
30532	172654140625	151866533203125	0	false	0	false	6	true
30531	17365763671875	17461466796875	10	true	0	false	0	false
30530	136893837890625	1820891015625	1	true	0	false	5	true
30523	16573271484375	1939049609375	4	true	1	true	0	false
30521	369833046875	23289177734375	0	false	0	false	15	true
30520	20270455078125	10924494140625	3	true	16	true	0	false
30519	1912861328125	124434912109375	1	true	0	false	2	true
30518	194899765625	167517109375	0	false	0	false	3	true
30515	127302041015625	129082490234375	7	true	0	false	0	false
30506	913428466796875	26918634765625	1	true	0	false	13	true
30505	145956005859375	27700279296875	1	true	0	false	8	true
30504	222216748046875	290010546875	1	true	0	false	8	true
30501	1184889892578120	2912286328125	0	false	0	false	3	true
30499	23261984375	17791953125	0	false	17	true	0	false
30498	363216357421875	25174671875	1	true	3	true	0	false
30497	2481747802734370	2651071484375	1	true	0	false	10	true
30495	501971435546875	2586586328125	0	false	0	false	5	true
30491	3996886474609370	28792232421875	3	true	0	false	1	true
30488	2158174072265620	1743581640625	4	true	0	false	2	true
30487	30461572265625	123193701171875	1	true	0	false	5	true
30484	38436796875	181194921875	4	true	0	false	9	true
30483	386528828125	163746318359375	0	false	9	true	0	false
30480	475766640625	689335859375	0	false	5	true	0	false
30477	4250855859375	786521796875	7	true	0	false	0	false
30476	99380478515625	8512474609375	1	true	0	false	1	true
30475	9935162109375	115334052734375	0	false	0	false	3	true
30472	334171328125	313390703125	15	true	0	false	0	false
30471	32124984375	31692228515625	0	false	3	true	6	true
30470	3522264453125	31714791015625	2	true	0	false	8	true
30467	294503984375	3213121875	0	false	0	false	8	true
30466	382398515625	1235118359375	1	true	0	false	13	true
30465	398213203125	117896689453125	0	false	0	false	12	true
30460	26181525390625	15894458984375	0	false	9	true	2	true
30459	26000359375	16559931640625	3	true	0	false	18	true
30458	2763223046875	165716875	11	true	0	false	1	true
30455	2673509765625	140257978515625	1	true	0	false	6	true
30454	23743359375	148595390625	0	false	0	false	1	true
30453	21112873046875	142321455078125	0	false	0	false	7	true
30452	2553409375	11920009765625	0	false	0	false	1	true
30447	30608.25	17685541015625	0	false	0	false	12	true
30444	413292421875	23557306640625	1	true	0	false	4	true
30442	4588909375	161072783203125	1	true	0	false	1	true
30438	78574072265625	450599462890625	0	false	0	false	7	true
30436	5643314453125	61127998046875	0	false	0	false	3	true
30431	673627001953125	104641416015625	1	true	0	false	5	true
30427	22404568359375	85714365234375	0	false	0	false	3	true
30425	3814620361328120	94839375	0	false	0	false	11	true
30420	150017578125	3569626220703120	2	true	6	true	16	true
30419	1666326953125	1.924e+16	0	false	11	true	0	false
30417	14462708984375	64363193359375	3	true	0	false	7	true
30415	1464972265625	242878466796875	4	true	0	false	0	false
30413	1374698046875	96558505859375	0	false	0	false	7	true
30411	17309564453125	66017255859375	7	true	0	false	0	false
30405	233758203125	25563154296875	0	false	5	true	0	false
30403	21391994140625	4843607421875	0	false	0	false	6	true
30402	3648903125	8294525390625	1	true	0	false	0	false
30401	3896744140625	8311080078125	0	false	0	false	14	true
30397	117658662109375	6041107421875	4	true	1	true	1	true
30396	4712010546875	116490576171875	0	false	0	false	14	true
30395	487250625	124521552734375	0	false	0	false	8	true
30393	45819640625	6453548828125	8	true	0	false	0	false
30391	4592428515625	485635400390625	10	true	0	false	0	false
30388	475036865234375	715134033203125	16	true	0	false	0	false
30387	436763134765625	1.36964e+16	7	true	1	true	1	true
30384	344897265625	7298042602539060	0	false	6	true	0	false
30383	3109453515625	1.17303e+16	1	true	0	false	8	true
30379	6412071990966790	3674303466796870	0	false	31	true	0	false
