# Supplementary material for: A Novel Liquid Biopsy Method Based on Specific Combinations of Vesicular Markers Allows Us to Discriminate Prostate Cancer from Hyperplasia
Source: Cells. 2024 Jul 31;13(15):1286. doi: 10.3390/cells13151286 (PMC11311686; doi:10.3390/cells13151286)
Supplement: Supplementary file 1 [file cells-13-01286-s001.zip › Dataset S1-Raw data CODI BiliGeCT Prostata/Raw data CODI BiliGeCT Prostata/130223_ErbB3_ALK_IIexp_PR20-04__counting_scatter.xlsx]

## Sheet: 130223_ErbB3_ALK_IIexp_PR20-04_
counting parameters
radius (nm)	300
bin width (nm)	20
locs in bin threshold	1
active channels
channel name	channel reference	min	max
Channel 0	ch0	1	10000000
Channel 1	ch1	1	10000000
Channel 2	ch2	1	10000000
clusters are positive for a channel if their counts fall within min (inclusive) and max (exclusive) for that channel
	population phenotypes	number of clusters
triple positive	Channel 0, Channel 1, Channel 2	31
double positive	Channel 0, Channel 1	28
double positive	Channel 0, Channel 2	174
double positive	Channel 1, Channel 2	13
single positive	Channel 0	67
single positive	Channel 1	16
single positive	Channel 2	65
	total positive clusters	394
12 clusters were negative for every channel
all positive clusters are listed here
columns show counts and positivity for channels with thresholds switched on
to see the full data including negative clusters please export a csv from the counting histogram rather than the counting scatter plot
cluster id	centroid x (nm)	centroid y (nm)	count for Channel 0	positive for Channel 0	count for Channel 1	positive for Channel 1	count for Channel 2	positive for Channel 2
41182	364033984375	6466680078125	3	true	0	false	1	true
41181	380373671875	6459828515625	3	true	0	false	19	true
41180	3225341796875	66280125	2	true	0	false	21	true
41179	31604212890625	66868109375	0	false	4	true	0	false
41178	26736302734375	718526640625	3	true	12	true	12	true
41177	268610234375	719045078125	5	true	12	true	13	true
41175	3503273828125	6461160546875	10	true	0	false	1	true
41173	3277114453125	6537488671875	5	true	6	true	4	true
41171	344340625	634608203125	6	true	0	false	16	true
41169	3378326953125	6476619140625	2	true	0	false	9	true
41166	363004765625	629217890625	4	true	2	true	8	true
41165	3635098046875	612146953125	4	true	0	false	1	true
41162	25412681640625	696772265625	2	true	0	false	1	true
41161	2466637109375	687534921875	9	true	0	false	4	true
41155	26746828125	733478671875	6	true	0	false	1	true
41154	363101484375	68925828125	2	true	0	false	1	true
41153	3521519921875	699884140625	0	false	0	false	13	true
41149	3263275390625	687121328125	0	false	0	false	29	true
41148	3999811328125	6500734375	3	true	0	false	9	true
41147	40146296875	63793.5	9	true	0	false	0	false
41145	2920120703125	740025234375	9	true	0	false	0	false
41143	2929310546875	711396953125	2	true	0	false	3	true
41141	4028717578125	6310733984375	1	true	0	false	9	true
41140	3920177734375	722567734375	0	false	0	false	11	true
41139	3762526171875	715061640625	1	true	0	false	8	true
41137	2840323046875	6907596875	4	true	0	false	1	true
41135	31472158203125	7000340625	5	true	0	false	2	true
41133	3383972265625	714239140625	5	true	0	false	1	true
41129	2265008203125	717164375	1	true	1	true	0	false
41127	30448326171875	68813515625	3	true	0	false	1	true
41122	25831283203125	7491665625	3	true	0	false	0	false
41121	24127609375	753322734375	2	true	0	false	6	true
41119	32648599609375	7364259375	2	true	0	false	1	true
41117	423172734375	6360610546875	0	false	0	false	4	true
41115	30053619140625	759973828125	1	true	0	false	0	false
41108	217405546875	69174109375	0	false	0	false	1	true
41107	2065585546875	7068234375	3	true	4	true	2	true
41104	19521591796875	66368328125	2	true	0	false	3	true
41103	17323515625	66664046875	5	true	0	false	0	false
41102	204480703125	780548046875	3	true	0	false	1	true
41100	3887474609375	681188359375	19	true	0	false	1	true
41099	3929601953125	692727578125	3	true	0	false	9	true
41097	19898298828125	61495546875	7	true	1	true	0	false
41096	186677734375	70327578125	1	true	1	true	0	false
41095	191153515625	690682109375	4	true	0	false	11	true
41094	1746971875	7387446875	1	true	8	true	0	false
41093	162036533203125	74340546875	3	true	0	false	4	true
41092	373156953125	670528046875	4	true	0	false	5	true
41090	17167337890625	698565078125	2	true	0	false	11	true
41086	1432223828125	746092421875	2	true	5	true	0	false
41084	31694603515625	62226046875	3	true	1	true	1	true
41083	32717529296875	6245983203125	2	true	0	false	7	true
41081	20104908203125	750889921875	9	true	0	false	0	false
41077	19923884765625	6005423828125	1	true	0	false	6	true
41075	159707265625	722469921875	2	true	0	false	2	true
41074	2133541015625	6307206640625	2	true	0	false	7	true
41073	21747525390625	614534453125	4	true	0	false	7	true
41072	21640080078125	591800625	5	true	0	false	8	true
41071	2257975390625	6022083203125	1	true	3	true	0	false
41067	14739171875	700685078125	5	true	1	true	0	false
41063	32200322265625	59785140625	2	true	0	false	5	true
41059	4333048046875	64734140625	15	true	0	false	31	true
41055	33790625	58037296875	3	true	0	false	7	true
41053	3602498046875	575733203125	1	true	0	false	2	true
41052	27516404296875	6306859375	3	true	0	false	1	true
41051	2886044921875	62209328125	9	true	0	false	9	true
41047	24137736328125	78258953125	1	true	0	false	0	false
41046	28817537109375	638190859375	2	true	0	false	9	true
41044	2785821484375	64403.25	4	true	0	false	5	true
41040	2898098828125	5937074609375	1	true	1	true	0	false
41038	25712337890625	6550678515625	2	true	0	false	0	false
41037	2328439453125	663695625	5	true	0	false	0	false
41035	412140546875	61536453125	2	true	0	false	3	true
41034	257501875	519395546875	1	true	6	true	2	true
41033	25820822265625	514086875	2	true	14	true	0	false
41031	26908931640625	51682796875	8	true	0	false	0	false
41029	27930115234375	526868125	1	true	0	false	6	true
41025	2963485546875	5390765234375	1	true	0	false	8	true
41022	26905318359375	555818203125	1	true	0	false	7	true
41021	2494449609375	5608174609375	10	true	1	true	0	false
41018	24846560546875	5891779296875	2	true	0	false	0	false
41017	2706098828125	577043828125	1	true	1	true	4	true
41015	230433359375	56617921875	3	true	0	false	11	true
41008	82671328125	67943	0	false	0	false	9	true
41007	93816708984375	68266546875	9	true	0	false	0	false
41005	706494677734375	669986171875	1	true	0	false	7	true
41004	760204052734375	6457941015625	2	true	0	false	0	false
41002	621375341796875	5861869140625	2	true	9	true	1	true
41001	532671044921875	5867551953125	1	true	15	true	0	false
40999	67349521484375	626833984375	0	false	0	false	8	true
40997	570692919921875	66228828125	10	true	0	false	0	false
40995	9279546875	6074187890625	2	true	0	false	0	false
40993	3709124755859370	5756488671875	8	true	0	false	5	true
40991	111706015625	631191484375	5	true	0	false	5	true
40988	110293076171875	655394453125	6	true	0	false	1	true
40987	132466474609375	640922265625	4	true	0	false	6	true
40984	4566333984375	65660609375	4	true	0	false	3	true
40982	128771455078125	67715078125	2	true	0	false	6	true
40981	121745458984375	703437890625	3	true	0	false	0	false
40980	2375197021484370	6402558203125	8	true	0	false	2	true
40979	548148779296875	6359166796875	2	true	0	false	2	true
40978	61817568359375	699984453125	1	true	0	false	10	true
40977	475836865234375	708236171875	4	true	1	true	2	true
40969	146365078125	675269765625	2	true	0	false	5	true
40966	38090015625	5745657421875	2	true	0	false	0	false
40965	3911441796875	6005015234375	3	true	0	false	2	true
40961	2296828369140620	5971931640625	0	false	0	false	7	true
40960	2094237890625	5614876171875	1	true	0	false	6	true
40959	2018558203125	556896171875	1	true	1	true	17	true
40958	165387109375	5356450390625	2	true	6	true	0	false
40957	1810291796875	5419363671875	2	true	0	false	1	true
40954	12059220703125	7301096875	1	true	0	false	2	true
40950	15883552734375	5885540234375	2	true	0	false	6	true
40949	17816806640625	5927186328125	1	true	0	false	7	true
40948	1705583984375	6161830859375	3	true	0	false	4	true
40943	1677065625	767315078125	2	true	0	false	1	true
40939	26414943359375	61147953125	3	true	0	false	1	true
40938	47061578125	5838155078125	3	true	0	false	6	true
40937	4602298828125	577273515625	2	true	0	false	6	true
40933	237033984375	628460390625	7	true	0	false	0	false
40931	25467810546875	5454666796875	3	true	0	false	12	true
40929	4216966796875	669444375	3	true	0	false	2	true
40927	4677891796875	616715703125	2	true	0	false	0	false
40924	4262735546875	52257703125	1	true	0	false	4	true
40923	4477599609375	51866109375	4	true	1	true	0	false
40922	468555859375	5249010546875	2	true	0	false	1	true
40917	1484757421875	7822415625	0	false	0	false	11	true
40915	4398066015625	584152578125	4	true	0	false	1	true
40913	26407345703125	77303421875	6	true	0	false	2	true
40912	411536328125	675645390625	2	true	0	false	1	true
40911	2884993896484370	68543484375	13	true	1	true	0	false
40908	3225656640625	518633359375	8	true	0	false	0	false
40907	306659375	529141796875	2	true	0	false	3	true
40901	4148269140625	69831265625	0	false	2	true	0	false
40900	379775859375	760459765625	1	true	0	false	8	true
40899	355944375	75739171875	3	true	1	true	3	true
40897	3828480859375	744597421875	1	true	4	true	0	false
40892	1324000390625	587083203125	2	true	0	false	3	true
40891	135290126953125	6009722265625	1	true	0	false	12	true
40890	10846861328125	5768489453125	1	true	0	false	4	true
40888	680117041015625	5664937890625	3	true	3	true	0	false
40886	53187763671875	5540255078125	3	true	0	false	5	true
40883	8637869140625	5502334765625	2	true	0	false	2	true
40881	117397099609375	5478069921875	2	true	0	false	0	false
40876	88906708984375	7103640625	3	true	0	false	0	false
40875	88079404296875	732419375	7	true	0	false	1	true
40874	113437724609375	75868.75	1	true	0	false	0	false
40873	12412087890625	7714303125	0	false	0	false	5	true
40871	914967578125	749333984375	1	true	0	false	1	true
40866	41820359375	4935759375	3	true	0	false	0	false
40865	3985209765625	4961638671875	1	true	14	true	0	false
40863	346649765625	5341501953125	3	true	0	false	0	false
40862	3905251953125	4792442578125	1	true	21	true	1	true
40859	112582978515625	78065375	4	true	1	true	6	true
40857	407274609375	4592748828125	2	true	0	false	8	true
40854	15456013671875	5628847265625	1	true	0	false	9	true
40853	17386494140625	5623256640625	0	false	0	false	8	true
40850	111807021484375	51820703125	8	true	1	true	0	false
40849	107526513671875	5162406640625	2	true	0	false	11	true
40847	116938720703125	512856484375	3	true	0	false	8	true
40846	105533251953125	473513359375	6	true	0	false	3	true
40845	9143927734375	4643923046875	1	true	0	false	3	true
40844	110613125	461946171875	3	true	0	false	12	true
40843	113697861328125	4503099609375	1	true	0	false	11	true
40839	11990455078125	437874609375	1	true	1	true	14	true
40837	120117158203125	4867426171875	5	true	0	false	1	true
40827	22917033203125	53871546875	3	true	0	false	0	false
40825	3560349609375	5146403515625	3	true	0	false	7	true
40820	139062158203125	4624350390625	0	false	0	false	5	true
40819	1358704296875	4511294921875	0	false	0	false	7	true
40817	88633251953125	7728340625	4	true	0	false	0	false
40814	17550095703125	4459223046875	0	false	4	true	4	true
40813	1691602734375	45822875	4	true	0	false	5	true
40811	18644158203125	4443791796875	0	false	6	true	0	false
40809	120414208984375	67150078125	1	true	0	false	0	false
40808	2344821044921870	711236953125	24	true	0	false	0	false
40807	25288056640625	712341015625	22	true	0	false	1	true
40806	162026455078125	500239609375	2	true	0	false	9	true
40805	15484130859375	501265546875	1	true	7	true	0	false
40804	141239033203125	494061640625	2	true	0	false	0	false
40801	19562107421875	4601248828125	0	false	0	false	7	true
40796	779526611328125	704032265625	5	true	2	true	5	true
40787	4108360546875	733865859375	2	true	0	false	11	true
40786	45501328125	375597421875	2	true	4	true	2	true
40785	4526646875	3605815234375	8	true	0	false	5	true
40783	4487700390625	38246234375	1	true	0	false	5	true
40782	4747662890625	4341501171875	0	false	0	false	9	true
40781	467842265625	420794375	2	true	14	true	4	true
40780	4588980078125	399759921875	1	true	6	true	1	true
40775	4807062109375	38742171875	3	true	0	false	0	false
40774	4891633203125	4747933203125	7	true	0	false	0	false
40773	4835541796875	5039523046875	3	true	0	false	0	false
40771	4313550390625	3665299609375	1	true	0	false	11	true
40768	464054921875	4603809375	2	true	0	false	2	true
40767	4498115234375	4467223046875	4	true	0	false	5	true
40763	493134765625	3592816015625	2	true	0	false	7	true
40760	48603828125	678355546875	2	true	0	false	11	true
40759	484469140625	688309296875	0	false	0	false	13	true
40757	4692171875	684745859375	2	true	0	false	1	true
40755	4529566015625	69513953125	1	true	0	false	5	true
40753	4733013671875	658155546875	1	true	0	false	0	false
40749	36358109375	48131765625	1	true	0	false	8	true
40747	4333071484375	401626640625	3	true	0	false	2	true
40745	28893931640625	494553203125	1	true	0	false	12	true
40744	29651751953125	79519625	8	true	1	true	1	true
40743	28396283203125	792761796875	0	false	0	false	6	true
40741	2069802734375	52973328125	1	true	0	false	10	true
40736	2867153564453120	5310762109375	2	true	3	true	0	false
40735	44469365234375	513999296875	3	true	0	false	5	true
40734	318379765625	4848326953125	17	true	0	false	1	true
40733	30973609375	4722997265625	8	true	0	false	1	true
40731	32247453125	4943194921875	1	true	0	false	17	true
40728	290608984375	473100625	1	true	0	false	0	false
40726	30393740234375	4262303125	2	true	0	false	0	false
40725	30148974609375	4419658203125	1	true	0	false	5	true
40724	274949921875	412870703125	0	false	0	false	12	true
40723	2680798828125	406126015625	0	false	0	false	7	true
40722	28191427734375	4273894140625	2	true	0	false	3	true
40719	26235744140625	4139005859375	0	false	11	true	0	false
40716	281004609375	3641007421875	0	false	0	false	11	true
40715	2503155859375	3933519140625	2	true	8	true	1	true
40711	28081734375	39070234375	0	false	0	false	7	true
40709	96003876953125	5066380078125	5	true	0	false	34	true
40706	2908653076171870	773325703125	0	false	0	false	32	true
40705	299253076171875	78638859375	8	true	0	false	0	false
40703	49369111328125	747000390625	1	true	0	false	2	true
40698	141701396484375	5307865234375	2	true	0	false	2	true
40696	22000599609375	4890684765625	1	true	0	false	2	true
40695	20468392578125	4795209765625	0	false	0	false	8	true
40694	23512734375	4632909375	0	false	14	true	2	true
40692	3281628515625	4565591015625	15	true	0	false	0	false
40691	3569959765625	4575926171875	2	true	0	false	1	true
40685	24290728515625	3564544921875	1	true	0	false	3	true
40683	4436381640625	722816640625	6	true	0	false	1	true
40682	5361474609375	4942865625	1	true	0	false	0	false
40681	66099033203125	512282265625	2	true	8	true	2	true
40678	31876146484375	394905625	0	false	0	false	5	true
40677	33694796875	3881656640625	2	true	8	true	0	false
40675	35286390625	409180078125	1	true	2	true	1	true
40673	6606013671875	78357078125	2	true	0	false	9	true
40670	31498943359375	558285703125	0	false	4	true	0	false
40667	262617734375	440782734375	0	false	0	false	6	true
40666	340066171875	475936328125	1	true	0	false	5	true
40664	3907392578125	4471065234375	14	true	1	true	0	false
40663	393342109375	4188486328125	2	true	1	true	4	true
40662	4006576171875	3900273828125	1	true	0	false	5	true
40661	389492265625	3770703125	2	true	0	false	3	true
40658	353157734375	3675348046875	1	true	0	false	5	true
40657	33709453125	36534921875	0	false	0	false	13	true
40655	368235703125	3650659375	0	false	0	false	11	true
40653	3818703125	38987703125	2	true	0	false	5	true
40650	22005662109375	3957318359375	1	true	4	true	0	false
40649	212878671875	3897309765625	2	true	4	true	0	false
40645	20699875	36789984375	3	true	0	false	3	true
40643	222887578125	411017578125	2	true	0	false	0	false
40641	17030279296875	374340625	1	true	0	false	1	true
40640	136008828125	417735078125	2	true	0	false	0	false
40639	1624784375	404262421875	9	true	0	false	0	false
40638	1956445703125	34661390625	1	true	0	false	0	false
40637	21609923828125	3429914453125	6	true	0	false	0	false
40630	7016494140625	385992421875	2	true	0	false	33	true
40629	53029404296875	3944550390625	3	true	0	false	8	true
40627	83975703125	3882829296875	0	false	0	false	4	true
40626	93417158203125	4232641796875	0	false	3	true	12	true
40625	757135693359375	4084244921875	3	true	0	false	6	true
40623	104022177734375	4001251953125	1	true	0	false	4	true
40619	58715908203125	4098707421875	2	true	0	false	7	true
40609	157435546875	3504859765625	2	true	0	false	7	true
40608	269733056640625	4055796875	0	false	0	false	3	true
40607	1.15302e+16	4021019921875	8	true	0	false	0	false
40605	1642116943359370	4240430859375	1	true	0	false	8	true
40603	29106806640625	493894921875	2	true	0	false	7	true
40601	1.68939e+16	3733786328125	1	true	0	false	3	true
40600	1.71018e+16	4644717578125	3	true	0	false	0	false
40595	140154345703125	3930515234375	0	false	2	true	3	true
40588	1926487548828120	56078.5	2	true	0	false	6	true
40587	8201331787109370	5535411328125	1	true	0	false	7	true
40583	4568573046875	74377	17	true	0	false	0	false
40581	401044140625	3529262890625	1	true	0	false	0	false
40580	3575847265625	3041605078125	3	true	0	false	5	true
40579	371816484375	32619341796875	1	true	0	false	0	false
40577	340045703125	3293632421875	1	true	0	false	5	true
40574	30326.25	28387634765625	0	false	14	true	0	false
40573	29983625	254438046875	1	true	0	false	9	true
40571	72184111328125	3591627734375	0	false	0	false	2	true
40569	2150144775390620	3478299609375	2	true	0	false	0	false
40564	431297109375	324311171875	2	true	0	false	0	false
40563	4189069140625	29069390625	4	true	0	false	7	true
40562	4423004296875	2800698828125	2	true	0	false	0	false
40558	467267734375	32740671875	1	true	0	false	7	true
40557	476488359375	30079162109375	1	true	14	true	0	false
40545	121557275390625	3650203125	0	false	0	false	7	true
40544	16702470703125	30742896484375	2	true	0	false	4	true
40543	18848533203125	30045322265625	2	true	0	false	1	true
40542	20320890625	31291298828125	1	true	2	true	2	true
40540	21832498046875	31874236328125	2	true	3	true	2	true
40538	2612383984375	29019115234375	2	true	0	false	1	true
40537	24289376953125	30472337890625	0	false	2	true	2	true
40536	20054123046875	2811110546875	0	false	0	false	11	true
40533	21918982421875	2979393359375	3	true	3	true	1	true
40529	2259787890625	26339904296875	1	true	1	true	6	true
40528	26894158203125	321763515625	0	false	0	false	1	true
40527	2914983203125	32734111328125	1	true	0	false	2	true
40526	1792976171875	23690275390625	1	true	0	false	10	true
40525	183679765625	2624244921875	2	true	0	false	6	true
40523	30832271484375	3484280859375	0	false	0	false	4	true
40518	21476166015625	23743818359375	3	true	0	false	0	false
40515	25613931640625	22731740234375	0	false	0	false	11	true
40511	438123681640625	3597069921875	1	true	0	false	5	true
40510	3446158203125	23923798828125	1	true	0	false	12	true
40509	3808855078125	2185059375	43	true	1	true	11	true
40508	3760954296875	25427037109375	0	false	0	false	4	true
40506	29920962890625	1746137890625	0	false	0	false	6	true
40505	2963571875	17059958984375	0	false	7	true	0	false
40503	388138828125	30210904296875	0	false	1	true	5	true
40501	3515366015625	177965234375	12	true	0	false	0	false
40494	159880869140625	18418501953125	13	true	0	false	1	true
40493	161928115234375	2140059375	2	true	10	true	1	true
40492	18289634765625	20909943359375	15	true	0	false	3	true
40490	2286801171875	21462619140625	6	true	0	false	4	true
40489	21681279296875	2065499609375	0	false	0	false	7	true
40484	4378949609375	784682421875	0	false	6	true	1	true
40482	1160494921875	3317375390625	0	false	0	false	10	true
40481	1404077734375	3249317578125	1	true	0	false	0	false
40469	49164703125	72669234375	0	false	6	true	0	false
40467	41618953125	22170802734375	10	true	0	false	0	false
40466	519471630859375	27847822265625	4	true	0	false	0	false
40465	510059912109375	30230109375	0	false	0	false	3	true
40463	1.40282e+16	302635703125	12	true	0	false	0	false
40458	73336474609375	130891142578125	0	false	0	false	7	true
40457	747234375	140297294921875	0	false	0	false	5	true
40456	125269677734375	2518533203125	4	true	7	true	0	false
40455	11463701171875	2560388671875	0	false	0	false	18	true
40454	12540625	21578380859375	1	true	0	false	3	true
40452	6926744140625	12054712890625	0	false	11	true	0	false
40451	632748046875	11987267578125	0	false	12	true	0	false
40450	724138916015625	200726328125	1	true	0	false	1	true
40443	669778125	16161818359375	0	false	0	false	4	true
40442	942868359375	103933681640625	0	false	0	false	13	true
40441	87778955078125	92586064453125	0	false	0	false	10	true
40439	1079955859375	18560341796875	1	true	0	false	12	true
40429	2720635546875	1954265234375	0	false	8	true	3	true
40428	29131140625	11790619140625	5	true	0	false	0	false
40427	2923455859375	9893091796875	0	false	3	true	3	true
40425	2819323046875	87430419921875	0	false	11	true	6	true
40418	562546630859375	2157626953125	2	true	3	true	0	false
40417	47405302734375	22154716796875	0	false	0	false	5	true
40416	400644921875	1986960546875	1	true	0	false	7	true
40415	49386005859375	18313685546875	0	false	0	false	4	true
40411	9794985961914060	2304359765625	2	true	4	true	9	true
40410	4394815625	14338501953125	1	true	0	false	1	true
40409	43852015625	1588495703125	0	false	0	false	8	true
40408	4412334765625	1882978125	0	false	0	false	2	true
40407	4660296875	19876919921875	0	false	0	false	4	true
40404	149574755859375	1739055859375	1	true	0	false	11	true
40397	10606521484375	29998234375	1	true	0	false	13	true
40396	179115771484375	2616854296875	0	false	0	false	10	true
40393	1203269921875	15105158203125	0	false	0	false	5	true
40387	7927492065429680	1430441796875	0	false	0	false	5	true
40386	3969865234375	145487353515625	0	false	0	false	8	true
40384	3871318359375	780041064453125	10	true	0	false	37	true
40383	3830898828125	772492578125	15	true	0	false	0	false
40382	40632328125	723632666015625	0	false	8	true	0	false
40380	4397248046875	771487255859375	0	false	0	false	8	true
40375	310972890625	684288818359375	0	false	10	true	0	false
40374	1489471875	126367255859375	0	false	0	false	10	true
40373	16783884765625	100965322265625	8	true	0	false	0	false
40369	34135765625	132838486328125	0	false	7	true	2	true
40367	124927392578125	10950013671875	2	true	1	true	0	false
40365	1208094140625	80017490234375	0	false	5	true	0	false
40364	469734921875	14875283203125	0	false	0	false	6	true
40363	4796320703125	13407474609375	1	true	0	false	11	true
40361	4727931640625	10584626953125	0	false	8	true	1	true
40359	486477421875	17273013671875	0	false	9	true	0	false
40358	21802001953125	129772734375	0	false	0	false	4	true
40352	4530062109375	640304736328125	0	false	0	false	32	true
40351	4452200390625	471240185546875	0	false	0	false	7	true
40348	551621923828125	6777384765625	1	true	0	false	10	true
40347	5562798828125	644514208984375	0	false	0	false	10	true
40346	50141318359375	36861455078125	0	false	0	false	23	true
40345	638891015625	3603220703125	8	true	0	false	0	false
40341	316845458984375	68162939453125	12	true	0	false	0	false
40337	4260789453125	354836474609375	6	true	0	false	0	false
40336	35131.25	429199658203125	0	false	0	false	12	true
40335	330907109375	6604142578125	1	true	0	false	7	true
40328	11367220703125	6191727905273430	15	true	0	false	1	true
40327	1192265234375	2574060363769530	21	true	0	false	0	false
40325	13732	2378423095703120	0	false	15	true	0	false
40321	3940738671875	1.10588e+16	1	true	0	false	5	true
40320	1865781640625	3350149658203120	0	false	0	false	7	true
40319	19753888671875	620621728515625	0	false	8	true	0	false
40315	8478276977539060	4.04092e+16	13	true	0	false	0	false
40314	452946484375	7211387329101560	0	false	10	true	7	true
40313	4483711328125	1120308837890620	7	true	0	false	0	false
