# Supplementary material for: A Novel Liquid Biopsy Method Based on Specific Combinations of Vesicular Markers Allows Us to Discriminate Prostate Cancer from Hyperplasia
Source: Cells. 2024 Jul 31;13(15):1286. doi: 10.3390/cells13151286 (PMC11311686; doi:10.3390/cells13151286)
Supplement: Supplementary file 1 [file cells-13-01286-s001.zip › Dataset S1-Raw data CODI BiliGeCT Prostata/Raw data CODI BiliGeCT Prostata/130223_ErbB3_ALK_IIexp_PR20-10-1__counting_scatter.xlsx]

## Sheet: 130223_ErbB3_ALK_IIexp_PR20-10-
counting parameters
radius (nm)	300
bin width (nm)	20
locs in bin threshold	1
active channels
channel name	channel reference	min	max
Channel 0	ch0	1	10000000
Channel 1	ch1	1	10000000
Channel 2	ch2	1	10000000
clusters are positive for a channel if their counts fall within min (inclusive) and max (exclusive) for that channel
	population phenotypes	number of clusters
triple positive	Channel 0, Channel 1, Channel 2	18
double positive	Channel 0, Channel 1	5
double positive	Channel 0, Channel 2	128
double positive	Channel 1, Channel 2	14
single positive	Channel 0	53
single positive	Channel 1	16
single positive	Channel 2	141
	total positive clusters	375
20 clusters were negative for every channel
all positive clusters are listed here
columns show counts and positivity for channels with thresholds switched on
to see the full data including negative clusters please export a csv from the counting histogram rather than the counting scatter plot
cluster id	centroid x (nm)	centroid y (nm)	count for Channel 0	positive for Channel 0	count for Channel 1	positive for Channel 1	count for Channel 2	positive for Channel 2
27744	2370674560546870	3814334375	5	true	2	true	6	true
27743	233514794921875	365877265625	0	false	0	false	10	true
27742	78013017578125	4403900390625	4	true	0	false	3	true
27741	71848349609375	4343425390625	3	true	0	false	7	true
27739	5892912109375	42915.25	0	false	0	false	7	true
27738	295228173828125	4725326953125	0	false	0	false	2	true
27737	47307314453125	47535140625	5	true	2	true	0	false
27735	9994380859375	4469004296875	5	true	0	false	0	false
27733	3969443359375	4407896875	1	true	0	false	1	true
27731	1.38175e+16	38880484375	4	true	0	false	18	true
27730	364563525390625	39914984375	3	true	0	false	10	true
27729	367302294921875	3921683203125	0	false	5	true	0	false
27727	488160302734375	393163984375	0	false	0	false	16	true
27725	818505615234375	4602214453125	0	false	0	false	6	true
27723	151736083984375	4009708984375	1	true	0	false	6	true
27721	1655884033203120	442760546875	1	true	0	false	1	true
27720	601707373046875	638327109375	4	true	0	false	0	false
27719	8826421875	6228579296875	0	false	0	false	9	true
27718	593341796875	5950871484375	2	true	0	false	17	true
27717	589552783203125	5703605859375	1	true	0	false	9	true
27714	746385986328125	651016015625	0	false	0	false	8	true
27713	90615244140625	656458984375	0	false	0	false	8	true
27710	3750078125	5245292578125	14	true	0	false	3	true
27709	31445439453125	5153978515625	0	false	0	false	10	true
27708	473805908203125	6074664453125	0	false	0	false	1	true
27705	1580736083984370	3335405078125	1	true	0	false	0	false
27704	9950873046875	6172084375	1	true	0	false	8	true
27703	9960818359375	5928576953125	0	false	3	true	0	false
27697	90358271484375	644519296875	4	true	5	true	2	true
27696	7332098388671870	529699609375	11	true	1	true	4	true
27695	1.08939e+16	51529234375	7	true	0	false	3	true
27693	475802587890625	631213359375	2	true	0	false	10	true
27691	3418881103515620	5000362890625	2	true	0	false	16	true
27689	3791935791015620	3352728125	7	true	0	false	0	false
27687	219162939453125	5393395703125	0	false	0	false	9	true
27682	572178369140625	4937239453125	29	true	0	false	13	true
27678	734692822265625	54652109375	0	false	0	false	8	true
27677	641995556640625	53405140625	5	true	0	false	7	true
27675	1.77126e+16	4244246484375	1	true	0	false	7	true
27674	90825771484375	4816411328125	0	false	0	false	6	true
27673	109730166015625	4725806640625	0	false	0	false	7	true
27668	468874267578125	5757902734375	4	true	0	false	18	true
27664	50955517578125	3684937890625	0	false	0	false	9	true
27663	515612548828125	3530947265625	0	false	21	true	3	true
27662	601300732421875	509097578125	5	true	0	false	40	true
27660	507312353515625	32561462890625	2	true	0	false	4	true
27659	47730419921875	31501701171875	1	true	0	false	31	true
27657	459783935546875	3008147265625	2	true	0	false	9	true
27656	818354736328125	29468265625	2	true	5	true	8	true
27655	774980224609375	3044702734375	0	false	0	false	5	true
27654	31675693359375	31945029296875	0	false	0	false	4	true
27653	219874853515625	3107696875	0	false	0	false	8	true
27648	753037158203125	2304121484375	6	true	0	false	0	false
27647	7953109375	21872533203125	11	true	0	false	0	false
27646	100659912109375	273123046875	6	true	0	false	0	false
27645	8520525390625	258077109375	0	false	0	false	9	true
27643	627457861328125	3288345703125	0	false	0	false	11	true
27642	93908603515625	212754921875	3	true	0	false	7	true
27637	658024365234375	2916243359375	4	true	1	true	0	false
27632	614593408203125	24292400390625	4	true	0	false	6	true
27628	6207681640625	26067109375	0	false	0	false	10	true
27624	12622576171875	68097140625	6	true	0	false	10	true
27623	14959427734375	671801875	1	true	0	false	6	true
27620	1134948828125	6543282421875	6	true	0	false	6	true
27615	6793638671875	3455925390625	0	false	0	false	5	true
27614	131301689453125	4712566015625	1	true	0	false	9	true
27613	144459052734375	4747366015625	1	true	0	false	15	true
27610	131472724609375	54489	0	false	0	false	7	true
27609	129556181640625	56054.75	1	true	0	false	9	true
27605	119899501953125	5600684375	8	true	0	false	18	true
27602	1773783203125	5698081640625	5	true	0	false	8	true
27601	17098693359375	577642265625	13	true	0	false	4	true
27599	17308828125	5589371484375	0	false	0	false	7	true
27596	13884861328125	607227265625	3	true	0	false	7	true
27592	155799560546875	543666875	10	true	0	false	2	true
27588	1536544140625	6045131640625	0	false	0	false	2	true
27586	100234501953125	50176046875	0	false	0	false	10	true
27585	893045703125	5101712890625	13	true	0	false	1	true
27584	1089333984375	5203297265625	0	false	0	false	1	true
27579	146653017578125	6315883984375	1	true	0	false	1	true
27576	147102021484375	422805234375	4	true	0	false	14	true
27575	130285341796875	44649828125	12	true	0	false	1	true
27572	19036826171875	6177290234375	4	true	0	false	1	true
27570	113278720703125	718177578125	0	false	0	false	6	true
27569	997437890625	72737234375	5	true	0	false	6	true
27568	339902783203125	704337734375	0	false	6	true	0	false
27567	4533607421875	703738046875	0	false	0	false	10	true
27565	3962461181640620	26494533203125	0	false	5	true	3	true
27564	2788554443359370	64433296875	13	true	0	false	13	true
27563	254680126953125	6438267578125	13	true	0	false	13	true
27562	19632478515625	6513460546875	4	true	0	false	1	true
27561	18499123046875	643095859375	1	true	0	false	0	false
27560	660259912109375	697022578125	1	true	0	false	0	false
27559	811483203125	7061128125	4	true	0	false	15	true
27557	814577294921875	724790234375	1	true	0	false	3	true
27556	12484435546875	70190515625	0	false	0	false	8	true
27551	58997783203125	71561984375	2	true	0	false	4	true
27549	45001728515625	723631796875	0	false	12	true	4	true
27546	1180438720703120	716941328125	1	true	0	false	9	true
27545	1945368896484370	7035290625	4	true	1	true	10	true
27542	22515169921875	614700234375	1	true	0	false	8	true
27541	21380814453125	6078091015625	5	true	0	false	1	true
27539	2050470703125	6367234765625	0	false	0	false	15	true
27538	17570775390625	78184578125	0	false	0	false	7	true
27537	170225546875	7949446875	3	true	0	false	7	true
27533	264026123046875	6811496875	1	true	0	false	10	true
27532	139154423828125	75832578125	1	true	14	true	8	true
27531	147523125	765694296875	12	true	0	false	3	true
27530	25036546875	6087721875	2	true	0	false	0	false
27528	21896916015625	5815046484375	0	false	0	false	6	true
27526	19366970703125	67148171875	0	false	20	true	3	true
27524	228961953125	661864921875	2	true	0	false	25	true
27523	238673359375	677299453125	1	true	0	false	5	true
27521	128436806640625	7368353125	1	true	0	false	7	true
27519	18277533203125	770851171875	1	true	1	true	10	true
27517	237970078125	6499699609375	4	true	0	false	4	true
27516	25815595703125	692233359375	0	false	0	false	8	true
27515	2702873828125	71049390625	2	true	0	false	20	true
27514	27508462890625	681923984375	1	true	0	false	0	false
27513	30021029296875	704024765625	0	false	0	false	9	true
27512	947129296875	75517203125	14	true	1	true	4	true
27511	91798447265625	7567028125	0	false	8	true	0	false
27506	30624892578125	758737734375	0	false	0	false	9	true
27505	27038681640625	757704921875	0	false	4	true	2	true
27502	24219271484375	588588046875	6	true	0	false	1	true
27499	3630713623046870	754628359375	1	true	0	false	9	true
27492	25351640625	763612265625	0	false	0	false	9	true
27491	26118294921875	77204796875	7	true	0	false	2	true
27490	239425390625	773108984375	3	true	0	false	9	true
27487	24101615234375	75234328125	0	false	4	true	25	true
27485	21098.25	5486460546875	3	true	0	false	10	true
27484	162383056640625	363480703125	0	false	0	false	12	true
27483	156868271484375	3548816796875	8	true	0	false	0	false
27481	14785599609375	3485109765625	9	true	0	false	0	false
27480	153639462890625	3322103125	1	true	0	false	5	true
27479	1778859375	3430356640625	0	false	0	false	4	true
27478	143512490234375	3623245703125	2	true	0	false	7	true
27475	18919818359375	758150078125	1	true	0	false	4	true
27471	26787080078125	75499265625	0	false	0	false	1	true
27470	176349296875	3816178125	1	true	0	false	12	true
27468	22877859375	79325140625	0	false	0	false	16	true
27466	582393017578125	76685390625	0	false	0	false	20	true
27465	592852001953125	787071484375	9	true	0	false	2	true
27464	187885859375	4037871875	0	false	0	false	11	true
27463	18063630859375	4134711328125	3	true	1	true	19	true
27461	721708349609375	735980703125	0	false	0	false	8	true
27458	1825659375	707282890625	0	false	0	false	13	true
27457	1927683984375	693175546875	1	true	0	false	0	false
27451	1755579296875	72927015625	6	true	0	false	0	false
27446	122509189453125	394763046875	0	false	0	false	6	true
27445	13652845703125	4047119921875	7	true	0	false	0	false
27439	15197296875	504994921875	3	true	3	true	1	true
27437	9913076171875	3909283203125	1	true	0	false	7	true
27435	22764130859375	727588046875	1	true	0	false	5	true
27432	148544296875	288529921875	1	true	0	false	12	true
27431	135406875	300686484375	0	false	0	false	7	true
27430	108168408203125	28870390625	1	true	0	false	14	true
27429	1802464111328120	27888443359375	0	false	6	true	0	false
27427	142611845703125	28084634765625	0	false	0	false	3	true
27426	20804076171875	3807866015625	0	false	0	false	3	true
27422	10669310546875	355644375	0	false	0	false	11	true
27419	197414609375	435593046875	1	true	0	false	2	true
27417	81346005859375	38808734375	0	false	0	false	2	true
27413	142584091796875	25449232421875	6	true	0	false	0	false
27410	2863257421875	657883359375	5	true	0	false	4	true
27405	20906634765625	35752953125	5	true	0	false	6	true
27399	109384931640625	23944689453125	0	false	0	false	2	true
27396	2601531640625	502716875	0	false	7	true	5	true
27395	27271875	493867890625	5	true	0	false	2	true
27394	25988001953125	543873515625	2	true	0	false	5	true
27393	26299640625	5270876953125	8	true	0	false	1	true
27391	24095197265625	550688984375	9	true	0	false	0	false
27389	25425791015625	495209296875	0	false	0	false	7	true
27388	23458990234375	52365140625	0	false	0	false	4	true
27385	29037578125	4790285546875	2	true	0	false	0	false
27384	2750444921875	56240359375	7	true	0	false	4	true
27383	259455859375	566583828125	13	true	0	false	0	false
27382	26931521484375	5879555859375	3	true	0	false	5	true
27377	16278126953125	30507595703125	1	true	0	false	2	true
27371	2026695703125	71720859375	0	false	3	true	0	false
27370	13268935546875	23219837890625	0	false	0	false	3	true
27369	117819873046875	21928236328125	7	true	0	false	2	true
27367	15378486328125	25192794921875	0	false	8	true	1	true
27365	28300849609375	21204611328125	0	false	0	false	6	true
27364	1725106640625	27571693359375	1	true	0	false	8	true
27361	2412300048828120	201944765625	0	false	4	true	0	false
27359	1.38467e+16	20175923828125	9	true	0	false	0	false
27357	3931955078125	2011554296875	6	true	0	false	0	false
27355	4500955078125	1673189453125	0	false	5	true	1	true
27353	2644333740234370	138213251953125	1	true	1	true	0	false
27350	2475866015625	45969765625	0	false	0	false	9	true
27349	26147490234375	44366375	0	false	0	false	5	true
27348	32293361328125	459481171875	2	true	0	false	8	true
27347	3157276953125	4424248828125	18	true	0	false	0	false
27345	2390009375	438917578125	8	true	0	false	0	false
27336	494315234375	121200830078125	0	false	0	false	8	true
27335	36468994140625	107917275390625	0	false	0	false	10	true
27333	737793603515625	1312546875	1	true	12	true	0	false
27332	712339990234375	15277462890625	0	false	0	false	5	true
27331	564637060546875	16522849609375	0	false	0	false	9	true
27328	19712548828125	4987423828125	1	true	0	false	6	true
27327	19822177734375	4762298828125	0	false	0	false	12	true
27325	19731771484375	506894296875	0	false	0	false	12	true
27321	222071796875	48834328125	2	true	2	true	2	true
27319	68195966796875	192650390625	5	true	0	false	3	true
27317	6583460693359370	620272578125	1	true	7	true	0	false
27315	137197900390625	784071640625	0	false	0	false	10	true
27312	2173996875	30771623046875	4	true	0	false	2	true
27311	2125707421875	34181578125	6	true	0	false	26	true
27307	161677412109375	4618728515625	1	true	0	false	0	false
27305	25171109375	3435539453125	2	true	0	false	9	true
27301	226641640625	405639453125	2	true	0	false	16	true
27300	12326826171875	13461732421875	0	false	0	false	12	true
27299	117225078125	1383102734375	7	true	0	false	0	false
27298	151215439453125	149769658203125	0	false	0	false	12	true
27297	1552921484375	151265478515625	0	false	0	false	6	true
27295	16756443359375	144640302734375	4	true	0	false	5	true
27293	10058064453125	129168291015625	0	false	4	true	4	true
27291	11910697265625	12606541015625	1	true	7	true	3	true
27289	129864375	16699033203125	4	true	0	false	1	true
27288	1460446875	2165933984375	0	false	0	false	2	true
27287	17280537109375	20391828125	13	true	0	false	0	false
27284	165781171875	17907521484375	1	true	0	false	0	false
27283	17955802734375	175109140625	1	true	0	false	7	true
27272	23770849609375	122076279296875	0	false	0	false	1	true
27271	2157602734375	129119306640625	0	false	0	false	8	true
27270	209282109375	11324837890625	0	false	5	true	1	true
27269	195180234375	107382265625	0	false	0	false	6	true
27266	3287257421875	689608671875	0	false	0	false	10	true
27265	3338659765625	674438046875	6	true	1	true	16	true
27264	3461160546875	6057386328125	0	false	0	false	9	true
27263	359914765625	6123996875	13	true	0	false	2	true
27261	361616171875	6734184375	1	true	0	false	5	true
27259	30943416015625	68541609375	0	false	0	false	4	true
27257	32378583984375	6351120703125	1	true	0	false	0	false
27256	29013751953125	624868984375	1	true	0	false	3	true
27255	277372265625	6282647265625	1	true	0	false	10	true
27254	340828515625	5358274609375	1	true	0	false	0	false
27253	3531018359375	5264671875	1	true	5	true	2	true
27249	3673792578125	5948238671875	4	true	0	false	0	false
27246	3137720703125	506722890625	0	false	0	false	12	true
27244	3144853125	5640037109375	0	false	0	false	7	true
27243	3041962109375	583764296875	0	false	0	false	6	true
27240	36429703125	5523498046875	9	true	0	false	0	false
27232	96044150390625	582614501953125	15	true	0	false	0	false
27231	107544208984375	53337529296875	0	false	0	false	6	true
27230	937235546875	425849267578125	0	false	0	false	6	true
27228	3227821875	292530546875	0	false	1	true	20	true
27227	32587447265625	31596630859375	0	false	0	false	23	true
27225	34028546875	28415857421875	0	false	0	false	9	true
27223	95120185546875	2540479248046870	0	false	0	false	7	true
27221	321205703125	41627859375	0	false	5	true	0	false
27220	30533361328125	3478263671875	1	true	0	false	10	true
27219	3036408984375	3742293359375	5	true	0	false	0	false
27217	127177587890625	541427734375	0	false	0	false	7	true
27208	21977791015625	2244397265625	0	false	0	false	2	true
27207	24199173828125	24154955078125	0	false	0	false	15	true
27204	31088416015625	18357255859375	0	false	0	false	31	true
27203	32424603515625	18482658203125	1	true	0	false	6	true
27202	3380398828125	16508587890625	0	false	0	false	4	true
27201	33105921875	17675748046875	2	true	0	false	14	true
27200	1847173046875	239323046875	0	false	0	false	6	true
27199	17381822265625	236121953125	0	false	0	false	9	true
27195	32654	19448123046875	0	false	1	true	8	true
27193	19021283203125	21947703125	9	true	0	false	2	true
27191	2722751171875	18617373046875	0	false	0	false	16	true
27190	34193390625	2378985546875	0	false	0	false	19	true
27189	341956328125	24069505859375	0	false	0	false	16	true
27187	3445246484375	18038630859375	0	false	0	false	5	true
27186	327504140625	2407109375	1	true	0	false	21	true
27183	312113046875	153593330078125	0	false	0	false	6	true
27179	197145390625	2016564453125	0	false	0	false	4	true
27177	3048194921875	134039423828125	2	true	0	false	8	true
27173	31590830078125	7511909375	0	false	0	false	7	true
27171	4047969921875	622927890625	3	true	0	false	13	true
27165	22293169921875	1880556640625	0	false	0	false	12	true
27163	39382484375	657123359375	0	false	0	false	1	true
27158	23394853515625	615474072265625	0	false	0	false	12	true
27157	23255087890625	55603212890625	0	false	0	false	12	true
27154	2195937109375	70041259765625	6	true	0	false	0	false
27153	21942.5	84580029296875	2	true	0	false	32	true
27148	23396126953125	27068521484375	0	false	0	false	7	true
27147	27255375	25557416015625	0	false	0	false	5	true
27146	28841205078125	561780712890625	0	false	0	false	11	true
27145	26044126953125	731061962890625	0	false	0	false	17	true
27140	3733982421875	1.28608e+16	0	false	16	true	0	false
27139	3749594921875	2426553955078120	0	false	0	false	6	true
27136	381489296875	2344814453125	0	false	0	false	6	true
27135	3613741015625	21211498046875	0	false	0	false	8	true
27133	3864066015625	1.4408e+16	0	false	0	false	25	true
27131	358273046875	602654248046875	0	false	0	false	11	true
27121	363121171875	833443359375	0	false	0	false	7	true
27119	27597244140625	3195075390625	0	false	0	false	1	true
27118	4188206640625	24558951171875	1	true	5	true	1	true
27116	4452341015625	679560859375	0	false	0	false	6	true
27115	4452787890625	6538526171875	6	true	0	false	3	true
27113	4329245703125	6426987890625	1	true	0	false	1	true
27105	3733564453125	49521828125	0	false	0	false	4	true
27104	4388429296875	2951114453125	1	true	0	false	8	true
27103	4657981640625	2894926953125	0	false	0	false	6	true
27100	4203441796875	4911267578125	1	true	0	false	10	true
27099	41645234375	47580671875	11	true	0	false	1	true
27095	397710859375	468042265625	4	true	0	false	2	true
27093	43811109375	4606691796875	0	false	0	false	5	true
27090	4897548828125	4819749609375	6	true	0	false	0	false
27089	4725763671875	4968821875	4	true	0	false	0	false
27085	4651053125	4805131640625	0	false	0	false	9	true
27083	4484988671875	49279515625	0	false	0	false	9	true
27082	4515216796875	5227204296875	2	true	0	false	1	true
27077	3650018359375	162631044921875	1	true	0	false	18	true
27076	4812071875	3477187109375	0	false	0	false	8	true
27075	4566718359375	32431080078125	8	true	0	false	0	false
27074	39096171875	11955439453125	0	false	4	true	3	true
27073	3829868359375	124236689453125	4	true	0	false	2	true
27071	3720149609375	129743330078125	0	false	0	false	14	true
27069	387647421875	140599052734375	0	false	8	true	0	false
27068	4241586328125	550761328125	2	true	0	false	0	false
27067	401328125	563685078125	0	false	3	true	0	false
27057	33087171875	3610110546875	9	true	0	false	1	true
27053	32436130859375	2406927734375	0	false	0	false	11	true
27052	3582396484375	649328515625	1	true	0	false	3	true
27049	412555703125	17940513671875	0	false	0	false	4	true
27048	520583447265625	766773681640625	2	true	4	true	4	true
27047	62114248046875	81451708984375	0	false	0	false	9	true
27046	1759470458984370	85002314453125	7	true	0	false	2	true
27045	5124033813476560	96193125	2	true	0	false	24	true
27043	355345263671875	6700609375	0	false	0	false	8	true
27038	4437301171875	17114669921875	0	false	0	false	10	true
27037	4662719140625	161185048828125	10	true	0	false	0	false
27034	2880659375	6585138549804680	1	true	0	false	12	true
27033	2950347265625	12553037109375	0	false	0	false	10	true
27031	2692127734375	2263528076171870	4	true	0	false	0	false
27030	4533165625	6077682421875	4	true	0	false	10	true
27026	382043203125	3381310546875	7	true	23	true	46	true
27025	3812298828125	3387200390625	4	true	21	true	44	true
27024	3484709375	358691796875	5	true	0	false	11	true
27023	3555503125	355852265625	1	true	0	false	13	true
27019	389310859375	32568556640625	4	true	0	false	11	true
27017	3842421484375	306240390625	0	false	0	false	10	true
27015	4215831640625	3633756640625	1	true	0	false	9	true
27012	38176375	38910609375	7	true	0	false	0	false
27011	36418484375	4049448828125	3	true	0	false	10	true
27009	3954738671875	3977152734375	0	false	0	false	12	true
27007	447724296875	1403914453125	11	true	0	false	0	false
27005	34386359375	2.02815e+16	0	false	0	false	1	true
27001	3471015625	44038828125	0	false	0	false	6	true
26999	3769159765625	4429575390625	6	true	0	false	1	true
26995	2180409765625	2326625	0	false	0	false	7	true
26989	492943515625	18252775390625	0	false	0	false	11	true
26987	17572123046875	4159861328125	0	false	0	false	5	true
26986	283577783203125	1.81159e+16	0	false	0	false	9	true
26985	3680703857421870	30324111328125	0	false	0	false	7	true
26983	666374560546875	2169419677734370	0	false	4	true	0	false
26981	160365712890625	356946630859375	0	false	4	true	0	false
26978	488193515625	416763359375	0	false	0	false	6	true
26977	4718199609375	4407653125	0	false	0	false	1	true
26973	465344765625	38888109375	0	false	0	false	5	true
26972	485903671875	14013541015625	0	false	0	false	12	true
26971	47510296875	12435255859375	0	false	5	true	0	false
26970	4704903515625	14302443359375	1	true	0	false	11	true
26966	4493262109375	722505908203125	0	false	9	true	0	false
26963	355702265625	751824765625	0	false	0	false	13	true
26961	4225328515625	7224146875	5	true	0	false	0	false
26958	4782354296875	59592734375	22	true	0	false	0	false
26957	4794051171875	597185400390625	23	true	0	false	0	false
26956	48596546875	628317431640625	41	true	0	false	0	false
26955	4862131640625	6119361328125	59	true	0	false	0	false
26953	4882979296875	598099853515625	33	true	0	false	0	false
26952	49132.25	425223876953125	17	true	0	false	0	false
26951	4886110546875	4464724609375	12	true	0	false	0	false
26949	4908211328125	57659951171875	4	true	0	false	6	true
26947	4847280859375	4894013671875	31	true	0	false	0	false
26941	4697980078125	799750244140625	0	false	7	true	0	false
26938	4713958984375	788569375	13	true	0	false	0	false
26937	4879590625	7203953125	0	false	0	false	5	true
