# Supplementary material for: A Novel Liquid Biopsy Method Based on Specific Combinations of Vesicular Markers Allows Us to Discriminate Prostate Cancer from Hyperplasia
Source: Cells. 2024 Jul 31;13(15):1286. doi: 10.3390/cells13151286 (PMC11311686; doi:10.3390/cells13151286)
Supplement: Supplementary file 1 [file cells-13-01286-s001.zip › Dataset S1-Raw data CODI BiliGeCT Prostata/Raw data CODI BiliGeCT Prostata/130223_ErbB3_ALK_IIexp_PR20-10-2__counting_scatter.xlsx]

## Sheet: 130223_ErbB3_ALK_IIexp_PR20-10-
counting parameters
radius (nm)	300
bin width (nm)	20
locs in bin threshold	1
active channels
channel name	channel reference	min	max
Channel 0	ch0	1	10000000
Channel 1	ch1	1	10000000
Channel 2	ch2	1	10000000
clusters are positive for a channel if their counts fall within min (inclusive) and max (exclusive) for that channel
	population phenotypes	number of clusters
triple positive	Channel 0, Channel 1, Channel 2	21
double positive	Channel 0, Channel 1	5
double positive	Channel 0, Channel 2	136
double positive	Channel 1, Channel 2	34
single positive	Channel 0	48
single positive	Channel 1	23
single positive	Channel 2	254
	total positive clusters	521
21 clusters were negative for every channel
all positive clusters are listed here
columns show counts and positivity for channels with thresholds switched on
to see the full data including negative clusters please export a csv from the counting histogram rather than the counting scatter plot
cluster id	centroid x (nm)	centroid y (nm)	count for Channel 0	positive for Channel 0	count for Channel 1	positive for Channel 1	count for Channel 2	positive for Channel 2
31570	29216046875	42891265625	0	false	0	false	7	true
31569	296516640625	43595828125	0	false	0	false	14	true
31568	29517634765625	442778046875	0	false	0	false	14	true
31567	293284765625	45306484375	1	true	0	false	11	true
31564	416245546875	4855804296875	1	true	0	false	6	true
31563	437261796875	4763921875	1	true	0	false	14	true
31561	30877072265625	4334830859375	3	true	0	false	13	true
31560	28641330078125	4657516015625	4	true	0	false	10	true
31558	4104821484375	41066828125	4	true	1	true	6	true
31557	39730109375	40399515625	2	true	0	false	5	true
31556	3908942578125	640459296875	2	true	10	true	7	true
31555	4046710546875	641251953125	0	false	15	true	1	true
31554	4295229296875	4587405078125	1	true	0	false	2	true
31553	418502421875	4390008203125	0	false	6	true	5	true
31552	3941816796875	6244916015625	0	false	0	false	4	true
31550	3526606640625	570835546875	14	true	0	false	0	false
31549	35892765625	5554435546875	0	false	0	false	2	true
31547	304392421875	4476326953125	0	false	0	false	15	true
31546	379861796875	5125954296875	4	true	0	false	4	true
31545	384464140625	52384015625	1	true	7	true	0	false
31544	25749744140625	4483742578125	0	false	0	false	16	true
31543	25031734375	4486895703125	0	false	6	true	0	false
31541	3931072265625	4220934375	0	false	0	false	13	true
31539	4425705859375	5058950390625	0	false	0	false	10	true
31538	3611903125	49975734375	6	true	0	false	0	false
31537	3662735546875	48597484375	0	false	0	false	6	true
31535	2574755078125	4409998828125	0	false	0	false	8	true
31533	25177091796875	4315517578125	7	true	0	false	1	true
31532	23834626953125	4167127734375	0	false	0	false	4	true
31531	23369193359375	44836234375	0	false	0	false	7	true
31530	22520927734375	5277590625	10	true	1	true	4	true
31529	22141966796875	520736015625	0	false	0	false	13	true
31528	2224927734375	493065546875	0	false	0	false	10	true
31527	2091702734375	4941041015625	5	true	0	false	0	false
31525	4143217578125	4235615625	0	false	0	false	9	true
31521	37910484375	566910078125	0	false	0	false	6	true
31520	410407578125	520735234375	1	true	0	false	10	true
31519	4122630859375	5144588671875	6	true	0	false	6	true
31518	27882123046875	4954811328125	0	false	0	false	11	true
31511	385989453125	5855815234375	4	true	0	false	0	false
31509	3511890234375	507999375	2	true	0	false	18	true
31508	3568027734375	5247794921875	0	false	0	false	8	true
31506	4341311328125	527408125	5	true	0	false	0	false
31505	4311372265625	539706328125	0	false	0	false	11	true
31504	2462441015625	48654421875	14	true	0	false	1	true
31503	24593203125	4977261328125	0	false	0	false	8	true
31502	20011677734375	5361321484375	0	false	6	true	0	false
31501	201541328125	5147446875	4	true	0	false	0	false
31499	210858984375	511635234375	0	false	0	false	9	true
31498	4185632421875	5317400390625	1	true	0	false	9	true
31496	21257443359375	4553966015625	0	false	1	true	2	true
31495	23677341796875	4661374609375	0	false	0	false	2	true
31494	24181279296875	5141340234375	0	false	0	false	1	true
31492	18032337890625	428149609375	4	true	1	true	2	true
31491	16724080078125	4312615234375	0	false	1	true	10	true
31485	37787859375	4730369140625	3	true	0	false	0	false
31483	4461598046875	521390234375	0	false	0	false	8	true
31481	18679291015625	5242603125	11	true	0	false	0	false
31480	18709232421875	4468944140625	0	false	0	false	6	true
31479	19533720703125	44357296875	0	false	9	true	7	true
31478	19083912109375	415400390625	4	true	0	false	5	true
31477	19943015625	4290021875	0	false	0	false	5	true
31476	32355919921875	5504612890625	0	false	19	true	2	true
31475	320982421875	5562793359375	0	false	0	false	9	true
31474	341942734375	5851915234375	0	false	0	false	12	true
31473	3379749609375	570747109375	6	true	0	false	0	false
31468	2898346484375	5349676953125	7	true	0	false	0	false
31467	29939396484375	5335904296875	4	true	0	false	5	true
31462	3564407421875	6284143359375	0	false	0	false	10	true
31461	3663003515625	6272569140625	1	true	0	false	12	true
31460	3310953515625	6152920703125	1	true	0	false	9	true
31459	3331383984375	6108159765625	0	false	7	true	1	true
31455	31918609375	57100828125	0	false	0	false	5	true
31453	37794140625	440606015625	0	false	0	false	8	true
31450	363071015625	40847796875	0	false	0	false	11	true
31449	3723916015625	420528984375	7	true	0	false	3	true
31448	4292254296875	6134404296875	0	false	0	false	10	true
31447	4390290234375	6034061328125	3	true	0	false	10	true
31444	34278984375	4535493359375	1	true	0	false	7	true
31443	35115.75	44213484375	7	true	0	false	6	true
31441	3726305078125	65684296875	9	true	0	false	1	true
31439	366502265625	4613471875	0	false	0	false	9	true
31438	373591796875	4025153515625	0	false	0	false	6	true
31437	3716833984375	4053054296875	0	false	0	false	6	true
31435	4045343359375	5677416015625	0	false	0	false	6	true
31429	396537421875	544218671875	1	true	0	false	8	true
31428	26660716796875	5209146875	1	true	0	false	0	false
31426	3525403515625	64718328125	2	true	0	false	5	true
31425	35889078125	6462388671875	0	false	0	false	7	true
31423	3381678125	624424453125	7	true	0	false	0	false
31420	30652423828125	5173018359375	0	false	0	false	12	true
31419	29415529296875	51734265625	0	false	0	false	9	true
31417	452945859375	607893359375	1	true	0	false	7	true
31404	379449921875	6168203515625	0	false	0	false	6	true
31392	29500640625	5564994140625	3	true	0	false	0	false
31391	284814609375	5707830078125	0	false	4	true	9	true
31387	42302109375	66780421875	0	false	0	false	8	true
31385	20513345703125	39797875	0	false	0	false	4	true
31381	4157996875	600421796875	0	false	0	false	6	true
31376	4782014453125	5027896875	0	false	0	false	12	true
31375	4769902734375	494784375	0	false	5	true	2	true
31374	459931015625	5486548828125	1	true	0	false	9	true
31372	24053357421875	362328359375	0	false	0	false	9	true
31371	228022421875	361724921875	0	false	7	true	5	true
31369	476502265625	4835501171875	1	true	0	false	10	true
31368	1822798828125	3569553515625	2	true	4	true	0	false
31367	1725137109375	3467108203125	10	true	0	false	1	true
31365	48202171875	473239921875	0	false	0	false	9	true
31364	26875310546875	32445607421875	2	true	0	false	1	true
31363	2625598828125	30329177734375	3	true	0	false	8	true
31362	16676693359375	361951953125	0	false	1	true	14	true
31360	27159025390625	38469578125	1	true	0	false	9	true
31359	26629173828125	403124140625	0	false	0	false	5	true
31357	2864666796875	3702719921875	0	false	0	false	6	true
31355	3939520703125	490758671875	0	false	0	false	11	true
31352	17341330078125	5006855078125	0	false	0	false	8	true
31351	17182529296875	5362219921875	0	false	6	true	0	false
31349	17040380859375	4721103515625	1	true	0	false	10	true
31345	26087849609375	3442280078125	2	true	0	false	7	true
31343	27702197265625	3548177734375	0	false	0	false	7	true
31341	485231171875	495704609375	5	true	0	false	0	false
31339	2491362890625	313039453125	0	false	0	false	11	true
31338	242999140625	298893828125	4	true	0	false	25	true
31337	2354571875	3128315625	1	true	0	false	13	true
31336	20050259765625	3453084765625	6	true	0	false	5	true
31335	20979130859375	3535712890625	9	true	0	false	0	false
31333	3757125390625	5364343359375	0	false	0	false	9	true
31331	32598166015625	43570125	4	true	1	true	0	false
31326	21418822265625	373651953125	5	true	0	false	1	true
31323	1850007421875	4748305859375	0	false	0	false	4	true
31321	4641495703125	4903432421875	0	false	0	false	9	true
31320	19674529296875	31318490234375	0	false	0	false	5	true
31319	21898828125	3032828515625	0	false	0	false	1	true
31313	4580634765625	4726453515625	0	false	0	false	9	true
31310	32007232421875	59115953125	1	true	0	false	0	false
31299	26427380859375	3629381640625	1	true	0	false	2	true
31298	18228046875	27138822265625	0	false	5	true	0	false
31293	20722525390625	273931171875	2	true	0	false	1	true
31292	3083423828125	4901512890625	0	false	0	false	1	true
31291	32229365234375	4742142578125	3	true	1	true	1	true
31283	1727980859375	3912331640625	0	false	0	false	9	true
31282	17037533203125	31956392578125	0	false	0	false	6	true
31279	24708859375	5516809375	0	false	1	true	2	true
31276	121578251953125	474314140625	0	false	4	true	0	false
31275	1293883203125	4851923046875	4	true	0	false	0	false
31273	120031953125	4621671484375	0	false	0	false	11	true
31270	19920044921875	57701.25	1	true	0	false	8	true
31269	22382724609375	5837209375	6	true	0	false	2	true
31267	134026455078125	4781619921875	0	false	0	false	10	true
31266	14037615234375	4040290625	0	false	0	false	4	true
31265	1438346875	4065430859375	1	true	0	false	7	true
31264	336017109375	687098984375	7	true	0	false	3	true
31263	3511944140625	690740078125	4	true	0	false	0	false
31261	136351376953125	4118087109375	3	true	0	false	3	true
31259	145507314453125	42700296875	0	false	13	true	0	false
31257	19358439453125	5877632421875	0	false	0	false	13	true
31255	34924578125	665816171875	0	false	0	false	3	true
31252	1197659375	4994169140625	1	true	0	false	1	true
31251	13279146484375	5231944140625	0	false	0	false	6	true
31250	20980146484375	559363984375	0	false	0	false	6	true
31249	236625546875	574867578125	0	false	0	false	6	true
31248	128395810546875	44876875	1	true	0	false	2	true
31244	3312919140625	40339875	1	true	0	false	7	true
31243	343335234375	4077534765625	0	false	6	true	0	false
31241	116120146484375	425679765625	0	false	0	false	5	true
31235	155853359375	29181755859375	0	false	0	false	1	true
31234	31661537109375	4180420703125	0	false	0	false	5	true
31233	3124401953125	4034808984375	0	false	0	false	12	true
31232	1471226171875	37900125	2	true	0	false	4	true
31230	144518427734375	4872405859375	8	true	0	false	0	false
31229	147152431640625	4740434765625	0	false	0	false	9	true
31227	20305068359375	470648046875	1	true	0	false	1	true
31226	87617109375	45974609375	0	false	0	false	4	true
31225	103730439453125	4544806640625	4	true	1	true	9	true
31216	4354865234375	400538046875	0	false	2	true	0	false
31215	447121171875	4320871875	1	true	0	false	7	true
31210	2283251953125	6206933984375	1	true	0	false	8	true
31209	235640234375	6149665234375	0	false	0	false	12	true
31208	26521470703125	663615625	6	true	1	true	4	true
31207	28024953125	661658046875	5	true	0	false	0	false
31203	24329861328125	6300570703125	0	false	0	false	2	true
31201	2680054296875	657163828125	6	true	0	false	1	true
31199	25296958984375	653790859375	1	true	1	true	12	true
31197	23969013671875	6440220703125	2	true	0	false	10	true
31196	2357383984375	661801015625	0	false	5	true	1	true
31192	28553162109375	6336165234375	1	true	0	false	7	true
31191	299604609375	629626171875	0	false	0	false	8	true
31189	3063077734375	6369072265625	0	false	0	false	12	true
31188	217193125	69317609375	1	true	0	false	11	true
31187	221209375	6943815625	0	false	6	true	2	true
31184	27286853515625	62296734375	0	false	1	true	7	true
31183	26467013671875	6130319140625	1	true	0	false	7	true
31179	29174587890625	655940546875	0	false	0	false	9	true
31178	178319296875	68954546875	0	false	5	true	0	false
31177	188315078125	685572578125	5	true	0	false	1	true
31175	27966796875	6086798828125	0	false	0	false	6	true
31172	23155728515625	68048984375	0	false	0	false	6	true
31169	214869140625	6787478125	0	false	0	false	9	true
31168	23455400390625	715003359375	0	false	0	false	1	true
31167	24404046875	695718828125	0	false	0	false	7	true
31166	21357451171875	6244555859375	0	false	0	false	6	true
31163	25519646484375	5997403125	2	true	0	false	6	true
31161	3112066015625	62300609375	1	true	0	false	7	true
31160	1786055078125	625111953125	0	false	0	false	10	true
31159	1620288671875	614369453125	0	false	0	false	10	true
31157	24318736328125	3321109765625	0	false	0	false	7	true
31156	1639321875	656331640625	4	true	0	false	3	true
31155	16649802734375	67457109375	5	true	0	false	0	false
31153	14565830078125	6192475390625	0	false	0	false	1	true
31149	14550376953125	5969965234375	0	false	6	true	1	true
31147	13854974609375	5908596875	0	false	0	false	11	true
31146	4279841015625	573785078125	0	false	4	true	0	false
31145	4342921875	555392109375	1	true	0	false	9	true
31141	18421513671875	661954140625	1	true	0	false	5	true
31139	24462412109375	6048033984375	0	false	0	false	5	true
31136	143455400390625	686824140625	2	true	0	false	8	true
31135	156595625	691429296875	3	true	0	false	7	true
31131	161831005859375	711951328125	0	false	0	false	7	true
31125	30014267578125	606648046875	5	true	0	false	0	false
31124	28459798828125	677840546875	1	true	0	false	9	true
31123	29441458984375	69077671875	2	true	0	false	8	true
31122	314235625	6821646875	0	false	0	false	2	true
31120	27946146484375	710571796875	1	true	0	false	1	true
31117	20141345703125	663188046875	0	false	0	false	8	true
31114	1050691015625	577715234375	5	true	0	false	31	true
31113	121800537109375	574500859375	0	false	0	false	9	true
31110	32190376953125	29700525390625	8	true	0	false	3	true
31109	32105244140625	28854767578125	3	true	0	false	7	true
31107	12303341796875	55941.5	1	true	0	false	6	true
31103	30628931640625	29390904296875	2	true	0	false	1	true
31099	334972265625	30117705078125	7	true	0	false	1	true
31098	2913421875	3060526171875	0	false	0	false	4	true
31097	29558630859375	3306173828125	0	false	0	false	8	true
31096	2575522265625	2430379296875	6	true	0	false	0	false
31095	24527966796875	23694396484375	0	false	0	false	6	true
31093	35571859375	291723359375	0	false	0	false	6	true
31092	2914396875	243212109375	4	true	0	false	3	true
31091	304817734375	239138515625	0	false	0	false	5	true
31090	2689713671875	23463689453125	1	true	3	true	2	true
31089	26671818359375	227988125	6	true	0	false	1	true
31088	720179736328125	4331852734375	0	false	0	false	5	true
31087	720837939453125	4033626953125	5	true	0	false	0	false
31083	88851484375	436786015625	8	true	0	false	1	true
31077	31753806640625	2304248828125	3	true	0	false	3	true
31075	24194666015625	3980932421875	0	false	0	false	1	true
31074	433075341796875	4102762890625	0	false	0	false	10	true
31072	3417066796875	23694482421875	0	false	0	false	13	true
31071	3286550390625	24938130859375	11	true	0	false	0	false
31069	3427732421875	27360880859375	1	true	0	false	4	true
31067	3620697265625	23282140625	0	false	0	false	7	true
31063	28887388671875	27893849609375	0	false	0	false	2	true
31055	3704112109375	24767599609375	1	true	0	false	4	true
31054	262423046875	2722598828125	2	true	0	false	7	true
31049	107162841796875	54853171875	8	true	0	false	4	true
31048	191172265625	197121953125	5	true	0	false	2	true
31047	21276375	2090467578125	3	true	0	false	0	false
31046	314122734375	348208828125	1	true	0	false	7	true
31042	4944751171875	534460625	6	true	0	false	0	false
31041	49201625	54399875	0	false	0	false	10	true
31040	4913209375	5078265625	13	true	0	false	0	false
31035	29009583984375	399071484375	3	true	0	false	9	true
31033	13244505859375	719943828125	0	false	0	false	4	true
31031	17220361328125	7261490625	1	true	0	false	12	true
31030	3894919140625	67556015625	0	false	0	false	10	true
31029	395609296875	680754609375	0	false	5	true	0	false
31027	3953115625	697662265625	0	false	0	false	1	true
31024	235496640625	19720140625	6	true	0	false	2	true
31023	23321466796875	17226791015625	0	false	0	false	5	true
31018	290965703125	18279875	0	false	0	false	4	true
31017	2865005078125	19421087890625	0	false	0	false	14	true
31015	334753046875	339571171875	1	true	0	false	8	true
31013	283197421875	2175178515625	4	true	0	false	5	true
31010	118178671875	6098407421875	3	true	0	false	9	true
31009	111294697265625	6175914453125	0	false	0	false	13	true
31007	12853306640625	605043359375	2	true	0	false	4	true
31004	416142109375	715070234375	0	false	0	false	3	true
31003	41821234375	73425265625	27	true	0	false	0	false
31002	2081985546875	124673330078125	3	true	0	false	6	true
31001	22722763671875	14596966796875	0	false	0	false	8	true
30995	3318987109375	20383416015625	8	true	0	false	0	false
30990	460984296875	2563289453125	0	false	0	false	4	true
30989	45576125	27086267578125	0	false	0	false	16	true
30988	4924046875	2640273046875	0	false	0	false	6	true
30987	4904706640625	25990943359375	1	true	0	false	10	true
30985	4751358984375	26801599609375	0	false	12	true	4	true
30983	4378946875	2786594921875	0	false	0	false	2	true
30982	4302205078125	2913820703125	5	true	0	false	3	true
30979	416674453125	296369375	0	false	0	false	12	true
30976	3914203515625	29829755859375	0	false	0	false	6	true
30975	3966198046875	29710845703125	0	false	0	false	7	true
30974	37474765625	29549044921875	0	false	0	false	9	true
30969	3715887109375	27354158203125	0	false	0	false	13	true
30961	328561484375	65281.25	0	false	14	true	1	true
30959	3008555859375	1554504296875	0	false	0	false	1	true
30955	26649662109375	15320306640625	1	true	0	false	6	true
30954	411968671875	161229267578125	0	false	0	false	11	true
30953	4184236328125	1626426171875	0	false	0	false	11	true
30952	4210583203125	179762890625	0	false	0	false	18	true
30951	4053876171875	18092658203125	0	false	0	false	21	true
30950	43253953125	221784375	0	false	0	false	9	true
30949	41917140625	20938078125	2	true	0	false	1	true
30947	418179453125	19405798828125	0	false	0	false	6	true
30946	447403125	200295703125	0	false	6	true	0	false
30945	439894609375	20471388671875	0	false	0	false	7	true
30937	4714396484375	211419921875	0	false	0	false	20	true
30935	4861481640625	2171555078125	4	true	0	false	2	true
30934	3666801025390620	508821953125	0	false	0	false	8	true
30933	29517958984375	498568515625	3	true	0	false	8	true
30930	2247316650390620	518519765625	0	false	0	false	6	true
30928	267099609375	533119375	0	false	0	false	5	true
30924	6038861328125	5225655078125	0	false	0	false	6	true
30923	719269189453125	5194545703125	0	false	0	false	8	true
30921	767540478515625	5485244921875	0	false	0	false	2	true
30920	104188916015625	49289296875	0	false	0	false	8	true
30917	76775703125	5647613671875	6	true	0	false	0	false
30916	779806494140625	4696646484375	0	false	0	false	9	true
30915	611514794921875	4706919140625	2	true	0	false	7	true
30911	2.01241e+16	505071875	7	true	0	false	1	true
30910	57242822265625	486376796875	2	true	0	false	2	true
30902	86465146484375	3809717578125	0	false	9	true	10	true
30901	86969775390625	38125109375	0	false	8	true	9	true
30900	3779523046875	159690048828125	2	true	0	false	2	true
30899	3721527734375	150578720703125	3	true	0	false	8	true
30897	142048017578125	32487037109375	2	true	0	false	10	true
30896	373586484375	21049923828125	0	false	0	false	4	true
30895	373461796875	1920960546875	10	true	0	false	0	false
30893	93632080078125	3689851953125	8	true	0	false	7	true
30891	17296611328125	562824921875	0	false	1	true	4	true
30890	33901125	14415701171875	0	false	1	true	21	true
30889	3576058203125	142293916015625	0	false	0	false	3	true
30884	123922470703125	3585521484375	0	false	0	false	7	true
30883	12606169921875	37428625	1	true	0	false	0	false
30882	3887265234375	128338330078125	0	false	0	false	6	true
30881	3956165625	116579794921875	0	false	0	false	8	true
30879	10051650390625	3837784375	0	false	0	false	6	true
30877	96007763671875	347569765625	3	true	0	false	3	true
30876	3514722265625	2134155859375	0	false	0	false	2	true
30874	4050730859375	1305183984375	0	false	0	false	18	true
30873	407898515625	140519794921875	0	false	0	false	5	true
30872	45278875	717963671875	1	true	0	false	1	true
30871	448099453125	735669609375	1	true	6	true	0	false
30866	4422606640625	1215062109375	2	true	0	false	14	true
30865	441701328125	135411611328125	5	true	0	false	0	false
30859	4362267578125	155685810546875	0	false	4	true	0	false
30857	4174256640625	1227484375	5	true	0	false	4	true
30853	4264501171875	13544111328125	0	false	0	false	8	true
30846	3368.5	3500455859375	0	false	0	false	5	true
30845	22504638671875	3530812890625	0	false	0	false	10	true
30844	8622564453125	25421244140625	0	false	0	false	1	true
30843	87937021484375	26696658203125	1	true	0	false	16	true
30841	3673176025390620	339336328125	5	true	0	false	4	true
30839	8631693725585930	358673359375	0	false	0	false	18	true
30838	101999931640625	296974296875	0	false	5	true	4	true
30837	102458818359375	2835374609375	0	false	0	false	4	true
30833	109911923828125	23116732421875	0	false	0	false	6	true
30832	607972607421875	3608260546875	24	true	2	true	9	true
30831	689769140625	3516133203125	5	true	0	false	4	true
30830	513199609375	3517688671875	0	false	0	false	4	true
30826	641723388671875	2387115625	0	false	0	false	8	true
30825	73842666015625	23628005859375	1	true	0	false	6	true
30823	64406865234375	3799496875	11	true	0	false	4	true
30822	136147841796875	26475271484375	2	true	7	true	3	true
30821	130873935546875	2482989453125	0	false	5	true	4	true
30820	3986692138671870	2492278515625	0	false	0	false	13	true
30819	453618603515625	2385713671875	0	false	0	false	14	true
30817	7300408203125	27840955078125	0	false	5	true	3	true
30811	2729542724609370	26385955078125	3	true	0	false	7	true
30807	497058154296875	32030546875	0	false	0	false	6	true
30806	13213251953125	27580740234375	0	false	8	true	0	false
30805	1.91114e+16	29747443359375	0	false	0	false	12	true
30797	494599951171875	21408515625	0	false	0	false	10	true
30794	30787119140625	4330609765625	0	false	0	false	7	true
30793	1.96807e+16	443014296875	0	false	0	false	7	true
30791	4063162353515620	4408144140625	1	true	0	false	8	true
30790	366232421875	31745921875	0	false	0	false	1	true
30787	1.12299e+16	4572153125	0	false	0	false	6	true
30784	4403555859375	31875587890625	1	true	0	false	18	true
30783	4296434375	32444697265625	3	true	0	false	1	true
30781	4267031640625	337667109375	0	false	0	false	4	true
30780	411046640625	369711171875	0	false	1	true	7	true
30779	4149946875	3758886328125	8	true	0	false	5	true
30778	4799474609375	387340078125	6	true	0	false	1	true
30777	49412359375	3795976171875	7	true	0	false	1	true
30776	462572734375	381657109375	1	true	0	false	7	true
30775	450973671875	3824086328125	0	false	0	false	5	true
30774	41070125	346186953125	3	true	1	true	8	true
30769	4947029296875	3612728515625	5	true	0	false	0	false
30765	396788984375	3281969921875	0	false	0	false	6	true
30763	451832421875	3548073046875	0	false	0	false	16	true
30760	46276140625	3287939453125	1	true	0	false	12	true
30759	4719505859375	34837625	0	false	0	false	6	true
30755	39673578125	3748444140625	0	false	0	false	6	true
30753	3784148046875	3452637890625	0	false	12	true	4	true
30750	27334513671875	104771943359375	1	true	3	true	3	true
30749	259113515625	128013330078125	0	false	0	false	13	true
30745	811563232421875	32248482421875	0	false	0	false	3	true
30744	28504025390625	75758625	0	false	0	false	7	true
30743	30812482421875	74733453125	0	false	0	false	3	true
30742	27637697265625	7738159375	0	false	0	false	2	true
30739	27812884765625	742936953125	0	false	3	true	0	false
30733	4817528125	421661640625	0	false	0	false	1	true
30729	255108671875	7747078125	0	false	0	false	13	true
30727	712525341796875	18371255859375	0	false	0	false	21	true
30726	19919857421875	747199765625	1	true	0	false	6	true
30725	2220669921875	74693109375	4	true	0	false	0	false
30723	86888232421875	20384857421875	1	true	2	true	9	true
30720	131407646484375	17008490234375	0	false	0	false	5	true
30719	119661015625	17281935546875	0	false	0	false	6	true
30718	312041796875	789996796875	10	true	0	false	0	false
30717	3292605859375	78446984375	7	true	0	false	0	false
30711	21433748046875	763472890625	0	false	8	true	3	true
30707	18065431640625	763624765625	0	false	0	false	5	true
30703	20542908203125	720895234375	0	false	0	false	2	true
30700	367601640625	715584296875	0	false	0	false	23	true
30699	36150828125	723453359375	0	false	0	false	4	true
30697	25873732421875	739410859375	1	true	0	false	6	true
30692	380154921875	7728765625	3	true	0	false	13	true
30691	37053828125	774933359375	0	false	3	true	1	true
30690	3386580859375	757695546875	0	false	0	false	9	true
30687	3925113671875	7709478125	7	true	0	false	0	false
30686	1739582421875	21578099609375	0	false	0	false	2	true
30685	153692998046875	2161703515625	0	false	0	false	7	true
30684	3742525390625	754698046875	1	true	0	false	17	true
30673	4536362109375	1747612109375	0	false	3	true	0	false
30672	108062236328125	66531828125	0	false	0	false	9	true
30671	123206142578125	66928421875	1	true	0	false	9	true
30670	788144287109375	62615640625	0	false	1	true	0	false
30669	88388994140625	64688109375	0	false	0	false	5	true
30668	827357421875	719247421875	0	false	0	false	10	true
30667	10439671875	72295625	0	false	0	false	5	true
30665	747779541015625	711414921875	1	true	15	true	1	true
30662	78888544921875	689588515625	0	false	0	false	7	true
30661	652228662109375	691315859375	0	false	0	false	24	true
30657	91940087890625	679377890625	0	false	0	false	14	true
30654	48453359375	2997502734375	6	true	0	false	1	true
30653	456155234375	30244029296875	0	false	0	false	11	true
30648	1.71591e+16	64216046875	0	false	0	false	5	true
30647	2108030029296870	65712.25	4	true	0	false	0	false
30646	1.90346e+16	68290515625	0	false	0	false	8	true
30643	3920369873046870	67660375	1	true	0	false	0	false
30642	40461337890625	768493359375	0	false	0	false	4	true
30641	546340234375	77255921875	6	true	0	false	0	false
30640	143492470703125	98975166015625	0	false	0	false	11	true
30639	153523720703125	112500712890625	0	false	0	false	10	true
30637	520641015625	754216875	0	false	0	false	4	true
30636	3321271484375	6039596484375	0	false	5	true	0	false
30635	1.73019e+16	6042296484375	1	true	0	false	26	true
30634	147846533203125	613966640625	0	false	0	false	20	true
30627	483167333984375	6197423828125	1	true	1	true	17	true
30625	680507177734375	671213828125	0	false	0	false	5	true
30623	153152470703125	658366796875	7	true	0	false	1	true
30622	1685046875	125810107421875	0	false	0	false	6	true
30620	3988332763671870	570541640625	0	false	0	false	6	true
30619	1.42981e+16	571246484375	0	false	0	false	8	true
30617	116884970703125	694910859375	0	false	0	false	1	true
30615	1.07975e+16	588840078125	0	false	0	false	2	true
30609	1232694921875	780721484375	1	true	6	true	5	true
30606	2462771484375	78787390625	5	true	0	false	1	true
30605	2891888427734370	769692890625	5	true	1	true	5	true
30599	17677560546875	836800390625	0	false	0	false	3	true
30598	292534326171875	1740125390625	0	false	0	false	1	true
30597	483810400390625	17914150390625	0	false	0	false	6	true
30595	419304638671875	19867673828125	0	false	0	false	1	true
30591	681625146484375	738232109375	0	false	0	false	8	true
30590	361712890625	79352861328125	0	false	6	true	1	true
30589	3591605078125	813462109375	0	false	15	true	0	false
30587	35325	776118212890625	4	true	1	true	2	true
30585	356255078125	85147177734375	0	false	0	false	7	true
30584	36843875	104302548828125	3	true	0	false	0	false
30582	3461122265625	113974482421875	0	false	1	true	9	true
30580	3829444921875	88846572265625	0	false	0	false	5	true
30576	652330078125	14018478515625	0	false	4	true	9	true
30575	6236537109375	1437134765625	0	false	0	false	14	true
30574	23242880859375	1451233984375	0	false	0	false	10	true
30573	169228955078125	1564459375	0	false	0	false	4	true
30572	5443732421875	12177875	6	true	0	false	4	true
30570	179999765625	1572353515625	0	false	0	false	3	true
30569	197235390625	155311474609375	0	false	0	false	8	true
30567	390784912109375	1394083203125	0	false	0	false	7	true
30563	686913427734375	103005869140625	0	false	0	false	11	true
30557	5511268310546870	16429865234375	0	false	0	false	6	true
30552	479597109375	660601640625	0	false	0	false	1	true
30551	4500887109375	669688671875	0	false	0	false	12	true
30550	4697147265625	683455546875	0	false	0	false	6	true
30548	4729484375	6307478125	2	true	0	false	9	true
30545	479754921875	6177115234375	5	true	0	false	5	true
30544	16994205078125	78930265625	0	false	0	false	6	true
30543	1509400390625	772885625	0	false	2	true	10	true
30541	106748701171875	795417109375	0	false	6	true	0	false
30536	46013515625	74398271484375	0	false	0	false	11	true
30535	436155390625	8771130859375	0	false	0	false	7	true
30532	20532041015625	60881083984375	12	true	0	false	0	false
30531	20434998046875	710313818359375	13	true	0	false	0	false
30530	2605439453125	59058408203125	0	false	0	false	5	true
30529	24122564453125	494276708984375	0	false	0	false	1	true
30528	2246134765625	7806375	0	false	4	true	0	false
30527	22869412109375	889245703125	0	false	0	false	10	true
30526	2188203125	589691943359375	0	false	12	true	0	false
30514	2633401171875	295952880859375	1	true	4	true	3	true
30513	2597094921875	39741611328125	0	false	4	true	6	true
30510	469752890625	598605615234375	0	false	0	false	9	true
30509	442377890625	585601318359375	0	false	0	false	10	true
30507	4262970703125	582689697265625	8	true	0	false	0	false
30503	4776248828125	161192705078125	0	false	0	false	5	true
30502	1028684375	53108671875	0	false	0	false	12	true
30501	101158701171875	619562158203125	0	false	0	false	4	true
30499	80943603515625	753411328125	0	false	0	false	5	true
30496	3741330859375	2286988525390620	0	false	0	false	11	true
30493	4912741015625	17784484375	0	false	0	false	3	true
30492	437559765625	765470546875	0	false	0	false	22	true
30489	3110675390625	712402734375	0	false	0	false	1	true
30488	1647315185546870	376661279296875	5	true	1	true	1	true
30487	449308203125	48675078125	0	false	0	false	6	true
30483	3608580627441400	729689765625	12	true	0	false	0	false
30482	31212232421875	1.01018e+16	0	false	0	false	13	true
30481	3114031640625	124783740234375	0	false	0	false	13	true
30478	1684895263671870	2325110546875	0	false	0	false	7	true
30477	9463960571289060	239398359375	6	true	0	false	1	true
30476	126606552734375	2553609619140620	8	true	1	true	0	false
30475	117289013671875	42849033203125	8	true	0	false	0	false
30463	-1.77865e+16	748531494140625	0	false	9	true	0	false
