# Supplementary material for: A Novel Liquid Biopsy Method Based on Specific Combinations of Vesicular Markers Allows Us to Discriminate Prostate Cancer from Hyperplasia
Source: Cells. 2024 Jul 31;13(15):1286. doi: 10.3390/cells13151286 (PMC11311686; doi:10.3390/cells13151286)
Supplement: Supplementary file 1 [file cells-13-01286-s001.zip › Dataset S1-Raw data CODI BiliGeCT Prostata/Raw data CODI BiliGeCT Prostata/130223_ErbB3_ALK_IIexp_PR20-10-3__counting_scatter.xlsx]

## Sheet: 130223_ErbB3_ALK_IIexp_PR20-10-
counting parameters
radius (nm)	300
bin width (nm)	20
locs in bin threshold	1
active channels
channel name	channel reference	min	max
Channel 0	ch0	1	10000000
Channel 1	ch1	1	10000000
Channel 2	ch2	1	10000000
clusters are positive for a channel if their counts fall within min (inclusive) and max (exclusive) for that channel
	population phenotypes	number of clusters
triple positive	Channel 0, Channel 1, Channel 2	14
double positive	Channel 0, Channel 1	6
double positive	Channel 0, Channel 2	102
double positive	Channel 1, Channel 2	18
single positive	Channel 0	50
single positive	Channel 1	19
single positive	Channel 2	230
	total positive clusters	439
19 clusters were negative for every channel
all positive clusters are listed here
columns show counts and positivity for channels with thresholds switched on
to see the full data including negative clusters please export a csv from the counting histogram rather than the counting scatter plot
cluster id	centroid x (nm)	centroid y (nm)	count for Channel 0	positive for Channel 0	count for Channel 1	positive for Channel 1	count for Channel 2	positive for Channel 2
29089	30485375	6441626953125	0	false	17	true	6	true
29088	31125623046875	6351866015625	4	true	0	false	0	false
29087	31000431640625	65211953125	1	true	0	false	8	true
29086	3001574609375	6548321875	0	false	0	false	5	true
29083	36375015625	65874109375	1	true	0	false	0	false
29082	3750519140625	675571796875	0	false	0	false	9	true
29080	34653046875	6340813671875	0	false	0	false	2	true
29078	329816796875	645387421875	2	true	0	false	4	true
29077	3697781640625	635004375	4	true	0	false	1	true
29076	3649566015625	616323125	0	false	0	false	6	true
29075	3864395703125	6353426953125	0	false	4	true	3	true
29073	40655703125	64755046875	0	false	0	false	6	true
29072	406251640625	630814921875	0	false	8	true	1	true
29065	22970708984375	65720109375	1	true	0	false	3	true
29064	22177357421875	6530037109375	0	false	12	true	4	true
29061	2542951171875	63159875	1	true	0	false	9	true
29060	25192765625	646813203125	0	false	0	false	3	true
29059	3595782421875	70095734375	2	true	0	false	9	true
29058	354220625	694230859375	1	true	0	false	11	true
29057	27116669921875	68296796875	0	false	0	false	6	true
29056	2870745703125	690591328125	0	false	0	false	12	true
29053	28402921875	657121953125	1	true	0	false	9	true
29052	28538015625	6455191015625	0	false	0	false	14	true
29051	27710828125	63740640625	0	false	0	false	13	true
29048	2699480859375	6159666015625	8	true	0	false	3	true
29046	2239176171875	6361130859375	0	false	0	false	10	true
29044	32023806640625	670131640625	0	false	1	true	5	true
29040	219503046875	6032851953125	0	false	0	false	12	true
29039	450400078125	5229906640625	24	true	0	false	51	true
29038	4499165625	525630390625	21	true	0	false	85	true
29036	3424703125	68681609375	2	true	0	false	12	true
29035	3590289453125	5594503515625	1	true	0	false	6	true
29034	360386796875	545837578125	4	true	0	false	2	true
29033	3480489453125	516262734375	1	true	0	false	10	true
29032	3601583984375	507297421875	0	false	14	true	0	false
29029	350324765625	48448390625	0	false	0	false	11	true
29028	35826859375	478468203125	6	true	5	true	3	true
29026	3759030078125	5389287109375	1	true	0	false	13	true
29025	374960078125	5150141015625	5	true	0	false	1	true
29023	342766875	4907902734375	0	false	0	false	4	true
29018	3641856640625	4925063671875	0	false	0	false	11	true
29015	3855323828125	5021948828125	0	false	0	false	13	true
29014	39390140625	4986045703125	9	true	0	false	1	true
29013	2708127734375	5215596875	3	true	0	false	0	false
29012	25720908203125	531597734375	4	true	0	false	11	true
29010	3767269140625	48135609375	0	false	0	false	7	true
29008	3981405859375	5037942578125	4	true	0	false	8	true
29005	34949	576076953125	2	true	0	false	7	true
29004	3545693359375	5823230078125	10	true	0	false	0	false
29003	33380484375	5748384375	0	false	0	false	6	true
29000	41242453125	49925875	1	true	0	false	0	false
28998	388561171875	6113191796875	0	false	0	false	4	true
28997	450534921875	5188207421875	4	true	2	true	55	true
28995	1797967578125	53146734375	7	true	0	false	0	false
28994	154053271484375	5335008984375	1	true	0	false	3	true
28993	18060873046875	561759765625	0	false	0	false	9	true
28992	1886710546875	5500712890625	0	false	0	false	8	true
28990	2668761328125	55209015625	15	true	0	false	1	true
28989	330255703125	5138236328125	0	false	0	false	5	true
28983	2910173046875	495788125	4	true	1	true	3	true
28980	4095384375	473447421875	0	false	0	false	5	true
28977	3863016796875	4599191015625	0	false	0	false	8	true
28976	3885551953125	4703613671875	0	false	0	false	9	true
28973	2786585546875	5944715234375	0	false	0	false	12	true
28972	2644723046875	5923392578125	6	true	0	false	3	true
28968	28457328125	574380546875	0	false	0	false	2	true
28967	2387458203125	5732148046875	0	false	3	true	0	false
28966	2210975390625	570425390625	0	false	0	false	13	true
28963	2948628125	61443609375	0	false	0	false	7	true
28960	42542328125	614308046875	0	false	0	false	7	true
28956	19722.5	5258011328125	0	false	0	false	1	true
28955	222202265625	51260953125	5	true	0	false	7	true
28954	2127624609375	5358734375	0	false	0	false	5	true
28952	2939095703125	514198125	1	true	0	false	6	true
28949	3128458984375	75151796875	1	true	0	false	1	true
28948	335302890625	745616328125	6	true	0	false	1	true
28944	4279719921875	654105078125	0	false	0	false	9	true
28940	20463744140625	6145209375	0	false	0	false	2	true
28938	4425226953125	50292078125	0	false	8	true	1	true
28937	31563767578125	699839375	0	false	0	false	6	true
28936	32712052734375	71403953125	0	false	0	false	5	true
28934	3305878515625	72800953125	0	false	0	false	11	true
28932	4610628125	6483697265625	0	false	6	true	0	false
28929	4506735546875	5675165625	0	false	0	false	6	true
28928	4568922265625	555022890625	1	true	0	false	13	true
28924	4319092578125	5681309375	1	true	0	false	7	true
28922	29383244140625	720839609375	0	false	0	false	12	true
28919	3112688671875	4820305078125	0	false	0	false	3	true
28918	32744248046875	4930823828125	0	false	0	false	5	true
28913	13411791015625	53850625	0	false	7	true	4	true
28912	135588037109375	5551959375	0	false	0	false	11	true
28909	15313111328125	56921.75	0	false	0	false	25	true
28906	44458828125	589649375	2	true	0	false	6	true
28905	233115703125	5408683984375	0	false	0	false	8	true
28895	4210534375	53730.75	6	true	0	false	1	true
28894	4300191796875	5280891015625	0	false	0	false	13	true
28893	27651236328125	737108828125	4	true	0	false	0	false
28892	26877859375	745774453125	1	true	0	false	6	true
28890	28338548828125	75824140625	1	true	6	true	0	false
28889	401405859375	5701850390625	0	false	0	false	9	true
28888	41288921875	56482890625	1	true	0	false	17	true
28887	2524192578125	746815703125	2	true	0	false	12	true
28883	3100649609375	5707290625	1	true	0	false	12	true
28882	32115376953125	5573484375	3	true	0	false	20	true
28881	17496328125	64370.25	6	true	0	false	0	false
28880	1803212109375	6342290625	6	true	0	false	1	true
28878	4101083203125	57939015625	0	false	0	false	8	true
28875	3022649609375	53509265625	0	false	0	false	7	true
28874	31696228515625	53950953125	0	false	0	false	9	true
28870	17084041015625	6485920703125	5	true	0	false	0	false
28867	117063408203125	6209183203125	0	false	0	false	3	true
28866	135150244140625	6125544140625	0	false	11	true	0	false
28865	6225666015625	52516109375	0	false	0	false	15	true
28864	5563681640625	531305234375	0	false	0	false	7	true
28863	706522802734375	52017109375	4	true	0	false	1	true
28861	9429375	6064880859375	0	false	0	false	7	true
28859	9518154296875	5654853125	0	false	5	true	0	false
28858	107601279296875	557361484375	11	true	0	false	2	true
28857	21989126953125	333051640625	0	false	0	false	17	true
28856	2222651953125	3339616015625	0	false	0	false	20	true
28855	1605587890625	6191458984375	0	false	0	false	8	true
28854	150574892578125	6261604296875	1	true	0	false	10	true
28852	2283027734375	32209806640625	6	true	0	false	0	false
28850	746838623046875	592926484375	0	false	0	false	1	true
28848	801940966796875	57575828125	0	false	0	false	42	true
28846	893882421875	5503431640625	0	false	11	true	0	false
28842	20966859375	3342871875	0	false	0	false	7	true
28837	632092138671875	6540941796875	0	false	0	false	6	true
28836	808581494140625	6491790625	0	false	0	false	11	true
28833	92340244140625	664080390625	0	false	0	false	4	true
28832	75081357421875	661589375	0	false	0	false	9	true
28828	57511044921875	6134920703125	0	false	0	false	5	true
28826	616621630859375	64033703125	4	true	0	false	2	true
28824	640746875	51090.25	0	false	0	false	5	true
28823	1789919921875	660571875	0	false	0	false	5	true
28822	19349955078125	6518807421875	0	false	0	false	9	true
28821	29199521484375	446494140625	0	false	0	false	4	true
28820	28661703125	4365888671875	0	false	0	false	9	true
28817	2688719140625	439356875	0	false	0	false	11	true
28815	4798024609375	614290859375	3	true	0	false	4	true
28814	481592421875	6372953515625	0	false	0	false	6	true
28813	20080541015625	68821109375	0	false	0	false	6	true
28812	1972780078125	6761759375	0	false	0	false	6	true
28811	4583797265625	624090390625	4	true	0	false	3	true
28809	562272705078125	5518878125	10	true	0	false	9	true
28808	60778115234375	5653584375	0	false	0	false	5	true
28807	2816628662109370	5326642578125	0	false	0	false	2	true
28806	2983980712890620	5109631640625	7	true	0	false	2	true
28800	2525326953125	4331929296875	0	false	0	false	8	true
28799	90458857421875	6286667578125	3	true	0	false	3	true
28798	9001474609375	6400040625	5	true	0	false	8	true
28797	3375993408203120	48297828125	0	false	0	false	6	true
28796	22578017578125	478725546875	1	true	10	true	0	false
28794	28435626953125	4749853515625	0	false	0	false	5	true
28792	1.88306e+16	4852311328125	0	false	0	false	16	true
28790	3991817138671870	6505847265625	0	false	0	false	5	true
28788	2494991796875	409861640625	0	false	0	false	4	true
28782	2107626953125	70128578125	2	true	0	false	7	true
28779	131477548828125	4814053125	0	false	0	false	5	true
28778	15710310546875	47276359375	8	true	0	false	0	false
28776	17280291015625	6059414453125	6	true	0	false	1	true
28775	2310616015625	3510309375	0	false	0	false	10	true
28773	1318236572265620	581088203125	0	false	0	false	3	true
28772	6029535522460930	5543847265625	6	true	1	true	8	true
28762	3336903515625	6026721484375	0	false	0	false	4	true
28758	22806353515625	30542482421875	1	true	0	false	11	true
28757	43743265625	3543228515625	0	false	0	false	7	true
28756	4381384375	3415006640625	4	true	0	false	40	true
28755	4121577734375	355478203125	0	false	2	true	2	true
28754	4243991015625	3554480859375	0	false	0	false	7	true
28750	4492298828125	3553923828125	0	false	0	false	6	true
28748	147080283203125	455998203125	0	false	0	false	7	true
28746	23484498046875	4175349609375	5	true	0	false	0	false
28743	22280126953125	3746659765625	1	true	0	false	1	true
28742	23039140625	394354921875	7	true	0	false	0	false
28741	24763310546875	28241876953125	0	false	0	false	4	true
28740	25286837890625	275374296875	0	false	0	false	9	true
28738	22106365234375	280711640625	0	false	0	false	1	true
28737	474925625	3673593359375	0	false	0	false	9	true
28736	4683102734375	3527176171875	1	true	0	false	8	true
28735	4832421484375	58329640625	0	false	0	false	13	true
28734	4904892578125	5811228515625	2	true	0	false	6	true
28731	70352109375	4767901953125	3	true	3	true	0	false
28727	269226484375	389424921875	1	true	0	false	0	false
28725	328351640625	4242596875	0	false	0	false	8	true
28724	32584787109375	4277593359375	1	true	15	true	1	true
28722	19882255859375	3047476171875	0	false	2	true	8	true
28721	26282083984375	3634936328125	0	false	0	false	4	true
28720	2766110546875	3668403125	4	true	0	false	0	false
28719	23523802734375	4578751953125	1	true	7	true	2	true
28716	4747215234375	5542437109375	0	false	0	false	2	true
28715	44912765625	30923306640625	0	false	0	false	6	true
28714	462199140625	3019896875	0	false	6	true	2	true
28710	4810324609375	3430980859375	4	true	0	false	5	true
28708	3759284765625	37897796875	0	false	0	false	1	true
28707	3934911328125	3890953515625	1	true	0	false	5	true
28706	386965234375	380528671875	5	true	0	false	0	false
28704	2951595703125	37825453125	0	false	0	false	2	true
28700	4446305078125	315029140625	4	true	0	false	0	false
28699	16269537109375	406955234375	0	false	0	false	2	true
28698	1633843359375	4141662890625	1	true	0	false	8	true
28697	122710986328125	4205161328125	2	true	0	false	7	true
28696	132644912109375	4192581640625	0	false	0	false	12	true
28693	16982111328125	4593532421875	0	false	0	false	10	true
28692	18101943359375	4844668359375	1	true	0	false	6	true
28688	1542796875	3921509375	0	false	7	true	0	false
28686	20669744140625	4720084375	4	true	0	false	3	true
28682	378280390625	40021484375	0	false	0	false	9	true
28678	40395921875	37342046875	0	false	8	true	0	false
28671	26319697265625	4870534765625	0	false	0	false	4	true
28669	4364896484375	4541237109375	0	false	1	true	2	true
28668	479290625	4710783203125	1	true	0	false	5	true
28667	1635760546875	29476033203125	0	false	0	false	4	true
28666	14957603515625	2968669921875	0	false	0	false	4	true
28665	19661138671875	4173387890625	0	false	0	false	1	true
28660	16479791015625	2607409375	1	true	0	false	8	true
28658	692929150390625	450128671875	0	false	0	false	6	true
28655	3081931640625	7822628125	12	true	1	true	6	true
28654	31731162109375	772726875	0	false	0	false	12	true
28652	354588046875	4118082421875	0	false	0	false	3	true
28651	11989755859375	373969453125	0	false	2	true	7	true
28650	117402958984375	39216859375	0	false	6	true	0	false
28641	45078.75	404552890625	0	false	0	false	4	true
28640	476282421875	39925765625	1	true	3	true	1	true
28634	256586484375	707362265625	4	true	0	false	0	false
28632	2597459765625	25202533203125	0	false	0	false	2	true
28631	4743734375	3850698046875	0	false	0	false	3	true
28627	385278046875	4167559375	11	true	0	false	0	false
28626	3990303515625	4284146875	0	false	0	false	4	true
28623	4220186328125	37848390625	1	true	0	false	8	true
28622	4118705859375	399759453125	0	false	0	false	5	true
28619	3344241796875	2669133203125	6	true	0	false	0	false
28618	32008705078125	26707880859375	0	false	0	false	9	true
28612	3627844140625	421159921875	0	false	0	false	9	true
28611	35838.75	4442098828125	0	false	0	false	9	true
28608	4284871484375	44467796875	1	true	0	false	3	true
28607	312308203125	22699619140625	8	true	0	false	1	true
28606	30666521484375	22872275390625	5	true	0	false	0	false
28605	641300732421875	695070859375	5	true	0	false	0	false
28604	768966943359375	68760421875	0	false	0	false	5	true
28599	15274087890625	3676706640625	0	false	0	false	11	true
28598	17136353515625	3605002734375	0	false	0	false	9	true
28597	3327969921875	3411501171875	0	false	0	false	8	true
28596	344507109375	354217890625	0	false	0	false	8	true
28595	3854503515625	3453133984375	0	false	0	false	6	true
28594	3717237109375	3293224609375	0	false	0	false	5	true
28591	32156890625	331199375	0	false	0	false	8	true
28590	3300965625	3282979296875	0	false	0	false	16	true
28587	37574.75	28678921875	0	false	0	false	6	true
28586	3693962890625	2801876953125	0	false	5	true	0	false
28585	3947562890625	2839803125	0	false	0	false	10	true
28582	32558650390625	3563014453125	0	false	0	false	7	true
28581	285672578125	3344020703125	0	false	0	false	10	true
28580	3016940234375	3405203515625	0	false	0	false	10	true
28578	3206433984375	318327265625	3	true	0	false	1	true
28575	28569615234375	258561875	0	false	0	false	4	true
28571	314020703125	28693638671875	4	true	0	false	0	false
28570	3028444921875	2926679296875	4	true	1	true	2	true
28568	28770326171875	30764962890625	0	false	0	false	5	true
28564	3647888671875	29659263671875	8	true	0	false	1	true
28562	41142796875	32628447265625	1	true	0	false	1	true
28556	13147244140625	31385875	0	false	0	false	9	true
28554	4276490625	26641359375	1	true	0	false	5	true
28551	3863779296875	21126681640625	0	false	0	false	13	true
28550	39332984375	20229169921875	0	false	0	false	12	true
28549	4722075390625	49308140625	0	false	0	false	8	true
28548	48026359375	4790331640625	0	false	0	false	7	true
28547	4558461328125	4741276171875	5	true	0	false	7	true
28546	450262265625	46261015625	2	true	0	false	10	true
28545	49127	465729140625	4	true	0	false	2	true
28539	201308828125	226249140625	0	false	9	true	0	false
28538	21067546875	2299495703125	5	true	0	false	0	false
28536	3687841015625	23770548828125	14	true	0	false	4	true
28533	152791181640625	22665515625	0	false	0	false	10	true
28532	1738205859375	222604765625	7	true	0	false	2	true
28531	22157267578125	24062150390625	0	false	0	false	5	true
28528	49515515625	4125415625	0	false	0	false	16	true
28523	4485262109375	2566705859375	0	false	3	true	2	true
28522	4411780078125	247709296875	6	true	0	false	2	true
28520	436960234375	2854119140625	3	true	0	false	6	true
28516	26982830078125	30832919921875	6	true	0	false	3	true
28509	417736796875	17184431640625	0	false	3	true	10	true
28508	40858359375	159607529296875	1	true	0	false	10	true
28506	4325289453125	166920390625	0	false	0	false	7	true
28503	4873744140625	276247734375	0	false	0	false	7	true
28498	105907705078125	4515787109375	0	false	0	false	3	true
28496	1947975390625	497403984375	0	false	0	false	9	true
28493	1117478125	744699375	11	true	1	true	22	true
28492	121057314453125	743069296875	6	true	0	false	0	false
28491	16993634765625	708261484375	1	true	22	true	4	true
28490	16563533203125	714443515625	3	true	0	false	8	true
28489	136623720703125	727466171875	3	true	0	false	2	true
28488	157897939453125	70620953125	5	true	0	false	9	true
28486	16472560546875	724566640625	0	false	0	false	7	true
28481	9777609375	692907578125	0	false	0	false	8	true
28480	941544921875	690254375	2	true	0	false	11	true
28477	36077328125	139714267578125	6	true	0	false	1	true
28476	3560392578125	134072490234375	0	false	0	false	12	true
28475	104744970703125	694284296875	0	false	0	false	9	true
28473	36388.5	17913845703125	0	false	0	false	5	true
28472	3780114453125	16463376953125	1	true	0	false	2	true
28471	347270078125	147935830078125	0	false	3	true	3	true
28461	117044931640625	771169375	0	false	0	false	5	true
28460	120829853515625	7616884375	3	true	0	false	0	false
28456	13898568359375	750330859375	0	false	0	false	7	true
28452	49229453125	5161913671875	0	false	0	false	5	true
28451	30356826171875	1686396875	0	false	0	false	9	true
28450	304863359375	1521551171875	0	false	0	false	38	true
28449	31789978515625	166779765625	0	false	0	false	7	true
28446	2858145703125	17453451171875	4	true	0	false	1	true
28444	3309219921875	17058630859375	10	true	0	false	0	false
28442	20337537109375	18905296875	0	false	0	false	7	true
28438	1570220703125	338956015625	0	false	0	false	5	true
28437	33160828125	39630390625	9	true	0	false	0	false
28435	40495484375	69672640625	4	true	0	false	0	false
28434	421786171875	708304140625	4	true	0	false	0	false
28430	19777685546875	76564046875	6	true	0	false	0	false
28429	650234912109375	770358125	8	true	0	false	0	false
28428	887322265625	772154765625	0	false	0	false	9	true
28427	20816322265625	747123203125	1	true	0	false	7	true
28426	22606001953125	758876875	1	true	0	false	1	true
28423	3813288330078120	742157109375	1	true	0	false	9	true
28422	526156201171875	725505390625	1	true	1	true	1	true
28417	401991171875	759129921875	0	false	0	false	9	true
28416	3775590234375	75431671875	1	true	0	false	7	true
28414	166246953125	780899921875	1	true	0	false	1	true
28412	359262421875	744359921875	5	true	1	true	9	true
28410	4228464453125	774943359375	4	true	0	false	2	true
28406	165564296875	4987973828125	0	false	0	false	9	true
28402	47113546875	428030234375	1	true	0	false	2	true
28401	14781625	27973935546875	1	true	0	false	6	true
28400	144473388671875	26630908203125	2	true	4	true	0	false
28399	432678203125	20199404296875	0	false	0	false	9	true
28398	43660671875	19977578125	4	true	1	true	0	false
28396	42593546875	2011724609375	5	true	0	false	0	false
28391	454680390625	224309453125	4	true	0	false	0	false
28387	3431100390625	2929227734375	0	false	0	false	3	true
28385	10535701171875	27543818359375	3	true	0	false	1	true
28383	1662693359375	128472958984375	0	false	0	false	1	true
28382	16876908203125	146385009765625	0	false	0	false	8	true
28380	108693974609375	5163762890625	0	false	0	false	4	true
28379	193811484375	122638935546875	0	false	0	false	7	true
28378	21025216796875	125375927734375	0	false	0	false	3	true
28376	17654451171875	109396220703125	0	false	0	false	6	true
28373	115961669921875	241564296875	0	false	0	false	4	true
28372	13313876953125	24848193359375	4	true	1	true	2	true
28370	12929279296875	23293529296875	6	true	0	false	0	false
28368	980086328125	2507212890625	9	true	0	false	0	false
28367	233716796875	14223515625	4	true	0	false	2	true
28366	237170546875	152823701171875	3	true	0	false	10	true
28365	14239134765625	108929814453125	0	false	4	true	0	false
28364	149668798828125	99358896484375	0	false	0	false	12	true
28361	2660050390625	14666669921875	1	true	0	false	9	true
28360	25537060546875	14538607421875	0	false	0	false	7	true
28358	2144855078125	153320087890625	0	false	0	false	4	true
28356	13704859375	21517693359375	0	false	0	false	6	true
28352	84363828125	2451809375	0	false	0	false	11	true
28350	900344921875	2356973828125	3	true	1	true	0	false
28348	19545453125	1715395703125	0	false	0	false	4	true
28345	2607457421875	125464794921875	0	false	0	false	4	true
28344	25102009765625	101505048828125	0	false	0	false	6	true
28339	90931201171875	2155412109375	5	true	0	false	0	false
28330	28189158203125	4093398046875	0	false	0	false	13	true
28328	2573084375	780399609375	14	true	0	false	0	false
28324	1340865234375	5162097265625	7	true	0	false	1	true
28323	60734501953125	41933296875	0	false	0	false	6	true
28322	352572900390625	4010053515625	1	true	0	false	0	false
28321	3320015234375	200723828125	0	false	0	false	9	true
28320	3444278125	22606390625	0	false	0	false	4	true
28316	2834905517578120	4122305859375	0	false	0	false	8	true
28311	2956250390625	11770162109375	0	false	0	false	2	true
28310	31147853515625	1144909765625	0	false	8	true	0	false
28309	56978896484375	79016734375	15	true	0	false	0	false
28308	503391650390625	79225359375	7	true	0	false	0	false
28301	85856611328125	360475625	10	true	0	false	0	false
28300	113548974609375	3498790234375	0	false	6	true	1	true
28299	467526640625	693264921875	0	false	5	true	1	true
28298	4622765234375	687109921875	0	false	8	true	0	false
28296	4529658984375	69486453125	14	true	0	false	0	false
28291	3951961328125	120723720703125	10	true	0	false	0	false
28290	3947736328125	120201474609375	10	true	0	false	0	false
28289	3780143359375	10683478515625	0	false	0	false	5	true
28285	4753637890625	202862734375	0	false	0	false	8	true
28284	476388671875	22680142578125	0	false	0	false	5	true
28281	372235791015625	323958984375	0	false	0	false	7	true
28280	625048095703125	328568203125	0	false	0	false	12	true
28278	46413642578125	29789701171875	14	true	0	false	2	true
28277	3201231201171870	3430158203125	0	false	0	false	4	true
28275	2040346923828120	27072427734375	0	false	0	false	1	true
28268	8454287109375	4107418359375	0	false	0	false	6	true
28266	7467203369140620	1962946875	0	false	0	false	7	true
28260	29205029296875	3720569140625	0	false	0	false	3	true
28258	145046728515625	664773671875	0	false	0	false	6	true
28256	1567185546875	207185390625	0	false	0	false	6	true
28255	4936388671875	67759046875	0	false	0	false	21	true
28254	49176640625	66201125	0	false	0	false	40	true
28251	69732626953125	18708556640625	0	false	0	false	1	true
28248	7913279296875	2840944921875	0	false	0	false	1	true
28246	138286201171875	1793740234375	0	false	0	false	1	true
28244	35513212890625	76040515625	0	false	0	false	7	true
28242	1.59528e+16	17233361328125	0	false	0	false	11	true
28239	27261525390625	1043999755859370	0	false	0	false	7	true
28238	28157140625	295247021484375	6	true	0	false	0	false
28237	2549380078125	556020263671875	0	false	0	false	4	true
28236	25631466796875	36193935546875	0	false	5	true	8	true
28232	2988501171875	217487255859375	0	false	0	false	7	true
28231	22071591796875	651948193359375	0	false	6	true	0	false
28230	226966640625	53842861328125	0	false	0	false	10	true
28228	19746369140625	775176904296875	0	false	4	true	0	false
28222	100429228515625	15225603515625	0	false	0	false	3	true
28220	4543848828125	87632744140625	7	true	0	false	2	true
28219	4833292578125	1272237890625	2	true	0	false	4	true
28218	462734453125	12735037109375	0	false	0	false	5	true
28212	2340673828125	772086015625	0	false	0	false	6	true
28211	452343359375	74719765625	0	false	0	false	8	true
28208	501884912109375	15042921875	0	false	0	false	4	true
28207	4090991015625	1.95509e+16	0	false	0	false	7	true
28206	4252983203125	33374111328125	0	false	0	false	8	true
28203	83537392578125	742500830078125	0	false	0	false	10	true
28202	822358984375	5588701171875	0	false	0	false	7	true
28200	689102685546875	2409710205078120	0	false	0	false	12	true
28196	878006640625	1091417578125	0	false	0	false	2	true
28194	3511932421875	465622265625	0	false	0	false	10	true
28189	168350732421875	773008837890625	0	false	0	false	8	true
28188	2476914794921870	793837548828125	21	true	0	false	0	false
28186	3066706237792960	1053054296875	0	false	0	false	4	true
28182	2067105078125	1.58685e+16	0	false	0	false	12	true
28174	110650185546875	2530266357421870	70	true	0	false	0	false
28172	1.45848e+16	560083349609375	0	false	11	true	0	false
28171	463680703125	3292094482421870	18	true	0	false	0	false
28170	4547387890625	33998251953125	0	false	0	false	11	true
28168	4608659765625	549401123046875	0	false	0	false	4	true
28166	4549686328125	1.35541e+16	0	false	0	false	10	true
28162	156754482421875	3059528076171870	0	false	4	true	0	false
28161	4864382421875	75367	8	true	0	false	0	false
28160	4776063671875	760378515625	0	false	0	false	11	true
28159	4881641796875	776936875	0	false	0	false	7	true
28158	49372734375	77304859375	0	false	5	true	0	false
28152	5965611572265620	794114453125	0	false	0	false	10	true
