# Supplementary material for: A Novel Liquid Biopsy Method Based on Specific Combinations of Vesicular Markers Allows Us to Discriminate Prostate Cancer from Hyperplasia
Source: Cells. 2024 Jul 31;13(15):1286. doi: 10.3390/cells13151286 (PMC11311686; doi:10.3390/cells13151286)
Supplement: Supplementary file 1 [file cells-13-01286-s001.zip › Dataset S1-Raw data CODI BiliGeCT Prostata/Raw data CODI BiliGeCT Prostata/130223_ErbB3_ALK_IIexp_PR20-10__counting_scatter.xlsx]

## Sheet: 130223_ErbB3_ALK_IIexp_PR20-10_
counting parameters
radius (nm)	300
bin width (nm)	20
locs in bin threshold	1
active channels
channel name	channel reference	min	max
Channel 0	ch0	1	10000000
Channel 1	ch1	1	10000000
Channel 2	ch2	1	10000000
clusters are positive for a channel if their counts fall within min (inclusive) and max (exclusive) for that channel
	population phenotypes	number of clusters
triple positive	Channel 0, Channel 1, Channel 2	36
double positive	Channel 0, Channel 1	19
double positive	Channel 0, Channel 2	136
double positive	Channel 1, Channel 2	15
single positive	Channel 0	74
single positive	Channel 1	21
single positive	Channel 2	111
	total positive clusters	412
22 clusters were negative for every channel
all positive clusters are listed here
columns show counts and positivity for channels with thresholds switched on
to see the full data including negative clusters please export a csv from the counting histogram rather than the counting scatter plot
cluster id	centroid x (nm)	centroid y (nm)	count for Channel 0	positive for Channel 0	count for Channel 1	positive for Channel 1	count for Channel 2	positive for Channel 2
28637	2053546875	576683515625	0	false	0	false	9	true
28636	1793077392578120	591390078125	2	true	0	false	5	true
28635	2592453125	5713207421875	1	true	0	false	12	true
28634	3848304931640620	5642912109375	0	false	0	false	3	true
28633	1684759521484370	6093790625	1	true	0	false	3	true
28629	41822060546875	5754014453125	0	false	3	true	5	true
28628	538081201171875	5773161328125	15	true	1	true	10	true
28625	1657587158203120	466133828125	1	true	0	false	11	true
28624	2509124755859370	4639603515625	0	false	14	true	0	false
28622	133517822265625	4781394140625	0	false	0	false	7	true
28619	46920810546875	6073076171875	6	true	0	false	0	false
28617	7423009765625	5835613671875	0	false	0	false	7	true
28616	816396142578125	5810684765625	0	false	0	false	6	true
28614	794546435546875	596749296875	1	true	0	false	11	true
28611	1965759033203120	4985313671875	1	true	0	false	13	true
28610	2416164306640620	5044508984375	0	false	0	false	5	true
28609	3230671142578120	4454876171875	3	true	0	false	8	true
28608	2312534423828120	4505539453125	1	true	0	false	13	true
28605	9165595703125	534496328125	1	true	0	false	1	true
28604	7963533325195310	5209989453125	5	true	0	false	1	true
28603	92787841796875	5027045703125	8	true	0	false	1	true
28601	477754931640625	52130234375	5	true	0	false	6	true
28600	517174609375	4997264453125	3	true	0	false	16	true
28599	231419091796875	5399016015625	2	true	0	false	11	true
28594	308066943359375	6379240234375	2	true	0	false	1	true
28590	516698095703125	476511875	0	false	0	false	14	true
28587	13569365234375	56179859375	4	true	0	false	11	true
28586	136636220703125	5412609375	0	false	0	false	16	true
28585	12588947265625	509438046875	0	false	0	false	12	true
28584	123019833984375	510838671875	0	false	1	true	26	true
28583	7006681640625	4762822265625	1	true	0	false	14	true
28582	780308544921875	465162578125	1	true	0	false	14	true
28580	110298828125	5095579296875	1	true	5	true	1	true
28579	731206103515625	5354296875	0	false	0	false	13	true
28578	77986455078125	5112562109375	1	true	0	false	7	true
28577	140711630859375	5189955859375	1	true	0	false	15	true
28574	136244287109375	5073890625	0	false	0	false	9	true
28573	10514517578125	49694078125	0	false	0	false	9	true
28572	84573876953125	4933160546875	0	false	0	false	12	true
28570	86473515625	536267109375	1	true	0	false	10	true
28566	1057874609375	5191338671875	0	false	0	false	7	true
28562	5887373046875	5539540625	0	false	0	false	5	true
28561	98056875	4703134375	6	true	0	false	1	true
28558	145547490234375	4944740234375	1	true	0	false	7	true
28553	15014763671875	4656399609375	0	false	0	false	6	true
28552	1277544140625	4712764453125	7	true	0	false	0	false
28550	1319206640625	517180390625	0	false	10	true	1	true
28548	16096890625	4859666015625	1	true	4	true	6	true
28547	107150927734375	651934765625	1	true	3	true	0	false
28546	11500017578125	6402109375	1	true	0	false	9	true
28544	11722720703125	629284609375	7	true	0	false	2	true
28542	1756326953125	47808640625	10	true	0	false	5	true
28540	101618212890625	6309112890625	1	true	3	true	4	true
28538	779891162109375	6619490625	1	true	0	false	3	true
28534	100817919921875	6003370703125	0	false	0	false	9	true
28533	92546513671875	745665546875	1	true	0	false	0	false
28532	1018625390625	733188203125	0	false	0	false	6	true
28531	1003312109375	550223046875	2	true	0	false	5	true
28530	1088973828125	56372453125	6	true	1	true	10	true
28529	79679794921875	680061484375	0	false	0	false	2	true
28528	784873681640625	6968353125	2	true	0	false	7	true
28527	54135986328125	680500546875	3	true	0	false	10	true
28526	499468408203125	67069828125	7	true	0	false	3	true
28524	41123330078125	686204921875	1	true	0	false	10	true
28523	168789453125	5716530078125	1	true	0	false	8	true
28522	151529287109375	58402640625	1	true	15	true	2	true
28518	237298095703125	65390171875	2	true	0	false	2	true
28516	798148876953125	730100703125	0	false	8	true	1	true
28514	92811474609375	676005859375	1	true	0	false	7	true
28512	93885615234375	703300234375	12	true	0	false	0	false
28510	6044	71625421875	1	true	0	false	0	false
28507	87953212890625	2715289453125	1	true	0	false	4	true
28506	7503767578125	288998828125	2	true	2	true	12	true
28505	186255703125	4462282421875	4	true	0	false	0	false
28504	17879873046875	4342500390625	5	true	0	false	1	true
28501	22372140625	5778509765625	1	true	9	true	1	true
28500	217827109375	576136015625	0	false	0	false	11	true
28498	10440169921875	713181328125	5	true	0	false	12	true
28496	569707080078125	28347287109375	2	true	1	true	3	true
28494	22943189453125	58353703125	3	true	0	false	73	true
28492	830048828125	6161142578125	6	true	7	true	10	true
28491	16975470703125	421947734375	1	true	0	false	8	true
28490	18262796875	4088698046875	0	false	10	true	8	true
28486	3789691650390620	710778125	0	false	0	false	1	true
28479	26164224609375	6054664453125	4	true	3	true	10	true
28478	259030390625	5986243359375	4	true	0	false	12	true
28474	26617548828125	6086878515625	11	true	0	false	0	false
28473	137222216796875	725126640625	1	true	0	false	12	true
28472	143154833984375	72884640625	3	true	0	false	10	true
28466	116571787109375	69166609375	2	true	4	true	0	false
28462	135014375	742140390625	1	true	1	true	6	true
28461	596207275390625	4032523046875	3	true	0	false	3	true
28458	22580330078125	6061844921875	0	false	0	false	9	true
28452	12317482421875	73404375	0	false	0	false	7	true
28450	9471917114257810	709632265625	2	true	0	false	6	true
28449	18954841796875	5623890234375	0	false	0	false	17	true
28448	18194951171875	5548943359375	5	true	0	false	8	true
28447	1740465625	5359678125	0	false	0	false	9	true
28446	16754640625	5297944921875	3	true	4	true	7	true
28444	8465869140625	25331298828125	2	true	0	false	12	true
28438	2360485546875	6466780078125	1	true	0	false	0	false
28437	16187056640625	71128171875	0	false	0	false	6	true
28434	11841232421875	761178515625	0	false	0	false	8	true
28433	101128505859375	779854140625	1	true	0	false	4	true
28432	83558544921875	7901921875	4	true	1	true	0	false
28428	22124591796875	6291187109375	0	false	0	false	2	true
28422	26752728515625	66056828125	3	true	0	false	0	false
28419	585941064453125	769583671875	0	false	8	true	8	true
28418	589477978515625	76991875	1	true	10	true	6	true
28416	555455126953125	4414186328125	3	true	0	false	8	true
28413	20177958984375	655640703125	3	true	0	false	4	true
28412	2116226953125	68077765625	1	true	0	false	6	true
28410	9993337890625	4297071484375	0	false	0	false	2	true
28409	105113427734375	3851549609375	4	true	1	true	7	true
28408	11499515625	3838019921875	4	true	0	false	0	false
28407	107699384765625	3753430859375	4	true	0	false	11	true
28404	11834845703125	3707815625	7	true	0	false	0	false
28400	462973291015625	7815134375	10	true	0	false	2	true
28399	87995791015625	3860597265625	1	true	0	false	9	true
28398	9369525390625	373504609375	0	false	20	true	2	true
28394	1707659375	679821875	0	false	0	false	1	true
28392	11897478515625	4069272265625	0	false	1	true	0	false
28391	120191748046875	4356937109375	0	false	8	true	0	false
28388	9347009765625	4061619921875	2	true	0	false	1	true
28387	163463916015625	6340198828125	1	true	4	true	0	false
28386	150787587890625	6509844921875	5	true	0	false	2	true
28385	13882771484375	39093640625	2	true	0	false	0	false
28383	3056220458984370	76851203125	14	true	1	true	0	false
28377	20241203125	5945630078125	1	true	0	false	2	true
28376	185001796875	5964901953125	2	true	0	false	4	true
28372	197799296875	6086335546875	5	true	0	false	1	true
28364	134670390625	445083046875	6	true	0	false	0	false
28363	19672494140625	722504140625	1	true	0	false	14	true
28362	17773189453125	7450521875	0	false	0	false	3	true
28361	22490251953125	733004921875	5	true	0	false	5	true
28359	1639515234375	7907246875	0	false	0	false	7	true
28358	18273427734375	7763934375	5	true	9	true	0	false
28356	2219925390625	70446484375	1	true	0	false	10	true
28355	90219775390625	33278890625	0	false	0	false	8	true
28354	9446546875	32101802734375	0	false	0	false	16	true
28346	256255546875	70955578125	2	true	0	false	1	true
28344	29016474609375	718088828125	0	false	3	true	0	false
28341	24962927734375	746303671875	0	false	0	false	5	true
28340	2367442578125	777101796875	16	true	0	false	0	false
28337	420796533203125	2318919921875	0	false	0	false	7	true
28336	585513037109375	225545546875	1	true	5	true	16	true
28334	20733779296875	23001484375	1	true	0	false	10	true
28333	8223208984375	147977939453125	0	false	0	false	17	true
28332	83140029296875	14440994140625	0	false	0	false	11	true
28330	755339453125	14602259765625	6	true	0	false	3	true
28329	67633935546875	23867994140625	0	false	0	false	6	true
28328	58939033203125	25147873046875	12	true	0	false	0	false
28324	2640190185546870	2122885546875	1	true	0	false	5	true
28323	123628115234375	2336144921875	4	true	1	true	1	true
28322	12147859375	2421508203125	0	false	0	false	7	true
28320	49696884765625	21595138671875	4	true	0	false	8	true
28319	632677734375	145441689453125	1	true	0	false	8	true
28317	454934765625	132398115234375	0	false	0	false	20	true
28315	195820703125	17631189453125	11	true	0	false	2	true
28314	198202421875	16523166015625	11	true	0	false	0	false
28313	126670029296875	1586809765625	0	false	0	false	8	true
28312	129375029296875	16887630859375	0	false	0	false	9	true
28311	179616796875	187474140625	2	true	0	false	0	false
28309	14993099609375	2184894921875	0	false	6	true	0	false
28308	150103974609375	22831958984375	12	true	0	false	0	false
28307	161794091796875	1996666796875	0	false	0	false	12	true
28305	1801812109375	33144046875	0	false	0	false	12	true
28304	18337015625	32043544921875	0	false	0	false	13	true
28300	180609609375	34159234375	0	false	0	false	11	true
28298	19195935546875	334933515625	7	true	0	false	7	true
28296	19566251953125	153346962890625	4	true	0	false	2	true
28295	131760888671875	2500796484375	0	false	0	false	10	true
28292	23707955078125	5263652734375	10	true	0	false	0	false
28290	11428220703125	19164796875	0	false	0	false	1	true
28288	161660068359375	23437001953125	0	false	3	true	2	true
28286	2048738671875	54279796875	1	true	0	false	10	true
28284	640826904296875	25191345703125	0	false	0	false	9	true
28280	26194826171875	50815875	0	false	9	true	0	false
28276	210171015625	3300123046875	2	true	0	false	7	true
28272	101281396484375	153349169921875	1	true	0	false	8	true
28269	1491508203125	27179701171875	1	true	0	false	11	true
28268	141776611328125	2647909375	3	true	0	false	3	true
28267	128553544921875	2697773046875	0	false	2	true	22	true
28265	15815931640625	126278388671875	5	true	0	false	0	false
28264	17587453125	129032294921875	0	false	0	false	7	true
28258	16883076171875	15000943359375	2	true	0	false	0	false
28257	132986474609375	32375859375	1	true	3	true	10	true
28256	152378740234375	3240451171875	1	true	0	false	0	false
28253	153448017578125	291682734375	6	true	11	true	82	true
28252	1656895703125	30647515625	0	false	0	false	8	true
28251	3659370849609370	2998282421875	0	false	0	false	13	true
28250	1962382080078120	348307421875	1	true	0	false	0	false
28244	136818369140625	20335697265625	0	false	0	false	10	true
28229	20718544921875	7365509375	1	true	0	false	6	true
28228	3843593994140620	745226484375	11	true	0	false	1	true
28222	2322542236328120	1859933984375	1	true	0	false	15	true
28220	13978904296875	77611875	2	true	1	true	85	true
28218	85292734375	2240527734375	0	false	0	false	7	true
28216	1090811279296870	31166515625	2	true	0	false	13	true
28215	2220437109375	2738429296875	0	false	0	false	4	true
28214	21985166015625	28949537109375	1	true	0	false	0	false
28213	2030981640625	2994164453125	3	true	0	false	1	true
28211	2007434375	25784927734375	0	false	0	false	11	true
28210	2093123046875	24641431640625	1	true	5	true	0	false
28208	12007244140625	671579453125	0	false	0	false	5	true
28201	20266125	4899434765625	1	true	0	false	6	true
28200	19904328125	4779444921875	8	true	0	false	4	true
28199	22375328125	4269924609375	1	true	0	false	0	false
28198	2324638671875	402723359375	5	true	0	false	0	false
28196	25256478515625	4314591015625	2	true	0	false	0	false
28195	242967265625	390410234375	1	true	0	false	2	true
28192	21350251953125	48128796875	0	false	0	false	11	true
28190	23071751953125	370238984375	2	true	0	false	12	true
28188	21201603515625	4646021484375	5	true	0	false	0	false
28187	189373359375	382159140625	4	true	0	false	0	false
28184	23743978515625	24712482421875	2	true	0	false	6	true
28179	3680797265625	57313375	3	true	0	false	0	false
28178	3587993359375	560876484375	1	true	1	true	12	true
28176	3575403125	6276370703125	1	true	6	true	0	false
28173	3156883203125	6389811328125	14	true	0	false	1	true
28168	27664263671875	5526313671875	0	false	0	false	4	true
28165	31853482421875	5682542578125	1	true	0	false	0	false
28159	29116955078125	689435859375	7	true	0	false	0	false
28156	3799173828125	529571796875	1	true	0	false	9	true
28154	2579716015625	5654498046875	3	true	0	false	1	true
28151	15419208984375	16403142578125	0	false	0	false	14	true
28150	5986704711914060	165714375	0	false	16	true	0	false
28148	2398570068359370	1567834375	0	false	0	false	8	true
28146	2468448974609370	145019140625	0	false	0	false	4	true
28142	25505681640625	785743984375	5	true	1	true	0	false
28140	200020703125	784116796875	6	true	0	false	0	false
28139	41481611328125	100232021484375	0	false	0	false	4	true
28138	1.9112e+16	110343115234375	1	true	0	false	8	true
28134	3475953857421870	17639419921875	0	false	0	false	11	true
28132	1679955322265620	78549578125	0	false	0	false	6	true
28131	2563799609375	4870670703125	16	true	0	false	0	false
28130	265070859375	4590587890625	13	true	0	false	1	true
28129	72577724609375	18361537109375	13	true	0	false	4	true
28126	23622302734375	459001875	1	true	3	true	2	true
28122	20774970703125	5178131640625	8	true	3	true	20	true
28120	116642333984375	143651416015625	0	false	0	false	6	true
28119	22378052734375	766530859375	4	true	0	false	1	true
28117	3993803515625	6437893359375	6	true	0	false	0	false
28116	39946390625	6479985546875	4	true	0	false	0	false
28115	401292109375	6284678125	2	true	0	false	10	true
28113	422832109375	65932203125	6	true	0	false	0	false
28111	406361953125	5486174609375	2	true	0	false	11	true
28110	4157862890625	5710348828125	1	true	0	false	6	true
28106	4565518359375	5620052734375	8	true	0	false	0	false
28103	18514974609375	96975966796875	6	true	0	false	0	false
28102	200459296875	118535615234375	1	true	0	false	8	true
28098	19484986328125	217959765625	2	true	0	false	1	true
28096	42556859375	6139088671875	6	true	0	false	0	false
28095	33644421875	26645794921875	3	true	0	false	16	true
28094	33264140625	25813970703125	7	true	3	true	11	true
28093	339520234375	27412990234375	1	true	0	false	49	true
28092	343569375	2671365234375	6	true	0	false	0	false
28088	332396484375	22930328125	1	true	4	true	0	false
28087	288360703125	2910030859375	1	true	0	false	25	true
28085	292259453125	348436015625	15	true	0	false	3	true
28084	294546328125	34869.75	14	true	0	false	2	true
28082	27440001953125	3240690234375	0	false	4	true	0	false
28081	30197888671875	264810625	0	false	0	false	15	true
28080	30106677734375	276730859375	5	true	0	false	2	true
28078	27488529296875	349295546875	0	false	0	false	10	true
28074	3513610546875	54373921875	0	false	14	true	0	false
28069	29599912109375	3689871484375	0	false	0	false	10	true
28068	28232599609375	3740146875	10	true	0	false	0	false
28064	261576171875	29141380859375	0	false	0	false	8	true
28061	230865546875	16533220703125	0	false	3	true	3	true
28060	23806455078125	17209259765625	0	false	0	false	8	true
28058	381926484375	567161640625	0	false	13	true	0	false
28057	25119994140625	154129892578125	7	true	8	true	0	false
28056	24880513671875	145001748046875	6	true	0	false	0	false
28052	25461943359375	130215419921875	7	true	0	false	0	false
28051	27229806640625	109743388671875	5	true	0	false	6	true
28050	25370865234375	108557373046875	0	false	0	false	13	true
28048	26601060546875	92229580078125	0	false	0	false	9	true
28046	28756587890625	97874208984375	0	false	0	false	6	true
28043	2208628125	96004111328125	0	false	0	false	13	true
28042	23613931640625	810824169921875	0	false	0	false	1	true
28039	27836525390625	16358890625	1	true	0	false	9	true
28036	3118821875	17376693359375	8	true	0	false	7	true
28035	2244628515625	20342400390625	1	true	0	false	0	false
28031	31950275390625	67892390625	3	true	0	false	10	true
28030	312423984375	692848203125	1	true	9	true	0	false
28029	32095451171875	735040234375	4	true	0	false	19	true
28028	3190685546875	718190625	8	true	0	false	2	true
28024	30798275390625	74327984375	9	true	0	false	1	true
28023	354980390625	72908828125	6	true	0	false	0	false
28022	3424836328125	73073875	0	false	4	true	2	true
28019	3431123828125	659562734375	1	true	0	false	1	true
28018	349352265625	6990515625	0	false	0	false	10	true
28013	750469287109375	81253427734375	0	false	0	false	7	true
28012	650602490234375	6199857421875	1	true	2	true	6	true
28007	118074541015625	9536234375	0	false	0	false	7	true
28006	117792802734375	11229642578125	0	false	0	false	5	true
28005	1295175390625	564382958984375	0	false	0	false	4	true
28004	136797880859375	57408486328125	0	false	0	false	9	true
28002	13196435546875	10174623046875	3	true	0	false	7	true
27998	115678330078125	689592333984375	5	true	0	false	0	false
27996	144206953125	758624658203125	5	true	0	false	2	true
27992	8010703125	3844819091796870	0	false	0	false	9	true
27989	28851158203125	2073798046875	1	true	0	false	2	true
27985	331350546875	19052232421875	1	true	0	false	19	true
27984	330375078125	20408376953125	3	true	0	false	11	true
27981	31929642578125	4270270703125	18	true	4	true	124	true
27980	3199305078125	4277073828125	19	true	5	true	124	true
27979	32070322265625	426308984375	23	true	5	true	134	true
27977	362565078125	431862578125	0	false	16	true	1	true
27976	341371015625	4323590625	0	false	0	false	10	true
27975	31929724609375	4953376953125	1	true	0	false	10	true
27974	32214791015625	483786171875	10	true	9	true	0	false
27972	336221015625	4769739453125	0	false	0	false	16	true
27970	3345186328125	4152912890625	9	true	0	false	4	true
27964	28190119140625	22993234375	1	true	0	false	0	false
27961	33606859375	3910496875	12	true	0	false	0	false
27958	292263125	4161212109375	4	true	0	false	4	true
27957	4299324609375	5020890625	4	true	0	false	34	true
27956	4430105859375	512473984375	0	false	5	true	5	true
27955	373816953125	4720086328125	1	true	0	false	8	true
27954	36244453125	4680225390625	7	true	0	false	2	true
27953	3996371875	4615104296875	7	true	5	true	1	true
27952	42683546875	4785941796875	2	true	0	false	9	true
27948	38930203125	49502625	1	true	0	false	21	true
27943	4376995703125	40119390625	9	true	0	false	0	false
27942	4181447265625	393521953125	0	false	0	false	6	true
27941	3669630859375	3731574609375	1	true	0	false	0	false
27939	2665424609375	682036474609375	3	true	0	false	4	true
27936	39495921875	4241495703125	0	false	0	false	8	true
27935	47253796875	398549765625	14	true	0	false	0	false
27934	4788753515625	4072132421875	7	true	0	false	0	false
27928	29647193359375	48927921875	4	true	0	false	0	false
27926	3725264453125	40086375	1	true	0	false	3	true
27924	29359880859375	5345279296875	1	true	0	false	0	false
27923	4390748046875	448588359375	1	true	0	false	0	false
27922	445709765625	42307375	0	false	0	false	16	true
27920	4578214453125	4320508984375	4	true	0	false	3	true
27917	4432396484375	364513125	0	false	0	false	5	true
27915	4848109375	5253814453125	9	true	0	false	0	false
27914	4971659375	53731234375	0	false	7	true	0	false
27912	4709128125	5070281640625	0	false	0	false	10	true
27908	4634480078125	47920421875	7	true	0	false	0	false
27905	31997994140625	5281113671875	1	true	0	false	4	true
27904	31527.5	5183397265625	0	false	0	false	10	true
27902	3301490625	5308064453125	4	true	1	true	0	false
27899	100361953125	46577236328125	0	false	0	false	8	true
27898	103271767578125	32890654296875	0	false	12	true	1	true
27897	314776015625	9168333984375	0	false	0	false	7	true
27896	3047217578125	7092263671875	0	false	0	false	7	true
27891	4608887109375	6229602734375	1	true	0	false	0	false
27890	469684921875	59600.25	7	true	0	false	0	false
27887	36088796875	116856259765625	2	true	0	false	8	true
27886	376754296875	121199755859375	4	true	0	false	0	false
27885	3616284765625	18194345703125	0	false	8	true	0	false
27884	355569609375	16123814453125	0	false	0	false	15	true
27880	37084765625	1897803125	5	true	0	false	0	false
27876	3583280859375	9166158203125	5	true	0	false	0	false
27873	259501640625	20929255859375	0	false	0	false	6	true
27872	26580427734375	20936697265625	7	true	0	false	3	true
27870	2533076171875	2115376953125	4	true	0	false	9	true
27862	39706265625	3059581640625	3	true	4	true	4	true
27861	458594140625	33815421875	0	false	0	false	9	true
27859	392581328125	2478407421875	0	false	4	true	0	false
27858	38182234375	27118521484375	2	true	0	false	0	false
27852	2825201953125	476218701171875	0	false	0	false	9	true
27850	416925234375	2503808984375	3	true	1	true	37	true
27848	4875470703125	4408842578125	13	true	0	false	0	false
27847	4828851171875	3549417578125	2	true	0	false	0	false
27841	487343515625	25526138671875	5	true	2	true	50	true
27840	4743061328125	25070169921875	12	true	4	true	40	true
27836	30528744140625	137087177734375	0	false	0	false	3	true
27834	1.38924e+16	744609912109375	0	false	0	false	11	true
27833	2805814208984370	3479583251953120	0	false	0	false	8	true
27831	4113414453125	352139765625	4	true	1	true	1	true
27829	3504770703125	5943705078125	0	false	0	false	2	true
27828	32663939453125	49525439453125	0	false	0	false	12	true
27826	31396947265625	43168115234375	0	false	11	true	0	false
27824	3265611328125	747529638671875	0	false	0	false	9	true
27821	352627578125	32153607421875	9	true	0	false	0	false
27820	355645625	3208056640625	5	true	0	false	0	false
27818	366754375	3119758203125	1	true	0	false	10	true
27817	3323586328125	335595078125	1	true	14	true	0	false
27815	328184375	30563357421875	0	false	0	false	10	true
27811	45070953125	15911548828125	5	true	0	false	0	false
27810	469050703125	15579376953125	2	true	8	true	14	true
27808	453975703125	2086849609375	0	false	4	true	0	false
27807	4197004296875	21919466796875	4	true	0	false	1	true
27806	41677390625	23237244140625	0	false	2	true	0	false
27795	4671015625	715402734375	0	false	4	true	0	false
27794	4741001171875	718213671875	0	false	0	false	16	true
27792	453287890625	691285390625	1	true	4	true	0	false
27790	4819907421875	67761734375	0	false	0	false	5	true
27785	4474427734375	693890478515625	3	true	1	true	3	true
27784	4459293359375	783034619140625	0	false	14	true	0	false
27782	4267599609375	745705859375	0	false	3	true	0	false
27780	4495125390625	49786181640625	2	true	5	true	0	false
27778	43474078125	3765845458984370	0	false	10	true	2	true
27777	4339485546875	1.53319e+16	11	true	0	false	0	false
27772	397352734375	428019677734375	0	false	0	false	6	true
27770	330393359375	791577109375	6	true	1	true	0	false
27764	3806067578125	758237109375	8	true	0	false	0	false
27763	1276241015625	6352278442382810	1	true	0	false	6	true
27762	146001015625	1.76959e+16	10	true	0	false	0	false
27758	3327227734375	2013394287109370	11	true	0	false	0	false
27757	2096768359375	169041650390625	5	true	1	true	0	false
27756	27980544921875	8362164916992180	0	false	0	false	17	true
27752	3878219921875	792567109375	0	false	13	true	0	false
27750	4823951953125	1183943359375	0	false	0	false	2	true
27748	528523681640625	7628847045898430	6	true	0	false	1	true
27744	37999578125	129921875	0	false	1	true	0	false
27742	481884140625	756182734375	44	true	0	false	0	false
