# Supplementary material for: A Novel Liquid Biopsy Method Based on Specific Combinations of Vesicular Markers Allows Us to Discriminate Prostate Cancer from Hyperplasia
Source: Cells. 2024 Jul 31;13(15):1286. doi: 10.3390/cells13151286 (PMC11311686; doi:10.3390/cells13151286)
Supplement: Supplementary file 1 [file cells-13-01286-s001.zip › Dataset S1-Raw data CODI BiliGeCT Prostata/Raw data CODI BiliGeCT Prostata/130223_ErbB3_ALK_IIexp_PR20-15-1__counting_scatter.xlsx]

## Sheet: 130223_ErbB3_ALK_IIexp_PR20-15-
counting parameters
radius (nm)	300
bin width (nm)	20
locs in bin threshold	1
active channels
channel name	channel reference	min	max
Channel 0	ch0	1	10000000
Channel 1	ch1	1	10000000
Channel 2	ch2	1	10000000
clusters are positive for a channel if their counts fall within min (inclusive) and max (exclusive) for that channel
	population phenotypes	number of clusters
triple positive	Channel 0, Channel 1, Channel 2	11
double positive	Channel 0, Channel 1	5
double positive	Channel 0, Channel 2	121
double positive	Channel 1, Channel 2	1
single positive	Channel 0	88
single positive	Channel 1	1
single positive	Channel 2	37
	total positive clusters	264
18 clusters were negative for every channel
all positive clusters are listed here
columns show counts and positivity for channels with thresholds switched on
to see the full data including negative clusters please export a csv from the counting histogram rather than the counting scatter plot
cluster id	centroid x (nm)	centroid y (nm)	count for Channel 0	positive for Channel 0	count for Channel 1	positive for Channel 1	count for Channel 2	positive for Channel 2
23511	9956262817382810	633880703125	0	false	0	false	7	true
23510	248266748046875	6307714453125	13	true	0	false	2	true
23509	1314082275390620	7409996875	1	true	1	true	6	true
23508	5189685668945310	735829765625	1	true	0	false	12	true
23507	9165111328125	708463671875	5	true	0	false	1	true
23506	843834375	693224375	3	true	0	false	10	true
23505	777147412109375	68306765625	3	true	0	false	0	false
23502	3109794189453120	712605859375	2	true	0	false	5	true
23500	60376103515625	7109465625	2	true	0	false	11	true
23496	3684123046875	693417734375	5	true	0	false	1	true
23495	11758681640625	676645546875	2	true	0	false	8	true
23494	1740680419921870	65777703125	2	true	0	false	31	true
23492	260197900390625	671846953125	5	true	0	false	11	true
23487	4566845703125	63561453125	1	true	0	false	0	false
23486	490619921875	6169882421875	5	true	0	false	5	true
23481	813011474609375	667456953125	4	true	0	false	6	true
23480	957001171875	669231953125	4	true	0	false	9	true
23479	405458154296875	7748284375	1	true	0	false	11	true
23478	552831982421875	76154109375	2	true	0	false	2	true
23474	759571875	746441484375	2	true	0	false	1	true
23473	62670673828125	6563634375	2	true	0	false	1	true
23469	9096.5	727852421875	3	true	0	false	0	false
23467	929609765625	631500625	4	true	0	false	12	true
23466	8699111328125	643426328125	1	true	0	false	6	true
23464	105664912109375	617621484375	4	true	0	false	3	true
23463	107619384765625	64013375	2	true	0	false	4	true
23462	118723232421875	6458231640625	0	false	0	false	10	true
23458	123428525390625	6712790625	4	true	0	false	1	true
23456	320393212890625	657251328125	6	true	0	false	0	false
23454	99503505859375	688678515625	3	true	0	false	5	true
23452	841346875	6113489453125	1	true	0	false	1	true
23451	69918251953125	599271640625	6	true	0	false	12	true
23450	7362822265625	5833878125	4	true	0	false	0	false
23448	103765361328125	7212528125	2	true	0	false	6	true
23447	547920263671875	6050726953125	6	true	0	false	6	true
23445	141629599609375	712152890625	1	true	0	false	7	true
23444	132429169921875	71931859375	9	true	0	false	0	false
23443	490934033203125	58850171875	3	true	1	true	0	false
23438	1.27002e+16	6937646875	6	true	0	false	1	true
23436	158420234375	700263828125	3	true	0	false	8	true
23434	136793955078125	636760625	2	true	0	false	1	true
23432	112117685546875	704584453125	3	true	0	false	4	true
23430	17847541015625	723201640625	5	true	0	false	3	true
23429	16019580078125	676258125	5	true	0	false	2	true
23424	18568546875	765416953125	1	true	0	false	2	true
23420	20908466796875	753676328125	3	true	0	false	4	true
23418	162817109375	755329453125	3	true	0	false	1	true
23416	122346044921875	5894884765625	3	true	0	false	2	true
23415	149509111328125	56528578125	6	true	0	false	0	false
23414	1468894921875	577379765625	3	true	0	false	10	true
23412	13367619140625	5612704296875	1	true	0	false	7	true
23409	12638091796875	746674375	2	true	0	false	10	true
23408	12121513671875	7669303125	3	true	0	false	2	true
23406	10113599609375	758363203125	4	true	0	false	0	false
23405	13745962890625	761640703125	2	true	0	false	7	true
23402	93163984375	772733515625	1	true	1	true	8	true
23400	103762607421875	78292.75	3	true	1	true	6	true
23398	157933212890625	78838171875	2	true	0	false	2	true
23395	18596376953125	690152421875	3	true	0	false	0	false
23394	17994494140625	661631875	2	true	0	false	2	true
23392	20216814453125	69542203125	14	true	0	false	1	true
23389	2296618359375	650119921875	7	true	0	false	0	false
23388	248071875	6353859765625	4	true	0	false	0	false
23387	22801158203125	6106848046875	3	true	0	false	0	false
23386	20914068359375	64927109375	1	true	0	false	0	false
23380	1707973828125	5680487109375	4	true	0	false	1	true
23379	1.71874e+16	5336176171875	1	true	0	false	9	true
23378	2418904296875	5242127734375	4	true	0	false	12	true
23377	1001087646484370	5658449609375	3	true	0	false	3	true
23376	31352177734375	5678193359375	2	true	0	false	10	true
23375	41138876953125	5068315625	6	true	0	false	6	true
23374	4935712890625	5207790625	7	true	0	false	1	true
23372	2999436767578120	5359661328125	2	true	0	false	7	true
23368	2454580810546870	5892748046875	2	true	1	true	6	true
23365	599081103515625	453783671875	1	true	0	false	0	false
23364	663295703125	470940390625	1	true	0	false	0	false
23363	45861416015625	552661796875	2	true	0	false	0	false
23362	718251806640625	5595101171875	4	true	0	false	1	true
23360	4103529296875	461559921875	5	true	0	false	4	true
23351	15043681640625	45137640625	3	true	0	false	0	false
23349	482114208984375	3881484375	10	true	0	false	0	false
23348	619894677734375	406161953125	0	false	0	false	6	true
23346	67376171875	4208039453125	1	true	0	false	1	true
23344	3493880859375	3858124609375	8	true	0	false	0	false
23343	50137783203125	4874540234375	3	true	0	false	0	false
23338	3145001220703120	4138694140625	0	false	0	false	6	true
23336	9287794921875	53083203125	1	true	0	false	0	false
23333	2143653125	5556313671875	7	true	0	false	0	false
23332	19710576171875	5740937890625	2	true	0	false	6	true
23326	2093130859375	67467703125	4	true	0	false	1	true
23324	149670234375	545898203125	4	true	0	false	0	false
23323	18890720703125	6409005078125	8	true	0	false	0	false
23318	19741693359375	611980546875	2	true	0	false	0	false
23317	26063783203125	59326484375	0	false	0	false	8	true
23316	2711556640625	6181528515625	4	true	0	false	6	true
23313	259200859375	742971640625	6	true	0	false	2	true
23312	27798427734375	74751375	1	true	0	false	11	true
23310	2801866015625	731085078125	10	true	0	false	0	false
23309	23971357421875	730388671875	8	true	0	false	1	true
23302	1742015234375	6057730859375	9	true	0	false	0	false
23301	1.79758e+16	782565390625	0	false	0	false	5	true
23300	7373888549804680	7668790625	5	true	0	false	6	true
23296	2964643359375	73248984375	1	true	0	false	1	true
23295	26669537109375	680041328125	9	true	0	false	0	false
23294	26200671875	699897265625	7	true	0	false	0	false
23292	9350775390625	4548405859375	3	true	0	false	0	false
23290	7952542724609370	4895237109375	1	true	0	false	11	true
23287	108345078125	5070058203125	3	true	0	false	0	false
23285	2374141796875	785114296875	29	true	0	false	4	true
23284	24668140625	78587765625	13	true	0	false	1	true
23282	266839609375	7703765625	5	true	0	false	19	true
23278	28770283203125	6398219140625	2	true	0	false	0	false
23277	577285595703125	36464765625	2	true	8	true	8	true
23276	711007373046875	3860951953125	3	true	0	false	1	true
23272	9151767578125	4167232421875	1	true	0	false	0	false
23270	121641865234375	4043021875	12	true	0	false	0	false
23268	27817763671875	55879984375	9	true	1	true	0	false
23267	3910563232421870	3523062109375	2	true	0	false	5	true
23266	206742333984375	3700987890625	1	true	0	false	11	true
23265	26684583984375	5121749609375	0	false	0	false	17	true
23262	1.02517e+16	358466484375	3	true	0	false	1	true
23261	785686572265625	3535361328125	9	true	0	false	1	true
23260	43490693359375	31433849609375	0	false	0	false	8	true
23259	24048435546875	5504467578125	1	true	0	false	0	false
23258	24699158203125	57127421875	12	true	0	false	1	true
23256	22468599609375	5201706640625	13	true	0	false	2	true
23254	2497942578125	5287661328125	4	true	0	false	6	true
23251	3743115966796870	29662466796875	0	false	0	false	8	true
23250	3596439697265620	2751959765625	6	true	0	false	3	true
23240	132640615234375	5159422265625	1	true	0	false	4	true
23239	108155126953125	26761369140625	2	true	0	false	0	false
23237	160436171875	4868128515625	2	true	0	false	4	true
23235	350869375	67352125	2	true	0	false	0	false
23234	3349837890625	662136875	5	true	0	false	0	false
23232	3533724609375	628402578125	14	true	0	false	0	false
23231	3144002734375	607183828125	5	true	0	false	0	false
23229	84858642578125	2443176953125	1	true	1	true	14	true
23228	91963154296875	24720107421875	1	true	0	false	13	true
23226	9289537109375	2716232421875	0	false	0	false	8	true
23222	63153828125	28552337890625	2	true	0	false	3	true
23218	17134265625	522512890625	5	true	0	false	9	true
23215	219981953125	4727457421875	2	true	0	false	0	false
23214	1965272265625	4804936328125	1	true	0	false	4	true
23209	26048775390625	4682158984375	1	true	0	false	0	false
23207	3686615625	60964109375	2	true	0	false	5	true
23206	378968515625	630765859375	1	true	0	false	1	true
23202	3758555859375	687234765625	3	true	0	false	0	false
23200	3025834375	706416484375	5	true	0	false	0	false
23198	410895166015625	24292359375	0	false	0	false	4	true
23196	408654296875	620978828125	3	true	0	false	0	false
23195	45497453125	6285771875	2	true	0	false	0	false
23194	478281015625	617326875	1	true	0	false	7	true
23188	3435556640625	710809140625	4	true	1	true	4	true
23187	1.80476e+16	1840845703125	0	false	3	true	1	true
23186	335008154296875	1882604296875	0	false	0	false	6	true
23184	5316580078125	2048716796875	1	true	0	false	3	true
23182	1003418359375	3223887890625	3	true	0	false	0	false
23181	1.27386e+16	22620572265625	0	false	0	false	16	true
23177	4004527734375	5387873046875	1	true	0	false	0	false
23176	442114921875	5388223828125	11	true	0	false	1	true
23174	452870625	5634705859375	1	true	0	false	0	false
23171	29587365234375	4748862109375	3	true	0	false	11	true
23168	16907603515625	395411328125	6	true	0	false	0	false
23165	140002294921875	26562734375	1	true	0	false	14	true
23164	129020673828125	28639884765625	1	true	0	false	8	true
23162	16384287109375	27789173828125	2	true	0	false	4	true
23161	18621359375	25364923828125	1	true	0	false	13	true
23160	20423302734375	2616790234375	6	true	0	false	3	true
23158	1506989453125	3054246875	6	true	0	false	5	true
23154	20971013671875	2823167578125	0	false	0	false	7	true
23150	38361859375	716156171875	3	true	0	false	0	false
23148	18491888671875	31014880859375	2	true	0	false	5	true
23145	18442578125	4525106640625	9	true	0	false	0	false
23144	16561205078125	43315921875	1	true	0	false	2	true
23142	181706484375	4274878125	1	true	0	false	12	true
23139	201108359375	4322083984375	2	true	0	false	0	false
23135	3624904296875	5370981640625	4	true	0	false	0	false
23134	3638421875	5542577734375	6	true	1	true	1	true
23133	3763107421875	5038891796875	3	true	0	false	0	false
23131	4063876171875	47404234375	2	true	0	false	0	false
23126	249804609375	4243250390625	2	true	1	true	13	true
23124	129362421875	3293245703125	1	true	0	false	0	false
23122	32469791015625	46751.5	2	true	0	false	1	true
23121	24811228515625	305321328125	1	true	0	false	0	false
23120	23215228515625	3253525390625	1	true	0	false	1	true
23116	3247600390625	503416640625	2	true	0	false	0	false
23114	4665426953125	45694171875	3	true	0	false	1	true
23112	2465143359375	401756640625	5	true	0	false	6	true
23109	42590078125	4323353515625	2	true	0	false	21	true
23105	4170491796875	688867734375	1	true	0	false	0	false
23102	24735109375	3681580859375	1	true	0	false	1	true
23100	482147890625	557722265625	1	true	0	false	0	false
23098	3990682421875	4391431640625	2	true	0	false	0	false
23097	16440353515625	3538852734375	0	false	0	false	2	true
23095	8858404296875	16117767578125	1	true	0	false	7	true
23094	66395126953125	150344375	1	true	0	false	8	true
23093	133385947265625	16789859375	0	false	0	false	7	true
23092	130899755859375	15245009765625	0	false	0	false	7	true
23090	562117578125	17121955078125	2	true	0	false	6	true
23089	9679306640625	20989470703125	2	true	0	false	2	true
23088	113025537109375	2254677734375	0	false	0	false	4	true
23083	17385396484375	18468400390625	0	false	0	false	8	true
23082	16854828125	17615021484375	3	true	0	false	7	true
23080	1720075390625	158086845703125	0	false	0	false	9	true
23079	28408654296875	394517109375	2	true	0	false	0	false
23078	29336337890625	423148046875	9	true	0	false	0	false
23070	24074388671875	26096373046875	2	true	0	false	9	true
23068	4044698828125	3800698046875	1	true	0	false	0	false
23067	35044390625	416566328125	1	true	0	false	6	true
23066	3342157421875	3806027734375	1	true	0	false	0	false
23063	53391240234375	11597400390625	6	true	0	false	3	true
23062	4859625	90044658203125	21	true	0	false	29	true
23061	3011954345703120	145871376953125	10	true	0	false	0	false
23060	3369954345703120	126913369140625	0	false	0	false	9	true
23056	9477955322265620	150666875	1	true	0	false	0	false
23055	21023205078125	3820675390625	3	true	0	false	0	false
23053	2751246484375	29733158203125	7	true	0	false	0	false
23048	30996966796875	27123611328125	2	true	0	false	3	true
23046	31370626953125	30692658203125	2	true	0	false	0	false
23044	787006103515625	9357609375	0	false	0	false	4	true
23041	48612171875	30457314453125	0	false	0	false	6	true
23040	47233	342428984375	3	true	0	false	1	true
23034	468027578125	69450203125	1	true	0	false	1	true
23032	20532396484375	16989240234375	0	false	0	false	1	true
23031	112684755859375	687256201171875	7	true	0	false	0	false
23030	124192041015625	51098564453125	0	false	0	false	3	true
23027	2624647705078120	7252256469726560	0	false	0	false	12	true
23026	464618505859375	1267355224609370	0	false	0	false	6	true
23025	3960298828125	2884617431640620	5	true	1	true	0	false
23024	580630908203125	2758354248046870	2	true	0	false	0	false
23020	701272705078125	1.20128e+16	0	false	0	false	9	true
23016	4707166796875	380858984375	2	true	0	false	0	false
23014	7208638916015620	190931005859375	0	false	0	false	14	true
23008	3436845703125	3362484765625	1	true	1	true	3	true
23006	30883609375	2373958203125	14	true	0	false	0	false
23004	11204203125	281706201171875	0	false	0	false	4	true
23002	486987890625	26851953125	1	true	0	false	5	true
23001	351020625	27549609375	4	true	0	false	0	false
22997	293912578125	12821080078125	0	false	0	false	3	true
22996	27950662109375	110043388671875	7	true	0	false	0	false
22995	25210828125	18949587890625	0	false	0	false	1	true
22994	28575701171875	19108166015625	3	true	0	false	3	true
22993	31499646484375	1687851171875	0	false	0	false	10	true
22990	27518109375	151712802734375	0	false	0	false	2	true
22987	3291770703125	19227546875	2	true	0	false	0	false
22986	3560878515625	16633212890625	3	true	0	false	27	true
22982	1583271484375	527193408203125	0	false	0	false	1	true
22981	24257234375	1062816015625	6	true	1	true	0	false
22974	44411765625	24128798828125	1	true	0	false	0	false
22973	3982077734375	22943396484375	1	true	0	false	0	false
22972	387561796875	21022134765625	0	false	0	false	5	true
22968	15977314453125	3092872802734370	1	true	0	false	0	false
22966	1986769921875	710613134765625	0	false	10	true	0	false
22962	20659029296875	374158203125	28	true	1	true	0	false
22961	2984661328125	388294677734375	0	false	0	false	11	true
22960	301081171875	3099837646484370	4	true	0	false	0	false
22956	35840296875	95875029296875	4	true	0	false	0	false
22949	4826561328125	877564453125	19	true	0	false	0	false
22948	487037734375	97235263671875	14	true	1	true	1	true
22946	4818399609375	797045751953125	14	true	0	false	0	false
22945	481435078125	420420947265625	14	true	0	false	0	false
22944	4743573046875	53823427734375	13	true	0	false	0	false
22938	4654616015625	240791162109375	11	true	0	false	1	true
22936	488387109375	778648046875	13	true	0	false	0	false
