# Supplementary material for: A Novel Liquid Biopsy Method Based on Specific Combinations of Vesicular Markers Allows Us to Discriminate Prostate Cancer from Hyperplasia
Source: Cells. 2024 Jul 31;13(15):1286. doi: 10.3390/cells13151286 (PMC11311686; doi:10.3390/cells13151286)
Supplement: Supplementary file 1 [file cells-13-01286-s001.zip › Dataset S1-Raw data CODI BiliGeCT Prostata/Raw data CODI BiliGeCT Prostata/130223_ErbB3_ALK_IIexp_PR20-15-2__counting_scatter.xlsx]

## Sheet: 130223_ErbB3_ALK_IIexp_PR20-15-
counting parameters
radius (nm)	300
bin width (nm)	20
locs in bin threshold	1
active channels
channel name	channel reference	min	max
Channel 0	ch0	1	10000000
Channel 1	ch1	1	10000000
Channel 2	ch2	1	10000000
clusters are positive for a channel if their counts fall within min (inclusive) and max (exclusive) for that channel
	population phenotypes	number of clusters
triple positive	Channel 0, Channel 1, Channel 2	14
double positive	Channel 0, Channel 1	1
double positive	Channel 0, Channel 2	58
double positive	Channel 1, Channel 2	3
single positive	Channel 0	46
single positive	Channel 1	1
single positive	Channel 2	16
	total positive clusters	139
22 clusters were negative for every channel
all positive clusters are listed here
columns show counts and positivity for channels with thresholds switched on
to see the full data including negative clusters please export a csv from the counting histogram rather than the counting scatter plot
cluster id	centroid x (nm)	centroid y (nm)	count for Channel 0	positive for Channel 0	count for Channel 1	positive for Channel 1	count for Channel 2	positive for Channel 2
14994	2868873046875	6097003515625	2	true	0	false	1	true
14993	9879586181640620	6233373046875	4	true	0	false	2	true
14992	3644850341796870	6706815625	3	true	0	false	4	true
14991	3036184814453120	68599984375	3	true	0	false	3	true
14989	767980712890625	6949296875	2	true	0	false	10	true
14987	2588528564453120	63575484375	4	true	0	false	0	false
14986	103957978515625	73437578125	3	true	0	false	12	true
14985	97171015625	689031015625	2	true	0	false	1	true
14984	14978908203125	761950234375	2	true	0	false	0	false
14983	132690498046875	731505234375	1	true	0	false	0	false
14980	11372619140625	663807734375	1	true	0	false	0	false
14977	822388671875	6439790625	5	true	0	false	14	true
14976	7005244140625	75132703125	5	true	0	false	6	true
14975	55965771484375	75677515625	1	true	0	false	11	true
14974	645760009765625	7277334375	5	true	1	true	1	true
14972	2269620361328120	582311015625	0	false	0	false	5	true
14967	460612109375	585804296875	6	true	0	false	0	false
14963	64170810546875	693191796875	3	true	1	true	6	true
14960	1132113525390620	71398703125	1	true	0	false	15	true
14959	3187333984375	730488984375	1	true	0	false	0	false
14954	118043017578125	771511015625	2	true	0	false	0	false
14952	626401123046875	6195755078125	1	true	0	false	0	false
14949	90197744140625	757676875	1	true	0	false	7	true
14947	6560296630859370	746247421875	13	true	1	true	38	true
14945	117365634765625	6274696875	1	true	0	false	2	true
14944	607210205078125	78977109375	2	true	0	false	9	true
14943	70120458984375	776824296875	5	true	0	false	2	true
14941	5408310546875	776883515625	3	true	0	false	9	true
14938	52821142578125	5211041015625	7	true	0	false	0	false
14937	220528662109375	5254205078125	4	true	0	false	9	true
14935	4247550964355460	5310414453125	0	false	0	false	10	true
14933	1.66473e+16	506729140625	9	true	0	false	1	true
14932	80131845703125	5368448828125	1	true	0	false	1	true
14929	103647998046875	541746796875	6	true	0	false	1	true
14928	20222470703125	7391509375	3	true	1	true	13	true
14927	1813863671875	745074140625	6	true	0	false	4	true
14925	6958580078125	506894921875	2	true	0	false	6	true
14924	91816943359375	5960868359375	2	true	0	false	0	false
14923	95551181640625	5685320703125	1	true	0	false	1	true
14919	18728666015625	777915625	1	true	1	true	1	true
14916	3272541015625	46531765625	3	true	0	false	10	true
14915	9318134155273430	4772157421875	2	true	0	false	6	true
14912	2229803515625	714510234375	4	true	0	false	1	true
14908	16515072265625	704219921875	2	true	0	false	0	false
14907	18985501953125	70155171875	5	true	0	false	0	false
14905	18755447265625	679149921875	2	true	0	false	3	true
14901	138795322265625	65565484375	3	true	0	false	0	false
14900	16148021484375	6265269140625	1	true	1	true	2	true
14899	16577904296875	6496203515625	2	true	0	false	0	false
14896	1475896484375	5971598828125	4	true	0	false	0	false
14894	1226254296875	497687578125	10	true	0	false	4	true
14893	114300625	4817026171875	1	true	0	false	11	true
14891	9598546875	48957046875	7	true	0	false	1	true
14890	2.00881e+16	417984140625	0	false	0	false	11	true
14889	1.74464e+16	429222109375	2	true	0	false	12	true
14887	49423837890625	4375191796875	1	true	0	false	2	true
14885	50694169921875	3915126171875	7	true	0	false	0	false
14881	1.39976e+16	40170453125	1	true	0	false	1	true
14876	21657146484375	6516617578125	0	false	1	true	9	true
14875	203888984375	661740390625	2	true	0	false	11	true
14873	1701753515625	603196640625	16	true	0	false	18	true
14869	91048232421875	447035234375	2	true	0	false	1	true
14868	2154978515625	60477859375	13	true	2	true	18	true
14867	21790552734375	60443875	15	true	2	true	32	true
14865	139163486328125	539307265625	2	true	0	false	0	false
14861	24652140625	75760453125	1	true	0	false	6	true
14859	76542646484375	415099921875	1	true	0	false	6	true
14858	797535498046875	3287973046875	2	true	0	false	15	true
14857	9793712890625	329498359375	4	true	0	false	0	false
14855	59931337890625	321260859375	0	false	0	false	6	true
14853	655816845703125	3455462109375	3	true	0	false	0	false
14850	100467763671875	355018203125	1	true	0	false	0	false
14847	115344462890625	38157015625	1	true	0	false	0	false
14846	1.12131e+16	2225605078125	3	true	0	false	0	false
14845	387167041015625	22500931640625	6	true	0	false	4	true
14840	3185568603515620	3233806640625	0	false	1	true	1	true
14839	1180751708984370	3304947265625	6	true	0	false	0	false
14838	42310556640625	2811319140625	0	false	0	false	6	true
14836	3303457763671870	2567427734375	9	true	0	false	32	true
14833	734030322265625	2539514453125	0	false	0	false	19	true
14827	26693853515625	712071015625	1	true	0	false	1	true
14824	25518333984375	6340841796875	1	true	0	false	0	false
14823	255902109375	59549984375	6	true	0	false	0	false
14821	59170009765625	16554109375	1	true	0	false	6	true
14819	9001060546875	1690737890625	0	false	0	false	7	true
14814	17609185546875	5201163671875	1	true	0	false	0	false
14813	17062232421875	491844296875	3	true	1	true	12	true
14808	2377268359375	546834453125	13	true	1	true	6	true
14805	417358251953125	132120703125	1	true	0	false	7	true
14804	2254690234375	5151132421875	1	true	0	false	4	true
14798	307825390625	6510162109375	1	true	0	false	0	false
14797	30269783203125	69739703125	2	true	0	false	0	false
14793	351996875	72448734375	1	true	0	false	0	false
14790	13342072265625	43965203125	1	true	0	false	1	true
14788	3919604296875	6517108203125	4	true	0	false	0	false
14787	385130546875	630941328125	3	true	0	false	6	true
14785	398281640625	614646015625	5	true	0	false	1	true
14783	4003530078125	683156015625	2	true	0	false	0	false
14782	343560703125	6408432421875	9	true	1	true	57	true
14777	19430265625	5553184375	0	false	5	true	3	true
14775	1510529296875	190570703125	1	true	0	false	10	true
14774	26210517578125	784283935546875	0	false	0	false	8	true
14773	14560712890625	107247998046875	0	false	0	false	9	true
14768	538520654296875	110146572265625	1	true	0	false	0	false
14766	1876907421875	17190015625	1	true	0	false	0	false
14763	100250751953125	2576397265625	2	true	0	false	2	true
14761	109248759765625	1877666015625	6	true	0	false	2	true
14757	1246400390625	1592119140625	5	true	1	true	6	true
14756	32028427734375	5999435546875	1	true	0	false	9	true
14755	421054248046875	785530908203125	5	true	1	true	8	true
14751	1771082763671870	151874130859375	0	false	0	false	12	true
14749	44304853515625	420049462890625	2	true	0	false	0	false
14748	9309294921875	789064892578125	0	false	0	false	12	true
14747	77426494140625	9069650390625	0	false	0	false	13	true
14746	3907631640625	722489375	0	false	0	false	4	true
14743	98496875	2187721923828120	0	false	0	false	8	true
14740	99154482421875	10743013671875	1	true	0	false	5	true
14737	20333142578125	4290944140625	17	true	1	true	13	true
14735	137032080078125	27246095703125	2	true	0	false	0	false
14732	376630625	52610484375	2	true	0	false	0	false
14726	17832587890625	341396875	1	true	0	false	0	false
14725	19949439453125	3597920703125	2	true	0	false	7	true
14723	316052109375	4497054296875	1	true	0	false	0	false
14719	2969456640625	4948512109375	1	true	0	false	3	true
14716	471256875	6289894921875	3	true	0	false	8	true
14715	4804810546875	5997639453125	0	false	0	false	1	true
14710	25529689453125	4636563671875	2	true	0	false	0	false
14708	419288359375	483766328125	1	true	0	false	0	false
14705	26699765625	4114451171875	3	true	0	false	0	false
14703	2489673828125	25426841796875	1	true	0	false	0	false
14701	4539047265625	3846815625	3	true	0	false	25	true
14697	4053286328125	3348754296875	0	false	3	true	0	false
14689	470653828125	3107606640625	2	true	0	false	0	false
14685	23474615234375	813295751953125	0	false	0	false	4	true
14683	4471382421875	26640607421875	1	true	0	false	0	false
14677	4076978515625	505393505859375	13	true	1	true	0	false
14673	43653515625	217942529296875	16	true	0	false	1	true
14671	387005703125	15718916015625	14	true	0	false	0	false
14670	48890109375	1.01481e+16	83	true	0	false	0	false
