# Supplementary material for: A Novel Liquid Biopsy Method Based on Specific Combinations of Vesicular Markers Allows Us to Discriminate Prostate Cancer from Hyperplasia
Source: Cells. 2024 Jul 31;13(15):1286. doi: 10.3390/cells13151286 (PMC11311686; doi:10.3390/cells13151286)
Supplement: Supplementary file 1 [file cells-13-01286-s001.zip › Dataset S1-Raw data CODI BiliGeCT Prostata/Raw data CODI BiliGeCT Prostata/130223_ErbB3_ALK_IIexp_PR20-15-3__counting_scatter.xlsx]

## Sheet: 130223_ErbB3_ALK_IIexp_PR20-15-
counting parameters
radius (nm)	300
bin width (nm)	20
locs in bin threshold	1
active channels
channel name	channel reference	min	max
Channel 0	ch0	1	10000000
Channel 1	ch1	1	10000000
Channel 2	ch2	1	10000000
clusters are positive for a channel if their counts fall within min (inclusive) and max (exclusive) for that channel
	population phenotypes	number of clusters
triple positive	Channel 0, Channel 1, Channel 2	6
double positive	Channel 0, Channel 1	4
double positive	Channel 0, Channel 2	102
double positive	Channel 1, Channel 2	0
single positive	Channel 0	60
single positive	Channel 1	0
single positive	Channel 2	28
	total positive clusters	200
28 clusters were negative for every channel
all positive clusters are listed here
columns show counts and positivity for channels with thresholds switched on
to see the full data including negative clusters please export a csv from the counting histogram rather than the counting scatter plot
cluster id	centroid x (nm)	centroid y (nm)	count for Channel 0	positive for Channel 0	count for Channel 1	positive for Channel 1	count for Channel 2	positive for Channel 2
20176	200127734375	60358421875	10	true	0	false	0	false
20175	278927490234375	6284140625	4	true	0	false	0	false
20174	310255712890625	68055.5	6	true	0	false	7	true
20173	261373193359375	658202109375	2	true	0	false	3	true
20171	3475010498046870	695485234375	12	true	0	false	5	true
20169	591918603515625	64874203125	4	true	0	false	0	false
20161	468167529296875	6196183984375	1	true	0	false	0	false
20160	120336005859375	72014859375	13	true	0	false	0	false
20159	12305234375	7281453125	2	true	0	false	12	true
20157	1187248828125	71389296875	9	true	0	false	0	false
20155	4002667236328120	597675859375	3	true	0	false	8	true
20154	12687044921875	706568828125	2	true	0	false	2	true
20152	1477023828125	764547109375	2	true	0	false	21	true
20151	155504873046875	747167265625	4	true	0	false	4	true
20150	97506513671875	701955234375	3	true	0	false	0	false
20147	8356291015625	6546353515625	2	true	0	false	8	true
20146	145827666015625	716516015625	2	true	0	false	2	true
20142	57300517578125	59721984375	6	true	0	false	0	false
20137	31756923828125	5834155078125	1	true	0	false	5	true
20135	17019958984375	695774765625	9	true	0	false	0	false
20133	8443055419921870	673056796875	65	true	0	false	5	true
20131	18941552734375	69579671875	2	true	0	false	1	true
20130	11579220703125	7606528125	0	false	0	false	6	true
20128	506619970703125	716190703125	13	true	0	false	1	true
20127	5437833984375	696906875	12	true	0	false	5	true
20125	70438017578125	695496953125	1	true	0	false	7	true
20120	125552099609375	685726875	4	true	0	false	0	false
20117	17448056640625	764179296875	2	true	0	false	4	true
20116	14716337890625	78391375	0	false	0	false	1	true
20114	198500234375	75472375	3	true	0	false	5	true
20113	1947084375	741415625	2	true	0	false	1	true
20111	210512265625	728633984375	2	true	0	false	9	true
20110	1112990625	67548515625	6	true	0	false	1	true
20105	7581	603181484375	1	true	0	false	0	false
20103	128377587890625	646641875	10	true	0	false	32	true
20102	2155435546875	652141015625	4	true	0	false	50	true
20101	19695859375	6485694921875	1	true	0	false	10	true
20100	7773171875	773020859375	2	true	0	false	0	false
20099	86053828125	7262034375	1	true	0	false	1	true
20098	2560283203125	73537421875	3	true	0	false	1	true
20097	3226349609375	764188828125	2	true	0	false	2	true
20088	2267537109375	552363828125	2	true	0	false	1	true
20087	314268603515625	54465609375	0	false	0	false	7	true
20083	23786623046875	69618859375	1	true	2	true	4	true
20082	100881337890625	6319988671875	2	true	0	false	0	false
20080	16110826171875	6256659375	5	true	1	true	0	false
20077	11062078125	593625859375	3	true	0	false	1	true
20076	287483154296875	513926953125	3	true	0	false	9	true
20075	429732177734375	509748515625	6	true	0	false	7	true
20073	5931908203125	57286609375	3	true	0	false	2	true
20070	1077955078125	485143671875	2	true	0	false	24	true
20069	82515087890625	489146484375	2	true	0	false	28	true
20068	339115234375	4396290234375	2	true	0	false	3	true
20067	27668251953125	4692066015625	4	true	0	false	9	true
20061	432381201171875	47158484375	2	true	0	false	10	true
20058	65134697265625	4629340234375	2	true	0	false	9	true
20057	568491650390625	465815078125	6	true	0	false	0	false
20055	183851796875	6301739453125	3	true	0	false	0	false
20054	744329541015625	4409092578125	1	true	0	false	2	true
20051	1613425537109370	41891.25	3	true	0	false	1	true
20047	182808046875	6644321875	1	true	0	false	25	true
20043	23147130859375	759685078125	1	true	0	false	0	false
20041	66651103515625	4118531640625	1	true	0	false	0	false
20039	89250751953125	401794296875	0	false	0	false	8	true
20038	9504572265625	53050671875	1	true	0	false	7	true
20037	10190326171875	530138046875	8	true	0	false	1	true
20033	104985224609375	5535206640625	4	true	0	false	8	true
20031	121387138671875	539118984375	2	true	0	false	6	true
20029	84312275390625	5613530078125	3	true	0	false	12	true
20027	4748470458984370	705097578125	21	true	1	true	6	true
20024	14025263671875	600105078125	0	false	0	false	8	true
20023	14247541015625	567621875	2	true	0	false	4	true
20019	6701537109375	544405859375	3	true	0	false	7	true
20018	3395521728515620	3074448046875	1	true	0	false	3	true
20017	581332568359375	2903589453125	11	true	0	false	1	true
20015	63185302734375	27336265625	1	true	0	false	0	false
20014	10010798828125	3855621484375	0	false	0	false	2	true
20013	99914501953125	369050859375	0	false	0	false	4	true
20008	937370703125	346373984375	1	true	0	false	1	true
20007	1207572265625	34371.75	7	true	0	false	12	true
20005	7612648315429680	3013733203125	1	true	0	false	5	true
20003	780892919921875	32456486328125	1	true	0	false	0	false
19997	25360974609375	7191428125	4	true	0	false	1	true
19996	2544358984375	77700046875	4	true	0	false	2	true
19994	13283955078125	477647734375	2	true	0	false	11	true
19993	11848337890625	481251796875	6	true	0	false	9	true
19991	161175517578125	4499875390625	2	true	0	false	10	true
19990	1028946875	4621265625	1	true	0	false	8	true
19987	100406416015625	496688671875	1	true	0	false	0	false
19982	21116314453125	5949227734375	1	true	0	false	11	true
19981	22382033203125	6132183203125	7	true	0	false	0	false
19980	1.95637e+16	37095	6	true	0	false	4	true
19979	3520844482421870	3613079296875	2	true	0	false	3	true
19977	2394326953125	59335015625	13	true	0	false	0	false
19975	56186005859375	3790141015625	1	true	0	false	4	true
19974	12530.25	388861171875	1	true	0	false	3	true
19973	11878259765625	423203515625	0	false	0	false	23	true
19971	152751123046875	348103515625	3	true	0	false	3	true
19967	218733046875	562581015625	1	true	0	false	0	false
19963	1.80391e+16	3952047265625	3	true	0	false	0	false
19962	16162728515625	4264714453125	1	true	0	false	8	true
19961	148980498046875	4249429296875	8	true	0	false	3	true
19956	1836985546875	5113627734375	2	true	0	false	6	true
19955	194186171875	486896875	1	true	0	false	5	true
19951	15669875	5442178125	10	true	0	false	0	false
19949	29124216796875	711906875	3	true	0	false	4	true
19947	101861171875	27265037109375	1	true	0	false	4	true
19946	3390862109375	722849765625	42	true	3	true	10	true
19945	3397138671875	724671875	44	true	4	true	9	true
19943	27997658203125	6411518359375	0	false	0	false	7	true
19941	3398500390625	7195865625	8	true	0	false	4	true
19940	27342990234375	75315328125	3	true	0	false	0	false
19935	29910455078125	6750634375	3	true	0	false	1	true
19929	3455040234375	6501501171875	1	true	0	false	1	true
19928	474492529296875	21072251953125	1	true	1	true	0	false
19927	340537890625	180972734375	1	true	0	false	0	false
19926	5302341918945310	2194082421875	9	true	0	false	0	false
19925	1.50746e+16	237512265625	0	false	0	false	11	true
19922	2926330859375	780052421875	2	true	0	false	0	false
19919	2819799072265620	26320189453125	2	true	0	false	0	false
19913	162306904296875	3943045703125	1	true	0	false	0	false
19910	2435836328125	55675890625	2	true	0	false	4	true
19909	2675057421875	54537.5	2	true	0	false	2	true
19908	393382421875	600777109375	4	true	0	false	0	false
19903	15446654296875	3602857421875	1	true	0	false	0	false
19901	840470703125	19919208984375	2	true	0	false	23	true
19899	3755550390625	68675046875	3	true	0	false	0	false
19898	28193109375	5102780859375	4	true	0	false	6	true
19895	258331171875	4688195703125	1	true	0	false	6	true
19892	4149145703125	6477284375	35	true	1	true	1	true
19891	3747847265625	63804375	2	true	0	false	0	false
19889	24171935546875	52402671875	3	true	0	false	0	false
19886	4352146484375	5952581640625	1	true	0	false	2	true
19885	44223515625	5657737109375	3	true	0	false	0	false
19883	4261120703125	531961953125	1	true	0	false	0	false
19881	4315594921875	6221191015625	3	true	0	false	0	false
19876	821647265625	22928349609375	0	false	0	false	1	true
19874	24895009765625	441385703125	11	true	0	false	0	false
19869	5775890502929680	1258001171875	2	true	0	false	4	true
19867	40388625	56097953125	4	true	0	false	0	false
19866	18550927734375	3758709765625	2	true	0	false	22	true
19865	2007833984375	411693515625	1	true	5	true	0	false
19862	4686564453125	5033251953125	1	true	0	false	3	true
19860	3633407421875	4993152734375	3	true	0	false	6	true
19859	3371331640625	484673828125	3	true	1	true	0	false
19856	3882090234375	49184265625	6	true	0	false	59	true
19851	3627174609375	4124769921875	7	true	0	false	5	true
19849	3604259375	5522382421875	0	false	0	false	1	true
19846	19441572265625	25712591796875	0	false	0	false	2	true
19845	22059978515625	24854171875	1	true	0	false	14	true
19844	158424326171875	26939115234375	1	true	0	false	3	true
19843	162939794921875	298640625	1	true	0	false	5	true
19842	199743359375	1986086328125	1	true	0	false	6	true
19841	1931609765625	22280388671875	0	false	0	false	8	true
19836	2022858984375	29875619140625	0	false	0	false	6	true
19834	784646533203125	89290556640625	8	true	0	false	5	true
19833	4372.5	871416796875	1	true	0	false	0	false
19830	15085708984375	8319947265625	0	false	0	false	13	true
19829	1475866796875	86519140625	6	true	0	false	3	true
19826	137143251953125	931338671875	0	false	0	false	18	true
19823	1699622265625	94043720703125	6	true	0	false	0	false
19819	111014755859375	12486626953125	0	false	0	false	21	true
19817	125935517578125	808854638671875	0	false	0	false	8	true
19815	3266105859375	456136328125	1	true	0	false	1	true
19809	1544828515625	18544380859375	1	true	0	false	0	false
19807	23115380859375	18873693359375	1	true	0	false	4	true
19799	2061146875	3354408984375	1	true	0	false	0	false
19798	276394765625	24377521484375	3	true	0	false	19	true
19797	26937375	2580108203125	8	true	0	false	0	false
19795	24607083984375	25706109375	4	true	0	false	0	false
19794	4826246484375	571953984375	1	true	0	false	1	true
19787	4769945703125	6091273828125	1	true	0	false	2	true
19785	25802166015625	30924767578125	7	true	0	false	0	false
19783	23756025390625	36372234375	1	true	0	false	6	true
19779	22625.5	66873369140625	1	true	0	false	0	false
19777	511439794921875	1.64486e+16	4	true	0	false	0	false
19775	18034544921875	133241904296875	0	false	0	false	8	true
19773	32505642578125	26262177734375	0	false	0	false	5	true
19772	2868268310546870	77291796875	0	false	0	false	5	true
19771	2496563720703120	8426381225585930	0	false	0	false	4	true
19765	40641.5	4103355078125	2	true	0	false	0	false
19761	386221640625	78834546875	10	true	0	false	0	false
19758	30591626953125	377722578125	0	false	0	false	4	true
19751	108045166015625	62123564453125	1	true	0	false	1	true
19749	405995078125	733916484375	19	true	0	false	0	false
19747	172825537109375	34050634765625	0	false	0	false	6	true
19746	438234140625	339984375	1	true	0	false	2	true
19745	4801341796875	385498828125	1	true	0	false	0	false
19741	3605976171875	363972421875	1	true	0	false	0	false
19729	312033359375	63397314453125	2	true	0	false	7	true
19728	31172708984375	136472216796875	0	false	0	false	7	true
19727	2983437109375	153338896484375	2	true	1	true	6	true
19721	2821316015625	4059375	0	false	0	false	9	true
19718	391543984375	14878939453125	1	true	0	false	3	true
19717	3757865625	1801117578125	1	true	0	false	0	false
19711	156250517578125	4854335021972650	0	false	0	false	13	true
19702	455311796875	518625537109375	64	true	0	false	0	false
19701	4539739453125	524703076171875	60	true	0	false	0	false
19699	45319.5	51011142578125	58	true	0	false	0	false
19697	45584984375	703648828125	24	true	0	false	0	false
