# Supplementary material for: A Novel Liquid Biopsy Method Based on Specific Combinations of Vesicular Markers Allows Us to Discriminate Prostate Cancer from Hyperplasia
Source: Cells. 2024 Jul 31;13(15):1286. doi: 10.3390/cells13151286 (PMC11311686; doi:10.3390/cells13151286)
Supplement: Supplementary file 1 [file cells-13-01286-s001.zip › Dataset S1-Raw data CODI BiliGeCT Prostata/Raw data CODI BiliGeCT Prostata/130223_ErbB3_ALK_IIexp_PR20-15__counting_scatter.xlsx]

## Sheet: 130223_ErbB3_ALK_IIexp_PR20-15_
counting parameters
radius (nm)	300
bin width (nm)	20
locs in bin threshold	1
active channels
channel name	channel reference	min	max
Channel 0	ch0	1	10000000
Channel 1	ch1	1	10000000
Channel 2	ch2	1	10000000
clusters are positive for a channel if their counts fall within min (inclusive) and max (exclusive) for that channel
	population phenotypes	number of clusters
triple positive	Channel 0, Channel 1, Channel 2	19
double positive	Channel 0, Channel 1	6
double positive	Channel 0, Channel 2	177
double positive	Channel 1, Channel 2	4
single positive	Channel 0	70
single positive	Channel 1	3
single positive	Channel 2	42
	total positive clusters	321
20 clusters were negative for every channel
all positive clusters are listed here
columns show counts and positivity for channels with thresholds switched on
to see the full data including negative clusters please export a csv from the counting histogram rather than the counting scatter plot
cluster id	centroid x (nm)	centroid y (nm)	count for Channel 0	positive for Channel 0	count for Channel 1	positive for Channel 1	count for Channel 2	positive for Channel 2
29900	14199896484375	708812734375	3	true	0	false	6	true
29899	16435439453125	712600234375	2	true	0	false	8	true
29898	1917441015625	709110859375	4	true	0	false	1	true
29897	19348265625	6896803125	9	true	0	false	0	false
29895	211875859375	7249290625	4	true	0	false	0	false
29893	21058970703125	697464375	7	true	0	false	6	true
29892	18840701171875	734258828125	2	true	0	false	8	true
29891	17691533203125	72344203125	12	true	0	false	1	true
29886	16676697265625	6789390625	4	true	0	false	11	true
29885	16615841796875	687285625	5	true	0	false	2	true
29884	96375634765625	720726640625	4	true	0	false	0	false
29883	810395654296875	731567578125	2	true	0	false	7	true
29881	1806267578125	69497234375	3	true	0	false	20	true
29880	11629189453125	72781265625	4	true	0	false	2	true
29878	616842333984375	6443457421875	11	true	0	false	0	false
29877	4933123046875	662275546875	1	true	0	false	1	true
29874	79892138671875	720296953125	6	true	0	false	4	true
29872	558443603515625	61418609375	4	true	0	false	13	true
29870	479908349609375	7158271875	7	true	0	false	2	true
29869	44124755859375	722774921875	2	true	0	false	10	true
29868	276584130859375	68947515625	2	true	0	false	0	false
29867	29917646484375	67271546875	4	true	0	false	4	true
29865	55219091796875	723684140625	3	true	0	false	10	true
29864	9144765625	691996953125	4	true	0	false	6	true
29863	724632275390625	70367328125	3	true	0	false	6	true
29862	803444384765625	7472371875	10	true	0	false	3	true
29861	8854748046875	756188203125	10	true	0	false	8	true
29859	12419521484375	6979596875	2	true	0	false	7	true
29857	719681982421875	76849.25	3	true	0	false	0	false
29856	1.72975e+16	658501171875	7	true	0	false	0	false
29851	76567890625	6458816015625	6	true	0	false	1	true
29849	85127021484375	780239453125	2	true	0	false	10	true
29845	1838473876953120	713113125	2	true	0	false	5	true
29844	333579345703125	751691484375	9	true	1	true	33	true
29843	3814052734375	764536484375	41	true	0	false	9	true
29842	128641142578125	66263234375	5	true	1	true	1	true
29841	10233814453125	665998046875	5	true	1	true	1	true
29838	565609228515625	742270546875	2	true	0	false	13	true
29833	108070400390625	684954921875	6	true	0	false	10	true
29827	148826513671875	69146140625	5	true	0	false	2	true
29821	763623291015625	672551640625	3	true	0	false	9	true
29820	1771360546875	76737296875	4	true	0	false	13	true
29819	19453802734375	77429890625	11	true	0	false	0	false
29818	25458150390625	70254640625	4	true	0	false	0	false
29817	26313314453125	6866553125	6	true	0	false	3	true
29816	24483443359375	722533828125	2	true	0	false	8	true
29813	23576380859375	738809296875	6	true	0	false	17	true
29805	153896044921875	738773984375	4	true	0	false	2	true
29803	14909716796875	669194140625	7	true	0	false	2	true
29801	22623896484375	753363984375	1	true	0	false	1	true
29800	1.8051e+16	6395148828125	16	true	1	true	4	true
29799	282491015625	6260476171875	2	true	0	false	6	true
29798	271647607421875	60415421875	2	true	0	false	2	true
29795	9171991577148430	6051180859375	4	true	0	false	7	true
29794	1669703515625	649098828125	6	true	0	false	0	false
29793	18287732421875	655998984375	42	true	1	true	10	true
29788	16187861328125	78282875	2	true	0	false	9	true
29785	118985751953125	69642171875	6	true	0	false	1	true
29782	144768857421875	773589140625	2	true	0	false	2	true
29781	127461572265625	78420671875	3	true	0	false	12	true
29779	12227189453125	794355078125	0	false	0	false	8	true
29778	129854248046875	6190286328125	4	true	0	false	1	true
29777	122824482421875	6042673046875	0	false	0	false	7	true
29774	117591806640625	5984792578125	7	true	1	true	27	true
29772	1130407421875	6358221484375	2	true	0	false	5	true
29767	141811357421875	6126183984375	2	true	0	false	14	true
29765	9318087890625	580871953125	5	true	0	false	0	false
29761	8984443359375	6254882421875	2	true	0	false	4	true
29760	19789171875	63838625	1	true	0	false	4	true
29759	2116353515625	6522485546875	5	true	0	false	0	false
29755	12943326171875	7498296875	1	true	0	false	0	false
29753	106355947265625	779822734375	1	true	0	false	4	true
29752	145672841796875	569170859375	2	true	0	false	1	true
29751	118475361328125	577107890625	3	true	0	false	4	true
29748	2624194921875	6491397265625	2	true	0	false	0	false
29747	24653083984375	6534946875	4	true	0	false	7	true
29746	25070744140625	6206214453125	11	true	0	false	0	false
29742	23496888671875	77743546875	5	true	0	false	1	true
29741	26288935546875	770084296875	0	false	0	false	11	true
29740	26198896484375	78274234375	0	false	0	false	10	true
29733	1.27921e+16	747202421875	5	true	0	false	4	true
29731	6166478271484370	57616796875	6	true	0	false	0	false
29730	234771171875	669459453125	1	true	0	false	3	true
29728	589407958984375	5994234765625	5	true	0	false	7	true
29726	2722582763671870	5751668359375	7	true	0	false	2	true
29723	771665185546875	6148139453125	8	true	0	false	1	true
29721	64566318359375	790059375	1	true	0	false	3	true
29719	1366751953125	5930922265625	8	true	0	false	1	true
29718	513931201171875	57891703125	3	true	0	false	11	true
29717	488180078125	5608631640625	2	true	0	false	3	true
29715	3504697509765620	557650625	4	true	0	false	7	true
29713	594286083984375	5394762109375	5	true	0	false	0	false
29709	701792041015625	5584419140625	3	true	0	false	4	true
29707	22972267578125	611550390625	3	true	0	false	0	false
29706	3996922302246090	5047283203125	7	true	0	false	12	true
29705	8193560791015620	5060711328125	16	true	0	false	2	true
29703	547012109375	51905265625	2	true	0	false	3	true
29701	295505419921875	531411484375	2	true	0	false	5	true
29698	1874433203125	581262421875	5	true	0	false	10	true
29697	181031171875	577147265625	14	true	1	true	18	true
29695	16305509765625	5440700390625	9	true	0	false	0	false
29694	2150909765625	595199453125	2	true	0	false	5	true
29693	1855963671875	6084687890625	4	true	0	false	0	false
29691	161180234375	58900796875	3	true	0	false	6	true
29687	28455333984375	7371521875	2	true	0	false	1	true
29683	125509267578125	5472342578125	3	true	0	false	7	true
29681	28613693359375	65396984375	3	true	0	false	0	false
29680	573017529296875	477077578125	2	true	0	false	1	true
29679	3587844482421870	4651150390625	0	false	0	false	1	true
29675	23277173828125	5780419140625	8	true	0	false	3	true
29673	29587603515625	6294880859375	11	true	0	false	2	true
29671	30590517578125	7115315625	2	true	1	true	0	false
29668	990160546875	5390675390625	1	true	0	false	2	true
29667	86970107421875	5124061328125	2	true	0	false	7	true
29665	108824423828125	5021991015625	4	true	0	false	4	true
29660	32425916015625	660066171875	1	true	0	false	8	true
29659	29585015625	676818203125	4	true	0	false	8	true
29655	194060390625	558562890625	4	true	0	false	0	false
29654	30759087890625	74836265625	13	true	0	false	1	true
29651	32055484375	75848546875	0	false	0	false	5	true
29650	17060986328125	497851875	2	true	13	true	0	false
29649	1632309765625	503079765625	0	false	0	false	6	true
29648	141660166015625	513644609375	4	true	0	false	8	true
29646	172122578125	481091875	2	true	0	false	0	false
29645	167782734375	4620487109375	2	true	0	false	4	true
29641	18636826171875	4496553125	2	true	0	false	13	true
29638	2673314453125	606565625	3	true	0	false	0	false
29634	806639453125	3856471875	2	true	0	false	13	true
29633	75482568359375	39434046875	4	true	0	false	16	true
29631	909882421875	3879953515625	8	true	0	false	0	false
29629	695986474609375	410206640625	2	true	0	false	6	true
29628	116702431640625	41707.25	15	true	0	false	1	true
29625	570589111328125	4389091015625	1	true	0	false	0	false
29623	11313634765625	450174140625	1	true	0	false	0	false
29621	34531109375	68048921875	2	true	0	false	0	false
29620	159747001953125	4236928125	8	true	1	true	17	true
29619	17344671875	42393875	1	true	0	false	5	true
29617	1626102734375	4316273046875	7	true	0	false	0	false
29616	142430712890625	43115	0	false	0	false	6	true
29611	91101806640625	424777109375	2	true	0	false	5	true
29610	625305517578125	362478359375	1	true	0	false	9	true
29609	5866982421875	3787309375	3	true	0	false	5	true
29608	1313948974609370	3459997265625	2	true	0	false	0	false
29601	3244461328125	7855528125	0	false	1	true	4	true
29600	13869728515625	4866430078125	5	true	0	false	0	false
29598	1.95249e+16	4333691796875	9	true	0	false	0	false
29597	4203509765625	403307109375	1	true	0	false	7	true
29593	341939111328125	367137109375	2	true	1	true	5	true
29592	1806057861328120	2928251171875	1	true	0	false	10	true
29591	222539404296875	2745896484375	2	true	0	false	5	true
29589	1637159912109370	2419726953125	5	true	0	false	0	false
29588	124100634765625	31457423828125	7	true	0	false	40	true
29587	1228778076171870	308119140625	12	true	1	true	46	true
29586	52522568359375	2416862890625	0	false	4	true	3	true
29583	3719185302734370	327670078125	4	true	0	false	10	true
29580	133158408203125	31118119140625	7	true	0	false	0	false
29579	117896533203125	30934150390625	3	true	0	false	3	true
29577	100935029296875	31628662109375	0	false	0	false	9	true
29576	585763037109375	332418984375	9	true	0	false	0	false
29575	718156982421875	31318771484375	1	true	0	false	1	true
29564	3723169140625	626881328125	0	false	0	false	1	true
29563	35296484375	58632796875	4	true	0	false	0	false
29562	417056875	6082683203125	3	true	0	false	1	true
29559	32297203125	6281537890625	2	true	0	false	0	false
29557	415043984375	65584625	2	true	0	false	4	true
29555	3696055859375	5717948828125	3	true	0	false	1	true
29554	3289498828125	6028358203125	3	true	0	false	0	false
29552	30757072265625	5769405078125	5	true	2	true	21	true
29551	3026269140625	5649008203125	7	true	0	false	18	true
29549	28605806640625	584411171875	4	true	0	false	2	true
29548	7997625	4698126171875	2	true	0	false	0	false
29546	32231828125	5571546875	5	true	0	false	6	true
29540	252717890625	519660546875	2	true	0	false	8	true
29539	2559445703125	517260390625	2	true	0	false	13	true
29537	2499784375	53523671875	2	true	0	false	1	true
29536	2306125390625	523988359375	1	true	0	false	2	true
29533	3475905078125	736720390625	4	true	0	false	2	true
29532	27224857421875	5389762109375	1	true	0	false	6	true
29531	28548546875	527661171875	5	true	0	false	0	false
29528	212551328125	54439109375	3	true	0	false	11	true
29527	19238638671875	5321419921875	2	true	0	false	15	true
29523	229583046875	4956980859375	6	true	0	false	2	true
29521	10999173828125	27400587890625	7	true	0	false	2	true
29520	99277939453125	23830630859375	1	true	0	false	6	true
29519	109566943359375	25195244140625	2	true	0	false	4	true
29515	102939716796875	26247029296875	0	false	0	false	17	true
29509	44510109375	653913125	2	true	0	false	0	false
29507	373015625	73304953125	2	true	0	false	0	false
29506	88978564453125	3520176953125	1	true	0	false	5	true
29500	1825812109375	3483206640625	4	true	0	false	0	false
29499	161777578125	3576951953125	1	true	0	false	2	true
29498	116792587890625	3585271484375	1	true	0	false	7	true
29497	13742177734375	338877421875	2	true	0	false	10	true
29492	28601876953125	4917994140625	5	true	0	false	4	true
29491	31506162109375	4891073046875	0	false	0	false	8	true
29487	3904719140625	7120621875	2	true	0	false	2	true
29485	24924845703125	4983124609375	2	true	0	false	0	false
29484	2263875244140620	20750259765625	1	true	0	false	8	true
29481	20638173828125	4271929296875	1	true	0	false	3	true
29480	12717697265625	2166924609375	1	true	0	false	7	true
29479	114763271484375	2052515625	1	true	0	false	10	true
29477	11623138671875	224983125	2	true	0	false	9	true
29475	102352705078125	19230.5	1	true	0	false	7	true
29472	3728866796875	674356796875	1	true	0	false	1	true
29469	4090554296875	5572174609375	3	true	0	false	0	false
29467	137469013671875	37424109375	2	true	0	false	8	true
29465	72381298828125	284897421875	2	true	0	false	0	false
29464	9904666748046870	18382787109375	0	false	0	false	5	true
29462	20905126953125	251834765625	5	true	0	false	41	true
29461	19194005859375	25360484375	2	true	0	false	3	true
29460	18680939453125	266020546875	1	true	0	false	8	true
29455	16511466796875	2238682421875	0	false	0	false	1	true
29453	151124970703125	24459212890625	1	true	0	false	27	true
29451	21072728515625	2279466796875	1	true	10	true	0	false
29446	163523173828125	3827546484375	1	true	0	false	13	true
29444	4361473046875	4589178125	2	true	0	false	2	true
29443	40877.75	4657847265625	7	true	0	false	1	true
29441	145998544921875	301305546875	1	true	0	false	11	true
29439	397259921875	5065174609375	1	true	0	false	0	false
29438	44502515625	4142802734375	3	true	0	false	0	false
29434	256331591796875	1721866796875	1	true	0	false	6	true
29432	418476015625	705031015625	0	false	0	false	1	true
29429	4357857421875	5080221875	2	true	0	false	0	false
29428	184419765625	4045965234375	3	true	0	false	2	true
29425	467371953125	648134453125	3	true	1	true	0	false
29424	46810	5958080859375	2	true	0	false	0	false
29423	470404765625	6207026171875	3	true	0	false	0	false
29420	4800890625	4797203125	2	true	0	false	0	false
29418	22051078125	4598916015625	4	true	0	false	3	true
29417	25681109375	450674453125	2	true	0	false	1	true
29416	40045828125	7477896875	10	true	0	false	2	true
29411	15111.25	27553900390625	1	true	17	true	1	true
29410	34249640625	447080546875	4	true	0	false	5	true
29408	374933125	3938108203125	2	true	0	false	0	false
29407	398496171875	406194765625	7	true	0	false	1	true
29405	389833515625	378611875	1	true	1	true	31	true
29401	3498879296875	5084305078125	10	true	0	false	0	false
29399	206106171875	3404202734375	0	false	0	false	1	true
29397	344978515625	3620206640625	7	true	0	false	1	true
29393	2899557421875	451596796875	4	true	0	false	9	true
29392	4956112890625	533451015625	14	true	2	true	48	true
29391	478145703125	53498828125	1	true	1	true	1	true
29389	4592942578125	5475310546875	5	true	0	false	0	false
29388	51723935546875	169030234375	8	true	1	true	35	true
29387	52143154296875	1675362109375	8	true	1	true	51	true
29386	76328974609375	18953287109375	1	true	0	false	9	true
29385	66790390625	1765684375	2	true	0	false	13	true
29383	51681005859375	157163603515625	8	true	0	false	0	false
29373	123285068359375	160090068359375	1	true	0	false	9	true
29369	35358.75	787882734375	9	true	1	true	0	false
29367	1.49712e+16	79428140625	10	true	0	false	0	false
29365	3685105859375	5354338671875	2	true	0	false	0	false
29363	3105544189453120	142789443359375	3	true	0	false	4	true
29359	17642474609375	2927226171875	5	true	0	false	3	true
29358	413511962890625	18753939453125	0	false	4	true	0	false
29355	2815786328125	425242109375	2	true	0	false	7	true
29353	463237421875	3914794140625	4	true	0	false	9	true
29344	1.28418e+16	10137513671875	1	true	0	false	3	true
29343	561141357421875	1246608984375	8	true	0	false	0	false
29339	4382220703125	3459376171875	1	true	0	false	6	true
29337	436256640625	9863392578125	1	true	0	false	4	true
29331	335621953125	2966946875	3	true	0	false	3	true
29330	30158134765625	1738692578125	0	false	0	false	14	true
29329	3058671484375	2039861328125	1	true	0	false	14	true
29327	30518900390625	22640662109375	0	false	0	false	8	true
29326	27855498046875	2233840234375	1	true	0	false	20	true
29321	3287755078125	186699375	0	false	0	false	3	true
29318	17140123046875	131795498046875	0	false	0	false	2	true
29317	146028662109375	127001572265625	0	false	0	false	7	true
29310	437472578125	222709921875	2	true	0	false	17	true
29309	4238783203125	22962857421875	0	false	0	false	13	true
29307	4592549609375	2339075390625	0	false	0	false	6	true
29306	443870390625	28405748046875	3	true	3	true	30	true
29305	4759684375	331442890625	4	true	0	false	0	false
29304	4007244921875	25699197265625	1	true	0	false	0	false
29303	36876625	233289140625	0	false	0	false	6	true
29298	3917469921875	28892845703125	1	true	0	false	0	false
29293	46799.75	20506287109375	2	true	0	false	5	true
29291	3764207421875	202227109375	1	true	0	false	0	false
29289	20046125	162443017578125	0	false	0	false	4	true
29287	17186265625	17930888671875	0	false	0	false	7	true
29285	19510935546875	142464951171875	1	true	0	false	6	true
29283	27165427734375	342326171875	1	true	0	false	0	false
29281	8591849609375	61977216796875	0	false	0	false	5	true
29275	3813836328125	32641763671875	1	true	0	false	0	false
29274	11726298828125	2627986572265620	0	false	0	false	3	true
29273	1222046875	414567919921875	1	true	0	false	4	true
29269	23327474609375	146732470703125	0	false	0	false	6	true
29267	4074401953125	78438328125	11	true	1	true	0	false
29266	25812833984375	65290302734375	10	true	8	true	28	true
29265	27270697265625	7867470703125	1	true	0	false	8	true
29263	25208384765625	11742267578125	0	false	0	false	2	true
29261	2902070703125	131161591796875	2	true	0	false	0	false
29259	208415234375	8618416015625	0	false	2	true	0	false
29258	34297140625	14370505859375	3	true	0	false	0	false
29254	269616796875	3838214111328120	0	false	0	false	1	true
29251	12780119140625	678754833984375	0	false	0	false	5	true
29250	14597939453125	934269921875	4	true	0	false	7	true
29249	154714150390625	93051865234375	0	false	14	true	1	true
29246	51567216796875	2143433837890620	0	false	0	false	12	true
29245	524233154296875	2553841064453120	3	true	0	false	6	true
29243	441929296875	43966455078125	0	false	0	false	9	true
29242	1.34015e+16	149617333984375	0	false	0	false	4	true
29241	1.81386e+16	3951989013671870	0	false	0	false	1	true
29236	444337890625	1702798046875	0	false	0	false	2	true
29233	340824921875	102465791015625	8	true	0	false	0	false
29229	4047430078125	152434951171875	0	false	2	true	0	false
29225	297823046875	2572031005859370	8	true	0	false	4	true
29223	30378443359375	527550830078125	0	false	0	false	7	true
29222	367793984375	657846923828125	0	false	0	false	1	true
29217	21930556640625	223878271484375	0	false	0	false	11	true
29215	340753046875	1.93117e+16	0	false	0	false	4	true
29214	46499875	58638115234375	35	true	0	false	21	true
29213	4646299609375	57047060546875	25	true	0	false	21	true
29211	4635116796875	59402255859375	22	true	0	false	20	true
29209	4658783984375	561821923828125	19	true	0	false	13	true
29207	466521171875	60877314453125	25	true	0	false	3	true
29205	46605828125	660965576171875	0	false	1	true	8	true
29204	4614361328125	660728759765625	19	true	0	false	0	false
29203	4590279296875	64263720703125	28	true	0	false	0	false
29195	14112900390625	2.04348e+16	0	false	0	false	6	true
