# Supplementary material for: A Novel Liquid Biopsy Method Based on Specific Combinations of Vesicular Markers Allows Us to Discriminate Prostate Cancer from Hyperplasia
Source: Cells. 2024 Jul 31;13(15):1286. doi: 10.3390/cells13151286 (PMC11311686; doi:10.3390/cells13151286)
Supplement: Supplementary file 1 [file cells-13-01286-s001.zip › Dataset S1-Raw data CODI BiliGeCT Prostata/Raw data CODI BiliGeCT Prostata/130223_ErbB3_ALK_IIexp_PR20-17-1__counting_scatter.xlsx]

## Sheet: 130223_ErbB3_ALK_IIexp_PR20-17-
counting parameters
radius (nm)	300
bin width (nm)	20
locs in bin threshold	1
active channels
channel name	channel reference	min	max
Channel 0	ch0	1	10000000
Channel 1	ch1	1	10000000
Channel 2	ch2	1	10000000
clusters are positive for a channel if their counts fall within min (inclusive) and max (exclusive) for that channel
	population phenotypes	number of clusters
triple positive	Channel 0, Channel 1, Channel 2	8
double positive	Channel 0, Channel 1	4
double positive	Channel 0, Channel 2	82
double positive	Channel 1, Channel 2	10
single positive	Channel 0	35
single positive	Channel 1	3
single positive	Channel 2	144
	total positive clusters	286
24 clusters were negative for every channel
all positive clusters are listed here
columns show counts and positivity for channels with thresholds switched on
to see the full data including negative clusters please export a csv from the counting histogram rather than the counting scatter plot
cluster id	centroid x (nm)	centroid y (nm)	count for Channel 0	positive for Channel 0	count for Channel 1	positive for Channel 1	count for Channel 2	positive for Channel 2
20586	455277099609375	576485625	0	false	0	false	21	true
20585	375157421875	56770859375	5	true	0	false	2	true
20584	16965509765625	5811609375	1	true	0	false	14	true
20583	16931734375	5999381640625	0	false	0	false	17	true
20580	268799140625	617025390625	0	false	0	false	17	true
20579	25769455078125	60043578125	5	true	0	false	17	true
20578	1826502734375	63807.75	0	false	0	false	1	true
20577	19663845703125	6170488671875	0	false	0	false	6	true
20575	2791305859375	600674375	1	true	2	true	6	true
20574	16582708984375	664476796875	9	true	0	false	7	true
20572	2181573046875	6417186328125	3	true	0	false	3	true
20571	21831025390625	6562453125	11	true	0	false	7	true
20570	16894904296875	5283571875	0	false	1	true	13	true
20569	158981826171875	511249140625	2	true	0	false	14	true
20567	1819215234375	65914328125	10	true	0	false	5	true
20566	30640162109375	6336358984375	0	false	0	false	1	true
20562	106207060546875	526078203125	6	true	0	false	13	true
20561	105343154296875	5191045703125	6	true	0	false	1	true
20560	22003802734375	695820703125	2	true	0	false	1	true
20559	2061535546875	687461015625	0	false	0	false	6	true
20552	270170703125	68545640625	2	true	0	false	25	true
20551	26614048828125	656903125	1	true	0	false	14	true
20547	686032470703125	5602493359375	2	true	0	false	0	false
20544	11574251953125	5087297265625	4	true	0	false	0	false
20541	24577033203125	666433515625	3	true	0	false	16	true
20540	1227840234375	5002637890625	4	true	0	false	0	false
20538	31229119140625	68266.5	1	true	0	false	8	true
20531	17511298828125	569870625	0	false	0	false	8	true
20530	83053994140625	598562265625	0	false	3	true	5	true
20529	62899501953125	597883046875	0	false	6	true	2	true
20528	12876423828125	5584433203125	0	false	0	false	1	true
20527	1201501953125	5470903125	0	false	1	true	8	true
20524	730192333984375	652113515625	0	false	0	false	10	true
20523	87350224609375	650361328125	1	true	0	false	5	true
20521	105281083984375	568223984375	0	false	0	false	1	true
20519	157922431640625	486165234375	0	false	0	false	8	true
20518	112295439453125	615486015625	0	false	0	false	9	true
20517	135136689453125	5945321484375	3	true	0	false	0	false
20513	22767333984375	5542400390625	0	false	0	false	2	true
20512	643407861328125	5268126171875	1	true	0	false	1	true
20510	128822587890625	579489140625	0	false	0	false	2	true
20508	144731533203125	51394640625	1	true	0	false	6	true
20507	142670615234375	532600390625	0	false	0	false	8	true
20505	7007650390625	6725359375	3	true	0	false	12	true
20502	17572306640625	4882856640625	0	false	0	false	6	true
20498	4310966796875	690856328125	0	false	0	false	12	true
20497	2880615234375	692014296875	0	false	0	false	4	true
20495	158209990234375	552110859375	9	true	1	true	0	false
20494	988474609375	664135703125	0	false	0	false	3	true
20488	1967808203125	7286053125	0	false	0	false	8	true
20486	2278847900390620	66855765625	0	false	0	false	1	true
20479	1766954296875	69615328125	0	false	0	false	1	true
20477	652228564453125	710211640625	1	true	0	false	16	true
20473	14557994140625	637688828125	0	false	0	false	6	true
20466	143231875	745771171875	0	false	0	false	10	true
20465	149392392578125	74375078125	0	false	0	false	8	true
20464	96381474609375	6321847265625	7	true	0	false	0	false
20463	1090247265625	644046328125	2	true	0	false	5	true
20460	17339990234375	748995625	1	true	0	false	15	true
20459	16391720703125	758700234375	0	false	0	false	11	true
20456	87551875	78142828125	0	false	0	false	1	true
20455	1067459375	784666875	6	true	0	false	0	false
20454	7996916015625	755876875	7	true	0	false	0	false
20453	99452265625	752171015625	1	true	0	false	6	true
20451	1726485546875	7289046875	0	false	0	false	5	true
20447	132250126953125	775097578125	1	true	0	false	6	true
20445	32010404296875	585326640625	7	true	0	false	5	true
20443	23734126953125	5909309765625	0	false	0	false	2	true
20441	45981083984375	76572734375	0	false	0	false	6	true
20435	3043591796875	54799578125	0	false	0	false	2	true
20432	129076748046875	3471027734375	0	false	0	false	7	true
20431	107883017578125	32700478515625	0	false	0	false	6	true
20427	83312060546875	3083070703125	8	true	0	false	0	false
20426	153010419921875	3855744140625	3	true	0	false	1	true
20421	726472314453125	3346253515625	0	false	0	false	5	true
20420	11999099609375	30210048828125	7	true	0	false	3	true
20419	13226205078125	31679267578125	1	true	1	true	18	true
20417	119609267578125	39572140625	1	true	0	false	6	true
20415	16506283203125	3509830859375	8	true	0	false	5	true
20414	287578271484375	3991688671875	0	false	0	false	9	true
20413	1465294189453120	3991074609375	6	true	0	false	0	false
20409	44912158203125	3782816796875	0	false	0	false	6	true
20407	246823486328125	38353796875	0	false	0	false	3	true
20406	163288798828125	28507943359375	1	true	0	false	14	true
20405	165383984375	30528796875	0	false	0	false	1	true
20401	84854384765625	3511801953125	0	false	0	false	10	true
20400	221030546875	4327953125	1	true	0	false	0	false
20399	21298912109375	4555091796875	2	true	0	false	2	true
20397	19817501953125	43834.5	0	false	0	false	6	true
20395	20897310546875	4831546875	4	true	0	false	7	true
20392	1.43483e+16	521453203125	0	false	0	false	1	true
20391	282251806640625	5250291796875	1	true	0	false	5	true
20389	161784599609375	42807859375	0	false	0	false	2	true
20387	1.09521e+16	687225859375	1	true	0	false	13	true
20385	2041323046875	3796213671875	0	false	0	false	2	true
20384	479799658203125	32624421875	0	false	0	false	4	true
20381	27497376953125	4908514453125	5	true	0	false	0	false
20380	8466587890625	4178680078125	0	false	2	true	27	true
20379	108461396484375	42845078125	6	true	0	false	2	true
20378	662912890625	407584765625	0	false	0	false	5	true
20375	22055392578125	5005662890625	6	true	0	false	35	true
20365	3436748291015620	3388137890625	1	true	0	false	0	false
20363	24760599609375	467897734375	1	true	0	false	0	false
20355	855944140625	3772796875	0	false	0	false	5	true
20351	1884900390625	515689921875	0	false	0	false	9	true
20347	102501904296875	383482265625	0	false	0	false	4	true
20346	11486630859375	69530984375	1	true	0	false	4	true
20345	1441564453125	685506015625	7	true	1	true	0	false
20344	3930444921875	5184771484375	0	false	0	false	8	true
20343	427627890625	5083116015625	2	true	0	false	8	true
20337	446971796875	5348414453125	9	true	0	false	1	true
20336	3518435546875	577237890625	3	true	3	true	41	true
20335	3460344140625	57852984375	0	false	0	false	27	true
20333	338144609375	4821773046875	0	false	0	false	2	true
20332	356265546875	5592945703125	1	true	0	false	1	true
20330	4668344140625	54421734375	4	true	0	false	1	true
20329	44953578125	56015609375	9	true	0	false	8	true
20325	3788865625	547621796875	0	false	0	false	8	true
20322	8262716796875	2644644921875	3	true	0	false	7	true
20321	89597314453125	27324796875	1	true	0	false	3	true
20319	101409736328125	25612408203125	0	false	0	false	8	true
20318	9040083984375	23203609375	0	false	0	false	12	true
20316	149912763671875	23725892578125	0	false	0	false	5	true
20315	140342470703125	21273779296875	0	false	0	false	10	true
20313	4893671875	5300289453125	0	false	0	false	3	true
20311	121909912109375	23481322265625	0	false	0	false	8	true
20309	30494013671875	46294859375	6	true	0	false	6	true
20303	88023994140625	4717457421875	2	true	0	false	0	false
20302	347611484375	642146796875	0	false	0	false	11	true
20301	3521834765625	640285625	1	true	0	false	8	true
20297	3433108984375	6286556640625	2	true	0	false	0	false
20296	2892078125	30659294921875	0	false	8	true	0	false
20295	28422072265625	316603359375	5	true	0	false	2	true
20294	3736283984375	6477529296875	0	false	18	true	2	true
20291	46292828125	50904109375	0	false	0	false	7	true
20287	29164826171875	27358556640625	0	false	0	false	7	true
20286	3124177734375	2527678125	0	false	0	false	5	true
20285	29837384765625	24975615234375	3	true	0	false	5	true
20283	27660013671875	33630625	3	true	0	false	0	false
20281	379393984375	62480390625	1	true	0	false	11	true
20277	386883046875	6002596484375	0	false	0	false	2	true
20276	250942890625	3572108203125	5	true	0	false	0	false
20275	25968359375	3837365625	0	false	0	false	5	true
20273	29401435546875	3820733984375	1	true	0	false	0	false
20269	23726115234375	31219958984375	0	false	0	false	4	true
20268	2110790234375	2871841796875	2	true	0	false	12	true
20267	19571052734375	28389609375	8	true	0	false	2	true
20266	227193046875	27914986328125	0	false	0	false	6	true
20262	297381796875	73480265625	2	true	0	false	1	true
20261	2931618359375	713710390625	0	false	0	false	8	true
20259	18761271484375	26867025390625	0	false	0	false	7	true
20258	3255223828125	28691.75	0	false	0	false	11	true
20257	328312109375	3072644921875	0	false	0	false	5	true
20254	281033046875	4083398828125	0	false	0	false	13	true
20253	28641236328125	4257346484375	3	true	0	false	15	true
20252	17478146484375	25322412109375	1	true	0	false	11	true
20251	18361556640625	23417064453125	0	false	0	false	6	true
20246	392317578125	22169021484375	13	true	0	false	5	true
20245	3900536328125	2324555859375	9	true	0	false	1	true
20243	2802487890625	73932375	0	false	0	false	14	true
20240	2884322265625	216327109375	2	true	0	false	4	true
20239	2967365234375	20251791015625	3	true	0	false	1	true
20235	32137515625	757831875	0	false	0	false	7	true
20231	415595703125	20990662109375	0	false	0	false	1	true
20229	42004828125	2593336328125	0	false	1	true	12	true
20227	31167654296875	184181484375	0	false	0	false	15	true
20226	3440993896484370	271843359375	0	false	17	true	0	false
20225	1.81607e+16	28173154296875	6	true	0	false	5	true
20224	36631359375	25683478515625	6	true	0	false	6	true
20223	3528593359375	25128783203125	0	false	0	false	6	true
20215	26381158203125	20426669921875	0	false	0	false	2	true
20213	347982578125	17478283203125	4	true	0	false	15	true
20211	29845677734375	156114267578125	0	false	0	false	3	true
20210	4265216796875	165170234375	0	false	0	false	1	true
20209	456984375	13431169921875	0	false	0	false	1	true
20200	20067009765625	18751611328125	0	false	0	false	1	true
20199	170141640625	18486599609375	7	true	0	false	2	true
20198	2304497265625	3997923046875	0	false	0	false	6	true
20197	22532599609375	37368578125	0	false	0	false	10	true
20196	189002890625	166586953125	0	false	1	true	10	true
20191	23125119140625	19895705078125	1	true	0	false	2	true
20185	119146171875	2701193359375	8	true	0	false	0	false
20184	24185703125	717972109375	0	false	0	false	5	true
20183	23102294921875	746394375	2	true	0	false	5	true
20181	23164048828125	77574671875	0	false	0	false	5	true
20179	21249861328125	788626171875	1	true	0	false	0	false
20176	371057734375	725486328125	0	false	0	false	5	true
20175	344362109375	72054578125	0	false	0	false	3	true
20173	3456580859375	69499140625	0	false	0	false	5	true
20169	3824990234375	4425915625	0	false	0	false	11	true
20167	130622158203125	28531533203125	0	false	0	false	5	true
20166	424915390625	562593984375	1	true	0	false	8	true
20165	4163057421875	5819736328125	0	false	0	false	8	true
20163	3728579296875	39926546875	5	true	1	true	19	true
20162	442854296875	5915246484375	0	false	7	true	0	false
20154	1300498779296870	47216421875	0	false	0	false	4	true
20153	616857177734375	44862625	0	false	0	false	3	true
20147	254733046875	4218358203125	0	false	0	false	1	true
20145	32270908203125	6067617578125	0	false	0	false	5	true
20144	3409873046875	400358046875	1	true	0	false	5	true
20143	346411875	38691609375	0	false	0	false	7	true
20140	358750078125	3327232421875	0	false	0	false	9	true
20139	35750890625	3648708203125	0	false	0	false	8	true
20138	329298515625	3498764453125	0	false	0	false	2	true
20133	103895341796875	19711748046875	0	false	4	true	6	true
20131	4518259375	6164619921875	0	false	0	false	10	true
20130	45394609375	666060625	5	true	0	false	1	true
20129	4432619140625	67675984375	0	false	0	false	19	true
20127	4214645703125	66721703125	2	true	0	false	0	false
20126	4093971875	73510.5	22	true	0	false	0	false
20125	4021554296875	707435859375	2	true	0	false	0	false
20119	4418251171875	2366659765625	1	true	0	false	5	true
20118	4619589453125	235906171875	1	true	0	false	0	false
20117	456365390625	18969302734375	0	false	0	false	1	true
20114	16158763671875	10712787109375	3	true	0	false	0	false
20113	1738166015625	114568642578125	0	false	0	false	9	true
20112	163651435546875	13120208984375	0	false	0	false	11	true
20110	899051171875	15089857421875	0	false	0	false	6	true
20109	808720458984375	134827607421875	0	false	0	false	4	true
20108	4797460546875	268784375	1	true	0	false	9	true
20105	49498.75	245297421875	4	true	0	false	0	false
20102	417852001953125	91145283203125	0	false	0	false	7	true
20101	483011669921875	75971123046875	0	false	0	false	6	true
20100	1967271484375	513563720703125	0	false	0	false	14	true
20099	20200146484375	95002685546875	0	false	0	false	2	true
20097	741719140625	110848046875	4	true	0	false	0	false
20096	782268603515625	765033544921875	0	false	0	false	2	true
20095	7535125	565529833984375	0	false	0	false	4	true
20094	2430521484375	93282060546875	0	false	0	false	1	true
20093	22725330078125	133513916015625	1	true	0	false	3	true
20087	26768927734375	11807537109375	0	false	0	false	1	true
20085	20582990234375	12199623046875	5	true	0	false	0	false
20080	1.96659e+16	2243198828125	0	false	0	false	8	true
20079	1.99785e+16	20516583984375	0	false	0	false	2	true
20077	2316696875	22805171875	0	false	0	false	1	true
20075	360414501953125	1994124609375	0	false	6	true	2	true
20072	26571529296875	1512637109375	3	true	0	false	11	true
20071	24940458984375	16042365234375	0	false	0	false	5	true
20067	921098876953125	16889177734375	0	false	0	false	5	true
20065	29376921875	101269501953125	0	false	0	false	1	true
20061	32716998046875	146826357421875	0	false	0	false	10	true
20058	2357338623046870	142742607421875	0	false	0	false	1	true
20051	39352578125	1450443359375	0	false	0	false	1	true
20049	94812998046875	3454882080078120	0	false	0	false	5	true
20048	123446064453125	384412353515625	2	true	0	false	9	true
20047	1382083203125	3754656494140620	3	true	1	true	0	false
20043	115848505859375	7152205078125	0	false	0	false	1	true
20041	145470625	791696826171875	0	false	0	false	4	true
20037	4698779296875	115050205078125	0	false	0	false	13	true
20035	4392809765625	124154443359375	0	false	0	false	1	true
20034	443098359375	4212970703125	3	true	0	false	27	true
20031	402474296875	384453203125	5	true	0	false	1	true
20029	47161953125	411152578125	0	false	0	false	7	true
20028	4572566015625	428157265625	7	true	0	false	2	true
20027	4617441015625	4376983984375	6	true	0	false	0	false
20026	450511953125	3344955859375	6	true	0	false	4	true
20025	4361253515625	344564921875	3	true	0	false	21	true
20023	393413515625	352498828125	0	false	0	false	3	true
20019	400137421875	32424341796875	6	true	0	false	0	false
20017	38332203125	300840546875	0	false	0	false	5	true
20014	4254714453125	3637507421875	0	false	0	false	5	true
20012	477759921875	46791609375	5	true	0	false	11	true
20011	471593125	4712343359375	5	true	0	false	6	true
20010	4585288671875	3641434375	0	false	0	false	24	true
20007	48758734375	4387580078125	3	true	0	false	11	true
20005	45263625	4625115625	6	true	0	false	7	true
20000	4751336328125	30323884765625	3	true	0	false	8	true
19996	3756734765625	127297724609375	0	false	0	false	7	true
19994	476284375	59819578125	1	true	0	false	0	false
19990	2970465234375	3173737548828120	0	false	0	false	1	true
19989	28544931640625	3646416931152340	0	false	0	false	5	true
19988	2.95108e+16	586151904296875	6	true	0	false	0	false
19987	4015037536621090	62408447265625	12	true	1	true	3	true
19981	377392578125	77061546875	14	true	1	true	9	true
19980	3764268359375	50783017578125	0	false	0	false	3	true
19979	375654921875	69145654296875	0	false	0	false	4	true
19977	4053637109375	802013134765625	0	false	0	false	6	true
19973	82277958984375	1.52645e+16	0	false	0	false	4	true
19971	4921005078125	937582421875	1	true	0	false	0	false
19970	489860625	13648634765625	1	true	5	true	3	true
19967	2238549609375	3981136962890620	0	false	0	false	4	true
19965	4520070703125	746404140625	7	true	0	false	0	false
19963	1873466796875	129414306640625	0	false	0	false	5	true
19962	4812587890625	637699560546875	11	true	1	true	0	false
19961	4911821484375	491643359375	6	true	0	false	0	false
19958	49420515625	72627453125	11	true	1	true	5	true
