# Supplementary material for: A Novel Liquid Biopsy Method Based on Specific Combinations of Vesicular Markers Allows Us to Discriminate Prostate Cancer from Hyperplasia
Source: Cells. 2024 Jul 31;13(15):1286. doi: 10.3390/cells13151286 (PMC11311686; doi:10.3390/cells13151286)
Supplement: Supplementary file 1 [file cells-13-01286-s001.zip › Dataset S1-Raw data CODI BiliGeCT Prostata/Raw data CODI BiliGeCT Prostata/130223_ErbB3_ALK_IIexp_PR20-17-2__counting_scatter.xlsx]

## Sheet: 130223_ErbB3_ALK_IIexp_PR20-17-
counting parameters
radius (nm)	300
bin width (nm)	20
locs in bin threshold	1
active channels
channel name	channel reference	min	max
Channel 0	ch0	1	10000000
Channel 1	ch1	1	10000000
Channel 2	ch2	1	10000000
clusters are positive for a channel if their counts fall within min (inclusive) and max (exclusive) for that channel
	population phenotypes	number of clusters
triple positive	Channel 0, Channel 1, Channel 2	9
double positive	Channel 0, Channel 1	2
double positive	Channel 0, Channel 2	97
double positive	Channel 1, Channel 2	10
single positive	Channel 0	29
single positive	Channel 1	2
single positive	Channel 2	194
	total positive clusters	343
31 clusters were negative for every channel
all positive clusters are listed here
columns show counts and positivity for channels with thresholds switched on
to see the full data including negative clusters please export a csv from the counting histogram rather than the counting scatter plot
cluster id	centroid x (nm)	centroid y (nm)	count for Channel 0	positive for Channel 0	count for Channel 1	positive for Channel 1	count for Channel 2	positive for Channel 2
23666	14061470703125	721607578125	0	false	7	true	2	true
23665	144767353515625	72619984375	4	true	0	false	0	false
23664	66444755859375	694350625	0	false	0	false	10	true
23663	73167841796875	70421046875	0	false	0	false	10	true
23662	27743455078125	6404581640625	0	false	0	false	15	true
23661	2860505078125	64192734375	5	true	0	false	0	false
23660	20108171875	4941161328125	0	false	0	false	3	true
23659	19491515625	4756894921875	0	false	0	false	4	true
23658	114071884765625	722293515625	6	true	0	false	4	true
23657	11064314453125	713685703125	5	true	0	false	0	false
23656	56582998046875	706691796875	4	true	0	false	5	true
23653	128071337890625	71296359375	0	false	0	false	12	true
23651	101754482421875	71408703125	5	true	0	false	0	false
23650	28685927734375	6150710546875	0	false	0	false	24	true
23649	28498244140625	6137213671875	0	false	0	false	30	true
23645	76906875	72970203125	0	false	0	false	4	true
23644	20966685546875	6061440234375	0	false	0	false	7	true
23643	2207778125	6233326953125	0	false	0	false	2	true
23641	676036669921875	675274765625	0	false	0	false	13	true
23640	103359912109375	74533.25	0	false	0	false	9	true
23639	1107725390625	737268125	2	true	0	false	10	true
23638	13843232421875	5792033203125	1	true	0	false	7	true
23637	124986357421875	5883281640625	0	false	0	false	8	true
23632	81686513671875	686967421875	0	false	0	false	4	true
23630	119735400390625	598725859375	1	true	0	false	3	true
23623	2544913671875	6433566796875	0	false	0	false	5	true
23622	1904633984375	5418373828125	3	true	2	true	10	true
23621	20189763671875	5392388671875	3	true	0	false	12	true
23616	14515208984375	661104453125	0	false	0	false	12	true
23615	16088240234375	675037734375	2	true	0	false	17	true
23611	940505859375	60393125	0	false	0	false	1	true
23610	16570154296875	615022109375	0	false	0	false	3	true
23609	1651276953125	603368671875	0	false	0	false	10	true
23607	24778125	65745.75	0	false	0	false	7	true
23606	22977322265625	6888509375	6	true	0	false	8	true
23603	16012287109375	6255966015625	6	true	0	false	32	true
23600	19136869140625	5659413671875	1	true	1	true	9	true
23599	1890796875	5795636328125	0	false	0	false	7	true
23597	15374634765625	5951584375	1	true	0	false	8	true
23596	116870634765625	68162859375	0	false	0	false	7	true
23595	13009541015625	672463828125	3	true	0	false	1	true
23594	1765491796875	5334035546875	0	false	0	false	8	true
23591	119362568359375	69935515625	4	true	0	false	0	false
23589	133047783203125	6164909375	0	false	0	false	6	true
23588	16438759765625	509990078125	0	false	0	false	1	true
23586	30824025390625	655464765625	0	false	0	false	4	true
23583	259543671875	69574796875	1	true	0	false	7	true
23580	162111474609375	656451640625	0	false	0	false	4	true
23577	17396685546875	58904515625	3	true	0	false	1	true
23574	23723373046875	6282013671875	1	true	0	false	5	true
23573	23520318359375	642816640625	1	true	0	false	12	true
23569	23917640625	61574390625	0	false	0	false	7	true
23568	18996865234375	6074172265625	0	false	0	false	7	true
23567	189845625	62988171875	0	false	0	false	6	true
23563	21854486328125	534356171875	2	true	0	false	10	true
23562	1196526953125	556359375	0	false	0	false	13	true
23561	102700927734375	567789765625	3	true	0	false	11	true
23556	113583486328125	6335879296875	1	true	0	false	0	false
23555	91956806640625	646785859375	0	false	0	false	3	true
23548	25086705078125	4475680078125	0	false	0	false	3	true
23547	25686923828125	46327046875	0	false	0	false	12	true
23545	154408076171875	48150546875	0	false	1	true	6	true
23540	1928103125	670273125	2	true	0	false	19	true
23537	19696595703125	688024453125	4	true	0	false	0	false
23533	24015310546875	466595703125	0	false	0	false	8	true
23530	18564984375	724408125	5	true	0	false	13	true
23529	1806365234375	72100140625	4	true	0	false	0	false
23528	1635909375	747032734375	0	false	0	false	4	true
23527	17141533203125	749144140625	0	false	0	false	8	true
23526	518552685546875	729663203125	0	false	0	false	2	true
23525	2600747802734370	7169015625	0	false	0	false	11	true
23523	16584958984375	76418796875	6	true	0	false	7	true
23521	27454828125	418869765625	5	true	0	false	7	true
23520	15370466796875	772096640625	0	false	0	false	8	true
23517	119460361328125	76779046875	0	false	0	false	4	true
23515	18157	78048109375	0	false	0	false	2	true
23513	1.04945e+16	70201859375	0	false	0	false	1	true
23511	28381166015625	4416895703125	0	false	0	false	7	true
23510	28108982421875	574885703125	0	false	0	false	12	true
23509	29321701171875	5676878125	2	true	0	false	12	true
23505	18919345703125	7359615625	10	true	0	false	0	false
23503	29991951171875	5755337890625	2	true	0	false	13	true
23500	27801177734375	59227375	5	true	0	false	9	true
23497	29371228515625	4017123046875	0	false	0	false	12	true
23494	6583599853515620	6401316796875	0	false	0	false	10	true
23493	183860400390625	6461691796875	0	false	0	false	2	true
23489	328749365234375	666483984375	1	true	0	false	0	false
23488	19025107421875	7622734375	0	false	0	false	4	true
23484	25725302734375	5768998828125	0	false	0	false	7	true
23479	2157867578125	675663828125	0	false	0	false	4	true
23474	345372109375	47652421875	4	true	0	false	5	true
23473	3305564453125	4733289453125	6	true	2	true	10	true
23471	3193238671875	4974490234375	7	true	0	false	0	false
23470	111742646484375	395123046875	1	true	0	false	13	true
23469	99686748046875	391853984375	10	true	0	false	9	true
23468	3739244140625	4986695703125	0	false	0	false	12	true
23467	362441484375	4930444921875	0	false	0	false	9	true
23466	3799922607421870	542180546875	7	true	0	false	1	true
23465	310394775390625	5633866015625	2	true	0	false	12	true
23461	633191748046875	394560859375	2	true	0	false	4	true
23460	940366015625	47544171875	0	false	0	false	5	true
23459	74733701171875	4609382421875	1	true	0	false	6	true
23458	4182642578125	38918625	5	true	0	false	13	true
23457	465155908203125	375298203125	7	true	0	false	1	true
23456	217036767578125	5441530859375	2	true	0	false	7	true
23452	63202685546875	5536551171875	0	false	0	false	14	true
23450	5089158203125	32572513671875	1	true	0	false	5	true
23449	633867236328125	3530619921875	4	true	1	true	30	true
23448	3228709765625	4239467578125	0	false	0	false	11	true
23447	307678125	4139734375	0	false	0	false	4	true
23445	81606337890625	5476128515625	2	true	0	false	9	true
23444	3086851171875	4450353125	0	false	0	false	8	true
23441	775799462890625	37095546875	5	true	0	false	1	true
23439	3337975390625	524320703125	0	false	0	false	6	true
23437	50052939453125	519978984375	0	false	0	false	6	true
23436	640713427734375	4320428125	2	true	0	false	1	true
23424	2998748779296870	4097358203125	0	false	0	false	3	true
23422	127884580078125	476556796875	0	false	0	false	5	true
23419	1.44292e+16	409639375	4	true	0	false	1	true
23412	638995751953125	6189805078125	0	false	0	false	4	true
23411	675985400390625	598605234375	2	true	0	false	9	true
23410	440484375	6100805859375	0	false	0	false	5	true
23407	49036279296875	5930591796875	3	true	0	false	5	true
23406	244517626953125	605352421875	1	true	0	false	2	true
23402	2321082421875	28870775390625	6	true	0	false	0	false
23401	22159521484375	29204306640625	0	false	0	false	6	true
23400	27164267578125	2593366015625	1	true	0	false	8	true
23399	2774457421875	243476796875	7	true	1	true	5	true
23397	26150666015625	27641546875	0	false	0	false	5	true
23395	20079603515625	2956383203125	5	true	0	false	9	true
23394	18436677734375	32383685546875	0	false	0	false	6	true
23393	198822578125	31415806640625	3	true	1	true	14	true
23391	165808984375	335568984375	0	false	0	false	10	true
23390	245029375	25890423828125	0	false	5	true	2	true
23388	1796823828125	365559140625	0	false	0	false	13	true
23381	18374369140625	39109984375	0	false	0	false	6	true
23380	17887138671875	24717892578125	0	false	0	false	3	true
23379	19564107421875	2728651171875	0	false	0	false	15	true
23377	14084818359375	32819140625	0	false	0	false	3	true
23372	15362033203125	3764019921875	0	false	0	false	6	true
23371	162281845703125	3740144921875	0	false	0	false	12	true
23370	32714708984375	30164361328125	0	false	0	false	5	true
23369	3408777734375	3042721875	0	false	0	false	5	true
23368	28499439453125	3481024609375	0	false	0	false	9	true
23367	29097345703125	354881015625	0	false	0	false	6	true
23365	281316015625	333053828125	0	false	5	true	5	true
23362	2360267578125	31637984375	1	true	0	false	2	true
23359	31775810546875	3342289453125	0	false	0	false	3	true
23355	310767109375	28280357421875	0	false	0	false	9	true
23353	26925005859375	32057408203125	5	true	0	false	1	true
23347	1084476953125	512788046875	0	false	0	false	1	true
23346	24298884765625	38209109375	0	false	0	false	12	true
23345	24087154296875	3928246484375	4	true	0	false	1	true
23343	26265265625	474466640625	9	true	0	false	3	true
23342	131826533203125	30668140625	0	false	0	false	1	true
23339	25174908203125	400739921875	0	false	0	false	20	true
23337	373638828125	288906484375	0	false	0	false	12	true
23335	13924.5	3629442578125	0	false	0	false	7	true
23334	26180509765625	34487.25	0	false	0	false	7	true
23329	7964861328125	747441953125	0	false	0	false	4	true
23327	20861291015625	3590965625	0	false	0	false	10	true
23326	1.98524e+16	3787413671875	0	false	0	false	12	true
23325	3353589599609370	365534921875	6	true	0	false	7	true
23318	3907823828125	391984453125	0	false	0	false	2	true
23317	37099828125	4102713671875	1	true	0	false	11	true
23316	3743345703125	4248683984375	0	false	10	true	1	true
23315	37786	4316058984375	5	true	0	false	1	true
23314	4216705078125	38335375	0	false	0	false	6	true
23311	353960546875	3921415625	0	false	1	true	5	true
23310	11666220703125	503929453125	0	false	0	false	4	true
23309	1.80251e+16	48481609375	0	false	0	false	2	true
23305	476112451171875	4967825390625	3	true	0	false	5	true
23304	379017265625	3413497265625	2	true	0	false	8	true
23303	40125828125	34603796875	0	false	0	false	6	true
23302	138299716796875	442008046875	2	true	0	false	2	true
23301	134590517578125	41858625	1	true	0	false	6	true
23284	440536875	5370731640625	0	false	0	false	35	true
23283	412716015625	533081171875	0	false	0	false	11	true
23282	20117640625	19833181640625	0	false	0	false	7	true
23281	1879341015625	2156108984375	0	false	0	false	9	true
23280	3206384375	5741303125	0	false	0	false	8	true
23279	33082125	5934478515625	1	true	0	false	2	true
23276	3854481640625	47413046875	1	true	0	false	3	true
23275	4100908203125	49111046875	0	false	0	false	4	true
23272	3608733984375	5896998828125	5	true	0	false	2	true
23263	29357828125	526875703125	0	false	0	false	15	true
23262	3871970703125	5730894140625	0	false	0	false	2	true
23261	35540.5	559976484375	0	false	1	true	13	true
23257	141590048828125	5365407421875	2	true	0	false	5	true
23256	4291134765625	3381303125	1	true	0	false	16	true
23255	4298262890625	3272294140625	0	false	0	false	26	true
23254	4513535546875	332033359375	0	false	0	false	23	true
23253	4432413671875	3279516015625	0	false	0	false	6	true
23249	398698515625	301905546875	1	true	0	false	6	true
23248	4561375390625	307120703125	5	true	0	false	17	true
23242	477629921875	3314639453125	0	false	0	false	8	true
23238	32295935546875	676535078125	0	false	0	false	9	true
23237	326786640625	66368359375	1	true	0	false	9	true
23235	337808828125	66623.5	1	true	0	false	9	true
23233	3559971484375	66521015625	2	true	0	false	4	true
23230	22501732421875	4113699609375	0	false	0	false	4	true
23229	205456328125	429460546875	0	false	0	false	5	true
23226	37195224609375	4605108203125	0	false	0	false	5	true
23225	3739882080078120	433264140625	3	true	0	false	17	true
23222	3089669140625	19545908203125	0	false	0	false	1	true
23221	2981077734375	1687717578125	0	false	0	false	4	true
23220	3580987890625	703374296875	6	true	0	false	26	true
23219	373303515625	708021875	0	false	0	false	12	true
23217	290918125	20939962890625	0	false	0	false	8	true
23215	3561565234375	735821328125	0	false	0	false	10	true
23209	170744609375	422716796875	0	false	0	false	8	true
23208	4410205078125	491151875	0	false	0	false	10	true
23207	44889.75	474301875	0	false	0	false	14	true
23205	459408671875	50169.5	0	false	0	false	6	true
23204	487810703125	5032040625	1	true	0	false	0	false
23202	4906573046875	4740400390625	1	true	0	false	5	true
23199	24575826171875	48864109375	0	false	0	false	7	true
23195	513089990234375	2950519140625	7	true	0	false	1	true
23193	20918400390625	25090486328125	0	false	0	false	12	true
23192	4134266796875	7217934375	0	false	0	false	9	true
23191	406748046875	72347640625	0	false	0	false	6	true
23183	17890234375	742075625	0	false	0	false	6	true
23181	4638788671875	564102109375	0	false	0	false	4	true
23174	3481179296875	25758232421875	0	false	0	false	8	true
23173	3548408203125	2381981640625	1	true	0	false	7	true
23171	26700642578125	5399689453125	2	true	0	false	5	true
23170	42486984375	423335078125	0	false	0	false	2	true
23165	613286181640625	77235546875	5	true	0	false	12	true
23163	3389305078125	695571875	0	false	0	false	1	true
23162	437552880859375	20991087890625	0	false	0	false	3	true
23161	336766845703125	2039383984375	0	false	0	false	12	true
23160	109915947265625	20234263671875	2	true	0	false	11	true
23159	9534833984375	2040153125	0	false	0	false	8	true
23157	95213896484375	2179247265625	0	false	0	false	1	true
23156	5646568359375	23409580078125	0	false	0	false	4	true
23155	342951171875	2457178125	0	false	0	false	1	true
23152	86596689453125	30377865234375	0	false	0	false	6	true
23151	85714541015625	2796280859375	0	false	0	false	9	true
23149	10959228515625	26547966796875	11	true	0	false	0	false
23147	2309411328125	2249699609375	0	false	0	false	1	true
23143	1960350830078120	27226060546875	0	false	0	false	4	true
23137	45037099609375	2685891015625	0	false	0	false	9	true
23133	26032080078125	1836108203125	0	false	0	false	5	true
23132	4231921875	582104453125	4	true	0	false	4	true
23129	24116580078125	3506450390625	0	false	0	false	8	true
23125	13508833984375	2856481640625	0	false	0	false	12	true
23123	209039599609375	23066513671875	0	false	0	false	3	true
23122	15807876953125	21925783203125	1	true	0	false	9	true
23121	131214794921875	23508294921875	0	false	0	false	2	true
23118	108035771484375	3262519921875	1	true	0	false	11	true
23116	2371676953125	19897265625	0	false	0	false	9	true
23115	24005322265625	19783529296875	0	false	0	false	10	true
23114	22598533203125	17236005859375	1	true	0	false	0	false
23111	24413677734375	188565703125	0	false	0	false	13	true
23107	18065533203125	131717548828125	0	false	0	false	8	true
23105	20314029296875	13800298828125	0	false	0	false	5	true
23104	20527107421875	10300373046875	6	true	0	false	1	true
23100	3978244921875	20829078125	3	true	0	false	2	true
23099	3813505078125	20753341796875	5	true	0	false	7	true
23098	4015794140625	24419490234375	0	false	0	false	1	true
23093	4783733203125	5296530078125	1	true	0	false	0	false
23092	32656255859375	731429296875	3	true	1	true	0	false
23091	3047537890625	722276015625	1	true	1	true	7	true
23090	30178771484375	74833828125	0	false	1	true	0	false
23088	25255552734375	7379109375	4	true	0	false	1	true
23087	26684658203125	75590875	0	false	0	false	7	true
23083	2349918359375	76561625	0	false	0	false	1	true
23082	2.0317e+16	32149478515625	0	false	0	false	14	true
23081	9733186645507810	302738671875	1	true	0	false	2	true
23078	342806796875	109304599609375	5	true	0	false	0	false
23077	367600859375	115229228515625	0	false	1	true	22	true
23073	35241171875	142065634765625	0	false	1	true	1	true
23070	3709324609375	16797638671875	0	false	0	false	4	true
23068	145564443359375	1821294140625	0	false	0	false	5	true
23067	159402783203125	143642763671875	7	true	0	false	1	true
23066	11131875	151448935546875	0	false	0	false	14	true
23065	1119139453125	141204423828125	4	true	0	false	4	true
23064	3213863671875	98403359375	0	false	0	false	12	true
23063	31928169921875	86626982421875	0	false	0	false	5	true
23062	2993595703125	1167886328125	0	false	0	false	4	true
23057	144677802734375	125911162109375	2	true	0	false	8	true
23055	28200751953125	1412349609375	0	false	0	false	4	true
23046	4873950390625	28454.5	0	false	0	false	2	true
23045	4714724609375	2768482421875	9	true	0	false	0	false
23043	4879310546875	30309083984375	0	false	0	false	4	true
23037	3791494140625	770995703125	0	false	0	false	13	true
23036	466738984375	22855376953125	8	true	0	false	0	false
23035	47997.25	21166927734375	0	false	0	false	4	true
23034	4578993359375	2191261328125	0	false	0	false	5	true
23032	4902540234375	20217841796875	5	true	2	true	24	true
23029	4262589453125	194931875	1	true	0	false	6	true
23026	33938609375	532884423828125	0	false	0	false	9	true
23025	344278203125	76254462890625	0	false	0	false	5	true
23018	469453828125	3732662890625	0	false	0	false	1	true
23017	46066.5	390899296875	0	false	0	false	10	true
23015	454533984375	4167611328125	0	false	0	false	8	true
23011	4590517578125	6013319921875	1	true	0	false	11	true
23010	505281982421875	15870701171875	0	false	0	false	4	true
23009	67460224609375	163817861328125	0	false	0	false	6	true
23007	47465244140625	132259267578125	2	true	0	false	0	false
23005	81716279296875	143523662109375	0	false	0	false	2	true
23002	3803414453125	85548369140625	0	false	0	false	18	true
23001	41960609375	103710830078125	4	true	0	false	0	false
22998	4387069921875	120556943359375	1	true	0	false	11	true
22997	452125703125	1162252734375	6	true	0	false	0	false
22993	32143349609375	310456640625	0	false	0	false	5	true
22992	3713291015625	33560615234375	0	false	8	true	3	true
22991	3773937890625	286983544921875	1	true	0	false	12	true
22990	3931134765625	284922265625	0	false	0	false	5	true
22985	45660484375	16843841796875	2	true	0	false	0	false
22983	47495625	591839765625	1	true	0	false	10	true
22981	29688109375	783432421875	0	false	0	false	1	true
22979	9329421997070310	152870625	3	true	0	false	5	true
22977	3570851171875	1.03724e+16	8	true	0	false	0	false
22975	1367610546875	270268408203125	2	true	0	false	6	true
22971	39450361328125	78197734375	0	false	0	false	1	true
22970	4331346484375	58095048828125	0	false	0	false	8	true
22969	4237662109375	63815703125	12	true	0	false	0	false
22968	473435546875	68395380859375	0	false	0	false	5	true
22967	454883984375	747757666015625	0	false	0	false	11	true
22965	4228773046875	796867919921875	3	true	0	false	12	true
22959	25936904296875	937841796875	0	false	0	false	2	true
22956	2650181640625	5576064453125	7	true	0	false	11	true
22955	25174919921875	515303173828125	0	false	0	false	13	true
22954	287926796875	673122119140625	0	false	0	false	11	true
22950	727881396484375	770543115234375	0	false	0	false	2	true
22949	10293220703125	7776365234375	0	false	0	false	2	true
22945	4665653125	675907421875	12	true	0	false	1	true
22943	8297359375	3925455810546870	0	false	0	false	1	true
22937	66616083984375	9632711181640620	0	false	0	false	9	true
22934	19880310546875	2640095703125	7	true	0	false	0	false
22933	215215625	2425260009765620	1	true	0	false	16	true
22931	2144862109375	4170361633300780	0	false	0	false	8	true
22927	327291064453125	3213630126953120	11	true	0	false	0	false
22925	49366703125	644781640625	0	false	0	false	6	true
22919	7371475219726560	7807021875	16	true	1	true	6	true
22918	4699833203125	761446171875	30	true	1	true	0	false
22917	442826953125	761019453125	5	true	0	false	3	true
22915	41683515625	76109265625	1	true	0	false	2	true
22911	4.46401e+16	103373544921875	0	false	0	false	5	true
22902	4819251953125	1841863037109370	25	true	0	false	0	false
22901	4875116796875	1.36377e+16	0	false	13	true	0	false
22900	49259453125	1.907e+16	14	true	0	false	0	false
