# Supplementary material for: A Novel Liquid Biopsy Method Based on Specific Combinations of Vesicular Markers Allows Us to Discriminate Prostate Cancer from Hyperplasia
Source: Cells. 2024 Jul 31;13(15):1286. doi: 10.3390/cells13151286 (PMC11311686; doi:10.3390/cells13151286)
Supplement: Supplementary file 1 [file cells-13-01286-s001.zip › Dataset S1-Raw data CODI BiliGeCT Prostata/Raw data CODI BiliGeCT Prostata/130223_ErbB3_ALK_IIexp_PR20-17-3__counting_scatter.xlsx]

## Sheet: 130223_ErbB3_ALK_IIexp_PR20-17-
counting parameters
radius (nm)	300
bin width (nm)	20
locs in bin threshold	1
active channels
channel name	channel reference	min	max
Channel 0	ch0	1	10000000
Channel 1	ch1	1	10000000
Channel 2	ch2	1	10000000
clusters are positive for a channel if their counts fall within min (inclusive) and max (exclusive) for that channel
	population phenotypes	number of clusters
triple positive	Channel 0, Channel 1, Channel 2	13
double positive	Channel 0, Channel 1	2
double positive	Channel 0, Channel 2	66
double positive	Channel 1, Channel 2	2
single positive	Channel 0	49
single positive	Channel 1	4
single positive	Channel 2	156
	total positive clusters	292
39 clusters were negative for every channel
all positive clusters are listed here
columns show counts and positivity for channels with thresholds switched on
to see the full data including negative clusters please export a csv from the counting histogram rather than the counting scatter plot
cluster id	centroid x (nm)	centroid y (nm)	count for Channel 0	positive for Channel 0	count for Channel 1	positive for Channel 1	count for Channel 2	positive for Channel 2
19762	146507412109375	5877595703125	1	true	0	false	10	true
19761	14952404296875	5945089453125	3	true	0	false	10	true
19760	2433424560546870	5356548828125	0	false	0	false	8	true
19759	493235400390625	5402839453125	2	true	0	false	15	true
19758	13482556640625	5964014453125	0	false	0	false	4	true
19756	119225263671875	6128246875	0	false	0	false	6	true
19754	794373486328125	4382379296875	0	false	0	false	12	true
19753	77853720703125	42980859375	0	false	0	false	22	true
19751	130564609375	5609590625	1	true	0	false	0	false
19750	5691373046875	6296416796875	0	false	0	false	5	true
19749	61777294921875	63719015625	0	false	0	false	5	true
19748	927658984375	469909140625	1	true	0	false	14	true
19747	104590302734375	4602339453125	0	false	0	false	6	true
19745	763989794921875	6374932421875	0	false	0	false	12	true
19743	81622412109375	4700695703125	8	true	0	false	2	true
19741	717108349609375	40926828125	0	false	19	true	0	false
19740	84388095703125	6184134375	0	false	0	false	8	true
19739	92633046875	6012394140625	1	true	0	false	8	true
19738	99969228515625	43190	0	false	0	false	4	true
19736	381520068359375	60257640625	0	false	0	false	4	true
19735	3725832763671870	575013203125	2	true	0	false	11	true
19733	116890869140625	56845078125	5	true	0	false	0	false
19731	529725048828125	5174683203125	0	false	0	false	5	true
19727	768252490234375	548732734375	0	false	0	false	18	true
19725	561273193359375	452006953125	5	true	0	false	2	true
19723	142698701171875	6140882421875	0	false	0	false	5	true
19721	30018310546875	62621578125	1	true	0	false	30	true
19720	2767552734375	4664308984375	1	true	0	false	1	true
19715	7446162109375	50114671875	0	false	0	false	11	true
19713	1061540625	5860794921875	1	true	1	true	0	false
19703	84745830078125	5802008984375	0	false	0	false	6	true
19702	10697970703125	693454296875	2	true	0	false	6	true
19701	106959345703125	674871796875	4	true	0	false	14	true
19700	17982177734375	64177	0	false	0	false	7	true
19698	114717978515625	72713453125	0	false	0	false	4	true
19697	119716298828125	71704.75	1	true	0	false	9	true
19695	119261181640625	707723203125	4	true	1	true	17	true
19692	1668033984375	715935859375	0	false	0	false	8	true
19691	15726818359375	72034734375	5	true	0	false	0	false
19689	163021669921875	70122359375	1	true	0	false	7	true
19687	16917482421875	67964203125	0	false	0	false	11	true
19684	599078125	3425959765625	0	false	0	false	4	true
19683	516497998046875	3462268359375	4	true	0	false	0	false
19681	7302701171875	34190046875	1	true	0	false	10	true
19680	17630787109375	70041015625	4	true	0	false	1	true
19678	3209784423828120	360100625	0	false	5	true	0	false
19677	4034846435546870	3687373828125	0	false	0	false	4	true
19673	54384375	366197109375	0	false	0	false	1	true
19671	2495186767578120	3804811328125	0	false	0	false	5	true
19669	1927653515625	66553640625	0	false	0	false	4	true
19668	1578966015625	361071015625	0	false	0	false	3	true
19667	134256123046875	37162	0	false	0	false	5	true
19665	446024169921875	324491328125	3	true	0	false	0	false
19663	111905947265625	3992886328125	5	true	0	false	0	false
19662	123239716796875	288455546875	8	true	0	false	30	true
19661	12378646484375	29264892578125	16	true	1	true	19	true
19657	1288045703125	356409453125	1	true	0	false	31	true
19656	639173681640625	2994263671875	4	true	0	false	0	false
19653	1.4891e+16	42266.25	1	true	0	false	0	false
19651	952871484375	404790234375	0	false	0	false	1	true
19650	7469759765625	3636229296875	4	true	0	false	3	true
19647	116251923828125	6442009765625	9	true	0	false	13	true
19645	1229898828125	29966037109375	0	false	9	true	0	false
19644	77179716796875	27723791015625	3	true	0	false	1	true
19643	100533740234375	27620025390625	0	false	0	false	6	true
19641	1070809814453120	5913284765625	0	false	0	false	12	true
19640	864648046875	704133984375	0	false	0	false	10	true
19638	2313373828125	6275030859375	0	false	0	false	11	true
19637	21874333984375	6233989453125	5	true	0	false	0	false
19635	2603239501953120	29784255859375	0	false	0	false	8	true
19634	2230798828125	646179140625	1	true	0	false	0	false
19632	93179892578125	2993136328125	0	false	0	false	4	true
19625	1359244921875	742504296875	1	true	0	false	5	true
19615	137660029296875	28956380859375	0	false	0	false	8	true
19613	141717568359375	31426357421875	0	false	0	false	3	true
19609	778931103515625	2357877734375	0	false	0	false	3	true
19608	219198515625	67720265625	0	false	0	false	9	true
19607	22350197265625	698595625	2	true	0	false	7	true
19603	3038431884765620	643696171875	6	true	5	true	3	true
19601	191992734375	623972734375	0	false	0	false	3	true
19599	2361878173828120	670393203125	5	true	0	false	0	false
19597	18222837890625	28515859375	11	true	1	true	4	true
19594	19193287109375	3085783984375	7	true	0	false	0	false
19593	20558890625	30364888671875	0	false	0	false	4	true
19587	331539794921875	50591796875	0	false	0	false	7	true
19585	22516166015625	30248357421875	4	true	0	false	1	true
19584	24850884765625	236355625	0	false	0	false	3	true
19583	24443919921875	2111719921875	4	true	0	false	0	false
19581	1606323046875	5282368359375	0	false	0	false	1	true
19579	1994146484375	3400489453125	0	false	0	false	3	true
19578	26708412109375	25240994140625	0	false	0	false	9	true
19577	2493876953125	262048828125	0	false	0	false	17	true
19573	2812219921875	27373291015625	0	false	0	false	1	true
19572	24831548828125	679674921875	0	false	0	false	1	true
19570	152584130859375	2592020703125	0	false	0	false	9	true
19569	161596650390625	2707439453125	0	false	0	false	17	true
19568	175030859375	21971876953125	0	false	0	false	15	true
19567	18079009765625	21793984375	4	true	0	false	0	false
19565	15064470703125	27142693359375	4	true	0	false	0	false
19563	22168615234375	233618984375	0	false	1	true	12	true
19562	2886962109375	6997059375	0	false	0	false	1	true
19561	27186087890625	704072734375	0	false	0	false	21	true
19560	16726103515625	233085625	0	false	0	false	8	true
19558	13437587890625	2466461328125	3	true	0	false	1	true
19557	114768515625	2486650390625	6	true	0	false	3	true
19555	23095541015625	24985775390625	0	false	0	false	6	true
19551	20006623046875	70020625	1	true	0	false	3	true
19549	17906529296875	19588681640625	0	false	0	false	1	true
19546	19587693359375	728136328125	0	false	0	false	10	true
19543	11108115234375	2009657421875	0	false	0	false	5	true
19534	19923130859375	1575723046875	0	false	0	false	5	true
19533	18483173828125	16252931640625	0	false	0	false	10	true
19532	21020208984375	19561828125	0	false	0	false	8	true
19531	19510244140625	19177287109375	1	true	0	false	0	false
19529	18619810546875	143625419921875	1	true	1	true	17	true
19524	2581970703125	5327726953125	0	false	0	false	10	true
19523	249489296875	52440390625	1	true	0	false	25	true
19521	2533822265625	542921328125	0	false	1	true	22	true
19520	19193296875	57492015625	7	true	0	false	0	false
19519	20235453125	56737375	6	true	0	false	2	true
19518	24088583984375	575929296875	0	false	0	false	10	true
19517	2344183203125	5656011328125	0	false	0	false	9	true
19515	27405259765625	526414296875	0	false	0	false	8	true
19511	134013896484375	419448203125	0	false	0	false	6	true
19509	14009822265625	4463060546875	0	false	0	false	4	true
19507	2377648828125	498242578125	0	false	0	false	10	true
19503	2626462109375	612286171875	0	false	0	false	7	true
19500	312036328125	57991328125	1	true	0	false	1	true
19499	32203962890625	5971128515625	4	true	0	false	1	true
19495	17971896484375	5555387109375	5	true	0	false	0	false
19494	26182228515625	731595859375	0	false	0	false	5	true
19493	23916861328125	722223046875	10	true	0	false	2	true
19490	3347836328125	464818046875	0	false	0	false	1	true
19489	3235513671875	4899241015625	2	true	0	false	2	true
19487	26634806640625	569091875	0	false	0	false	6	true
19486	20648236328125	47459890625	0	false	0	false	2	true
19484	28304953125	4280523046875	0	false	10	true	0	false
19483	2586311328125	4644306640625	0	false	0	false	6	true
19481	2967515625	4976953125	1	true	0	false	10	true
19479	25058203125	750471015625	4	true	0	false	0	false
19476	16142255859375	4645431640625	0	false	0	false	7	true
19473	3122196875	455620859375	0	false	0	false	5	true
19471	339063984375	5103487109375	11	true	0	false	0	false
19466	2105501171875	751032421875	5	true	0	false	2	true
19461	44650029296875	4209831640625	1	true	0	false	2	true
19456	3185589453125	24998751953125	2	true	0	false	41	true
19455	33127296875	2297202734375	6	true	0	false	2	true
19454	29702220703125	5373596875	0	false	0	false	2	true
19451	32200830078125	293937421875	9	true	0	false	0	false
19447	3452157421875	32857.25	0	false	0	false	4	true
19445	181542109375	1175271875	1	true	0	false	6	true
19444	38683234375	2957581640625	1	true	0	false	8	true
19443	3700356640625	296780859375	9	true	0	false	0	false
19437	380399609375	3213070703125	0	false	0	false	8	true
19431	2355952734375	348514765625	0	false	0	false	4	true
19430	322279140625	387485546875	0	false	0	false	5	true
19429	29360259765625	3627461328125	1	true	0	false	0	false
19427	3053584765625	22430.25	0	false	0	false	5	true
19426	2761815234375	665856171875	0	false	0	false	9	true
19425	26085177734375	645714296875	7	true	0	false	1	true
19423	28591048828125	335283671875	0	false	0	false	5	true
19422	30648134765625	405003984375	0	false	0	false	11	true
19421	2834965625	397990859375	2	true	0	false	6	true
19415	28385375	24102865234375	0	false	0	false	6	true
19408	146075888671875	5022112890625	0	false	0	false	9	true
19407	1314869140625	4785021484375	2	true	0	false	0	false
19406	488456494140625	724985625	0	false	0	false	7	true
19405	431826611328125	71432515625	3	true	1	true	15	true
19402	2058082421875	4167015234375	1	true	0	false	21	true
19401	21686025390625	42895125	16	true	9	true	2	true
19399	22088234375	4189907421875	1	true	1	true	13	true
19397	563666650390625	70435359375	4	true	0	false	11	true
19394	40122578125	483340625	0	false	0	false	8	true
19393	394656015625	4705951953125	0	false	0	false	9	true
19389	386786875	49660515625	0	false	0	false	9	true
19388	3981787890625	449058828125	6	true	0	false	5	true
19386	3755959375	3969491796875	3	true	0	false	3	true
19385	3958462890625	4035079296875	2	true	0	false	23	true
19383	736476953125	759581875	0	false	0	false	8	true
19380	42213390625	373244375	0	false	0	false	12	true
19379	421233046875	38896125	0	false	0	false	1	true
19376	410695234375	32333734375	0	false	0	false	5	true
19362	4533041796875	32222013671875	0	false	0	false	12	true
19361	4403067578125	331123125	0	false	0	false	11	true
19355	29050150390625	18331.75	2	true	0	false	9	true
19348	442475703125	5717591796875	1	true	1	true	8	true
19347	440151953125	560029140625	4	true	0	false	0	false
19346	4224144140625	619190703125	0	false	0	false	3	true
19345	4087887109375	632187109375	0	false	0	false	1	true
19343	413517734375	5780769140625	1	true	0	false	4	true
19342	289455390625	6449242578125	0	false	0	false	2	true
19341	3076376171875	6403769140625	9	true	0	false	0	false
19339	4221273828125	5933298828125	6	true	0	false	14	true
19336	3389598046875	6758090625	0	false	0	false	7	true
19335	32649802734375	680605625	1	true	0	false	10	true
19334	392229453125	5717591796875	0	false	0	false	6	true
19333	393643984375	550445703125	0	false	0	false	6	true
19325	30066130859375	668116484375	0	false	0	false	9	true
19321	43645517578125	2578623828125	0	false	0	false	9	true
19319	25175630859375	4049437890625	11	true	0	false	0	false
19317	247601328125	375989765625	0	false	0	false	12	true
19315	38305578125	662437109375	0	false	0	false	7	true
19309	416618203125	5373850390625	0	false	0	false	2	true
19303	3610351953125	5360389453125	13	true	0	false	90	true
19297	4406726171875	44474453125	0	false	0	false	10	true
19291	353435703125	21993314453125	0	false	0	false	2	true
19289	2632523046875	4945072265625	2	true	0	false	2	true
19288	7688044921875	131180927734375	27	true	2	true	23	true
19287	77967490234375	12947658203125	68	true	1	true	21	true
19285	802219921875	12933359375	63	true	0	false	0	false
19283	1929743359375	24393068359375	0	false	0	false	4	true
19281	91984912109375	17464333984375	0	false	0	false	1	true
19279	3477524609375	62643734375	1	true	0	false	4	true
19277	368443984375	686241953125	5	true	0	false	0	false
19275	1208512890625	1747050390625	0	false	0	false	10	true
19273	509178466796875	15999224609375	1	true	0	false	0	false
19271	146922021484375	152190263671875	5	true	0	false	0	false
19265	48808734375	31803830078125	4	true	0	false	0	false
19263	227428046875	157608720703125	0	false	0	false	7	true
19259	408943125	278536015625	0	false	0	false	1	true
19256	48963408203125	19444361328125	1	true	0	false	13	true
19255	43860986328125	21161369140625	0	false	0	false	8	true
19251	362697265625	26272744140625	0	false	0	false	7	true
19250	4262520703125	210181015625	9	true	0	false	2	true
19249	407603046875	20899951171875	1	true	0	false	5	true
19248	381563828125	17776568359375	0	false	0	false	7	true
19247	4069230078125	17806736328125	0	false	0	false	12	true
19243	4419396875	19708845703125	5	true	0	false	0	false
19242	4737639453125	22824345703125	0	false	0	false	4	true
19241	485339296875	234219609375	7	true	0	false	0	false
19237	458026328125	22356162109375	5	true	0	false	4	true
19233	482579765625	250596640625	0	false	0	false	8	true
19231	48430359375	159639228515625	4	true	0	false	0	false
19229	4487115234375	27125455078125	0	false	0	false	4	true
19226	4039201171875	125255439453125	0	false	0	false	8	true
19225	4208902734375	145666005859375	0	false	0	false	7	true
19221	2898223828125	2973451953125	0	false	0	false	10	true
19220	4898953125	81940322265625	7	true	0	false	0	false
19219	491057734375	93672890625	0	false	0	false	13	true
19217	492796875	11715619140625	0	false	0	false	1	true
19216	33060484375	167179921875	0	false	0	false	5	true
19215	3390848828125	166086015625	3	true	0	false	3	true
19210	31721171875	786657578125	8	true	0	false	1	true
19209	29598923828125	792432578125	4	true	0	false	0	false
19208	346089765625	72682171875	0	false	0	false	7	true
19207	3438606640625	76814296875	0	false	0	false	3	true
19205	31817166015625	72404328125	1	true	0	false	9	true
19204	30849693359375	760330390625	5	true	0	false	12	true
19200	4911591796875	3714494140625	0	false	0	false	6	true
19199	4687022265625	3624079296875	0	false	0	false	12	true
19196	684907470703125	2122410546875	0	false	0	false	2	true
19194	2249591015625	119742080078125	0	false	0	false	2	true
19193	2325194921875	99717998046875	0	false	0	false	5	true
19192	3066167578125	15690025390625	3	true	0	false	2	true
19191	27639625	10639150390625	0	false	0	false	1	true
19188	30865216796875	477868896484375	2	true	0	false	0	false
19187	31166828125	83464365234375	1	true	0	false	2	true
19186	306260234375	1417710205078120	6	true	0	false	0	false
19185	31211978515625	1.59793e+16	5	true	0	false	0	false
19183	325826796875	118813935546875	4	true	0	false	4	true
19175	3892388610839840	31613880859375	0	false	0	false	8	true
19172	59827119140625	10747978515625	2	true	0	false	0	false
19170	88968828125	3218970947265620	10	true	1	true	0	false
19169	9890181640625	388813916015625	0	false	0	false	10	true
19167	95596806640625	54200908203125	3	true	0	false	6	true
19165	11200470703125	697997900390625	0	false	0	false	10	true
19164	4820553515625	6403486328125	35	true	1	true	2	true
19163	485495546875	6149412109375	5	true	0	false	0	false
19160	1243828125	47291240234375	0	false	0	false	7	true
19159	150536083984375	765673583984375	0	false	0	false	9	true
19157	6007693359375	40339326171875	0	false	0	false	7	true
19151	7794384765625	85442451171875	0	false	0	false	3	true
19147	35357	1863024658203120	0	false	0	false	7	true
19146	18820216796875	787659912109375	0	false	0	false	4	true
19145	20505580078125	635981591796875	0	false	0	false	12	true
19141	23656248046875	5515064453125	8	true	0	false	0	false
19137	4544426953125	129081904296875	4	true	1	true	1	true
19135	3603146484375	557378271484375	0	false	0	false	1	true
19134	4362426171875	650447705078125	9	true	0	false	0	false
19133	43665765625	461208349609375	11	true	0	false	0	false
19131	4058063671875	307433251953125	0	false	0	false	8	true
19127	45320859375	679536328125	0	false	0	false	14	true
19119	491194921875	561113828125	0	false	0	false	17	true
19117	1.27988e+16	124568798828125	0	false	0	false	1	true
19116	563966796875	4028037841796870	18	true	0	false	0	false
19110	4858568359375	698060859375	0	false	0	false	11	true
19109	4783550390625	70661859375	10	true	0	false	0	false
19107	464206796875	71715484375	3	true	0	false	0	false
19104	43532359375	711851953125	0	false	0	false	8	true
19101	4358197265625	753260078125	0	false	0	false	9	true
19099	4065152734375	772877890625	0	false	0	false	7	true
19097	4838127734375	7542334375	8	true	0	false	0	false
