# Supplementary material for: A Novel Liquid Biopsy Method Based on Specific Combinations of Vesicular Markers Allows Us to Discriminate Prostate Cancer from Hyperplasia
Source: Cells. 2024 Jul 31;13(15):1286. doi: 10.3390/cells13151286 (PMC11311686; doi:10.3390/cells13151286)
Supplement: Supplementary file 1 [file cells-13-01286-s001.zip › Dataset S1-Raw data CODI BiliGeCT Prostata/Raw data CODI BiliGeCT Prostata/130223_ErbB3_ALK_IIexp_PR20-17__counting_scatter.xlsx]

## Sheet: 130223_ErbB3_ALK_IIexp_PR20-17_
counting parameters
radius (nm)	300
bin width (nm)	20
locs in bin threshold	1
active channels
channel name	channel reference	min	max
Channel 0	ch0	1	10000000
Channel 1	ch1	1	10000000
Channel 2	ch2	1	10000000
clusters are positive for a channel if their counts fall within min (inclusive) and max (exclusive) for that channel
	population phenotypes	number of clusters
triple positive	Channel 0, Channel 1, Channel 2	16
double positive	Channel 0, Channel 1	1
double positive	Channel 0, Channel 2	57
double positive	Channel 1, Channel 2	3
single positive	Channel 0	20
single positive	Channel 1	2
single positive	Channel 2	81
	total positive clusters	180
19 clusters were negative for every channel
all positive clusters are listed here
columns show counts and positivity for channels with thresholds switched on
to see the full data including negative clusters please export a csv from the counting histogram rather than the counting scatter plot
cluster id	centroid x (nm)	centroid y (nm)	count for Channel 0	positive for Channel 0	count for Channel 1	positive for Channel 1	count for Channel 2	positive for Channel 2
14519	3703398193359370	404432421875	0	false	0	false	1	true
14518	2679966552734370	3939726171875	1	true	0	false	6	true
14517	47906044921875	375628984375	2	true	0	false	9	true
14515	10989548828125	44726609375	0	false	0	false	12	true
14514	98217099609375	4543491796875	1	true	0	false	9	true
14513	6908791015625	4099562890625	0	false	0	false	8	true
14512	5928369140625	3996436328125	0	false	0	false	3	true
14510	7372140625	4247416796875	1	true	0	false	19	true
14504	777231396484375	4603669140625	4	true	0	false	9	true
14500	267686376953125	4985346875	0	false	0	false	5	true
14499	1.06839e+16	4523662890625	0	false	0	false	8	true
14497	108856494140625	4858130078125	7	true	0	false	8	true
14496	10500359375	47472859375	0	false	0	false	8	true
14494	7287491455078120	430614453125	0	false	0	false	8	true
14490	177337890625	37100296875	0	false	0	false	2	true
14487	11629650390625	731322578125	4	true	0	false	22	true
14486	121236484375	72447296875	3	true	0	false	20	true
14485	1.7148e+16	636672734375	1	true	0	false	6	true
14484	9285195922851560	6248341015625	0	false	10	true	2	true
14482	112821318359375	71149578125	4	true	1	true	7	true
14481	3784720458984370	640738515625	0	false	20	true	0	false
14479	78205458984375	721714140625	6	true	0	false	0	false
14478	575456640625	734838359375	22	true	1	true	106	true
14477	2160586669921870	60386171875	46	true	1	true	31	true
14476	3588291259765620	6084189453125	10	true	0	false	0	false
14475	89982568359375	756081015625	0	false	0	false	5	true
14474	792174755859375	781080859375	9	true	1	true	2	true
14473	111873603515625	752335703125	0	false	0	false	11	true
14472	12411888671875	76715171875	0	false	0	false	11	true
14470	47787333984375	658534921875	0	false	0	false	5	true
14469	810929150390625	640915703125	1	true	0	false	7	true
14468	642051025390625	6495871484375	0	false	0	false	1	true
14467	59450751953125	705361328125	0	false	0	false	8	true
14466	521093310546875	690282734375	0	false	0	false	7	true
14465	8841306640625	694813671875	1	true	0	false	13	true
14449	509593603515625	483082109375	0	false	0	false	6	true
14448	710454248046875	5142333203125	1	true	0	false	15	true
14447	6599215087890620	72385.25	9	true	0	false	0	false
14446	1.71203e+16	7287540625	4	true	0	false	9	true
14445	55898681640625	529988984375	0	false	0	false	17	true
14443	497544775390625	18855802734375	0	false	0	false	8	true
14442	395388525390625	1853605859375	0	false	0	false	20	true
14439	119477783203125	6232519140625	0	false	0	false	9	true
14438	11806767578125	640351875	8	true	0	false	1	true
14436	52090712890625	19950513671875	0	false	0	false	11	true
14433	14292078125	61823296875	1	true	0	false	2	true
14431	100958955078125	5929845703125	0	false	0	false	1	true
14429	190262255859375	1719368359375	0	false	0	false	6	true
14424	66233232421875	19716080078125	4	true	1	true	23	true
14422	1356338671875	648328046875	0	false	0	false	10	true
14420	1.47115e+16	15164728515625	0	false	0	false	8	true
14419	11804490234375	18932494140625	1	true	0	false	6	true
14418	126872666015625	1847166796875	11	true	0	false	63	true
14417	763884130859375	147964677734375	0	false	0	false	6	true
14416	588027587890625	143235703125	1	true	0	false	15	true
14415	2594405029296870	117041533203125	5	true	0	false	0	false
14414	405528466796875	130690322265625	2	true	0	false	15	true
14412	9653310546875	2051738671875	0	false	0	false	4	true
14406	15513443359375	6645759375	12	true	0	false	0	false
14404	539816259765625	11175.5	0	false	0	false	10	true
14402	10583576171875	4116836328125	0	false	0	false	3	true
14399	16618369140625	5655863671875	0	false	0	false	1	true
14398	1464523046875	580850390625	0	false	0	false	3	true
14397	11097259765625	558600859375	0	false	0	false	1	true
14392	76269814453125	122033720703125	4	true	0	false	7	true
14391	50361708984375	5958582421875	0	false	0	false	8	true
14390	66387333984375	596880234375	6	true	0	false	3	true
14388	159525166015625	19323056640625	2	true	0	false	21	true
14387	2142916015625	52398310546875	1	true	0	false	22	true
14386	16054970703125	491761669921875	14	true	0	false	0	false
14384	2.01099e+16	66489873046875	0	false	0	false	3	true
14381	90134443359375	3612401171875	0	false	0	false	9	true
14380	9424419921875	367966171875	0	false	0	false	10	true
14378	10166423828125	3700333203125	4	true	0	false	3	true
14376	422016796875	589391328125	0	false	0	false	8	true
14374	1.40991e+16	331922734375	4	true	1	true	17	true
14372	1097654296875	3596033203125	27	true	1	true	9	true
14370	767110498046875	360592265625	3	true	0	false	5	true
14368	3170741455078120	816187255859375	1	true	0	false	6	true
14365	9198616943359370	300170078125	0	false	0	false	1	true
14361	699429052734375	3241617578125	0	false	0	false	1	true
14358	13163.5	38340953125	0	false	0	false	3	true
14356	109245859375	532646015625	0	false	0	false	7	true
14354	7585283203125	77665068359375	0	false	0	false	8	true
14344	3534785400390620	677981640625	0	false	0	false	5	true
14343	121937822265625	51563421875	0	false	1	true	1	true
14342	15457046875	5072364453125	0	false	0	false	5	true
14339	8162310791015620	18932384765625	4	true	0	false	7	true
14338	23188837890625	20624185546875	1	true	0	false	6	true
14337	18641833984375	22335505859375	7	true	1	true	39	true
14336	18843787109375	223666484375	9	true	1	true	48	true
14334	3257568115234370	225467421875	0	false	0	false	22	true
14329	132116328125	688485859375	0	false	0	false	10	true
14327	159432041015625	260328125	1	true	0	false	10	true
14326	15620509765625	25057314453125	4	true	0	false	0	false
14324	19009587890625	232310078125	4	true	1	true	20	true
14323	247918828125	20156322265625	7	true	0	false	8	true
14318	112883486328125	123293291015625	0	false	0	false	2	true
14317	2114099609375	2484295703125	0	false	0	false	5	true
14314	176654453125	2890449609375	2	true	0	false	10	true
14313	12319234375	328566640625	0	false	0	false	8	true
14312	14175833984375	3298745703125	0	false	0	false	12	true
14311	17223048828125	17021173828125	0	false	0	false	8	true
14310	18155458984375	134888740234375	3	true	0	false	22	true
14308	158615947265625	3376898046875	0	false	0	false	4	true
14306	13034552734375	30510029296875	0	false	0	false	8	true
14294	156921904296875	3566178125	0	false	0	false	12	true
14292	1655484765625	99261015625	1	true	0	false	4	true
14289	2115680078125	663486796875	2	true	0	false	5	true
14287	19303365234375	5971617578125	1	true	0	false	0	false
14285	24544119140625	6590490625	1	true	0	false	1	true
14283	1162755078125	23561201171875	0	false	0	false	1	true
14282	86450224609375	24520265625	2	true	0	false	5	true
14281	25757859375	158921650390625	0	false	0	false	11	true
14280	252273515625	14601533203125	0	false	0	false	10	true
14275	29083201171875	1688058984375	0	false	0	false	2	true
14266	9911072998046870	679146796875	0	false	0	false	1	true
14263	18656884765625	3986187109375	0	false	0	false	11	true
14262	2059378515625	437309453125	9	true	0	false	0	false
14261	282322216796875	8016441650390620	0	false	0	false	13	true
14260	29661748046875	5614047241210930	0	false	0	false	11	true
14258	2076976171875	288132890625	0	false	0	false	3	true
14256	420676806640625	1473063720703120	4	true	0	false	0	false
14248	103158330078125	2936421630859370	0	false	0	false	7	true
14245	21337658203125	4761791796875	1	true	0	false	14	true
14244	2019534765625	4779805078125	1	true	0	false	9	true
14242	1911274609375	460493203125	0	false	1	true	10	true
14240	146739521484375	4668947265625	0	false	11	true	0	false
14238	2190012109375	159575869140625	1	true	0	false	2	true
14236	2330551953125	449584921875	4	true	0	false	0	false
14230	19665060546875	79590751953125	2	true	0	false	8	true
14228	146706767578125	78567453125	0	false	0	false	13	true
14227	21634201171875	53141109375	9	true	0	false	0	false
14226	2354346484375	5374673828125	4	true	0	false	0	false
14225	248012734375	564316484375	1	true	0	false	1	true
14224	2623697265625	5556065625	7	true	0	false	0	false
14223	27218728515625	5165220703125	0	false	0	false	4	true
14220	25193759765625	4987863671875	8	true	1	true	3	true
14219	1475128125	748872265625	3	true	0	false	20	true
14218	15433962890625	75805015625	13	true	0	false	0	false
14217	16944140625	770270859375	1	true	0	false	13	true
14216	1799884765625	775345546875	4	true	0	false	10	true
14214	171079765625	75028265625	1	true	0	false	6	true
14206	16824556640625	716219375	0	false	0	false	5	true
14202	2245278515625	7029884375	1	true	0	false	24	true
14199	2255627734375	3604958203125	4	true	2	true	36	true
14198	2102823828125	335069296875	0	false	0	false	8	true
14195	25693609375	3959711328125	5	true	1	true	17	true
14194	25686685546875	41175234375	0	false	0	false	6	true
14192	2572616015625	3802998046875	3	true	0	false	15	true
14190	23370140625	4067715234375	0	false	0	false	11	true
14186	293560703125	41195015625	0	false	0	false	6	true
14183	16695322265625	489794287109375	3	true	0	false	0	false
14180	225326953125	76857609375	0	false	0	false	1	true
14178	28305607421875	685180390625	0	false	0	false	1	true
14176	27836671875	2379698046875	4	true	1	true	0	false
14172	24879775390625	27208623046875	3	true	0	false	22	true
14169	27914171875	4488652734375	0	false	0	false	6	true
14166	18565267578125	680660625	27	true	0	false	40	true
14164	2582987890625	741221640625	12	true	0	false	0	false
14163	31948716796875	2376725341796870	31	true	1	true	96	true
14162	27719744140625	7277803955078120	4	true	0	false	8	true
14161	3166544921875	775158935546875	0	false	0	false	28	true
14160	3335788671875	76523515625	11	true	0	false	0	false
14153	35199203125	21067708984375	3	true	1	true	1	true
14152	3406943359375	21654953125	2	true	0	false	12	true
14148	3325846875	434737421875	6	true	0	false	1	true
14144	3382233984375	783551328125	10	true	0	false	1	true
14142	377899765625	116978681640625	0	false	0	false	6	true
14138	335488828125	719394296875	13	true	0	false	64	true
14137	3720587109375	5740626171875	0	false	0	false	9	true
14136	3566786328125	6137022265625	9	true	0	false	9	true
14135	364159453125	662055546875	2	true	0	false	15	true
14128	3931239453125	31726892578125	22	true	7	true	102	true
14126	40291125	4893248046875	6	true	0	false	0	false
14124	423640859375	3230169140625	1	true	0	false	43	true
14122	4026009375	43385265625	0	false	0	false	1	true
14120	4453218359375	4503079296875	0	false	0	false	11	true
14118	4794064453125	17509453125	0	false	0	false	11	true
14116	4851260546875	110232666015625	6	true	0	false	0	false
