# Supplementary material for: A Novel Liquid Biopsy Method Based on Specific Combinations of Vesicular Markers Allows Us to Discriminate Prostate Cancer from Hyperplasia
Source: Cells. 2024 Jul 31;13(15):1286. doi: 10.3390/cells13151286 (PMC11311686; doi:10.3390/cells13151286)
Supplement: Supplementary file 1 [file cells-13-01286-s001.zip › Dataset S1-Raw data CODI BiliGeCT Prostata/Raw data CODI BiliGeCT Prostata/130223_ErbB3_ALK_PR20-01-1__counting_scatter.xlsx]

## Sheet: 130223_ErbB3_ALK_PR20-01-1__cou
counting parameters
radius (nm)	300
bin width (nm)	20
locs in bin threshold	1
active channels
channel name	channel reference	min	max
Channel 0	ch0	1	10000000
Channel 1	ch1	1	10000000
Channel 2	ch2	1	10000000
clusters are positive for a channel if their counts fall within min (inclusive) and max (exclusive) for that channel
	population phenotypes	number of clusters
triple positive	Channel 0, Channel 1, Channel 2	94
double positive	Channel 0, Channel 1	15
double positive	Channel 0, Channel 2	615
double positive	Channel 1, Channel 2	0
single positive	Channel 0	157
single positive	Channel 1	0
single positive	Channel 2	1
	total positive clusters	882
4 clusters were negative for every channel
all positive clusters are listed here
columns show counts and positivity for channels with thresholds switched on
to see the full data including negative clusters please export a csv from the counting histogram rather than the counting scatter plot
cluster id	centroid x (nm)	centroid y (nm)	count for Channel 0	positive for Channel 0	count for Channel 1	positive for Channel 1	count for Channel 2	positive for Channel 2
110720	3229695556640620	6531132421875	16	true	1	true	14	true
110719	34803759765625	65845796875	14	true	2	true	17	true
110717	3913168212890620	6495695703125	23	true	0	false	14	true
110715	350513525390625	6441853125	12	true	1	true	25	true
110714	559326953125	643204140625	19	true	0	false	21	true
110713	55341015625	652195546875	21	true	2	true	15	true
110712	2549276123046870	6490471875	19	true	0	false	19	true
110709	1736558837890620	654052109375	22	true	0	false	21	true
110707	22734169921875	658568359375	22	true	0	false	14	true
110706	51225693359375	6606809375	14	true	0	false	14	true
110703	2707996337890620	6563690625	14	true	1	true	12	true
110702	3314262451171870	588924296875	27	true	1	true	8	true
110701	418451513671875	5954523828125	22	true	1	true	14	true
110699	232737255859375	59149.25	19	true	0	false	14	true
110698	8565411376953120	65646109375	29	true	0	false	14	true
110697	5903487548828120	655846015625	40	true	0	false	14	true
110695	6916746215820310	660334140625	16	true	1	true	19	true
110693	2653509765625	5834433984375	23	true	1	true	14	true
110691	3821535949707030	65022703125	12	true	0	false	14	true
110685	3233607177734370	59615359375	22	true	0	false	9	true
110675	6916923217773430	642064921875	18	true	0	false	10	true
110672	2450126708984370	634624375	16	true	0	false	22	true
110671	295134375	6258981640625	23	true	0	false	13	true
110667	3407121337890620	60748515625	16	true	0	false	9	true
110666	252084033203125	6094215625	17	true	0	false	16	true
110664	207880810546875	572548671875	16	true	0	false	19	true
110663	2341942626953120	5652530078125	23	true	0	false	11	true
110661	1.28913e+16	584414609375	19	true	0	false	14	true
110659	38161474609375	6254487109375	26	true	0	false	22	true
110658	4868998046875	6173105859375	20	true	0	false	12	true
110657	588031396484375	6197399609375	17	true	0	false	12	true
110652	1.05967e+16	56160578125	27	true	0	false	8	true
110650	117540380859375	5734471875	15	true	1	true	13	true
110648	49206396484375	63474875	17	true	0	false	14	true
110647	569935546875	6309719921875	22	true	1	true	19	true
110646	1.50764e+16	638183046875	22	true	0	false	20	true
110645	1.19834e+16	63279109375	18	true	1	true	10	true
110643	653964111328125	636419140625	14	true	0	false	20	true
110635	466064453125	6282020703125	20	true	1	true	12	true
110631	1749693359375	5878116015625	27	true	0	false	9	true
110626	1.23941e+16	62422.25	21	true	1	true	21	true
110625	2048896484375	622613203125	16	true	0	false	20	true
110624	9403563232421870	6045251953125	17	true	0	false	16	true
110622	164757080078125	5970109375	18	true	0	false	29	true
110617	3675938720703120	6372584765625	16	true	0	false	20	true
110616	552833251953125	5521587890625	21	true	0	false	11	true
110613	128873779296875	66617984375	19	true	1	true	15	true
110612	7452921875	636999140625	13	true	0	false	16	true
110609	2345829833984370	664004765625	26	true	0	false	11	true
110608	100619921875	63936703125	27	true	0	false	9	true
110607	98372802734375	642650078125	15	true	0	false	12	true
110605	97166796875	64733625	14	true	0	false	10	true
110603	92935908203125	643667890625	19	true	0	false	15	true
110598	1053901171875	6471751953125	17	true	0	false	16	true
110596	108012470703125	67649546875	22	true	0	false	7	true
110595	1033953515625	671498984375	21	true	0	false	14	true
110593	988121875	6676596875	13	true	1	true	13	true
110592	1119591015625	6147733984375	25	true	0	false	13	true
110591	107408994140625	6178787109375	21	true	1	true	11	true
110590	946959765625	660129375	19	true	1	true	10	true
110588	741744287109375	65586671875	7	true	1	true	24	true
110587	75886201171875	6491778515625	13	true	0	false	21	true
110583	10939333984375	60756609375	14	true	0	false	19	true
110581	10250919921875	61196453125	19	true	0	false	10	true
110577	119689052734375	6033834375	17	true	0	false	16	true
110576	813814990234375	6391862109375	26	true	0	false	14	true
110574	95662109375	6149329296875	24	true	0	false	12	true
110573	9025314453125	6092566015625	24	true	1	true	9	true
110572	13724576171875	63349765625	15	true	0	false	17	true
110571	137115029296875	6444419921875	19	true	1	true	17	true
110569	120805400390625	6164192578125	22	true	0	false	11	true
110568	96488203125	621116484375	18	true	0	false	11	true
110566	118542861328125	6325382421875	21	true	0	false	10	true
110565	128927900390625	6310483984375	16	true	0	false	15	true
110563	10928822265625	6357121875	21	true	0	false	18	true
110557	145121806640625	63172359375	24	true	0	false	8	true
110555	124437431640625	6367050390625	17	true	0	false	10	true
110551	95254423828125	6291260546875	23	true	0	false	15	true
110549	140647412109375	6238678125	28	true	0	false	5	true
110547	9277587890625	6364377734375	19	true	0	false	15	true
110546	128066455078125	643077578125	15	true	1	true	14	true
110538	145217607421875	661758125	23	true	1	true	7	true
110537	143356103515625	652233671875	20	true	0	false	11	true
110535	3484937255859370	5769862890625	24	true	0	false	7	true
110534	117177080078125	652049296875	20	true	0	false	12	true
110530	133171328125	66168703125	18	true	0	false	21	true
110527	15278119140625	6506389453125	15	true	0	false	12	true
110526	118845146484375	66890125	20	true	0	false	11	true
110525	125883623046875	66892.25	19	true	0	false	14	true
110524	15018833984375	6416656640625	18	true	0	false	10	true
110522	1217299609375	65876171875	27	true	0	false	19	true
110521	127703828125	653961328125	16	true	0	false	14	true
110520	11160060546875	661212265625	21	true	0	false	14	true
110513	127600703125	6199341796875	16	true	0	false	9	true
110511	11481345703125	685226640625	18	true	1	true	6	true
110510	86930419921875	62982	16	true	0	false	15	true
110509	786262890625	623937734375	15	true	0	false	15	true
110508	5172681640625	588399453125	22	true	0	false	8	true
110507	557183837890625	5960703515625	26	true	0	false	6	true
110506	68516708984375	621441796875	10	true	1	true	19	true
110503	3824999755859370	56571453125	25	true	0	false	7	true
110501	5955939453125	6061021484375	16	true	1	true	10	true
110499	12080173828125	678004921875	21	true	1	true	9	true
110496	672851171875	61266265625	14	true	0	false	15	true
110491	153873837890625	667096484375	14	true	0	false	10	true
110489	718940283203125	601629609375	20	true	0	false	12	true
110488	795344677734375	66162453125	14	true	0	false	14	true
110487	84284443359375	668423046875	10	true	2	true	13	true
110484	13948873046875	676543046875	17	true	0	false	6	true
110482	147160576171875	678262421875	20	true	0	false	10	true
110477	1653534375	6469903125	17	true	0	false	8	true
110475	119664951171875	687586015625	20	true	0	false	7	true
110472	343280517578125	6671178125	20	true	0	false	10	true
110470	422158056640625	5712861328125	19	true	0	false	11	true
110465	490362109375	5988083203125	22	true	0	false	7	true
110463	126800234375	68647125	20	true	1	true	3	true
110461	79664794921875	6162384375	15	true	0	false	11	true
110460	9284337890625	59792171875	22	true	0	false	15	true
110459	99893359375	59528625	22	true	0	false	15	true
110457	9532220703125	5886288671875	19	true	0	false	10	true
110456	102841484375	601190703125	16	true	0	false	7	true
110450	19511345703125	6472357421875	17	true	0	false	14	true
110449	18165677734375	65533765625	16	true	0	false	20	true
110448	20681470703125	639532734375	16	true	0	false	13	true
110446	16589275390625	660238671875	16	true	0	false	16	true
110445	1728050390625	656948359375	16	true	0	false	21	true
110444	17669826171875	6462822265625	14	true	0	false	8	true
110443	1766476953125	63463.25	17	true	0	false	12	true
110442	19855072265625	657541171875	31	true	0	false	9	true
110441	1933479296875	66115453125	19	true	1	true	15	true
110440	19634748046875	664271328125	21	true	0	false	12	true
110435	20303275390625	664095234375	15	true	0	false	8	true
110431	16507435546875	633690625	16	true	0	false	13	true
110429	18812228515625	6669903125	23	true	1	true	8	true
110428	16899025390625	67522171875	22	true	0	false	13	true
110427	16640552734375	667847578125	16	true	0	false	14	true
110426	18994001953125	673701640625	16	true	0	false	8	true
110425	17978751953125	677825390625	19	true	1	true	11	true
110423	17488626953125	667560546875	13	true	0	false	20	true
110417	679779345703125	672754140625	18	true	0	false	12	true
110414	21525923828125	653223828125	20	true	0	false	13	true
110410	71976455078125	6291388671875	15	true	0	false	14	true
110407	4502060546875	668592421875	14	true	0	false	13	true
110405	1708647265625	6249169921875	21	true	0	false	12	true
110403	15717349609375	678622265625	18	true	0	false	15	true
110401	3555061767578120	5563538671875	21	true	0	false	10	true
110399	281624365234375	67277609375	12	true	1	true	10	true
110398	108839619140625	5860875390625	18	true	0	false	11	true
110397	11439486328125	590463984375	19	true	0	false	12	true
110396	12126791015625	58403796875	20	true	0	false	10	true
110393	129508828125	582537109375	16	true	1	true	9	true
110390	19380771484375	6190033203125	17	true	0	false	10	true
110389	201016640625	6227444140625	15	true	0	false	12	true
110388	19974673828125	611684921875	16	true	0	false	12	true
110387	194305625	604461171875	22	true	0	false	8	true
110383	20768240234375	611640234375	21	true	0	false	9	true
110380	158640263671875	6173844140625	14	true	0	false	17	true
110379	15193884765625	620618984375	15	true	0	false	11	true
110376	24236220703125	53540625	23	true	0	false	7	true
110375	245384326171875	53035484375	25	true	0	false	4	true
110373	203404150390625	5245809765625	25	true	0	false	9	true
110371	2128446533203120	549666875	25	true	1	true	12	true
110367	19823369140625	6370125390625	12	true	0	false	12	true
110365	399317822265625	6802215625	16	true	0	false	6	true
110358	1.28924e+16	5222253125	11	true	0	false	3	true
110357	9369296264648430	540076875	20	true	0	false	11	true
110352	578085205078125	5644159765625	20	true	0	false	5	true
110351	484168798828125	5578650390625	22	true	0	false	7	true
110347	357982958984375	546433515625	19	true	0	false	7	true
110346	3296292724609370	538144140625	19	true	1	true	7	true
110343	5229044921875	55322140625	15	true	0	false	11	true
110341	145367060546875	6145511328125	18	true	0	false	12	true
110340	148199287109375	59464921875	19	true	0	false	4	true
110339	15342669921875	590376953125	17	true	0	false	7	true
110338	15840615234375	603223125	13	true	0	false	8	true
110334	13877662109375	5815091015625	19	true	0	false	5	true
110333	1418139453125	572034296875	25	true	0	false	2	true
110329	771535986328125	682359609375	18	true	1	true	9	true
110328	21688447265625	66788046875	14	true	1	true	17	true
110327	2087337109375	673334765625	21	true	0	false	11	true
110324	1927186328125	67981359375	18	true	0	false	7	true
110322	18071943359375	61309109375	20	true	0	false	11	true
110321	1748485546875	605356484375	16	true	0	false	11	true
110319	17234107421875	6109799609375	19	true	0	false	8	true
110318	1.34827e+16	677420703125	18	true	0	false	5	true
110315	176123359375	5999412109375	19	true	0	false	7	true
110311	2171367578125	64301828125	15	true	0	false	19	true
110307	485802880859375	673878125	14	true	0	false	7	true
110305	22188345703125	62194234375	20	true	0	false	6	true
110302	13619029296875	6090514453125	25	true	1	true	4	true
110301	138912099609375	597894453125	16	true	0	false	8	true
110299	4797778015136710	5235422265625	10	true	0	false	10	true
110297	14870771484375	605497421875	20	true	0	false	11	true
110293	1681994921875	686592734375	20	true	0	false	4	true
110291	162328369140625	688115390625	23	true	0	false	4	true
110290	675486376953125	59276921875	19	true	1	true	11	true
110289	738034375	58716515625	23	true	0	false	11	true
110288	84524287109375	5874113671875	18	true	0	false	7	true
110286	87972109375	552550234375	20	true	0	false	8	true
110285	781166748046875	5511958203125	23	true	0	false	8	true
110284	22172412109375	635275859375	15	true	0	false	6	true
110282	7775208984375	5959834765625	13	true	0	false	12	true
110279	72841884765625	5410235546875	23	true	0	false	7	true
110278	96768837890625	5440171875	22	true	0	false	10	true
110275	82010859375	5423436328125	21	true	0	false	4	true
110273	7922572265625	5795946484375	15	true	0	false	13	true
110271	7631673828125	5650444140625	17	true	0	false	7	true
110267	92998837890625	5678015234375	17	true	0	false	7	true
110264	5038212890625	6894896875	21	true	1	true	3	true
110263	55223828125	695564921875	21	true	0	false	5	true
110259	323466455078125	522045078125	17	true	0	false	5	true
110257	11325375	5989508984375	16	true	1	true	9	true
110255	55817509765625	675836953125	15	true	1	true	7	true
110254	88958916015625	672731171875	11	true	0	false	10	true
110253	92831025390625	68153828125	14	true	0	false	11	true
110251	699130224609375	55648.25	16	true	1	true	13	true
110239	288590966796875	681628515625	14	true	1	true	8	true
110238	11672880859375	56673546875	12	true	0	false	4	true
110237	109959111328125	558219296875	18	true	0	false	7	true
110233	564085302734375	5806169140625	17	true	0	false	8	true
110232	15594697265625	69349015625	25	true	0	false	1	true
110229	13725970703125	688312578125	21	true	0	false	2	true
110228	17384115234375	5904025390625	8	true	2	true	9	true
110225	131227236328125	56248453125	13	true	0	false	9	true
110223	1.55332e+16	68881015625	17	true	0	false	3	true
110222	713223974609375	5204019921875	14	true	0	false	5	true
110220	10505119140625	531310703125	25	true	0	false	4	true
110219	102833828125	526443515625	19	true	0	false	9	true
110218	1076165625	54317.5	17	true	0	false	5	true
110216	9605341796875	5303236328125	13	true	0	false	8	true
110215	92651220703125	5354973828125	18	true	1	true	5	true
110214	83090693359375	532923125	16	true	0	false	4	true
110207	119485771484375	52276609375	15	true	0	false	2	true
110204	652000537109375	5444146484375	13	true	0	false	7	true
110202	234929638671875	68867734375	8	true	0	false	5	true
110199	88952890625	5194040625	15	true	0	false	7	true
110197	21319787109375	63033109375	13	true	0	false	8	true
110195	130917275390625	5554908984375	15	true	0	false	7	true
110194	23880501953125	6456136328125	15	true	0	false	13	true
110193	2429185546875	6390833203125	14	true	0	false	12	true
110192	23406798828125	6494995703125	9	true	0	false	11	true
110190	2545400390625	6248703515625	15	true	0	false	11	true
110189	257958671875	6328762890625	21	true	0	false	11	true
110188	25478689453125	6483644140625	12	true	0	false	11	true
110187	25431232421875	640995234375	20	true	0	false	11	true
110185	436561083984375	550536640625	11	true	0	false	7	true
110183	22904064453125	655408203125	12	true	1	true	9	true
110176	26937748046875	67014171875	13	true	0	false	8	true
110175	262868671875	65942390625	9	true	0	false	9	true
110173	25122353515625	6627828125	12	true	0	false	18	true
110171	244287265625	6106715234375	20	true	0	false	7	true
110169	2635457421875	63833171875	14	true	0	false	9	true
110165	25636484375	67125953125	11	true	0	false	9	true
110163	9543075561523430	5082389453125	12	true	0	false	9	true
110161	23616724609375	665089140625	17	true	0	false	8	true
110160	23737404296875	6202001171875	17	true	0	false	7	true
110159	22849068359375	61290234375	21	true	0	false	10	true
110155	25923748046875	6172048828125	11	true	0	false	13	true
110153	22510755859375	6487590625	11	true	1	true	10	true
110151	157829169921875	56897265625	14	true	0	false	10	true
110148	3487103515625	5310508203125	13	true	0	false	6	true
110146	233369482421875	500516171875	16	true	0	false	7	true
110143	42908359375	535609921875	20	true	0	false	7	true
110141	1919639453125	6322257421875	19	true	0	false	11	true
110139	61202021484375	5276561328125	19	true	0	false	2	true
110138	49079150390625	5282044140625	18	true	0	false	9	true
110137	5390990234375	542711875	22	true	0	false	5	true
110135	498758251953125	514002734375	17	true	0	false	11	true
110133	4059537109375	52500296875	12	true	1	true	27	true
110130	401976513671875	5107922265625	25	true	0	false	8	true
110125	17710087890625	691453984375	20	true	0	false	6	true
110124	2533661328125	688761640625	17	true	1	true	4	true
110123	25740560546875	680631484375	17	true	0	false	8	true
110122	24507828125	684525078125	14	true	0	false	7	true
110117	20653669921875	6028440625	18	true	0	false	6	true
110116	327309814453125	691861171875	14	true	0	false	8	true
110114	582062109375	504292578125	13	true	0	false	4	true
110111	2394138671875	676280625	14	true	0	false	7	true
110109	2672938671875	678903203125	12	true	0	false	6	true
110105	2174119921875	67684015625	19	true	0	false	13	true
110097	2001865625	5836826953125	14	true	1	true	2	true
110096	1756451171875	5639755078125	20	true	1	true	5	true
110094	2090215625	572610234375	14	true	0	false	4	true
110093	21619775390625	5677734375	17	true	0	false	4	true
110091	21832.25	5768951171875	16	true	0	false	5	true
110090	22078966796875	5851909375	14	true	1	true	7	true
110086	55653125	4895748828125	16	true	0	false	5	true
110085	5157107421875	492221171875	10	true	0	false	10	true
110082	6401.75	683894375	18	true	0	false	3	true
110078	275934765625	495005546875	22	true	1	true	4	true
110077	2617901123046870	4826911328125	14	true	0	false	8	true
110076	3848419921875	498597734375	18	true	0	false	5	true
110073	1238015625	4896694140625	17	true	0	false	7	true
110071	416283740234375	486272734375	16	true	1	true	7	true
110068	24662060546875	4736345703125	13	true	0	false	5	true
110066	20564291015625	556246171875	11	true	0	false	4	true
110064	123065234375	71415359375	22	true	1	true	0	false
110063	1288316796875	70290796875	23	true	0	false	0	false
110062	13995404296875	697860859375	19	true	1	true	2	true
110057	69679775390625	692453515625	17	true	0	false	4	true
110056	15274328125	706908125	19	true	1	true	0	false
110054	29787921875	650188359375	10	true	0	false	13	true
110053	29912853515625	6329934375	15	true	0	false	10	true
110052	28586818359375	6498464453125	11	true	0	false	14	true
110049	2800858984375	6615328125	15	true	0	false	7	true
110047	2867500390625	632316171875	13	true	0	false	7	true
110045	30621734375	6200380078125	13	true	0	false	17	true
110042	2312140625	5500728515625	20	true	0	false	4	true
110041	2281546875	563308671875	16	true	0	false	6	true
110040	27636505859375	6352790234375	18	true	0	false	5	true
110037	2311221484375	5765948828125	14	true	0	false	8	true
110035	27844322265625	6710746875	9	true	1	true	14	true
110033	2165795703125	550948125	14	true	0	false	5	true
110031	27721400390625	623387734375	16	true	1	true	5	true
110027	29939017578125	6037311328125	15	true	0	false	11	true
110024	5258787841796870	462151484375	19	true	0	false	5	true
110023	4779410400390620	469357578125	17	true	0	false	3	true
110021	121383154296875	4634523046875	15	true	1	true	8	true
110020	1.83666e+16	4580619921875	12	true	0	false	8	true
110015	30898404296875	6130808203125	8	true	0	false	7	true
110014	325083125	6258201171875	15	true	0	false	8	true
110013	3272299609375	6383648828125	15	true	0	false	9	true
110011	3217889453125	6469691015625	9	true	0	false	10	true
110010	3420592578125	631472109375	16	true	0	false	13	true
110009	3436373046875	641918125	13	true	0	false	8	true
110007	3317695703125	6303730859375	15	true	0	false	9	true
110004	3092271875	651906796875	14	true	0	false	12	true
110001	3552945703125	63107765625	15	true	0	false	7	true
109997	19681419921875	69034703125	13	true	1	true	6	true
109996	193940703125	5520219921875	19	true	0	false	4	true
109995	18861294921875	560647109375	11	true	0	false	10	true
109991	2871480078125	6011462890625	16	true	1	true	5	true
109989	3541877734375	6424762890625	12	true	0	false	13	true
109987	225970703125	676320703125	14	true	0	false	6	true
109984	31564462890625	6100903515625	15	true	0	false	6	true
109979	130439267578125	5382294140625	17	true	0	false	3	true
109978	23424509765625	5943504296875	10	true	0	false	7	true
109975	313519296875	62533796875	15	true	0	false	12	true
109974	168670625	5800772265625	14	true	0	false	9	true
109971	2516121826171870	7017334375	15	true	0	false	0	false
109969	2519421875	6085353515625	14	true	1	true	5	true
109967	4438318359375	47707.5	14	true	0	false	6	true
109966	26285625	558498359375	18	true	0	false	4	true
109965	25399298828125	5530347265625	13	true	0	false	3	true
109964	24458083984375	5550818359375	16	true	1	true	3	true
109961	245840859375	5731534765625	11	true	0	false	7	true
109957	135208505859375	71333515625	21	true	0	false	0	false
109955	659576904296875	69968859375	18	true	3	true	0	false
109953	18710416015625	6977671875	19	true	0	false	2	true
109952	2583822265625	58227140625	18	true	0	false	3	true
109951	25831255859375	572845390625	12	true	0	false	4	true
109947	26765931640625	6113847265625	11	true	0	false	7	true
109945	32393958984375	66065515625	13	true	0	false	5	true
109941	2933639453125	617427890625	13	true	1	true	7	true
109940	24494798828125	5455296875	14	true	0	false	1	true
109937	366292734375	6235795703125	8	true	0	false	11	true
109936	86111474609375	690946796875	17	true	1	true	2	true
109935	8761220703125	70025265625	18	true	1	true	0	false
109934	9053849609375	709741796875	20	true	0	false	0	false
109929	13273921875	5196228515625	16	true	0	false	6	true
109928	3298348046875	60144890625	9	true	0	false	11	true
109927	3196105859375	6017759375	18	true	1	true	6	true
109925	3375715625	589359140625	14	true	0	false	7	true
109923	3224404296875	5905737890625	12	true	0	false	3	true
109921	31301296875	59395703125	11	true	0	false	6	true
109918	14955978515625	523609609375	17	true	0	false	3	true
109917	1622206640625	5155656640625	20	true	0	false	5	true
109916	144290048828125	516927109375	15	true	0	false	6	true
109913	3475632421875	6120745703125	7	true	1	true	9	true
109910	2408778125	60306578125	13	true	0	false	5	true
109909	24945060546875	5942672265625	14	true	0	false	6	true
109906	746709130859375	504695703125	18	true	0	false	4	true
109903	36541.75	6342190625	12	true	1	true	4	true
109902	31127208984375	58055203125	12	true	0	false	4	true
109901	31018798828125	5705669921875	15	true	0	false	5	true
109897	27712544921875	60936359375	12	true	0	false	6	true
109895	152976279296875	5508672265625	13	true	1	true	8	true
109893	26662583984375	5944866796875	18	true	0	false	5	true
109891	16974515625	549781171875	10	true	0	false	4	true
109889	3531137109375	5802768359375	10	true	0	false	6	true
109887	2865771240234370	4659790625	12	true	0	false	4	true
109885	730024267578125	70696703125	18	true	1	true	0	false
109884	20370162109375	5396365234375	16	true	0	false	5	true
109883	18861169921875	5316290234375	15	true	0	false	4	true
109881	30825173828125	667417265625	12	true	0	false	12	true
109879	205161953125	5235325390625	12	true	0	false	6	true
109875	20623509765625	695791328125	16	true	0	false	0	false
109871	18398126953125	5502869140625	17	true	0	false	7	true
109870	109986767578125	707092265625	19	true	0	false	0	false
109869	10138884765625	696437890625	14	true	0	false	3	true
109865	27645470703125	5829440234375	15	true	0	false	3	true
109861	174791796875	5434728125	17	true	0	false	5	true
109859	119032587890625	703953671875	20	true	0	false	0	false
109858	29546072265625	57248140625	14	true	0	false	2	true
109857	3074783984375	554764609375	14	true	0	false	4	true
109854	3689119140625	592937109375	13	true	0	false	8	true
109853	3554191015625	592417578125	5	true	1	true	6	true
109851	34367765625	59638390625	9	true	1	true	5	true
109847	34262515625	5695150390625	14	true	0	false	5	true
109846	22947267578125	690859453125	13	true	0	false	4	true
109845	22023076171875	694528046875	13	true	1	true	4	true
109841	3642725390625	6080290234375	12	true	1	true	5	true
109840	37556578125	6513366015625	8	true	0	false	12	true
109839	3655241796875	646631171875	6	true	1	true	9	true
109835	3357421484375	665618359375	12	true	0	false	12	true
109833	3863886328125	651733984375	10	true	0	false	8	true
109831	21137263671875	704301875	17	true	1	true	0	false
109828	319763232421875	4532119140625	14	true	0	false	4	true
109827	2031977294921870	4445548828125	12	true	0	false	5	true
109825	17539953125	518541875	9	true	0	false	6	true
109822	339313984375	6760253125	8	true	0	false	7	true
109818	112790908203125	50967171875	11	true	0	false	5	true
109817	118322255859375	4934100390625	14	true	0	false	5	true
109816	13001435546875	5051401953125	13	true	0	false	4	true
109812	29809619140625	6810346875	11	true	1	true	4	true
109811	2953998828125	67139015625	12	true	0	false	6	true
109808	351413359375	66737390625	11	true	0	false	9	true
109807	3605794921875	662670625	11	true	0	false	9	true
109805	3521201953125	657021484375	9	true	0	false	7	true
109801	2399317578125	5865828515625	13	true	0	false	5	true
109798	29395779296875	5513221484375	12	true	0	false	5	true
109793	734533984375	488276640625	14	true	0	false	4	true
109787	3881928125	6356934765625	13	true	0	false	6	true
109786	8840089721679680	432626796875	8	true	0	false	5	true
109785	8448074340820310	449530859375	9	true	1	true	9	true
109784	1.84362e+16	4077313671875	16	true	0	false	3	true
109783	2058618896484370	421837578125	19	true	0	false	5	true
109779	8077593994140620	41851390625	13	true	0	false	4	true
109776	28155076171875	691966328125	11	true	0	false	2	true
109775	29431939453125	692431640625	19	true	0	false	3	true
109773	1742341015625	5313260546875	14	true	0	false	3	true
109770	317434921875	685373515625	14	true	0	false	7	true
109769	31860927734375	676331953125	11	true	0	false	7	true
109766	20627005859375	5142389453125	16	true	0	false	2	true
109765	21531453125	5163808984375	14	true	0	false	4	true
109762	3909674609375	60893140625	15	true	0	false	4	true
109761	4008562109375	606920859375	20	true	0	false	5	true
109759	39139375	595303046875	11	true	0	false	6	true
109758	3746767578125	60602015625	10	true	0	false	6	true
109756	3948688671875	62478109375	13	true	0	false	4	true
109753	157170439453125	5063301953125	17	true	0	false	4	true
109747	3802487109375	5978451953125	6	true	0	false	12	true
109744	390378203125	5668046875	13	true	0	false	4	true
109743	3787444921875	551242109375	14	true	0	false	3	true
109741	3874779296875	5382196875	11	true	0	false	7	true
109740	3939796875	5556163671875	17	true	0	false	5	true
109739	4066228515625	556481640625	17	true	0	false	5	true
109736	418131484375	5916872265625	6	true	0	false	5	true
109735	425893671875	6022940625	11	true	0	false	8	true
109733	4099799609375	580647890625	9	true	0	false	8	true
109732	413059765625	5675978125	14	true	1	true	3	true
109730	89066328125	4999434765625	17	true	0	false	2	true
109729	95954365234375	5100065234375	16	true	0	false	6	true
109727	98310791015625	494386953125	11	true	0	false	32	true
109725	374663203125	5770369921875	8	true	0	false	6	true
109722	103138193359375	5063185546875	17	true	0	false	3	true
109720	24486544921875	528205703125	16	true	0	false	3	true
109719	25038146484375	530593203125	11	true	0	false	9	true
109718	23033111328125	5294602734375	14	true	0	false	3	true
109713	24165064453125	517241640625	10	true	0	false	3	true
109710	395532109375	5846960546875	12	true	0	false	6	true
109707	273292734375	544361796875	17	true	0	false	3	true
109705	2769321875	56181	17	true	0	false	3	true
109703	388842890625	524328984375	9	true	0	false	3	true
109701	3682555078125	5653890625	13	true	0	false	1	true
109699	3553933984375	5360830078125	16	true	0	false	7	true
109697	3130146875	5340448828125	14	true	0	false	2	true
109694	412510625	6465964453125	13	true	0	false	11	true
109693	4102094140625	63967546875	12	true	1	true	9	true
109692	4207333984375	633478828125	11	true	0	false	10	true
109691	4140971875	6271471875	9	true	0	false	11	true
109687	4151944921875	6143737890625	6	true	0	false	10	true
109683	24957873046875	50544375	9	true	1	true	3	true
109682	38191484375	442008984375	13	true	0	false	3	true
109681	294474072265625	4358083203125	17	true	1	true	6	true
109677	6816884765625	477825859375	9	true	0	false	6	true
109673	40322265625	5417836328125	5	true	0	false	0	false
109671	323451171875	56285046875	14	true	0	false	1	true
109669	3619903125	547257265625	10	true	0	false	6	true
109667	3555848828125	5658880859375	9	true	0	false	5	true
109665	89456875	4711926953125	10	true	0	false	5	true
109663	152252470703125	5326468359375	16	true	0	false	6	true
109659	2213280078125	5148713671875	5	true	0	false	2	true
109658	19305748046875	70811390625	19	true	0	false	0	false
109657	1839752734375	7117171875	19	true	0	false	0	false
109653	25716705078125	49375828125	8	true	0	false	3	true
109651	404701171875	6270108984375	8	true	0	false	5	true
109650	3999206640625	51429	15	true	0	false	4	true
109649	414372578125	5316489453125	12	true	0	false	5	true
109646	3475934814453120	4191127734375	4	true	20	true	1	true
109645	292746826171875	4117678125	9	true	0	false	5	true
109642	2319509375	5010131640625	17	true	0	false	2	true
109640	3735312890625	6748565625	8	true	0	false	7	true
109639	3587930078125	679895546875	10	true	0	false	5	true
109635	27943015625	5356979296875	12	true	0	false	3	true
109632	425820859375	546740234375	12	true	0	false	3	true
109631	4406031640625	5493875390625	13	true	1	true	8	true
109628	3362988671875	5041354296875	16	true	0	false	5	true
109627	3451377734375	50824609375	16	true	0	false	2	true
109624	3356937109375	5171998046875	12	true	0	false	6	true
109621	3570484375	5093013671875	12	true	0	false	5	true
109620	34725703125	5182103125	11	true	0	false	1	true
109618	425508515625	5748448828125	8	true	0	false	7	true
109617	4286759765625	566364765625	11	true	0	false	7	true
109616	3735687109375	513550078125	12	true	0	false	3	true
109615	3617862890625	521255390625	14	true	0	false	2	true
109609	3507151953125	49286984375	12	true	0	false	2	true
109607	3747037890625	526401875	13	true	0	false	5	true
109605	333379375	526202265625	11	true	0	false	3	true
109601	47770546875	4109445703125	10	true	0	false	3	true
109599	145316728515625	476979296875	19	true	0	false	0	false
109596	32355396484375	547520390625	8	true	0	false	6	true
109595	323185234375	531195078125	10	true	0	false	2	true
109591	144691875	5029328125	13	true	0	false	2	true
109585	2804089453125	5251332421875	9	true	0	false	2	true
109583	96085400390625	4803915234375	10	true	0	false	1	true
109581	2997845703125	51099515625	15	true	0	false	0	false
109579	2603561328125	5213365625	11	true	0	false	5	true
109578	477251318359375	4376858203125	12	true	0	false	3	true
109576	10145115234375	4654588671875	16	true	0	false	1	true
109574	55536904296875	449693125	17	true	0	false	2	true
109573	565776708984375	460313515625	10	true	1	true	3	true
109572	7321375	462290703125	16	true	0	false	3	true
109569	457708349609375	4619512890625	22	true	0	false	3	true
109565	44294111328125	4015373828125	8	true	0	false	4	true
109564	27050173828125	70614421875	16	true	0	false	0	false
109562	205566171875	488479765625	19	true	0	false	3	true
109561	19246638671875	5077434765625	10	true	0	false	2	true
109560	20437146484375	4804040234375	14	true	0	false	1	true
109558	17519224609375	49244046875	11	true	0	false	7	true
109557	1849838671875	490978515625	13	true	0	false	1	true
109551	4282534765625	5357387890625	11	true	0	false	3	true
109549	4996171875	4282921484375	9	true	0	false	4	true
109547	373071015625	5029643359375	8	true	0	false	1	true
109545	365170859375	49272328125	16	true	0	false	0	false
109543	31229787109375	5077737890625	10	true	0	false	4	true
109536	1.17741e+16	379921796875	18	true	0	false	1	true
109535	59728759765625	4023787109375	13	true	0	false	1	true
109533	1.21856e+16	358159921875	12	true	0	false	3	true
109530	441970546875	6095344140625	11	true	1	true	3	true
109529	446458671875	589262421875	10	true	0	false	6	true
109527	4315951953125	6326855078125	10	true	0	false	7	true
109522	27193400390625	5124101171875	9	true	0	false	2	true
109519	3381209375	543338203125	10	true	0	false	2	true
109518	314270068359375	38945265625	14	true	0	false	2	true
109515	27162083984375	49958390625	9	true	0	false	5	true
109514	2109249609375	4999501171875	10	true	0	false	4	true
109510	4528012890625	503049296875	14	true	1	true	5	true
109509	4671113671875	5175453515625	14	true	0	false	6	true
109508	431738203125	5152669140625	7	true	0	false	5	true
109507	4469146484375	5150244921875	17	true	0	false	4	true
109506	4857023828125	5326105078125	6	true	0	false	6	true
109505	47512828125	53676703125	26	true	0	false	7	true
109499	4550691015625	5397346484375	8	true	0	false	3	true
109498	46013296875	571601953125	9	true	0	false	7	true
109497	4638566796875	5602689453125	16	true	0	false	8	true
109496	4845278515625	5153012109375	9	true	0	false	7	true
109493	479862890625	55555515625	6	true	0	false	7	true
109491	2409705078125	4949830859375	13	true	0	false	3	true
109489	441510625	578930234375	4	true	0	false	7	true
109487	431623515625	5914929296875	10	true	0	false	3	true
109484	4172546875	50744140625	7	true	0	false	2	true
109482	4685216015625	49837125	22	true	0	false	6	true
109479	46503921875	608167890625	12	true	0	false	7	true
109478	4405164453125	4922560546875	11	true	0	false	4	true
109475	464038203125	5883093359375	10	true	0	false	4	true
109473	122008984375	4550141796875	14	true	0	false	2	true
109469	204469765625	4657165234375	13	true	0	false	0	false
109467	4038184765625	665079140625	1	true	0	false	8	true
109466	3503876171875	4834838671875	14	true	0	false	1	true
109459	142029521484375	4652396484375	12	true	0	false	2	true
109458	1158241015625	474162421875	9	true	0	false	2	true
109455	3937582421875	6754396875	7	true	0	false	7	true
109451	17554681640625	4650940234375	12	true	0	false	1	true
109444	94521640625	42479390625	13	true	0	false	3	true
109443	851541015625	425601015625	12	true	0	false	1	true
109442	10315486328125	4285562109375	10	true	1	true	1	true
109439	8232482421875	4438654296875	9	true	0	false	1	true
109438	97038828125	4110997265625	8	true	0	false	2	true
109437	10457216796875	401799921875	16	true	0	false	1	true
109430	1964274609375	45934484375	12	true	0	false	2	true
109429	1863556640625	454062421875	13	true	0	false	2	true
109425	16889615234375	4434647265625	15	true	0	false	0	false
109424	3620267578125	69600890625	9	true	1	true	1	true
109422	28243677734375	4797115234375	14	true	0	false	1	true
109421	27252169921875	4880141796875	19	true	0	false	3	true
109415	430236015625	66230234375	1	true	1	true	9	true
109413	104458447265625	45218171875	10	true	0	false	1	true
109411	488447890625	569867421875	5	true	0	false	8	true
109410	2226813671875	462196484375	5	true	0	false	0	false
109409	2204944140625	4740214453125	14	true	0	false	3	true
109406	4539951953125	6338182421875	12	true	0	false	2	true
109405	445443203125	6368204296875	8	true	0	false	7	true
109401	162372001953125	482944140625	14	true	0	false	2	true
109399	345567421875	69229640625	9	true	0	false	2	true
109398	4890023046875	485394453125	9	true	0	false	2	true
109397	4747334375	4891794921875	6	true	0	false	5	true
109395	4792425390625	47140453125	7	true	0	false	2	true
109392	877772265625	4004689453125	14	true	0	false	0	false
109389	14050212890625	4497487109375	11	true	0	false	2	true
109387	443025390625	719371484375	8	true	0	false	0	false
109386	11349630859375	72712578125	15	true	0	false	0	false
109383	112481630859375	4389018359375	11	true	0	false	2	true
109382	111739580078125	3900790625	11	true	0	false	1	true
109379	1878075390625	4383483984375	12	true	0	false	0	false
109378	39216671875	4672608984375	16	true	0	false	1	true
109377	383774921875	47206421875	14	true	0	false	1	true
109376	385065546875	4870513671875	9	true	0	false	4	true
109375	398014609375	477749609375	8	true	0	false	2	true
109372	4803928515625	59848765625	4	true	0	false	7	true
109371	490331875	6058092578125	6	true	0	false	9	true
109369	3821098046875	46428203125	14	true	0	false	2	true
109366	4218591796875	4888475390625	11	true	0	false	4	true
109365	410419453125	4845963671875	10	true	0	false	3	true
109360	23806923828125	7117971875	13	true	0	false	0	false
109357	4120426171875	46102625	9	true	0	false	5	true
109356	384386171875	4554061328125	14	true	0	false	0	false
109355	3809348046875	4424505859375	11	true	0	false	0	false
109351	94492353515625	72248140625	11	true	0	false	0	false
109348	460156640625	4860258984375	12	true	0	false	1	true
109347	4575790625	473999765625	9	true	0	false	3	true
109346	4503805859375	4360062109375	8	true	0	false	1	true
109345	4570688671875	451487421875	7	true	0	false	1	true
109341	44024046875	471383359375	11	true	0	false	3	true
109335	1188904296875	330021796875	6	true	0	false	1	true
109333	3622514404296870	3565743359375	6	true	0	false	3	true
109330	742164306640625	378113515625	6	true	0	false	1	true
109329	60376025390625	374470703125	8	true	0	false	0	false
109328	96963408203125	377321484375	9	true	0	false	1	true
109327	87069423828125	38210578125	12	true	0	false	2	true
109324	4760122265625	4442971875	3	true	0	false	4	true
109322	72038193359375	413626875	15	true	0	false	0	false
109321	732289892578125	42948921875	14	true	0	false	2	true
109315	4724394921875	6205258203125	4	true	0	false	8	true
109314	4884045703125	455285546875	9	true	1	true	3	true
109311	4859812109375	585299921875	7	true	0	false	6	true
109310	3515362890625	4693776953125	9	true	0	false	1	true
109308	24688439453125	4788024609375	7	true	0	false	6	true
109307	26525447265625	4672817578125	7	true	0	false	4	true
109305	2638895703125	47813015625	10	true	0	false	3	true
109302	28248265625	464266484375	17	true	0	false	1	true
109299	31299078125	490867109375	6	true	0	false	1	true
109298	30270421875	4689741015625	11	true	0	false	2	true
109297	31522583984375	457191484375	12	true	0	false	1	true
109295	294454921875	48689265625	15	true	0	false	0	false
109294	28685521484375	4489563671875	7	true	0	false	0	false
109291	30440701171875	4468680859375	15	true	0	false	1	true
109285	347622109375	70745390625	9	true	1	true	0	false
109283	2641083984375	4485847265625	19	true	0	false	1	true
109282	24032509765625	30345560546875	7	true	0	false	1	true
109276	47034875	4101671484375	10	true	0	false	2	true
109275	4592069921875	4201719921875	16	true	0	false	5	true
109274	4834689453125	42231671875	10	true	0	false	0	false
109271	28208095703125	3439912109375	10	true	0	false	3	true
109268	3206188720703120	32756041015625	11	true	0	false	1	true
109265	3890912109375	692235625	11	true	0	false	5	true
109263	290280390625	70875046875	9	true	0	false	0	false
109262	4141930078125	4493790625	7	true	0	false	2	true
109261	4278519921875	448237265625	10	true	0	false	2	true
109257	481276875	6338833984375	9	true	0	false	3	true
109255	35866533203125	31507013671875	9	true	0	false	0	false
109253	801550390625	725742109375	20	true	0	false	0	false
109252	25589501953125	441589296875	10	true	0	false	2	true
109251	25738005859375	4274401953125	5	true	0	false	0	false
109250	2464105859375	4561623828125	10	true	0	false	2	true
109245	21560076171875	43662734375	9	true	0	false	0	false
109243	360960625	712610859375	14	true	0	false	0	false
109241	3635294921875	4624955078125	11	true	0	false	2	true
109240	1194112109375	4060516015625	17	true	0	false	2	true
109239	1246791015625	38569828125	11	true	0	false	2	true
109237	131623291015625	4014241015625	8	true	0	false	2	true
109235	14859697265625	4349676171875	6	true	0	false	2	true
109234	12764501953125	4233778125	10	true	0	false	1	true
109231	11417537109375	3604713671875	9	true	0	false	2	true
109230	560106787109375	72730296875	9	true	0	false	0	false
109228	12721958984375	35095265625	23	true	0	false	0	false
109227	135501904296875	344698046875	12	true	0	false	1	true
109221	404088046875	68874984375	7	true	0	false	4	true
109220	16472107421875	4119632421875	13	true	0	false	0	false
109219	178120703125	4061375390625	16	true	0	false	0	false
109218	14508041015625	412127578125	18	true	0	false	2	true
109217	157996484375	4085041796875	16	true	1	true	0	false
109215	387039609375	4248819140625	12	true	0	false	4	true
109211	31359904296875	435792734375	16	true	0	false	0	false
109210	16058142578125	397395234375	13	true	0	false	0	false
109206	24122693359375	410776171875	9	true	1	true	1	true
109205	24333453125	398321953125	12	true	0	false	0	false
109203	484406484375	3803915625	4	true	0	false	2	true
109200	68271767578125	3466519921875	9	true	0	false	0	false
109198	31254142578125	4211104296875	13	true	0	false	1	true
109197	3282770703125	4264554296875	9	true	0	false	2	true
109195	345294375	4222578125	9	true	0	false	0	false
109193	3598067578125	4328687890625	12	true	0	false	3	true
109192	29098162109375	417428203125	9	true	0	false	0	false
109187	373831484375	4161856640625	8	true	0	false	0	false
109185	346007421875	4464656640625	7	true	0	false	0	false
109183	2689935546875	4085010546875	5	true	0	false	1	true
109180	3010005859375	3970964453125	10	true	1	true	0	false
109179	32177521484375	3948596484375	11	true	0	false	1	true
109177	30035240234375	3854519140625	9	true	0	false	0	false
109173	34153484375	459873203125	13	true	0	false	1	true
109172	25552615234375	40760140625	14	true	0	false	0	false
109169	27796326171875	39341.75	10	true	0	false	3	true
109167	4530103125	3904828515625	9	true	0	false	1	true
109166	2326246484375	4359486328125	4	true	0	false	1	true
109163	34255.75	410143359375	8	true	0	false	1	true
109161	439148828125	4164175390625	8	true	0	false	0	false
109159	2008739013671870	723042890625	10	true	1	true	0	false
109157	159294287109375	73167921875	10	true	2	true	0	false
109153	870779296875	3348446875	6	true	0	false	2	true
109149	32950453125	4036188671875	10	true	0	false	0	false
109148	40699609375	4176813671875	5	true	0	false	3	true
109147	431607109375	3941908984375	11	true	0	false	3	true
109143	22726142578125	3824922265625	9	true	0	false	1	true
109133	1.12701e+16	26629712890625	9	true	0	false	1	true
109132	817417529296875	28420732421875	11	true	0	false	0	false
109131	9366125	25413435546875	7	true	0	false	12	true
109129	108131044921875	27475091796875	10	true	1	true	1	true
109127	4364001953125	284501328125	6	true	0	false	0	false
109123	3872055859375	4104410546875	8	true	0	false	3	true
109121	14941984375	3688045703125	10	true	0	false	0	false
109119	32543279296875	70411.5	7	true	1	true	0	false
109117	355294765625	3992550390625	1	true	0	false	1	true
109115	1224944921875	30428287109375	6	true	0	false	1	true
109111	37969921875	3880787109375	13	true	0	false	1	true
109110	4538015234375	3613696875	5	true	0	false	3	true
109109	4694873828125	3561287890625	3	true	0	false	0	false
109107	46831140625	333770234375	4	true	0	false	0	false
109104	1660974609375	369346953125	11	true	0	false	1	true
109103	16387349609375	3839744140625	7	true	0	false	1	true
109101	1849537109375	3724176171875	9	true	0	false	0	false
109100	313469375	3700673046875	8	true	0	false	1	true
109095	4373203515625	354217578125	11	true	0	false	0	false
109094	4247396875	3791923828125	7	true	0	false	3	true
109093	4138837109375	3662690625	6	true	0	false	2	true
109089	204997578125	3999783984375	4	true	0	false	3	true
109088	4284206640625	3650486328125	12	true	0	false	3	true
109085	100681572265625	318106875	8	true	0	false	0	false
109084	876153076171875	233109375	2	true	0	false	7	true
109083	1.34783e+16	239842421875	10	true	0	false	0	false
109081	22935205078125	248925625	15	true	1	true	1	true
109080	9878736572265620	25189689453125	6	true	0	false	1	true
109076	3473711669921870	263091171875	8	true	0	false	1	true
109071	1338225390625	32418080078125	5	true	0	false	1	true
109069	3366672265625	3720110546875	5	true	0	false	0	false
109067	2072305859375	38546265625	7	true	0	false	0	false
109065	16630048828125	3522981640625	6	true	0	false	1	true
109064	3947530078125	366954921875	4	true	0	false	0	false
109062	40568078125	3338683203125	5	true	0	false	0	false
109061	4212432421875	347947109375	7	true	0	false	1	true
109058	4605323828125	30360509765625	7	true	0	false	0	false
109057	4745834375	2959123828125	12	true	0	false	2	true
109054	4071786328125	3841801953125	7	true	0	false	1	true
109052	2940439453125	3663596875	8	true	0	false	0	false
109047	471701171875	67388359375	4	true	0	false	1	true
109045	493444453125	3630283984375	9	true	0	false	2	true
109043	3653859765625	3635951953125	6	true	0	false	0	false
109042	490334033203125	23348408203125	11	true	0	false	1	true
109041	2790101806640620	236053828125	8	true	0	false	18	true
109038	1.76156e+16	21479169921875	2	true	0	false	2	true
109035	807848974609375	23092953125	6	true	0	false	0	false
109032	29038685546875	34560.5	9	true	0	false	0	false
109031	30870537109375	3461084765625	6	true	0	false	10	true
109028	300068515625	736839140625	12	true	1	true	0	false
109027	3086202734375	72797859375	32	true	1	true	0	false
109024	18939470703125	3385037109375	26	true	0	false	0	false
109023	20280107421875	3482866015625	5	true	0	false	0	false
109021	1641815234375	3323216015625	6	true	0	false	0	false
109017	2748957421875	3579436328125	5	true	0	false	4	true
109014	488186015625	328266484375	5	true	0	false	1	true
109012	329263232421875	18807783203125	8	true	0	false	0	false
109011	1.59139e+16	17774146484375	8	true	0	false	0	false
109007	134725048828125	1353512890625	6	true	0	false	0	false
109005	2448728125	3529495703125	5	true	0	false	0	false
109004	117327783203125	24135935546875	9	true	0	false	0	false
109003	1261093359375	248180390625	6	true	1	true	0	false
108999	3396466796875	3365990234375	7	true	0	false	0	false
108997	3897216796875	3404262109375	2	true	0	false	0	false
108995	40355734375	31038142578125	6	true	0	false	0	false
108993	14505556640625	24473767578125	6	true	0	false	1	true
108992	31958974609375	3302423046875	6	true	0	false	0	false
108991	3029087890625	32307072265625	7	true	0	false	0	false
108988	47898984375	23995.25	6	true	0	false	4	true
108987	4859831640625	2595353515625	8	true	0	false	0	false
108984	18618701171875	28378724609375	12	true	0	false	1	true
108983	1655618359375	2962311328125	5	true	0	false	0	false
108982	206066484375	30562.25	3	true	0	false	5	true
108979	135705029296875	27274126953125	8	true	0	false	0	false
108977	20652689453125	25578619140625	7	true	0	false	0	false
108976	1482849609375	281590703125	6	true	0	false	0	false
108973	17489080078125	26398041015625	7	true	0	false	0	false
108969	4865666015625	2270747265625	6	true	1	true	1	true
108967	22005345703125	2720998046875	9	true	0	false	1	true
108966	3807804296875	2609836328125	7	true	0	false	0	false
108965	3775142578125	24775689453125	12	true	0	false	0	false
108964	3795740625	29697865234375	4	true	0	false	0	false
108963	410589375	28701494140625	5	true	0	false	0	false
108957	4228269140625	26818376953125	6	true	0	false	3	true
108956	2245669921875	33024953125	9	true	0	false	0	false
108954	538308935546875	18322611328125	6	true	0	false	0	false
108953	59930224609375	15408685546875	4	true	0	false	0	false
108950	366711796875	3313488671875	4	true	0	false	0	false
108948	341992529296875	115064345703125	4	true	0	false	1	true
108947	3955872314453120	137595068359375	6	true	0	false	1	true
108945	568952783203125	1158312890625	4	true	0	false	0	false
108941	444233125	26878982421875	6	true	0	false	0	false
108939	30734671875	2982433203125	6	true	0	false	0	false
108937	360511484375	296784453125	7	true	0	false	1	true
108935	475324169921875	742036875	23	true	0	false	0	false
108933	45095890625	2358205859375	2	true	0	false	1	true
108932	43494546875	291723203125	7	true	0	false	0	false
108929	384318671875	230515625	9	true	0	false	1	true
108927	28948978515625	2915748828125	5	true	0	false	1	true
108925	2650776171875	30846478515625	4	true	0	false	0	false
108923	1164937109375	19968302734375	3	true	0	false	0	false
108921	24835037109375	32261974609375	3	true	0	false	1	true
108919	24444345703125	27946150390625	2	true	0	false	0	false
108918	189369140625	21510404296875	3	true	0	false	8	true
108917	1978209765625	2163791015625	1	true	0	false	7	true
108915	20736533203125	22542494140625	18	true	0	false	0	false
108913	4495771875	21573345703125	3	true	0	false	1	true
108909	26043314453125	2559285546875	6	true	0	false	0	false
108907	860912890625	1751540625	7	true	0	false	0	false
108905	41748875	2321908984375	5	true	0	false	1	true
108903	11126201171875	16860759765625	5	true	0	false	0	false
108901	26314513671875	28344224609375	1	true	0	false	0	false
108900	1052411328125	148729794921875	5	true	0	false	0	false
108899	86131298828125	1339290625	4	true	0	false	2	true
108896	342619921875	22880296875	4	true	0	false	0	false
108895	328860078125	24364578125	6	true	0	false	0	false
108893	315075078125	2089856640625	2	true	0	false	0	false
108881	326776875	18513814453125	7	true	0	false	0	false
108880	42909890625	19798638671875	1	true	0	false	0	false
108877	279479052734375	84878798828125	2	true	0	false	0	false
108875	32170423828125	27843046875	6	true	0	false	0	false
108873	3880225390625	16843552734375	1	true	0	false	0	false
108869	1567649609375	2092177734375	3	true	0	false	0	false
108868	24460306640625	21428501953125	2	true	0	false	0	false
108866	394772421875	20020615234375	5	true	0	false	0	false
108863	19413857421875	189760546875	1	true	0	false	0	false
108861	441814765625	17110640625	2	true	0	false	0	false
108859	2257823828125	188582890625	4	true	0	false	0	false
108857	2175232666015620	55108642578125	4	true	0	false	1	true
108853	27918943359375	18717.75	3	true	0	false	0	false
108851	18208083984375	17283421875	4	true	0	false	0	false
108848	1434158203125	15452693359375	1	true	0	false	0	false
108846	48731125	18507619140625	1	true	0	false	1	true
108841	968885546875	107429580078125	1	true	0	false	0	false
108840	22327787109375	141907568359375	14	true	0	false	0	false
108839	21688115234375	130406767578125	2	true	0	false	8	true
108838	1413959765625	12137.75	3	true	0	false	0	false
108837	14360689453125	97999013671875	3	true	0	false	3	true
108835	139281767578125	795292822265625	5	true	0	false	0	false
108833	1937411328125	14215548828125	1	true	0	false	0	false
108831	17141265625	12511439453125	4	true	0	false	0	false
108825	98210048828125	714644384765625	9	true	0	false	0	false
108821	15082734375	324194873046875	4	true	0	false	0	false
108819	30988798828125	151317626953125	3	true	0	false	0	false
108817	47666578125	134290966796875	3	true	0	false	2	true
108816	42273359375	136436025390625	5	true	0	false	0	false
108813	1892271484375	95170205078125	1	true	0	false	0	false
108810	4554321484375	101589677734375	1	true	0	false	0	false
108809	4893697265625	98372607421875	22	true	0	false	0	false
108803	3663556640625	118438837890625	1	true	0	false	0	false
108801	122312587890625	615550927734375	4	true	0	false	0	false
108800	280009921875	780485693359375	2	true	0	false	0	false
108799	28247189453125	98539658203125	5	true	0	false	0	false
108795	563947998046875	1.73989e+16	4	true	0	false	0	false
108792	4056246484375	16269033203125	7	true	0	false	0	false
108791	396568203125	4003750244140620	24	true	0	false	0	false
108787	8357056640625	1.0503e+16	60	true	0	false	0	false
108785	311824296875	772412939453125	16	true	0	false	0	false
108783	429850078125	722042529296875	1	true	0	false	0	false
108781	25889865234375	2215540771484370	7	true	0	false	0	false
108779	43319140625	2049771484375	7	true	0	false	0	false
108778	658264599609375	-3926025390625	20	true	0	false	0	false
108777	90751640625	-3880326416015620	11	true	0	false	1	true
108773	21357978515625	275549365234375	6	true	0	false	0	false
108771	471684375	4719212890625	6	true	0	false	1	true
108767	17611123046875	-1.48787e+16	30	true	0	false	0	false
108765	29574287109375	-6229141845703120	41	true	0	false	0	false
108763	22044564453125	-843430078125	0	false	0	false	28	true
