# Supplementary material for: A Novel Liquid Biopsy Method Based on Specific Combinations of Vesicular Markers Allows Us to Discriminate Prostate Cancer from Hyperplasia
Source: Cells. 2024 Jul 31;13(15):1286. doi: 10.3390/cells13151286 (PMC11311686; doi:10.3390/cells13151286)
Supplement: Supplementary file 1 [file cells-13-01286-s001.zip › Dataset S1-Raw data CODI BiliGeCT Prostata/Raw data CODI BiliGeCT Prostata/130223_ErbB3_ALK_PR20-01-2__counting_scatter.xlsx]

## Sheet: 130223_ErbB3_ALK_PR20-01-2__cou
counting parameters
radius (nm)	300
bin width (nm)	20
locs in bin threshold	1
active channels
channel name	channel reference	min	max
Channel 0	ch0	1	10000000
Channel 1	ch1	1	10000000
Channel 2	ch2	1	10000000
clusters are positive for a channel if their counts fall within min (inclusive) and max (exclusive) for that channel
	population phenotypes	number of clusters
triple positive	Channel 0, Channel 1, Channel 2	120
double positive	Channel 0, Channel 1	13
double positive	Channel 0, Channel 2	543
double positive	Channel 1, Channel 2	0
single positive	Channel 0	183
single positive	Channel 1	0
single positive	Channel 2	1
	total positive clusters	860
4 clusters were negative for every channel
all positive clusters are listed here
columns show counts and positivity for channels with thresholds switched on
to see the full data including negative clusters please export a csv from the counting histogram rather than the counting scatter plot
cluster id	centroid x (nm)	centroid y (nm)	count for Channel 0	positive for Channel 0	count for Channel 1	positive for Channel 1	count for Channel 2	positive for Channel 2
108107	326331396484375	75022109375	13	true	0	false	26	true
108106	28509638671875	75237078125	17	true	0	false	16	true
108105	3607732177734370	74087.25	21	true	0	false	10	true
108104	2708035400390620	740875234375	24	true	2	true	14	true
108102	3063580322265620	732036328125	24	true	1	true	12	true
108094	1.79866e+16	731989453125	18	true	1	true	12	true
108088	8678447265625	735214921875	16	true	0	false	11	true
108087	1.41033e+16	75333703125	18	true	0	false	14	true
108085	1.13286e+16	743356171875	17	true	0	false	14	true
108084	3447707214355460	739657890625	14	true	0	false	5	true
108081	438099072265625	746442734375	14	true	0	false	8	true
108079	15857.5	771476484375	13	true	0	false	13	true
108078	16533033203125	77402359375	17	true	0	false	10	true
108076	17707482421875	778501953125	17	true	2	true	17	true
108075	44609033203125	72793390625	19	true	1	true	14	true
108074	4074583740234370	7347571875	27	true	0	false	7	true
108073	137041865234375	760690859375	26	true	0	false	10	true
108072	119586337890625	764850078125	20	true	0	false	19	true
108070	14077845703125	75552890625	23	true	0	false	11	true
108069	17305880859375	7613440625	10	true	1	true	8	true
108068	17658435546875	75033	22	true	0	false	12	true
108062	19036232421875	76285046875	20	true	0	false	17	true
108058	186134765625	752705078125	17	true	1	true	9	true
108057	128758046875	76588109375	16	true	0	false	13	true
108055	124641279296875	775507265625	19	true	0	false	10	true
108054	136382255859375	77781578125	10	true	1	true	27	true
108052	2107582275390620	757382421875	16	true	0	false	14	true
108050	1.15311e+16	72360625	16	true	0	false	9	true
108048	113605849609375	77328390625	16	true	0	false	11	true
108042	1361851171875	75162359375	25	true	0	false	14	true
108038	1236508203125	78554515625	16	true	0	false	9	true
108037	10301359375	768119140625	15	true	1	true	14	true
108035	1141930078125	79055109375	19	true	0	false	14	true
108034	10585626953125	791713828125	13	true	0	false	15	true
108030	141443525390625	78652.25	19	true	0	false	13	true
108028	104552626953125	7830209375	15	true	3	true	11	true
108027	106817861328125	749936796875	22	true	2	true	9	true
108024	117537529296875	783541015625	17	true	2	true	8	true
108020	925423583984375	76319734375	15	true	0	false	14	true
108014	4247224609375	713167890625	17	true	0	false	13	true
108013	18713240234375	7455521875	22	true	0	false	6	true
108008	15429484375	742646171875	24	true	0	false	10	true
108006	1475551171875	7513759375	13	true	0	false	11	true
108005	1774626953125	734426484375	15	true	0	false	8	true
108002	445066796875	75752703125	14	true	0	false	16	true
107998	99543388671875	7428509375	16	true	1	true	12	true
107997	1351619873046870	71304890625	17	true	0	false	12	true
107996	1344595947265620	696817734375	20	true	0	false	10	true
107992	2813431396484370	702135390625	16	true	0	false	12	true
107990	9801741943359370	6858534375	26	true	1	true	4	true
107987	5768625	744479296875	21	true	0	false	10	true
107986	6545498046875	74812625	15	true	1	true	8	true
107982	1853565673828120	691258125	22	true	0	false	9	true
107976	152692890625	775930078125	13	true	0	false	13	true
107975	621109521484375	727868359375	16	true	0	false	12	true
107974	627504833984375	7132865625	14	true	0	false	11	true
107971	158073193359375	790198984375	16	true	1	true	11	true
107970	15290494140625	784369921875	18	true	2	true	7	true
107964	131284716796875	791838046875	17	true	0	false	9	true
107963	3008959716796870	76777296875	9	true	1	true	13	true
107962	401110107421875	77827890625	18	true	0	false	17	true
107958	195574453125	768397734375	22	true	0	false	14	true
107956	109714833984375	7626578125	16	true	1	true	11	true
107954	16588759765625	73878375	18	true	0	false	7	true
107948	104052783203125	776424453125	14	true	1	true	13	true
107947	26516953125	714432578125	19	true	0	false	17	true
107946	3679182373046870	698067265625	18	true	0	false	11	true
107945	245863525390625	681132421875	17	true	2	true	11	true
107944	3228209716796870	68780484375	21	true	1	true	13	true
107942	334570849609375	67877671875	21	true	0	false	7	true
107940	3869483154296870	768630703125	15	true	1	true	11	true
107938	13924400390625	741912109375	20	true	0	false	8	true
107937	4793451171875	68122953125	21	true	0	false	12	true
107936	40745634765625	681505234375	26	true	0	false	6	true
107934	14289830078125	74827484375	19	true	0	false	6	true
107932	6398443603515620	71925953125	21	true	0	false	9	true
107925	106682529296875	722025859375	24	true	2	true	14	true
107924	10749689453125	715674609375	17	true	2	true	12	true
107923	473584814453125	690857421875	15	true	0	false	10	true
107919	87578564453125	768874296875	24	true	0	false	16	true
107918	903690234375	77388921875	12	true	0	false	19	true
107916	96485048828125	712953125	25	true	0	false	5	true
107915	630193603515625	703809765625	18	true	1	true	8	true
107912	84812060546875	77588546875	10	true	0	false	24	true
107911	108377900390625	741764609375	18	true	0	false	12	true
107910	10527630859375	735786171875	24	true	0	false	10	true
107908	96654072265625	731045859375	18	true	0	false	8	true
107905	127180087890625	71190125	16	true	0	false	10	true
107904	137389521484375	7139778125	12	true	0	false	20	true
107901	729750341796875	768501875	14	true	0	false	13	true
107900	583252490234375	769885078125	14	true	0	false	14	true
107897	11407154296875	7026209375	13	true	0	false	7	true
107896	11933802734375	705948671875	23	true	1	true	6	true
107894	64688232421875	75791953125	12	true	1	true	8	true
107890	113361025390625	696652265625	20	true	0	false	10	true
107889	87320400390625	74594.5	16	true	0	false	10	true
107888	95758818359375	751252890625	15	true	2	true	10	true
107886	16199982421875	74514234375	17	true	1	true	10	true
107884	94345390625	758139453125	11	true	0	false	16	true
107882	519959814453125	765411328125	12	true	0	false	12	true
107880	17798068359375	791367421875	12	true	0	false	16	true
107879	13570212890625	7046615625	18	true	0	false	5	true
107877	123416865234375	73333.75	17	true	0	false	11	true
107876	1193459765625	724227421875	21	true	0	false	9	true
107874	1349576953125	729307578125	11	true	1	true	8	true
107865	9093537109375	7412221875	15	true	0	false	14	true
107863	759053662109375	738873828125	8	true	0	false	14	true
107862	717790380859375	747900859375	20	true	1	true	12	true
107860	86055615234375	754489921875	16	true	0	false	10	true
107854	12114298828125	795171015625	11	true	9	true	7	true
107853	422709326171875	666131640625	16	true	1	true	8	true
107852	489678173828125	66688671875	14	true	1	true	6	true
107850	1912828125	7395371875	20	true	0	false	7	true
107848	6809736328125	781403046875	12	true	0	false	10	true
107847	46545224609375	653436875	20	true	1	true	9	true
107844	353391455078125	657211875	16	true	0	false	9	true
107840	58053349609375	666638125	20	true	1	true	6	true
107839	6447337890625	654035703125	20	true	0	false	5	true
107838	61436806640625	662654765625	17	true	0	false	6	true
107835	18349615234375	78123265625	17	true	1	true	7	true
107832	5685958984375	6534100390625	18	true	1	true	5	true
107829	94673701171875	79175171875	11	true	0	false	18	true
107824	20737681640625	76473046875	11	true	0	false	13	true
107822	3386794921875	6719290625	19	true	0	false	3	true
107820	8336590576171870	67616734375	25	true	0	false	8	true
107819	2001116796875	75340484375	14	true	1	true	15	true
107818	20927009765625	747018125	17	true	0	false	8	true
107816	16399650390625	78520.75	15	true	0	false	17	true
107812	14192318359375	73401359375	15	true	0	false	8	true
107810	145972431640625	7817865625	16	true	0	false	8	true
107809	16164251953125	730591015625	20	true	0	false	8	true
107807	85216875	7855253125	14	true	0	false	13	true
107806	75231357421875	788098046875	10	true	0	false	19	true
107803	2131201416015620	65748921875	20	true	0	false	8	true
107802	1951873779296870	66484109375	15	true	0	false	4	true
107800	2525266357421870	66941546875	19	true	0	false	7	true
107795	7166455078125	6898446875	20	true	0	false	4	true
107794	611306201171875	68694703125	12	true	0	false	10	true
107790	733692333984375	679612421875	16	true	0	false	8	true
107788	798900732421875	687912578125	19	true	0	false	7	true
107785	1.02491e+16	659862578125	25	true	0	false	6	true
107784	1638438720703120	6483294921875	18	true	0	false	11	true
107782	1911016015625	779888984375	10	true	0	false	11	true
107778	17050158203125	72408796875	15	true	0	false	9	true
107776	69073310546875	699420234375	19	true	0	false	8	true
107775	146391318359375	707511796875	16	true	0	false	2	true
107772	779212060546875	697290390625	20	true	0	false	6	true
107769	9344033203125	700169609375	20	true	0	false	5	true
107766	150306103515625	7210821875	13	true	0	false	13	true
107760	1.39405e+16	634796484375	15	true	0	false	10	true
107758	106796787109375	688483828125	17	true	2	true	6	true
107757	724679248046875	648562578125	20	true	0	false	5	true
107756	7158755859375	66045546875	23	true	0	false	7	true
107752	130040478515625	746574921875	22	true	0	false	11	true
107751	1.60775e+16	61748640625	24	true	0	false	5	true
107748	64313857421875	791547734375	13	true	0	false	13	true
107747	776954345703125	724746953125	16	true	2	true	11	true
107746	778563525390625	71469765625	21	true	0	false	3	true
107740	11824572265625	68147.5	26	true	0	false	4	true
107738	648661279296875	67861375	20	true	0	false	7	true
107737	34766767578125	6462421875	20	true	0	false	4	true
107734	213328125	75781484375	6	true	1	true	13	true
107733	20570279296875	787510078125	17	true	0	false	13	true
107732	19993453125	78486.25	16	true	0	false	11	true
107725	980358203125	67337015625	19	true	1	true	5	true
107724	922729296875	68445203125	12	true	0	false	3	true
107723	83653525390625	665297421875	17	true	0	false	12	true
107722	7971333984375	674249921875	15	true	0	false	8	true
107718	2034483984375	737820234375	13	true	1	true	12	true
107714	63442646484375	6460626953125	16	true	0	false	5	true
107712	1681731640625	729732265625	14	true	0	false	8	true
107708	8667873046875	715296328125	14	true	0	false	7	true
107706	1284535546875	668514765625	17	true	0	false	2	true
107705	2691958251953120	6461353515625	19	true	0	false	6	true
107702	5520212890625	7812028125	11	true	0	false	10	true
107697	2423573046875	78111640625	26	true	0	false	15	true
107696	2475694921875	774100703125	14	true	0	false	13	true
107695	2375843359375	765354921875	18	true	1	true	11	true
107694	23090267578125	774700078125	24	true	0	false	10	true
107693	22710087890625	789435078125	9	true	1	true	15	true
107691	24677396484375	768264140625	18	true	0	false	5	true
107686	22014990234375	777560078125	14	true	0	false	14	true
107684	19179126953125	726977734375	18	true	1	true	7	true
107682	24650240234375	759622578125	14	true	0	false	12	true
107678	21819904296875	765202265625	13	true	0	false	11	true
107673	26003361328125	78477390625	21	true	0	false	10	true
107672	2634928515625	79021203125	13	true	0	false	11	true
107671	26752953125	773623984375	15	true	0	false	13	true
107670	2573867578125	772697421875	15	true	1	true	10	true
107665	211485390625	779650703125	9	true	0	false	16	true
107664	2034814453125	777116875	16	true	0	false	6	true
107661	2804136328125	751783984375	12	true	0	false	12	true
107660	28892814453125	744135546875	15	true	1	true	9	true
107659	2600037109375	747648359375	16	true	0	false	10	true
107658	2466966015625	74151140625	15	true	0	false	6	true
107649	2648365625	7123246875	12	true	1	true	10	true
107648	2757642578125	714685546875	16	true	0	false	5	true
107646	27409525390625	7312396875	12	true	1	true	13	true
107645	306986953125	771240390625	9	true	0	false	19	true
107644	2974555859375	762264453125	12	true	1	true	8	true
107638	226336796875	76122078125	14	true	0	false	8	true
107636	23833375	74863828125	32	true	0	false	7	true
107635	24958705078125	790255390625	12	true	0	false	11	true
107632	29250373046875	775955390625	11	true	0	false	10	true
107630	29760140625	78784046875	8	true	0	false	11	true
107628	283358359375	770771484375	17	true	1	true	8	true
107624	128338408203125	70154375	10	true	1	true	7	true
107623	2068940625	795696328125	25	true	0	false	3	true
107621	30271466796875	77656328125	11	true	0	false	17	true
107620	30887259765625	784593125	10	true	0	false	11	true
107617	1.69886e+16	608530859375	17	true	1	true	5	true
107616	262324462890625	60468625	21	true	0	false	3	true
107610	624853564453125	6384009375	18	true	0	false	3	true
107608	1982258203125	720148828125	14	true	0	false	5	true
107606	321606953125	78353328125	8	true	1	true	10	true
107604	29229888671875	738787578125	12	true	1	true	10	true
107603	28777716796875	7870253125	13	true	0	false	6	true
107601	2536540283203120	619245703125	24	true	0	false	7	true
107600	247424853515625	6263018359375	12	true	0	false	3	true
107597	24871439453125	73011671875	17	true	0	false	4	true
107595	137628046875	677568125	21	true	0	false	7	true
107593	235265078125	7312015625	15	true	2	true	4	true
107591	1720080078125	700050078125	13	true	0	false	9	true
107590	169394296875	704260390625	18	true	0	false	5	true
107589	1590665625	693142421875	21	true	0	false	2	true
107588	15625509765625	699274453125	18	true	0	false	11	true
107585	16721013671875	68191484375	23	true	0	false	6	true
107584	16314177734375	67182875	22	true	0	false	3	true
107583	1674168359375	660985234375	20	true	0	false	6	true
107582	17498828125	67129015625	21	true	1	true	0	false
107581	188032109375	71133484375	13	true	1	true	11	true
107580	18079126953125	697983671875	20	true	0	false	9	true
107579	168744140625	712029453125	19	true	0	false	8	true
107570	1.11719e+16	77828203125	19	true	0	false	8	true
107566	14897326171875	66670171875	18	true	0	false	3	true
107564	15639931640625	655863828125	21	true	0	false	3	true
107562	1800373046875	71769296875	15	true	0	false	7	true
107561	185808984375	674860859375	17	true	0	false	5	true
107559	18520375	6547716015625	18	true	0	false	10	true
107558	18169755859375	662576953125	14	true	0	false	2	true
107555	19808521484375	704181484375	16	true	0	false	3	true
107554	20850685546875	71857515625	16	true	0	false	8	true
107550	19919361328125	673826015625	19	true	0	false	5	true
107547	181224296875	68667140625	18	true	0	false	7	true
107546	194411796875	689036484375	18	true	1	true	5	true
107545	201586328125	6538403125	18	true	3	true	4	true
107544	20374228515625	661624453125	14	true	0	false	3	true
107540	20492955078125	645339296875	20	true	0	false	3	true
107538	690165771484375	6320964453125	16	true	0	false	2	true
107535	21596091796875	63574.5	16	true	0	false	4	true
107534	21950091796875	642256015625	23	true	0	false	5	true
107529	94847119140625	64205578125	17	true	0	false	6	true
107528	87303212890625	6474350390625	19	true	1	true	6	true
107527	9707634765625	6535840234375	12	true	0	false	6	true
107525	1037343359375	64275015625	14	true	1	true	3	true
107521	20133029296875	6250219921875	11	true	0	false	7	true
107520	194744140625	6358383984375	20	true	0	false	1	true
107516	19489212890625	6463106640625	23	true	0	false	2	true
107513	24168505859375	71372203125	19	true	1	true	2	true
107512	247660625	70477703125	23	true	0	false	7	true
107511	2236925390625	73256859375	13	true	0	false	6	true
107510	21332783203125	73121546875	12	true	0	false	8	true
107509	23539263671875	69913390625	20	true	0	false	5	true
107504	21831955078125	694488984375	14	true	0	false	8	true
107503	2313534765625	681334921875	17	true	0	false	1	true
107500	22060716796875	719518203125	18	true	0	false	6	true
107495	86935361328125	62143171875	16	true	0	false	5	true
107494	9343916015625	625102421875	15	true	0	false	3	true
107493	84194052734375	6107709765625	16	true	0	false	7	true
107491	292150703125	684662265625	16	true	0	false	5	true
107490	3030558203125	69675484375	20	true	1	true	7	true
107488	22164724609375	745089921875	8	true	0	false	9	true
107486	82881181640625	6311941796875	22	true	0	false	3	true
107484	28832267578125	692764375	14	true	1	true	6	true
107483	29473068359375	7205840625	14	true	0	false	4	true
107482	28716251953125	7091603125	14	true	0	false	8	true
107476	3103558203125	70511359375	19	true	0	false	7	true
107472	516163818359375	6295873828125	16	true	0	false	5	true
107470	1426851953125	6492316015625	20	true	2	true	7	true
107469	18136595703125	6438937890625	25	true	1	true	2	true
107468	171473984375	6463073046875	16	true	0	false	11	true
107466	17884005859375	6348211328125	15	true	0	false	4	true
107465	14540078125	694327109375	21	true	0	false	7	true
107464	14549892578125	685067890625	22	true	0	false	2	true
107458	11406951171875	6471516796875	13	true	0	false	4	true
107456	87117607421875	6000547265625	9	true	0	false	6	true
107448	5941378784179680	626051171875	17	true	0	false	5	true
107447	121799384765625	6335989453125	15	true	0	false	5	true
107446	123774794921875	6158738671875	15	true	0	false	5	true
107445	13600078125	633665078125	14	true	0	false	7	true
107443	12908099609375	653996796875	18	true	0	false	6	true
107441	108605634765625	6189317578125	15	true	0	false	3	true
107438	2952381640625	67674609375	11	true	0	false	7	true
107435	27511546875	79140984375	17	true	0	false	7	true
107433	53936435546875	6163109375	16	true	0	false	3	true
107432	3952166748046870	609056328125	15	true	0	false	6	true
107429	328414609375	79100953125	14	true	1	true	14	true
107427	27001564453125	688859921875	25	true	0	false	5	true
107426	27644435546875	6925703125	14	true	1	true	7	true
107424	447182470703125	63438765625	18	true	0	false	1	true
107421	32476900390625	770999375	11	true	0	false	12	true
107420	328916640625	758161484375	14	true	1	true	6	true
107418	3400387109375	7630215625	13	true	2	true	3	true
107416	3512424609375	76232875	9	true	0	false	13	true
107412	328777265625	74142421875	11	true	1	true	3	true
107411	1128814453125	658369375	19	true	0	false	6	true
107410	10408388671875	661413046875	16	true	0	false	4	true
107409	3368057421875	77990375	13	true	0	false	5	true
107408	35008328125	775914921875	18	true	0	false	12	true
107405	359775078125	76438578125	12	true	0	false	12	true
107404	3711509765625	756900625	12	true	0	false	6	true
107403	360827734375	7881684375	12	true	0	false	6	true
107402	3695967578125	794095234375	6	true	0	false	14	true
107398	3435120703125	7901584375	13	true	0	false	11	true
107393	320775859375	7301128125	10	true	0	false	10	true
107391	30752515625	739677890625	8	true	1	true	11	true
107390	30699498046875	75475796875	13	true	0	false	10	true
107384	2665544140625	67510484375	16	true	0	false	4	true
107382	506868310546875	7881246875	9	true	0	false	14	true
107375	351760546875	733868984375	12	true	0	false	6	true
107374	3586773828125	750982734375	9	true	0	false	8	true
107370	162139111328125	6395066796875	20	true	0	false	0	false
107368	313483515625	68964765625	13	true	1	true	6	true
107366	25054880859375	6807834375	14	true	0	false	4	true
107363	338735703125	7038534375	9	true	17	true	6	true
107362	3456376171875	702750625	17	true	0	false	8	true
107361	3303887109375	704247578125	15	true	1	true	9	true
107359	3222763671875	6885896875	21	true	0	false	3	true
107358	3199423828125	7027671875	14	true	0	false	6	true
107354	362216953125	683809140625	13	true	0	false	5	true
107352	32593138671875	714592578125	11	true	1	true	2	true
107351	3314771875	72453796875	4	true	2	true	9	true
107350	3367968359375	718713515625	16	true	0	false	7	true
107346	311311484375	71985390625	12	true	0	false	5	true
107345	37995.5	693520859375	14	true	0	false	6	true
107344	3755690234375	687984296875	13	true	1	true	7	true
107341	3490702734375	679830390625	14	true	0	false	3	true
107336	3963831640625	697693046875	9	true	1	true	6	true
107334	690985400390625	595398515625	18	true	0	false	3	true
107332	6637345703125	613181953125	15	true	0	false	4	true
107330	3147411328125	791612421875	8	true	2	true	13	true
107328	19492751953125	6161008984375	15	true	0	false	2	true
107326	3319368359375	686245234375	15	true	0	false	4	true
107324	2285351953125	628839375	15	true	0	false	3	true
107321	24269369140625	6453885546875	18	true	0	false	4	true
107320	23554390625	6477307421875	12	true	0	false	6	true
107318	225611796875	657148984375	16	true	0	false	4	true
107312	39373015625	682906171875	11	true	0	false	8	true
107310	380457109375	787318515625	10	true	0	false	7	true
107308	4148115234375	703306015625	7	true	0	false	7	true
107306	27508361328125	662442265625	13	true	0	false	4	true
107304	116931396484375	5893571484375	15	true	0	false	3	true
107303	37481.5	769245390625	11	true	1	true	6	true
107302	385689140625	769540078125	7	true	0	false	13	true
107300	36908734375	77825875	14	true	0	false	9	true
107296	1.44081e+16	572221015625	15	true	0	false	5	true
107294	1822735546875	624880546875	14	true	0	false	1	true
107293	39131703125	6679590625	11	true	0	false	5	true
107290	1149496875	60074453125	11	true	0	false	4	true
107289	22372376953125	617772421875	12	true	0	false	2	true
107288	22471109375	6081752734375	18	true	0	false	2	true
107285	359723291015625	5817007421875	20	true	0	false	2	true
107284	50769765625	5766482421875	18	true	0	false	5	true
107282	673699072265625	5834171484375	21	true	1	true	5	true
107281	289061474609375	56746140625	10	true	0	false	7	true
107280	250089013671875	57780359375	13	true	0	false	7	true
107277	4088516357421870	5654126953125	12	true	0	false	2	true
107273	3629433203125	722752890625	12	true	0	false	8	true
107272	37232984375	73466015625	14	true	1	true	8	true
107268	31912501953125	677488359375	10	true	0	false	5	true
107266	21375216796875	611894765625	15	true	0	false	0	false
107265	211401328125	67529140625	13	true	0	false	4	true
107263	7394889526367180	5566393359375	15	true	0	false	15	true
107262	1.23523e+16	5600761328125	7	true	0	false	8	true
107260	219377783203125	55571109375	10	true	0	false	5	true
107257	374578046875	66930421875	17	true	1	true	2	true
107256	3720793359375	655437421875	8	true	1	true	6	true
107254	635742919921875	56928953125	17	true	0	false	4	true
107252	3576346875	664903515625	15	true	0	false	11	true
107248	22152703125	672253359375	14	true	0	false	4	true
107247	3162025146484370	5524465234375	17	true	1	true	3	true
107246	45947021484375	54567421875	11	true	0	false	2	true
107244	4787361328125	5537383203125	18	true	0	false	2	true
107240	40610166015625	597523671875	14	true	0	false	3	true
107238	2457219970703120	789876484375	4	true	0	false	13	true
107236	3535247265625	67188390625	12	true	1	true	1	true
107234	15022162109375	619825703125	9	true	0	false	6	true
107233	1856829296875	61258875	18	true	0	false	1	true
107231	26595357421875	63952.5	17	true	0	false	6	true
107230	25571978515625	6442593359375	20	true	0	false	2	true
107224	1767722265625	613119296875	10	true	0	false	3	true
107222	577444580078125	5941455078125	15	true	1	true	1	true
107220	1.11414e+16	78636703125	3	true	0	false	11	true
107218	10508708984375	58501046875	14	true	0	false	1	true
107216	23882146484375	6168153515625	11	true	0	false	3	true
107214	37120.75	71919390625	6	true	1	true	10	true
107213	101964775390625	5982970703125	18	true	1	true	2	true
107211	38820765625	6408269921875	15	true	0	false	1	true
107210	3976828515625	6496684765625	18	true	0	false	7	true
107206	2857825390625	647995703125	13	true	0	false	1	true
107204	138636376953125	6060869140625	12	true	0	false	4	true
107202	79611416015625	5698713671875	15	true	0	false	1	true
107201	3841562109375	616763671875	14	true	0	false	2	true
107200	3952658203125	6191591015625	12	true	0	false	0	false
107196	111749560546875	5693194140625	28	true	0	false	1	true
107194	32616162109375	67178328125	11	true	1	true	3	true
107192	24252564453125	663778671875	10	true	0	false	2	true
107191	3679569140625	609871953125	17	true	0	false	3	true
107190	3567498828125	6201491015625	15	true	0	false	3	true
107189	368471640625	6282256640625	12	true	0	false	3	true
107188	3744663671875	619717109375	13	true	0	false	4	true
107184	372742578125	63998171875	20	true	0	false	3	true
107182	416263359375	622784375	12	true	0	false	2	true
107180	1800936328125	5973571875	11	true	0	false	6	true
107178	3794683984375	6268208203125	13	true	0	false	0	false
107174	4100441015625	666444453125	12	true	0	false	3	true
107173	8321326171875	542592578125	12	true	0	false	0	false
107172	77424833984375	5539745703125	16	true	0	false	1	true
107170	71683056640625	541311171875	18	true	0	false	2	true
107166	3820287890625	7221778125	4	true	0	false	7	true
107165	4044771875	713111484375	12	true	0	false	8	true
107163	405879140625	658516328125	20	true	0	false	6	true
107162	412803359375	65381875	11	true	0	false	9	true
107161	410763203125	64174484375	12	true	1	true	1	true
107158	25515103515625	66617046875	14	true	1	true	6	true
107155	4279609375	68576828125	9	true	0	false	6	true
107154	4213628125	662875078125	14	true	0	false	5	true
107151	3952690625	725815078125	6	true	0	false	8	true
107150	38164671875	710471640625	7	true	0	false	4	true
107146	4047412890625	724544140625	4	true	0	false	9	true
107142	4248573828125	6071244921875	12	true	0	false	4	true
107139	289089140625	617489609375	16	true	0	false	3	true
107138	30198544921875	6213475390625	15	true	0	false	5	true
107137	31190626953125	6563434375	11	true	0	false	6	true
107136	29437041015625	663483828125	15	true	0	false	5	true
107135	4417613671875	691543203125	23	true	1	true	0	false
107133	300252890625	6440658984375	15	true	0	false	5	true
107130	31486.25	6219762890625	17	true	0	false	2	true
107124	3563444921875	6362283984375	20	true	0	false	1	true
107122	247231796875	6348458203125	14	true	0	false	0	false
107121	3355843359375	652461171875	12	true	0	false	4	true
107120	32672072265625	6474258984375	10	true	0	false	2	true
107119	3331801171875	66373796875	15	true	0	false	6	true
107118	338626328125	667315234375	5	true	0	false	3	true
107114	3491030078125	6432402734375	17	true	0	false	1	true
107113	32716427734375	63038.5	11	true	0	false	3	true
107108	16756236328125	6061484375	16	true	0	false	0	false
107107	28437125	6740284375	19	true	2	true	3	true
107104	419834140625	6001858203125	16	true	0	false	0	false
107103	3402557421875	6410824609375	12	true	0	false	6	true
107101	2750560546875	626199765625	12	true	0	false	3	true
107100	2794005078125	6143506640625	11	true	0	false	4	true
107096	4125830078125	7365090625	4	true	0	false	12	true
107094	21976392578125	59541921875	10	true	0	false	5	true
107092	3885641015625	753946796875	6	true	0	false	8	true
107091	39025453125	742048984375	7	true	0	false	8	true
107088	433997578125	706163828125	9	true	0	false	4	true
107086	350880859375	6048877734375	11	true	0	false	4	true
107081	392462939453125	525794296875	13	true	0	false	2	true
107080	1.95947e+16	5233130859375	16	true	1	true	1	true
107078	237448046875	538423828125	16	true	1	true	1	true
107076	981069091796875	5163573828125	16	true	0	false	2	true
107072	2086862060546870	5087106640625	16	true	0	false	2	true
107070	101586572265625	56584828125	14	true	0	false	1	true
107069	23061314453125	5929906640625	12	true	0	false	0	false
107068	22411611328125	5769396484375	12	true	0	false	2	true
107065	128794951171875	5881436328125	17	true	0	false	2	true
107064	11666650390625	5883738671875	18	true	0	false	3	true
107060	396342265625	76760.5	6	true	1	true	10	true
107059	3438431640625	599846953125	11	true	0	false	2	true
107056	4179776953125	750201953125	4	true	0	false	8	true
107054	2660698828125	614226640625	11	true	0	false	4	true
107052	2082615234375	575187734375	13	true	0	false	0	false
107050	566459765625	5288121484375	11	true	0	false	4	true
107048	25441123046875	615924375	22	true	0	false	3	true
107047	23549603515625	583230625	13	true	0	false	4	true
107043	25645794921875	593549453125	16	true	1	true	12	true
107042	27633806640625	59917921875	16	true	0	false	1	true
107041	129064912109375	56620640625	12	true	0	false	0	false
107040	126969052734375	55118359375	13	true	0	false	0	false
107038	142738564453125	542776953125	12	true	0	false	2	true
107037	2045687109375	5907348046875	14	true	0	false	1	true
107036	19534421875	6002161328125	19	true	0	false	0	false
107032	1082394921875	5521912890625	17	true	0	false	1	true
107030	146644658203125	56938421875	14	true	0	false	4	true
107029	92610283203125	553084609375	11	true	0	false	1	true
107022	4236906640625	736386484375	9	true	1	true	7	true
107020	258727890625	5776931640625	15	true	0	false	2	true
107019	45705796875	714634296875	7	true	1	true	9	true
107018	4476215625	714887890625	2	true	1	true	9	true
107015	3674651611328120	51021078125	11	true	1	true	3	true
107013	3272987109375	603374765625	10	true	0	false	0	false
107012	3151334375	6092891796875	12	true	1	true	1	true
107008	3816920703125	5937176171875	8	true	0	false	1	true
107007	95766416015625	5407651953125	8	true	0	false	1	true
107004	12810861328125	53492796875	9	true	0	false	2	true
107001	41864984375	56004890625	8	true	0	false	12	true
107000	4202736328125	54113609375	8	true	0	false	1	true
106999	3947259375	5579662109375	14	true	0	false	1	true
106998	3837188671875	5721259375	5	true	0	false	2	true
106997	4167955859375	516910234375	12	true	0	false	12	true
106996	4176444140625	5228530078125	14	true	0	false	4	true
106990	4365759765625	5610031640625	12	true	0	false	4	true
106989	4328134765625	5845135546875	13	true	0	false	3	true
106988	4174247265625	57621375	15	true	0	false	5	true
106986	4087488671875	568670859375	12	true	0	false	3	true
106985	40398921875	5887280859375	8	true	0	false	1	true
106980	42192890625	585913125	10	true	0	false	2	true
106977	1429700390625	5206346484375	12	true	0	false	1	true
106976	15472080078125	520191484375	6	true	0	false	8	true
106974	385798203125	5393815234375	14	true	0	false	0	false
106970	3936598828125	51617	11	true	0	false	0	false
106966	437745078125	72341140625	19	true	1	true	5	true
106964	2763043359375	576615390625	10	true	0	false	0	false
106962	4303027734375	752726171875	2	true	0	false	9	true
106961	46325015625	6810090625	10	true	0	false	7	true
106960	4705095703125	674314765625	11	true	0	false	6	true
106958	4634944140625	6902934375	1	true	2	true	9	true
106955	163029091796875	5956030078125	9	true	0	false	2	true
106952	16255087890625	513333984375	10	true	0	false	4	true
106951	37061171875	5540051953125	9	true	0	false	2	true
106950	37213359375	5635968359375	13	true	0	false	2	true
106943	4356133203125	6388034765625	12	true	0	false	3	true
106942	44251.25	655366484375	8	true	0	false	2	true
106939	4566001953125	6101689453125	8	true	0	false	7	true
106938	438803359375	6194686328125	9	true	0	false	4	true
106935	1.09366e+16	446021328125	13	true	0	false	0	false
106934	220193310546875	456607890625	13	true	0	false	2	true
106931	430287060546875	46630921875	17	true	0	false	1	true
106930	523503173828125	478224453125	13	true	0	false	2	true
106929	413948291015625	45394515625	17	true	0	false	0	false
106924	3164470703125	4354196875	12	true	0	false	3	true
106921	72136748046875	5073016796875	11	true	0	false	2	true
106920	699582666015625	517973515625	10	true	1	true	3	true
106918	633962060546875	5018362890625	16	true	0	false	0	false
106914	148947197265625	60317734375	12	true	0	false	3	true
106912	444812578125	74747890625	6	true	0	false	9	true
106911	31315470703125	5884866796875	13	true	1	true	0	false
106910	30676740234375	5787078515625	15	true	0	false	1	true
106909	29950529296875	59558171875	19	true	0	false	1	true
106906	29771115234375	580803203125	13	true	0	false	0	false
106904	4323203515625	741969375	3	true	0	false	10	true
106902	29293583984375	5608307421875	11	true	0	false	1	true
106901	3175341796875	576079140625	17	true	0	false	0	false
106897	21930599609375	557191171875	10	true	0	false	2	true
106894	43790.25	5715619921875	12	true	0	false	8	true
106893	3348536328125	6169744140625	9	true	0	false	1	true
106891	10168560546875	50555296875	9	true	1	true	0	false
106890	90544541015625	51309859375	10	true	0	false	0	false
106889	4798406640625	6267407421875	12	true	1	true	2	true
106888	486865546875	629491640625	11	true	0	false	7	true
106887	476859921875	60902421875	6	true	0	false	3	true
106885	102403056640625	5226624609375	17	true	0	false	2	true
106882	4642276953125	629521328125	7	true	1	true	7	true
106880	460014609375	5927926953125	10	true	0	false	4	true
106878	476431328125	59290671875	7	true	0	false	2	true
106876	4761008984375	7124015625	1	true	0	false	9	true
106875	112125966796875	5301921875	11	true	1	true	1	true
106870	4898773828125	640770859375	8	true	0	false	3	true
106868	4771405078125	5672497265625	12	true	0	false	4	true
106866	47404328125	650374140625	9	true	0	false	5	true
106863	28218.25	5253648828125	7	true	0	false	1	true
106862	2744322265625	53553171875	11	true	0	false	4	true
106860	28647740234375	5461174609375	11	true	0	false	2	true
106857	4603973046875	566760546875	14	true	0	false	1	true
106856	458107109375	554877421875	10	true	1	true	3	true
106854	44924109375	578421796875	12	true	0	false	2	true
106851	489453515625	519759140625	18	true	0	false	2	true
106850	48909265625	5378280078125	10	true	1	true	2	true
106848	478949609375	515293984375	11	true	0	false	1	true
106846	753041015625	49115265625	11	true	0	false	0	false
106845	467264921875	5429152734375	13	true	0	false	2	true
106844	45574953125	5347284765625	12	true	0	false	0	false
106838	26931728515625	52278484375	13	true	0	false	2	true
106836	49273095703125	508250078125	11	true	0	false	3	true
106834	4880248046875	58084390625	10	true	0	false	3	true
106832	734802490234375	451429921875	8	true	0	false	1	true
106829	20137701171875	5445984765625	7	true	0	false	0	false
106828	18977310546875	5305670703125	15	true	0	false	1	true
106827	1779921484375	511004765625	16	true	0	false	2	true
106826	17507212890625	52504484375	19	true	0	false	0	false
106824	2072994921875	5647354296875	15	true	0	false	1	true
106819	3300438671875	5699959375	4	true	0	false	1	true
106818	3441646875	5664838671875	13	true	0	false	0	false
106816	32344021484375	541404296875	9	true	0	false	1	true
106812	17403412109375	5715289453125	16	true	0	false	0	false
106810	3529087109375	5789915234375	9	true	0	false	4	true
106807	2720278125	50887421875	8	true	0	false	0	false
106805	350944140625	5283272265625	10	true	0	false	0	false
106804	355097421875	5181978515625	17	true	0	false	0	false
106802	472530703125	529509140625	9	true	0	false	2	true
106801	3561166015625	54556578125	12	true	0	false	4	true
106797	1214837158203120	4950707421875	12	true	0	false	0	false
106796	833083984375	4847908984375	11	true	0	false	3	true
106790	142465068359375	495410859375	10	true	0	false	0	false
106789	319468408203125	4112937109375	11	true	0	false	0	false
106788	300353369140625	406728359375	5	true	0	false	10	true
106787	3410839599609370	3960460546875	13	true	0	false	0	false
106782	29837865234375	5004782421875	14	true	0	false	0	false
106780	21697865234375	532785546875	10	true	1	true	2	true
106779	4763656640625	4910330078125	10	true	0	false	3	true
106778	4738830078125	5021282421875	11	true	0	false	5	true
106777	48626984375	46708.75	10	true	0	false	3	true
106774	4614815234375	50404015625	14	true	0	false	2	true
106772	490547421875	4990495703125	5	true	0	false	3	true
106768	236235078125	5574746484375	10	true	0	false	2	true
106767	3803993359375	5104634375	9	true	0	false	0	false
106766	364946875	501873828125	19	true	0	false	1	true
106764	3857153125	48834203125	8	true	0	false	3	true
106760	120664423828125	5288080078125	10	true	0	false	2	true
106758	4544201171875	64801640625	3	true	0	false	6	true
106755	8917359375	46829953125	9	true	0	false	0	false
106754	72580341796875	4661189453125	14	true	0	false	0	false
106751	3028850390625	5191590234375	10	true	0	false	1	true
106748	446634609375	5403285546875	7	true	0	false	1	true
106746	105787705078125	4824791796875	11	true	0	false	1	true
106745	19291.25	5670284375	12	true	0	false	2	true
106742	32167892578125	515524140625	9	true	0	false	0	false
106740	249171953125	510373046875	12	true	0	false	0	false
106739	181248515625	547518828125	11	true	0	false	1	true
106736	4746141015625	460241953125	5	true	1	true	2	true
106734	4921002734375	4800844921875	9	true	0	false	2	true
106732	4596241015625	463333671875	11	true	0	false	1	true
106730	35704921875	4978523046875	8	true	0	false	1	true
106729	420630546875	4982426953125	5	true	0	false	2	true
106728	4291121875	50939546875	10	true	0	false	2	true
106726	444366484375	5095028515625	12	true	0	false	1	true
106724	2513320703125	562601953125	12	true	0	false	0	false
106723	4347741796875	5236923046875	7	true	0	false	0	false
106721	4670055078125	4398763671875	9	true	0	false	0	false
106716	1203108984375	4914462109375	15	true	0	false	1	true
106714	149176669921875	4769315234375	8	true	0	false	0	false
106712	2297990234375	5399518359375	11	true	0	false	0	false
106710	4481694921875	4468128515625	10	true	0	false	0	false
106708	451215546875	52488578125	7	true	0	false	7	true
106706	3854640869140620	426668828125	13	true	0	false	0	false
106704	433565390625	4476063671875	9	true	0	false	2	true
106701	17227810546875	485988359375	5	true	0	false	0	false
106700	164140546875	4593265625	6	true	0	false	1	true
106699	1812175390625	4902069140625	11	true	1	true	1	true
106696	148697060546875	4652727734375	8	true	0	false	2	true
106692	150238974609375	54979734375	13	true	0	false	1	true
106691	39545875	495610546875	12	true	0	false	0	false
106688	4058378515625	781634375	11	true	1	true	7	true
106686	29926552734375	534493046875	10	true	0	false	0	false
106684	7425087890625	428698203125	13	true	0	false	0	false
106681	487103125	67745125	7	true	0	false	4	true
106679	561752099609375	43551296875	10	true	0	false	0	false
106678	664530322265625	4183353515625	11	true	0	false	0	false
106674	514691357421875	4049041015625	10	true	0	false	0	false
106673	120390380859375	4744020703125	11	true	0	false	0	false
106664	9821376953125	4442034765625	6	true	0	false	2	true
106662	453223828125	4846408203125	7	true	0	false	2	true
106660	4860284375	439263828125	8	true	0	false	1	true
106658	4254955859375	77315515625	2	true	0	false	7	true
106656	1787778125	4416741015625	6	true	0	false	1	true
106655	3335858203125	457942265625	12	true	0	false	0	false
106654	34755515625	4689140234375	14	true	0	false	2	true
106653	3278491796875	4758971875	11	true	0	false	0	false
106652	332963046875	4862766796875	11	true	0	false	0	false
106650	3628762890625	47379359375	6	true	0	false	0	false
106644	3488161328125	4806922265625	13	true	0	false	1	true
106643	2129033203125	515422734375	9	true	0	false	0	false
106642	213479296875	5033220703125	10	true	0	false	0	false
106637	4207376953125	4365469140625	10	true	0	false	0	false
106636	4309120703125	43201625	12	true	0	false	0	false
106634	19120095703125	463726328125	13	true	0	false	1	true
106630	198742421875	5136058984375	11	true	0	false	0	false
106628	3436255078125	44239.25	13	true	1	true	0	false
106626	12866298828125	4594909375	10	true	0	false	0	false
106624	3208704296875	45685.75	7	true	0	false	4	true
106623	4406548046875	463974609375	7	true	0	false	1	true
106621	332742578125	4998822265625	9	true	0	false	2	true
106619	4020537890625	4573645703125	7	true	11	true	0	false
106618	4035874609375	4731608984375	16	true	0	false	1	true
106614	29272099609375	482986328125	17	true	0	false	0	false
106612	4392648046875	76406.75	2	true	0	false	9	true
106610	3392043359375	51242328125	10	true	0	false	0	false
106609	4071234375	428957109375	8	true	0	false	0	false
106608	41543140625	415632890625	7	true	0	false	1	true
106606	4008148046875	4441729296875	11	true	0	false	0	false
106605	3836353515625	45676921875	5	true	0	false	1	true
106600	3427662109375	42037375	14	true	0	false	0	false
106598	23174564453125	4986908984375	7	true	0	false	0	false
106596	275592578125	481605390625	7	true	0	false	1	true
106594	705864111328125	389342890625	9	true	1	true	0	false
106591	473200341796875	3411266796875	11	true	0	false	1	true
106590	2597090576171870	35017375	12	true	0	false	0	false
106588	983975341796875	3343223828125	8	true	0	false	1	true
106586	341382177734375	3702333203125	7	true	0	false	2	true
106585	14716767578125	3757957421875	4	true	0	false	0	false
106584	9404493408203120	3634361328125	13	true	0	false	1	true
106582	1.73231e+16	38486390625	8	true	0	false	1	true
106579	526953662109375	3808346484375	8	true	0	false	13	true
106576	510890283203125	3559610546875	11	true	0	false	0	false
106572	250828828125	536776875	8	true	0	false	0	false
106571	95532548828125	417827421875	9	true	0	false	0	false
106570	1150161328125	42319109375	6	true	0	false	1	true
106566	627391064453125	3430764453125	5	true	0	false	0	false
106564	3600879296875	43634953125	8	true	0	false	2	true
106562	30418642578125	4746959765625	9	true	0	false	0	false
106560	32333349609375	30648984375	3	true	0	false	5	true
106552	4778963671875	3963007421875	10	true	0	false	0	false
106550	524257080078125	3685815625	4	true	0	false	2	true
106548	1089386328125	45896765625	5	true	0	false	0	false
106547	485767890625	72657796875	10	true	0	false	2	true
106546	49276859375	731521953125	30	true	0	false	3	true
106542	24652859375	4819228125	10	true	0	false	0	false
106540	4613812890625	3975186328125	2	true	0	false	0	false
106538	4604543359375	36953	7	true	0	false	0	false
106536	4511886328125	3510947265625	6	true	0	false	1	true
106535	4423165625	3833051953125	6	true	0	false	0	false
106532	4296606640625	3992065234375	6	true	0	false	1	true
106530	22424806640625	4612783984375	4	true	0	false	1	true
106529	241229609375	46292515625	8	true	0	false	1	true
106528	24877189453125	453888203125	7	true	0	false	0	false
106527	2311852734375	4793889453125	7	true	0	false	0	false
106523	128428994140625	4361670703125	9	true	1	true	0	false
106522	135426201171875	42810828125	14	true	0	false	0	false
106520	138752294921875	4168167578125	9	true	0	false	1	true
106518	2675980859375	46028546875	6	true	0	false	0	false
106514	3297628125	412056171875	9	true	0	false	0	false
106513	3042781640625	4336623828125	6	true	0	false	0	false
106512	29626078125	4516366796875	8	true	0	false	0	false
106509	41470890625	3874384765625	7	true	0	false	0	false
106506	3227316015625	4375446484375	10	true	0	false	0	false
106505	345963828125	4067603515625	11	true	0	false	0	false
106502	2372464111328120	2793782421875	5	true	0	false	3	true
106501	3957529296875	388788515625	3	true	0	false	1	true
106500	383906953125	3977018359375	11	true	0	false	0	false
106498	4085003125	3660481640625	7	true	0	false	0	false
106497	363432734375	3987548828125	5	true	0	false	0	false
106492	85519345703125	3929069921875	9	true	0	false	1	true
106488	5402181640625	31248052734375	4	true	0	false	0	false
106486	738371630859375	3261801171875	5	true	0	false	1	true
106485	11670294921875	3988525390625	5	true	0	false	0	false
106483	9564591796875	28862603515625	7	true	0	false	5	true
106482	8920416015625	30690408203125	7	true	0	false	0	false
106480	4282323046875	3524907421875	6	true	0	false	3	true
106477	409152587890625	234854609375	4	true	0	false	10	true
106476	50261181640625	228074453125	14	true	0	false	0	false
106475	1876132080078120	24794181640625	13	true	0	false	0	false
106470	959162890625	384673828125	5	true	0	false	1	true
106468	204312421875	43098265625	4	true	0	false	0	false
106466	3835461328125	4184249609375	4	true	0	false	0	false
106464	3681911328125	4251351171875	6	true	0	false	0	false
106463	128052900390625	3494837109375	4	true	0	false	2	true
106460	117686103515625	33564265625	9	true	1	true	0	false
106458	128916953125	3717597265625	7	true	0	false	0	false
106456	10310986328125	3409924609375	1	true	0	false	0	false
106454	89966640625	3534011328125	11	true	0	false	0	false
106453	53418310546875	28673693359375	6	true	0	false	0	false
106449	155960458984375	405026796875	5	true	0	false	1	true
106445	2673041796875	406447890625	10	true	0	false	0	false
106444	2592141796875	39426296875	5	true	0	false	3	true
106442	2799169921875	4218745703125	7	true	0	false	0	false
106441	29157654296875	3905102734375	9	true	0	false	0	false
106437	325036953125	3749106640625	4	true	0	false	0	false
106436	31315169921875	4067858203125	8	true	0	false	0	false
106432	389004453125	3670808984375	4	true	0	false	0	false
106428	509887255859375	2545769140625	2	true	0	false	1	true
106426	27804912109375	3756130859375	4	true	0	false	1	true
106424	111490263671875	31705970703125	10	true	0	false	2	true
106422	238373359375	4169601953125	5	true	1	true	1	true
106420	345994453125	3753083984375	5	true	0	false	1	true
106419	84546337890625	265692109375	3	true	0	false	0	false
106416	3673935546875	3649120703125	7	true	0	false	1	true
106414	4776088671875	3392849609375	5	true	0	false	2	true
106411	20740783203125	353445546875	1	true	0	false	1	true
106410	24146625	3508383984375	4	true	0	false	1	true
106409	1779090625	362941328125	5	true	0	false	1	true
106408	16330689453125	381997109375	11	true	0	false	0	false
106405	15280984375	339847890625	5	true	0	false	0	false
106404	15885701171875	3621396484375	10	true	0	false	0	false
106398	4866076953125	3135672265625	4	true	0	false	0	false
106397	4128647265625	3182642578125	7	true	0	false	0	false
106396	3957275390625	3134098046875	7	true	0	false	1	true
106395	431784453125	321495078125	10	true	0	false	1	true
106392	444356015625	308238671875	14	true	0	false	0	false
106388	20150583984375	3988959375	4	true	0	false	0	false
106386	4497280859375	29013916015625	7	true	0	false	0	false
106385	17140994140625	32391234375	7	true	0	false	0	false
106382	2423645751953120	21738232421875	3	true	0	false	0	false
106378	2583086328125	3266294140625	5	true	0	false	0	false
106377	129442470703125	28474955078125	3	true	0	false	0	false
106374	4900956640625	28916662109375	2	true	0	false	0	false
106372	4247764453125	2746634375	15	true	0	false	0	false
106370	373140859375	3429904296875	5	true	0	false	0	false
106368	110658720703125	26950677734375	1	true	1	true	7	true
106367	19036849609375	3107975390625	7	true	0	false	13	true
106366	200965234375	30035484375	8	true	0	false	0	false
106362	237714609375	30054212890625	8	true	0	false	0	false
106361	119734423828125	196476484375	8	true	0	false	0	false
106360	3435707275390620	18367224609375	7	true	0	false	1	true
106356	19158572265625	28411578125	5	true	0	false	0	false
106354	22168271484375	28582359375	6	true	0	false	0	false
106351	32196302734375	32254224609375	3	true	0	false	0	false
106350	29589146484375	333809453125	3	true	0	false	0	false
106348	3450214453125	32360763671875	9	true	0	false	0	false
106347	3395771875	28474697265625	1	true	0	false	0	false
106343	4936122265625	2528062109375	18	true	0	false	1	true
106342	475356328125	25941201171875	7	true	0	false	2	true
106338	43525947265625	2048328515625	2	true	0	false	0	false
106336	3301139453125	25293998046875	6	true	0	false	0	false
106334	130714931640625	23868650390625	5	true	0	false	0	false
106332	1815709765625	25682107421875	4	true	0	false	0	false
106330	3800506640625	2885601171875	1	true	0	false	1	true
106328	20313130859375	2654355078125	4	true	0	false	0	false
106326	2622719140625	28474498046875	1	true	0	false	0	false
106324	4648780859375	2343929296875	1	true	0	false	2	true
106323	147546572265625	30711244140625	3	true	0	false	0	false
106321	2035027734375	23394677734375	1	true	0	false	0	false
106320	16937525390625	23644083984375	6	true	0	false	0	false
106317	24520724609375	2626513671875	2	true	0	false	0	false
106314	3994208984375	2561748046875	2	true	0	false	0	false
106312	423560703125	23889466796875	6	true	0	false	0	false
106311	2871837890625	273642734375	8	true	0	false	0	false
106308	10166109375	2082773046875	3	true	0	false	0	false
106306	155383701171875	19861521484375	4	true	0	false	0	false
106305	130304130859375	18438361328125	1	true	0	false	0	false
106304	115609814453125	168407109375	2	true	0	false	0	false
106300	713000341796875	1694615234375	3	true	0	false	1	true
106298	2262634765625	2091365234375	6	true	0	false	0	false
106297	31608990234375	1800684765625	4	true	0	false	0	false
106292	439213828125	1829123046875	1	true	0	false	3	true
106291	495549765625	22208341796875	10	true	0	false	0	false
106289	26612712890625	241944453125	3	true	0	false	0	false
106284	275339794921875	119112451171875	2	true	0	false	0	false
106282	3538137890625	2166867578125	1	true	13	true	0	false
106281	5968384765625	7349203125	6	true	0	false	0	false
106278	478819296875	17899392578125	3	true	0	false	0	false
106276	20150578125	19113373046875	6	true	0	false	0	false
106274	39911859375	16635810546875	3	true	0	false	1	true
106272	4952333984375	20046181640625	11	true	0	false	0	false
106270	273735546875	16240708984375	2	true	0	false	0	false
106268	90837119140625	1172474609375	3	true	0	false	0	false
106267	42569990234375	445828466796875	4	true	0	false	18	true
106266	466511669921875	447638720703125	2	true	0	false	19	true
106264	4779986328125	547357470703125	10	true	0	false	0	false
106263	807918603515625	47076015625	7	true	0	false	0	false
106260	1.27302e+16	45207431640625	10	true	0	false	0	false
106257	14117048828125	13941322265625	0	false	0	false	6	true
106256	14777662109375	124691748046875	5	true	1	true	0	false
106255	17342296875	132254462890625	4	true	0	false	0	false
106254	205844375	130091787109375	3	true	0	false	0	false
106250	213378671875	152495673828125	5	true	1	true	0	false
106245	3912207421875	13472505859375	9	true	0	false	0	false
106243	36650984375	1639830859375	4	true	0	false	0	false
106241	2023939453125	91134794921875	1	true	0	false	0	false
106238	4349615234375	1311261328125	1	true	0	false	1	true
106236	2892187109375	878888671875	2	true	0	false	9	true
106234	28636119140625	692541650390625	2	true	0	false	1	true
106230	24866076171875	8754697265625	1	true	0	false	6	true
106228	4827306640625	9917365234375	21	true	0	false	0	false
106226	94952021484375	1.5934e+16	14	true	0	false	0	false
106224	4065002734375	911591015625	14	true	0	false	0	false
106223	139180625	386621142578125	13	true	1	true	0	false
106222	136710390625	750959814453125	1	true	0	false	21	true
106219	480558828125	37001962890625	26	true	0	false	0	false
106218	4560005078125	1.19638e+16	16	true	0	false	0	false
