# Supplementary material for: A Novel Liquid Biopsy Method Based on Specific Combinations of Vesicular Markers Allows Us to Discriminate Prostate Cancer from Hyperplasia
Source: Cells. 2024 Jul 31;13(15):1286. doi: 10.3390/cells13151286 (PMC11311686; doi:10.3390/cells13151286)
Supplement: Supplementary file 1 [file cells-13-01286-s001.zip › Dataset S1-Raw data CODI BiliGeCT Prostata/Raw data CODI BiliGeCT Prostata/130223_ErbB3_ALK_PR20-01-3__counting_scatter.xlsx]

## Sheet: 130223_ErbB3_ALK_PR20-01-3__cou
counting parameters
radius (nm)	300
bin width (nm)	20
locs in bin threshold	1
active channels
channel name	channel reference	min	max
Channel 0	ch0	1	10000000
Channel 1	ch1	1	10000000
Channel 2	ch2	1	10000000
clusters are positive for a channel if their counts fall within min (inclusive) and max (exclusive) for that channel
	population phenotypes	number of clusters
triple positive	Channel 0, Channel 1, Channel 2	136
double positive	Channel 0, Channel 1	27
double positive	Channel 0, Channel 2	548
double positive	Channel 1, Channel 2	0
single positive	Channel 0	159
single positive	Channel 1	0
single positive	Channel 2	3
	total positive clusters	873
2 clusters were negative for every channel
all positive clusters are listed here
columns show counts and positivity for channels with thresholds switched on
to see the full data including negative clusters please export a csv from the counting histogram rather than the counting scatter plot
cluster id	centroid x (nm)	centroid y (nm)	count for Channel 0	positive for Channel 0	count for Channel 1	positive for Channel 1	count for Channel 2	positive for Channel 2
110693	13445326171875	782889921875	14	true	1	true	7	true
110692	144992578125	76913453125	17	true	1	true	13	true
110686	119034580078125	777085625	15	true	0	false	18	true
110685	14641416015625	78613546875	15	true	1	true	12	true
110684	141903681640625	793678203125	31	true	1	true	12	true
110683	159623935546875	7696696875	12	true	1	true	19	true
110682	1641818359375	77695375	22	true	1	true	10	true
110679	1780595703125	75908375	20	true	0	false	11	true
110676	16027013671875	75561390625	22	true	0	false	7	true
110675	154032041015625	784370234375	15	true	1	true	9	true
110671	154682958984375	741441640625	22	true	1	true	10	true
110670	149146552734375	747185546875	20	true	0	false	8	true
110669	17194587890625	783229453125	13	true	1	true	18	true
110668	18316.25	7807490625	23	true	1	true	13	true
110667	15220271484375	753150390625	22	true	0	false	11	true
110664	120436591796875	791387109375	12	true	0	false	17	true
110662	16874568359375	743324296875	20	true	0	false	9	true
110660	1459637890625	755461640625	18	true	0	false	11	true
110657	17088658203125	791310390625	21	true	1	true	8	true
110655	19337408203125	751199375	15	true	0	false	19	true
110654	19541357421875	74069703125	20	true	0	false	4	true
110652	2018466015625	742024921875	20	true	1	true	12	true
110650	17914818359375	752440546875	16	true	0	false	12	true
110646	187459375	746535859375	23	true	2	true	8	true
110644	1998569921875	75191171875	16	true	0	false	9	true
110642	188301953125	770591796875	12	true	0	false	14	true
110641	239419453125	7781771875	23	true	0	false	11	true
110640	24471009765625	774268046875	15	true	0	false	13	true
110635	1832903515625	723683046875	23	true	0	false	8	true
110634	1774909765625	73324109375	28	true	2	true	7	true
110632	18165564453125	743365546875	18	true	0	false	7	true
110630	19925115234375	7607903125	20	true	0	false	10	true
110628	20844150390625	734500390625	19	true	1	true	8	true
110627	22577126953125	776026328125	14	true	1	true	11	true
110626	23115658203125	769921328125	19	true	2	true	10	true
110625	131807412109375	771900703125	17	true	0	false	13	true
110624	13784490234375	764753828125	21	true	1	true	17	true
110622	23997896484375	7624496875	14	true	0	false	19	true
110620	222822421875	76091828125	19	true	1	true	9	true
110618	24774517578125	765569921875	16	true	0	false	11	true
110617	19266404296875	708212578125	33	true	0	false	8	true
110616	1821246484375	71332265625	21	true	0	false	6	true
110613	22072072265625	785539453125	17	true	0	false	14	true
110612	21159833984375	78969484375	16	true	0	false	12	true
110604	1872528125	7346959375	19	true	0	false	9	true
110600	21280029296875	758974921875	15	true	1	true	10	true
110596	22881576171875	787964375	15	true	2	true	17	true
110593	102244580078125	780146015625	12	true	0	false	20	true
110592	90573408203125	77645296875	19	true	0	false	14	true
110590	82512197265625	789593984375	15	true	0	false	14	true
110589	111564931640625	7754971875	11	true	3	true	11	true
110587	93832978515625	756610625	18	true	0	false	16	true
110586	99414716796875	75853125	13	true	0	false	17	true
110582	100442119140625	7659115625	13	true	1	true	12	true
110580	11903046875	757922578125	14	true	1	true	9	true
110578	24347189453125	787742109375	11	true	2	true	10	true
110576	131265673828125	7553634375	17	true	0	false	10	true
110574	21735916015625	77596734375	15	true	2	true	12	true
110572	2511508203125	758489375	21	true	1	true	7	true
110568	19701880859375	792184765625	15	true	1	true	12	true
110564	1812220703125	70107578125	18	true	0	false	3	true
110562	2319440234375	75672640625	18	true	0	false	12	true
110561	111324248046875	789900859375	14	true	1	true	19	true
110560	101762470703125	791140703125	13	true	0	false	16	true
110556	74547724609375	776925390625	16	true	0	false	8	true
110554	786235693359375	759068359375	19	true	0	false	6	true
110550	16776380859375	728084609375	19	true	0	false	7	true
110547	25592904296875	78142953125	8	true	1	true	13	true
110546	2539471484375	78951265625	29	true	0	false	12	true
110543	26053201171875	76373953125	13	true	1	true	8	true
110542	258818359375	773778359375	13	true	1	true	15	true
110538	109609365234375	740990234375	16	true	0	false	9	true
110535	26757638671875	769265546875	16	true	3	true	9	true
110534	26522693359375	776034140625	16	true	0	false	9	true
110532	27480384765625	758861484375	13	true	0	false	10	true
110530	19309962890625	72534546875	18	true	0	false	4	true
110527	95248203125	739014765625	18	true	0	false	6	true
110526	91085693359375	725773515625	15	true	0	false	8	true
110524	97402080078125	747624140625	15	true	0	false	8	true
110522	83610341796875	751900625	13	true	0	false	20	true
110519	737024755859375	752355234375	9	true	0	false	14	true
110518	707696240234375	744220390625	18	true	0	false	8	true
110515	685004443359375	760065390625	18	true	0	false	11	true
110513	18736203125	699234375	18	true	0	false	7	true
110510	217925546875	74661703125	17	true	0	false	17	true
110507	2114309375	69365328125	13	true	0	false	5	true
110506	2022805078125	7024640625	21	true	0	false	3	true
110505	2101173828125	673381875	23	true	1	true	4	true
110504	20173056640625	67284265625	11	true	0	false	11	true
110502	161718984375	737448046875	16	true	0	false	6	true
110500	18890685546875	668754296875	23	true	1	true	4	true
110497	3179060302734370	72579.5	24	true	0	false	9	true
110496	3753219970703120	720409765625	15	true	0	false	16	true
110494	17316482421875	66763828125	17	true	0	false	5	true
110491	2644904052734370	73672453125	19	true	0	false	15	true
110489	2682496337890620	74689828125	16	true	1	true	11	true
110488	292805419921875	760076953125	23	true	0	false	15	true
110486	22578017578125	7525090625	15	true	0	false	19	true
110483	4347419921875	70464828125	20	true	0	false	9	true
110482	3414599853515620	70517859375	22	true	1	true	10	true
110481	3250555908203120	683931953125	18	true	0	false	13	true
110480	3711608154296870	6947865625	19	true	1	true	8	true
110479	408189990234375	71267453125	23	true	0	false	11	true
110474	1.72785e+16	74705109375	16	true	1	true	9	true
110472	100418583984375	7283390625	20	true	0	false	9	true
110470	1143015380859370	75245171875	15	true	2	true	14	true
110468	175949755859375	73649328125	15	true	0	false	10	true
110466	259066162109375	713340859375	21	true	1	true	8	true
110464	2562509765625	699323125	17	true	0	false	7	true
110463	2.01403e+16	722162734375	15	true	0	false	13	true
110459	367744384765625	757939921875	15	true	0	false	11	true
110458	3916738037109370	7656271875	14	true	1	true	14	true
110457	397490771484375	73907609375	27	true	1	true	2	true
110456	3781966064453120	745967578125	14	true	2	true	13	true
110452	524588427734375	698063125	21	true	0	false	10	true
110451	486253759765625	745471171875	14	true	0	false	13	true
110448	552242431640625	74468625	14	true	1	true	7	true
110445	24484076171875	74583453125	14	true	0	false	12	true
110444	2429913671875	75098	20	true	2	true	6	true
110442	25346541015625	746268359375	24	true	1	true	8	true
110441	25820037109375	7374734375	16	true	0	false	6	true
110440	2507073046875	737915234375	12	true	0	false	13	true
110436	2619896875	750493984375	16	true	0	false	12	true
110431	79099169921875	73038.75	23	true	0	false	12	true
110430	709811865234375	726156640625	14	true	0	false	13	true
110426	465923876953125	73260375	16	true	2	true	4	true
110424	2093439453125	715264140625	20	true	0	false	3	true
110422	6462193359375	787124375	18	true	0	false	15	true
110418	19961525390625	78070453125	15	true	0	false	14	true
110415	16449138671875	70122203125	27	true	0	false	4	true
110414	152942353515625	70081828125	24	true	0	false	6	true
110411	1.01606e+16	65661625	19	true	1	true	4	true
110410	1695889404296870	6489685546875	25	true	0	false	5	true
110409	8205903930664060	717741171875	19	true	0	false	6	true
110408	7843831787109370	706971484375	15	true	0	false	13	true
110407	1353735546875	71086375	17	true	0	false	8	true
110406	124945703125	7098134375	13	true	1	true	9	true
110405	1.88114e+16	663045234375	21	true	1	true	4	true
110404	274950244140625	664511640625	14	true	0	false	13	true
110403	27763341796875	731331953125	22	true	0	false	10	true
110402	27840259765625	718616015625	19	true	0	false	7	true
110401	9445275390625	71016359375	17	true	0	false	9	true
110400	8626076171875	709152109375	16	true	0	false	13	true
110398	1.61404e+16	69446.75	14	true	0	false	4	true
110394	85975478515625	715743671875	16	true	0	false	9	true
110391	10242638671875	706851796875	16	true	0	false	5	true
110390	10942095703125	71555421875	19	true	0	false	5	true
110388	341698876953125	653154296875	17	true	0	false	9	true
110386	909541015625	70013	23	true	1	true	7	true
110384	457081982421875	651487265625	15	true	0	false	4	true
110383	294158125	7322778125	23	true	0	false	9	true
110382	28914595703125	72933703125	16	true	0	false	10	true
110380	29697875	740524453125	15	true	0	false	11	true
110379	136102109375	733166328125	20	true	0	false	8	true
110378	141972666015625	7280840625	14	true	2	true	10	true
110376	148517041015625	71158703125	19	true	0	false	4	true
110375	3960317626953120	673832578125	16	true	0	false	6	true
110373	29256466796875	746804296875	12	true	0	false	8	true
110372	2816098046875	7475578125	11	true	0	false	5	true
110370	27013580078125	742938671875	14	true	0	false	6	true
110368	664641064453125	7348903125	14	true	0	false	9	true
110367	128437607421875	725623359375	21	true	1	true	8	true
110363	13863728515625	69661859375	20	true	0	false	6	true
110361	28514724609375	719314765625	21	true	0	false	6	true
110359	380279296875	78313359375	6	true	1	true	14	true
110358	399213134765625	77385	22	true	0	false	10	true
110357	572331884765625	72849484375	11	true	0	false	10	true
110356	551544921875	738175703125	12	true	0	false	13	true
110348	1380957421875	74125375	14	true	0	false	11	true
110347	155551376953125	719007890625	15	true	1	true	8	true
110346	159213466796875	72866296875	19	true	1	true	5	true
110345	1.53901e+16	676716640625	14	true	0	false	6	true
110339	110583603515625	7001471875	20	true	0	false	3	true
110335	746377685546875	709398828125	13	true	1	true	8	true
110334	6529677734375	7095990625	21	true	0	false	8	true
110330	8642703247070310	6453148046875	21	true	0	false	3	true
110326	4882673828125	68427078125	23	true	0	false	1	true
110323	11798591796875	67607859375	23	true	0	false	9	true
110322	11895154296875	677216796875	25	true	0	false	12	true
110312	15288783203125	69185359375	24	true	1	true	3	true
110311	110125029296875	68413234375	18	true	0	false	9	true
110309	28735328125	766997109375	15	true	1	true	11	true
110304	107997392578125	66952390625	23	true	1	true	4	true
110302	15075251953125	729259921875	17	true	0	false	8	true
110300	460851513671875	65977953125	16	true	0	false	7	true
110298	9608279296875	660080859375	25	true	0	false	5	true
110296	1214317578125	68373984375	18	true	0	false	4	true
110294	116773154296875	651053828125	22	true	0	false	4	true
110292	1.24332e+16	668049375	15	true	0	false	9	true
110291	610742333984375	716911796875	16	true	1	true	11	true
110290	576715283203125	708330625	17	true	0	false	7	true
110286	12563353515625	68749515625	20	true	0	false	4	true
110285	155277685546875	665196484375	18	true	0	false	5	true
110284	1482330859375	655902265625	21	true	0	false	13	true
110283	122063154296875	736031015625	15	true	1	true	12	true
110281	1448701171875	674489140625	13	true	0	false	9	true
110278	155690537109375	67598515625	16	true	0	false	6	true
110276	98256083984375	674634375	24	true	0	false	7	true
110274	149006201171875	68067.75	24	true	0	false	5	true
110272	134588447265625	69056765625	19	true	0	false	8	true
110268	22065369140625	72856296875	13	true	0	false	4	true
110264	2663316796875	791300390625	11	true	0	false	15	true
110256	98965615234375	69086328125	14	true	1	true	5	true
110254	644651318359375	746353203125	14	true	0	false	13	true
110253	282381953125	7887871875	19	true	0	false	6	true
110252	2887205859375	792143359375	12	true	1	true	12	true
110250	29230810546875	783286484375	18	true	0	false	12	true
110249	27649513671875	78954484375	16	true	1	true	11	true
110246	132257578125	6446718359375	20	true	0	false	2	true
110243	257929765625	722779140625	16	true	0	false	7	true
110242	26616576171875	714185859375	21	true	1	true	7	true
110240	27676630859375	780641171875	15	true	0	false	10	true
110232	183444765625	65629296875	20	true	0	false	3	true
110231	139838427734375	655771484375	16	true	0	false	3	true
110228	175068671875	720775703125	16	true	0	false	3	true
110226	30149802734375	78739328125	10	true	0	false	11	true
110224	12690111328125	666009140625	14	true	0	false	5	true
110220	265634326171875	771017421875	12	true	0	false	11	true
110218	745341748046875	79357453125	10	true	0	false	11	true
110216	88127392578125	687034453125	13	true	0	false	8	true
110215	8355146484375	674847578125	16	true	1	true	10	true
110214	75061796875	683391875	24	true	1	true	3	true
110212	630910888671875	676677109375	19	true	0	false	9	true
110208	618274853515625	76582140625	13	true	1	true	12	true
110206	650926513671875	693679453125	20	true	0	false	3	true
110204	582173876953125	69079578125	16	true	1	true	6	true
110203	28614474609375	705962890625	19	true	0	false	6	true
110202	28029392578125	7005346875	15	true	0	false	4	true
110199	28348583984375	712224921875	23	true	1	true	6	true
110197	300545546875	706243125	17	true	0	false	8	true
110196	297198125	69813828125	17	true	0	false	5	true
110179	174526025390625	627238203125	20	true	1	true	5	true
110176	52933447265625	781503828125	11	true	0	false	10	true
110174	461444921875	755966171875	16	true	0	false	12	true
110172	19993630859375	658444296875	21	true	0	false	5	true
110170	30682259765625	74027.75	14	true	1	true	7	true
110168	5862548828125	75359578125	12	true	0	false	10	true
110166	18604478515625	684956953125	18	true	1	true	3	true
110165	139644130859375	679823125	18	true	0	false	8	true
110162	2289190625	73882546875	14	true	2	true	6	true
110160	114915361328125	662873515625	15	true	1	true	2	true
110159	2322288671875	70155859375	11	true	0	false	7	true
110158	2270340234375	7048646875	22	true	1	true	5	true
110157	23539041015625	712161953125	21	true	0	false	4	true
110156	24070734375	704993125	16	true	0	false	19	true
110155	22297748046875	71373203125	16	true	0	false	9	true
110148	23844892578125	743529921875	13	true	0	false	8	true
110147	30513673828125	776852890625	19	true	0	false	14	true
110146	31874013671875	775376171875	15	true	0	false	6	true
110143	603163671875	66264265625	23	true	0	false	3	true
110142	72937265625	664584375	28	true	2	true	7	true
110140	735392822265625	6546619921875	15	true	0	false	2	true
110136	2184171875	68496828125	17	true	0	false	6	true
110134	243073486328125	61320890625	18	true	1	true	0	false
110132	12635158203125	700901796875	22	true	0	false	10	true
110130	2522430078125	695741171875	18	true	0	false	6	true
110129	551449755859375	619226953125	29	true	0	false	8	true
110128	557428515625	614969453125	19	true	0	false	18	true
110126	618232568359375	633543828125	16	true	0	false	3	true
110124	1.62536e+16	7775778125	7	true	0	false	15	true
110122	652022900390625	6489434375	18	true	0	false	4	true
110119	3149380126953120	596703359375	14	true	1	true	4	true
110118	21696396484375	5962668359375	21	true	0	false	6	true
110114	1954908984375	644516953125	21	true	0	false	3	true
110113	2727109765625	701549375	14	true	1	true	7	true
110111	124754580078125	6347203125	19	true	0	false	3	true
110110	13044080078125	624032265625	19	true	0	false	1	true
110108	13774421875	6225447265625	15	true	0	false	2	true
110105	32727845703125	705865625	11	true	0	false	9	true
110104	3206961328125	7076096875	20	true	2	true	3	true
110103	3212524609375	716449375	14	true	0	false	5	true
110101	316041171875	728549921875	15	true	0	false	12	true
110098	30937869140625	73076921875	14	true	0	false	8	true
110096	330226953125	72300484375	12	true	0	false	7	true
110095	3177612890625	739993828125	13	true	0	false	13	true
110093	331370390625	744236953125	9	true	0	false	11	true
110092	3365834765625	754822890625	14	true	0	false	9	true
110090	34261578125	762003671875	12	true	3	true	10	true
110089	3201265625	700789296875	13	true	0	false	9	true
110084	335221875	73168078125	10	true	0	false	15	true
110083	20071033203125	68340765625	15	true	1	true	5	true
110080	32180982421875	75205875	9	true	0	false	13	true
110078	31252875	749880703125	12	true	0	false	12	true
110077	24059083984375	731484375	13	true	0	false	11	true
110076	24244984375	7218884375	12	true	4	true	7	true
110070	2497338134765620	784835546875	7	true	1	true	10	true
110068	13228876953125	5864979296875	18	true	0	false	4	true
110066	10741091796875	6410736328125	19	true	0	false	1	true
110062	25948111328125	700944609375	17	true	0	false	4	true
110060	3273751953125	76763.75	6	true	0	false	12	true
110059	953620703125	636598046875	14	true	0	false	4	true
110058	8713724609375	6244902734375	6	true	1	true	8	true
110055	320122421875	686872109375	14	true	2	true	3	true
110054	32022359375	67969140625	15	true	0	false	6	true
110050	475483544921875	637939453125	17	true	1	true	3	true
110049	17722267578125	6465734765625	17	true	0	false	6	true
110046	51555751953125	764600078125	9	true	0	false	12	true
110044	3711326416015620	6144766015625	21	true	0	false	2	true
110043	3008135546875	68367.5	13	true	0	false	6	true
110042	28965861328125	69120421875	15	true	0	false	6	true
110040	2838128515625	68782015625	13	true	0	false	13	true
110038	304864765625	689917890625	17	true	0	false	5	true
110036	30854779296875	695745703125	15	true	0	false	4	true
110034	29340203125	671474375	11	true	1	true	6	true
110031	80657470703125	633859375	22	true	0	false	0	false
110026	32209529296875	784133046875	8	true	0	false	12	true
110021	18304248046875	6312507421875	18	true	0	false	1	true
110020	16758357421875	642380546875	15	true	0	false	5	true
110016	3121308984375	673691640625	13	true	0	false	6	true
110015	22434876953125	675708515625	20	true	0	false	6	true
110013	3514010546875	71712234375	10	true	1	true	7	true
110012	34459515625	706363203125	11	true	0	false	5	true
110005	3710998046875	76311015625	12	true	0	false	7	true
110004	36082265625	744114609375	14	true	0	false	6	true
110003	3558623828125	75422625	9	true	0	false	4	true
110002	3553563671875	76640609375	10	true	0	false	8	true
109997	3766199609375	715539921875	23	true	2	true	9	true
109996	36356828125	721538984375	9	true	0	false	9	true
109994	369526484375	702498203125	14	true	0	false	5	true
109991	27716646484375	694678984375	28	true	1	true	3	true
109990	2679780078125	68884015625	14	true	0	false	5	true
109988	27195615234375	676148359375	16	true	0	false	3	true
109984	3318265234375	697802734375	13	true	0	false	8	true
109982	18678359375	6090466015625	10	true	0	false	3	true
109981	223968203125	646890546875	19	true	0	false	9	true
109980	2230988671875	639652734375	24	true	0	false	2	true
109979	21739748046875	6397115625	21	true	0	false	2	true
109976	23016498046875	647815234375	25	true	0	false	4	true
109975	21859330078125	6262055078125	25	true	0	false	1	true
109972	20507244140625	6198539453125	19	true	0	false	2	true
109970	2109766015625	6354672265625	15	true	0	false	5	true
109968	2385110546875	6393166796875	13	true	0	false	5	true
109964	21884251953125	65879	11	true	1	true	7	true
109962	19284853515625	632029765625	14	true	0	false	3	true
109958	1519644775390620	57327.25	16	true	0	false	3	true
109956	10502541015625	6270869140625	16	true	0	false	0	false
109954	23419345703125	624359609375	18	true	0	false	3	true
109952	26861.75	6626703125	12	true	0	false	4	true
109951	1189944140625	61552375	14	true	0	false	5	true
109948	497422705078125	599047421875	18	true	0	false	0	false
109946	3059896484375	716331015625	14	true	0	false	3	true
109945	2410093359375	687383203125	17	true	0	false	2	true
109941	33937953125	68526140625	12	true	0	false	5	true
109938	2264649609375	61063390625	18	true	0	false	0	false
109937	37905984375	69364828125	12	true	0	false	11	true
109936	3659638671875	688176875	13	true	0	false	8	true
109934	391383671875	69402625	13	true	0	false	6	true
109928	8354572265625	60391125	9	true	2	true	1	true
109927	4155003515625	699865078125	17	true	0	false	7	true
109926	4041591796875	70225703125	9	true	1	true	10	true
109923	2278725390625	593291875	15	true	0	false	2	true
109920	325454296875	669448984375	14	true	0	false	3	true
109918	3799855859375	77183765625	5	true	1	true	7	true
109917	106026005859375	6027703515625	12	true	0	false	4	true
109914	1.09751e+16	7867109375	3	true	0	false	19	true
109913	3321695703125	66879203125	12	true	0	false	6	true
109910	142978134765625	6359166015625	13	true	1	true	3	true
109908	250649375	682531640625	9	true	0	false	7	true
109907	360862421875	674730703125	13	true	0	false	2	true
109906	37633015625	67835078125	11	true	0	false	6	true
109905	26657603515625	6487055859375	15	true	0	false	4	true
109904	26862953125	6389059765625	18	true	0	false	3	true
109902	377624375	732033671875	8	true	0	false	7	true
109898	2817097265625	658758984375	22	true	0	false	1	true
109896	252621796875	640100078125	18	true	0	false	3	true
109895	24930611328125	624809453125	18	true	0	false	1	true
109891	19023966796875	596149296875	12	true	0	false	4	true
109888	385477265625	740067734375	13	true	1	true	4	true
109886	12916787109375	6105162109375	18	true	0	false	1	true
109883	32478712890625	65429203125	14	true	0	false	5	true
109882	30599865234375	6598778125	9	true	0	false	3	true
109880	3859311328125	7185271875	11	true	0	false	9	true
109876	792122900390625	5859503125	10	true	0	false	0	false
109870	9389970703125	5762476953125	12	true	0	false	2	true
109869	3633740625	6392158203125	16	true	0	false	2	true
109868	3564249609375	6420577734375	18	true	0	false	3	true
109867	3580873828125	656632890625	13	true	2	true	5	true
109865	125611884765625	59818859375	15	true	0	false	1	true
109864	141106279296875	611230390625	19	true	0	false	2	true
109863	3494879296875	66309515625	17	true	0	false	5	true
109856	17623802734375	6162951953125	13	true	0	false	3	true
109855	405526015625	688174921875	9	true	0	false	5	true
109854	4150799609375	680513984375	9	true	0	false	7	true
109850	7002210083007810	7694465625	11	true	0	false	13	true
109849	157433017578125	6407974609375	11	true	1	true	4	true
109847	3771037353515620	5677839453125	16	true	0	false	3	true
109846	44873408203125	5838116796875	11	true	0	false	1	true
109844	628764599609375	5827198046875	16	true	0	false	3	true
109840	24549869140625	60477703125	16	true	0	false	1	true
109839	2432915625	653944453125	12	true	0	false	2	true
109838	2535516796875	663833515625	15	true	2	true	4	true
109834	50512724609375	5635194921875	13	true	0	false	3	true
109832	2025168359375	5990129296875	14	true	0	false	4	true
109831	428792578125	5473057421875	12	true	0	false	13	true
109830	3828307861328120	5402707421875	18	true	0	false	2	true
109826	268776875	6257626171875	15	true	0	false	0	false
109825	31174369140625	64165828125	18	true	0	false	3	true
109823	3917391015625	76406203125	6	true	1	true	9	true
109821	29947466796875	6332250390625	26	true	0	false	2	true
109820	30747978515625	631660703125	17	true	1	true	1	true
109819	639645751953125	5589564453125	12	true	1	true	8	true
109818	143665283203125	54940546875	14	true	0	false	4	true
109816	847345703125	54298234375	16	true	0	false	1	true
109815	29141751953125	6454146484375	10	true	0	false	0	false
109809	337579140625	77857859375	25	true	1	true	6	true
109808	3410065234375	788812578125	6	true	0	false	18	true
109806	3554673046875	785571484375	5	true	0	false	8	true
109802	3137106201171870	555534140625	19	true	0	false	1	true
109800	17843548828125	58782390625	15	true	0	false	2	true
109797	390769609375	643525625	12	true	0	false	6	true
109796	39384015625	66163359375	18	true	1	true	4	true
109788	3790764453125	6409888671875	12	true	0	false	4	true
109786	377722265625	64805015625	14	true	1	true	6	true
109785	382672578125	62801296875	9	true	0	false	3	true
109783	3759688671875	65707828125	19	true	0	false	5	true
109782	3836167578125	659448984375	11	true	0	false	6	true
109779	40228328125	6336471484375	18	true	0	false	3	true
109778	39553671875	6184403515625	19	true	0	false	1	true
109775	4127783203125	730211875	8	true	0	false	10	true
109774	4068673046875	7239540625	6	true	0	false	10	true
109773	3992785546875	735671015625	7	true	2	true	10	true
109768	4103597265625	65503953125	13	true	0	false	6	true
109766	3975248828125	677926328125	11	true	0	false	5	true
109762	21379466796875	5938499609375	15	true	0	false	2	true
109760	4259248046875	66221703125	12	true	0	false	6	true
109759	374343125	613914921875	15	true	0	false	2	true
109757	4171051171875	6126999609375	12	true	0	false	6	true
109756	41999453125	6052664453125	5	true	0	false	10	true
109755	4110719140625	62099453125	14	true	0	false	2	true
109752	361368828125	772459921875	4	true	0	false	12	true
109748	35906203125	704281328125	9	true	0	false	8	true
109746	756240185546875	5735019140625	10	true	0	false	2	true
109744	4168419921875	644001484375	10	true	0	false	8	true
109740	3001969482421870	527464375	12	true	0	false	4	true
109738	115894990234375	5822538671875	14	true	0	false	1	true
109736	546238818359375	57114234375	15	true	0	false	2	true
109735	3108446875	610736171875	21	true	0	false	0	false
109734	30333853515625	613539609375	19	true	1	true	0	false
109732	29483052734375	62006.75	17	true	0	false	2	true
109728	3198921875	6353109375	15	true	0	false	3	true
109726	77130927734375	5569465234375	18	true	0	false	2	true
109725	418591953125	74051171875	6	true	0	false	7	true
109722	228343017578125	5563784375	16	true	0	false	1	true
109718	194940859375	5767901171875	10	true	0	false	1	true
109716	109771005859375	563196953125	10	true	0	false	3	true
109714	17069447265625	5939233203125	8	true	0	false	2	true
109710	27057134765625	6052503515625	11	true	0	false	1	true
109707	3979742578125	599026875	9	true	0	false	3	true
109704	400699921875	58979234375	10	true	0	false	4	true
109703	3822801953125	5889355859375	10	true	0	false	5	true
109700	12248322265625	5614619921875	13	true	0	false	2	true
109698	519008154296875	5472030078125	15	true	0	false	1	true
109696	27298400390625	60361	15	true	0	false	1	true
109692	2771417724609370	5092871875	13	true	0	false	2	true
109691	4327355859375	681994921875	11	true	1	true	6	true
109688	414589296875	75562390625	5	true	0	false	10	true
109686	4386974609375	692511171875	9	true	0	false	6	true
109685	3473712890625	606652890625	20	true	1	true	5	true
109684	33508046875	61315390625	16	true	0	false	1	true
109683	3355512109375	633965390625	13	true	0	false	1	true
109681	25326345703125	57851671875	12	true	0	false	0	false
109678	33881125	6474540234375	11	true	0	false	4	true
109676	3580101171875	61235453125	18	true	2	true	1	true
109675	3442179296875	5942895703125	13	true	0	false	2	true
109673	3236007421875	5965510546875	11	true	0	false	2	true
109670	3486787890625	630274921875	16	true	0	false	1	true
109669	3488116015625	5793955078125	10	true	0	false	3	true
109668	33737921875	5784517578125	8	true	0	false	0	false
109666	32004185546875	5780001171875	16	true	0	false	1	true
109660	59528662109375	5102480078125	14	true	0	false	2	true
109659	3627034375	5995071484375	11	true	0	false	2	true
109658	3741860546875	601345546875	11	true	0	false	2	true
109654	39466953125	7739978125	7	true	0	false	7	true
109653	96075791015625	5369306640625	14	true	0	false	3	true
109652	88157744140625	5466196875	15	true	0	false	2	true
109650	89267509765625	5259643359375	13	true	0	false	1	true
109647	23888490234375	57333984375	14	true	0	false	0	false
109645	1293694140625	5733944140625	12	true	0	false	2	true
109642	4326063671875	60587359375	10	true	0	false	2	true
109641	453725625	6344514453125	14	true	0	false	4	true
109640	443451640625	641872265625	6	true	0	false	5	true
109638	3142067578125	584218203125	12	true	0	false	1	true
109637	4726831640625	6260157421875	11	true	0	false	2	true
109636	474280234375	6144431640625	11	true	1	true	5	true
109634	16039609375	616551015625	13	true	0	false	1	true
109632	4587583203125	6279593359375	8	true	1	true	7	true
109631	4642707421875	6119448828125	10	true	0	false	4	true
109628	434669453125	62758046875	14	true	0	false	4	true
109624	4879253125	63326875	8	true	0	false	1	true
109623	4437878515625	6239194921875	9	true	0	false	3	true
109621	4256641015625	73242328125	3	true	0	false	10	true
109620	429396328125	724879609375	8	true	0	false	12	true
109618	429846015625	715902578125	14	true	1	true	5	true
109615	150396923828125	5282494140625	9	true	0	false	1	true
109614	5619290161132810	528752890625	9	true	0	false	2	true
109610	44172171875	714448359375	7	true	1	true	12	true
109608	4492336328125	703524375	7	true	0	false	5	true
109606	4319139453125	751151015625	4	true	0	false	5	true
109602	24372712890625	58842984375	14	true	0	false	3	true
109601	29973255859375	5849864453125	16	true	0	false	0	false
109600	29164248046875	5959330078125	11	true	0	false	2	true
109594	4396905859375	74072796875	7	true	0	false	9	true
109593	45187046875	604305703125	12	true	0	false	1	true
109589	154325966796875	5892695703125	14	true	0	false	0	false
109588	1438921484375	5745848828125	18	true	0	false	1	true
109587	154239775390625	6019039453125	14	true	0	false	3	true
109586	1433213671875	5932773046875	10	true	0	false	2	true
109581	2103066796875	5768835546875	16	true	1	true	0	false
109580	20551384765625	57343578125	15	true	0	false	1	true
109578	11994484375	53393015625	13	true	0	false	3	true
109576	2054171875	58295.5	8	true	0	false	12	true
109574	1936220703125	563841015625	15	true	0	false	0	false
109573	18735810546875	5570801171875	20	true	0	false	0	false
109570	18074748046875	5661044140625	17	true	0	false	2	true
109569	1780934765625	5767179296875	17	true	0	false	0	false
109565	474441796875	705581640625	5	true	0	false	9	true
109564	4649083984375	719484296875	8	true	0	false	9	true
109562	4674341015625	686308125	7	true	0	false	5	true
109561	45225078125	723030234375	4	true	0	false	7	true
109560	4563643359375	73781421875	3	true	1	true	14	true
109555	20177224609375	5553606640625	15	true	0	false	1	true
109554	20088423828125	5419066015625	22	true	0	false	2	true
109550	4616233984375	643413046875	10	true	2	true	4	true
109549	4498456640625	58457609375	14	true	0	false	1	true
109548	431903046875	5899887109375	14	true	0	false	5	true
109547	473981640625	586959140625	11	true	1	true	1	true
109546	4655418359375	5916494140625	19	true	0	false	3	true
109543	4376023828125	5717535546875	7	true	0	false	2	true
109542	4319828515625	580377265625	13	true	0	false	3	true
109538	416063828125	5747432421875	28	true	0	false	1	true
109536	4815726171875	5952710546875	12	true	1	true	4	true
109534	4850300390625	60883453125	6	true	0	false	5	true
109529	1547670703125	55967078125	10	true	0	false	1	true
109528	14286197265625	5528755078125	15	true	0	false	1	true
109524	40996546875	767254921875	5	true	0	false	12	true
109523	65525546875	560677890625	12	true	0	false	2	true
109520	38166328125	7852778125	4	true	0	false	8	true
109518	108685986328125	5349224609375	20	true	0	false	1	true
109516	1.2899e+16	4905294921875	9	true	0	false	1	true
109513	1313704296875	5473468359375	18	true	0	false	10	true
109511	4893394921875	57936609375	12	true	0	false	1	true
109508	3266992919921870	4907899609375	11	true	0	false	4	true
109507	55996865234375	52337296875	8	true	1	true	13	true
109506	691075537109375	5330520703125	11	true	1	true	2	true
109504	439926025390625	5291845703125	13	true	0	false	4	true
109500	784516357421875	5118561328125	19	true	0	false	1	true
109497	40163828125	56677828125	9	true	0	false	0	false
109492	246961572265625	466721015625	10	true	0	false	3	true
109490	446079765625	68070171875	5	true	1	true	7	true
109489	13128578125	5341588671875	17	true	0	false	1	true
109488	14013958984375	538936015625	14	true	0	false	4	true
109482	407468359375	550353515625	13	true	0	false	1	true
109477	253645625	546716328125	14	true	0	false	1	true
109476	2378364453125	5432878515625	9	true	0	false	2	true
109474	25240921875	5588763671875	10	true	0	false	0	false
109471	4572513671875	572878828125	16	true	0	false	2	true
109470	460716328125	57109.5	23	true	0	false	2	true
109468	460966328125	5611671484375	14	true	0	false	3	true
109466	4751869921875	553076484375	10	true	0	false	6	true
109465	111312587890625	521456953125	10	true	0	false	2	true
109464	1003705859375	51463921875	13	true	0	false	1	true
109458	3942888671875	792326015625	14	true	0	false	3	true
109456	16498.75	57774984375	12	true	0	false	0	false
109454	27008564453125	565904375	12	true	0	false	3	true
109452	17424556640625	5499784375	9	true	0	false	4	true
109451	618592431640625	54919015625	9	true	0	false	3	true
109448	445515546875	670550703125	4	true	0	false	5	true
109446	3098415625	5716549609375	10	true	0	false	1	true
109445	43302171875	543087578125	14	true	0	false	0	false
109443	3615512890625	5812989453125	12	true	0	false	3	true
109440	4487502734375	5593983203125	9	true	0	false	5	true
109439	48431625	659618515625	4	true	1	true	3	true
109438	4776936328125	6466851171875	7	true	0	false	5	true
109434	150729150390625	54645328125	14	true	0	false	1	true
109431	4850894921875	4926961328125	15	true	0	false	1	true
109430	482106328125	5117935546875	13	true	0	false	2	true
109426	4754637890625	527809765625	8	true	0	false	6	true
109424	4618382421875	528390546875	7	true	0	false	1	true
109421	4677678515625	5412761328125	10	true	0	false	2	true
109420	486209375	5434445703125	7	true	0	false	5	true
109417	43989859375	52472.75	10	true	0	false	0	false
109415	189440087890625	44227421875	12	true	0	false	3	true
109414	8756378784179680	4536643359375	14	true	0	false	2	true
109410	48584228515625	499260625	12	true	0	false	2	true
109408	1180283935546870	426255234375	8	true	0	false	1	true
109404	4827020703125	67772171875	8	true	0	false	4	true
109403	28059388671875	57860875	14	true	0	false	2	true
109402	27066708984375	5855216015625	7	true	0	false	7	true
109398	12717947265625	5083342578125	9	true	0	false	1	true
109395	15063541015625	512081796875	3	true	0	false	0	false
109392	603752685546875	50911796875	12	true	0	false	1	true
109391	3880740234375	5529954296875	12	true	0	false	1	true
109390	3769708984375	574565390625	7	true	0	false	1	true
109389	3403533984375	562499609375	16	true	0	false	0	false
109388	353559921875	559433671875	13	true	0	false	1	true
109387	35745515625	55003796875	11	true	0	false	1	true
109385	3664049609375	566717421875	14	true	0	false	2	true
109382	370097890625	555640859375	17	true	0	false	0	false
109375	46193984375	501534375	7	true	0	false	2	true
109372	4684213671875	66288828125	8	true	0	false	4	true
109370	49328109375	653371328125	7	true	0	false	10	true
109369	131333505859375	5198141796875	11	true	0	false	0	false
109367	8615421142578120	40935875	10	true	0	false	1	true
109364	26500615234375	5543744140625	13	true	0	false	0	false
109363	3312540234375	551421484375	12	true	0	false	1	true
109362	32542291015625	5606278125	13	true	1	true	0	false
109358	23353904296875	5289955078125	8	true	0	false	1	true
109356	1731157421875	5294225390625	12	true	0	false	0	false
109354	4323680078125	77362765625	34	true	3	true	3	true
109353	23021484375	4022651953125	10	true	0	false	0	false
109352	2714407470703120	4126771484375	14	true	0	false	1	true
109348	4472156640625	5072008984375	11	true	0	false	1	true
109346	424013671875	5354638671875	14	true	0	false	4	true
109344	21575962890625	532458984375	11	true	0	false	0	false
109343	281272265625	549052734375	7	true	0	false	0	false
109342	2688940234375	5387274609375	13	true	0	false	3	true
109340	30464470703125	5598678125	8	true	0	false	1	true
109336	350818671875	5366275390625	14	true	0	false	0	false
109335	1.13874e+16	387560859375	10	true	0	false	1	true
109334	9042968139648430	3764237109375	14	true	0	false	2	true
109330	2485737109375	5255464453125	13	true	0	false	1	true
109325	98731904296875	470088828125	9	true	0	false	0	false
109324	10317220703125	4897838671875	12	true	0	false	0	false
109323	373596875	5052816015625	11	true	0	false	1	true
109322	3894154296875	50150328125	6	true	0	false	5	true
109321	3583691015625	51242671875	14	true	1	true	0	false
109318	378728046875	52457046875	5	true	0	false	1	true
109309	4773570703125	4550687890625	6	true	1	true	3	true
109308	4903419140625	44393.5	11	true	0	false	3	true
109307	458963203125	470226640625	5	true	0	false	4	true
109304	471457578125	47749171875	12	true	0	false	0	false
109301	2757794140625	520622578125	13	true	0	false	0	false
109300	29156833984375	5058576171875	13	true	0	false	0	false
109298	4109293359375	5257065625	13	true	0	false	2	true
109294	4518891015625	4842872265625	10	true	0	false	0	false
109292	8433087890625	484092734375	6	true	0	false	2	true
109290	18324701171875	5142028125	9	true	0	false	1	true
109289	5826478515625	4691514453125	14	true	1	true	0	false
109288	617268896484375	4479187890625	9	true	0	false	0	false
109286	76539375	4264226171875	9	true	0	false	0	false
109284	5647541015625	4212987109375	9	true	0	false	0	false
109281	757814306640625	474220390625	7	true	7	true	0	false
109280	66685859375	4931098828125	8	true	0	false	0	false
109275	313936015625	5232970703125	11	true	0	false	1	true
109274	3112972265625	540203984375	9	true	0	false	0	false
109273	32331572265625	5092785546875	12	true	0	false	0	false
109268	799346875	4569188671875	7	true	0	false	0	false
109266	17098638671875	49967203125	15	true	0	false	2	true
109263	401727880859375	432529609375	8	true	0	false	2	true
109262	46003251953125	40842328125	9	true	0	false	2	true
109259	4211927734375	4791475390625	10	true	0	false	0	false
109258	426473125	4962197265625	11	true	0	false	0	false
109255	9090708984375	4383221484375	7	true	0	false	1	true
109252	40382296875	4824447265625	8	true	1	true	0	false
109250	3365440625	53474046875	8	true	0	false	2	true
109249	3071286328125	5065808203125	9	true	0	false	1	true
109247	2074064453125	500149921875	11	true	0	false	5	true
109246	21577126953125	511010703125	9	true	0	false	0	false
109243	2871811328125	53331515625	10	true	0	false	0	false
109241	259153466796875	35444765625	3	true	0	false	0	false
109240	3844020751953120	3444099609375	11	true	0	false	0	false
109238	1094727783203120	3481059765625	9	true	0	false	0	false
109234	4932350390625	4614448828125	12	true	0	false	3	true
109233	3582704296875	4940398828125	10	true	0	false	0	false
109232	3408719921875	5106845703125	10	true	0	false	1	true
109228	4640393359375	440261484375	4	true	0	false	4	true
109225	31212013671875	4893419921875	23	true	0	false	1	true
109224	331892421875	4912162109375	9	true	0	false	1	true
109222	1783327734375	490014453125	8	true	0	false	0	false
109218	2885236572265620	3838646484375	10	true	0	false	1	true
109216	1428238671875	488733671875	11	true	0	false	1	true
109215	296665234375	31433615234375	5	true	0	false	7	true
109214	1007267578125	3284887890625	14	true	0	false	1	true
109213	2379552978515620	3278933203125	10	true	0	false	0	false
109210	3736300537109370	3300557421875	4	true	8	true	0	false
109203	4098402734375	454669140625	14	true	0	false	2	true
109202	4078173828125	431476796875	6	true	0	false	1	true
109201	3792010546875	4562198046875	9	true	0	false	1	true
109200	3690819921875	4589743359375	7	true	0	false	2	true
109198	372445234375	4748294140625	9	true	0	false	1	true
109193	47269265625	421108671875	10	true	0	false	0	false
109192	45984140625	4082280859375	4	true	0	false	2	true
109190	472342109375	3942398046875	9	true	0	false	2	true
109188	489432265625	398007578125	7	true	0	false	2	true
109184	2458708984375	5094653515625	8	true	1	true	0	false
109182	472760078125	374210859375	7	true	0	false	2	true
109181	443666015625	447399296875	10	true	0	false	0	false
109180	4304966796875	45415453125	11	true	1	true	3	true
109176	149781748046875	4592982421875	5	true	0	false	0	false
109175	3976191015625	4159278515625	8	true	0	false	1	true
109174	385431640625	423214375	9	true	0	false	1	true
109172	37664359375	4327669140625	8	true	0	false	0	false
109168	457236171875	42235953125	8	true	0	false	0	false
109166	448875078125	75975296875	38	true	1	true	5	true
109163	30198787109375	4656234375	7	true	0	false	0	false
109162	29844654296875	4423848828125	6	true	0	false	1	true
109156	4405259765625	3662631640625	4	true	0	false	1	true
109152	119848193359375	46209734375	8	true	0	false	1	true
109150	44618234375	4303179296875	6	true	0	false	2	true
109148	126436279296875	448383125	20	true	0	false	1	true
109146	415043125	785993359375	4	true	0	false	6	true
109144	3421654296875	461017265625	11	true	0	false	0	false
109142	23257177734375	4927109765625	7	true	0	false	0	false
109138	25579689453125	4832044140625	6	true	0	false	0	false
109137	32360513671875	44353046875	4	true	0	false	1	true
109135	538243798828125	382131171875	6	true	0	false	0	false
109134	445640869140625	372586171875	6	true	0	false	0	false
109130	44950640625	38904484375	7	true	0	false	0	false
109127	13825833984375	4297776171875	6	true	0	false	2	true
109126	123820146484375	4031030078125	8	true	0	false	0	false
109125	147652490234375	4051110546875	4	true	0	false	0	false
109120	322620859375	46585390625	6	true	0	false	2	true
109119	362908359375	4225269140625	12	true	0	false	0	false
109118	3454490234375	43319453125	6	true	0	false	1	true
109112	24680083984375	457941875	3	true	0	false	1	true
109111	507322119140625	3420094140625	9	true	1	true	0	false
109108	3263356640625	4046944921875	7	true	0	false	0	false
109105	16727400390625	4447138671875	7	true	0	false	0	false
109104	18394572265625	4497850390625	8	true	0	false	1	true
109102	171306484375	4579116015625	9	true	0	false	1	true
109101	76006328125	3594303125	11	true	0	false	0	false
109100	776253857421875	3744991796875	10	true	0	false	7	true
109098	18147947265625	42528796875	3	true	0	false	0	false
109097	199289296875	453654140625	5	true	0	false	2	true
109096	20003876953125	4665898828125	3	true	0	false	0	false
109092	9593171875	36403765625	8	true	0	false	0	false
109091	22157802734375	43331203125	21	true	1	true	1	true
109090	2189001171875	44929046875	7	true	0	false	1	true
109089	113559443359375	3665578515625	11	true	0	false	0	false
109088	126076044921875	366971015625	8	true	0	false	1	true
109087	690795361328125	3434992578125	7	true	0	false	0	false
109086	83391787109375	3357510546875	12	true	0	false	0	false
109085	870301953125	39624546875	8	true	0	false	1	true
109084	710566552734375	3964801953125	5	true	0	false	3	true
109082	982462109375	384922109375	9	true	0	false	0	false
109080	9348921875	34794796875	7	true	0	false	0	false
109076	20194576171875	4212165234375	4	true	0	false	0	false
109070	107309931640625	403076484375	4	true	0	false	0	false
109065	22093634765625	4757730078125	11	true	0	false	1	true
109060	4088966015625	40522453125	5	true	0	false	0	false
109058	21598.75	40859078125	7	true	0	false	0	false
109056	4125292578125	38709125	7	true	0	false	1	true
109054	27264197265625	4551521875	3	true	0	false	0	false
109052	482579765625	357590859375	5	true	0	false	0	false
109050	22964396484375	3894598046875	3	true	0	false	0	false
109049	4728899609375	334000703125	5	true	0	false	0	false
109048	43940328125	3348697265625	3	true	0	false	1	true
109045	591229296875	3276919140625	8	true	0	false	1	true
109044	829631640625	31892880859375	8	true	0	false	0	false
109041	20591279296875	3971026171875	7	true	0	false	0	false
109038	14707421875	3891790234375	6	true	0	false	1	true
109036	27384724609375	4370062890625	4	true	0	false	1	true
109034	38865796875	39168671875	5	true	0	false	0	false
109032	160476103515625	387131171875	7	true	0	false	1	true
109030	56985771484375	3584579296875	9	true	0	false	1	true
109026	409803203125	32522609375	7	true	0	false	0	false
109024	496273046875	75021765625	20	true	0	false	1	true
109023	3761705859375	364345703125	4	true	0	false	1	true
109022	366986796875	36711359375	6	true	0	false	7	true
109020	3983449609375	36169078125	10	true	0	false	0	false
109018	3573377734375	352641953125	9	true	0	false	0	false
109014	1643429296875	35850171875	3	true	0	false	0	false
109013	3707273193359370	26980787109375	7	true	0	false	0	false
109011	2248813720703120	22620771484375	2	true	0	false	13	true
109010	1.30826e+16	21925447265625	6	true	0	false	0	false
109008	273909228515625	250812734375	6	true	0	false	0	false
109007	1.55258e+16	28157658203125	4	true	0	false	0	false
109006	1.39414e+16	265939921875	15	true	1	true	1	true
109002	44210947265625	236950546875	7	true	0	false	0	false
109000	605409326171875	25398501953125	7	true	0	false	1	true
108996	3732405078125	3404774609375	7	true	0	false	0	false
108994	4038083203125	3418941796875	6	true	0	false	0	false
108992	634974169921875	295662734375	6	true	0	false	0	false
108991	25666220703125	4089854296875	1	true	0	false	0	false
108989	2133714453125	351333984375	1	true	0	false	11	true
108988	21397947265625	3613369140625	6	true	0	false	3	true
108986	4417946484375	30968982421875	9	true	0	false	0	false
108982	2946777734375	406948984375	7	true	0	false	0	false
108980	17005857421875	3324161328125	3	true	0	false	13	true
108978	636761083984375	2338123046875	11	true	0	false	0	false
108977	16462388671875	3061768359375	3	true	0	false	1	true
108974	4158350390625	29814494140625	7	true	0	false	0	false
108973	14362240234375	27305197265625	6	true	0	false	0	false
108972	13492388671875	28786103515625	9	true	1	true	0	false
108970	13024318359375	30805234375	5	true	0	false	0	false
108969	334184609375	3803323046875	1	true	0	false	1	true
108968	3294266015625	3556233203125	8	true	0	false	0	false
108963	4707906640625	30965923828125	4	true	0	false	0	false
108962	4745220703125	2776460546875	6	true	0	false	0	false
108960	146504169921875	3350823046875	1	true	0	false	6	true
108956	488843515625	2810486328125	4	true	0	false	0	false
108955	3053737109375	373738984375	4	true	0	false	0	false
108954	30216728515625	3524686328125	5	true	1	true	0	false
108953	27843451171875	37458796875	6	true	0	false	0	false
108950	245365078125	358689609375	4	true	0	false	0	false
108946	4485941796875	26992890625	4	true	0	false	0	false
108945	18295583984375	27520.75	6	true	1	true	0	false
108944	20315890625	29359458984375	7	true	0	false	4	true
108937	19030306640625	335948515625	4	true	0	false	0	false
108935	965751953125	2723275390625	3	true	0	false	0	false
108934	9238791015625	253154609375	7	true	0	false	0	false
108930	3829576171875	30359873046875	2	true	0	false	0	false
108928	336862890625	336392265625	7	true	0	false	0	false
108927	3971967578125	26173451171875	21	true	1	true	0	false
108926	406303125	2602721875	46	true	0	false	0	false
108924	357873671875	31408494140625	4	true	0	false	9	true
108921	22573291015625	31971318359375	5	true	1	true	2	true
108919	321258984375	3041766015625	4	true	0	false	0	false
108918	3316837109375	316943125	15	true	0	false	0	false
108914	494252099609375	20112923828125	5	true	0	false	0	false
108912	3610753125	2905378515625	20	true	1	true	0	false
108910	4787584765625	2402915234375	2	true	0	false	0	false
108909	28107125	31910015625	10	true	1	true	11	true
108908	255620234375	3046805078125	4	true	0	false	0	false
108907	2719904296875	2879265234375	1	true	0	false	0	false
108904	24321658203125	3294416015625	6	true	0	false	0	false
108900	29321234375	2837058984375	4	true	0	false	0	false
108894	3426572265625	27341560546875	0	false	0	false	1	true
108893	49649453125	17720529296875	3	true	0	false	2	true
108892	21353408203125	16648080078125	2	true	0	false	1	true
108890	451330224609375	153460380859375	5	true	0	false	1	true
108889	3134235546875	26590990234375	3	true	0	false	0	false
108884	80311787109375	20871697265625	1	true	0	false	1	true
108882	3736411328125	26400626953125	6	true	0	false	0	false
108880	216799453125	2545887890625	5	true	0	false	0	false
108878	1957578125	2300479296875	1	true	0	false	0	false
108874	28662935546875	2587744140625	3	true	1	true	0	false
108873	15274384765625	23731220703125	5	true	0	false	0	false
108870	114052314453125	22736591796875	5	true	0	false	0	false
108869	366747890625	23242048828125	2	true	0	false	2	true
108868	3899534375	23380732421875	4	true	0	false	5	true
108864	24530599609375	23311060546875	1	true	0	false	0	false
108860	366890078125	1911240625	2	true	0	false	0	false
108859	32551390625	220696015625	2	true	1	true	11	true
108858	33704125	2390289453125	1	true	0	false	0	false
108856	32316556640625	1963601171875	4	true	1	true	1	true
108852	27570666015625	2188955078125	9	true	0	false	0	false
108850	1289719140625	164260703125	4	true	0	false	0	false
108849	21470548828125	20189330078125	3	true	0	false	4	true
108847	4095751953125	161327001953125	2	true	0	false	0	false
108844	2483892578125	19558185546875	2	true	0	false	0	false
108840	17249484375	17584494140625	4	true	0	false	0	false
108839	3689912109375	13864615234375	3	true	0	false	0	false
108838	386673359375	145536533203125	7	true	1	true	0	false
108835	565568701171875	114122626953125	2	true	0	false	0	false
108834	62203310546875	9577919921875	6	true	1	true	0	false
108833	1.17347e+16	122698427734375	5	true	1	true	0	false
108827	4614908203125	186213515625	1	true	0	false	0	false
108826	4766102734375	157204921875	6	true	8	true	0	false
108822	169404453125	20296298828125	1	true	1	true	5	true
108820	10270244140625	129664970703125	2	true	0	false	6	true
108819	1831425390625	147938466796875	3	true	0	false	0	false
108818	20345970703125	1636958203125	2	true	0	false	0	false
108815	3963536328125	11071650390625	1	true	0	false	0	false
108813	8884625	1580240625	5	true	1	true	0	false
108810	1016015234375	95891328125	2	true	0	false	7	true
108808	32449701171875	16983900390625	3	true	1	true	0	false
108807	3077921875	137611220703125	4	true	0	false	1	true
108802	3201302734375	10536623046875	1	true	0	false	0	false
108800	2747583203125	1128310546875	4	true	1	true	1	true
108798	1.90609e+16	67064296875	0	false	0	false	4	true
108796	64088642578125	71214501953125	1	true	0	false	17	true
108794	154925986328125	657649072265625	5	true	0	false	0	false
108792	3844323046875	71063994140625	0	false	0	false	26	true
108786	40975578125	465541845703125	10	true	0	false	0	false
108783	27723291015625	446692138671875	6	true	1	true	0	false
108780	4755816015625	9202.75	6	true	0	false	0	false
108778	212594765625	307426171875	56	true	0	false	0	false
108776	296026171875	1851916015625	7	true	1	true	0	false
108775	97960869140625	212327001953125	9	true	0	false	0	false
108774	92281220703125	14460751953125	7	true	1	true	0	false
108771	3468598046875	2178495361328120	6	true	0	false	0	false
108768	1706120703125	1.01602e+16	11	true	1	true	0	false
