# Supplementary material for: A Novel Liquid Biopsy Method Based on Specific Combinations of Vesicular Markers Allows Us to Discriminate Prostate Cancer from Hyperplasia
Source: Cells. 2024 Jul 31;13(15):1286. doi: 10.3390/cells13151286 (PMC11311686; doi:10.3390/cells13151286)
Supplement: Supplementary file 1 [file cells-13-01286-s001.zip › Dataset S1-Raw data CODI BiliGeCT Prostata/Raw data CODI BiliGeCT Prostata/130223_ErbB3_ALK_PR20-01__counting_scatter.xlsx]

## Sheet: 130223_ErbB3_ALK_PR20-01__count
counting parameters
radius (nm)	300
bin width (nm)	20
locs in bin threshold	1
active channels
channel name	channel reference	min	max
Channel 0	ch0	1	10000000
Channel 1	ch1	1	10000000
Channel 2	ch2	1	10000000
clusters are positive for a channel if their counts fall within min (inclusive) and max (exclusive) for that channel
	population phenotypes	number of clusters
triple positive	Channel 0, Channel 1, Channel 2	144
double positive	Channel 0, Channel 1	19
double positive	Channel 0, Channel 2	571
double positive	Channel 1, Channel 2	0
single positive	Channel 0	176
single positive	Channel 1	0
single positive	Channel 2	1
	total positive clusters	911
1 clusters were negative for every channel
all positive clusters are listed here
columns show counts and positivity for channels with thresholds switched on
to see the full data including negative clusters please export a csv from the counting histogram rather than the counting scatter plot
cluster id	centroid x (nm)	centroid y (nm)	count for Channel 0	positive for Channel 0	count for Channel 1	positive for Channel 1	count for Channel 2	positive for Channel 2
115715	276959375	74191.75	20	true	1	true	18	true
115714	31831103515625	74150.75	12	true	1	true	14	true
115709	21154638671875	744076953125	21	true	0	false	17	true
115706	231033349609375	75475125	20	true	0	false	19	true
115705	42475673828125	745565703125	15	true	0	false	19	true
115704	453561279296875	737496328125	19	true	0	false	13	true
115701	3736912353515620	7559659375	17	true	1	true	16	true
115697	12998546875	773664296875	14	true	0	false	10	true
115696	136781943359375	783347109375	21	true	0	false	16	true
115694	318146435546875	7538828125	17	true	0	false	13	true
115690	141440869140625	775852421875	22	true	1	true	10	true
115688	1.63728e+16	73628265625	14	true	0	false	13	true
115678	145731875	7809571875	19	true	1	true	8	true
115675	598733544921875	7683571875	13	true	0	false	14	true
115674	513396435546875	760288125	16	true	0	false	14	true
115669	16450564453125	762248828125	28	true	0	false	8	true
115668	156892763671875	754462890625	21	true	1	true	7	true
115665	1729833203125	776497578125	24	true	0	false	16	true
115664	16725095703125	774186328125	21	true	0	false	12	true
115663	146254892578125	763180625	23	true	1	true	9	true
115660	17427232421875	7520696875	23	true	0	false	9	true
115658	17152337890625	7714559375	22	true	1	true	7	true
115653	118358515625	77998703125	17	true	1	true	7	true
115652	1230132421875	785295234375	10	true	0	false	26	true
115649	114972958984375	767361015625	14	true	1	true	13	true
115646	67930517578125	74950484375	26	true	0	false	8	true
115645	1814399609375	758504140625	20	true	0	false	9	true
115642	1755765869140620	76360046875	17	true	0	false	8	true
115641	76566376953125	769413125	16	true	0	false	18	true
115640	6863685546875	773363203125	17	true	1	true	15	true
115638	77269130859375	75994796875	18	true	0	false	14	true
115636	17902740234375	786649921875	19	true	0	false	8	true
115630	127726396484375	78908109375	14	true	1	true	6	true
115628	18660724609375	76438296875	20	true	0	false	16	true
115627	363893798828125	716693671875	20	true	0	false	9	true
115626	35961171875	72377421875	17	true	1	true	14	true
115625	2267911376953120	7245890625	17	true	0	false	18	true
115624	2966650146484370	733441640625	17	true	1	true	12	true
115622	1.82573e+16	71715640625	18	true	0	false	13	true
115619	968259521484375	718822890625	18	true	0	false	11	true
115618	1202590087890620	70551953125	19	true	1	true	14	true
115612	1350619140625	727229453125	21	true	2	true	9	true
115611	166966796875	74225875	13	true	0	false	10	true
115610	17983068359375	74530.75	17	true	2	true	12	true
115608	1886821875	749114296875	22	true	1	true	7	true
115604	1583565625	736805078125	22	true	0	false	7	true
115600	18211306640625	77677703125	17	true	1	true	7	true
115599	139077822265625	754034375	21	true	1	true	10	true
115597	155663037109375	788907578125	22	true	1	true	5	true
115596	15581625	7747609375	12	true	0	false	18	true
115595	1701012890625	791507890625	21	true	0	false	9	true
115593	3841326416015620	693799609375	24	true	0	false	10	true
115592	3204322021484370	68758	24	true	0	false	8	true
115591	145423125	791005546875	12	true	0	false	10	true
115588	2548593994140620	681979609375	24	true	0	false	11	true
115584	649256103515625	738856640625	15	true	0	false	7	true
115583	435349072265625	686258125	21	true	0	false	11	true
115582	3594630859375	680999765625	21	true	0	false	8	true
115580	361108642578125	666665546875	23	true	1	true	6	true
115579	3576489501953120	70273	24	true	1	true	13	true
115572	17585224609375	690957734375	20	true	0	false	14	true
115570	5106845703125	74568796875	13	true	0	false	13	true
115568	12941607421875	75756328125	16	true	0	false	6	true
115566	4987275390625	694662265625	18	true	0	false	11	true
115565	147661513671875	7354990625	23	true	1	true	10	true
115564	1472044921875	745146015625	25	true	0	false	10	true
115562	137681982421875	7460596875	14	true	0	false	12	true
115561	132291044921875	735779375	19	true	0	false	8	true
115560	1292141796875	744471171875	22	true	0	false	15	true
115558	2853394287109370	709193359375	23	true	0	false	17	true
115557	8367412109375	73088796875	13	true	1	true	15	true
115546	419432080078125	709776015625	12	true	2	true	12	true
115545	885903515625	766220390625	21	true	0	false	15	true
115544	8910751953125	771411796875	13	true	1	true	23	true
115543	9094310546875	7607671875	17	true	0	false	16	true
115541	92842763671875	785643671875	18	true	0	false	9	true
115540	1006608203125	786456953125	11	true	0	false	17	true
115535	10418046875	793028515625	17	true	0	false	13	true
115532	113400712890625	791354609375	17	true	0	false	12	true
115531	85108203125	78861609375	14	true	0	false	17	true
115530	8260392578125	78173578125	12	true	0	false	13	true
115528	99851689453125	758958203125	15	true	0	false	16	true
115522	756642626953125	786487109375	16	true	0	false	11	true
115519	1933234765625	778758125	18	true	0	false	8	true
115518	19840296875	789418203125	15	true	0	false	13	true
115517	130907158203125	722493984375	21	true	0	false	13	true
115516	124534658203125	71566625	18	true	2	true	9	true
115515	12095841796875	72957671875	15	true	0	false	2	true
115512	20058408203125	7620690625	22	true	1	true	16	true
115511	14146833984375	7220515625	21	true	1	true	8	true
115505	216230322265625	6689646875	15	true	0	false	12	true
115503	536327197265625	778741484375	17	true	0	false	16	true
115500	20113779296875	7403009375	14	true	0	false	9	true
115498	1.30808e+16	685473359375	16	true	0	false	8	true
115496	8831891479492180	678093203125	25	true	0	false	10	true
115494	279819091796875	69707.5	25	true	0	false	13	true
115493	123008623046875	752045859375	15	true	0	false	10	true
115491	901962890625	7495753125	15	true	0	false	12	true
115490	99213056640625	749483515625	16	true	1	true	12	true
115489	11138162109375	74862125	22	true	1	true	11	true
115486	108730400390625	776716953125	15	true	0	false	11	true
115485	815296435546875	74861140625	16	true	0	false	14	true
115484	84713203125	739452421875	13	true	0	false	14	true
115483	9964396484375	740756171875	19	true	0	false	5	true
115480	2108438671875	789602265625	21	true	0	false	12	true
115479	9858923828125	734116953125	18	true	1	true	6	true
115475	112884638671875	7271821875	19	true	2	true	12	true
115474	1071928515625	729738359375	12	true	0	false	13	true
115468	115514912109375	75923875	19	true	0	false	6	true
115466	21052421875	758003125	11	true	0	false	13	true
115463	2075537109375	773600390625	16	true	1	true	7	true
115461	534448095703125	719531953125	12	true	0	false	11	true
115460	658974853515625	7107096875	17	true	0	false	10	true
115457	21704802734375	7428065625	15	true	1	true	9	true
115456	21188359375	740661484375	11	true	0	false	8	true
115452	92647548828125	729962734375	11	true	0	false	4	true
115451	55351884765625	711531796875	23	true	0	false	7	true
115448	3650056884765620	6540232421875	14	true	1	true	4	true
115447	553358154296875	679171953125	28	true	0	false	8	true
115446	586762109375	691074375	14	true	0	false	10	true
115444	93686240234375	777453203125	9	true	2	true	11	true
115440	1.41031e+16	665150703125	18	true	0	false	7	true
115438	727306396484375	713399609375	13	true	2	true	8	true
115436	8773094482421870	772039140625	14	true	0	false	8	true
115435	58591123046875	746113125	6	true	0	false	15	true
115431	12946140625	69366890625	20	true	1	true	9	true
115430	135997265625	693949921875	31	true	1	true	6	true
115426	126203486328125	68752703125	8	true	0	false	12	true
115424	13884833984375	6867265625	22	true	2	true	5	true
115423	118148896484375	6859209375	22	true	1	true	6	true
115421	108982705078125	712663984375	18	true	0	false	6	true
115420	10649841796875	722421875	21	true	1	true	9	true
115416	13543341796875	707432890625	20	true	0	false	10	true
115415	1216296875	6786309375	15	true	0	false	12	true
115414	1122666796875	674274609375	23	true	0	false	3	true
115412	98030537109375	71752890625	20	true	1	true	6	true
115411	711418310546875	6505053125	20	true	0	false	11	true
115410	82498115234375	66387671875	18	true	0	false	6	true
115408	110970634765625	662852265625	21	true	0	false	10	true
115406	147515478515625	72116953125	15	true	0	false	7	true
115405	89131591796875	660642734375	20	true	0	false	6	true
115403	95979248046875	68007484375	18	true	0	false	7	true
115402	10220171875	670712890625	18	true	1	true	5	true
115400	11795974609375	704135234375	17	true	0	false	4	true
115398	635633447265625	656798125	22	true	0	false	5	true
115394	578762744140625	650102734375	20	true	0	false	7	true
115392	777906982421875	63994484375	28	true	0	false	6	true
115390	110132646484375	682988203125	22	true	0	false	5	true
115386	10395494140625	6837359375	18	true	0	false	5	true
115382	112322783203125	695460625	15	true	1	true	7	true
115380	51778779296875	731321484375	16	true	0	false	13	true
115378	84727939453125	6518451953125	16	true	0	false	2	true
115374	567654150390625	66596078125	26	true	0	false	4	true
115372	667888037109375	670024921875	24	true	1	true	4	true
115368	93390556640625	710904453125	23	true	0	false	1	true
115367	75404990234375	67996765625	15	true	0	false	9	true
115366	8262994140625	687251328125	19	true	2	true	12	true
115363	70506435546875	72749.75	16	true	1	true	15	true
115360	515838525390625	6543334375	16	true	1	true	7	true
115358	13027166015625	68191453125	18	true	0	false	5	true
115356	10124107421875	7650684375	12	true	0	false	11	true
115355	95781962890625	652104765625	29	true	0	false	7	true
115354	10353265625	64914453125	24	true	0	false	5	true
115350	963428515625	65850109375	23	true	0	false	4	true
115349	11342375	6507509375	26	true	0	false	5	true
115345	124225625	66286.75	18	true	0	false	4	true
115344	12167771484375	6540001171875	26	true	0	false	3	true
115341	122042802734375	64492140625	23	true	0	false	7	true
115339	131891064453125	6384947265625	25	true	1	true	5	true
115338	12823109375	6326864453125	23	true	0	false	2	true
115336	123296923828125	670037578125	20	true	0	false	5	true
115333	141428134765625	64177875	19	true	0	false	4	true
115329	18029466796875	731806015625	11	true	1	true	17	true
115327	8728587890625	6339465234375	21	true	0	false	4	true
115326	96236982421875	64003890625	20	true	1	true	4	true
115324	9540380859375	626413671875	22	true	0	false	3	true
115320	1727640625	73159640625	19	true	0	false	6	true
115319	22346	75677796875	9	true	0	false	9	true
115316	218998359375	768992734375	15	true	1	true	8	true
115314	21753029296875	733724765625	19	true	0	false	6	true
115312	19748798828125	727743984375	15	true	1	true	6	true
115311	22095404296875	776583203125	7	true	1	true	16	true
115310	21839912109375	78840765625	14	true	0	false	11	true
115306	188937265625	7249803125	18	true	0	false	13	true
115305	223378203125	73860046875	15	true	0	false	10	true
115302	17743203125	722355859375	16	true	1	true	9	true
115301	81910908203125	70883359375	14	true	1	true	5	true
115298	1553747265625	725061328125	11	true	0	false	7	true
115296	6358873046875	791148515625	11	true	0	false	8	true
115292	167179375	72159546875	13	true	0	false	5	true
115290	108727783203125	63478015625	16	true	0	false	4	true
115289	1500373828125	666856875	26	true	0	false	4	true
115288	138957412109375	665253671875	21	true	0	false	2	true
115286	14151048828125	654219453125	17	true	0	false	4	true
115284	1499514453125	6495640234375	24	true	0	false	0	false
115281	14076927734375	67621921875	15	true	0	false	3	true
115278	90968486328125	699076796875	19	true	0	false	11	true
115276	89551259765625	7225946875	23	true	0	false	4	true
115263	14935224609375	704778984375	13	true	0	false	8	true
115262	15732345703125	70867484375	14	true	1	true	6	true
115260	1691990234375	71001359375	14	true	0	false	6	true
115257	15871767578125	685460546875	13	true	0	false	3	true
115247	1816552734375	686271796875	16	true	0	false	2	true
115246	18727154296875	70280171875	20	true	0	false	6	true
115239	1022619384765620	60325859375	20	true	0	false	5	true
115238	1.04289e+16	6131990625	24	true	0	false	2	true
115237	2495158935546870	6175666796875	25	true	0	false	3	true
115236	2158648681640620	606209765625	25	true	1	true	6	true
115233	775514306640625	699075234375	16	true	2	true	8	true
115231	1.39105e+16	6235319140625	22	true	0	false	6	true
115226	1049308837890620	5932332421875	25	true	0	false	2	true
115225	17279	66186984375	14	true	0	false	4	true
115224	1637048046875	66213421875	20	true	0	false	5	true
115222	1797966796875	670185859375	19	true	1	true	2	true
115219	1654248046875	6419276171875	21	true	0	false	4	true
115218	1702049609375	651921328125	18	true	0	false	6	true
115216	1.39503e+16	644501015625	14	true	0	false	7	true
115213	84158017578125	67337640625	16	true	0	false	8	true
115210	2445719970703120	59072	17	true	0	false	3	true
115209	3803405029296870	637808359375	19	true	1	true	8	true
115208	31175693359375	636225625	23	true	0	false	4	true
115206	303820263671875	5861670703125	23	true	0	false	3	true
115204	2855660888671870	62737234375	18	true	1	true	6	true
115202	471724853515625	6304586328125	16	true	1	true	7	true
115200	773272021484375	719613671875	12	true	0	false	11	true
115196	1015791796875	619443828125	20	true	0	false	4	true
115190	15585208984375	657835234375	21	true	0	false	4	true
115181	1.57161e+16	5782145703125	19	true	0	false	2	true
115177	187081328125	6178052734375	21	true	0	false	5	true
115176	18651845703125	6267456640625	21	true	0	false	2	true
115174	1944522265625	628053984375	19	true	0	false	3	true
115173	1983338671875	6593778125	16	true	0	false	5	true
115172	193635625	66515875	20	true	0	false	3	true
115171	20933064453125	6391287109375	13	true	0	false	4	true
115169	21089044921875	680964140625	12	true	0	false	14	true
115166	21992115234375	66266.25	17	true	0	false	4	true
115165	21808919921875	650748828125	13	true	0	false	4	true
115164	2301321875	64946.25	15	true	1	true	6	true
115156	20569126953125	621980546875	24	true	0	false	0	false
115154	10149345703125	695178203125	13	true	0	false	8	true
115152	18623970703125	6411739453125	23	true	0	false	1	true
115137	23115189453125	698494140625	24	true	0	false	7	true
115136	223957421875	7041946875	15	true	1	true	11	true
115135	26134876953125	735466953125	14	true	0	false	8	true
115134	260529921875	723378984375	16	true	0	false	7	true
115132	23855609375	706920078125	16	true	1	true	10	true
115130	25894498046875	714836484375	19	true	0	false	5	true
115128	24002794921875	71985421875	18	true	0	false	9	true
115127	26491232421875	746536796875	16	true	0	false	10	true
115126	27394369140625	75008.5	14	true	1	true	7	true
115125	255890546875	754049296875	19	true	0	false	10	true
115124	244164921875	759203125	26	true	0	false	12	true
115120	26476828125	76499859375	17	true	1	true	7	true
115116	267327421875	772057265625	10	true	0	false	14	true
115115	2159480078125	715565703125	28	true	0	false	6	true
115111	29265484375	760214921875	11	true	0	false	11	true
115110	290786875	753283046875	12	true	1	true	9	true
115109	23984591796875	784039765625	13	true	0	false	6	true
115108	2403354296875	790183671875	20	true	0	false	9	true
115107	28078509765625	765660390625	13	true	0	false	9	true
115100	2596869921875	77495390625	20	true	0	false	7	true
115098	24736310546875	744991953125	15	true	2	true	9	true
115096	2313058984375	71178609375	18	true	0	false	8	true
115092	28144642578125	748808359375	13	true	0	false	7	true
115090	271328203125	739171171875	17	true	0	false	3	true
115088	2572191650390620	5706998046875	25	true	1	true	3	true
115086	24746033203125	77120015625	8	true	0	false	11	true
115085	23639478515625	739578125	17	true	0	false	4	true
115084	24024744140625	73157671875	14	true	1	true	8	true
115080	2316998828125	76879328125	16	true	0	false	13	true
115072	17216423828125	6339171875	13	true	0	false	10	true
115067	306939453125	75407171875	22	true	0	false	6	true
115066	29794529296875	75270875	12	true	0	false	12	true
115064	785937255859375	624870703125	22	true	0	false	6	true
115063	3092578515625	73411921875	16	true	0	false	7	true
115062	301978359375	73896390625	18	true	0	false	7	true
115059	3280633984375	767644921875	18	true	1	true	9	true
115058	32212498046875	7633678125	16	true	0	false	7	true
115056	2606209375	789993046875	13	true	3	true	10	true
115052	30749638671875	765840078125	7	true	2	true	10	true
115050	3210612109375	77617484375	17	true	0	false	6	true
115046	27985337890625	77928546875	12	true	0	false	8	true
115045	28919517578125	736828828125	15	true	0	false	5	true
115041	2798067578125	721514453125	18	true	1	true	7	true
115040	27532318359375	72843265625	18	true	1	true	8	true
115038	32686806640625	78788234375	10	true	0	false	17	true
115032	24975474609375	73153734375	20	true	1	true	5	true
115030	17651494140625	641018359375	13	true	0	false	6	true
115028	21798017578125	641506328125	15	true	0	false	2	true
115026	34365953125	792123359375	8	true	1	true	12	true
115025	8375505859375	6175733984375	24	true	1	true	5	true
115022	2463215234375	649241171875	15	true	0	false	3	true
115020	33140828125	778291640625	13	true	0	false	8	true
115019	3480691796875	780354296875	11	true	0	false	11	true
115014	8483319702148430	5639061328125	25	true	0	false	2	true
115010	55452421875	6164186328125	12	true	0	false	8	true
115009	142211767578125	624098359375	23	true	1	true	0	false
115008	140514853515625	619562421875	23	true	0	false	2	true
115006	153549755859375	62861953125	10	true	0	false	6	true
115000	6711001953125	6217740234375	20	true	1	true	4	true
114999	27045158203125	79146890625	14	true	0	false	8	true
114996	29368052734375	7164796875	21	true	0	false	5	true
114993	3502011328125	763328828125	13	true	1	true	9	true
114992	33825265625	76856484375	14	true	0	false	7	true
114990	3348703515625	75812734375	26	true	0	false	7	true
114989	40300859375	5782508203125	19	true	0	false	3	true
114988	493474462890625	5801653515625	25	true	1	true	3	true
114987	337772578125	74195390625	15	true	0	false	8	true
114985	434586572265625	5896331640625	22	true	0	false	3	true
114980	2270107421875	728284296875	20	true	0	false	4	true
114979	330639609375	72798140625	18	true	2	true	8	true
114976	32607642578125	7504171875	13	true	0	false	14	true
114974	3516037109375	7427078125	10	true	0	false	11	true
114973	31249626953125	782816484375	12	true	0	false	15	true
114972	3171983984375	788826328125	16	true	0	false	5	true
114970	3594134765625	767769140625	17	true	0	false	8	true
114964	341225078125	72896390625	20	true	0	false	1	true
114963	28424974609375	787196171875	7	true	0	false	18	true
114962	28433669921875	794418515625	15	true	0	false	4	true
114958	120807041015625	6251749609375	19	true	0	false	6	true
114957	29617576171875	724754609375	16	true	0	false	7	true
114956	3047630078125	72186890625	16	true	1	true	2	true
114955	31461365234375	720921015625	21	true	0	false	5	true
114954	32297615234375	71866984375	15	true	0	false	5	true
114948	3670466796875	760242734375	10	true	0	false	5	true
114946	47798408203125	6013030859375	19	true	1	true	4	true
114945	2954350390625	70248109375	9	true	0	false	7	true
114944	28731361328125	708116640625	14	true	0	false	6	true
114939	115502109375	60770859375	23	true	0	false	4	true
114938	1271947265625	6118901953125	17	true	0	false	3	true
114935	812876513671875	5982447265625	14	true	0	false	1	true
114934	808300439453125	608713046875	25	true	0	false	1	true
114933	883221484375	60060875	24	true	1	true	1	true
114928	3019153125	697775390625	19	true	0	false	6	true
114925	2585792578125	696328671875	15	true	0	false	7	true
114924	24068880859375	683708671875	13	true	0	false	8	true
114923	27493197265625	707705078125	15	true	4	true	6	true
114920	26955140625	687129609375	15	true	0	false	4	true
114919	608171826171875	5983933984375	14	true	1	true	5	true
114913	2042841015625	70956328125	16	true	0	false	10	true
114912	2155813671875	69853.5	12	true	1	true	7	true
114908	232631796875	6630634375	14	true	1	true	5	true
114907	1262269921875	599690703125	13	true	0	false	3	true
114905	28139328125	684818828125	12	true	1	true	9	true
114904	27798373046875	679602265625	27	true	0	false	1	true
114903	240111171875	669306171875	20	true	0	false	6	true
114902	24396361328125	66010109375	17	true	0	false	4	true
114897	5487652587890620	779123984375	11	true	0	false	14	true
114894	19806447265625	67261171875	18	true	0	false	7	true
114893	22592560546875	6046630078125	13	true	1	true	3	true
114892	22377482421875	6158916015625	15	true	0	false	1	true
114888	47072607421875	621184453125	15	true	2	true	3	true
114887	3895008544921870	6130930078125	16	true	0	false	2	true
114882	2410554296875	6349203125	18	true	0	false	0	false
114881	290268828125	682184296875	6	true	0	false	4	true
114880	271426328125	654841796875	20	true	1	true	4	true
114871	3066705078125	790369375	8	true	1	true	18	true
114867	1891373046875	5570662109375	16	true	0	false	1	true
114866	1.10709e+16	54681546875	17	true	0	false	1	true
114864	1.41709e+16	5269074609375	15	true	0	false	4	true
114860	25360375	67036859375	15	true	1	true	4	true
114858	136135869140625	6032258984375	20	true	0	false	2	true
114856	10497166015625	594800625	18	true	0	false	5	true
114850	366459609375	74196515625	8	true	0	false	4	true
114848	26682978515625	66068890625	13	true	0	false	4	true
114839	1707947265625	6227381640625	19	true	0	false	3	true
114836	193513046875	60753375	10	true	0	false	2	true
114833	3178625390625	670019453125	14	true	0	false	6	true
114832	31208462890625	663406328125	10	true	0	false	7	true
114830	32530640625	677098671875	17	true	1	true	2	true
114829	30947638671875	6890253125	16	true	0	false	6	true
114828	31126685546875	6817309375	15	true	0	false	6	true
114825	3319490234375	710270703125	13	true	0	false	7	true
114824	33192484375	697196640625	16	true	0	false	6	true
114822	347930390625	71996125	13	true	0	false	3	true
114821	3383515234375	67152171875	14	true	0	false	2	true
114818	32163853515625	7003915625	14	true	1	true	5	true
114815	3447979296875	68201140625	19	true	0	false	5	true
114812	3385512890625	6618646875	15	true	0	false	5	true
114807	34818328125	704047265625	13	true	0	false	9	true
114803	29832296875	658404140625	12	true	0	false	5	true
114801	36309234375	70339640625	26	true	0	false	8	true
114800	359179140625	71041765625	15	true	0	false	7	true
114799	3646948046875	7224434375	15	true	0	false	9	true
114792	2924414453125	78400359375	5	true	0	false	9	true
114791	2562075390625	6383351953125	15	true	0	false	2	true
114790	2580155078125	6496408203125	12	true	0	false	2	true
114785	7110431640625	5555774609375	23	true	0	false	0	false
114784	61479423828125	562426328125	25	true	1	true	3	true
114783	445744580078125	5531147265625	13	true	0	false	4	true
114782	48803974609375	566266328125	14	true	0	false	2	true
114781	6468158203125	5691640234375	19	true	0	false	2	true
114780	7268337890625	5652069140625	21	true	1	true	1	true
114779	98953115234375	5832559765625	13	true	0	false	1	true
114774	380404248046875	5648473828125	19	true	0	false	2	true
114771	605237646484375	57878671875	13	true	0	false	6	true
114769	811380908203125	5405016796875	22	true	0	false	1	true
114766	709430224609375	5407232421875	18	true	0	false	3	true
114764	394349365234375	54165359375	13	true	1	true	0	false
114762	704393798828125	5726305078125	17	true	1	true	1	true
114760	60147734375	5462034375	19	true	0	false	2	true
114757	3773746875	768812421875	9	true	0	false	5	true
114754	738915771484375	58667546875	16	true	0	false	8	true
114750	9097736328125	5382596875	16	true	1	true	1	true
114749	3535442578125	691546171875	13	true	2	true	5	true
114747	121794072265625	5716885546875	13	true	0	false	3	true
114746	132552939453125	5843721875	18	true	0	false	0	false
114743	89660830078125	5580556640625	28	true	0	false	1	true
114742	901738671875	56918515625	19	true	0	false	2	true
114740	8081181640625	5756761328125	21	true	0	false	1	true
114737	151702548828125	598513203125	19	true	0	false	3	true
114736	14489787109375	6083633203125	14	true	0	false	3	true
114732	3512716796875	734336640625	13	true	0	false	7	true
114730	26516900390625	63460859375	14	true	0	false	1	true
114728	3153371826171870	533377265625	18	true	0	false	1	true
114727	3758044140625	702939765625	15	true	0	false	4	true
114726	3759634375	71265484375	13	true	0	false	7	true
114725	36784578125	692456171875	17	true	0	false	7	true
114720	3585206298828120	622453828125	18	true	1	true	4	true
114718	2263898046875	67863078125	19	true	0	false	6	true
114716	23261287109375	5934406640625	15	true	0	false	1	true
114715	393629453125	6517458203125	17	true	0	false	6	true
114714	40130390625	6502819140625	20	true	0	false	5	true
114712	3897679296875	6463790234375	22	true	1	true	4	true
114711	38209828125	66001515625	18	true	0	false	7	true
114710	3904551171875	66225734375	16	true	0	false	2	true
114704	23873392578125	58290765625	17	true	0	false	3	true
114703	4010885546875	687555703125	6	true	1	true	9	true
114702	4093158203125	680843359375	17	true	0	false	3	true
114700	415323515625	659694140625	15	true	0	false	4	true
114699	418610390625	68774234375	13	true	0	false	6	true
114697	40192.5	6694265625	14	true	0	false	3	true
114692	37871546875	671758984375	9	true	0	false	6	true
114690	3912980078125	694772265625	13	true	1	true	8	true
114689	3793846875	683337265625	14	true	0	false	5	true
114687	4220487109375	677273671875	10	true	0	false	6	true
114686	4308346875	6811209375	11	true	1	true	4	true
114682	2292605712890620	78989921875	6	true	0	false	11	true
114678	23538431640625	624972265625	19	true	0	false	2	true
114677	355862890625	661712421875	22	true	0	false	0	false
114672	124220947265625	588342265625	17	true	0	false	0	false
114670	28209748046875	6987596875	18	true	0	false	1	true
114669	4144220703125	6424899609375	15	true	0	false	5	true
114668	4077537890625	6404551953125	14	true	0	false	7	true
114667	31588056640625	611876328125	17	true	0	false	6	true
114666	306981953125	615463125	25	true	2	true	0	false
114663	28787892578125	62972546875	20	true	0	false	4	true
114662	28363099609375	6179479296875	25	true	0	false	5	true
114661	29436634765625	6196152734375	19	true	0	false	1	true
114658	287886953125	64236015625	17	true	0	false	2	true
114657	29907056640625	6364978125	14	true	1	true	3	true
114656	29520478515625	6433439453125	10	true	0	false	7	true
114653	2963579296875	608945390625	14	true	0	false	1	true
114652	28804384765625	6051735546875	18	true	0	false	2	true
114645	1718003515625	5878508984375	15	true	1	true	2	true
114638	26614123046875	611668203125	14	true	0	false	0	false
114636	24616380859375	61639921875	17	true	1	true	1	true
114634	22113505859375	591591484375	17	true	0	false	3	true
114632	154223134765625	6152882421875	9	true	0	false	2	true
114631	6725652465820310	5013323828125	22	true	0	false	3	true
114630	1564343505859370	5065382421875	12	true	0	false	5	true
114626	156108125	5838790625	14	true	0	false	3	true
114623	3615698828125	623790078125	13	true	0	false	4	true
114622	3494397265625	640201328125	13	true	0	false	3	true
114621	4012399609375	6301112890625	13	true	0	false	5	true
114620	38234640625	628025078125	12	true	0	false	3	true
114615	3677484375	778797890625	7	true	1	true	8	true
114614	373652578125	7836209375	7	true	0	false	11	true
114610	3725724609375	79207578125	8	true	0	false	12	true
114609	29811783203125	66800734375	12	true	0	false	6	true
114607	26769451171875	671018203125	12	true	1	true	6	true
114604	3803640234375	730525234375	12	true	0	false	3	true
114602	24738591796875	5953823046875	10	true	0	false	4	true
114596	3228824609375	6463288671875	15	true	0	false	4	true
114594	431559921875	69695.75	10	true	1	true	10	true
114592	28939052734375	54352953125	20	true	0	false	2	true
114590	3652578515625	6437260546875	12	true	0	false	1	true
114589	326660302734375	5166210546875	16	true	0	false	2	true
114586	27246064453125	598843203125	18	true	0	false	2	true
114583	3277091796875	6157319921875	15	true	0	false	2	true
114582	3408366796875	620690625	9	true	0	false	3	true
114580	32680142578125	630041875	14	true	0	false	3	true
114576	21033591796875	59410125	24	true	0	false	2	true
114574	40970.5	700326171875	4	true	0	false	6	true
114572	8268271484375	52437140625	16	true	0	false	0	false
114571	2759058837890620	4860655859375	22	true	0	false	0	false
114570	22355615234375	476316015625	13	true	0	false	3	true
114568	1.21403e+16	4808073046875	14	true	0	false	4	true
114567	1.86807e+16	4864457421875	19	true	0	false	1	true
114566	210241845703125	493011015625	18	true	1	true	0	false
114563	105818251953125	55990734375	16	true	0	false	3	true
114560	2931473388671870	4985781640625	16	true	0	false	1	true
114556	24429578125	6057191796875	15	true	0	false	3	true
114555	2933167578125	5865005859375	11	true	0	false	1	true
114552	384351484375	747220078125	7	true	1	true	9	true
114551	1171055859375	557193125	10	true	0	false	2	true
114550	11007783203125	5451948046875	12	true	0	false	1	true
114546	7560357421875	5149630859375	15	true	0	false	1	true
114544	2672744140625	6243929296875	15	true	0	false	4	true
114542	142622666015625	57126296875	12	true	0	false	2	true
114541	27417380859375	5839198828125	19	true	1	true	2	true
114540	2601261328125	5912576953125	15	true	0	false	2	true
114538	2551534375	5837081640625	20	true	0	false	0	false
114535	1.00981e+16	4526253515625	12	true	0	false	2	true
114534	238609326171875	4517923046875	14	true	0	false	2	true
114532	2.02164e+16	4587651171875	21	true	0	false	1	true
114529	2250855859375	57589734375	21	true	0	false	2	true
114526	18378205078125	5837654296875	13	true	0	false	3	true
114525	379503515625	609483515625	9	true	0	false	4	true
114523	35475078125	5919816796875	11	true	0	false	1	true
114522	3478146875	6013780078125	11	true	1	true	1	true
114521	3714884375	5859201953125	16	true	0	false	0	false
114519	343631953125	57899171875	13	true	0	false	4	true
114518	326734765625	589410546875	9	true	0	false	20	true
114512	20766185546875	582399453125	14	true	0	false	1	true
114508	5405626953125	512940234375	15	true	0	false	2	true
114507	27722107421875	5679136328125	17	true	0	false	0	false
114506	29064361328125	5678922265625	9	true	0	false	3	true
114505	306318125	5716807421875	14	true	0	false	3	true
114501	4073309375	755948828125	6	true	0	false	7	true
114500	3926725390625	75921609375	27	true	1	true	7	true
114497	4354937109375	721459453125	4	true	1	true	4	true
114496	4263303125	709225390625	9	true	1	true	2	true
114494	446851953125	71804109375	11	true	1	true	7	true
114492	425163203125	735571640625	4	true	0	false	10	true
114491	408639921875	71904609375	7	true	0	false	5	true
114490	3971563671875	7394778125	11	true	0	false	16	true
114488	393485546875	71708078125	11	true	0	false	5	true
114487	4475255859375	69915046875	4	true	0	false	9	true
114484	419898203125	745434453125	6	true	0	false	11	true
114478	367813359375	605608984375	16	true	0	false	4	true
114477	12739943359375	5509310546875	19	true	0	false	0	false
114474	3201162109375	6024823828125	14	true	0	false	3	true
114473	5593717041015620	4396499609375	18	true	0	false	2	true
114470	121114404296875	5377891796875	11	true	0	false	1	true
114468	10194515625	5336379296875	16	true	0	false	2	true
114466	31430654296875	5890865234375	15	true	0	false	1	true
114463	39443515625	603753671875	10	true	0	false	5	true
114462	4023828515625	6125298046875	14	true	0	false	3	true
114459	420386875	61441703125	12	true	0	false	3	true
114458	432632890625	6233843359375	10	true	1	true	6	true
114457	430525078125	527598984375	14	true	0	false	3	true
114456	445163828125	531878125	13	true	0	false	2	true
114453	420628515625	5880275390625	14	true	0	false	1	true
114452	413803671875	5925894140625	12	true	0	false	2	true
114451	4408293359375	56789390625	11	true	0	false	0	false
114450	4539702734375	5606830859375	12	true	0	false	1	true
114449	4177034375	54544125	11	true	0	false	2	true
114448	4231152734375	5323103125	12	true	0	false	5	true
114446	46361890625	5527026953125	11	true	0	false	4	true
114444	4422496484375	576330234375	10	true	0	false	2	true
114442	41423578125	55903515625	10	true	0	false	3	true
114441	4442532421875	6108576953125	12	true	0	false	4	true
114440	4309055078125	608765546875	9	true	1	true	7	true
114439	4787069921875	5340919921875	20	true	0	false	1	true
114438	461244375	5371696875	7	true	0	false	1	true
114430	3625864013671870	4778508984375	14	true	0	false	3	true
114424	4645774609375	5686990625	7	true	0	false	4	true
114423	426291328125	6345242578125	11	true	0	false	5	true
114420	3553584765625	5779413671875	14	true	0	false	1	true
114417	436381484375	59320734375	10	true	0	false	3	true
114416	4449138671875	6002686328125	15	true	0	false	6	true
114412	3972159765625	56280953125	16	true	0	false	1	true
114409	442172578125	66164578125	8	true	0	false	1	true
114408	452121796875	6560471875	10	true	0	false	6	true
114405	19400984375	5765562109375	18	true	0	false	1	true
114403	3987909912109370	5043826953125	14	true	1	true	1	true
114400	382785625	55625453125	12	true	0	false	0	false
114399	4842536328125	5524180078125	12	true	0	false	5	true
114398	4955629296875	5491985546875	10	true	0	false	3	true
114395	465241328125	5159220703125	16	true	0	false	0	false
114393	466063359375	5817356640625	20	true	0	false	2	true
114391	3544161328125	5639209375	14	true	0	false	1	true
114390	3630679296875	56813125	13	true	0	false	1	true
114386	52624775390625	4659463671875	11	true	0	false	0	false
114384	466321953125	694005703125	5	true	0	false	7	true
114382	408993515625	532268671875	13	true	0	false	3	true
114380	3574709228515620	4543981640625	14	true	0	false	1	true
114373	3692720703125	5377736328125	14	true	0	false	1	true
114370	1654222265625	564652109375	7	true	0	false	0	false
114368	48154515625	52184515625	16	true	0	false	1	true
114366	4377811328125	5524469140625	15	true	0	false	1	true
114365	476665859375	585143671875	15	true	2	true	3	true
114364	4719507421875	5878222265625	20	true	0	false	2	true
114363	471369921875	616966953125	8	true	0	false	5	true
114362	48167171875	605007421875	7	true	0	false	6	true
114361	46586484375	6017594921875	12	true	0	false	3	true
114360	4536241015625	5846490234375	10	true	0	false	4	true
114355	478200703125	577102578125	17	true	0	false	2	true
114353	44730296875	63291234375	13	true	1	true	5	true
114352	4585018359375	62630921875	28	true	0	false	1	true
114343	486535546875	6316960546875	8	true	1	true	4	true
114342	4731592578125	639848046875	6	true	0	false	5	true
114339	4961865234375	4547979296875	9	true	0	false	2	true
114331	690395849609375	4973055859375	7	true	1	true	1	true
114330	480634521484375	49161703125	16	true	0	false	5	true
114329	282704453125	543947578125	6	true	0	false	1	true
114328	30047255859375	5400537109375	11	true	0	false	4	true
114324	29622416015625	5582182421875	16	true	0	false	1	true
114322	3097276953125	5381014453125	11	true	0	false	2	true
114320	2702951171875	525241875	11	true	1	true	1	true
114319	48748796875	511864765625	11	true	2	true	2	true
114318	471338125	5012185546875	10	true	2	true	3	true
114313	4729548046875	67587234375	15	true	1	true	4	true
114312	47782984375	685243828125	5	true	1	true	8	true
114309	12671177734375	5117016796875	11	true	0	false	1	true
114308	105881455078125	498165546875	9	true	0	false	0	false
114306	94821328125	4829798046875	19	true	0	false	1	true
114304	32581919921875	5687605859375	9	true	0	false	1	true
114302	108972021484375	473534453125	12	true	0	false	0	false
114301	88299814453125	5059867578125	10	true	0	false	0	false
114299	83113818359375	477357421875	14	true	0	false	0	false
114296	121737939453125	484784140625	12	true	0	false	0	false
114294	122335791015625	46032359375	12	true	0	false	0	false
114293	138616630859375	5354394921875	12	true	0	false	2	true
114292	137956015625	5143894140625	9	true	0	false	0	false
114290	146660576171875	548107421875	12	true	1	true	2	true
114288	153463251953125	52921765625	12	true	0	false	1	true
114280	20100732421875	560217734375	5	true	0	false	0	false
114278	454392421875	73693140625	16	true	0	false	4	true
114276	31070955078125	5569393359375	3	true	0	false	4	true
114274	490075390625	681159296875	6	true	1	true	5	true
114273	28822185546875	512841171875	12	true	0	false	0	false
114272	29404123046875	494497421875	14	true	0	false	0	false
114267	27604552734375	500387578125	12	true	0	false	0	false
114266	2578541015625	5106270703125	11	true	0	false	2	true
114262	3953182421875	5376021875	10	true	1	true	0	false
114261	10838001953125	461460859375	14	true	0	false	0	false
114258	141879697265625	497956953125	18	true	0	false	1	true
114253	750235693359375	4487053125	6	true	0	false	0	false
114252	48536220703125	437433515625	13	true	0	false	0	false
114249	731925537109375	480265546875	10	true	0	false	1	true
114248	6254705078125	4827669140625	15	true	0	false	1	true
114244	942455859375	4572149609375	11	true	0	false	0	false
114243	2319694921875	559773671875	7	true	0	false	1	true
114242	24810109375	562313984375	17	true	0	false	1	true
114236	490455546875	6503080859375	4	true	0	false	4	true
114234	2050341015625	5280644921875	13	true	0	false	0	false
114232	4778635546875	661352890625	2	true	0	false	7	true
114231	4899966015625	66844203125	6	true	0	false	11	true
114228	144232861328125	4864342578125	13	true	0	false	1	true
114220	346631640625	5368951171875	9	true	0	false	0	false
114219	4665628125	729204453125	9	true	0	false	4	true
114217	20231455078125	5060405859375	16	true	0	false	3	true
114216	21389046875	51744015625	10	true	0	false	2	true
114214	1971331640625	4990216796875	14	true	0	false	0	false
114211	82360615234375	42585703125	13	true	0	false	1	true
114208	434370234375	75736.25	2	true	0	false	5	true
114207	360123359375	4664051953125	14	true	0	false	1	true
114206	3654226171875	4809226953125	15	true	0	false	0	false
114205	332705625	461877578125	11	true	0	false	0	false
114204	3324461328125	472639921875	17	true	1	true	0	false
114201	390401796875	4749838671875	12	true	0	false	0	false
114200	376512265625	4730451953125	16	true	0	false	1	true
114198	383719375	4889478515625	9	true	0	false	0	false
114196	259255625	5337748828125	9	true	0	false	1	true
114194	31689423828125	4682977734375	15	true	0	false	2	true
114190	3886662109375	5038681640625	9	true	0	false	1	true
114188	40040125	5171578515625	9	true	0	false	3	true
114184	456638359375	4887116015625	8	true	0	false	2	true
114182	3953398046875	5252808984375	14	true	0	false	0	false
114180	91443994140625	4335039453125	10	true	0	false	0	false
114178	4731728515625	714301171875	8	true	1	true	6	true
114176	3707666796875	5262164453125	10	true	0	false	3	true
114175	3097777734375	48181078125	10	true	0	false	0	false
114172	316226171875	4557806640625	10	true	0	false	2	true
114164	16899615234375	5093873828125	5	true	0	false	2	true
114162	3987860546875	57759484375	13	true	0	false	1	true
114160	30598310546875	519918671875	25	true	0	false	0	false
114159	41643765625	488183671875	10	true	0	false	2	true
114158	404725078125	485424375	7	true	0	false	1	true
114154	24986015625	5223421484375	18	true	0	false	1	true
114150	4230348828125	502341171875	5	true	0	false	0	false
114148	487568515625	69516375	6	true	0	false	4	true
114146	4941161328125	5703527734375	10	true	0	false	2	true
114144	3476966796875	452740234375	8	true	0	false	0	false
114142	22770197265625	5159915625	14	true	0	false	3	true
114140	1778058203125	5381521875	15	true	0	false	1	true
114139	4125800390625	463463984375	10	true	0	false	1	true
114138	4042337109375	449759609375	9	true	0	false	1	true
114133	113500234375	4262134765625	11	true	0	false	0	false
114132	107788984375	4423237890625	8	true	0	false	0	false
114128	712442041015625	41129046875	11	true	0	false	1	true
114126	2303440625	5288241796875	6	true	0	false	0	false
114123	87653955078125	3752573828125	11	true	0	false	1	true
114122	18219658203125	3780271484375	12	true	0	false	1	true
114119	349431484375	493639921875	10	true	0	false	0	false
114118	3371173828125	5142620703125	7	true	0	false	1	true
114117	3180304296875	50558296875	12	true	0	false	0	false
114116	32038544921875	521505234375	5	true	0	false	2	true
114112	9833381958007810	3614565625	11	true	0	false	3	true
114109	1.96133e+16	41821328125	10	true	0	false	2	true
114108	1561814697265620	4310614453125	13	true	0	false	2	true
114106	3624481201171870	418863125	13	true	0	false	3	true
114104	1034636474609370	3964422265625	5	true	0	false	1	true
114100	2392516357421870	36520609375	13	true	1	true	0	false
114099	3719000244140620	4070443359375	11	true	0	false	2	true
114095	4880609765625	4845200390625	8	true	0	false	1	true
114094	48715828125	4958226171875	12	true	0	false	4	true
114091	3035049609375	464304765625	9	true	0	false	1	true
114090	290588125	476896484375	7	true	0	false	1	true
114086	344376513671875	368367578125	10	true	1	true	1	true
114085	4861786328125	4533511328125	18	true	0	false	0	false
114084	4808456640625	46404515625	10	true	0	false	1	true
114083	423061015625	442326796875	11	true	0	false	1	true
114082	4353212109375	4322957421875	10	true	0	false	2	true
114081	4470753515625	452550078125	14	true	0	false	0	false
114080	43439625	46078265625	12	true	0	false	1	true
114078	458535234375	4547794140625	6	true	0	false	2	true
114070	4737244921875	43732734375	10	true	0	false	3	true
114068	3868918212890620	3820400390625	13	true	0	false	0	false
114067	153492763671875	45707640625	12	true	0	false	0	false
114066	139065888671875	4578396484375	12	true	0	false	0	false
114065	161416142578125	4427459375	3	true	0	false	0	false
114064	1712228125	45822.75	11	true	0	false	0	false
114063	133433134765625	445463359375	9	true	0	false	1	true
114056	24122380859375	5408987890625	9	true	0	false	0	false
114055	4334143359375	479110546875	14	true	0	false	3	true
114052	4077658203125	776647421875	3	true	0	false	7	true
114050	17967625	47965546875	9	true	0	false	0	false
114047	2125503125	4825552734375	7	true	0	false	4	true
114046	2290246484375	474818046875	8	true	0	false	0	false
114045	20730236328125	4656468359375	10	true	0	false	1	true
114044	196558515625	4774558203125	8	true	0	false	1	true
114038	18498748046875	493547578125	9	true	0	false	1	true
114036	97858466796875	41792390625	9	true	0	false	1	true
114034	1864558984375	44888890625	13	true	1	true	0	false
114032	59916455078125	419046328125	12	true	0	false	0	false
114030	4117490234375	786177734375	1	true	1	true	8	true
114028	605461376953125	4046120703125	10	true	0	false	1	true
114026	4521546875	42666328125	8	true	0	false	0	false
114024	31790603515625	440518359375	9	true	0	false	0	false
114023	4739530078125	41752140625	8	true	0	false	2	true
114021	4337069921875	77549390625	5	true	0	false	5	true
114020	4204712890625	773599921875	32	true	1	true	4	true
114017	26538859375	4790153515625	12	true	0	false	0	false
114014	125142607421875	415035546875	7	true	0	false	1	true
114013	4716498828125	3860857421875	12	true	0	false	1	true
114012	4681984375	3929869140625	19	true	0	false	1	true
114010	48839859375	4009584765625	11	true	0	false	2	true
114008	4798402734375	3698961328125	11	true	0	false	0	false
114005	12507228515625	393020703125	8	true	0	false	0	false
114004	10264951171875	3883645703125	7	true	0	false	1	true
114001	2025715234375	4490326171875	7	true	1	true	1	true
113999	2437720703125	49602921875	6	true	0	false	2	true
113997	3896196044921870	3342870703125	9	true	0	false	0	false
113996	2089886474609370	3357307421875	4	true	0	false	9	true
113993	87869013671875	40389640625	10	true	0	false	1	true
113990	549883203125	32033544921875	8	true	0	false	1	true
113984	378052890625	4400061328125	12	true	0	false	0	false
113983	3709586328125	4171209375	9	true	0	false	6	true
113982	372006875	4045861328125	10	true	0	false	3	true
113979	858163671875	35846375	9	true	0	false	0	false
113978	75366083984375	37305.75	6	true	0	false	1	true
113976	6140734375	38041859375	4	true	0	false	6	true
113974	7810892578125	3441298046875	8	true	0	false	1	true
113970	59549052734375	35298296875	8	true	0	false	0	false
113969	25200640625	4367801953125	7	true	0	false	0	false
113968	2614469921875	45135375	5	true	0	false	0	false
113967	4487991015625	3752553515625	4	true	0	false	1	true
113961	4346748828125	41786171875	11	true	0	false	1	true
113958	27284296875	4313819921875	6	true	0	false	0	false
113955	458063828125	3461481640625	9	true	0	false	1	true
113954	476377109375	332968828125	5	true	0	false	0	false
113952	4579543359375	36170.25	7	true	0	false	1	true
113951	48079625	289904140625	5	true	0	false	0	false
113950	4700603125	30442953125	6	true	0	false	0	false
113945	2211355078125	4506223828125	8	true	0	false	0	false
113944	2463931640625	45842625	7	true	0	false	0	false
113940	4404965234375	3962980078125	8	true	0	false	1	true
113938	111404052734375	35264765625	10	true	0	false	0	false
113937	30828724609375	411316484375	12	true	0	false	0	false
113936	332279921875	4183392578125	10	true	0	false	0	false
113934	359724375	4318959765625	8	true	0	false	0	false
113930	31918705078125	3885214453125	11	true	0	false	0	false
113928	49256890625	3163953125	10	true	0	false	0	false
113926	141560244140625	380728203125	8	true	0	false	0	false
113925	2806585546875	397973359375	3	true	1	true	0	false
113924	30204048828125	392093828125	9	true	0	false	0	false
113922	28980853515625	381925390625	7	true	0	false	0	false
113917	3482033984375	4070388671875	7	true	0	false	0	false
113914	26634046875	3693519921875	5	true	0	false	0	false
113913	41272390625	4187782421875	5	true	0	false	3	true
113910	23996263671875	41403796875	11	true	0	false	0	false
113908	32301169921875	377627890625	8	true	0	false	0	false
113906	4909334765625	3579219140625	18	true	0	false	1	true
113905	1656680859375	393222109375	7	true	0	false	0	false
113904	154903134765625	4140246875	10	true	0	false	1	true
113900	3856074609375	409343515625	8	true	0	false	1	true
113899	4924916015625	29600072265625	12	true	0	false	0	false
113898	66906513671875	27614431640625	5	true	0	false	0	false
113896	106736728515625	32399876953125	10	true	0	false	0	false
113894	739025244140625	30056986328125	7	true	0	false	0	false
113890	149164833984375	430714765625	10	true	0	false	0	false
113888	9086	3233248828125	6	true	0	false	0	false
113884	2294864453125	3963726953125	13	true	0	false	0	false
113883	1042960205078120	24344734375	6	true	0	false	23	true
113882	259741943359375	26364.25	5	true	0	false	0	false
113880	1.88638e+16	28946828125	9	true	0	false	0	false
113878	3950371826171870	26098572265625	10	true	0	false	0	false
113877	4154740625	3793641796875	10	true	0	false	0	false
113876	4086428125	3963487890625	7	true	0	false	1	true
113872	4018478271484370	2826746875	8	true	0	false	0	false
113869	129358173828125	3646487109375	10	true	0	false	0	false
113868	135080751953125	345928984375	7	true	0	false	0	false
113865	19544970703125	4335861328125	5	true	1	true	0	false
113864	21339431640625	427777890625	5	true	0	false	0	false
113861	17785830078125	37465421875	11	true	0	false	0	false
113860	2026761328125	402446953125	2	true	0	false	0	false
113857	17026556640625	4200459765625	10	true	0	false	0	false
113856	1804824609375	4141913671875	9	true	0	false	6	true
113852	47786734375	7498396875	18	true	0	false	3	true
113850	4154703515625	3556330078125	7	true	0	false	1	true
113848	3797607421875	3835936328125	3	true	0	false	0	false
113846	423214765625	3192944140625	5	true	0	false	2	true
113844	377034765625	3561721484375	9	true	0	false	1	true
113843	1448672265625	3682818359375	11	true	0	false	0	false
113840	2430855859375	3712135546875	8	true	0	false	0	false
113839	3403772265625	37712.5	6	true	0	false	0	false
113836	554876513671875	250774453125	7	true	0	false	0	false
113835	323295625	3523771484375	5	true	0	false	5	true
113834	3376568359375	331885625	5	true	0	false	0	false
113831	17520353515625	31151361328125	4	true	0	false	6	true
113830	19180390625	3356594140625	5	true	0	false	0	false
113828	1645046875	3276795703125	4	true	0	false	4	true
113824	130613642578125	32353771484375	2	true	0	false	0	false
113822	361456875	31950845703125	8	true	0	false	0	false
113821	21590435546875	3724133203125	5	true	0	false	0	false
113819	8964615234375	2644733203125	9	true	0	false	3	true
113817	419104609375	33306890625	12	true	0	false	1	true
113816	3966830859375	334255078125	4	true	0	false	1	true
113813	1.43131e+16	21934970703125	4	true	0	false	0	false
113812	1.71888e+16	2001866796875	8	true	0	false	6	true
113810	4900851953125	27091181640625	7	true	0	false	1	true
113808	285797802734375	212884375	4	true	0	false	9	true
113806	2809881103515620	23233765625	6	true	0	false	3	true
113804	330039375	29842345703125	6	true	0	false	1	true
113801	407267734375	30744013671875	7	true	0	false	0	false
113798	35663046875	3900655859375	9	true	0	false	2	true
113797	436508828125	28720203125	5	true	0	false	0	false
113794	4247423828125	19217642578125	4	true	0	false	0	false
113792	418467265625	28149369140625	3	true	0	false	0	false
113791	23510052734375	33407421875	7	true	0	false	0	false
113790	22008771484375	32804625	6	true	0	false	0	false
113788	2267244140625	3504522265625	6	true	0	false	0	false
113784	105024423828125	251560390625	2	true	0	false	0	false
113783	82761201171875	2293644921875	4	true	0	false	1	true
113782	94795205078125	2121331640625	6	true	0	false	7	true
113776	3874516015625	29913498046875	5	true	0	false	0	false
113774	263759296875	3391750390625	7	true	0	false	0	false
113773	117098857421875	209905625	3	true	0	false	1	true
113770	544863720703125	21532712890625	2	true	0	false	0	false
113768	1181106201171870	168952890625	23	true	1	true	0	false
113767	20348673828125	24707322265625	7	true	0	false	1	true
113766	21889501953125	26362826171875	2	true	12	true	0	false
113765	2311060546875	274291953125	5	true	0	false	0	false
113762	2016066796875	28515015625	8	true	0	false	0	false
113759	4572324609375	23754955078125	1	true	0	false	0	false
113758	435723984375	22494876953125	5	true	0	false	1	true
113756	431498828125	25288947265625	7	true	0	false	0	false
113752	30747841796875	290827578125	9	true	0	false	1	true
113751	1610626953125	244147109375	3	true	0	false	0	false
113750	17649357421875	27036837890625	2	true	0	false	0	false
113747	3031105078125	32299162109375	5	true	0	false	0	false
113746	29341228515625	3357197265625	6	true	0	false	0	false
113742	24501216796875	31697205078125	8	true	0	false	0	false
113740	36755546875	281402734375	2	true	0	false	0	false
113738	22799306640625	2441621875	3	true	0	false	0	false
113737	17779669921875	2310928125	4	true	0	false	0	false
113734	2875788671875	306864609375	3	true	0	false	1	true
113733	28780998046875	25673607421875	3	true	0	false	0	false
113732	26969232421875	23856916015625	4	true	0	false	3	true
113730	31343263671875	23859501953125	3	true	0	false	0	false
113727	3649009765625	19487302734375	3	true	0	false	0	false
113726	3806031640625	21553638671875	6	true	0	false	0	false
113724	4044088671875	23710349609375	3	true	0	false	0	false
113721	22603447265625	20886615234375	3	true	0	false	0	false
113718	35480796875	24310107421875	3	true	0	false	0	false
113716	14283888671875	201095234375	4	true	0	false	0	false
113714	256392265625	29139623046875	3	true	0	false	0	false
113712	457638203125	210760859375	4	true	1	true	0	false
113710	107763583984375	16568064453125	5	true	0	false	0	false
113708	2550780859375	1965894140625	4	true	0	false	2	true
113706	807080712890625	17024001953125	18	true	1	true	0	false
113700	2578303955078120	123413828125	4	true	0	false	0	false
113698	1804794921875	191641953125	10	true	1	true	0	false
113697	35335109375	160804892578125	2	true	0	false	0	false
113696	3865795703125	16686880859375	2	true	0	false	0	false
113691	4092442321777340	633444921875	7	true	1	true	0	false
113690	1.31248e+16	77679521484375	8	true	1	true	0	false
113686	432743359375	17348796875	4	true	0	false	0	false
113684	26012189453125	143226640625	2	true	0	false	0	false
113683	473054296875	17673720703125	11	true	1	true	0	false
113680	30123197265625	162637724609375	3	true	0	false	0	false
113678	4469268359375	134518466796875	14	true	0	false	1	true
113676	19077166015625	123343583984375	1	true	0	false	0	false
113674	396773828125	107396455078125	1	true	0	false	0	false
113673	25989486328125	93199580078125	1	true	0	false	0	false
113671	2728882421875	61351162109375	2	true	0	false	0	false
113668	107682421875	85984931640625	4	true	0	false	0	false
113667	337172900390625	39101083984375	12	true	0	false	0	false
113666	458541845703125	5837255859375	6	true	0	false	0	false
113662	3076268359375	1143004296875	2	true	0	false	0	false
113660	78196005859375	3796670166015620	2	true	0	false	0	false
113658	338018671875	757144970703125	1	true	0	false	0	false
113657	115804853515625	3491220458984370	0	false	0	false	11	true
113656	126563447265625	2098385498046870	14	true	1	true	0	false
113652	433438125	384998046875	18	true	0	false	0	false
113650	383529140625	417154296875	7	true	0	false	0	false
113648	472305078125	3075119140625	18	true	0	false	0	false
113646	17341216796875	9314407958984370	10	true	0	false	0	false
