# Supplementary material for: A Novel Liquid Biopsy Method Based on Specific Combinations of Vesicular Markers Allows Us to Discriminate Prostate Cancer from Hyperplasia
Source: Cells. 2024 Jul 31;13(15):1286. doi: 10.3390/cells13151286 (PMC11311686; doi:10.3390/cells13151286)
Supplement: Supplementary file 1 [file cells-13-01286-s001.zip › Dataset S1-Raw data CODI BiliGeCT Prostata/Raw data CODI BiliGeCT Prostata/130223_ErbB3_ALK_PR20-02-1__counting_scatter.xlsx]

## Sheet: 130223_ErbB3_ALK_PR20-02-1__cou
counting parameters
radius (nm)	300
bin width (nm)	20
locs in bin threshold	1
active channels
channel name	channel reference	min	max
Channel 0	ch0	1	10000000
Channel 1	ch1	1	10000000
Channel 2	ch2	1	10000000
clusters are positive for a channel if their counts fall within min (inclusive) and max (exclusive) for that channel
	population phenotypes	number of clusters
triple positive	Channel 0, Channel 1, Channel 2	92
double positive	Channel 0, Channel 1	48
double positive	Channel 0, Channel 2	406
double positive	Channel 1, Channel 2	20
single positive	Channel 0	87
single positive	Channel 1	9
single positive	Channel 2	151
	total positive clusters	813
10 clusters were negative for every channel
all positive clusters are listed here
columns show counts and positivity for channels with thresholds switched on
to see the full data including negative clusters please export a csv from the counting histogram rather than the counting scatter plot
cluster id	centroid x (nm)	centroid y (nm)	count for Channel 0	positive for Channel 0	count for Channel 1	positive for Channel 1	count for Channel 2	positive for Channel 2
63797	11099.75	580221015625	1	true	0	false	14	true
63796	11709890625	5796642578125	0	false	0	false	8	true
63794	1190374609375	58609234375	3	true	0	false	8	true
63792	10533591796875	58487.75	3	true	0	false	9	true
63790	124990732421875	591821640625	2	true	0	false	17	true
63789	16602853515625	6136125390625	7	true	0	false	2	true
63788	157266796875	6118270703125	2	true	0	false	6	true
63786	9244953125	5803770703125	4	true	0	false	5	true
63785	1602861328125	60135859375	4	true	0	false	5	true
63784	15344291015625	5823480078125	3	true	0	false	7	true
63781	16706060546875	569609375	2	true	0	false	25	true
63780	153813310546875	559087109375	5	true	2	true	5	true
63779	1388765625	57213890625	8	true	0	false	0	false
63778	141299287109375	5836330078125	15	true	0	false	1	true
63772	79466767578125	579953125	6	true	0	false	16	true
63771	121997197265625	5619236328125	4	true	0	false	5	true
63770	125648125	571645625	7	true	0	false	5	true
63769	61973134765625	5930680859375	1	true	1	true	11	true
63768	61973330078125	5996641796875	2	true	0	false	14	true
63762	761700244140625	5653340625	7	true	0	false	1	true
63761	62722744140625	6220451171875	5	true	0	false	4	true
63760	803544775390625	61364671875	3	true	1	true	8	true
63758	17699333984375	6083033984375	11	true	0	false	0	false
63757	32201337890625	6195189453125	3	true	0	false	2	true
63756	465103271484375	6089184375	2	true	0	false	16	true
63749	1420309765625	6174327734375	1	true	0	false	9	true
63748	144559619140625	625843671875	1	true	0	false	9	true
63747	121572890625	663199921875	5	true	1	true	1	true
63746	1248965234375	6662496875	2	true	0	false	11	true
63744	145639580078125	63559578125	2	true	0	false	5	true
63743	12814296875	6326584765625	0	false	1	true	16	true
63742	123689140625	6436433984375	8	true	0	false	7	true
63738	39599140625	5932085546875	10	true	0	false	0	false
63737	31687080078125	6224711328125	6	true	0	false	40	true
63736	31529404296875	6231217578125	6	true	0	false	36	true
63733	21049341796875	591158046875	10	true	0	false	0	false
63732	21401126953125	59113296875	5	true	10	true	5	true
63730	21721345703125	58760671875	18	true	0	false	8	true
63729	3385853125	5596059375	12	true	0	false	0	false
63728	3419645703125	570878671875	4	true	1	true	13	true
63727	3683228515625	536426484375	4	true	1	true	25	true
63726	366569921875	5298723046875	11	true	0	false	1	true
63724	3315512890625	629235703125	2	true	0	false	8	true
63722	218527734375	580928984375	2	true	0	false	24	true
63719	359893125	5363940625	2	true	20	true	0	false
63718	3583526171875	5421916015625	1	true	0	false	10	true
63717	17066162109375	65538578125	2	true	0	false	8	true
63716	158708310546875	64256125	1	true	0	false	4	true
63715	9017255859375	5512612890625	1	true	0	false	12	true
63714	10538572265625	5556429296875	1	true	0	false	9	true
63711	2246115234375	6314945703125	1	true	0	false	15	true
63710	2362703515625	6367508984375	5	true	0	false	13	true
63707	3134189453125	5733869921875	0	false	9	true	9	true
63706	322268984375	57871046875	3	true	0	false	3	true
63703	29235880859375	5592433203125	4	true	0	false	16	true
63702	2880590234375	56028828125	3	true	0	false	10	true
63700	3618938671875	5273634765625	13	true	0	false	0	false
63699	19631447265625	5808792578125	1	true	0	false	5	true
63698	20118591796875	5873433203125	6	true	1	true	4	true
63696	32067861328125	55649671875	0	false	0	false	4	true
63694	1870595703125	6489234765625	0	false	0	false	4	true
63692	2127195703125	6215910546875	3	true	0	false	7	true
63690	2272010546875	6512877734375	10	true	0	false	1	true
63689	3136391796875	60921953125	5	true	0	false	1	true
63687	2359493359375	5532642578125	14	true	0	false	0	false
63686	23109162109375	5461474609375	0	false	0	false	11	true
63685	30893.75	5898292578125	3	true	0	false	2	true
63684	296409453125	6060008984375	2	true	0	false	10	true
63682	24288330078125	5609955078125	4	true	0	false	9	true
63676	3495200390625	5233678515625	4	true	0	false	8	true
63673	25981814453125	621338828125	5	true	0	false	7	true
63672	26798900390625	6340940234375	7	true	1	true	1	true
63670	3153609765625	60061.5	1	true	0	false	12	true
63668	2891439453125	6265135546875	7	true	0	false	1	true
63662	27022017578125	5620447265625	2	true	0	false	2	true
63660	28045583984375	5328169140625	0	false	0	false	12	true
63655	27294.75	6523790625	8	true	1	true	0	false
63654	26114939453125	6469790234375	4	true	0	false	5	true
63651	25094138671875	5450496875	1	true	0	false	13	true
63650	246841640625	534814765625	5	true	0	false	6	true
63646	326770390625	6446766796875	4	true	0	false	2	true
63639	3574818359375	5975939453125	13	true	0	false	2	true
63638	357442734375	58399890625	9	true	0	false	0	false
63637	3636115234375	6057105859375	3	true	0	false	8	true
63635	35247546875	630891484375	5	true	0	false	3	true
63634	3392000390625	61169171875	4	true	0	false	0	false
63633	27867234375	67335671875	7	true	0	false	1	true
63632	27525998046875	664779921875	1	true	0	false	7	true
63631	154306904296875	681524921875	12	true	0	false	2	true
63624	29258404296875	655088125	1	true	0	false	0	false
63623	2224590234375	67505984375	11	true	1	true	3	true
63622	212093671875	66931359375	1	true	0	false	16	true
63619	18844740234375	675046953125	4	true	0	false	6	true
63618	1966342578125	668850390625	3	true	0	false	8	true
63616	22037509765625	68646109375	2	true	1	true	6	true
63615	26100939453125	684032421875	12	true	1	true	39	true
63614	26642337890625	68773109375	4	true	0	false	9	true
63608	248438046875	6830571875	0	false	0	false	12	true
63607	82778720703125	5345690625	3	true	0	false	0	false
63606	102238984375	5195232421875	1	true	0	false	7	true
63604	3033663671875	560875078125	0	false	0	false	6	true
63603	20549220703125	64114953125	1	true	0	false	10	true
63600	21233560546875	698638828125	3	true	0	false	13	true
63597	2360626953125	66978171875	3	true	3	true	11	true
63594	387726875	6200905078125	3	true	0	false	3	true
63584	257899765625	596347890625	1	true	0	false	7	true
63582	17982759765625	587009765625	0	false	0	false	8	true
63581	1.19105e+16	5313423046875	0	false	42	true	22	true
63580	6808978271484370	5279922265625	10	true	1	true	1	true
63577	476222900390625	5506440234375	0	false	18	true	9	true
63576	445175341796875	5540576953125	0	false	16	true	7	true
63575	2532004638671870	5319744921875	0	false	0	false	8	true
63574	3711178466796870	54382.25	3	true	0	false	13	true
63572	340264697265625	5282077734375	1	true	7	true	0	false
63567	565726318359375	548898359375	1	true	0	false	8	true
63563	31081677734375	4679972265625	1	true	0	false	7	true
63562	30929859375	4728645703125	2	true	0	false	11	true
63561	1.83627e+16	544290859375	0	false	0	false	8	true
63560	1.32763e+16	550547578125	4	true	0	false	10	true
63559	3146063671875	536068984375	10	true	0	false	9	true
63558	32207455078125	5349652734375	1	true	0	false	9	true
63555	29645658203125	469875234375	2	true	4	true	7	true
63554	2961323046875	4576801953125	3	true	9	true	0	false
63549	28481224609375	50827765625	4	true	0	false	10	true
63544	322122705078125	5757319921875	2	true	0	false	4	true
63543	2839487109375	5944103515625	5	true	0	false	5	true
63542	27060015625	6057208203125	3	true	0	false	6	true
63541	27194166015625	4571534375	2	true	0	false	4	true
63535	2956458984375	4879034765625	5	true	0	false	0	false
63534	30536505859375	4964669921875	3	true	0	false	8	true
63530	32416197265625	49234515625	1	true	0	false	7	true
63529	3906215625	6005065625	1	true	0	false	16	true
63528	3923858203125	5949123828125	4	true	0	false	11	true
63526	3985398046875	5990165625	5	true	0	false	11	true
63522	28977111328125	577507421875	0	false	0	false	6	true
63521	3792191796875	5656248046875	3	true	0	false	13	true
63520	37805171875	57625109375	2	true	7	true	1	true
63519	4130957421875	568074375	3	true	0	false	3	true
63518	4006175390625	581727265625	0	false	0	false	14	true
63517	142237587890625	71997328125	14	true	0	false	1	true
63516	140020048828125	709467109375	11	true	2	true	0	false
63509	154183427734375	703602265625	3	true	0	false	11	true
63506	138972392578125	683955078125	3	true	0	false	2	true
63504	18488376953125	7087353125	7	true	0	false	0	false
63502	1648662109375	72752609375	6	true	0	false	7	true
63501	83461640625	518467734375	2	true	27	true	1	true
63500	74495078125	5123628515625	10	true	1	true	3	true
63495	3066927734375	6476253515625	0	false	0	false	10	true
63494	3140053125	660529609375	1	true	1	true	3	true
63493	29524150390625	50076265625	0	false	0	false	9	true
63492	273447705078125	5099868359375	9	true	1	true	4	true
63491	3997258544921870	5098507421875	2	true	0	false	11	true
63487	496938720703125	4794478515625	5	true	1	true	3	true
63486	519330126953125	484902734375	4	true	0	false	7	true
63484	623968017578125	4907441015625	1	true	0	false	5	true
63483	3686796875	657239765625	3	true	0	false	1	true
63482	3619816796875	664606640625	4	true	0	false	12	true
63479	20905619140625	553568203125	3	true	0	false	9	true
63478	20337041015625	5644642578125	5	true	0	false	10	true
63475	23436740234375	728495625	1	true	2	true	20	true
63474	23651185546875	728828671875	1	true	2	true	18	true
63472	217874765625	5590597265625	1	true	0	false	20	true
63470	373400703125	6395958203125	2	true	4	true	0	false
63466	2230601953125	7093771875	1	true	7	true	25	true
63465	2835177734375	635841875	3	true	0	false	0	false
63461	27448392578125	729854921875	4	true	0	false	7	true
63460	267937578125	73021421875	3	true	0	false	9	true
63458	283711953125	72060359375	0	false	0	false	21	true
63457	11656408203125	5260271484375	1	true	0	false	8	true
63456	129548447265625	507319921875	3	true	0	false	0	false
63454	28439740234375	712783828125	16	true	0	false	4	true
63451	298343671875	719386875	4	true	6	true	6	true
63450	2986617578125	704848125	4	true	0	false	9	true
63446	142331240234375	50596296875	3	true	0	false	6	true
63445	28586322265625	73895390625	13	true	0	false	0	false
63444	29200775390625	746981640625	0	false	0	false	14	true
63439	24310765625	751418125	3	true	0	false	18	true
63438	2440254296875	76403.25	1	true	0	false	6	true
63434	18443279296875	625785078125	4	true	0	false	0	false
63433	20783806640625	716725234375	3	true	1	true	0	false
63432	2087062109375	7387878125	2	true	0	false	6	true
63427	2716450390625	4892567578125	7	true	0	false	13	true
63425	2138865234375	52398109375	12	true	1	true	45	true
63424	216037734375	5241913671875	13	true	0	false	49	true
63423	2726734375	76256984375	2	true	0	false	4	true
63422	26519380859375	751465625	5	true	1	true	0	false
63418	21634484375	5171798046875	0	false	0	false	11	true
63417	2421384765625	460818828125	2	true	0	false	19	true
63416	23734484375	46389421875	0	false	0	false	13	true
63414	21278677734375	5114148828125	3	true	0	false	10	true
63412	224720546875	5147184765625	6	true	2	true	4	true
63411	2147102734375	484821015625	13	true	0	false	6	true
63410	21810279296875	473015625	7	true	0	false	0	false
63408	20488568359375	4897677734375	4	true	0	false	8	true
63404	2040430078125	51594375	2	true	0	false	9	true
63402	24148345703125	4761671484375	2	true	0	false	12	true
63400	249346015625	4517081640625	1	true	0	false	6	true
63398	21478505859375	495529609375	1	true	0	false	9	true
63396	22782072265625	4937668359375	3	true	0	false	12	true
63391	25395001953125	78448125	4	true	0	false	13	true
63390	2644601953125	77857.75	2	true	0	false	8	true
63387	2586084765625	495835859375	6	true	0	false	9	true
63386	25629828125	4884802734375	2	true	0	false	15	true
63384	24682068359375	48911765625	0	false	0	false	8	true
63382	25567431640625	5182748828125	1	true	0	false	10	true
63381	18278505859375	4770400390625	2	true	6	true	27	true
63380	1981390869140620	477894296875	3	true	4	true	27	true
63376	8978308715820310	6046571484375	0	false	5	true	1	true
63373	362845390625	700298359375	1	true	0	false	12	true
63372	3553908984375	70159734375	1	true	0	false	10	true
63370	35993703125	691463984375	0	false	0	false	9	true
63368	387455078125	54932421875	6	true	0	false	13	true
63367	3287650390625	689229140625	3	true	0	false	7	true
63366	33320625	682232265625	9	true	1	true	0	false
63365	3424229296875	69739.5	0	false	0	false	5	true
63362	4490186328125	59296671875	7	true	0	false	0	false
63358	1.04158e+16	66077171875	0	false	0	false	7	true
63356	3107501953125	68682078125	1	true	0	false	0	false
63352	19124650390625	5542574609375	5	true	0	false	7	true
63351	156160107421875	751990859375	1	true	0	false	16	true
63350	155613955078125	75054765625	1	true	0	false	17	true
63349	17453630859375	748134375	8	true	0	false	0	false
63347	87296064453125	697570234375	1	true	0	false	12	true
63346	82173486328125	701069375	2	true	0	false	9	true
63345	101467001953125	704395859375	1	true	0	false	4	true
63342	100506171875	731725859375	3	true	0	false	11	true
63340	1967361328125	753629921875	2	true	0	false	12	true
63339	1848465234375	389966171875	1	true	0	false	15	true
63338	201632578125	3922606640625	11	true	0	false	0	false
63337	19016052734375	3991866015625	0	false	0	false	12	true
63334	87940283203125	74853375	0	false	0	false	10	true
63333	607631787109375	732435859375	17	true	0	false	14	true
63332	59932451171875	730655625	16	true	0	false	15	true
63330	611727978515625	735715625	6	true	0	false	10	true
63328	1810767578125	4050572265625	0	false	0	false	13	true
63327	687703271484375	71728015625	1	true	0	false	7	true
63326	89239716796875	7161009375	3	true	0	false	9	true
63324	19740388671875	4165282421875	1	true	0	false	10	true
63323	1817122265625	4310455859375	9	true	0	false	7	true
63322	17528744140625	4282799609375	10	true	1	true	4	true
63320	511812158203125	73063234375	6	true	1	true	1	true
63316	2043809765625	403372890625	1	true	0	false	20	true
63315	127811552734375	73507296875	1	true	0	false	0	false
63310	3874356689453120	732953359375	6	true	1	true	0	false
63308	105610751953125	764768515625	3	true	1	true	7	true
63306	88242861328125	769386171875	1	true	0	false	13	true
63303	1868406640625	456033046875	3	true	0	false	13	true
63302	18105279296875	4577750390625	1	true	0	false	8	true
63300	2033918212890620	73467359375	2	true	0	false	15	true
63298	185363125	378579296875	0	false	0	false	5	true
63296	19166765625	46805671875	14	true	0	false	0	false
63295	194069140625	4366705859375	3	true	0	false	4	true
63294	19984138671875	4447246875	0	false	1	true	11	true
63293	117781884765625	4592735546875	1	true	0	false	14	true
63292	130333349609375	4588828515625	10	true	0	false	0	false
63291	17798013671875	507702578125	15	true	0	false	0	false
63290	17470908203125	514774609375	10	true	0	false	9	true
63287	1182915234375	7166746875	1	true	0	false	9	true
63286	118010166015625	7031609375	5	true	1	true	1	true
63285	17101919921875	3896114453125	1	true	1	true	24	true
63284	16411119140625	3925457421875	2	true	0	false	4	true
63280	17680353515625	3940467578125	1	true	0	false	22	true
63279	2599212951660150	5755001171875	4	true	0	false	0	false
63278	11831298828125	57516171875	4	true	0	false	12	true
63276	1704608203125	5205198828125	5	true	1	true	0	false
63273	1569934765625	51738015625	0	false	0	false	7	true
63267	109451083984375	435648046875	2	true	0	false	7	true
63266	112671826171875	4312934375	1	true	0	false	9	true
63265	1503519140625	4442824609375	0	false	0	false	20	true
63264	146748662109375	4426944921875	6	true	0	false	4	true
63257	17619123046875	5300128125	1	true	0	false	8	true
63256	18397953125	52871765625	7	true	0	false	0	false
63255	16203125	4610713671875	1	true	0	false	0	false
63250	5903232421875	70406.75	5	true	5	true	0	false
63248	157232548828125	49283609375	1	true	0	false	4	true
63246	127529228515625	4782926171875	8	true	0	false	1	true
63240	43342001953125	647810078125	5	true	0	false	3	true
63238	15512029296875	5339904296875	1	true	0	false	4	true
63236	137216064453125	787341953125	5	true	1	true	0	false
63235	21550369140625	38949640625	0	false	0	false	7	true
63231	112084306640625	78139.75	11	true	0	false	4	true
63230	11791568359375	79301125	1	true	8	true	1	true
63223	335718046875	719722734375	5	true	0	false	1	true
63222	34892.25	72448453125	2	true	0	false	8	true
63220	353469609375	736276796875	19	true	0	false	1	true
63219	31706404296875	718254453125	7	true	0	false	5	true
63218	32149966796875	7162109375	1	true	0	false	8	true
63217	3089085546875	73132734375	2	true	0	false	10	true
63216	31908580078125	729922578125	9	true	1	true	0	false
63212	3663332421875	73984328125	1	true	0	false	9	true
63207	713812353515625	68925359375	2	true	0	false	1	true
63206	635608154296875	6837646875	1	true	0	false	7	true
63204	506633154296875	526484921875	1	true	5	true	0	false
63202	8459005859375	672519453125	5	true	0	false	1	true
63200	391026640625	64947796875	4	true	0	false	12	true
63199	3142608154296870	70079015625	2	true	0	false	4	true
63198	3862188232421870	691061875	2	true	0	false	11	true
63196	2202015380859370	6861115625	2	true	0	false	1	true
63193	564399365234375	4007553515625	0	false	0	false	10	true
63192	508176611328125	3899304296875	1	true	0	false	5	true
63188	82301025390625	4082308203125	3	true	0	false	20	true
63187	581074072265625	371601796875	1	true	0	false	10	true
63186	55313095703125	378894453125	5	true	1	true	0	false
63182	359811962890625	38870328125	6	true	0	false	2	true
63180	762463232421875	3878983984375	7	true	0	false	1	true
63179	2388353759765620	4286630859375	0	false	24	true	5	true
63178	1.78e+16	440221171875	2	true	0	false	4	true
63177	295813671875	44020265625	2	true	1	true	11	true
63176	2919916748046870	451616328125	1	true	0	false	13	true
63175	590499365234375	4245862890625	12	true	1	true	12	true
63174	642009375	465267109375	5	true	0	false	0	false
63170	742484228515625	4444539453125	3	true	0	false	12	true
63169	1871787109375	46371328125	2	true	0	false	5	true
63168	1.58588e+16	4567743359375	2	true	6	true	2	true
63167	3292742919921870	4158912109375	10	true	0	false	0	false
63166	3675989501953120	423913984375	1	true	5	true	3	true
63161	9034333984375	48019.25	0	false	0	false	9	true
63160	1029405859375	480880390625	3	true	0	false	1	true
63157	746806494140625	423208359375	3	true	0	false	0	false
63152	91370986328125	427909453125	6	true	0	false	0	false
63146	7780197265625	3692268359375	2	true	0	false	2	true
63143	341503359375	460168046875	2	true	0	false	7	true
63142	3378126953125	4528915625	2	true	0	false	15	true
63141	35383078125	456237265625	3	true	0	false	19	true
63138	361031640625	4509688671875	3	true	0	false	9	true
63136	3481489453125	479629140625	2	true	0	false	5	true
63134	32498673828125	4571580859375	1	true	0	false	1	true
63130	155601455078125	475459140625	3	true	1	true	3	true
63129	42806453125	664255625	3	true	1	true	13	true
63128	432506171875	659144140625	0	false	0	false	25	true
63127	425164453125	675886015625	9	true	0	false	0	false
63123	4271087109375	6401351953125	1	true	0	false	17	true
63122	420526171875	6484137890625	5	true	6	true	8	true
63121	394017890625	68414078125	2	true	0	false	12	true
63120	3925197265625	68141453125	2	true	0	false	9	true
63118	4097767578125	682138125	2	true	0	false	6	true
63117	39060984375	69237	10	true	1	true	0	false
63116	39571609375	69906609375	1	true	0	false	10	true
63107	4277162109375	693263125	1	true	0	false	19	true
63104	70862001953125	6534699609375	4	true	0	false	0	false
63102	125569501953125	76532640625	3	true	1	true	0	false
63099	4900534765625	58344296875	8	true	0	false	1	true
63098	480633359375	5779878515625	0	false	0	false	10	true
63096	48000953125	59266921875	5	true	11	true	15	true
63095	4869135546875	56590625	4	true	0	false	0	false
63092	46633796875	5619450390625	3	true	0	false	0	false
63089	417926708984375	667003515625	2	true	0	false	13	true
63087	237676875	351440078125	0	false	1	true	16	true
63086	22944021484375	3492707421875	3	true	0	false	18	true
63085	21451900390625	3392897265625	1	true	0	false	13	true
63084	21760916015625	344849375	0	false	0	false	6	true
63083	21463748046875	4234583984375	2	true	0	false	40	true
63079	19221626953125	3492529296875	15	true	0	false	31	true
63076	2657401953125	43955015625	0	false	0	false	19	true
63075	22064314453125	363565859375	2	true	0	false	8	true
63074	20767095703125	35744625	1	true	0	false	11	true
63071	21147568359375	3723540234375	2	true	0	false	8	true
63066	37582765625	7269628125	3	true	0	false	12	true
63063	29482130859375	780999140625	1	true	1	true	12	true
63061	21592859375	774620234375	9	true	0	false	23	true
63060	2186016796875	757601796875	1	true	0	false	8	true
63057	2390623046875	3270627734375	4	true	0	false	2	true
63055	3611518359375	438184375	1	true	0	false	6	true
63054	3660763671875	42213.5	2	true	0	false	16	true
63051	10103009765625	4065746875	1	true	0	false	16	true
63050	1091910546875	415362265625	1	true	0	false	18	true
63048	99887314453125	38396453125	4	true	0	false	14	true
63044	19013591796875	780306796875	1	true	7	true	10	true
63042	24976330078125	35864265625	3	true	0	false	1	true
63041	30644994140625	3978846484375	3	true	0	false	14	true
63040	303997734375	3959965625	1	true	0	false	16	true
63038	3305808203125	3984216015625	1	true	0	false	6	true
63036	27082509765625	4064058203125	5	true	1	true	9	true
63035	29630669921875	379146796875	5	true	1	true	3	true
63033	328888125	377373984375	1	true	0	false	3	true
63032	3387584765625	37678125	1	true	0	false	13	true
63030	1052455810546870	71240703125	1	true	0	false	12	true
63029	24067603515625	3777150390625	2	true	0	false	8	true
63023	158969560546875	3734155859375	1	true	0	false	17	true
63022	149060087890625	3736698828125	0	false	0	false	17	true
63020	144739150390625	390876171875	1	true	0	false	16	true
63018	1242765625	3861773828125	4	true	0	false	6	true
63014	6115689697265620	4994091796875	3	true	0	false	9	true
63013	20233005859375	329213359375	0	false	0	false	17	true
63012	20135166015625	3264721875	1	true	0	false	19	true
63009	4227679296875	50026078125	1	true	0	false	13	true
63008	413601640625	4912691796875	2	true	0	false	7	true
63007	486191484375	4418421484375	4	true	5	true	1	true
63006	493839453125	4307531640625	3	true	0	false	21	true
63005	4389351171875	5441759375	7	true	0	false	10	true
63004	4498572265625	533931484375	2	true	0	false	9	true
63002	4297171484375	528507578125	1	true	0	false	5	true
63000	4900637890625	414856328125	1	true	1	true	17	true
62997	4770463671875	4517140234375	0	false	0	false	12	true
62996	46891203125	452589765625	2	true	6	true	5	true
62994	25505537109375	3483471484375	1	true	0	false	18	true
62992	471731484375	4391649609375	0	false	8	true	7	true
62991	4625786328125	521118671875	1	true	0	false	7	true
62990	461853359375	5074369921875	22	true	0	false	1	true
62985	4827371875	481748203125	1	true	1	true	13	true
62984	4607238671875	4820770703125	3	true	6	true	3	true
62979	4851040625	5048682421875	2	true	0	false	1	true
62976	3721219921875	490162578125	14	true	1	true	0	false
62975	3948458203125	4721536328125	1	true	0	false	27	true
62974	3955701171875	470726796875	1	true	0	false	26	true
62973	4021973046875	469323359375	4	true	0	false	11	true
62972	39963484375	4647126953125	0	false	0	false	16	true
62968	40759484375	4596003125	1	true	0	false	11	true
62967	41885078125	4660024609375	5	true	0	false	20	true
62965	405539765625	434111953125	2	true	0	false	6	true
62964	42981671875	43169109375	2	true	1	true	5	true
62963	435560390625	457479296875	1	true	0	false	21	true
62962	4498733984375	4704541015625	1	true	5	true	0	false
62961	4483319921875	4249326953125	5	true	0	false	7	true
62960	4582140234375	41749328125	5	true	0	false	3	true
62958	448910234375	445975234375	0	false	0	false	5	true
62956	459110859375	42816359375	0	false	0	false	5	true
62954	42056875	4482183984375	1	true	0	false	11	true
62948	3293620703125	756439609375	3	true	0	false	6	true
62945	143204931640625	23389029296875	2	true	0	false	8	true
62944	15076146484375	2369055078125	1	true	0	false	11	true
62940	1423906640625	2261255078125	8	true	0	false	9	true
62939	20627833984375	2118712109375	2	true	0	false	18	true
62938	21085416015625	2154984765625	4	true	0	false	8	true
62937	15626513671875	3482627734375	1	true	0	false	14	true
62936	159015888671875	342246484375	8	true	0	false	1	true
62934	15738501953125	23466474609375	4	true	0	false	8	true
62933	1691337109375	24187470703125	3	true	1	true	27	true
62932	17845927734375	238375703125	1	true	0	false	7	true
62928	16837212890625	329709765625	0	false	0	false	11	true
62927	157398212890625	31924802734375	2	true	0	false	12	true
62926	1578498046875	30689052734375	14	true	0	false	2	true
62922	19578306640625	2257059765625	0	false	0	false	15	true
62918	14335638671875	21293138671875	1	true	0	false	0	false
62916	1694960546875	3007542578125	5	true	0	false	9	true
62914	1648924609375	259656875	0	false	5	true	2	true
62910	1439197265625	289521328125	11	true	0	false	3	true
62908	17747482421875	27362919921875	0	false	0	false	10	true
62906	14538314453125	3084515234375	0	false	0	false	4	true
62901	29189810546875	4271364453125	2	true	0	false	7	true
62898	4138259375	4017259375	7	true	1	true	17	true
62897	117435517578125	340658203125	1	true	1	true	6	true
62896	1261453515625	3556630078125	1	true	0	false	9	true
62894	107517216796875	3602009375	2	true	4	true	2	true
62893	85512470703125	351914375	5	true	1	true	0	false
62889	3608680078125	3989598828125	2	true	0	false	6	true
62888	3565490625	387150390625	3	true	1	true	4	true
62886	354694375	4058753125	1	true	0	false	18	true
62885	3768215625	3922262890625	0	false	0	false	7	true
62880	1871248046875	32295625	5	true	0	false	0	false
62879	5814730224609370	76852453125	0	false	14	true	2	true
62878	7977979125976560	76367546875	11	true	0	false	0	false
62875	6344278564453120	38205359375	1	true	1	true	8	true
62874	30682958984375	38670796875	0	false	0	false	8	true
62872	7469547119140620	3967092578125	10	true	0	false	8	true
62870	1546499755859370	386519453125	0	false	0	false	8	true
62868	2693131591796870	3744815234375	1	true	0	false	8	true
62864	385356015625	5120281640625	1	true	0	false	6	true
62860	1808558203125	2938962890625	1	true	0	false	7	true
62857	335356953125	23182482421875	1	true	0	false	9	true
62856	331135625	23043119140625	2	true	0	false	13	true
62854	3360919140625	2380880078125	4	true	1	true	16	true
62852	343788984375	22576775390625	1	true	3	true	53	true
62850	3548508984375	219275234375	1	true	9	true	6	true
62848	358663125	21237173828125	1	true	0	false	8	true
62846	35512734375	23154794921875	0	false	0	false	8	true
62845	3435273828125	27519013671875	1	true	0	false	12	true
62844	3539096875	2661706640625	1	true	0	false	8	true
62842	3210286328125	23117708984375	0	false	0	false	8	true
62840	369248046875	2128939453125	1	true	0	false	10	true
62838	31247208984375	23739396484375	0	false	0	false	4	true
62836	3774647265625	20793015625	0	false	0	false	12	true
62835	2780798828125	3632109765625	0	false	0	false	4	true
62834	27653666015625	3490631640625	2	true	0	false	11	true
62832	31860154296875	25106029296875	1	true	0	false	10	true
62831	29019640625	3425015234375	10	true	1	true	18	true
62830	2854433203125	3509487890625	0	false	0	false	7	true
62825	19285123046875	26340546875	3	true	0	false	9	true
62824	20012771484375	26272990234375	3	true	0	false	6	true
62823	34045171875	29302306640625	1	true	0	false	2	true
62822	3232701953125	301724375	2	true	0	false	3	true
62821	2862738671875	3361862890625	0	false	0	false	9	true
62820	295731875	32973703125	0	false	0	false	12	true
62819	30313544921875	28982509765625	4	true	0	false	12	true
62814	1926653125	27774505859375	2	true	0	false	3	true
62813	31400171875	3515778515625	1	true	0	false	18	true
62812	30824251953125	3412412890625	1	true	0	false	8	true
62811	3548471875	19334216796875	3	true	0	false	5	true
62810	3525653515625	1991687109375	15	true	0	false	1	true
62800	3191713671875	27383572265625	0	false	5	true	9	true
62796	30505859375	3090766015625	1	true	4	true	20	true
62794	28641970703125	3086694921875	2	true	0	false	8	true
62790	131479990234375	423674375	0	false	0	false	24	true
62789	475146875	6401819921875	22	true	1	true	0	false
62788	4688166796875	6550339453125	18	true	0	false	0	false
62786	46080109375	6360662109375	3	true	1	true	19	true
62784	45575296875	6591459375	11	true	0	false	0	false
62782	4543183984375	674441328125	21	true	0	false	0	false
62781	4754358984375	6932234375	20	true	0	false	0	false
62780	4732980859375	6833578125	19	true	0	false	0	false
62779	4678205859375	683021484375	22	true	0	false	0	false
62774	3870478515625	4162846875	6	true	1	true	3	true
62773	49450765625	67919984375	13	true	1	true	0	false
62772	484329375	673891015625	18	true	0	false	0	false
62766	4827040625	658374296875	2	true	0	false	17	true
62764	3579533984375	3616589453125	2	true	0	false	9	true
62761	93594833984375	3085851171875	0	false	0	false	9	true
62760	978731640625	3050858203125	8	true	0	false	4	true
62757	5997935546875	329121953125	13	true	0	false	0	false
62756	49941728515625	32526533203125	0	false	0	false	12	true
62754	66786494140625	333196171875	0	false	0	false	7	true
62752	611272900390625	3218831640625	12	true	0	false	12	true
62750	71989462890625	30521791015625	2	true	0	false	9	true
62749	93660791015625	256736171875	1	true	0	false	11	true
62748	99641845703125	27151298828125	1	true	0	false	13	true
62747	8946994140625	28877544921875	1	true	0	false	9	true
62746	9740416015625	28447962890625	1	true	0	false	10	true
62744	107497763671875	255094296875	1	true	0	false	6	true
62740	1246973046875	23782619140625	1	true	0	false	1	true
62738	109394052734375	30119669921875	0	false	0	false	5	true
62734	125397216796875	2704330859375	1	true	0	false	3	true
62732	575713671875	29535185546875	1	true	0	false	7	true
62725	443395390625	413576328125	2	true	0	false	15	true
62723	5729962890625	27279525390625	2	true	0	false	37	true
62722	4883943359375	27118185546875	1	true	7	true	7	true
62721	5927501953125	2592001171875	3	true	1	true	1	true
62718	70706015625	25910671875	1	true	0	false	12	true
62717	796576171875	27367626953125	2	true	0	false	13	true
62716	8327228515625	26405986328125	8	true	0	false	3	true
62711	318214453125	18622916015625	3	true	0	false	44	true
62710	295011669921875	18923087890625	1	true	4	true	11	true
62708	5271902465820310	782146171875	1	true	0	false	7	true
62706	269885986328125	18195515625	5	true	0	false	0	false
62704	4770427734375	18842283203125	0	false	0	false	10	true
62703	621752197265625	19051908203125	3	true	0	false	6	true
62702	722117041015625	1923519140625	0	false	0	false	13	true
62701	5990548828125	20077521484375	8	true	0	false	0	false
62700	551617919921875	2069412890625	4	true	0	false	0	false
62696	630841845703125	2098087109375	0	false	0	false	16	true
62695	3148671875	171896171875	0	false	0	false	23	true
62694	336524072265625	16610576171875	0	false	0	false	8	true
62689	68618017578125	2190851171875	4	true	0	false	41	true
62688	76535263671875	22181125	0	false	0	false	6	true
62686	9412140625	2143510546875	1	true	1	true	4	true
62683	88341376953125	23009255859375	0	false	0	false	9	true
62680	1210983154296870	177160859375	11	true	0	false	2	true
62676	29229255859375	27031798828125	1	true	0	false	0	false
62673	3196544140625	4285612890625	0	false	0	false	1	true
62671	27630427734375	241867734375	0	false	0	false	5	true
62670	262538359375	25282099609375	8	true	2	true	14	true
62668	29334759765625	23451236328125	1	true	0	false	9	true
62665	3711228125	16609373046875	2	true	0	false	15	true
62662	49216578125	541698046875	5	true	0	false	5	true
62660	23090591796875	781662890625	0	false	9	true	3	true
62657	4588805078125	71339546875	0	false	9	true	0	false
62656	45908828125	702569140625	2	true	0	false	8	true
62655	4418086328125	708920078125	59	true	0	false	1	true
62654	428378671875	714586640625	0	false	0	false	20	true
62650	4048756640625	71420390625	1	true	0	false	1	true
62647	4194787109375	3726683984375	8	true	1	true	5	true
62646	42038875	3813203515625	1	true	0	false	9	true
62645	4732528515625	37848015625	2	true	3	true	5	true
62644	460827734375	372049296875	1	true	0	false	6	true
62643	45211546875	385549140625	8	true	1	true	0	false
62638	48856640625	3870101171875	1	true	0	false	9	true
62636	47868171875	3529033984375	12	true	1	true	0	false
62635	461086171875	3333363671875	1	true	0	false	12	true
62634	4559236328125	32687953125	10	true	0	false	0	false
62632	39298.25	3800071875	3	true	0	false	32	true
62630	331247578125	360915234375	6	true	0	false	6	true
62620	3782961328125	74734203125	1	true	0	false	13	true
62617	3377796484375	323192734375	0	false	0	false	12	true
62616	34150609375	329894140625	1	true	0	false	9	true
62614	34247.25	33874015625	0	false	0	false	13	true
62612	3594551953125	3405016796875	0	false	12	true	0	false
62611	400012890625	351238203125	0	false	0	false	15	true
62610	3967527734375	3479134765625	0	false	11	true	0	false
62609	416135546875	337510546875	2	true	0	false	9	true
62606	3490360546875	3172557421875	9	true	0	false	0	false
62604	388032578125	328653203125	1	true	1	true	15	true
62601	3617215625	316062578125	4	true	0	false	19	true
62600	35876546875	3142677734375	4	true	0	false	0	false
62594	3458795703125	4984474609375	12	true	1	true	4	true
62592	399139453125	298796875	1	true	7	true	1	true
62586	21314279296875	3175576953125	1	true	0	false	7	true
62584	336838984375	783075625	1	true	0	false	1	true
62583	119958251953125	1738914453125	5	true	5	true	0	false
62582	120445625	17055837890625	7	true	0	false	0	false
62581	116302734375	17899111328125	0	false	0	false	15	true
62579	170475234375	1907728515625	0	false	0	false	9	true
62578	17839419921875	19410337890625	10	true	0	false	1	true
62577	181046796875	20447287109375	1	true	0	false	6	true
62574	12248291015625	155617529296875	0	false	0	false	13	true
62569	85131650390625	1064570703125	31	true	1	true	1	true
62568	86972646484375	105485673828125	32	true	1	true	0	false
62566	97681728515625	1845142578125	0	false	0	false	6	true
62563	794746875	13650625	1	true	0	false	6	true
62562	73284443359375	14060091796875	0	false	9	true	1	true
62555	40679734375	1421359375	0	false	0	false	11	true
62554	3943425390625	14051287109375	1	true	0	false	31	true
62552	39936015625	1300456640625	1	true	14	true	2	true
62550	418599921875	149326015625	0	false	0	false	12	true
62549	4182324609375	162324775390625	0	false	0	false	1	true
62547	4138255078125	21771421875	3	true	0	false	10	true
62546	414260546875	2076090234375	8	true	0	false	17	true
62544	403644921875	17155224609375	2	true	0	false	0	false
62542	4214459375	18962703125	1	true	0	false	6	true
62540	402071640625	197589296875	6	true	0	false	7	true
62536	391088828125	22581.25	1	true	0	false	2	true
62535	404555859375	1100900390625	0	false	0	false	10	true
62532	4354315234375	2160429296875	1	true	0	false	10	true
62531	42774984375	1224542578125	2	true	0	false	0	false
62529	1.73977e+16	3526286328125	13	true	1	true	0	false
62528	2122323974609370	351410546875	5	true	0	false	0	false
62527	2806582763671870	3406796875	0	false	0	false	8	true
62526	2255738037109370	3410294921875	0	false	0	false	9	true
62525	43778140625	1136598828125	0	false	0	false	16	true
62520	3.95884e+16	338696015625	0	false	0	false	25	true
62519	31465185546875	29353400390625	1	true	20	true	1	true
62518	3101072021484370	3281083984375	2	true	0	false	9	true
62514	1.33125e+16	32161234375	0	false	0	false	12	true
62511	1.34715e+16	28048451171875	4	true	0	false	24	true
62510	1.32555e+16	29314251953125	0	false	0	false	8	true
62506	2756079345703120	2738696875	0	false	0	false	8	true
62503	46625078125	29279810546875	1	true	0	false	4	true
62502	4729371484375	28119869140625	10	true	1	true	0	false
62500	467969609375	26607841796875	0	false	0	false	22	true
62499	26132314453125	29509498046875	2	true	0	false	8	true
62498	26910666015625	30310984375	1	true	0	false	11	true
62496	239704375	27372447265625	2	true	0	false	9	true
62494	4866650390625	2545146484375	0	false	0	false	12	true
62493	24705453125	2475047265625	0	false	0	false	12	true
62492	238688515625	25735576171875	0	false	0	false	10	true
62489	4395903515625	24278728515625	1	true	0	false	5	true
62487	4084743359375	74757359375	1	true	17	true	0	false
62486	418803515625	74868484375	0	false	4	true	0	false
62484	413204765625	760139140625	0	false	0	false	9	true
62483	405672890625	77296703125	0	false	0	false	23	true
62482	400482578125	76314078125	2	true	0	false	7	true
62480	4203034765625	760213359375	0	false	0	false	14	true
62474	384801328125	775026953125	2	true	0	false	4	true
62470	2197799609375	2829736328125	0	false	8	true	8	true
62468	2598273828125	317109140625	0	false	0	false	11	true
62464	43768.25	1645239453125	1	true	6	true	0	false
62459	70751103515625	794528203125	31	true	0	false	0	false
62458	70099189453125	79599109375	34	true	0	false	0	false
62456	770811376953125	79077046875	1	true	0	false	5	true
62455	684548828125	77540390625	2	true	0	false	10	true
62454	6484078125	78225109375	3	true	0	false	8	true
62450	53876865234375	768994765625	1	true	0	false	8	true
62447	38199873046875	137792998046875	0	false	0	false	14	true
62446	423969921875	1456386328125	0	false	0	false	9	true
62445	3658719970703120	11447712890625	0	false	0	false	14	true
62441	1.36187e+16	1643946484375	7	true	0	false	0	false
62440	1243159912109370	15492984375	0	false	0	false	10	true
62438	1.25699e+16	137103935546875	0	false	0	false	8	true
62431	16452.75	136539609375	1	true	0	false	12	true
62430	1725719921875	135557802734375	7	true	0	false	6	true
62428	171633828125	149235849609375	4	true	0	false	2	true
62427	19399103515625	161354775390625	3	true	0	false	11	true
62426	2057909765625	17175400390625	2	true	0	false	12	true
62424	22118498046875	16873087890625	2	true	0	false	6	true
62423	119523515625	132488408203125	1	true	0	false	12	true
62422	1315735546875	127626005859375	4	true	0	false	9	true
62420	217414296875	15613390625	1	true	0	false	7	true
62418	25824462890625	26847830078125	1	true	0	false	9	true
62414	208886171875	138330458984375	1	true	0	false	13	true
62412	20293404296875	12178447265625	0	false	0	false	8	true
62411	120968818359375	105248837890625	0	false	8	true	0	false
62410	1147725390625	90294619140625	0	false	0	false	10	true
62406	2287155078125	14591265625	1	true	0	false	5	true
62402	19743794921875	1414648046875	4	true	1	true	0	false
62398	139665224609375	1443101171875	3	true	1	true	1	true
62393	42055921875	789261328125	14	true	0	false	0	false
62392	4109556640625	7818396875	27	true	0	false	0	false
62389	18022693359375	8848509765625	1	true	0	false	11	true
62388	175886484375	79933642578125	0	false	0	false	8	true
62386	17012896484375	100203740234375	0	false	0	false	11	true
62385	15397875	114496669921875	1	true	7	true	1	true
62384	1489037890625	103307958984375	7	true	0	false	0	false
62381	1398927734375	774394970703125	0	false	0	false	14	true
62380	120593466796875	68458154296875	0	false	0	false	10	true
62378	15524244140625	8760138671875	0	false	0	false	2	true
62374	125640263671875	55924375	0	false	0	false	4	true
62373	38480703125	26586623046875	11	true	1	true	74	true
62372	3760926171875	2814278515625	9	true	0	false	3	true
62366	107161298828125	324027734375	0	false	0	false	6	true
62365	22210546875	22679515625	1	true	0	false	9	true
62364	3318697265625	235172265625	5	true	0	false	0	false
62361	567371240234375	159685390625	6	true	0	false	0	false
62359	31991740234375	2129923828125	0	false	0	false	10	true
62358	30330041015625	21929189453125	2	true	0	false	11	true
62356	3277146875	19613046875	8	true	0	false	1	true
62353	2986537890625	200108046875	2	true	0	false	3	true
62350	488690625	758322265625	21	true	0	false	1	true
62346	74711328125	164527734375	1	true	0	false	7	true
62344	1.51917e+16	25453404296875	1	true	0	false	0	false
62342	3644199609375	764787578125	1	true	0	false	13	true
62339	42470609375	29313658203125	9	true	0	false	1	true
62338	4357998046875	30414650390625	1	true	0	false	8	true
62336	421235234375	27963677734375	3	true	0	false	17	true
62333	247216640625	20426384765625	0	false	0	false	11	true
62332	24275087890625	2058756640625	10	true	0	false	0	false
62330	26444314453125	20364.25	0	false	0	false	7	true
62328	24027533203125	18408267578125	5	true	1	true	0	false
62327	2718782421875	21416830078125	0	false	0	false	6	true
62323	28328046875	94685166015625	0	false	0	false	9	true
62322	27962869140625	94204384765625	6	true	0	false	6	true
62321	31603513671875	80960625	8	true	0	false	9	true
62320	3068903125	1023474609375	4	true	1	true	0	false
62319	24316162109375	127324384765625	17	true	1	true	0	false
62318	25749861328125	11639671875	4	true	1	true	2	true
62313	44543796875	73984109375	7	true	28	true	35	true
62312	44828515625	725401953125	1	true	0	false	13	true
62306	491404921875	32449328125	3	true	0	false	6	true
62305	27903099609375	139870029296875	1	true	0	false	13	true
62304	2857898046875	139492646484375	0	false	1	true	8	true
62302	30197759765625	13918962890625	0	false	0	false	11	true
62298	5439520263671870	2255718359375	0	false	0	false	7	true
62297	172709453125	528859130859375	0	false	3	true	7	true
62296	156771767578125	46668701171875	0	false	0	false	6	true
62293	2205866796875	8887904296875	0	false	0	false	6	true
62292	22736611328125	90949921875	1	true	5	true	1	true
62290	23434525390625	9438248046875	0	false	0	false	13	true
62287	302251796875	16729224609375	1	true	1	true	15	true
62286	31053169921875	17756404296875	6	true	1	true	0	false
62285	3598953125	1030321875	0	false	0	false	8	true
62284	3656178125	105725224609375	13	true	0	false	0	false
62282	34967953125	11127533203125	0	false	0	false	5	true
62281	340544140625	16396263671875	0	false	0	false	2	true
62278	3437182421875	97392939453125	0	false	0	false	9	true
62276	331053359375	108941689453125	4	true	1	true	0	false
62270	213578125	701291259765625	0	false	0	false	5	true
62269	494344296875	208418203125	2	true	0	false	17	true
62268	4813081640625	222633203125	2	true	0	false	13	true
62267	464717734375	2247312109375	6	true	0	false	0	false
62265	456967578125	18397787109375	0	false	0	false	9	true
62264	4536653515625	19758466796875	5	true	0	false	25	true
62261	6508876953125	289104931640625	0	false	0	false	15	true
62260	647151318359375	2584330078125	0	false	0	false	18	true
62257	894251953125	3200.5	0	false	0	false	6	true
62256	7725890625	3165476806640620	0	false	0	false	6	true
62254	652078076171875	4090712646484370	15	true	0	false	0	false
62250	111293388671875	46711728515625	6	true	0	false	3	true
62249	79869609375	506273046875	0	false	0	false	8	true
62248	738577001953125	550596044921875	5	true	0	false	0	false
62246	700338525390625	6955552734375	0	false	0	false	9	true
62242	69134013671875	1.0108e+16	0	false	0	false	5	true
62241	116047490234375	1086225341796870	15	true	1	true	0	false
62240	110673203125	2489162109375	0	false	0	false	5	true
62234	2199654296875	23838390625	2	true	0	false	2	true
62233	3248221484375	13002240234375	3	true	0	false	9	true
62232	3161933203125	13410953125	7	true	1	true	3	true
62231	336780703125	13907296875	8	true	0	false	0	false
62230	343981171875	137479150390625	7	true	1	true	0	false
62222	25543626953125	91602998046875	0	false	0	false	6	true
62217	451713515625	132439365234375	1	true	0	false	15	true
62216	4478089453125	129964765625	1	true	0	false	5	true
62213	53299951171875	95142431640625	0	false	0	false	8	true
62212	464399658203125	87527568359375	0	false	0	false	12	true
62210	443687646484375	817431201171875	0	false	0	false	28	true
62208	634353857421875	812661767578125	0	false	0	false	11	true
62200	446983154296875	3547038330078120	0	false	0	false	7	true
62197	38679078125	92448662109375	28	true	0	false	0	false
62196	38561234375	9295646484375	27	true	0	false	0	false
62195	382403046875	68143955078125	0	false	0	false	9	true
62194	36883109375	566288671875	1	true	0	false	4	true
62191	4111842578125	444783740234375	12	true	1	true	0	false
62190	4083397265625	537379345703125	15	true	0	false	1	true
62188	410703046875	376928173828125	4	true	1	true	0	false
62186	3956941796875	4683591796875	0	false	0	false	8	true
62184	3837283203125	481157666015625	6	true	1	true	0	false
62183	4372208984375	5171681640625	19	true	0	false	0	false
62182	4349540234375	570985888671875	10	true	1	true	0	false
62178	4243904296875	56817978515625	2	true	0	false	8	true
62175	372379609375	3392211181640620	0	false	0	false	10	true
62173	352581875	8330985107421870	4	true	0	false	0	false
62172	3602034765625	1920932373046870	1	true	5	true	5	true
62169	3465883203125	432800439453125	0	false	0	false	16	true
62168	337943359375	3970979248046870	4	true	0	false	0	false
62167	3429596875	601282666015625	0	false	6	true	0	false
62166	33655.5	568462744140625	2	true	0	false	8	true
62157	2989970703125	533979150390625	0	false	0	false	15	true
62156	29402234375	537718603515625	4	true	1	true	2	true
62155	28656548828125	613352099609375	1	true	8	true	0	false
62152	29626564453125	3953502197265620	4	true	0	false	0	false
62151	25731373046875	357851953125	0	false	0	false	10	true
62150	244006015625	3863451904296870	0	false	0	false	13	true
62148	24560171875	51068623046875	1	true	0	false	18	true
62147	27279421875	251922021484375	0	false	6	true	24	true
62146	27325625	27499306640625	0	false	5	true	22	true
62140	3154433984375	2201939208984370	0	false	12	true	0	false
62134	46556609375	76857109375	26	true	0	false	0	false
62133	476246328125	75400828125	14	true	0	false	0	false
62132	47590390625	753922734375	14	true	0	false	0	false
62125	4718230078125	62108759765625	0	false	9	true	0	false
62123	19305369140625	21602138671875	21	true	0	false	0	false
62122	1968302734375	2129025390625	6	true	0	false	1	true
62120	20237783203125	217926416015625	5	true	0	false	2	true
62119	199354921875	443694677734375	10	true	1	true	0	false
62117	22594412109375	178279833984375	12	true	1	true	0	false
62107	4789192578125	147841494140625	6	true	1	true	13	true
62106	484909375	1162490625	5	true	1	true	0	false
62100	4847677734375	57782490234375	11	true	1	true	2	true
62099	147622529296875	6805950317382810	0	false	0	false	5	true
62098	16078529296875	395714111328125	0	false	10	true	0	false
62095	27862021484375	452690087890625	5	true	1	true	10	true
62094	2202533203125	346446728515625	11	true	0	false	0	false
62092	1.4126e+16	51888603515625	0	false	0	false	21	true
62088	1378656494140620	209145654296875	0	false	0	false	17	true
62086	432904609375	1.58713e+16	56	true	0	false	0	false
62084	4667087890625	1494541015625	14	true	0	false	0	false
62082	4895344140625	3278469482421870	21	true	1	true	0	false
