# Supplementary material for: A Novel Liquid Biopsy Method Based on Specific Combinations of Vesicular Markers Allows Us to Discriminate Prostate Cancer from Hyperplasia
Source: Cells. 2024 Jul 31;13(15):1286. doi: 10.3390/cells13151286 (PMC11311686; doi:10.3390/cells13151286)
Supplement: Supplementary file 1 [file cells-13-01286-s001.zip › Dataset S1-Raw data CODI BiliGeCT Prostata/Raw data CODI BiliGeCT Prostata/130223_ErbB3_ALK_PR20-02-2__counting_scatter.xlsx]

## Sheet: 130223_ErbB3_ALK_PR20-02-2__cou
counting parameters
radius (nm)	300
bin width (nm)	20
locs in bin threshold	1
active channels
channel name	channel reference	min	max
Channel 0	ch0	1	10000000
Channel 1	ch1	1	10000000
Channel 2	ch2	1	10000000
clusters are positive for a channel if their counts fall within min (inclusive) and max (exclusive) for that channel
	population phenotypes	number of clusters
triple positive	Channel 0, Channel 1, Channel 2	110
double positive	Channel 0, Channel 1	34
double positive	Channel 0, Channel 2	491
double positive	Channel 1, Channel 2	27
single positive	Channel 0	79
single positive	Channel 1	10
single positive	Channel 2	190
	total positive clusters	941
3 clusters were negative for every channel
all positive clusters are listed here
columns show counts and positivity for channels with thresholds switched on
to see the full data including negative clusters please export a csv from the counting histogram rather than the counting scatter plot
cluster id	centroid x (nm)	centroid y (nm)	count for Channel 0	positive for Channel 0	count for Channel 1	positive for Channel 1	count for Channel 2	positive for Channel 2
68501	20099634765625	5859539453125	3	true	0	false	9	true
68500	19942650390625	5720363671875	2	true	1	true	2	true
68498	21270427734375	574272421875	2	true	1	true	11	true
68497	21768966796875	5851018359375	1	true	0	false	9	true
68495	20334396484375	549478671875	0	false	0	false	8	true
68494	2113462109375	546970390625	0	false	0	false	13	true
68493	22062365234375	5508919140625	3	true	0	false	15	true
68491	2062151953125	5345074609375	6	true	0	false	12	true
68490	2040587109375	533795703125	5	true	0	false	12	true
68488	1900184765625	5689996484375	2	true	0	false	21	true
68486	2154312109375	5635826953125	0	false	0	false	8	true
68485	1399478515625	624206328125	0	false	0	false	8	true
68484	1430121484375	6131959765625	10	true	0	false	0	false
68481	21878935546875	5224850390625	2	true	0	false	46	true
68480	2152215234375	51938390625	1	true	0	false	7	true
68479	227510234375	535495234375	2	true	0	false	15	true
68478	230315625	5403619140625	1	true	0	false	21	true
68476	2247276171875	5301419921875	1	true	0	false	5	true
68469	13561421875	60708390625	33	true	0	false	3	true
68467	2461954296875	53625.75	3	true	0	false	6	true
68466	25146537109375	5359328125	3	true	0	false	7	true
68464	1899871875	5459979296875	0	false	0	false	9	true
68463	158968974609375	5856728515625	1	true	0	false	4	true
68462	16176494140625	580526875	3	true	0	false	8	true
68460	20806982421875	562063515625	5	true	1	true	3	true
68459	23568302734375	5795128125	10	true	0	false	1	true
68457	15332341796875	6012839453125	10	true	0	false	0	false
68456	15296283203125	5947132421875	4	true	4	true	5	true
68455	198430625	6489228125	4	true	0	false	12	true
68454	2031034765625	64051625	1	true	0	false	14	true
68453	1929877734375	5092176171875	1	true	0	false	6	true
68452	1950636328125	5130305859375	0	false	0	false	13	true
68451	2125694140625	6034589453125	9	true	0	false	11	true
68450	20373927734375	6077367578125	3	true	0	false	18	true
68447	175355390625	642619921875	4	true	7	true	16	true
68446	18602267578125	647641015625	3	true	1	true	10	true
68444	17135427734375	6349383203125	4	true	0	false	10	true
68443	1729219921875	624367890625	7	true	1	true	0	false
68442	19266998046875	6318065625	2	true	0	false	4	true
68437	15456951171875	61410078125	9	true	0	false	9	true
68436	16834123046875	607084765625	1	true	0	false	9	true
68431	138867177734375	5845705078125	9	true	0	false	5	true
68430	13464625	5930538671875	7	true	0	false	17	true
68425	1767635546875	586882265625	1	true	0	false	12	true
68424	1736626953125	58975.75	2	true	0	false	7	true
68423	18648978515625	53243703125	13	true	0	false	6	true
68422	185525625	5318472265625	14	true	0	false	5	true
68419	21028658203125	473585859375	5	true	0	false	6	true
68418	20137853515625	4715225390625	3	true	0	false	8	true
68412	22151345703125	5103511328125	8	true	0	false	5	true
68410	15479478515625	6334685546875	3	true	0	false	10	true
68408	15725390625	6473246484375	4	true	0	false	3	true
68407	2182373828125	46689375	11	true	0	false	0	false
68404	131076083984375	6430246875	2	true	0	false	1	true
68402	182296484375	517327109375	1	true	1	true	12	true
68400	19244201171875	4959733984375	3	true	0	false	8	true
68399	20958619140625	493311640625	4	true	0	false	6	true
68398	20607533203125	488422421875	3	true	0	false	16	true
68393	21964494140625	4886296875	0	false	0	false	10	true
68392	22065943359375	480654921875	3	true	0	false	9	true
68388	234783671875	505128984375	0	false	0	false	11	true
68386	2253523046875	4712998046875	5	true	0	false	8	true
68384	19871419921875	4909884375	10	true	0	false	0	false
68380	18355109375	612843125	3	true	0	false	11	true
68374	23670853515625	482528671875	2	true	0	false	7	true
68373	204019765625	6946215625	7	true	1	true	25	true
68372	2061192578125	69544578125	4	true	1	true	26	true
68369	20994220703125	6987059375	14	true	0	false	1	true
68367	1903486328125	475747578125	7	true	0	false	8	true
68366	18502697265625	4701894140625	4	true	14	true	0	false
68365	17555865234375	4683751171875	0	false	0	false	5	true
68362	16906748046875	4595633203125	12	true	2	true	54	true
68360	16573759765625	4720605859375	0	false	0	false	7	true
68358	19975037109375	684777265625	3	true	0	false	7	true
68357	21801296875	65965.75	8	true	0	false	1	true
68356	214296015625	6271689453125	1	true	0	false	15	true
68352	22140333984375	696342734375	4	true	1	true	4	true
68351	18523197265625	705946328125	3	true	0	false	8	true
68350	17342900390625	69896359375	1	true	0	false	6	true
68345	23785220703125	6595009375	1	true	7	true	24	true
68344	23689921875	657345703125	0	false	5	true	25	true
68336	19169810546875	668115390625	3	true	0	false	13	true
68334	23238478515625	65988578125	1	true	0	false	13	true
68332	24144890625	6515806640625	1	true	0	false	11	true
68330	2418236328125	6699040625	3	true	0	false	9	true
68327	14981763671875	509813828125	0	false	0	false	12	true
68326	14672421875	5165245703125	6	true	0	false	27	true
68323	160249287109375	50572046875	14	true	0	false	8	true
68322	1628600390625	5063241796875	11	true	0	false	11	true
68320	16950939453125	5011335546875	16	true	0	false	0	false
68318	140929130859375	4941824609375	2	true	0	false	15	true
68316	17372650390625	495763046875	1	true	0	false	5	true
68313	3361523828125	660920546875	10	true	0	false	6	true
68312	330100390625	6509116796875	16	true	0	false	6	true
68311	30656080078125	6196912890625	13	true	0	false	0	false
68310	3019603125	610817265625	4	true	2	true	1	true
68308	1528819921875	48821921875	10	true	0	false	5	true
68306	22405884765625	6175548046875	4	true	1	true	5	true
68303	3193309375	6092701953125	8	true	0	false	18	true
68302	314482265625	6070858203125	1	true	0	false	9	true
68300	31277619140625	602392734375	1	true	0	false	9	true
68299	249932890625	6327998046875	2	true	1	true	7	true
68298	25400666015625	6394054296875	2	true	0	false	10	true
68296	2360740234375	6179544921875	7	true	0	false	5	true
68295	3208037109375	6539190625	11	true	0	false	3	true
68292	2601876953125	6257487109375	5	true	0	false	6	true
68290	331520390625	6290649609375	1	true	0	false	6	true
68287	28340169921875	600828515625	0	false	0	false	7	true
68286	2698306640625	6132101171875	0	false	0	false	2	true
68284	3020873046875	5976706640625	6	true	1	true	1	true
68280	25333583984375	6212269140625	1	true	0	false	6	true
68276	3261648046875	622988984375	12	true	0	false	0	false
68271	31275060546875	6353448046875	3	true	0	false	1	true
68265	2942938671875	656622421875	1	true	0	false	18	true
68264	29890443359375	665781171875	1	true	0	false	13	true
68263	28457876953125	668970859375	0	false	8	true	6	true
68262	2854656640625	676689765625	11	true	0	false	1	true
68261	31152619140625	67193953125	3	true	0	false	13	true
68260	313797890625	68328890625	3	true	0	false	14	true
68259	30165013671875	6474806640625	2	true	0	false	11	true
68258	2899268359375	6469445703125	4	true	0	false	6	true
68254	2730362890625	666988046875	1	true	0	false	6	true
68247	162058515625	68039546875	11	true	1	true	0	false
68246	163711875	676878203125	9	true	1	true	1	true
68244	168076640625	671716953125	13	true	0	false	0	false
68242	157734111328125	666541953125	6	true	0	false	5	true
68238	159766201171875	716285859375	2	true	0	false	9	true
68237	23303908203125	6409292578125	0	false	0	false	5	true
68234	23453919921875	689887421875	7	true	0	false	4	true
68232	22522294921875	6781096875	3	true	0	false	5	true
68231	14125962890625	759765234375	2	true	0	false	13	true
68230	142214765625	75456796875	16	true	0	false	0	false
68229	157829072265625	755488671875	4	true	0	false	8	true
68228	149193408203125	770094921875	8	true	0	false	3	true
68227	15014201171875	745681796875	3	true	0	false	5	true
68225	24937841796875	5623650390625	2	true	0	false	8	true
68221	16640890625	742811015625	3	true	0	false	0	false
68219	2878061328125	6246155859375	3	true	0	false	0	false
68217	11096291015625	738525546875	8	true	0	false	1	true
68216	106890927734375	73897125	4	true	0	false	6	true
68212	127890576171875	726359296875	1	true	0	false	2	true
68210	3373449609375	696562578125	4	true	0	false	0	false
68209	260039296875	5139999609375	3	true	0	false	6	true
68208	28112787109375	5063320703125	0	false	0	false	9	true
68202	26601935546875	500317265625	8	true	0	false	1	true
68201	3662818359375	712171328125	8	true	0	false	9	true
68200	366079765625	709349375	6	true	0	false	8	true
68199	2386589453125	5246603125	6	true	0	false	0	false
68196	3801048046875	7125834375	1	true	0	false	7	true
68192	1624802734375	5259785546875	0	false	1	true	10	true
68191	10397474609375	5721578515625	2	true	15	true	7	true
68190	9877220703125	57868984375	2	true	3	true	6	true
68187	23602953125	4576924609375	0	false	0	false	13	true
68186	23177669921875	4612709375	4	true	0	false	7	true
68184	98006318359375	5872491796875	3	true	0	false	9	true
68182	21122205078125	4528903515625	10	true	0	false	0	false
68181	114604765625	5758331640625	10	true	0	false	1	true
68179	3057028515625	5576648046875	1	true	0	false	26	true
68178	29876671875	5534956640625	9	true	2	true	0	false
68177	29559734375	5418148828125	10	true	0	false	1	true
68176	30310298828125	5466130078125	10	true	0	false	5	true
68174	11957005859375	789436875	1	true	0	false	10	true
68173	23132845703125	4462469140625	9	true	0	false	1	true
68169	307151875	580798203125	3	true	0	false	16	true
68168	30777138671875	58462625	0	false	0	false	14	true
68166	318652578125	5618191796875	2	true	0	false	10	true
68165	3018997265625	568463671875	2	true	1	true	8	true
68164	30770826171875	567883359375	2	true	0	false	7	true
68160	289901171875	54878828125	2	true	0	false	12	true
68159	142034638671875	730187265625	2	true	0	false	15	true
68158	141785478515625	7362359375	10	true	0	false	0	false
68155	3309167578125	4895347265625	0	false	10	true	2	true
68154	329966875	5008869921875	6	true	0	false	0	false
68148	31183892578125	4976196484375	0	false	0	false	11	true
68146	32253201171875	5694330078125	3	true	1	true	7	true
68145	3216490234375	5921319921875	6	true	1	true	3	true
68142	32512673828125	5053754296875	0	false	7	true	4	true
68141	12094478515625	529800703125	2	true	0	false	12	true
68140	129523701171875	5211229296875	10	true	0	false	5	true
68138	898890625	5597134765625	8	true	0	false	2	true
68137	28392470703125	5287998046875	0	false	1	true	7	true
68136	27932814453125	52678734375	2	true	0	false	15	true
68134	133785751953125	53352.75	7	true	0	false	4	true
68133	122612626953125	5102185546875	2	true	0	false	11	true
68131	70984013671875	473063046875	1	true	7	true	5	true
68130	724903955078125	4798553515625	1	true	0	false	10	true
68129	310683515625	509777265625	0	false	0	false	4	true
68128	31701974609375	5147534375	17	true	0	false	10	true
68127	31919544921875	524789296875	2	true	0	false	9	true
68124	71823388671875	4657904296875	4	true	1	true	3	true
68122	29902169921875	527610234375	1	true	0	false	8	true
68120	32346228515625	5134235546875	4	true	0	false	9	true
68116	116366787109375	4931075390625	3	true	0	false	12	true
68114	31850568359375	4706305078125	6	true	0	false	12	true
68113	80865771484375	4671345703125	3	true	1	true	14	true
68107	266724921875	55507296875	1	true	9	true	0	false
68104	778297607421875	4873623046875	0	false	0	false	6	true
68103	1003955859375	47687796875	2	true	1	true	11	true
68102	86986318359375	47737078125	1	true	0	false	18	true
68100	7741638671875	4967781640625	1	true	0	false	15	true
68099	3321000390625	4648422265625	3	true	0	false	3	true
68098	332562109375	477228984375	7	true	1	true	15	true
68097	10403408203125	525206328125	4	true	0	false	7	true
68096	10409361328125	5140694921875	6	true	0	false	29	true
68093	106051533203125	5335452734375	1	true	0	false	7	true
68090	3269193359375	4535144140625	2	true	1	true	9	true
68088	144560439453125	5507747265625	2	true	0	false	11	true
68084	778721044921875	4525101953125	1	true	1	true	9	true
68083	1968862109375	718185546875	4	true	0	false	7	true
68082	20205326171875	718041015625	3	true	0	false	8	true
68080	109466767578125	546705078125	9	true	0	false	2	true
68079	1578431640625	56722390625	3	true	0	false	4	true
68074	1988854296875	723863984375	4	true	0	false	9	true
68072	20503896484375	733010234375	0	false	0	false	18	true
68071	2846876953125	5867476171875	0	false	0	false	9	true
68068	21596537109375	732500546875	9	true	1	true	11	true
68067	266344375	6467854296875	1	true	0	false	5	true
68065	116039208984375	454365546875	6	true	1	true	23	true
68064	113956875	4542543359375	8	true	1	true	25	true
68062	18789130859375	72574640625	1	true	0	false	17	true
68061	27770.75	765462890625	1	true	0	false	11	true
68060	28537228515625	7587440625	5	true	0	false	4	true
68057	29159123046875	766391015625	0	false	0	false	17	true
68055	140736083984375	4259788671875	5	true	0	false	9	true
68054	133242744140625	417778515625	5	true	0	false	11	true
68050	14769955078125	4266530859375	2	true	0	false	0	false
68048	19984046875	745339765625	18	true	0	false	1	true
68047	27734337890625	734868671875	6	true	0	false	12	true
68046	2795459375	72430546875	1	true	0	false	2	true
68045	92361728515625	451765390625	8	true	0	false	8	true
68044	94888896484375	451506875	9	true	0	false	10	true
68043	27644275390625	74526234375	11	true	0	false	1	true
68041	97014052734375	348150078125	0	false	4	true	2	true
68040	91565947265625	3478076953125	0	false	0	false	12	true
68039	25835537109375	751186875	2	true	0	false	15	true
68038	25894015625	744517109375	11	true	0	false	0	false
68037	360659453125	4787362109375	3	true	0	false	11	true
68036	3515134375	4801425390625	4	true	0	false	18	true
68034	979195703125	4591114453125	1	true	0	false	14	true
68032	138137646484375	404123828125	2	true	0	false	10	true
68030	163408125	78620375	0	false	0	false	9	true
68028	116717421875	448656328125	1	true	0	false	11	true
68027	2860635546875	778311796875	1	true	5	true	1	true
68026	297623046875	772940546875	13	true	0	false	0	false
68024	26410041015625	760368203125	2	true	1	true	6	true
68023	113759228515625	3616376171875	0	false	0	false	12	true
68022	111421904296875	357258125	9	true	0	false	0	false
68018	362737890625	489797109375	1	true	0	false	13	true
68017	10998763671875	3891177734375	1	true	0	false	6	true
68016	105758359375	3921608203125	7	true	2	true	0	false
68013	18649314453125	748884375	5	true	8	true	5	true
68010	1022165625	3556462109375	5	true	0	false	8	true
68007	582551416015625	4887511328125	6	true	0	false	6	true
68006	595427001953125	4899170703125	6	true	0	false	8	true
68005	618856689453125	449695625	1	true	1	true	7	true
68004	569591455078125	44840078125	4	true	1	true	1	true
68003	86335966796875	4428303515625	6	true	0	false	3	true
68001	438974755859375	42835703125	5	true	0	false	0	false
68000	566121923828125	430996484375	5	true	5	true	5	true
67999	161768056640625	43965359375	0	false	0	false	5	true
67998	162550693359375	431545234375	2	true	0	false	12	true
67997	122983759765625	380529453125	1	true	0	false	7	true
67992	47480087890625	452414609375	0	false	0	false	8	true
67990	140231103515625	3625268359375	1	true	0	false	22	true
67980	11939529296875	3490567578125	2	true	0	false	7	true
67979	23460427734375	73979859375	8	true	1	true	1	true
67978	2242114453125	739770546875	5	true	0	false	13	true
67976	2277254296875	718874375	19	true	0	false	0	false
67974	46861708984375	4615685546875	3	true	0	false	9	true
67973	117152255859375	46846625	0	false	0	false	7	true
67972	12481146484375	4803236328125	1	true	0	false	17	true
67970	127646982421875	438433671875	4	true	1	true	0	false
67969	2201932421875	7530178125	19	true	1	true	0	false
67968	21215607421875	76184515625	2	true	0	false	7	true
67967	46712431640625	6470605078125	4	true	0	false	35	true
67966	43626513671875	643390859375	1	true	0	false	14	true
67964	36415439453125	4429254296875	8	true	0	false	1	true
67963	26088513671875	72788765625	3	true	0	false	13	true
67962	26130.5	714375546875	3	true	0	false	5	true
67961	2078504296875	772314921875	1	true	0	false	11	true
67959	2421397265625	724463203125	2	true	0	false	12	true
67957	28012830078125	4349262109375	1	true	0	false	27	true
67956	28889259765625	4274135546875	2	true	0	false	8	true
67951	2662578515625	45284203125	2	true	0	false	11	true
67950	2654364453125	4355220703125	5	true	0	false	4	true
67948	1913956640625	771044765625	2	true	0	false	21	true
67944	3473822265625	4187434375	2	true	0	false	6	true
67938	705610302734375	4345783984375	8	true	0	false	4	true
67936	246574296875	44464984375	1	true	0	false	11	true
67935	3138151123046870	4704881640625	6	true	0	false	1	true
67934	260167236328125	464172265625	0	false	0	false	8	true
67933	13452033203125	38279046875	1	true	0	false	9	true
67932	144822041015625	38595140625	0	false	0	false	8	true
67930	493854541015625	4775578125	5	true	0	false	1	true
67923	1.88985e+16	4591809375	3	true	0	false	6	true
67922	5944360961914060	4679063671875	0	false	0	false	7	true
67920	23510794921875	756124140625	3	true	0	false	1	true
67914	262620625	466303515625	0	false	0	false	9	true
67911	160368037109375	3984040234375	1	true	0	false	4	true
67904	16455529296875	3810376171875	0	false	0	false	8	true
67893	516810693359375	6401494140625	7	true	0	false	3	true
67892	4202146484375	636534296875	1	true	0	false	23	true
67890	46154990234375	65983390625	12	true	0	false	2	true
67886	63621298828125	641107421875	4	true	0	false	4	true
67885	6822576171875	6162367578125	2	true	1	true	6	true
67884	690802001953125	6282909765625	1	true	0	false	10	true
67883	79610400390625	5144554296875	6	true	0	false	13	true
67882	662333447265625	52307390625	1	true	0	false	8	true
67879	11225986328125	689579140625	2	true	0	false	7	true
67878	96136767578125	686575859375	0	false	0	false	6	true
67876	435384130859375	620871015625	1	true	0	false	4	true
67875	697649267578125	5480055859375	1	true	0	false	9	true
67873	35096578125	561353125	2	true	0	false	1	true
67872	3453012890625	5807426953125	1	true	0	false	9	true
67869	89543037109375	677575703125	3	true	0	false	8	true
67867	2568917724609370	669798671875	4	true	0	false	0	false
67866	231165576171875	67545390625	1	true	0	false	9	true
67865	82127216796875	671098125	7	true	0	false	0	false
67862	2135385498046870	635250390625	2	true	0	false	5	true
67861	39222.25	5472623828125	3	true	0	false	6	true
67860	3819663671875	55606.75	4	true	0	false	17	true
67859	99896220703125	66248234375	5	true	0	false	6	true
67856	112751728515625	673764921875	2	true	0	false	7	true
67855	3804462109375	57020578125	2	true	0	false	7	true
67850	20326875	653358125	7	true	1	true	1	true
67846	7608857421875	6498588671875	0	false	9	true	3	true
67844	37000.75	5774715625	1	true	0	false	11	true
67843	86807900390625	36861140625	3	true	0	false	11	true
67842	78222919921875	3714569140625	1	true	1	true	15	true
67838	97425576171875	3805271875	4	true	0	false	9	true
67834	3398015625	54409640625	1	true	0	false	10	true
67833	571317626953125	6930403125	19	true	1	true	0	false
67832	616767431640625	704866015625	4	true	0	false	10	true
67831	48919560546875	67351109375	1	true	0	false	7	true
67830	5698220703125	680252578125	9	true	0	false	4	true
67826	7231119140625	695423203125	6	true	0	false	0	false
67821	67205810546875	6767590625	1	true	0	false	5	true
67820	584894140625	667308203125	4	true	0	false	4	true
67815	3790916796875	5899304296875	8	true	0	false	11	true
67814	3738714453125	597944375	3	true	0	false	10	true
67808	227596630859375	69041296875	2	true	1	true	4	true
67807	10829685546875	704273984375	1	true	0	false	8	true
67806	113636650390625	709298984375	5	true	0	false	11	true
67803	26929046875	488544296875	2	true	1	true	29	true
67802	262914765625	490658828125	0	false	0	false	7	true
67800	3420346875	6288658203125	0	false	0	false	15	true
67797	93422294921875	6360116015625	1	true	1	true	8	true
67794	1059362109375	636840625	2	true	3	true	3	true
67791	2377980859375	419595078125	2	true	0	false	6	true
67790	23589345703125	4260232421875	0	false	0	false	18	true
67789	2292049609375	3974269140625	6	true	1	true	0	false
67785	28987158203125	4040799609375	1	true	0	false	10	true
67784	2950701171875	4028966015625	4	true	1	true	2	true
67782	2879134375	4111048828125	0	false	0	false	9	true
67780	36680515625	5523937890625	3	true	0	false	5	true
67778	30486451171875	3940598828125	5	true	0	false	8	true
67777	2933749609375	4081603515625	1	true	0	false	7	true
67776	2997798828125	412199921875	2	true	0	false	7	true
67772	29473302734375	3963526171875	1	true	0	false	6	true
67770	29161375	38504046875	0	false	0	false	13	true
67769	191528828125	420184609375	3	true	0	false	9	true
67768	20039146484375	411225703125	2	true	0	false	0	false
67764	3156574951171870	48926390625	1	true	0	false	1	true
67762	2097858984375	4022226171875	4	true	0	false	8	true
67760	184001484375	4038223828125	2	true	1	true	1	true
67757	2863382080078120	515517734375	15	true	0	false	0	false
67756	325118017578125	515415546875	16	true	0	false	5	true
67755	24632357421875	7647671875	1	true	0	false	16	true
67754	24159455078125	780720859375	0	false	0	false	7	true
67752	2867920166015620	52040296875	1	true	0	false	9	true
67751	44053017578125	530708125	0	false	0	false	8	true
67750	3540270751953120	5258580078125	5	true	0	false	7	true
67745	2796175537109370	6118622265625	7	true	1	true	38	true
67744	187772216796875	603668671875	4	true	0	false	6	true
67742	3700220947265620	6002333984375	4	true	1	true	8	true
67741	465060693359375	57273359375	1	true	0	false	26	true
67740	400374072265625	5516412109375	1	true	0	false	15	true
67734	5741130859375	598799765625	0	false	0	false	19	true
67733	189414140625	440658984375	1	true	0	false	14	true
67732	1982032421875	44085984375	6	true	0	false	9	true
67731	18579861328125	4540566015625	0	false	12	true	3	true
67730	19583828125	4547265625	2	true	0	false	6	true
67728	1989959375	461830078125	21	true	0	false	0	false
67724	7082660522460930	6191056640625	1	true	0	false	3	true
67722	2106544921875	4284587890625	2	true	0	false	13	true
67718	91155244140625	611134921875	10	true	1	true	3	true
67716	28525650390625	5654655078125	4	true	0	false	1	true
67714	1.82105e+16	5725497265625	2	true	0	false	37	true
67711	370790078125	6530927734375	15	true	1	true	3	true
67710	3697422265625	643483828125	0	false	0	false	8	true
67709	359542578125	64475125	1	true	0	false	5	true
67705	3749534375	6151484765625	3	true	0	false	10	true
67704	384378125	616501484375	4	true	0	false	12	true
67703	4075286328125	620428671875	2	true	0	false	15	true
67702	398529296875	6226251953125	1	true	0	false	13	true
67700	3755916015625	62536453125	22	true	0	false	2	true
67699	4319435546875	58691734375	1	true	0	false	13	true
67698	423841484375	602350703125	0	false	0	false	13	true
67694	43593765625	57908984375	0	false	0	false	14	true
67686	3033791015625	4630921875	0	false	12	true	1	true
67685	262902294921875	722159140625	15	true	0	false	2	true
67684	253137255859375	731374140625	1	true	1	true	8	true
67683	17055830078125	742466171875	19	true	0	false	2	true
67682	1.49159e+16	7465578125	25	true	0	false	2	true
67680	3655446533203120	73563484375	11	true	0	false	0	false
67678	3728223388671870	71856953125	2	true	0	false	14	true
67675	89417744140625	757919609375	0	false	0	false	15	true
67674	882882421875	7588965625	0	false	0	false	16	true
67672	309173388671875	745263671875	8	true	1	true	2	true
67670	427969140625	749065234375	7	true	0	false	1	true
67669	10079900390625	761405390625	1	true	0	false	15	true
67668	10679853515625	764985546875	1	true	0	false	7	true
67666	142769482421875	712965234375	0	false	11	true	1	true
67665	10966599609375	771651875	0	false	0	false	21	true
67656	676083349609375	579702265625	2	true	0	false	7	true
67654	30959171875	451468671875	10	true	1	true	1	true
67653	4373294140625	5102219921875	4	true	0	false	26	true
67652	4394276953125	518718125	2	true	0	false	10	true
67650	4433777734375	52207984375	1	true	0	false	15	true
67649	4500494921875	4972667578125	1	true	0	false	12	true
67647	4577778125	486599453125	1	true	0	false	10	true
67645	136948994140625	4661090234375	7	true	0	false	3	true
67644	129679072265625	45456953125	1	true	0	false	8	true
67640	423441875	502518359375	1	true	0	false	0	false
67638	2829736328125	791656328125	1	true	0	false	4	true
67637	4667213671875	54087265625	6	true	0	false	13	true
67636	4650403125	5471572265625	1	true	0	false	33	true
67635	386118046875	518813203125	3	true	0	false	28	true
67634	3942753125	5051179296875	1	true	0	false	8	true
67633	463877578125	5100859375	1	true	0	false	6	true
67632	4688351953125	5142573046875	6	true	0	false	0	false
67626	4106730859375	5084657421875	2	true	0	false	13	true
67624	4139986328125	5474371484375	1	true	7	true	4	true
67622	135256552734375	682801640625	0	false	6	true	4	true
67620	3989346484375	4875208203125	3	true	5	true	9	true
67616	149403310546875	4667530078125	0	false	0	false	6	true
67614	8799373046875	701443125	1	true	15	true	0	false
67611	24780869140625	412612109375	1	true	1	true	29	true
67610	24977376953125	4184589453125	5	true	0	false	9	true
67608	2551662109375	4272781640625	2	true	0	false	8	true
67605	24210701171875	6000844921875	2	true	0	false	9	true
67604	25380603515625	58862796875	1	true	0	false	5	true
67599	44595859375	5674686328125	4	true	1	true	30	true
67598	451384453125	56777.75	2	true	0	false	10	true
67596	453976171875	5824850390625	0	false	0	false	8	true
67593	4159920703125	626225234375	14	true	0	false	10	true
67592	4171541796875	6261358984375	13	true	0	false	11	true
67591	4357790625	645649921875	1	true	0	false	3	true
67590	439011796875	6506489453125	3	true	0	false	12	true
67588	4177409375	635720078125	18	true	0	false	0	false
67587	367337421875	675617109375	0	false	0	false	9	true
67586	376574453125	669659296875	1	true	0	false	5	true
67585	4135380859375	672594921875	0	false	0	false	19	true
67584	406534453125	66124265625	4	true	0	false	8	true
67582	408251328125	64555984375	9	true	0	false	6	true
67581	405028984375	675656015625	2	true	0	false	11	true
67580	4091576171875	67892890625	0	false	0	false	9	true
67578	4229689453125	656641875	3	true	0	false	10	true
67574	3882308203125	665418125	2	true	0	false	7	true
67565	2540890234375	702850625	4	true	0	false	5	true
67564	26586263671875	69674109375	6	true	0	false	2	true
67563	3706669140625	5263912109375	2	true	4	true	1	true
67562	3500365234375	5229707421875	8	true	0	false	5	true
67561	28573568359375	696411796875	2	true	0	false	5	true
67557	2527744140625	68602234375	0	false	0	false	10	true
67554	2888798046875	708610078125	7	true	0	false	2	true
67553	3913444921875	4532012890625	0	false	0	false	9	true
67552	3843378125	4500613671875	1	true	0	false	12	true
67551	36621078125	4639219140625	1	true	0	false	8	true
67550	3621766796875	4584108203125	4	true	0	false	27	true
67549	3147068359375	70943796875	0	false	0	false	12	true
67548	30936091796875	717190390625	11	true	0	false	0	false
67546	363372109375	44571546875	2	true	6	true	1	true
67544	327780703125	711497265625	8	true	0	false	7	true
67543	4006378515625	4536244921875	0	false	0	false	7	true
67542	406337578125	4594002734375	0	false	0	false	9	true
67540	3776828125	4651912109375	0	false	0	false	9	true
67538	41781828125	4414372265625	18	true	0	false	0	false
67532	30540326171875	6969071875	3	true	0	false	3	true
67524	1403064697265620	4340904296875	6	true	0	false	7	true
67523	26730859375	39187421875	0	false	0	false	5	true
67522	25080599609375	37779359375	1	true	0	false	19	true
67521	324174169921875	3618367578125	15	true	0	false	0	false
67520	1.75502e+16	3691426171875	1	true	7	true	3	true
67518	25635072265625	400883125	2	true	0	false	6	true
67514	41669443359375	350461640625	0	false	0	false	10	true
67510	29111904296875	3742370703125	2	true	0	false	11	true
67509	431297998046875	3720434375	9	true	0	false	15	true
67508	4436666015625	38199046875	6	true	1	true	17	true
67505	395084609375	601388125	2	true	0	false	1	true
67503	19807109375	335145546875	0	false	1	true	9	true
67502	27607890625	34687328125	3	true	0	false	8	true
67499	62489755859375	3337168359375	0	false	0	false	32	true
67498	577033642578125	32335888671875	4	true	0	false	1	true
67496	3767103515625	4965261328125	3	true	0	false	4	true
67495	3326916748046870	393574296875	3	true	0	false	7	true
67494	4072303955078120	401110625	1	true	0	false	7	true
67492	752303955078125	3283728515625	0	false	0	false	9	true
67491	995636328125	31311919921875	2	true	0	false	7	true
67490	107715654296875	3065060546875	1	true	0	false	8	true
67488	7489451171875	3307237109375	6	true	0	false	4	true
67486	727205517578125	3237749609375	0	false	0	false	15	true
67484	666504736328125	346063125	1	true	0	false	14	true
67482	47485390625	394838671875	4	true	0	false	9	true
67480	438830615234375	3311453515625	1	true	0	false	8	true
67478	4563732421875	4060921875	2	true	0	false	7	true
67476	856517578125	30609572265625	10	true	0	false	0	false
67473	587663330078125	41199640625	1	true	0	false	10	true
67472	1.80677e+16	404683125	2	true	0	false	7	true
67466	591099951171875	389515546875	3	true	0	false	6	true
67465	2688945556640620	31360859375	8	true	0	false	1	true
67464	333178125	30454796875	3	true	0	false	7	true
67462	5013775390625	30487484375	8	true	0	false	0	false
67458	94238154296875	31896400390625	1	true	0	false	8	true
67455	41326396484375	28060796875	7	true	0	false	56	true
67454	553643310546875	28578033203125	2	true	0	false	11	true
67453	47112890625	26856875	2	true	0	false	4	true
67450	65946181640625	28361955078125	1	true	0	false	8	true
67447	761781884765625	4014815625	0	false	0	false	1	true
67444	1.09792e+16	5454575390625	0	false	0	false	7	true
67440	3867530859375	693025390625	1	true	0	false	11	true
67439	4167107421875	47182109375	2	true	0	false	13	true
67438	421079375	47714265625	5	true	0	false	32	true
67436	4448721875	47374828125	11	true	0	false	3	true
67434	341969375	4447378515625	3	true	0	false	0	false
67433	114805732421875	327919296875	14	true	0	false	0	false
67432	1265966015625	3224823046875	5	true	0	false	5	true
67431	139767265625	3225737890625	14	true	0	false	26	true
67430	13997251953125	319792109375	16	true	0	false	37	true
67424	1616699609375	3302803125	0	false	0	false	3	true
67423	384001328125	4192591015625	2	true	0	false	6	true
67422	3940932421875	4280706640625	0	false	0	false	18	true
67421	163691015625	30762193359375	3	true	0	false	13	true
67419	3325746875	749165078125	7	true	1	true	5	true
67418	3365032421875	744709453125	1	true	0	false	11	true
67413	31961984375	7440953125	7	true	0	false	7	true
67411	398673671875	3860467578125	0	false	0	false	10	true
67410	377206953125	38751.5	14	true	0	false	4	true
67409	4113916015625	380443515625	2	true	0	false	7	true
67408	4164826953125	3931540625	1	true	0	false	17	true
67403	3567580859375	3889374609375	10	true	1	true	0	false
67402	359721796875	3976308203125	4	true	1	true	10	true
67400	3812113671875	3656886328125	2	true	0	false	14	true
67398	4113554296875	3559399609375	0	false	0	false	5	true
67396	362507890625	4100487890625	0	false	0	false	9	true
67395	3564961328125	4137113671875	1	true	0	false	6	true
67390	3427365234375	414652578125	8	true	0	false	0	false
67389	3310984765625	3662725390625	7	true	3	true	5	true
67388	323910859375	375260234375	1	true	0	false	20	true
67387	32648123046875	382250703125	14	true	1	true	0	false
67384	3577551953125	4274495703125	1	true	0	false	10	true
67380	32534783203125	39807.25	1	true	0	false	8	true
67379	433546640625	4150744921875	9	true	24	true	0	false
67378	4227644921875	4198634375	1	true	0	false	6	true
67377	132437890625	70783890625	1	true	0	false	15	true
67376	1342770703125	708165703125	1	true	0	false	19	true
67375	4469028125	437668984375	1	true	0	false	8	true
67372	4288441015625	3781124609375	2	true	0	false	1	true
67369	31894193359375	4219410546875	1	true	0	false	6	true
67362	32143611328125	4341489453125	1	true	0	false	11	true
67359	4891969921875	4713806640625	1	true	0	false	10	true
67358	4772448828125	46252609375	2	true	0	false	7	true
67353	479131328125	3965967578125	2	true	1	true	8	true
67352	46763078125	38990234375	1	true	19	true	31	true
67350	4764642578125	38039234375	0	false	9	true	3	true
67348	4582112890625	3909041796875	2	true	0	false	8	true
67346	4953787109375	3808154296875	1	true	0	false	10	true
67345	473541484375	4262990234375	12	true	0	false	2	true
67344	47131875	4151725390625	1	true	0	false	8	true
67340	491012734375	42416625	1	true	0	false	8	true
67338	4851740625	443383046875	11	true	0	false	0	false
67335	404699140625	33335609375	2	true	0	false	7	true
67334	41617.5	3353036328125	7	true	0	false	10	true
67331	4830033203125	5215040625	1	true	0	false	5	true
67328	26230357421875	4165859375	1	true	7	true	0	false
67326	48431484375	4912890234375	4	true	0	false	0	false
67319	8962248046875	27346130859375	1	true	0	false	11	true
67318	896965234375	26771111328125	1	true	0	false	11	true
67317	10391935546875	2706323828125	0	false	0	false	3	true
67315	88991015625	28273052734375	1	true	0	false	12	true
67312	9198666015625	29176091796875	0	false	0	false	13	true
67310	94256064453125	2586468359375	1	true	0	false	5	true
67305	4309047265625	720856171875	17	true	0	false	0	false
67304	4293490625	7279053125	11	true	0	false	1	true
67302	4042137890625	7071815625	1	true	0	false	2	true
67299	434472109375	3208258984375	2	true	0	false	0	false
67298	452223359375	32180505859375	0	false	0	false	7	true
67297	4662395703125	3355208984375	5	true	0	false	6	true
67296	47506	31713123046875	6	true	1	true	0	false
67292	4850250390625	3414086328125	0	false	0	false	9	true
67290	4804600390625	3553858203125	0	false	0	false	14	true
67287	295563359375	34268640625	1	true	3	true	3	true
67286	28963291015625	3505048828125	1	true	0	false	13	true
67284	28699380859375	356890546875	2	true	1	true	0	false
67283	28242060546875	3454726171875	27	true	1	true	13	true
67280	275626875	3322476953125	1	true	0	false	7	true
67279	2531231640625	3516150390625	2	true	0	false	25	true
67278	25486572265625	3465110546875	1	true	0	false	12	true
67277	24304017578125	353991328125	0	false	0	false	4	true
67276	24241126953125	346514765625	0	false	0	false	7	true
67272	28308583984375	3691944140625	2	true	0	false	12	true
67270	256144921875	316737109375	1	true	0	false	13	true
67265	1.54208e+16	28621501953125	5	true	0	false	3	true
67263	30941806640625	3690821875	1	true	0	false	7	true
67251	3561480078125	763587265625	0	false	0	false	11	true
67250	3567587109375	751641015625	7	true	0	false	2	true
67247	78389365234375	7277571875	0	false	0	false	13	true
67246	5944365234375	725524296875	1	true	0	false	15	true
67242	78474150390625	25229873046875	0	false	0	false	13	true
67238	72308759765625	76620953125	7	true	1	true	1	true
67234	62640087890625	5264973828125	2	true	0	false	11	true
67233	30312216796875	3042419921875	1	true	0	false	13	true
67232	29915142578125	30368287109375	1	true	0	false	13	true
67231	3365388671875	33104234375	5	true	1	true	51	true
67230	3365654296875	332128671875	5	true	1	true	51	true
67229	2140937890625	25169853515625	6	true	35	true	27	true
67228	209534453125	26181681640625	0	false	0	false	7	true
67226	31121310546875	3070921484375	0	false	0	false	18	true
67222	21621076171875	27710064453125	0	false	0	false	19	true
67220	22240849609375	24353986328125	2	true	8	true	9	true
67219	29833810546875	31011380859375	1	true	0	false	9	true
67216	2891112109375	31689705078125	0	false	0	false	11	true
67214	19115158203125	27602396484375	6	true	0	false	0	false
67212	230051171875	2703471484375	0	false	0	false	12	true
67211	17239548828125	287844765625	1	true	0	false	7	true
67210	18559365234375	2919893359375	0	false	0	false	9	true
67208	1984721484375	293600078125	2	true	0	false	20	true
67206	183100234375	2779424609375	1	true	0	false	6	true
67202	28337912109375	3021303125	0	false	0	false	8	true
67199	27383546875	28994271484375	18	true	0	false	1	true
67198	27314076171875	28779923828125	18	true	0	false	2	true
67197	19985865234375	30908921875	1	true	0	false	5	true
67196	2107707421875	3052783203125	0	false	0	false	11	true
67193	24297962890625	29061974609375	2	true	9	true	22	true
67192	252493359375	28455892578125	0	false	0	false	18	true
67191	23397314453125	3304661328125	0	false	0	false	7	true
67190	22561611328125	325104921875	1	true	0	false	12	true
67188	18899123046875	3218938671875	0	false	0	false	10	true
67186	29948123046875	29068755859375	18	true	0	false	0	false
67184	3494183203125	32628869140625	10	true	1	true	0	false
67182	3491826171875	31972837890625	1	true	0	false	12	true
67181	3712307421875	3120448046875	12	true	1	true	0	false
67180	3769771484375	31165880859375	2	true	0	false	9	true
67176	2342728125	3146840625	1	true	0	false	4	true
67175	146520556640625	2401543359375	0	false	0	false	8	true
67174	15361263671875	23565544921875	8	true	0	false	9	true
67171	3757153515625	301366171875	2	true	0	false	7	true
67169	140085830078125	22642908203125	3	true	0	false	34	true
67168	146254873046875	23060728515625	5	true	1	true	6	true
67167	32656572265625	3039655078125	1	true	7	true	0	false
67166	3298644140625	29644388671875	0	false	0	false	14	true
67160	3525760546875	30462806640625	4	true	0	false	0	false
67158	32617876953125	3273744921875	0	false	0	false	9	true
67157	3441332421875	294823046875	10	true	0	false	34	true
67156	3545280078125	28670279296875	1	true	0	false	6	true
67148	3461112890625	26751966796875	1	true	0	false	4	true
67146	3707524609375	3313273828125	4	true	14	true	9	true
67144	158806142578125	2863526171875	0	false	0	false	17	true
67143	3512881640625	728285390625	12	true	1	true	27	true
67142	339100078125	727151484375	1	true	0	false	9	true
67141	135855185546875	21241560546875	0	false	0	false	20	true
67140	133939140625	21192140625	0	false	0	false	20	true
67139	3271574609375	2740898046875	0	false	0	false	6	true
67135	136818564453125	27130431640625	0	false	0	false	20	true
67134	141146748046875	2712607421875	2	true	0	false	7	true
67132	161654794921875	22627314453125	1	true	0	false	8	true
67129	18405375	2457506640625	1	true	0	false	15	true
67128	17517400390625	2368890625	0	false	0	false	30	true
67118	1762966796875	21926177734375	0	false	0	false	12	true
67117	148465048828125	25354291015625	2	true	0	false	3	true
67113	26218630859375	25927861328125	1	true	12	true	5	true
67112	26777056640625	2394384375	10	true	0	false	0	false
67108	3323147265625	34358328125	3	true	0	false	6	true
67106	262970078125	2709221484375	0	false	0	false	12	true
67104	18014263671875	26293056640625	1	true	0	false	5	true
67102	26091953125	22847091796875	5	true	0	false	20	true
67101	1929000390625	2172326171875	1	true	0	false	18	true
67098	120071689453125	2134943359375	0	false	0	false	5	true
67096	27536412109375	2517294921875	1	true	0	false	10	true
67094	2389049609375	24679212890625	1	true	0	false	6	true
67093	39504703125	2863837109375	3	true	0	false	0	false
67090	24272009765625	2662762109375	0	false	0	false	11	true
67086	3128673828125	32265048828125	1	true	0	false	2	true
67083	17929578125	16945072265625	9	true	0	false	3	true
67082	18037009765625	164434609375	3	true	0	false	8	true
67079	21951109375	17045267578125	2	true	0	false	6	true
67078	22720841796875	17123775390625	21	true	1	true	5	true
67075	3406237109375	24352087890625	0	false	0	false	11	true
67074	32034484375	23836005859375	1	true	1	true	7	true
67072	30962568359375	250581640625	0	false	0	false	10	true
67070	230172421875	17945322265625	1	true	0	false	8	true
67069	337640390625	232257734375	3	true	0	false	35	true
67066	18123861328125	18431888671875	3	true	0	false	9	true
67064	29470650390625	2698868359375	0	false	8	true	13	true
67062	204846875	1957931640625	8	true	0	false	0	false
67061	31092814453125	279727578125	0	false	0	false	8	true
67050	28592099609375	27685130859375	3	true	0	false	8	true
67043	136695693359375	17240091796875	1	true	0	false	8	true
67042	152851474609375	1864894921875	0	false	0	false	7	true
67040	488576640625	573977890625	1	true	0	false	0	false
67037	19990884765625	348153828125	0	false	0	false	9	true
67036	19506662109375	346681015625	12	true	1	true	5	true
67035	1874234765625	348173671875	1	true	0	false	12	true
67034	18846529296875	3456450390625	2	true	0	false	8	true
67032	192581953125	35221265625	0	false	0	false	7	true
67030	4691545703125	5706766796875	2	true	0	false	5	true
67029	18326775390625	358060234375	1	true	0	false	12	true
67028	18847314453125	358429921875	0	false	0	false	8	true
67023	1795926953125	3493323046875	9	true	1	true	5	true
67022	16787107421875	3555244140625	13	true	0	false	2	true
67019	18850228515625	379464453125	1	true	0	false	8	true
67017	21393109375	355559609375	3	true	0	false	42	true
67016	21803083984375	354363359375	4	true	0	false	20	true
67011	140427666015625	150798310546875	3	true	0	false	11	true
67010	133003330078125	143552353515625	1	true	0	false	8	true
67008	1321023046875	15720400390625	4	true	0	false	0	false
67007	16477451171875	14856525390625	1	true	6	true	0	false
67006	155550263671875	158527333984375	10	true	0	false	1	true
66999	3382952392578120	2433428125	1	true	0	false	1	true
66998	509649609375	25244166015625	1	true	0	false	9	true
66995	4880046875	6121178125	1	true	1	true	5	true
66994	4763398828125	6236722265625	0	false	7	true	7	true
66993	430730703125	67185421875	0	false	0	false	13	true
66992	432934453125	686277578125	6	true	1	true	0	false
66988	122350908203125	2411298828125	0	false	0	false	7	true
66984	449356484375	66743203125	2	true	1	true	4	true
66981	2482277734375	15061474609375	0	false	13	true	4	true
66980	25764453125	1488801953125	0	false	0	false	16	true
66979	18014796875	1289769140625	1	true	0	false	6	true
66978	167259296875	124703310546875	0	false	0	false	6	true
66976	253313046875	136542431640625	0	false	0	false	13	true
66975	23147095703125	138241357421875	1	true	0	false	5	true
66973	2334459765625	120708203125	0	false	0	false	11	true
66972	2400196875	12691810546875	1	true	0	false	9	true
66970	26823556640625	14311251953125	0	false	0	false	11	true
66964	27140998046875	1275650390625	1	true	0	false	11	true
66962	22209337890625	1449543359375	0	false	0	false	5	true
66961	4199425390625	25656021484375	8	true	1	true	7	true
66960	4212076171875	2569405078125	9	true	1	true	7	true
66958	2539796875	17539021484375	2	true	0	false	12	true
66957	20175943359375	150762607421875	2	true	0	false	8	true
66956	20498513671875	1596483984375	5	true	0	false	0	false
66955	409738359375	25416884765625	0	false	0	false	20	true
66954	3943662109375	25616107421875	0	false	0	false	22	true
66952	4172094140625	24281904296875	2	true	0	false	8	true
66945	4465416015625	35714875	1	true	0	false	14	true
66944	44216890625	35023390625	2	true	0	false	100	true
66943	240368671875	21473666015625	12	true	0	false	1	true
66942	21865935546875	21714873046875	1	true	0	false	0	false
66941	39310109375	22117591796875	3	true	15	true	40	true
66940	3944264453125	21955701171875	3	true	17	true	48	true
66938	253314453125	20323123046875	1	true	2	true	32	true
66937	383109921875	2703190625	0	false	0	false	7	true
66936	3766163671875	27292646484375	0	false	0	false	17	true
66934	3959984765625	23119822265625	3	true	0	false	15	true
66926	3797422265625	2353838671875	0	false	0	false	7	true
66923	3687756640625	25010609375	8	true	0	false	0	false
66919	612291357421875	780989453125	13	true	0	false	0	false
66918	593567724609375	784596171875	16	true	0	false	2	true
66916	633033544921875	789488984375	5	true	0	false	1	true
66915	931328369140625	775279453125	4	true	1	true	0	false
66914	1.51421e+16	7791234375	0	false	0	false	27	true
66913	491185791015625	7984809375	0	false	19	true	0	false
66910	236392138671875	789101875	17	true	1	true	0	false
66908	87633974609375	78423.75	10	true	0	false	3	true
66903	3051736328125	2137923046875	1	true	0	false	11	true
66902	31110234375	20881197265625	3	true	1	true	0	false
66898	16979578125	3985866796875	0	false	0	false	9	true
66897	36783984375	20543544921875	0	false	7	true	2	true
66896	3561870703125	22036173828125	0	false	0	false	1	true
66893	679752783203125	201223203125	12	true	0	false	0	false
66892	666201611328125	19380150390625	1	true	0	false	9	true
66890	81694599609375	19707921875	0	false	0	false	5	true
66888	621066259765625	20751376953125	4	true	1	true	0	false
66887	1.8381e+16	2234452734375	0	false	0	false	13	true
66886	2570290771484370	22235978515625	7	true	0	false	10	true
66885	3257288330078120	2000165625	0	false	0	false	8	true
66882	690876611328125	2178490625	0	false	0	false	9	true
66879	5872650390625	17788.25	0	false	8	true	0	false
66876	1.6348e+16	2555032421875	0	false	0	false	9	true
66874	3689172119140620	18200642578125	0	false	17	true	0	false
66873	1.54071e+16	20338091796875	1	true	0	false	0	false
66869	159158271484375	109917373046875	0	false	0	false	10	true
66868	1707894921875	110877353515625	1	true	8	true	0	false
66867	110352744140625	2403577734375	0	false	0	false	8	true
66866	1010127734375	239122265625	0	false	0	false	3	true
66865	10294599609375	21852892578125	0	false	0	false	22	true
66861	125870693359375	11530748046875	0	false	0	false	4	true
66860	13521232421875	107172060546875	1	true	1	true	10	true
66854	18295576171875	9491521484375	0	false	0	false	6	true
66853	447383203125	22120625	12	true	0	false	0	false
66852	454720859375	22554794921875	0	false	0	false	15	true
66850	4444530078125	23262333984375	1	true	0	false	13	true
66848	4521026953125	205775546875	0	false	0	false	10	true
66847	4670497265625	2907345703125	0	false	0	false	8	true
66846	46108140625	274236484375	11	true	1	true	1	true
66844	454068515625	2531454296875	2	true	0	false	8	true
66841	491761328125	2656610546875	2	true	0	false	15	true
66840	4884609375	2633975390625	1	true	0	false	18	true
66839	4283678125	18802984375	12	true	0	false	0	false
66838	43502078125	199339609375	7	true	2	true	5	true
66837	44175734375	28409244140625	1	true	1	true	5	true
66836	4412555859375	2645356640625	3	true	0	false	4	true
66835	428866953125	1663895703125	3	true	0	false	19	true
66834	432199765625	157789453125	0	false	0	false	8	true
66833	415105078125	1894158203125	2	true	0	false	6	true
66832	40482453125	18633888671875	30	true	0	false	0	false
66818	4962526953125	2948255859375	10	true	1	true	0	false
66816	31448501953125	764817890625	0	false	0	false	5	true
66814	2722971875	18590494140625	5	true	1	true	7	true
66813	3591958203125	144927578125	0	false	0	false	11	true
66812	3672201953125	146249443359375	11	true	1	true	4	true
66811	37018125	18089685546875	14	true	0	false	0	false
66810	3613696484375	18347158203125	2	true	0	false	8	true
66809	3388662890625	18734990234375	2	true	0	false	5	true
66808	32629462890625	2017598046875	0	false	0	false	8	true
66804	3814135546875	19727958984375	0	false	0	false	11	true
66802	39036953125	195972265625	1	true	1	true	6	true
66801	3442712890625	1467120703125	0	false	0	false	11	true
66800	337147578125	149810244140625	1	true	0	false	18	true
66799	3261876171875	157103544921875	1	true	0	false	8	true
66798	32320572265625	163788388671875	0	false	0	false	9	true
66794	344430234375	163293349609375	1	true	0	false	7	true
66792	392778671875	17069123046875	2	true	0	false	5	true
66790	3868403125	152075859375	7	true	0	false	0	false
66785	4167119921875	13111703125	3	true	2	true	54	true
66784	41492125	151387138671875	17	true	0	false	0	false
66783	395657109375	135805810546875	0	false	9	true	7	true
66782	3965905078125	135088056640625	0	false	6	true	8	true
66772	4189334375	21567716796875	0	false	0	false	6	true
66771	8301271484375	1521070703125	0	false	0	false	11	true
66770	8714923828125	154480498046875	0	false	0	false	9	true
66769	4708076171875	66354109375	14	true	1	true	0	false
66768	47748578125	65856265625	9	true	0	false	0	false
66766	4624092578125	632639375	2	true	0	false	8	true
66765	9711078125	137047275390625	0	false	0	false	11	true
66764	87924892578125	136998310546875	0	false	0	false	4	true
66763	498373779296875	150068359375	1	true	0	false	9	true
66762	647238671875	152573349609375	0	false	0	false	14	true
66753	367808359375	107711875	4	true	0	false	13	true
66752	3473030078125	127226435546875	0	false	0	false	5	true
66749	2897324609375	18234265625	10	true	0	false	2	true
66748	29281044921875	19322560546875	6	true	1	true	5	true
66743	647599755859375	94901337890625	0	false	0	false	30	true
66742	59143720703125	990791796875	0	false	12	true	0	false
66740	423828564453125	101068466796875	3	true	0	false	9	true
66739	912750390625	106026494140625	2	true	0	false	8	true
66738	889068359375	92365693359375	7	true	0	false	4	true
66734	45064.5	17416419921875	6	true	0	false	1	true
66733	116128076171875	578934326171875	29	true	1	true	20	true
66732	105078798828125	75094755859375	0	false	0	false	16	true
66731	128613515625	700927734375	7	true	0	false	0	false
66726	102254150390625	887698046875	7	true	0	false	0	false
66722	445884326171875	125060576171875	1	true	0	false	6	true
66721	4018753125	779027109375	1	true	0	false	9	true
66720	393260546875	76665015625	5	true	1	true	8	true
66719	3965937109375	75094234375	10	true	1	true	1	true
66712	29477962890625	15782271484375	8	true	0	false	0	false
66711	7241291015625	55683916015625	1	true	0	false	10	true
66710	663286474609375	56967275390625	5	true	0	false	11	true
66707	102032314453125	16443482421875	0	false	0	false	3	true
66705	6070.5	695185400390625	0	false	0	false	6	true
66704	53905947265625	65584462890625	2	true	0	false	12	true
66702	540064453125	82824140625	0	false	0	false	13	true
66699	201108359375	10232349609375	0	false	0	false	9	true
66698	20916888671875	964258203125	7	true	0	false	0	false
66696	1953444140625	112251376953125	0	false	0	false	8	true
66692	4795422265625	690424609375	0	false	0	false	1	true
66691	4760443359375	19269841796875	4	true	0	false	0	false
66688	3122048828125	19566546875	10	true	0	false	2	true
66686	493014609375	16833974609375	10	true	0	false	8	true
66685	4656765234375	726607890625	26	true	1	true	1	true
66684	461757265625	712793984375	0	false	32	true	8	true
66683	4838662109375	72653234375	38	true	0	false	0	false
66679	4679890625	750125703125	4	true	0	false	12	true
66678	4839009765625	755514453125	17	true	0	false	0	false
66673	48050859375	2289565625	0	false	0	false	5	true
66672	4892523828125	23751724609375	0	false	0	false	15	true
66669	33983625	79449828125	6	true	1	true	2	true
66668	3428424609375	79109328125	15	true	0	false	0	false
66664	403523203125	1121796875	5	true	0	false	0	false
66663	1.81045e+16	13113888671875	0	false	2	true	8	true
66662	1.36597e+16	10937373046875	0	false	0	false	18	true
66659	3598058984375	41623837890625	0	false	0	false	10	true
66658	3668924609375	4135673828125	0	false	6	true	1	true
66657	259003515625	8863158203125	0	false	0	false	7	true
66656	260983828125	100330166015625	5	true	0	false	3	true
66655	3291854296875	426148974609375	0	false	0	false	12	true
66654	3248444140625	4011322021484370	0	false	0	false	14	true
66652	337570234375	518171484375	0	false	10	true	0	false
66651	320274765625	2902576416015620	0	false	4	true	4	true
66648	346145859375	3616871337890620	0	false	5	true	1	true
66647	2785314453125	6668986328125	0	false	0	false	18	true
66644	31898423828125	190313916015625	5	true	1	true	1	true
66643	417652578125	7988650390625	1	true	0	false	7	true
66642	41948234375	87952626953125	0	false	0	false	16	true
66639	2950124609375	1177104296875	8	true	1	true	1	true
66638	296906484375	942653515625	1	true	0	false	6	true
66636	4099963671875	78369560546875	6	true	1	true	2	true
66635	299446171875	715601513671875	34	true	1	true	0	false
66634	3059543359375	426683837890625	1	true	4	true	8	true
66630	32266216796875	91837158203125	0	false	0	false	5	true
66626	339009765625	1.02015e+16	0	false	0	false	8	true
66622	28418443359375	2789714599609370	11	true	0	false	2	true
66620	37462609375	616806982421875	1	true	9	true	0	false
66617	32262169921875	1227983984375	0	false	0	false	7	true
66616	3065786328125	1181409765625	0	false	8	true	0	false
66613	21331564453125	573923486328125	6	true	0	false	33	true
66608	4015068359375	502454052734375	2	true	0	false	10	true
66607	50506826171875	510003125	0	false	0	false	13	true
66606	473981640625	469513134765625	2	true	0	false	20	true
66603	256623984375	447663671875	1	true	0	false	0	false
66601	21119763671875	38266220703125	0	false	0	false	5	true
66596	4505917578125	1365703515625	0	false	0	false	5	true
66595	471600390625	131935087890625	7	true	1	true	0	false
66594	47167703125	1391930078125	0	false	0	false	8	true
66593	464265625	143095673828125	0	false	0	false	16	true
66592	4695076171875	14577525390625	7	true	0	false	1	true
66588	4916212890625	151399658203125	1	true	0	false	14	true
66585	443714765625	8409505859375	4	true	1	true	1	true
66584	459192421875	754047705078125	0	false	0	false	11	true
66582	4576356640625	95814130859375	0	false	2	true	19	true
66579	4371014453125	589301025390625	5	true	1	true	0	false
66577	394028671875	380601611328125	0	false	0	false	4	true
66576	3846868359375	1117260498046870	7	true	0	false	0	false
66564	18190162109375	654156884765625	0	false	1	true	14	true
66550	2768398193359370	761786865234375	0	false	0	false	10	true
66548	2260824609375	732115966796875	8	true	0	false	0	false
66547	4906396789550780	1768704345703120	121	true	1	true	0	false
66546	163283203125	1.69445e+16	0	false	14	true	0	false
66544	5771644897460930	46059736328125	1	true	0	false	18	true
66541	44954609375	2845179931640620	0	false	0	false	7	true
66540	436711875	2500971923828120	0	false	0	false	17	true
66536	100298271484375	2246388671875	0	false	0	false	8	true
66535	12386576171875	577974365234375	1	true	0	false	0	false
66534	146863154296875	1366232666015620	6	true	0	false	0	false
66530	4602166796875	778802734375	0	false	4	true	0	false
66528	4777915234375	1.78001e+16	0	false	0	false	10	true
66526	814110546875	1.83944e+16	0	false	0	false	4	true
66524	19292451171875	25569677734375	0	false	10	true	0	false
66522	4332088671875	78456765625	0	false	26	true	0	false
