# Supplementary material for: A Novel Liquid Biopsy Method Based on Specific Combinations of Vesicular Markers Allows Us to Discriminate Prostate Cancer from Hyperplasia
Source: Cells. 2024 Jul 31;13(15):1286. doi: 10.3390/cells13151286 (PMC11311686; doi:10.3390/cells13151286)
Supplement: Supplementary file 1 [file cells-13-01286-s001.zip › Dataset S1-Raw data CODI BiliGeCT Prostata/Raw data CODI BiliGeCT Prostata/130223_ErbB3_ALK_PR20-02-3__counting_scatter.xlsx]

## Sheet: 130223_ErbB3_ALK_PR20-02-3__cou
counting parameters
radius (nm)	300
bin width (nm)	20
locs in bin threshold	1
active channels
channel name	channel reference	min	max
Channel 0	ch0	1	10000000
Channel 1	ch1	1	10000000
Channel 2	ch2	1	10000000
clusters are positive for a channel if their counts fall within min (inclusive) and max (exclusive) for that channel
	population phenotypes	number of clusters
triple positive	Channel 0, Channel 1, Channel 2	91
double positive	Channel 0, Channel 1	46
double positive	Channel 0, Channel 2	388
double positive	Channel 1, Channel 2	37
single positive	Channel 0	104
single positive	Channel 1	6
single positive	Channel 2	200
	total positive clusters	872
9 clusters were negative for every channel
all positive clusters are listed here
columns show counts and positivity for channels with thresholds switched on
to see the full data including negative clusters please export a csv from the counting histogram rather than the counting scatter plot
cluster id	centroid x (nm)	centroid y (nm)	count for Channel 0	positive for Channel 0	count for Channel 1	positive for Channel 1	count for Channel 2	positive for Channel 2
65037	15752193359375	683099765625	10	true	1	true	0	false
65036	157350439453125	681284375	9	true	1	true	0	false
65035	2648736328125	6120092578125	4	true	0	false	9	true
65034	2533749609375	6174894140625	2	true	0	false	10	true
65033	16053748046875	692351796875	6	true	0	false	15	true
65031	181644375	697726875	1	true	8	true	14	true
65028	2552001953125	6320066796875	7	true	0	false	1	true
65027	21779705078125	631290234375	3	true	0	false	12	true
65026	2152834765625	6344013671875	5	true	0	false	1	true
65024	21340146484375	6416265234375	3	true	0	false	5	true
65023	237869765625	632301953125	6	true	0	false	1	true
65021	1841902734375	712689609375	3	true	0	false	12	true
65020	189257421875	723614375	1	true	0	false	7	true
65017	2125463671875	666205546875	2	true	39	true	11	true
65016	2078380859375	66556546875	4	true	6	true	1	true
65013	1910235546875	65946078125	1	true	0	false	11	true
65012	19740939453125	652302421875	2	true	0	false	14	true
65009	18112384765625	730356953125	12	true	0	false	0	false
65008	1767609375	734411640625	5	true	0	false	0	false
65006	22515505859375	64724609375	0	false	3	true	13	true
65002	1980840625	67204859375	0	false	0	false	14	true
65001	2011553515625	688920703125	1	true	0	false	26	true
65000	19513609375	699098984375	1	true	0	false	29	true
64999	27916947265625	5876079296875	7	true	0	false	12	true
64998	28449134765625	5829172265625	15	true	0	false	0	false
64997	26993875	582391171875	3	true	0	false	14	true
64994	2700733203125	63727046875	1	true	1	true	8	true
64992	18324931640625	671893125	0	false	1	true	8	true
64991	19403814453125	752798046875	3	true	1	true	6	true
64990	195140078125	7364309375	7	true	0	false	4	true
64989	21396984375	685527890625	6	true	1	true	1	true
64986	24942923828125	653989296875	2	true	0	false	0	false
64980	2588498046875	58363109375	5	true	0	false	6	true
64979	25555646484375	67187375	0	false	0	false	10	true
64976	2911201171875	5742741796875	7	true	0	false	17	true
64975	2690180859375	56891078125	5	true	0	false	7	true
64973	24015083984375	6130698046875	1	true	0	false	14	true
64972	22879916015625	61824484375	8	true	0	false	7	true
64970	24562384765625	60476203125	2	true	0	false	8	true
64967	12221767578125	667754453125	1	true	0	false	13	true
64966	11521626953125	674068515625	2	true	0	false	13	true
64964	259624609375	5577299609375	4	true	0	false	10	true
64956	242202734375	67903078125	2	true	0	false	22	true
64954	135897138671875	664930546875	1	true	9	true	1	true
64953	92919384765625	726134453125	3	true	0	false	24	true
64952	86174169921875	72092703125	14	true	0	false	0	false
64950	146216572265625	669053203125	4	true	0	false	5	true
64949	102200869140625	68454953125	3	true	0	false	8	true
64946	107654541015625	70330390625	13	true	1	true	5	true
64944	89780029296875	712280390625	0	false	0	false	16	true
64940	12010916015625	69059859375	8	true	0	false	4	true
64938	18838177734375	76804359375	1	true	0	false	12	true
64935	248221328125	694012265625	6	true	1	true	2	true
64934	24429263671875	702017734375	3	true	0	false	11	true
64931	22025716796875	6086695703125	11	true	1	true	0	false
64930	20525982421875	604829921875	4	true	11	true	1	true
64929	29204455078125	693968515625	2	true	0	false	78	true
64928	290171875	694268515625	2	true	0	false	69	true
64925	2461441796875	55811328125	3	true	0	false	14	true
64924	24411103515625	56250140625	1	true	0	false	11	true
64923	22036583984375	5935149609375	2	true	0	false	1	true
64922	2055984375	5786403515625	3	true	0	false	12	true
64920	2496940234375	5476390625	0	false	0	false	9	true
64919	29145123046875	69020390625	4	true	0	false	83	true
64916	2213634375	5700273046875	1	true	0	false	25	true
64914	23221251953125	5639831640625	5	true	8	true	4	true
64911	170852265625	5531168359375	0	false	0	false	15	true
64910	17749951171875	5503868359375	3	true	0	false	12	true
64908	23283607421875	55092953125	8	true	0	false	6	true
64906	2355823828125	5813045703125	11	true	0	false	0	false
64905	18393705078125	5732166015625	1	true	0	false	0	false
64902	29499234375	68635359375	1	true	0	false	12	true
64899	30738861328125	64245453125	8	true	1	true	0	false
64898	29934373046875	6423490234375	4	true	21	true	6	true
64896	304503046875	6807646875	2	true	0	false	12	true
64895	29590935546875	659321796875	4	true	0	false	2	true
64894	29528794921875	6693503125	2	true	0	false	11	true
64892	312080625	6368923046875	9	true	0	false	1	true
64885	141090146484375	63976734375	8	true	0	false	0	false
64884	129403388671875	64055453125	1	true	0	false	9	true
64880	278038984375	70135359375	0	false	0	false	16	true
64879	162285625	65073671875	1	true	0	false	10	true
64878	174273046875	657843125	0	false	0	false	19	true
64876	14326466796875	6340665234375	3	true	0	false	12	true
64875	151831435546875	64630.5	2	true	8	true	0	false
64874	150343828125	64910515625	2	true	1	true	7	true
64870	1497496875	6285762109375	0	false	0	false	16	true
64868	27816705078125	6504575390625	2	true	10	true	0	false
64859	20148673828125	55185.75	0	false	0	false	13	true
64858	218953828125	5281446484375	1	true	0	false	11	true
64857	2330539453125	531903203125	2	true	0	false	13	true
64856	23254341796875	52162265625	0	false	0	false	13	true
64852	26503076171875	71144953125	6	true	1	true	0	false
64851	138694814453125	564551328125	1	true	0	false	17	true
64850	142330458984375	572558671875	1	true	0	false	12	true
64849	3569179931640620	578486171875	1	true	0	false	15	true
64848	30440703125	5756092578125	2	true	1	true	10	true
64847	257770458984375	565289140625	3	true	0	false	17	true
64846	179527783203125	5715171875	7	true	0	false	14	true
64844	1067129638671870	5617644140625	0	false	0	false	12	true
64843	10179857421875	5374515625	4	true	0	false	13	true
64842	114365244140625	533779765625	10	true	1	true	2	true
64841	146864951171875	5771236328125	2	true	1	true	21	true
64840	148125888671875	57770125	2	true	1	true	21	true
64838	22383306640625	5070854296875	4	true	0	false	0	false
64834	19387775390625	5369609375	2	true	0	false	0	false
64829	19068333984375	6192846484375	1	true	0	false	13	true
64828	18474189453125	6134887109375	8	true	0	false	0	false
64824	14603646484375	551034140625	2	true	0	false	5	true
64823	16312771484375	5971684765625	0	false	0	false	11	true
64822	16601533203125	590824453125	2	true	0	false	7	true
64821	17702935546875	60199859375	5	true	1	true	4	true
64820	18236234375	6054469921875	10	true	0	false	2	true
64817	131613359375	543368984375	1	true	0	false	9	true
64816	125204677734375	5430368359375	18	true	1	true	1	true
64814	12126146484375	5534422265625	2	true	0	false	9	true
64813	803065771484375	5326102734375	1	true	0	false	11	true
64810	169720625	6134015234375	2	true	0	false	14	true
64808	10072236328125	5509336328125	7	true	1	true	4	true
64801	644875390625	56236265625	2	true	0	false	14	true
64800	497216748046875	5671781640625	1	true	0	false	17	true
64798	810708056640625	5449871875	1	true	0	false	9	true
64793	292310888671875	5517561328125	0	false	0	false	23	true
64790	114265693359375	64389734375	4	true	3	true	0	false
64789	441704833984375	5481773828125	2	true	0	false	17	true
64788	41918115234375	538707734375	4	true	0	false	13	true
64787	19845333984375	714792265625	0	false	0	false	11	true
64786	20898513671875	72265140625	5	true	0	false	4	true
64784	2075874267578120	545209453125	0	false	0	false	21	true
64781	7116552734375	5478672265625	12	true	0	false	0	false
64780	581910791015625	5472951171875	3	true	0	false	4	true
64777	145874208984375	5845294921875	8	true	0	false	2	true
64776	1311394921875	589601328125	1	true	5	true	5	true
64770	768495849609375	559602890625	3	true	0	false	8	true
64765	91232353515625	559824296875	5	true	1	true	0	false
64764	789250634765625	5724010546875	3	true	0	false	20	true
64761	30575068359375	5926217578125	5	true	1	true	1	true
64760	29312328125	59752109375	4	true	0	false	5	true
64759	3324309765625	58342203125	12	true	0	false	0	false
64758	329966171875	5757396875	2	true	11	true	0	false
64754	32099267578125	5892064453125	1	true	13	true	0	false
64749	3296853515625	6147732421875	6	true	0	false	0	false
64748	31606244140625	60649359375	1	true	0	false	13	true
64745	16973302734375	4957340234375	7	true	0	false	0	false
64744	1887690234375	5172108203125	4	true	0	false	1	true
64741	414472998046875	683487109375	1	true	0	false	74	true
64740	398553662109375	68302125	1	true	0	false	72	true
64739	723649951171875	4716924609375	4	true	0	false	9	true
64738	772901806640625	46954140625	3	true	0	false	11	true
64737	671923876953125	4435171484375	2	true	2	true	24	true
64736	62019443359375	4458193359375	1	true	0	false	27	true
64735	695324853515625	466958046875	0	false	0	false	49	true
64733	151161533203125	71730671875	0	false	0	false	9	true
64732	1432437109375	719643828125	3	true	0	false	9	true
64731	1848080078125	435603828125	1	true	0	false	0	false
64730	17818689453125	45376484375	0	false	0	false	16	true
64729	1576450390625	73819.75	5	true	0	false	1	true
64726	562271875	4571666015625	2	true	0	false	8	true
64725	13597126953125	73387140625	1	true	0	false	7	true
64723	22450619140625	716866171875	15	true	0	false	0	false
64721	162345498046875	47537.75	0	false	0	false	18	true
64720	16322326171875	4651976171875	9	true	0	false	0	false
64717	589601416015625	436433046875	2	true	0	false	34	true
64715	8007359375	66309453125	5	true	0	false	0	false
64714	74392099609375	65811796875	2	true	0	false	4	true
64713	607126611328125	6674228125	1	true	0	false	21	true
64712	561253564453125	66361484375	2	true	0	false	9	true
64710	343157763671875	5146699609375	10	true	0	false	23	true
64708	17619857421875	4601444921875	2	true	0	false	7	true
64705	68375771484375	420365390625	0	false	0	false	12	true
64704	556444384765625	418080546875	1	true	0	false	12	true
64701	45700146484375	667400625	7	true	0	false	10	true
64699	88904365234375	6725121875	2	true	0	false	6	true
64693	19106505859375	4505220703125	3	true	0	false	15	true
64692	18626095703125	4597854296875	6	true	4	true	11	true
64691	40962236328125	4146009375	0	false	0	false	128	true
64690	489105859375	421292265625	0	false	0	false	8	true
64689	3676388671875	4063383203125	0	false	0	false	53	true
64688	367613671875	4082532421875	0	false	0	false	44	true
64686	73623388671875	4305884765625	0	false	0	false	11	true
64684	3565231201171870	404151328125	0	false	0	false	28	true
64682	666468310546875	6472945703125	7	true	0	false	15	true
64679	453855029296875	4036235546875	0	false	0	false	76	true
64678	516288720703125	4059246484375	6	true	0	false	9	true
64672	131244599609375	70130984375	2	true	0	false	5	true
64668	19098177734375	4161795703125	1	true	0	false	7	true
64667	124570087890625	4687828125	0	false	0	false	6	true
64666	12926646484375	4710125390625	5	true	0	false	0	false
64665	18527091796875	635558125	3	true	1	true	3	true
64661	568683154296875	4920827734375	2	true	0	false	5	true
64660	676751220703125	495783671875	1	true	0	false	14	true
64659	5100486328125	5034491015625	0	false	0	false	6	true
64654	68004970703125	5114798828125	1	true	0	false	13	true
64653	109366884765625	4670538671875	5	true	0	false	0	false
64650	783736181640625	4389792578125	0	false	0	false	10	true
64647	51496025390625	64022578125	11	true	1	true	0	false
64646	5944044921875	6320876171875	1	true	0	false	11	true
64643	3616735595703120	371423046875	0	false	0	false	51	true
64642	3278784912109370	37812203125	6	true	0	false	10	true
64641	3447156494140620	38750875	0	false	0	false	6	true
64640	2765861328125	386282890625	5	true	0	false	9	true
64639	39845791015625	447885546875	1	true	1	true	14	true
64638	3743184326171870	456615390625	8	true	0	false	1	true
64635	195043125	78721265625	0	false	4	true	1	true
64634	19161912109375	78982	0	false	0	false	13	true
64633	3185977783203120	4794711328125	1	true	0	false	8	true
64632	1.83649e+16	477564140625	4	true	0	false	5	true
64631	2850864990234370	45923578125	1	true	0	false	11	true
64630	1.83469e+16	4632761328125	11	true	0	false	1	true
64628	3774396240234370	4657188671875	0	false	0	false	11	true
64627	490418701171875	708350390625	4	true	4	true	26	true
64623	484505078125	365148828125	0	false	0	false	38	true
64622	508093896484375	3764323828125	2	true	0	false	16	true
64621	95519990234375	4883562109375	0	false	0	false	21	true
64614	537158935546875	6856734375	1	true	0	false	30	true
64612	940941015625	4804012890625	2	true	0	false	8	true
64606	124111826171875	498721015625	1	true	0	false	18	true
64603	731899169921875	3799362890625	10	true	1	true	1	true
64602	7234759765625	37697203125	17	true	0	false	1	true
64600	141598427734375	4671429296875	2	true	0	false	11	true
64589	747837939453125	7086646875	0	false	0	false	12	true
64588	6849798828125	7163115625	13	true	1	true	3	true
64586	3223817578125	670191328125	1	true	0	false	22	true
64585	30083068359375	7105203125	1	true	0	false	12	true
64580	292780625	73078453125	1	true	0	false	4	true
64579	3398421484375	66688546875	2	true	0	false	22	true
64578	335946171875	660313046875	13	true	0	false	0	false
64574	3442362060546870	66215953125	0	false	0	false	7	true
64570	542733447265625	726128671875	1	true	0	false	8	true
64569	14299607421875	494953984375	0	false	0	false	2	true
64568	1564224609375	5048318359375	1	true	0	false	11	true
64565	392458984375	597176640625	19	true	1	true	24	true
64564	392093671875	59654375	20	true	1	true	26	true
64563	3482916796875	647249375	3	true	9	true	6	true
64562	3416823046875	6441283203125	9	true	0	false	0	false
64561	112979228515625	6025907421875	1	true	0	false	8	true
64560	1222526171875	61230.75	15	true	1	true	0	false
64558	110185087890625	611359375	1	true	1	true	9	true
64557	3785553125	6439744921875	0	false	9	true	9	true
64556	378483515625	6462778515625	0	false	11	true	11	true
64553	342617109375	594103515625	1	true	0	false	11	true
64552	3495551953125	5848107421875	1	true	0	false	9	true
64550	38340	637958359375	1	true	7	true	17	true
64548	3336284375	628614140625	4	true	0	false	9	true
64546	3493340234375	599826171875	4	true	0	false	5	true
64545	372079765625	5835652734375	6	true	0	false	0	false
64544	3663533984375	5850109765625	10	true	0	false	1	true
64541	1.35519e+16	5075901953125	0	false	0	false	6	true
64540	175549658203125	52303546875	1	true	0	false	16	true
64539	643987109375	6005400390625	8	true	0	false	11	true
64538	698420361328125	60939.25	11	true	0	false	5	true
64536	583430517578125	61110203125	4	true	0	false	3	true
64534	378592890625	5852997265625	2	true	0	false	10	true
64533	34132333984375	4315960546875	13	true	0	false	32	true
64530	97871591796875	6196875390625	4	true	0	false	4	true
64528	364994609375	6426787890625	2	true	0	false	8	true
64524	3561033203125	61815578125	8	true	0	false	0	false
64520	382103515625	59427828125	11	true	0	false	1	true
64512	3741821484375	60271234375	5	true	1	true	0	false
64504	3754978515625	6202153125	6	true	0	false	0	false
64502	27189783203125	734015625	5	true	0	false	0	false
64500	3959201171875	5758692578125	23	true	0	false	0	false
64499	1406180078125	758923515625	2	true	0	false	6	true
64498	14818689453125	768621875	4	true	0	false	31	true
64496	157606201171875	781673203125	0	false	0	false	20	true
64495	13011306640625	509636484375	4	true	0	false	12	true
64494	12523826171875	5207643359375	0	false	0	false	9	true
64492	130339560546875	767371953125	2	true	0	false	10	true
64490	117318193359375	5098601171875	0	false	0	false	15	true
64486	94044892578125	517830390625	1	true	0	false	18	true
64484	13787216796875	519851171875	4	true	0	false	9	true
64483	3773579296875	667415546875	7	true	0	false	0	false
64481	11642068359375	4482892578125	0	false	0	false	10	true
64480	100543583984375	446760625	10	true	0	false	0	false
64478	126717646484375	43680796875	15	true	1	true	0	false
64473	3619144140625	665445234375	1	true	0	false	12	true
64472	36368546875	678374609375	5	true	0	false	5	true
64467	304201708984375	64510109375	5	true	0	false	2	true
64466	2.03404e+16	66314703125	7	true	0	false	0	false
64464	2634700439453120	6309641015625	6	true	1	true	4	true
64462	1905800048828120	6451103125	2	true	0	false	9	true
64461	2394530517578120	6126047265625	2	true	0	false	12	true
64460	1.24138e+16	6096230078125	8	true	0	false	6	true
64456	161890361328125	522236640625	6	true	0	false	13	true
64453	2337069140625	74708234375	9	true	0	false	0	false
64452	24738748046875	73903625	5	true	1	true	11	true
64450	24489322265625	763408515625	5	true	1	true	14	true
64446	4039654052734370	619817265625	2	true	0	false	8	true
64443	599695751953125	75678109375	7	true	1	true	2	true
64442	5092068359375	74809515625	1	true	0	false	11	true
64440	756368505859375	750486328125	1	true	0	false	14	true
64433	37948359375	696166875	15	true	0	false	10	true
64432	37675640625	696839765625	10	true	0	false	21	true
64424	8211982421875	6392883203125	10	true	0	false	1	true
64422	5930444946289060	4953219921875	4	true	0	false	7	true
64421	28292380859375	762966796875	2	true	0	false	13	true
64420	2795769921875	752255625	10	true	0	false	4	true
64419	92717626953125	3630253125	5	true	5	true	1	true
64418	1.35461e+16	360142421875	0	false	0	false	7	true
64416	9044599609375	3688429296875	1	true	0	false	10	true
64414	26864990234375	78109515625	5	true	0	false	6	true
64410	6418778076171870	383798359375	1	true	0	false	5	true
64408	1950008544921870	3491443359375	1	true	0	false	6	true
64405	3893625244140620	3420100390625	1	true	0	false	12	true
64404	52947275390625	347008203125	1	true	0	false	1	true
64402	7157771484375	35337671875	2	true	0	false	5	true
64399	149906376953125	4279027734375	14	true	18	true	20	true
64398	150096953125	4341426171875	0	false	0	false	13	true
64396	16227193359375	4365702734375	12	true	0	false	0	false
64394	144078515625	4480404296875	3	true	0	false	10	true
64393	163565126953125	414347421875	8	true	0	false	16	true
64392	15488982421875	4175618359375	2	true	0	false	13	true
64390	16974234375	4175572265625	0	false	0	false	15	true
64385	18920337890625	4845261328125	0	false	26	true	12	true
64384	18022314453125	4774891796875	1	true	0	false	15	true
64381	42471220703125	25142.5	12	true	1	true	17	true
64380	4006278564453120	25202150390625	10	true	0	false	17	true
64378	459271826171875	25584318359375	0	false	0	false	18	true
64376	43954873046875	24383134765625	1	true	0	false	45	true
64375	432544482421875	22807087890625	3	true	0	false	18	true
64374	447842431640625	23235267578125	2	true	0	false	27	true
64373	2414252197265620	2258696484375	0	false	0	false	11	true
64372	31943115234375	22479443359375	0	false	0	false	10	true
64368	191134375	2297301953125	1	true	0	false	17	true
64367	430070947265625	30821619140625	9	true	0	false	15	true
64366	45027509765625	30690958984375	6	true	0	false	14	true
64365	116602138671875	74588.5	1	true	1	true	15	true
64364	10467087890625	73789421875	7	true	0	false	0	false
64361	8816669921875	23857966796875	0	false	0	false	14	true
64360	3416900329589840	2334449609375	0	false	0	false	6	true
64357	1450857666015620	26591115234375	13	true	0	false	1	true
64356	1.31919e+16	2626747265625	11	true	0	false	1	true
64355	343022802734375	2903096875	6	true	1	true	10	true
64354	3682556640625	2928435546875	3	true	0	false	11	true
64352	1.27351e+16	24459998046875	1	true	0	false	13	true
64351	1.7536e+16	27496169921875	0	false	0	false	6	true
64350	8169684448242180	28059478515625	0	false	0	false	9	true
64347	2269840087890620	29206427734375	9	true	0	false	0	false
64345	5643309326171870	58613.75	4	true	0	false	0	false
64343	603630712890625	24129951171875	0	false	0	false	24	true
64342	731912060546875	2425760546875	2	true	0	false	14	true
64339	243707470703125	336786171875	0	false	0	false	9	true
64338	168329150390625	3309326171875	0	false	0	false	9	true
64336	210826123046875	30888205078125	1	true	0	false	0	false
64334	48680146484375	320446328125	2	true	0	false	17	true
64327	792727587890625	30292580078125	0	false	0	false	28	true
64326	75202529296875	30484216796875	8	true	0	false	0	false
64323	681841748046875	28136193359375	3	true	1	true	1	true
64322	628063818359375	2954801953125	5	true	0	false	16	true
64320	9518071899414060	32133166015625	9	true	0	false	4	true
64319	7710706787109370	20699693359375	8	true	0	false	5	true
64318	11540458984375	2105727734375	7	true	0	false	4	true
64317	1.35824e+16	2186664453125	0	false	0	false	17	true
64312	450776513671875	210246015625	4	true	0	false	11	true
64309	838940234375	2986509375	0	false	0	false	10	true
64308	88370693359375	29048328125	0	false	0	false	10	true
64304	912055859375	424945078125	0	false	0	false	9	true
64300	755997412109375	28036962890625	0	false	0	false	12	true
64298	604953515625	329740390625	1	true	0	false	11	true
64296	3460009521484370	330828828125	0	false	0	false	14	true
64295	728407958984375	26155830078125	0	false	0	false	13	true
64294	626511767578125	25305361328125	5	true	0	false	6	true
64290	84290732421875	25907537109375	0	false	0	false	8	true
64288	9704154296875	2659806640625	0	false	0	false	8	true
64283	128896845703125	2198293359375	0	false	0	false	14	true
64282	133354892578125	22565548828125	10	true	0	false	0	false
64280	1171873828125	21474806640625	1	true	0	false	18	true
64278	13497501953125	21365587890625	0	false	0	false	10	true
64277	110966904296875	23004265625	0	false	0	false	22	true
64274	15755396484375	21753138671875	0	false	0	false	19	true
64273	808842333984375	23328755859375	0	false	0	false	10	true
64272	96047021484375	23484068359375	0	false	0	false	16	true
64270	96872080078125	22271998046875	1	true	0	false	10	true
64265	20687158203125	35490015625	0	false	0	false	19	true
64264	198864921875	353718671875	3	true	0	false	10	true
64262	21318748046875	35558734375	0	false	0	false	8	true
64261	17936375	3278667578125	10	true	0	false	54	true
64260	18458595703125	3319121875	5	true	0	false	0	false
64258	204952109375	3462183203125	0	false	0	false	13	true
64257	16979998046875	3438553515625	1	true	0	false	13	true
64256	1551080078125	3462620703125	2	true	0	false	14	true
64252	19120095703125	32330037109375	3	true	0	false	12	true
64246	1992896875	3228030078125	4	true	0	false	8	true
64245	143206982421875	329859609375	0	false	0	false	10	true
64243	23316513671875	31976939453125	1	true	0	false	8	true
64241	162593583984375	3642139453125	0	false	1	true	17	true
64240	150184755859375	37202671875	3	true	0	false	5	true
64239	1827537109375	3660931640625	8	true	0	false	7	true
64238	1910039453125	3742411328125	20	true	0	false	3	true
64235	27081048828125	446872578125	4	true	1	true	1	true
64234	26522587890625	4489883203125	1	true	0	false	14	true
64231	26550478515625	4397291015625	2	true	0	false	1	true
64229	185688671875	30886873046875	14	true	0	false	0	false
64228	18332654296875	29944599609375	6	true	0	false	0	false
64227	2771578515625	4668204296875	0	false	0	false	11	true
64226	2716464453125	4732444140625	3	true	1	true	1	true
64224	2771480078125	45579421875	5	true	0	false	11	true
64221	232469921875	357568046875	2	true	0	false	10	true
64220	2481284375	372087109375	8	true	0	false	0	false
64219	21521376953125	3866259765625	1	true	0	false	12	true
64218	21404021484375	3953782421875	2	true	0	false	17	true
64216	229160546875	3890010546875	3	true	0	false	20	true
64214	17153275390625	31206994140625	1	true	0	false	15	true
64211	31910416015625	4119192578125	1	true	0	false	13	true
64210	31387158203125	41090609375	1	true	0	false	21	true
64209	23116423828125	41040828125	7	true	1	true	1	true
64204	22512154296875	3411769140625	1	true	0	false	13	true
64203	3489180078125	5388280078125	2	true	0	false	7	true
64202	337876796875	537312421875	1	true	0	false	11	true
64200	15993001953125	32639943359375	1	true	0	false	8	true
64198	109710498046875	567564609375	1	true	0	false	18	true
64196	333521328125	5292826171875	2	true	0	false	10	true
64194	21242267578125	4092699609375	1	true	0	false	0	false
64192	2275009375	3731926171875	0	false	0	false	8	true
64190	2491995703125	3522341015625	6	true	0	false	0	false
64189	289521484375	5401185546875	3	true	0	false	2	true
64188	28033849609375	528699296875	1	true	0	false	3	true
64187	165468359375	387832890625	4	true	0	false	19	true
64186	150595205078125	39393609375	1	true	8	true	4	true
64183	3112229296875	530385390625	2	true	0	false	17	true
64182	3066384765625	53293.25	0	false	0	false	12	true
64180	130945771484375	3787880859375	5	true	0	false	0	false
64178	2531222265625	47833375	1	true	0	false	9	true
64174	28090212890625	5110374609375	3	true	2	true	21	true
64172	345554375	524132734375	16	true	0	false	0	false
64171	3080244140625	49626984375	6	true	1	true	2	true
64170	28398369140625	49010859375	2	true	0	false	10	true
64166	353594765625	5504751171875	8	true	0	false	1	true
64162	3170473828125	5452907421875	2	true	0	false	9	true
64158	3253998828125	691597265625	4	true	0	false	1	true
64153	29021466796875	4042908984375	0	false	2	true	22	true
64148	29719171875	4197819140625	0	false	0	false	13	true
64147	26928146484375	30105947265625	0	false	12	true	2	true
64146	272960390625	29008173828125	0	false	0	false	6	true
64145	157878681640625	23497447265625	8	true	0	false	19	true
64144	158050927734375	23619640625	7	true	0	false	18	true
64143	32120748046875	3370570703125	1	true	0	false	7	true
64142	3050829296875	3389790234375	0	false	15	true	7	true
64141	1007690625	3948046875	5	true	0	false	23	true
64140	97518212890625	407572109375	0	false	0	false	13	true
64138	255610078125	30113349609375	0	false	5	true	1	true
64137	29009544921875	3551065625	11	true	0	false	1	true
64136	2773702734375	3517464453125	10	true	1	true	1	true
64134	31083841796875	3241371484375	3	true	0	false	13	true
64133	32684609375	3867728125	0	false	0	false	7	true
64132	32365693359375	369365234375	1	true	0	false	5	true
64129	26359625	325076015625	0	false	0	false	12	true
64128	25820423828125	32969375	1	true	0	false	9	true
64125	2607687890625	28339755859375	0	false	0	false	9	true
64123	2703308984375	4104107421875	1	true	0	false	9	true
64120	2544393359375	32105259765625	4	true	1	true	0	false
64118	326535703125	355066796875	2	true	0	false	0	false
64117	32684728515625	50512890625	13	true	0	false	0	false
64113	768433056640625	4013585546875	0	false	0	false	16	true
64112	8600943359375	40524359375	2	true	0	false	10	true
64111	113157314453125	4070240234375	1	true	0	false	7	true
64096	334470390625	393215625	1	true	9	true	0	false
64094	1332505078125	406686484375	3	true	0	false	7	true
64090	343854921875	329083359375	4	true	0	false	10	true
64086	33840921875	30180671875	5	true	1	true	0	false
64085	1763065625	25296615234375	0	false	0	false	12	true
64084	1761463671875	24683208984375	6	true	0	false	0	false
64081	1566834375	29486234375	0	false	0	false	14	true
64080	155132119140625	3038450390625	6	true	1	true	5	true
64077	29479591796875	375271015625	0	false	0	false	2	true
64073	109224208984375	30193322265625	26	true	1	true	31	true
64072	10996126953125	3008031640625	30	true	1	true	33	true
64071	10426701171875	3179516796875	1	true	0	false	12	true
64070	1007715625	3223798828125	0	false	14	true	1	true
64068	115141220703125	29705724609375	5	true	0	false	4	true
64067	11776759765625	3015760546875	2	true	0	false	14	true
64066	125737060546875	2953211328125	0	false	0	false	7	true
64062	1041076171875	3021616796875	1	true	0	false	6	true
64059	106647470703125	3369617578125	7	true	1	true	0	false
64058	1173335546875	3381039453125	3	true	0	false	5	true
64056	1324208203125	3110586328125	5	true	1	true	28	true
64055	13686767578125	2724997265625	1	true	0	false	18	true
64054	14247787109375	280997109375	0	false	0	false	16	true
64050	117416708984375	32309796875	1	true	0	false	12	true
64048	139338330078125	2945659375	0	false	0	false	17	true
64045	127459658203125	28379591796875	4	true	10	true	0	false
64042	83273896484375	33715734375	1	true	0	false	7	true
64041	778662060546875	1760022265625	0	false	13	true	1	true
64040	70677529296875	184582734375	2	true	0	false	6	true
64038	508754736328125	1954818359375	1	true	0	false	5	true
64037	8813.25	18265283203125	0	false	0	false	9	true
64036	100982548828125	1781682421875	0	false	0	false	7	true
64033	15691125	1921837890625	0	false	0	false	9	true
64032	1648148828125	18300923828125	3	true	23	true	37	true
64031	1635875390625	16468662109375	0	false	0	false	13	true
64025	13132537109375	162124619140625	0	false	0	false	2	true
64024	143889814453125	1667761328125	3	true	0	false	13	true
64023	108691337890625	154726279296875	25	true	0	false	3	true
64022	1072083203125	153993447265625	23	true	0	false	3	true
64020	11108126953125	162998701171875	0	false	0	false	10	true
64019	132015244140625	1799680078125	0	false	0	false	1	true
64018	117598525390625	18526052734375	4	true	1	true	0	false
64015	14056857421875	1541478125	0	false	0	false	11	true
64002	2084322265625	466752890625	1	true	0	false	19	true
64001	365079609375	31942701171875	12	true	1	true	0	false
64000	36944546875	321736875	5	true	0	false	32	true
63998	3572096875	31302134765625	2	true	6	true	1	true
63996	144001669921875	200518984375	4	true	1	true	1	true
63994	3842383203125	32181173828125	3	true	0	false	1	true
63993	3856567578125	303571953125	8	true	0	false	4	true
63992	38051328125	29311494140625	1	true	5	true	5	true
63989	4064420703125	29864375	2	true	0	false	11	true
63988	4130198046875	3122260546875	0	false	0	false	7	true
63987	4022627734375	32273955078125	2	true	16	true	65	true
63982	42501203125	3345554296875	3	true	0	false	17	true
63980	3356771484375	28212212890625	0	false	0	false	6	true
63977	343123828125	71503375	3	true	0	false	9	true
63976	347799140625	73026015625	13	true	1	true	3	true
63974	3760284375	55235265625	4	true	0	false	8	true
63973	20841904296875	289485703125	0	false	0	false	16	true
63972	22322158203125	29730763671875	0	false	4	true	0	false
63970	3315769140625	732046015625	1	true	0	false	0	false
63968	2258211181640620	19955603515625	1	true	0	false	15	true
63963	1355330859375	358270078125	4	true	0	false	9	true
63962	139466240234375	36482046875	2	true	0	false	9	true
63957	2232630078125	4559789453125	0	false	0	false	9	true
63956	23032400390625	473438359375	6	true	0	false	0	false
63954	2144346484375	44966046875	0	false	0	false	13	true
63950	4016998046875	3416916796875	0	false	7	true	0	false
63949	18709140625	13710693359375	0	false	0	false	11	true
63948	1957038671875	145444228515625	0	false	0	false	10	true
63946	19851205078125	152767822265625	1	true	0	false	8	true
63945	1806561328125	15999208984375	0	false	0	false	6	true
63941	4523861328125	29442884765625	1	true	0	false	3	true
63940	431528828125	2904349609375	2	true	0	false	14	true
63939	4250216015625	2852819921875	0	false	0	false	18	true
63938	4234391796875	289198359375	1	true	0	false	7	true
63937	3948157421875	26674134765625	5	true	1	true	0	false
63936	37147515625	26145712890625	10	true	4	true	20	true
63934	430416015625	27965921875	1	true	1	true	8	true
63929	1.47863e+16	7023915625	0	false	0	false	10	true
63928	152708935546875	717023984375	2	true	0	false	8	true
63926	452736484375	2749069140625	5	true	0	false	16	true
63920	123595478515625	78467734375	0	false	26	true	1	true
63918	240935234375	4506751171875	1	true	4	true	0	false
63917	44821078125	5865265625	1	true	0	false	9	true
63916	455746640625	5842594921875	3	true	0	false	27	true
63915	46694015625	581815390625	9	true	0	false	0	false
63912	4402096875	57404984375	6	true	0	false	8	true
63911	3926593359375	232465859375	0	false	0	false	15	true
63910	388808046875	22940986328125	0	false	0	false	11	true
63908	3978188671875	23380484375	0	false	0	false	5	true
63907	42448609375	592305234375	1	true	11	true	0	false
63906	409308203125	5938457421875	15	true	1	true	0	false
63903	432974140625	24987646484375	1	true	0	false	12	true
63902	431161484375	2614015234375	0	false	0	false	8	true
63901	4178735546875	24196703125	3	true	1	true	0	false
63894	4105288671875	57210546875	5	true	0	false	0	false
63893	4058685546875	6139647265625	3	true	1	true	12	true
63892	412862890625	61756	3	true	0	false	11	true
63886	47102875	29104705078125	1	true	0	false	10	true
63885	327788125	759706953125	0	false	0	false	11	true
63884	3440923046875	759031484375	15	true	0	false	0	false
63882	332016875	773993125	1	true	0	false	11	true
63880	32082044921875	747042421875	1	true	0	false	4	true
63877	190273046875	22113896484375	0	false	0	false	11	true
63876	19783982421875	22899056640625	0	false	0	false	16	true
63874	1851582421875	208910703125	1	true	0	false	11	true
63873	45032671875	2463539453125	0	false	0	false	14	true
63872	449995234375	23691462890625	9	true	0	false	0	false
63871	144461591796875	25527787109375	0	false	0	false	9	true
63870	14010767578125	24878970703125	1	true	0	false	19	true
63867	45624265625	23477509765625	1	true	0	false	10	true
63864	14491712890625	26498822265625	3	true	0	false	3	true
63858	1839790234375	4004923046875	1	true	0	false	5	true
63856	48707171875	2828805859375	4	true	1	true	0	false
63855	3651646484375	4119028125	9	true	0	false	0	false
63854	355371640625	421176171875	1	true	0	false	10	true
63853	380066875	3759414453125	4	true	0	false	6	true
63852	38134578125	3832990625	6	true	0	false	8	true
63850	37025953125	391988515625	2	true	0	false	12	true
63848	366176640625	430711484375	2	true	0	false	9	true
63843	3549050390625	374349765625	2	true	0	false	41	true
63842	3517658203125	37195796875	3	true	0	false	24	true
63838	8788435546875	3712672265625	1	true	0	false	11	true
63834	4399483984375	6240305078125	1	true	0	false	12	true
63829	41733984375	4638570703125	0	false	0	false	11	true
63828	426140078125	4677459375	0	false	11	true	0	false
63827	40920953125	4715972265625	14	true	0	false	0	false
63825	41063875	4843552734375	0	false	12	true	0	false
63824	398143984375	49425.75	5	true	0	false	7	true
63821	3965604296875	4516453125	2	true	0	false	9	true
63820	402401796875	4479284375	1	true	0	false	18	true
63816	382240390625	46127875	1	true	0	false	16	true
63815	4267872265625	5265319140625	3	true	1	true	6	true
63814	4387475390625	53201875	1	true	0	false	11	true
63812	397416796875	387821875	2	true	0	false	0	false
63810	419793828125	5148865234375	7	true	0	false	20	true
63809	4694863671875	5084303125	1	true	0	false	2	true
63808	476638515625	4990671484375	0	false	0	false	19	true
63806	4290206640625	510801015625	2	true	11	true	0	false
63804	488864140625	5076146484375	4	true	0	false	9	true
63802	474819765625	486916953125	14	true	0	false	0	false
63801	4309441015625	49013671875	1	true	0	false	8	true
63800	446993984375	492274453125	0	false	0	false	12	true
63799	4522819140625	508515703125	5	true	0	false	1	true
63798	45869.75	5237368359375	9	true	0	false	5	true
63793	30991080078125	777509765625	16	true	0	false	0	false
63792	29449685546875	782481015625	7	true	5	true	0	false
63791	4185033203125	4430502734375	5	true	0	false	12	true
63781	4564842578125	4319542578125	11	true	22	true	45	true
63780	456089453125	4309519921875	10	true	24	true	55	true
63778	3487115625	501936484375	2	true	0	false	5	true
63776	454277578125	4303140625	7	true	23	true	52	true
63775	31804302734375	46018.5	0	false	4	true	5	true
63774	31178857421875	4701587890625	0	false	1	true	8	true
63772	33423203125	446117734375	4	true	0	false	6	true
63771	2435805078125	19913228515625	29	true	1	true	102	true
63770	24211138671875	19882568359375	24	true	1	true	71	true
63769	45116.5	4147390625	0	false	0	false	8	true
63767	4385550390625	4281878515625	0	false	0	false	30	true
63765	4724790234375	427375703125	0	false	0	false	5	true
63764	48230203125	434934453125	1	true	0	false	0	false
63760	3375683984375	4713289453125	1	true	0	false	7	true
63758	24441912109375	20162208984375	31	true	3	true	93	true
63756	455834765625	40286609375	0	false	0	false	2	true
63755	3691030078125	475495625	1	true	0	false	13	true
63754	36228703125	46913796875	9	true	0	false	0	false
63751	36120	4482502734375	1	true	0	false	23	true
63750	3655069140625	451989453125	1	true	0	false	16	true
63748	3314792578125	426896015625	0	false	0	false	9	true
63743	454115234375	474864609375	2	true	0	false	19	true
63739	2427273828125	19220751953125	39	true	23	true	94	true
63738	24139380859375	1935912109375	27	true	24	true	81	true
63737	24661857421875	20806087890625	14	true	0	false	35	true
63736	2435926953125	20907806640625	20	true	0	false	42	true
63729	2702192578125	150628134765625	9	true	0	false	8	true
63728	279589140625	1483104296875	2	true	0	false	33	true
63727	31966626953125	136425029296875	0	false	5	true	1	true
63726	313957890625	13846912109375	0	false	11	true	4	true
63723	30492689453125	145533125	1	true	0	false	9	true
63721	32160615234375	12637640625	20	true	0	false	1	true
63720	31938494140625	125531591796875	16	true	0	false	0	false
63719	2866744921875	154026689453125	1	true	0	false	8	true
63717	26516236328125	130302158203125	1	true	0	false	15	true
63716	26846595703125	13087734375	6	true	1	true	1	true
63713	2881729296875	18641822265625	1	true	0	false	11	true
63712	27899212890625	18276900390625	1	true	1	true	13	true
63711	313215078125	1060830859375	0	false	0	false	14	true
63708	30206044921875	1600391796875	11	true	0	false	1	true
63707	24898876953125	1480866015625	1	true	0	false	16	true
63706	25834419921875	150994970703125	0	false	0	false	9	true
63700	3192456640625	151176103515625	0	false	0	false	8	true
63698	2763030859375	13076021484375	3	true	1	true	11	true
63697	29858599609375	11481130859375	0	false	0	false	16	true
63696	2941953515625	12902931640625	0	false	0	false	11	true
63693	20660232421875	10653.75	0	false	0	false	11	true
63692	19462451171875	105487431640625	1	true	0	false	12	true
63689	24820748046875	131357060546875	0	false	3	true	8	true
63686	25410111328125	209016015625	0	false	0	false	13	true
63684	19690595703125	930570703125	1	true	0	false	16	true
63683	24338490234375	17749705078125	4	true	1	true	0	false
63681	21696654296875	12920390625	0	false	0	false	10	true
63679	238001640625	15394279296875	4	true	1	true	0	false
63678	223815234375	14001.25	0	false	0	false	10	true
63676	23005623046875	18072236328125	11	true	0	false	0	false
63675	22108791015625	254552109375	9	true	0	false	0	false
63674	2239048046875	2631858984375	1	true	0	false	12	true
63669	259313671875	1719961328125	0	false	0	false	7	true
63663	2231134375	2400468359375	4	true	0	false	1	true
63662	239479296875	23085255859375	1	true	0	false	5	true
63660	28496140625	114416162109375	0	false	15	true	17	true
63656	21395154296875	15299	1	true	0	false	0	false
63652	2479880078125	270117109375	0	false	0	false	10	true
63649	400311015625	5351272265625	2	true	0	false	0	false
63645	334370703125	16808916015625	0	false	0	false	15	true
63644	343486484375	16724626953125	1	true	1	true	18	true
63643	37376734375	159651328125	2	true	0	false	7	true
63642	3760401171875	1666944140625	1	true	0	false	9	true
63640	352109609375	157410888671875	9	true	0	false	70	true
63638	365756171875	150056533203125	1	true	0	false	10	true
63635	310180859375	22700947265625	0	false	0	false	18	true
63634	31389521484375	22576248046875	3	true	0	false	10	true
63633	341198359375	20965951171875	1	true	0	false	9	true
63632	3504478125	21226064453125	1	true	0	false	12	true
63631	322678671875	2350448046875	0	false	6	true	8	true
63630	3105572265625	2379825390625	8	true	0	false	6	true
63629	3584953125	216664296875	20	true	1	true	1	true
63627	3248246875	188932265625	0	false	0	false	11	true
63626	330359453125	20262966796875	5	true	0	false	4	true
63624	337082890625	2350338671875	2	true	0	false	7	true
63619	3542119140625	232243671875	3	true	0	false	20	true
63618	361094921875	2357895703125	1	true	0	false	13	true
63615	370569453125	18167708984375	5	true	0	false	43	true
63613	31880591796875	922219140625	0	false	14	true	1	true
63612	31991619140625	91246748046875	0	false	15	true	1	true
63610	350062109375	254971875	4	true	0	false	0	false
63605	376716328125	24504701171875	1	true	4	true	1	true
63602	37858640625	141535283203125	0	false	0	false	16	true
63600	30692580078125	20278814453125	2	true	0	false	4	true
63597	2348244921875	111441513671875	0	false	6	true	5	true
63596	2352859765625	11602333984375	1	true	0	false	13	true
63595	4263172265625	4126801171875	0	false	0	false	2	true
63594	400828515625	4088112109375	4	true	0	false	0	false
63587	1911922265625	268281875	2	true	0	false	10	true
63586	2029916015625	25499078125	0	false	0	false	11	true
63583	46284.75	3811890625	5	true	0	false	31	true
63582	4696523828125	37773.25	1	true	0	false	15	true
63580	45097078125	378667578125	5	true	0	false	3	true
63578	476068125	3880373046875	1	true	0	false	12	true
63576	42976578125	357964609375	7	true	1	true	0	false
63575	3541406640625	28153470703125	0	false	0	false	15	true
63571	4533658203125	3295145703125	0	false	0	false	1	true
63570	4725293359375	30894634765625	5	true	1	true	3	true
63569	46901046875	35945703125	1	true	0	false	15	true
63561	492991640625	6447195703125	2	true	0	false	11	true
63560	4742804296875	63390203125	1	true	0	false	2	true
63557	492698828125	3034305859375	1	true	2	true	24	true
63556	48954015625	296900546875	1	true	0	false	9	true
63555	454127578125	663247578125	23	true	1	true	0	false
63554	4454991015625	662023125	17	true	0	false	0	false
63552	4954197265625	3187663671875	13	true	0	false	0	false
63550	4438080859375	6511212890625	2	true	0	false	15	true
63548	4909658984375	3377519921875	7	true	1	true	1	true
63545	4668675390625	674126015625	19	true	1	true	0	false
63540	33676515625	132068671875	0	false	10	true	9	true
63538	7041728515625	431343984375	2	true	0	false	9	true
63536	25455240234375	3917030859375	0	false	0	false	12	true
63535	41874625	6414873046875	2	true	23	true	9	true
63534	4126332421875	6524355859375	2	true	0	false	6	true
63532	4008605078125	67078421875	7	true	0	false	1	true
63528	4807672265625	5541972265625	1	true	0	false	5	true
63527	100594814453125	1198878515625	1	true	0	false	10	true
63526	1068630078125	115639716796875	1	true	0	false	16	true
63525	88080087890625	11783265625	0	false	3	true	3	true
63523	160212607421875	12749240234375	0	false	0	false	18	true
63522	16024212890625	1177806640625	1	true	12	true	1	true
63521	1491130859375	122699150390625	5	true	0	false	0	false
63519	104533173828125	735687109375	1	true	0	false	18	true
63518	97445263671875	68823037109375	0	false	0	false	17	true
63517	108246982421875	622704052734375	0	false	0	false	15	true
63516	102762451171875	603234033203125	10	true	0	false	3	true
63515	104763974609375	8250443359375	1	true	0	false	27	true
63510	8879326171875	614566552734375	0	false	0	false	11	true
63508	801956201171875	127523154296875	9	true	0	false	6	true
63506	79781220703125	11145236328125	0	false	0	false	7	true
63504	94308984375	102084638671875	0	false	0	false	9	true
63502	644143798828125	724689013671875	8	true	0	false	0	false
63501	50594365234375	818313330078125	32	true	0	false	0	false
63500	605312451171875	83334130859375	1	true	0	false	14	true
63499	12203984375	11937263671875	0	false	0	false	28	true
63496	76404091796875	954034765625	0	false	0	false	7	true
63494	1372376171875	130290634765625	8	true	0	false	0	false
63490	12633224609375	137363046875	0	false	14	true	4	true
63488	90106455078125	14105037109375	8	true	0	false	0	false
63485	61116376953125	7852353125	4	true	0	false	0	false
63484	691021484375	7913634375	1	true	0	false	8	true
63483	597912841796875	13805462890625	0	false	33	true	12	true
63482	392667236328125	125557236328125	7	true	0	false	0	false
63480	742559912109375	78525125	0	false	0	false	14	true
63478	16565822265625	105016005859375	0	false	0	false	17	true
63472	1145051025390620	133060400390625	0	false	0	false	10	true
63470	35026865234375	101918642578125	1	true	0	false	14	true
63469	20279763671875	181115546875	4	true	0	false	9	true
63468	19657505859375	185915078125	8	true	0	false	0	false
63467	20935287109375	19144396484375	1	true	4	true	29	true
63466	21072421875	21081328125	15	true	0	false	0	false
63461	49365421875	66502515625	13	true	0	false	0	false
63460	493054453125	667889453125	12	true	0	false	1	true
63458	125825361328125	100038701171875	1	true	0	false	14	true
63451	2470375390625	25382658203125	0	false	0	false	16	true
63450	26504599609375	2568684375	12	true	0	false	0	false
63446	4821933984375	4578371484375	1	true	0	false	6	true
63444	4955655078125	25249302734375	0	false	0	false	21	true
63443	6589730834960930	743153046875	12	true	0	false	0	false
63442	277000732421875	766669453125	6	true	0	false	6	true
63438	3701289453125	352280859375	1	true	0	false	0	false
63437	27751412109375	23751232421875	0	false	0	false	10	true
63436	2944116796875	2522383984375	0	false	0	false	11	true
63435	2781460546875	2545124609375	2	true	18	true	0	false
63432	27532330078125	222808984375	0	false	5	true	2	true
63430	2929624609375	2160840234375	0	false	3	true	1	true
63427	24698814453125	7917515625	6	true	0	false	0	false
63425	77731962890625	448764306640625	0	false	0	false	8	true
63424	88449072265625	460049755859375	7	true	0	false	0	false
63423	411557666015625	3755436767578120	14	true	0	false	0	false
63422	464837109375	303215625	6	true	0	false	5	true
63420	634813427734375	451480810546875	0	false	0	false	15	true
63418	413024072265625	44523681640625	0	false	0	false	13	true
63417	47236982421875	541788916015625	0	false	0	false	1	true
63416	3681658447265620	649910400390625	4	true	0	false	1	true
63413	6929661865234370	60284326171875	15	true	1	true	19	true
63412	1750962646484370	57760322265625	10	true	1	true	6	true
63410	514018701171875	3762825927734370	0	false	0	false	8	true
63406	7124564819335930	465773291015625	0	false	0	false	12	true
63400	48723076171875	4.46035e+16	2	true	17	true	12	true
63398	23087482421875	101917705078125	0	false	0	false	18	true
63397	1762297119140620	1686284375	0	false	2	true	10	true
63396	1.70395e+16	1715451953125	0	false	9	true	4	true
63395	3054984375	16743541015625	0	false	0	false	11	true
63390	4240496875	675728515625	7	true	0	false	9	true
63388	21965056640625	690343212890625	0	false	0	false	10	true
63379	14733533203125	680392919921875	1	true	15	true	6	true
63378	15289111328125	628689892578125	0	false	0	false	12	true
63376	16482556640625	64127470703125	21	true	0	false	0	false
63375	18833171875	3864695068359370	41	true	1	true	0	false
63374	187251796875	39750126953125	41	true	1	true	0	false
63373	19673875	415824755859375	6	true	1	true	0	false
63370	18352328125	3291123046875	1	true	0	false	11	true
63368	202530703125	499245556640625	0	false	0	false	12	true
63367	18269919921875	575153271484375	0	false	2	true	10	true
63366	17529078125	51962861328125	0	false	0	false	13	true
63364	18669353515625	680012841796875	0	false	0	false	10	true
63357	403982734375	201935078125	6	true	0	false	12	true
63356	4097230078125	1940861328125	0	false	0	false	11	true
63352	4786401953125	21038076171875	1	true	0	false	9	true
63351	407351015625	745959140625	7	true	0	false	0	false
63350	4004744921875	732875859375	10	true	0	false	4	true
63349	3847180078125	76466265625	0	false	13	true	0	false
63348	3986366796875	761255234375	0	false	0	false	11	true
63346	3771814453125	756818203125	7	true	1	true	0	false
63342	3682918359375	77610359375	10	true	0	false	0	false
63339	2606376953125	541864111328125	0	false	0	false	15	true
63338	2709756640625	484208984375	9	true	0	false	1	true
63336	2464875390625	436929931640625	0	false	1	true	12	true
63334	25388828125	241110107421875	4	true	0	false	4	true
63333	28024951171875	2956687255859370	0	false	0	false	3	true
63332	2915539453125	5485892333984370	5	true	0	false	7	true
63331	25324701171875	90716435546875	0	false	0	false	14	true
63325	239741015625	6087869140625	16	true	0	false	0	false
63322	20704859375	2189470703125	2	true	0	false	0	false
63321	3014027404785150	2749094970703120	0	false	0	false	9	true
63320	3108695068359370	204371484375	0	false	0	false	7	true
63315	3861026171875	596674609375	0	false	12	true	0	false
63314	3725003515625	69641162109375	10	true	0	false	4	true
63313	35869046875	675608447265625	0	false	0	false	15	true
63308	3202615625	437145068359375	0	false	0	false	13	true
63306	375350390625	4836310546875	0	false	6	true	4	true
63304	30576212890625	187603955078125	0	false	4	true	6	true
63303	3814626171875	3457365966796870	4	true	1	true	0	false
63301	304308359375	55031455078125	0	false	0	false	16	true
63300	30212041015625	658700341796875	0	false	0	false	13	true
63296	394749921875	1.56327e+16	11	true	0	false	0	false
63295	3840834765625	10828431640625	0	false	0	false	2	true
63288	27583361328125	102058017578125	2	true	0	false	0	false
63286	20720783203125	8187002563476560	0	false	0	false	11	true
63284	2836451953125	637760986328125	0	false	0	false	2	true
63282	3331920703125	7241986328125	1	true	0	false	12	true
63281	4420722265625	1480492578125	0	false	0	false	8	true
63280	437682109375	122227978515625	0	false	0	false	9	true
63278	441467734375	17640546875	0	false	2	true	9	true
63273	22620177734375	132299365234375	7	true	1	true	5	true
63272	2255054296875	232524072265625	0	false	0	false	18	true
63265	486219140625	163668720703125	11	true	1	true	0	false
63264	467424140625	162075947265625	6	true	0	false	0	false
63255	48743734375	713696328125	14	true	0	false	0	false
63254	4827098828125	71787390625	19	true	0	false	0	false
63253	46950890625	713963125	9	true	1	true	0	false
63252	4633756640625	70680015625	8	true	2	true	0	false
63248	4644895703125	730141953125	21	true	0	false	0	false
63241	4695803515625	1140311328125	8	true	0	false	0	false
63240	4712203125	1264142578125	14	true	0	false	0	false
63236	4935566796875	9751931640625	0	false	0	false	8	true
63233	4125185546875	82590078125	0	false	0	false	5	true
63232	4253314453125	74625068359375	10	true	0	false	0	false
63228	3324365625	8006038818359370	0	false	0	false	14	true
63226	298731201171875	794905625	12	true	1	true	0	false
63225	4940601171875	685591650390625	4	true	1	true	0	false
63224	4918885546875	7813931640625	9	true	0	false	0	false
63222	472893515625	8081955078125	0	false	0	false	3	true
63218	40908859375	485078076171875	0	false	0	false	31	true
63217	43366078125	261180810546875	0	false	0	false	14	true
63215	1293986328125	379740771484375	0	false	0	false	13	true
63214	134522041015625	424847314453125	1	true	0	false	14	true
63213	145753876953125	3494953857421870	8	true	1	true	2	true
63208	115366572265625	186197607421875	12	true	0	false	9	true
63206	4943417578125	773559765625	24	true	0	false	0	false
