# Supplementary material for: A Novel Liquid Biopsy Method Based on Specific Combinations of Vesicular Markers Allows Us to Discriminate Prostate Cancer from Hyperplasia
Source: Cells. 2024 Jul 31;13(15):1286. doi: 10.3390/cells13151286 (PMC11311686; doi:10.3390/cells13151286)
Supplement: Supplementary file 1 [file cells-13-01286-s001.zip › Dataset S1-Raw data CODI BiliGeCT Prostata/Raw data CODI BiliGeCT Prostata/130223_ErbB3_ALK_PR20-02__counting_scatter.xlsx]

## Sheet: 130223_ErbB3_ALK_PR20-02__count
counting parameters
radius (nm)	300
bin width (nm)	20
locs in bin threshold	1
active channels
channel name	channel reference	min	max
Channel 0	ch0	1	10000000
Channel 1	ch1	1	10000000
Channel 2	ch2	1	10000000
clusters are positive for a channel if their counts fall within min (inclusive) and max (exclusive) for that channel
	population phenotypes	number of clusters
triple positive	Channel 0, Channel 1, Channel 2	81
double positive	Channel 0, Channel 1	52
double positive	Channel 0, Channel 2	337
double positive	Channel 1, Channel 2	13
single positive	Channel 0	93
single positive	Channel 1	11
single positive	Channel 2	129
	total positive clusters	716
13 clusters were negative for every channel
all positive clusters are listed here
columns show counts and positivity for channels with thresholds switched on
to see the full data including negative clusters please export a csv from the counting histogram rather than the counting scatter plot
cluster id	centroid x (nm)	centroid y (nm)	count for Channel 0	positive for Channel 0	count for Channel 1	positive for Channel 1	count for Channel 2	positive for Channel 2
59843	407119140625	649681484375	38	true	2	true	101	true
59842	4079559765625	6477690625	41	true	0	false	86	true
59841	4032740234375	64363765625	6	true	0	false	7	true
59838	413075625	6409628125	1	true	0	false	7	true
59837	3231680078125	602640234375	2	true	0	false	11	true
59836	332669375	6021469140625	1	true	0	false	9	true
59835	3659398046875	6795584375	1	true	0	false	20	true
59834	3668521875	67144734375	6	true	0	false	0	false
59833	3525926953125	670708671875	11	true	1	true	0	false
59832	3503967578125	681614921875	0	false	0	false	8	true
59830	3657701171875	656660234375	3	true	0	false	10	true
59828	31685939453125	628534375	5	true	0	false	1	true
59826	3204886328125	592376953125	3	true	0	false	10	true
59823	3210772265625	6487929296875	3	true	0	false	3	true
59822	3349555859375	641706484375	1	true	1	true	4	true
59819	3758996484375	6496204296875	2	true	0	false	2	true
59818	384491640625	660683203125	3	true	1	true	14	true
59815	4256553125	642417578125	8	true	0	false	0	false
59813	431997890625	6147444140625	3	true	0	false	7	true
59812	432951640625	6234609375	4	true	0	false	15	true
59811	203938984375	62243921875	1	true	0	false	3	true
59810	21839216796875	633710703125	4	true	1	true	0	false
59808	397993515625	6214730859375	4	true	0	false	11	true
59804	4009704296875	671193828125	3	true	6	true	2	true
59802	42121765625	6222609765625	9	true	4	true	1	true
59800	2338676171875	6338677734375	5	true	0	false	10	true
59799	19601775390625	6520731640625	5	true	0	false	3	true
59798	19873333984375	63971.25	9	true	0	false	0	false
59796	217246875	644048984375	3	true	0	false	9	true
59795	29368931640625	725871953125	4	true	14	true	7	true
59794	29084625	71615796875	3	true	0	false	5	true
59793	28148412109375	72602125	4	true	5	true	5	true
59790	3108390234375	585591640625	3	true	0	false	6	true
59783	2898654296875	6289917578125	10	true	0	false	0	false
59782	287638046875	634275859375	8	true	0	false	0	false
59781	24385056640625	68438125	2	true	5	true	2	true
59780	23912625	69430828125	2	true	4	true	1	true
59779	28594640625	624261328125	13	true	0	false	4	true
59778	29299361328125	62355140625	2	true	0	false	10	true
59777	2925219921875	70629515625	2	true	0	false	8	true
59776	28947591796875	6981559375	1	true	0	false	22	true
59770	288054453125	6182712890625	7	true	0	false	9	true
59769	23126359375	67873828125	8	true	0	false	1	true
59767	269324140625	612163359375	5	true	2	true	1	true
59766	27250017578125	6183618359375	15	true	0	false	0	false
59764	25274681640625	6975821875	4	true	0	false	7	true
59762	336610234375	5853243359375	6	true	1	true	0	false
59760	26219501953125	60902359375	12	true	0	false	6	true
59759	4840159375	6260541796875	0	false	0	false	9	true
59758	473579609375	619232890625	8	true	0	false	0	false
59756	26307650390625	6011162890625	1	true	1	true	28	true
59755	45673109375	62807328125	5	true	0	false	0	false
59754	4503674609375	6094914453125	8	true	1	true	0	false
59750	4766726953125	6373485546875	4	true	0	false	9	true
59746	3406977734375	714595546875	11	true	0	false	3	true
59744	21990421875	6955965625	16	true	0	false	1	true
59741	2048192578125	6010473046875	3	true	0	false	7	true
59740	21408994140625	6069373828125	9	true	0	false	0	false
59738	27152470703125	632860078125	8	true	1	true	0	false
59737	16720140625	68887859375	0	false	0	false	13	true
59736	15710515625	685270078125	2	true	7	true	2	true
59735	3507278125	6288087109375	2	true	4	true	6	true
59734	3572873828125	63176984375	8	true	0	false	7	true
59732	3651205859375	6336314453125	2	true	0	false	16	true
59730	3572808984375	5997426171875	1	true	0	false	0	false
59725	4182894921875	698587265625	9	true	0	false	0	false
59724	4067167578125	69233765625	16	true	0	false	1	true
59722	278391796875	600923515625	5	true	0	false	7	true
59720	407328828125	70762265625	0	false	1	true	12	true
59718	30598080078125	716843125	2	true	0	false	14	true
59716	232312578125	612057109375	3	true	0	false	6	true
59715	2760193359375	742684296875	2	true	0	false	6	true
59714	26858025390625	733646171875	5	true	0	false	5	true
59713	3150876171875	686759453125	3	true	0	false	2	true
59712	3223194921875	7020096875	1	true	1	true	9	true
59711	3763296875	6205392578125	10	true	0	false	2	true
59706	3059498046875	7016496875	1	true	0	false	7	true
59703	17740783203125	67234.75	1	true	0	false	13	true
59702	17907328125	68090203125	4	true	0	false	11	true
59700	3582329296875	616926328125	3	true	0	false	11	true
59699	31892009765625	73115984375	11	true	1	true	0	false
59698	31243056640625	738815546875	6	true	1	true	0	false
59696	1525900390625	6951934375	4	true	0	false	7	true
59692	27581615234375	756504921875	2	true	1	true	3	true
59691	157054951171875	673024140625	12	true	1	true	1	true
59690	152615830078125	66590765625	4	true	7	true	1	true
59687	274347265625	653698828125	5	true	0	false	0	false
59686	262769921875	66116609375	3	true	0	false	0	false
59685	14513169921875	672786640625	5	true	0	false	7	true
59683	28702037109375	676873125	3	true	0	false	1	true
59679	231728828125	711965859375	8	true	0	false	0	false
59675	330559609375	73276078125	1	true	0	false	13	true
59674	323172734375	74517796875	3	true	0	false	23	true
59673	20411591796875	696235390625	6	true	0	false	0	false
59672	206408203125	711338984375	1	true	0	false	10	true
59669	2584110546875	6304531640625	1	true	0	false	10	true
59668	25365443359375	6383719921875	4	true	1	true	5	true
59666	29186720703125	745779375	5	true	0	false	5	true
59665	3752106640625	580171796875	9	true	1	true	6	true
59664	371722890625	5755276171875	4	true	0	false	12	true
59660	2685274609375	68987953125	4	true	0	false	2	true
59657	162647666015625	62209921875	2	true	0	false	10	true
59656	16878271484375	6189146484375	1	true	0	false	16	true
59651	187162890625	6262988671875	2	true	11	true	0	false
59650	1848737109375	6239844140625	10	true	0	false	0	false
59646	1858910546875	6132001953125	4	true	0	false	7	true
59643	19065904296875	68416515625	5	true	1	true	12	true
59642	2073873046875	683315859375	1	true	0	false	7	true
59641	25532154296875	708322578125	2	true	0	false	6	true
59632	154280009765625	62674578125	1	true	0	false	13	true
59622	17216115234375	6541476953125	3	true	0	false	12	true
59621	18497044921875	5659584375	3	true	0	false	1	true
59620	1888597265625	54536765625	1	true	0	false	3	true
59617	3809737890625	5450051171875	1	true	0	false	4	true
59616	367598046875	53726390625	3	true	0	false	13	true
59615	148629921875	59220734375	16	true	0	false	0	false
59614	1465677734375	5878417578125	16	true	0	false	2	true
59613	3713592578125	526107265625	3	true	0	false	4	true
59608	159823603515625	5897373046875	2	true	0	false	16	true
59606	1598155859375	6055423828125	4	true	0	false	6	true
59604	140346064453125	69192125	3	true	0	false	8	true
59602	1475458203125	6124925390625	1	true	0	false	6	true
59598	14286662109375	715018203125	0	false	0	false	7	true
59592	4311923828125	659129296875	8	true	0	false	0	false
59590	3176809375	670453828125	3	true	0	false	1	true
59588	4490571484375	589857421875	4	true	3	true	0	false
59587	20593740234375	5621705078125	1	true	0	false	11	true
59586	2070101953125	5484820703125	1	true	0	false	12	true
59582	18699072265625	698116875	4	true	0	false	4	true
59577	116528349609375	6474467578125	1	true	1	true	13	true
59576	128519345703125	6353091015625	2	true	0	false	1	true
59575	371129140625	759645625	2	true	0	false	11	true
59574	3653063671875	749217109375	2	true	1	true	9	true
59572	3651441015625	73473140625	2	true	1	true	0	false
59568	354397578125	736357734375	3	true	1	true	9	true
59566	3597046875	72093078125	13	true	0	false	2	true
59562	3426804296875	5693096484375	3	true	0	false	0	false
59561	315823359375	758420390625	9	true	1	true	0	false
59560	3313302734375	757576484375	5	true	0	false	0	false
59559	116073515625	619352890625	0	false	0	false	15	true
59558	107981787109375	6230953125	1	true	0	false	10	true
59556	124721875	6125969921875	3	true	0	false	13	true
59554	3246473828125	77613421875	2	true	0	false	11	true
59551	3066840625	562476796875	1	true	0	false	18	true
59550	31821283203125	5659189453125	2	true	0	false	1	true
59549	2965115234375	5805118359375	10	true	0	false	0	false
59547	2806697265625	577173984375	1	true	0	false	17	true
59546	27412875	584504921875	4	true	0	false	13	true
59539	13149404296875	566329296875	7	true	1	true	0	false
59538	123732119140625	5573657421875	0	false	0	false	10	true
59537	364724375	5483545703125	2	true	0	false	6	true
59536	3535501953125	5394311328125	1	true	3	true	6	true
59530	400990546875	5887662890625	4	true	0	false	9	true
59527	17670947265625	70694625	5	true	1	true	5	true
59526	1836569140625	715163125	2	true	0	false	8	true
59523	3481000390625	79272546875	15	true	1	true	0	false
59522	34502421875	78558890625	1	true	0	false	14	true
59520	357243515625	76195546875	39	true	0	false	0	false
59517	4176891796875	557999375	15	true	0	false	0	false
59516	4124947265625	5551261328125	8	true	0	false	6	true
59514	4143213671875	547837734375	8	true	0	false	0	false
59513	4000684765625	5522312109375	6	true	0	false	6	true
59510	15379220703125	730155390625	6	true	0	false	0	false
59509	4155112109375	57034234375	2	true	0	false	0	false
59506	4230026171875	59126.25	1	true	0	false	4	true
59503	4627973828125	5448070703125	3	true	0	false	12	true
59502	453221328125	542846328125	6	true	0	false	7	true
59501	46561359375	5208708203125	1	true	0	false	9	true
59500	4537746484375	5195937890625	8	true	0	false	12	true
59496	4855988671875	52168.75	3	true	1	true	14	true
59495	11032732421875	670232265625	6	true	0	false	6	true
59494	119647373046875	67984640625	4	true	0	false	9	true
59489	3832465625	4643147265625	3	true	0	false	15	true
59488	378841484375	4663662109375	2	true	0	false	7	true
59487	117620830078125	725613671875	2	true	0	false	7	true
59486	11937787109375	740732734375	8	true	1	true	0	false
59485	89133359375	660528515625	3	true	1	true	0	false
59484	87502216796875	6646909375	13	true	1	true	0	false
59482	88389951171875	655341328125	3	true	0	false	19	true
59479	4041285546875	481490859375	3	true	1	true	13	true
59477	3677041015625	4638788671875	1	true	0	false	27	true
59473	418709375	501245546875	3	true	0	false	8	true
59472	417992265625	4907701953125	3	true	0	false	6	true
59470	4300022265625	5059134375	5	true	0	false	18	true
59469	429115859375	526580625	2	true	0	false	0	false
59467	360499375	5156983203125	5	true	0	false	3	true
59466	3467326953125	524816796875	1	true	0	false	7	true
59463	4480088671875	4746698828125	2	true	0	false	11	true
59462	4393319921875	4816127734375	1	true	0	false	13	true
59460	405301796875	5150841796875	3	true	0	false	0	false
59459	48489640625	4881248828125	3	true	0	false	3	true
59458	4871756640625	45965609375	2	true	0	false	0	false
59457	4691362109375	5075198828125	3	true	1	true	1	true
59453	470071875	4357859375	6	true	1	true	1	true
59452	4570580078125	4256450390625	3	true	0	false	3	true
59449	4323549609375	4608931640625	1	true	0	false	15	true
59443	46878296875	477130078125	6	true	0	false	1	true
59441	4576790625	4588221484375	1	true	0	false	3	true
59435	19300853515625	74801875	16	true	0	false	1	true
59434	18892384765625	742096171875	17	true	0	false	7	true
59432	19387455078125	771037890625	3	true	0	false	13	true
59430	110427451171875	751139765625	1	true	0	false	4	true
59427	84302958984375	566265390625	8	true	0	false	5	true
59426	8985732421875	5793893359375	1	true	0	false	5	true
59425	10427447265625	57403796875	2	true	0	false	8	true
59424	1058634765625	58560015625	3	true	0	false	11	true
59421	1027548046875	73908421875	2	true	0	false	6	true
59420	90917978515625	744208828125	5	true	0	false	0	false
59418	719188525390625	569301953125	2	true	9	true	16	true
59415	793915087890625	58713703125	8	true	0	false	0	false
59414	8549287109375	6000644140625	2	true	0	false	8	true
59411	89263046875	5486957421875	0	false	0	false	9	true
59407	145075185546875	552745859375	0	false	0	false	8	true
59406	148561640625	5677466796875	4	true	0	false	0	false
59402	4557706640625	49786203125	2	true	0	false	2	true
59401	10714025390625	70870671875	1	true	0	false	6	true
59400	119202138671875	70468734375	3	true	4	true	11	true
59399	124180908203125	713749609375	5	true	0	false	0	false
59397	53106826171875	5655409765625	8	true	0	false	1	true
59396	5171552734375	5575798828125	0	false	0	false	28	true
59392	355004453125	49548671875	4	true	0	false	2	true
59388	16389201171875	75312859375	1	true	0	false	0	false
59387	14528478515625	75137921875	2	true	0	false	0	false
59385	34836	4704823828125	2	true	0	false	5	true
59384	364785546875	4857063671875	4	true	0	false	9	true
59383	4721942578125	66703890625	7	true	0	false	1	true
59382	4694359375	6531090625	2	true	0	false	5	true
59378	4580071875	676127265625	7	true	1	true	4	true
59375	28667810546875	793307890625	1	true	0	false	5	true
59374	28575078125	787129609375	5	true	0	false	1	true
59372	28621388671875	776541640625	2	true	6	true	0	false
59370	3025280078125	77823890625	3	true	1	true	18	true
59366	170664453125	782027578125	1	true	0	false	0	false
59364	3252802734375	47229671875	3	true	0	false	0	false
59362	32826921875	518688515625	1	true	1	true	3	true
59360	3827328125	7460034375	8	true	1	true	3	true
59356	144832470703125	5342832421875	2	true	0	false	3	true
59355	496250234375	58843125	2	true	0	false	13	true
59354	4826327734375	5885357421875	1	true	0	false	9	true
59351	27039671875	5423719140625	7	true	0	false	1	true
59350	2685694140625	5477286328125	1	true	0	false	4	true
59349	25388609375	536690859375	6	true	1	true	6	true
59346	2405205859375	537036796875	2	true	0	false	9	true
59345	27823568359375	514505078125	11	true	0	false	3	true
59344	29375595703125	537029453125	13	true	1	true	4	true
59343	237190390625	563158984375	1	true	0	false	10	true
59342	2398918359375	564769609375	6	true	0	false	1	true
59341	2270765625	5797058984375	2	true	1	true	11	true
59340	22988455078125	5902098828125	1	true	0	false	7	true
59334	2599181640625	5049513671875	1	true	0	false	6	true
59329	23553453125	5134433203125	4	true	0	false	1	true
59328	2450447265625	51116.5	0	false	1	true	11	true
59326	30589859375	5260521875	1	true	16	true	14	true
59323	28826677734375	4244272265625	12	true	6	true	7	true
59322	2890830859375	4219889453125	14	true	5	true	4	true
59318	28278958984375	4185866015625	0	false	0	false	18	true
59316	2255101171875	774802578125	1	true	0	false	8	true
59314	1092778125	5465112109375	3	true	0	false	1	true
59312	27097951171875	483510703125	8	true	0	false	6	true
59311	2862933203125	4396927734375	0	false	0	false	6	true
59310	270025703125	4579449609375	4	true	0	false	3	true
59308	2811703125	46995390625	2	true	0	false	6	true
59303	29907529296875	4952562890625	1	true	0	false	6	true
59300	26217763671875	4279104296875	8	true	0	false	1	true
59297	324550732421875	49164421875	2	true	0	false	23	true
59296	338910595703125	4936012109375	1	true	0	false	21	true
59294	3314304931640620	4816856640625	9	true	0	false	3	true
59293	3896452392578120	630329921875	0	false	31	true	11	true
59292	413852978515625	641618671875	1	true	0	false	8	true
59290	46985166015625	615158515625	1	true	8	true	0	false
59289	84616103515625	6237525390625	1	true	0	false	12	true
59288	796229052734375	6297387890625	10	true	1	true	0	false
59287	249095263671875	4712244921875	4	true	6	true	0	false
59286	2147313720703120	4719572265625	2	true	1	true	8	true
59284	56195126953125	63894765625	17	true	0	false	1	true
59283	553524560546875	5964812109375	1	true	0	false	5	true
59282	652354931640625	597431328125	2	true	0	false	13	true
59281	6077294921875	468159375	0	false	0	false	8	true
59274	3754735595703120	4662059375	0	false	11	true	0	false
59273	94973291015625	5154430078125	7	true	0	false	12	true
59272	959770703125	51384.25	7	true	0	false	12	true
59271	90111318359375	52352390625	4	true	0	false	9	true
59270	9142623046875	519112421875	17	true	0	false	4	true
59268	444700234375	4176476171875	5	true	1	true	0	false
59261	331790966796875	4451276171875	2	true	0	false	0	false
59259	591408935546875	4933297265625	0	false	0	false	11	true
59258	722957958984375	5065468359375	0	false	0	false	8	true
59257	701913720703125	5308169140625	1	true	0	false	1	true
59250	1.42588e+16	4522833203125	6	true	1	true	0	false
59248	5100857421875	5092103515625	3	true	0	false	11	true
59241	33964109375	4396802734375	4	true	0	false	2	true
59240	346932421875	4331136328125	4	true	0	false	9	true
59239	324308359375	437236171875	3	true	0	false	8	true
59237	3531181640625	4005564453125	1	true	0	false	7	true
59236	354599140625	40804046875	1	true	0	false	9	true
59235	354525078125	448199140625	3	true	0	false	3	true
59232	33238234375	4051820703125	2	true	0	false	11	true
59229	39370375	762654765625	10	true	0	false	0	false
59228	397335703125	7475271875	4	true	0	false	0	false
59223	426754833984375	6862696875	1	true	4	true	4	true
59222	522783251953125	6785221875	2	true	0	false	5	true
59221	3577303955078120	671013203125	3	true	0	false	0	false
59219	702787939453125	66123921875	5	true	1	true	0	false
59216	2481562255859370	688767265625	1	true	0	false	8	true
59213	2364390625	4293919921875	0	false	0	false	6	true
59212	24373.75	43658328125	0	false	0	false	17	true
59210	2518110546875	447892265625	2	true	5	true	3	true
59207	3942766796875	4102452734375	10	true	1	true	4	true
59206	40593625	4159590625	1	true	0	false	13	true
59204	3806245703125	422269765625	0	false	0	false	5	true
59201	4005008203125	3410583203125	2	true	0	false	1	true
59200	3833896484375	3735631640625	1	true	0	false	1	true
59199	394271015625	3880094921875	13	true	0	false	0	false
59194	2201451953125	5084783203125	0	false	0	false	8	true
59192	1.75587e+16	5174205859375	0	false	0	false	11	true
59189	23385984375	4120088671875	0	false	0	false	4	true
59188	2560646875	4076919140625	20	true	0	false	2	true
59187	2488818115234370	669842890625	1	true	0	false	10	true
59186	1.36185e+16	6714896875	1	true	0	false	12	true
59185	2361098876953120	6535625390625	21	true	0	false	3	true
59184	1.74352e+16	6509823046875	10	true	1	true	0	false
59183	22320982421875	4386550390625	0	false	0	false	9	true
59175	1737766015625	4548264453125	7	true	1	true	0	false
59174	158416923828125	468105390625	2	true	0	false	6	true
59173	16372962890625	48105546875	6	true	0	false	4	true
59172	1664452734375	4683942578125	2	true	0	false	5	true
59171	22446400390625	75179171875	11	true	0	false	8	true
59170	226210546875	74836390625	0	false	0	false	11	true
59167	14816162109375	44770265625	5	true	0	false	30	true
59166	1517120703125	455621953125	0	false	0	false	12	true
59165	18951478515625	4737544140625	1	true	0	false	1	true
59164	19887041015625	4572237109375	9	true	0	false	0	false
59161	242696640625	768350078125	2	true	0	false	4	true
59160	24120876953125	76319390625	3	true	0	false	11	true
59159	144181044921875	468256171875	3	true	0	false	2	true
59156	24907087890625	770574921875	2	true	0	false	7	true
59154	22183546875	458555546875	4	true	1	true	6	true
59152	218806484375	47621625	2	true	0	false	7	true
59151	2401503515625	748872109375	3	true	0	false	9	true
59148	1715212109375	5015421484375	1	true	0	false	7	true
59141	11526009765625	51524859375	2	true	0	false	4	true
59140	14367119140625	4891373046875	6	true	1	true	10	true
59138	2359666015625	484726328125	1	true	0	false	1	true
59132	19970458984375	4971162890625	3	true	0	false	9	true
59131	3826864453125	3256178125	1	true	8	true	7	true
59130	3774943359375	31313330078125	1	true	0	false	9	true
59129	317896875	3494795703125	2	true	0	false	4	true
59128	3299709375	3645158984375	4	true	0	false	4	true
59127	3993892578125	30901173828125	2	true	1	true	5	true
59124	3642831640625	3145416796875	4	true	1	true	5	true
59123	3501068359375	3536511328125	2	true	0	false	0	false
59120	372789453125	337795546875	3	true	0	false	6	true
59114	8214267578125	6949021875	4	true	1	true	22	true
59112	30381169921875	459095234375	2	true	0	false	0	false
59110	782000537109375	482090546875	2	true	0	false	0	false
59109	4112580859375	3781353515625	3	true	0	false	8	true
59108	4087287109375	3699598046875	11	true	0	false	0	false
59107	4750026171875	29946771484375	10	true	0	false	0	false
59106	489549609375	2985256640625	1	true	0	false	7	true
59104	4724208984375	282096796875	0	false	0	false	6	true
59102	433952109375	3549293359375	13	true	0	false	0	false
59100	4863821875	2843787109375	5	true	0	false	1	true
59096	4510123828125	31418390625	2	true	0	false	8	true
59094	436352421875	3706350390625	1	true	0	false	10	true
59093	4366451953125	3009161328125	2	true	0	false	10	true
59087	378265234375	4413582421875	6	true	1	true	1	true
59086	3962451953125	4410365625	2	true	0	false	6	true
59084	417190859375	4393405078125	9	true	1	true	0	false
59082	4253758203125	41792984375	6	true	0	false	4	true
59079	7903541015625	4536109765625	12	true	0	false	0	false
59078	855095703125	4433340625	2	true	0	false	11	true
59076	662242724609375	4652003125	1	true	0	false	5	true
59074	62713095703125	4518326171875	6	true	0	false	0	false
59072	1086631640625	4515465625	2	true	0	false	1	true
59063	4449714453125	70742578125	12	true	0	false	0	false
59062	437682890625	71015453125	1	true	1	true	5	true
59060	452837734375	70672015625	0	false	0	false	8	true
59058	458571953125	706099375	15	true	0	false	0	false
59053	4433580859375	6966259375	0	false	0	false	16	true
59050	341809453125	331271171875	0	false	0	false	3	true
59043	20182388671875	4233567578125	1	true	0	false	9	true
59042	203901953125	4153169921875	3	true	3	true	9	true
59040	18852322265625	4180631640625	0	false	0	false	11	true
59038	177768203125	41018.25	3	true	0	false	12	true
59037	19015083984375	3979598046875	3	true	0	false	7	true
59035	2073483203125	3747117578125	20	true	0	false	0	false
59032	19407455078125	4302082421875	2	true	7	true	3	true
59031	17912669921875	321835078125	4	true	0	false	8	true
59030	1856615234375	3289516796875	2	true	0	false	9	true
59029	203788671875	351943671875	1	true	0	false	12	true
59028	20050892578125	351738359375	1	true	0	false	6	true
59026	20223279296875	355467421875	4	true	1	true	0	false
59025	19500908203125	3615876953125	1	true	0	false	8	true
59019	22831552734375	31028873046875	7	true	25	true	5	true
59018	2172791015625	3258441015625	0	false	0	false	6	true
59015	197559609375	31131625	0	false	6	true	0	false
59014	20782720703125	3166410546875	14	true	0	false	1	true
59011	16414005859375	30879951171875	0	false	0	false	9	true
59010	155864658203125	30565060546875	6	true	1	true	0	false
59008	2034679296875	29016	3	true	0	false	6	true
59007	254466015625	369510859375	1	true	0	false	19	true
59006	25444482421875	3674115234375	1	true	0	false	21	true
59005	23855564453125	3725226171875	0	false	0	false	6	true
59004	2306911328125	3577956640625	1	true	0	false	20	true
59000	25438328125	3783134375	0	false	0	false	6	true
58996	166097578125	288916484375	1	true	0	false	12	true
58994	22768849609375	345943515625	5	true	0	false	5	true
58992	151952998046875	290463671875	5	true	0	false	2	true
58984	5978732421875	70730765625	2	true	0	false	9	true
58976	330755546875	494240234375	5	true	1	true	0	false
58975	48670546875	3584723828125	11	true	0	false	15	true
58974	4853024609375	359011796875	6	true	0	false	17	true
58973	4692084375	3892348046875	2	true	0	false	13	true
58972	4668376171875	3932407421875	3	true	0	false	4	true
58971	4956687890625	419518125	8	true	0	false	0	false
58970	484676015625	4071521875	5	true	0	false	5	true
58968	4928679296875	3920248046875	0	false	0	false	9	true
58967	491513046875	3412241796875	9	true	0	false	1	true
58959	4691626171875	338765703125	23	true	1	true	9	true
58958	46881296875	340181796875	27	true	1	true	11	true
58955	4296397265625	753746015625	0	false	0	false	9	true
58954	4375129296875	750277109375	0	false	0	false	5	true
58952	4272391796875	73163359375	1	true	0	false	4	true
58949	1.30581e+16	732810234375	7	true	0	false	0	false
58948	172739794921875	713652578125	1	true	0	false	7	true
58945	436347421875	26809322265625	1	true	0	false	10	true
58944	4420991796875	26529630859375	0	false	0	false	6	true
58942	451322890625	27233.75	1	true	0	false	9	true
58941	449423515625	2514730859375	0	false	0	false	13	true
58940	4556793359375	25206498046875	0	false	0	false	15	true
58937	4306941015625	25186154296875	1	true	0	false	11	true
58936	4263070703125	26083662109375	1	true	0	false	6	true
58933	348425546875	28645900390625	7	true	1	true	16	true
58932	34872984375	28617787109375	9	true	1	true	16	true
58929	3939330078125	2550648046875	1	true	0	false	33	true
58928	40952625	25473361328125	1	true	0	false	3	true
58925	1.44958e+16	4893744140625	1	true	0	false	8	true
58919	337266953125	28281662109375	0	false	0	false	6	true
58916	3147723828125	2750264453125	6	true	0	false	0	false
58915	183539140625	3519603515625	1	true	0	false	8	true
58914	16576068359375	35336828125	1	true	0	false	11	true
58912	359138203125	26460296875	6	true	0	false	0	false
58911	30338166015625	2802388671875	7	true	0	false	4	true
58910	3161036328125	2872178125	1	true	0	false	7	true
58905	634980322265625	757208984375	1	true	1	true	7	true
58904	594290625	74530796875	3	true	0	false	17	true
58902	1540137890625	3252348828125	2	true	0	false	6	true
58901	83707392578125	3611977734375	1	true	0	false	2	true
58900	76485703125	35267.5	0	false	0	false	7	true
58899	737411572265625	76033765625	12	true	1	true	0	false
58897	125325810546875	78529375	0	false	0	false	23	true
58896	113962001953125	78330	17	true	1	true	0	false
58895	4558642578125	2153846484375	9	true	0	false	1	true
58894	4524146875	2247884765625	4	true	0	false	0	false
58892	93728876953125	3567844140625	0	false	0	false	7	true
58888	92070615234375	771251328125	1	true	0	false	16	true
58887	3889824609375	27142478515625	5	true	0	false	9	true
58886	3708805859375	2802483203125	1	true	0	false	10	true
58883	91178623046875	413034296875	6	true	1	true	0	false
58882	111846669921875	42465390625	2	true	0	false	7	true
58880	4370869921875	2158773828125	1	true	0	false	5	true
58877	759128857421875	3284155078125	16	true	0	false	8	true
58876	798254833984375	31328099609375	2	true	0	false	10	true
58875	960940234375	3455734375	0	false	0	false	9	true
58874	105432470703125	35267375	0	false	0	false	10	true
58873	85802939453125	3413036328125	1	true	0	false	10	true
58870	13008833984375	79609734375	25	true	0	false	0	false
58864	91038466796875	375492109375	1	true	0	false	6	true
58859	441324462890625	373306796875	1	true	0	false	5	true
58858	561231640625	3889466015625	1	true	0	false	6	true
58856	126725556640625	4369709765625	3	true	0	false	8	true
58853	135506845703125	3602990234375	1	true	0	false	1	true
58852	122406728515625	3503134765625	1	true	0	false	8	true
58849	8031392578125	3888593359375	2	true	0	false	8	true
58845	99894375	2982520703125	1	true	0	false	9	true
58844	1142223828125	32447775390625	16	true	0	false	2	true
58840	134134208984375	3363848046875	0	false	0	false	11	true
58830	466171142578125	7349809375	5	true	0	false	0	false
58829	294511181640625	5917065234375	1	true	0	false	2	true
58828	2234068359375	62039078125	5	true	0	false	0	false
58827	27747328125	366792421875	6	true	0	false	4	true
58826	28675166015625	36632140625	10	true	0	false	0	false
58824	1.30561e+16	5761305859375	5	true	0	false	8	true
58823	2761391015625	3593189453125	5	true	0	false	3	true
58821	813025048828125	72003203125	3	true	0	false	1	true
58818	28087314453125	3846730859375	0	false	0	false	8	true
58817	5599590454101560	607711640625	0	false	0	false	6	true
58812	30787583984375	3816378125	0	false	0	false	7	true
58809	29489994140625	323768203125	7	true	0	false	7	true
58808	30324689453125	319938671875	0	false	0	false	6	true
58807	31019849609375	331328125	11	true	0	false	0	false
58805	28823130859375	303906484375	0	false	0	false	18	true
58804	284063203125	3023810546875	0	false	1	true	20	true
58802	32123525390625	3079616796875	0	false	0	false	11	true
58796	47092724609375	41672953125	36	true	0	false	21	true
58794	2140396240234370	3774548828125	0	false	0	false	9	true
58792	65701396484375	4230207421875	0	false	0	false	7	true
58791	3805404296875	222358671875	8	true	0	false	4	true
58790	3872965234375	22372060546875	0	false	0	false	7	true
58788	3855170703125	234599765625	6	true	0	false	0	false
58783	4237307421875	17366724609375	1	true	0	false	7	true
58782	4334705078125	1746220703125	5	true	1	true	0	false
58781	4141206640625	17551185546875	0	false	0	false	6	true
58780	4136054296875	168872578125	1	true	0	false	8	true
58777	4294958984375	1842653125	10	true	0	false	3	true
58776	416887109375	1892307421875	0	false	0	false	7	true
58770	3654567578125	21847375	1	true	0	false	5	true
58767	40721046875	21234478515625	0	false	8	true	13	true
58766	4142378515625	2152495703125	1	true	0	false	7	true
58764	128456796875	246539375	0	false	0	false	8	true
58760	146584091796875	2526994140625	4	true	1	true	0	false
58759	115753134765625	23513208984375	17	true	0	false	1	true
58758	12245740234375	24329189453125	1	true	0	false	10	true
58756	128927255859375	27780326171875	1	true	0	false	3	true
58752	1113983984375	250474609375	2	true	0	false	24	true
58750	161388662109375	248263359375	7	true	0	false	0	false
58749	108799072265625	5363965625	6	true	0	false	0	false
58748	2135332763671870	538166953125	1	true	0	false	9	true
58745	45516484375	3459069921875	1	true	0	false	4	true
58744	4446375	3215218359375	0	false	0	false	4	true
58742	16120029296875	2737648828125	8	true	0	false	2	true
58741	2773810546875	34681203125	0	false	0	false	7	true
58740	2338346923828120	338957421875	1	true	0	false	4	true
58738	119403466796875	42811359375	2	true	0	false	0	false
58729	3851076171875	14768404296875	3	true	0	false	7	true
58728	3985325390625	15526546875	13	true	1	true	0	false
58727	393654765625	12247525390625	6	true	0	false	0	false
58726	3816308984375	12370509765625	5	true	1	true	5	true
58724	3697590234375	133291591796875	0	false	0	false	3	true
58720	483794609375	266083984375	2	true	0	false	6	true
58719	371865234375	120415634765625	0	false	10	true	0	false
58718	369577578125	111209990234375	3	true	1	true	0	false
58713	4762826953125	1586894140625	2	true	0	false	13	true
58712	472191796875	16345369140625	4	true	1	true	0	false
58711	454024453125	161848671875	0	false	0	false	9	true
58708	4593392578125	14821095703125	1	true	0	false	8	true
58701	10971146484375	3965368359375	0	false	0	false	10	true
58697	2538374609375	346835390625	7	true	1	true	0	false
58696	25116046875	32303572265625	1	true	0	false	0	false
58693	584194580078125	28598005859375	5	true	0	false	17	true
58692	462066162109375	28999779296875	8	true	0	false	0	false
58690	486700546875	6964221875	18	true	0	false	1	true
58689	697233984375	278211796875	0	false	0	false	8	true
58688	74608154296875	272983671875	1	true	0	false	9	true
58684	344948388671875	29025255859375	0	false	0	false	10	true
58682	7061009765625	292294609375	2	true	1	true	7	true
58681	1892999267578120	2895773046875	0	false	0	false	11	true
58680	1.7246e+16	28402404296875	4	true	0	false	15	true
58676	8409357421875	25178001953125	2	true	0	false	9	true
58675	410807470703125	26443.75	1	true	0	false	0	false
58673	224382763671875	3063230859375	0	false	0	false	17	true
58671	2409460205078120	225116796875	8	true	1	true	21	true
58670	232205419921875	2257136328125	10	true	1	true	21	true
58668	2701757080078120	24827017578125	0	false	0	false	8	true
58666	3021501953125	2128115234375	1	true	0	false	10	true
58664	412811962890625	239933046875	3	true	0	false	3	true
58660	87465244140625	21900873046875	1	true	0	false	0	false
58658	1.01518e+16	3301482421875	1	true	0	false	5	true
58655	1711106640625	390365546875	25	true	2	true	40	true
58654	1567236328125	3991642578125	0	false	0	false	15	true
58651	2694580859375	2563731640625	10	true	0	false	8	true
58650	28203205078125	255518125	1	true	9	true	0	false
58647	23753443359375	2712486328125	8	true	0	false	0	false
58646	2299098828125	2834405078125	0	false	0	false	8	true
58644	24587572265625	25429486328125	6	true	0	false	0	false
58642	358982578125	243333515625	0	false	0	false	4	true
58641	33581859375	1964033203125	17	true	1	true	1	true
58640	3441027734375	2085875390625	1	true	0	false	11	true
58639	20976744140625	20130849609375	1	true	0	false	6	true
58638	22181890625	2017788671875	2	true	1	true	17	true
58636	2084624609375	2123401171875	7	true	6	true	11	true
58634	21902154296875	24302529296875	0	false	0	false	9	true
58632	202048203125	22141560546875	1	true	0	false	14	true
58630	3218215625	1978689453125	2	true	7	true	14	true
58629	2938762890625	1633016015625	0	false	0	false	6	true
58628	30238458984375	15909310546875	11	true	1	true	1	true
58627	18216265625	23476580078125	1	true	0	false	8	true
58626	1678817578125	22533046875	7	true	0	false	0	false
58624	24486576171875	1908166796875	1	true	0	false	3	true
58623	287283828125	1918387109375	9	true	1	true	20	true
58622	28354017578125	19082177734375	0	false	0	false	22	true
58621	30749765625	22376857421875	11	true	0	false	1	true
58620	2912106640625	23442775390625	0	false	0	false	3	true
58619	14491123046875	17229544921875	3	true	0	false	11	true
58618	140930439453125	17882576171875	2	true	1	true	10	true
58616	3089971875	2342079296875	1	true	0	false	9	true
58615	148780185546875	19738236328125	2	true	4	true	2	true
58614	16025947265625	1965628515625	0	false	5	true	3	true
58607	30139951171875	1436620703125	1	true	0	false	3	true
58606	32085361328125	1435842578125	0	false	0	false	10	true
58602	19106408203125	25544607421875	0	false	0	false	1	true
58601	32510544921875	161700712890625	7	true	0	false	0	false
58598	32334796875	17955263671875	0	false	1	true	18	true
58597	1495006640625	23157337890625	1	true	0	false	9	true
58596	154037578125	23269728515625	2	true	8	true	1	true
58594	3044923828125	19206662109375	9	true	0	false	6	true
58587	2760033203125	131961943359375	1	true	1	true	23	true
58586	28085890625	115731240234375	1	true	1	true	6	true
58581	3590400390625	1782664453125	2	true	0	false	1	true
58573	99098388671875	147291220703125	0	false	0	false	23	true
58572	96951201171875	148525751953125	0	false	0	false	17	true
58571	85308935546875	1447481640625	0	false	0	false	11	true
58569	24147787109375	1747167578125	0	false	0	false	14	true
58568	2535546875	1690216796875	0	false	1	true	14	true
58567	118360703125	145694921875	0	false	0	false	10	true
58566	108825302734375	163308955078125	1	true	0	false	5	true
58562	2199756640625	17206025390625	1	true	0	false	0	false
58552	4873503125	22708263671875	2	true	0	false	0	false
58550	23424732421875	155807255859375	0	false	0	false	10	true
58548	2023300390625	15731173828125	1	true	0	false	0	false
58547	13431287109375	3115074609375	0	false	0	false	8	true
58544	116955947265625	2129472265625	1	true	0	false	7	true
58543	189031875	18032294921875	0	false	1	true	3	true
58540	29044564453125	98977998046875	0	false	0	false	8	true
58539	519713916015625	18683015625	0	false	0	false	6	true
58537	38650068359375	143303671875	0	false	0	false	10	true
58536	263690673828125	146673349609375	0	false	0	false	8	true
58534	9124154663085930	141739345703125	0	false	12	true	0	false
58532	3745916748046870	161284970703125	0	false	0	false	4	true
58530	612591162109375	163247880859375	0	false	0	false	1	true
58527	42575765625	114887783203125	0	false	0	false	14	true
58526	4228477734375	12156841796875	3	true	0	false	5	true
58522	3443645703125	15278455078125	2	true	0	false	11	true
58521	707475732421875	9924787109375	9	true	1	true	0	false
58520	594383740234375	107127861328125	1	true	0	false	7	true
58518	4885575390625	1510618359375	0	false	0	false	10	true
58516	530694287109375	1374162109375	1	true	12	true	0	false
58514	755091357421875	1234934375	0	false	0	false	7	true
58513	149160703125	1257741796875	0	false	0	false	9	true
58512	134552978515625	150900673828125	0	false	0	false	9	true
58510	3661947265625	1173293359375	0	false	16	true	5	true
58502	3502605078125	89546591796875	1	true	0	false	17	true
58500	397776796875	84094169921875	1	true	2	true	0	false
58498	494700390625	6478755859375	9	true	1	true	0	false
58497	36221484375	524985546875	0	false	0	false	7	true
58496	3649333984375	43045625	1	true	0	false	5	true
58494	382302578125	491193798828125	0	false	0	false	14	true
58490	3416568359375	612060546875	1	true	0	false	10	true
58487	4757288671875	56680625	0	false	0	false	8	true
58486	479047265625	621406982421875	6	true	0	false	0	false
58485	44800171875	83005458984375	3	true	0	false	40	true
58484	4529262890625	82751484375	0	false	8	true	0	false
58482	4692272265625	459762255859375	0	false	0	false	13	true
58481	434387421875	9142916015625	0	false	2	true	19	true
58478	435423203125	76428095703125	0	false	0	false	8	true
58477	45114984375	6409580078125	0	false	0	false	7	true
58474	462761328125	8780462890625	0	false	0	false	7	true
58467	2279515234375	11246759765625	0	false	0	false	13	true
58466	23207958984375	104684189453125	0	false	0	false	12	true
58464	21921984375	1291558203125	0	false	0	false	7	true
58463	216885546875	96177373046875	0	false	0	false	11	true
58460	2514416015625	1076876953125	7	true	0	false	0	false
58459	174627421875	979428125	0	false	0	false	14	true
58458	188616953125	113959794921875	2	true	0	false	5	true
58457	129066376953125	81462353515625	0	false	0	false	10	true
58456	118434326171875	80451689453125	0	false	10	true	0	false
58453	115355703125	897542578125	0	false	0	false	10	true
58452	11872974609375	96518115234375	0	false	0	false	20	true
58451	144629580078125	9415697265625	0	false	0	false	6	true
58448	1276874609375	109818291015625	0	false	0	false	11	true
58447	1131599853515620	758399921875	1	true	26	true	3	true
58446	1759460693359370	75197734375	5	true	1	true	0	false
58430	443998828125	471340576171875	1	true	0	false	11	true
58428	4007747265625	5749677734375	6	true	0	false	0	false
58423	35141265625	2683860595703120	0	false	0	false	4	true
58422	3386708203125	2213959716796870	1	true	0	false	15	true
58421	3299328125	1.89876e+16	0	false	0	false	86	true
58418	32465591796875	1.02857e+16	0	false	0	false	8	true
58417	3408659375	42833642578125	1	true	7	true	0	false
58416	32424013671875	4312103515625	5	true	1	true	0	false
58414	350176328125	1.01373e+16	0	false	9	true	0	false
58409	249889404296875	1804383203125	3	true	0	false	11	true
58408	1017781494140620	17523015625	1	true	0	false	5	true
58403	19108755859375	537527880859375	0	false	6	true	1	true
58402	190678984375	4507546875	0	false	0	false	16	true
58397	10022865234375	96775654296875	2	true	3	true	10	true
58396	93859638671875	104153447265625	5	true	0	false	6	true
58392	630145361328125	795068515625	34	true	0	false	0	false
58391	485102890625	110937158203125	0	false	6	true	0	false
58390	4853401953125	1168440234375	4	true	1	true	0	false
58388	492383984375	92190078125	6	true	0	false	0	false
58385	773581591796875	584511962890625	0	false	0	false	14	true
58384	86415498046875	656042919921875	8	true	0	false	0	false
58383	62455712890625	593624462890625	4	true	1	true	0	false
58382	69523671875	61905517578125	7	true	0	false	0	false
58379	10427626953125	601355712890625	5	true	1	true	3	true
58376	530962451171875	740218408203125	1	true	0	false	5	true
58373	4568951953125	1191212890625	0	false	0	false	16	true
58372	457467578125	11382478515625	0	false	11	true	1	true
58369	13763125	617243798828125	0	false	0	false	6	true
58368	148433466796875	48281337890625	7	true	0	false	0	false
58365	47324875	764998359375	18	true	0	false	0	false
58361	23660587890625	607239501953125	21	true	0	false	0	false
58360	244630546875	680551708984375	4	true	0	false	0	false
58359	223701328125	593566357421875	0	false	0	false	12	true
58354	131213974609375	252613720703125	0	false	0	false	3	true
58339	26224146484375	287610400390625	0	false	0	false	38	true
58338	25254888671875	3024365234375	0	false	0	false	4	true
58337	4577918359375	146426611328125	6	true	0	false	0	false
58336	460096953125	1.01438e+16	0	false	6	true	0	false
58335	27236556640625	1.85967e+16	0	false	0	false	10	true
58334	28107603515625	3358416015625	1	true	13	true	2	true
58332	414467578125	792892109375	45	true	1	true	0	false
58331	487070234375	1.05528e+16	17	true	0	false	0	false
58330	47058359375	3004110595703120	0	false	0	false	8	true
58327	27955986328125	61174208984375	0	false	0	false	20	true
58326	28641529296875	591070458984375	0	false	0	false	11	true
58320	26563138671875	54240546875	5	true	1	true	0	false
58318	29178884765625	3225253662109370	5	true	1	true	0	false
58316	311554921875	1990945556640620	0	false	9	true	0	false
58314	25490318359375	6249251098632810	0	false	0	false	3	true
58310	23169779296875	1050371337890620	0	false	0	false	7	true
58306	86091103515625	2781136962890620	0	false	0	false	9	true
58296	3822953125	585684814453125	6	true	1	true	0	false
58287	16924556640625	1132456298828120	69	true	0	false	1	true
58286	18055951171875	5133576049804680	0	false	5	true	0	false
