# Supplementary material for: A Novel Liquid Biopsy Method Based on Specific Combinations of Vesicular Markers Allows Us to Discriminate Prostate Cancer from Hyperplasia
Source: Cells. 2024 Jul 31;13(15):1286. doi: 10.3390/cells13151286 (PMC11311686; doi:10.3390/cells13151286)
Supplement: Supplementary file 1 [file cells-13-01286-s001.zip › Dataset S1-Raw data CODI BiliGeCT Prostata/Raw data CODI BiliGeCT Prostata/130223_ErbB3_ALK_PR20-03-1__counting_scatter.xlsx]

## Sheet: 130223_ErbB3_ALK_PR20-03-1__cou
counting parameters
radius (nm)	300
bin width (nm)	20
locs in bin threshold	1
active channels
channel name	channel reference	min	max
Channel 0	ch0	1	10000000
Channel 1	ch1	1	10000000
Channel 2	ch2	1	10000000
clusters are positive for a channel if their counts fall within min (inclusive) and max (exclusive) for that channel
	population phenotypes	number of clusters
triple positive	Channel 0, Channel 1, Channel 2	198
double positive	Channel 0, Channel 1	20
double positive	Channel 0, Channel 2	624
double positive	Channel 1, Channel 2	2
single positive	Channel 0	114
single positive	Channel 1	0
single positive	Channel 2	20
	total positive clusters	978
8 clusters were negative for every channel
all positive clusters are listed here
columns show counts and positivity for channels with thresholds switched on
to see the full data including negative clusters please export a csv from the counting histogram rather than the counting scatter plot
cluster id	centroid x (nm)	centroid y (nm)	count for Channel 0	positive for Channel 0	count for Channel 1	positive for Channel 1	count for Channel 2	positive for Channel 2
94890	34172015625	734744765625	16	true	0	false	13	true
94889	3401036328125	737493046875	21	true	0	false	10	true
94888	3530763671875	740743046875	15	true	1	true	16	true
94887	3633919140625	740418984375	17	true	0	false	29	true
94885	350650703125	752011796875	12	true	4	true	15	true
94884	343151328125	731335625	12	true	0	false	11	true
94881	3687187890625	748401640625	15	true	2	true	17	true
94879	370998671875	730994609375	10	true	0	false	12	true
94876	409944453125	726532578125	10	true	0	false	17	true
94875	4087248828125	71918046875	13	true	0	false	9	true
94874	4199865234375	73810984375	9	true	0	false	18	true
94873	423392890625	732849609375	9	true	1	true	22	true
94872	2903158203125	760724765625	15	true	0	false	16	true
94871	291193203125	7651728125	9	true	1	true	28	true
94868	4309096484375	722272109375	11	true	0	false	13	true
94867	43277765625	732605078125	7	true	0	false	16	true
94866	4318806640625	71273984375	9	true	0	false	22	true
94865	437649921875	7124053125	13	true	2	true	9	true
94864	25047775390625	776398203125	10	true	2	true	14	true
94863	2430431640625	775052578125	17	true	0	false	9	true
94859	2598968359375	782448671875	15	true	0	false	14	true
94857	402332265625	725996328125	6	true	0	false	16	true
94856	350637421875	770315546875	16	true	0	false	9	true
94855	3416028125	766296015625	7	true	1	true	12	true
94854	336976796875	774643671875	10	true	2	true	17	true
94853	3427789453125	777548984375	12	true	1	true	9	true
94851	3359576953125	7229109375	10	true	1	true	14	true
94850	3344221484375	745854453125	13	true	1	true	14	true
94849	331748515625	74128125	18	true	1	true	11	true
94845	3281530078125	747909765625	18	true	1	true	15	true
94844	2850255078125	733200390625	11	true	1	true	5	true
94843	28869240234375	73687609375	32	true	0	false	7	true
94841	296714375	7673990625	13	true	0	false	11	true
94839	34073625	7523221875	13	true	0	false	17	true
94838	23801296875	78203.5	11	true	2	true	10	true
94836	3228687109375	707368828125	16	true	0	false	12	true
94835	31674875	7061121875	11	true	0	false	12	true
94834	277251328125	74861125	23	true	1	true	13	true
94833	27621611328125	753120390625	11	true	1	true	17	true
94830	3940725390625	720261171875	5	true	0	false	20	true
94829	390184609375	72178578125	12	true	0	false	8	true
94828	4373165234375	696938515625	19	true	0	false	13	true
94827	4429503515625	703795390625	8	true	0	false	10	true
94823	427001796875	706275625	9	true	0	false	19	true
94822	4183109375	694300390625	14	true	0	false	12	true
94821	4195603125	68174953125	14	true	0	false	15	true
94820	26223609375	769472265625	33	true	0	false	14	true
94819	26259375	76537703125	15	true	0	false	23	true
94817	447182109375	71275765625	10	true	0	false	16	true
94815	3031948828125	712831875	20	true	0	false	7	true
94811	27736541015625	7759571875	10	true	0	false	15	true
94810	2744360546875	786185078125	9	true	1	true	13	true
94807	27770306640625	76335046875	22	true	1	true	8	true
94799	457053125	715576796875	6	true	0	false	21	true
94797	382139140625	7257334375	20	true	0	false	8	true
94795	294057890625	723447734375	11	true	0	false	12	true
94792	41365484375	70674265625	11	true	1	true	12	true
94791	4100419140625	699323828125	11	true	0	false	13	true
94789	25736271484375	764869140625	30	true	0	false	6	true
94785	358932265625	776049375	10	true	0	false	16	true
94779	31463279296875	7146171875	13	true	0	false	10	true
94776	30210580078125	721234921875	13	true	0	false	14	true
94775	30417919921875	727788828125	13	true	1	true	6	true
94773	284799375	75239609375	14	true	0	false	13	true
94770	2552129296875	7591328125	7	true	1	true	13	true
94767	4125862890625	677053203125	14	true	0	false	10	true
94764	31849130859375	73437609375	20	true	0	false	7	true
94763	322526015625	732853203125	19	true	0	false	12	true
94762	31923451171875	763510859375	15	true	0	false	11	true
94761	328251953125	769093046875	10	true	2	true	21	true
94759	376538515625	7382028125	16	true	0	false	16	true
94755	319819453125	7557721875	20	true	0	false	9	true
94753	319819609375	7262084375	15	true	0	false	10	true
94751	348352890625	76137015625	12	true	0	false	11	true
94747	3010946875	744758984375	9	true	0	false	11	true
94746	22651134765625	780331875	11	true	0	false	13	true
94741	32380923828125	7168696875	16	true	1	true	9	true
94740	3502851953125	791736640625	6	true	0	false	16	true
94739	337293984375	790806484375	9	true	1	true	11	true
94737	26541111328125	754875390625	14	true	0	false	9	true
94733	381168828125	75408875	15	true	2	true	17	true
94732	3827586328125	6922159375	16	true	0	false	7	true
94731	38682328125	686224609375	16	true	0	false	8	true
94730	40141515625	676293125	16	true	2	true	5	true
94727	32891765625	75925078125	8	true	1	true	14	true
94725	2575830859375	750112890625	8	true	1	true	7	true
94724	3844525390625	70505078125	22	true	1	true	6	true
94723	3785862890625	70326203125	7	true	0	false	16	true
94722	3885517578125	736736875	6	true	0	false	19	true
94721	3892796484375	729137421875	7	true	1	true	13	true
94719	450094375	6978484375	25	true	1	true	5	true
94716	428345859375	7442684375	21	true	0	false	14	true
94715	4351051171875	74440375	14	true	0	false	7	true
94709	4436153515625	74767265625	7	true	0	false	18	true
94705	3600823828125	785156875	8	true	1	true	19	true
94704	30498001953125	776305078125	16	true	0	false	18	true
94703	308931015625	772208984375	12	true	1	true	14	true
94702	409288046875	656862265625	16	true	0	false	7	true
94701	406294609375	66517796875	14	true	2	true	15	true
94700	4253891796875	765745078125	4	true	1	true	21	true
94699	4135621484375	761029609375	7	true	1	true	20	true
94698	401661640625	719707578125	9	true	0	false	13	true
94696	266389765625	786980859375	10	true	1	true	8	true
94694	394602578125	66006390625	13	true	0	false	12	true
94693	38691734375	67015984375	18	true	1	true	4	true
94692	4030451953125	68827828125	14	true	1	true	12	true
94691	401294921875	70368609375	15	true	0	false	15	true
94690	39340078125	697830390625	13	true	1	true	6	true
94687	40964296875	7704084375	12	true	0	false	9	true
94686	385049296875	659034609375	17	true	0	false	9	true
94683	41320.5	66893375	10	true	0	false	14	true
94677	31121748046875	78499140625	11	true	1	true	19	true
94675	4302198828125	764231015625	5	true	0	false	15	true
94671	36620296875	683527265625	15	true	0	false	9	true
94670	3959044921875	784756015625	12	true	1	true	2	true
94669	3939387109375	78009984375	3	true	0	false	26	true
94665	425558046875	75563734375	4	true	1	true	16	true
94663	3945924609375	776028203125	14	true	0	false	15	true
94661	29982392578125	70309203125	14	true	0	false	7	true
94659	3931982421875	67414734375	19	true	0	false	13	true
94655	4018928125	76896203125	13	true	2	true	16	true
94652	32192955078125	78238640625	22	true	1	true	14	true
94649	4200526171875	748182890625	5	true	1	true	17	true
94648	463973203125	730541875	8	true	0	false	24	true
94646	2643226953125	728760703125	11	true	0	false	14	true
94645	27188296875	737463984375	13	true	0	false	16	true
94639	4463830859375	684546796875	9	true	0	false	10	true
94632	40842203125	632376796875	14	true	0	false	9	true
94631	4039786328125	6278209765625	18	true	0	false	7	true
94627	3977239453125	631783515625	22	true	1	true	5	true
94625	4011916796875	63674953125	17	true	0	false	8	true
94623	3137459375	7417096875	23	true	0	false	6	true
94622	4214490234375	62870.5	15	true	2	true	9	true
94620	4213695703125	6545953515625	13	true	0	false	9	true
94619	4215988671875	66160859375	16	true	0	false	7	true
94617	396966875	6447053515625	18	true	1	true	7	true
94615	427273125	658146484375	9	true	0	false	17	true
94614	3680733203125	758498046875	7	true	0	false	17	true
94613	3735015625	766728125	8	true	1	true	16	true
94612	41944734375	6448633203125	14	true	0	false	13	true
94610	3799497265625	7688165625	4	true	0	false	22	true
94609	3836827734375	762191953125	6	true	0	false	16	true
94604	439581875	66966265625	6	true	0	false	31	true
94603	44437265625	672595078125	18	true	0	false	6	true
94601	414264609375	6257035546875	11	true	1	true	5	true
94600	42409828125	671332734375	10	true	1	true	10	true
94599	4346841796875	6751890625	12	true	2	true	13	true
94596	3743621875	670616953125	21	true	1	true	6	true
94595	3752395703125	661671953125	14	true	1	true	15	true
94585	31138505859375	699166875	14	true	0	false	7	true
94583	4402766796875	757897421875	5	true	0	false	18	true
94582	37653671875	653063984375	21	true	0	false	7	true
94581	3847205859375	6474891015625	15	true	0	false	8	true
94579	37915796875	6402315625	17	true	0	false	5	true
94575	36342234375	659468203125	14	true	0	false	6	true
94573	3675353125	695011953125	15	true	0	false	5	true
94572	3397023828125	70739625	20	true	0	false	6	true
94571	333575546875	7152621875	13	true	0	false	9	true
94569	3285521484375	696861171875	16	true	0	false	8	true
94568	3288417578125	6834596875	17	true	1	true	8	true
94567	3205356640625	686420390625	12	true	0	false	10	true
94563	350480703125	7272365625	20	true	0	false	8	true
94562	3818341015625	78192.75	9	true	0	false	12	true
94561	370295390625	783630859375	8	true	0	false	11	true
94559	3118455078125	683232890625	14	true	1	true	14	true
94558	3488123828125	70247296875	15	true	0	false	12	true
94556	376808515625	790579765625	7	true	0	false	17	true
94551	3718328515625	7777646875	3	true	2	true	17	true
94546	360999609375	72894015625	11	true	2	true	14	true
94545	3647609765625	71600453125	9	true	1	true	16	true
94543	37022078125	706531796875	13	true	0	false	8	true
94540	43088.75	6264397265625	8	true	16	true	8	true
94539	4393826953125	6280794921875	29	true	1	true	24	true
94537	4310576953125	6178743359375	19	true	0	false	7	true
94535	4332684765625	6332983203125	16	true	0	false	13	true
94534	28609466796875	719949453125	11	true	0	false	9	true
94532	42165828125	60435234375	17	true	2	true	2	true
94531	42334703125	61367609375	17	true	1	true	8	true
94527	4349475390625	6391180078125	16	true	2	true	5	true
94526	4398234375	659096015625	12	true	0	false	10	true
94525	44445171875	653055625	11	true	0	false	5	true
94524	4450740625	646265625	14	true	1	true	6	true
94522	33984375	696735859375	14	true	0	false	9	true
94521	3486584375	691526875	14	true	0	false	12	true
94516	4289100390625	6474443359375	14	true	6	true	8	true
94515	4364958984375	650929453125	16	true	0	false	12	true
94511	4274955859375	603292890625	12	true	0	false	9	true
94507	3650584375	6465773046875	17	true	0	false	8	true
94505	3792209375	71970703125	9	true	0	false	12	true
94503	3573669140625	689150078125	8	true	0	false	10	true
94501	228548515625	79061609375	8	true	0	false	14	true
94499	25933873046875	720088046875	11	true	1	true	9	true
94498	359066015625	653085390625	14	true	0	false	8	true
94497	3591271875	66698265625	11	true	0	false	10	true
94493	30399720703125	693000703125	16	true	0	false	4	true
94491	3956095703125	763916640625	4	true	0	false	15	true
94490	4668435546875	69239.25	8	true	0	false	17	true
94489	462102421875	696831484375	14	true	0	false	12	true
94488	484746796875	68642265625	5	true	0	false	26	true
94487	4797986328125	684571640625	4	true	0	false	21	true
94486	48352015625	707268125	9	true	1	true	16	true
94485	46974515625	700641875	7	true	2	true	10	true
94481	4940363671875	708178828125	6	true	1	true	23	true
94479	4928347265625	68151765625	9	true	1	true	13	true
94476	484474296875	696293046875	8	true	0	false	15	true
94475	490927265625	693208828125	22	true	1	true	8	true
94473	29868091796875	777539296875	14	true	0	false	8	true
94468	4097740625	59971484375	15	true	0	false	3	true
94467	407403046875	602203515625	18	true	0	false	1	true
94465	399893359375	6131630078125	12	true	0	false	6	true
94463	4511537109375	6527182421875	7	true	0	false	14	true
94462	3796154296875	610864921875	14	true	1	true	3	true
94461	385832421875	6096118359375	14	true	0	false	6	true
94460	3915269921875	613098125	14	true	0	false	7	true
94458	479468046875	666491015625	5	true	2	true	19	true
94457	48682421875	6631434375	10	true	0	false	18	true
94451	4930983203125	648548125	20	true	4	true	9	true
94450	4740831640625	6543297265625	15	true	0	false	9	true
94449	4806177734375	6536648828125	12	true	0	false	11	true
94447	468000546875	660580078125	6	true	1	true	14	true
94445	4785701953125	672088046875	5	true	0	false	18	true
94442	45051265625	73147328125	4	true	0	false	22	true
94441	44884578125	728024140625	15	true	1	true	9	true
94437	4530659375	7372146875	10	true	0	false	9	true
94434	24177880859375	76145875	15	true	1	true	6	true
94433	23663892578125	754520078125	11	true	1	true	8	true
94431	23152775390625	771158984375	10	true	1	true	9	true
94428	3063990625	671999375	16	true	0	false	3	true
94427	3132687109375	676843828125	10	true	0	false	6	true
94423	26955578125	71637078125	12	true	0	false	8	true
94422	22878693359375	7568265625	8	true	0	false	7	true
94421	2179626953125	763886640625	13	true	1	true	5	true
94418	40138609375	747808046875	14	true	2	true	13	true
94417	3948891015625	744326796875	9	true	0	false	14	true
94415	389518046875	745313828125	14	true	1	true	12	true
94414	4007936328125	740100546875	6	true	0	false	14	true
94410	3537849609375	6401453515625	13	true	0	false	7	true
94409	35127765625	650565546875	15	true	0	false	11	true
94406	24431203125	712596796875	8	true	0	false	21	true
94405	2494710546875	716287578125	17	true	0	false	5	true
94403	25536853515625	7128053125	11	true	1	true	12	true
94399	4376609765625	6069971484375	12	true	0	false	8	true
94397	3902126171875	75564328125	9	true	0	false	12	true
94396	3790754296875	683328515625	11	true	0	false	12	true
94391	4728722265625	711449453125	11	true	0	false	10	true
94389	32027896484375	79372625	18	true	1	true	15	true
94388	3800987890625	6024491796875	12	true	0	false	5	true
94386	455943203125	62432875	13	true	4	true	9	true
94385	450704375	6187991796875	14	true	0	false	7	true
94383	4506274609375	63362609375	19	true	0	false	11	true
94382	3463337109375	676020390625	17	true	0	false	5	true
94381	33413.25	671466328125	14	true	0	false	11	true
94379	32524208984375	67308078125	13	true	1	true	9	true
94376	48058703125	6433669140625	16	true	0	false	12	true
94375	4718340234375	6460045703125	13	true	0	false	18	true
94373	458324921875	63639	9	true	0	false	11	true
94371	4905476953125	639643828125	10	true	2	true	10	true
94369	4670253125	6269428515625	14	true	1	true	6	true
94365	492597890625	632847734375	8	true	0	false	13	true
94364	4578275390625	6009226953125	17	true	0	false	8	true
94363	4599759375	60646859375	10	true	0	false	7	true
94361	457336640625	6116894140625	18	true	0	false	4	true
94359	250676875	7065521875	7	true	0	false	17	true
94356	20878947265625	753798515625	13	true	1	true	7	true
94349	4515819140625	592518515625	13	true	0	false	6	true
94348	3670573046875	626576484375	20	true	0	false	5	true
94347	3685501171875	6080784765625	12	true	0	false	4	true
94345	2961577734375	79059	10	true	0	false	10	true
94342	4658558203125	66837453125	6	true	1	true	10	true
94341	4713552734375	67172078125	6	true	0	false	18	true
94340	2137332421875	770122890625	13	true	0	false	4	true
94339	21811908203125	775271171875	11	true	0	false	11	true
94338	45929828125	6586921875	5	true	0	false	12	true
94333	3937365625	605430078125	14	true	1	true	5	true
94329	3160068359375	66408390625	11	true	0	false	10	true
94328	3396953125	662626328125	18	true	0	false	4	true
94327	34180296875	65771796875	15	true	0	false	5	true
94323	4440812890625	604326953125	14	true	0	false	6	true
94321	4035708203125	78377328125	4	true	1	true	18	true
94320	28462130859375	6930296875	11	true	0	false	5	true
94319	27852869140625	704243125	14	true	2	true	4	true
94316	4726697265625	59838671875	12	true	0	false	10	true
94315	4652511328125	5861382421875	11	true	0	false	2	true
94311	27521341796875	724514765625	26	true	0	false	8	true
94310	3879666796875	629557265625	11	true	0	false	8	true
94309	383654375	62644234375	8	true	0	false	8	true
94306	4312350390625	58843734375	16	true	0	false	8	true
94305	42139640625	5864330859375	23	true	0	false	1	true
94304	4520871875	5828564453125	10	true	0	false	6	true
94301	43828	5700085546875	13	true	0	false	5	true
94297	24724314453125	752140546875	11	true	0	false	8	true
94295	40173359375	5963900390625	12	true	0	false	3	true
94294	487451015625	5914208203125	22	true	2	true	7	true
94293	4943868359375	5907654296875	11	true	0	false	8	true
94291	493144765625	584805859375	17	true	0	false	12	true
94288	4839163671875	6120522265625	24	true	0	false	6	true
94287	4813218359375	6061439453125	13	true	0	false	8	true
94283	21852595703125	789514140625	9	true	0	false	13	true
94280	484010859375	6272309375	8	true	0	false	3	true
94276	2126097265625	78601484375	9	true	0	false	10	true
94274	45002609375	6658740625	13	true	2	true	5	true
94272	4569324609375	755448046875	28	true	2	true	5	true
94270	20127544921875	7503721875	13	true	1	true	13	true
94269	19962044921875	75343671875	15	true	1	true	8	true
94267	19936140625	744745859375	11	true	0	false	10	true
94266	20615404296875	74314171875	20	true	0	false	9	true
94263	1937255859375	73863.75	13	true	1	true	9	true
94262	2142789453125	745843046875	7	true	0	false	15	true
94259	1817299609375	734712265625	13	true	0	false	6	true
94257	19646900390625	7618178125	8	true	0	false	18	true
94256	20870984375	72791296875	12	true	0	false	6	true
94253	23017958984375	72572671875	16	true	0	false	6	true
94249	356106796875	613656171875	11	true	0	false	5	true
94248	21247763671875	71716953125	10	true	0	false	14	true
94245	29689265625	676199453125	8	true	0	false	4	true
94243	386549375	7936228125	4	true	0	false	16	true
94241	2867438671875	679942421875	13	true	1	true	11	true
94239	223147734375	71906515625	12	true	0	false	7	true
94238	31125982421875	6552405078125	11	true	1	true	5	true
94236	4717105078125	557206015625	12	true	0	false	5	true
94235	4778644921875	56475765625	14	true	1	true	3	true
94233	22060099609375	737537265625	9	true	1	true	5	true
94231	4872299609375	5692096484375	14	true	0	false	3	true
94229	478266640625	5822606640625	13	true	0	false	9	true
94228	331674453125	656800625	11	true	0	false	4	true
94221	293457890625	667678359375	10	true	0	false	9	true
94220	28574947265625	66167234375	13	true	0	false	2	true
94219	29176697265625	659653671875	9	true	0	false	7	true
94216	445149453125	5528092578125	15	true	0	false	8	true
94215	450998125	559445546875	10	true	0	false	5	true
94214	4586593359375	56510390625	12	true	0	false	7	true
94213	4531146484375	5720061328125	17	true	1	true	1	true
94210	466671328125	5691453515625	22	true	1	true	6	true
94209	466545625	57738296875	14	true	0	false	8	true
94207	3383255859375	64299453125	15	true	0	false	5	true
94202	2898750390625	63902453125	13	true	0	false	1	true
94201	306234453125	638569765625	14	true	0	false	6	true
94199	31700072265625	640178828125	18	true	1	true	1	true
94197	29003806640625	6487402734375	14	true	0	false	4	true
94194	4812978515625	7232509375	3	true	0	false	16	true
94193	47504453125	729745078125	46	true	2	true	5	true
94190	20706400390625	761180078125	9	true	0	false	9	true
94187	22794404296875	7061671875	9	true	0	false	13	true
94186	2406873828125	736074296875	18	true	0	false	10	true
94185	2541123046875	739257109375	13	true	1	true	10	true
94182	16414626953125	764834375	21	true	0	false	10	true
94181	16437892578125	773458984375	15	true	0	false	4	true
94180	1544605078125	789976484375	4	true	0	false	11	true
94179	155129765625	79519015625	9	true	0	false	1	true
94178	172572578125	774773515625	13	true	0	false	4	true
94176	124388017578125	764885625	29	true	0	false	13	true
94175	123205810546875	763019609375	26	true	0	false	14	true
94173	126696259765625	764659375	12	true	0	false	14	true
94172	140100810546875	768296484375	4	true	1	true	6	true
94171	155333994140625	775526328125	6	true	0	false	9	true
94169	142500009765625	75755796875	12	true	0	false	12	true
94167	123080234375	754991796875	12	true	1	true	5	true
94164	18010314453125	764541015625	6	true	0	false	13	true
94163	17335595703125	764996015625	5	true	0	false	14	true
94161	155457529296875	755728359375	16	true	2	true	4	true
94156	173252890625	7458340625	15	true	0	false	2	true
94155	18340005859375	75138390625	11	true	0	false	14	true
94150	1357181640625	781724765625	12	true	0	false	3	true
94149	137023369140625	78563.5	7	true	0	false	2	true
94147	14148748046875	78580234375	1	true	0	false	7	true
94141	4932121875	577234453125	7	true	1	true	11	true
94140	27391828125	68646203125	13	true	0	false	5	true
94139	274076328125	669209765625	16	true	0	false	2	true
94136	4374153125	768166171875	4	true	0	false	10	true
94134	32014021484375	6276138671875	4	true	0	false	14	true
94133	3316476171875	6350078125	18	true	0	false	1	true
94130	261304296875	689643515625	10	true	1	true	4	true
94129	2624629296875	6787603125	14	true	1	true	5	true
94127	2516158984375	69518859375	8	true	0	false	5	true
94125	2605480078125	701395390625	7	true	0	false	9	true
94121	3034329296875	6561128125	8	true	0	false	4	true
94120	32750158203125	61689953125	18	true	2	true	2	true
94119	3327506640625	612711171875	17	true	0	false	4	true
94118	3430962890625	6111396875	19	true	0	false	8	true
94116	159638798828125	742535078125	9	true	0	false	10	true
94115	1631540625	7303371875	9	true	0	false	8	true
94113	2341991796875	742355859375	8	true	0	false	10	true
94109	421490390625	77792609375	3	true	0	false	17	true
94106	20129939453125	709027265625	26	true	0	false	3	true
94105	19888234375	712091484375	13	true	0	false	6	true
94102	3594967578125	58997.75	10	true	1	true	6	true
94101	3549878515625	5806178515625	18	true	3	true	5	true
94099	23584095703125	690295234375	9	true	0	false	4	true
94097	371768359375	5882334375	12	true	1	true	6	true
94096	383507890625	5856894140625	11	true	0	false	2	true
94093	3434435546875	5836976953125	11	true	0	false	1	true
94089	30915044921875	629161875	13	true	0	false	5	true
94087	3387015625	62550265625	17	true	0	false	4	true
94086	18684220703125	711659453125	11	true	1	true	6	true
94085	1831546484375	70094671875	3	true	0	false	8	true
94084	19459779296875	695835078125	13	true	0	false	5	true
94079	3396564453125	5999812890625	14	true	0	false	4	true
94078	31748134765625	6147923046875	11	true	0	false	2	true
94075	2682597265625	659740859375	12	true	0	false	2	true
94074	4268709375	5561521484375	11	true	0	false	7	true
94073	4236748046875	56330984375	12	true	0	false	2	true
94072	412794765625	558611015625	6	true	0	false	4	true
94070	4202632421875	5522340625	12	true	1	true	8	true
94069	42270171875	544633125	12	true	0	false	5	true
94067	417326796875	5721394140625	11	true	0	false	6	true
94063	400052578125	5535253125	16	true	0	false	3	true
94061	4167187890625	536963671875	15	true	1	true	2	true
94057	407574609375	5756764453125	13	true	1	true	2	true
94056	30575708984375	61423734375	16	true	0	false	2	true
94053	4538052734375	535025703125	14	true	0	false	5	true
94052	4831205859375	74901125	1	true	0	false	16	true
94051	4768896875	749686171875	9	true	0	false	4	true
94049	47410234375	744708984375	5	true	0	false	15	true
94047	22400220703125	69129015625	8	true	0	false	5	true
94043	27827068359375	638082734375	13	true	0	false	8	true
94041	466875546875	539163046875	16	true	0	false	3	true
94039	181468828125	71798328125	11	true	0	false	7	true
94037	4316232421875	5391987109375	19	true	0	false	3	true
94034	1844886328125	7855290625	7	true	0	false	14	true
94033	19067701171875	790636953125	13	true	0	false	4	true
94032	204338203125	79346671875	11	true	0	false	22	true
94029	18143400390625	777479453125	26	true	1	true	6	true
94028	1954759375	776336953125	7	true	0	false	11	true
94022	4953303125	5501340234375	7	true	0	false	9	true
94021	4851222265625	53548171875	14	true	1	true	2	true
94017	27286177734375	6448687109375	15	true	0	false	2	true
94015	20905734375	68948890625	13	true	0	false	5	true
94013	4170733203125	785581796875	7	true	0	false	8	true
94011	21143982421875	707095703125	11	true	0	false	5	true
94010	2450994921875	6488740234375	13	true	0	false	2	true
94009	25857388671875	663010859375	10	true	0	false	4	true
94007	142675244140625	74848578125	5	true	0	false	7	true
94005	24807390625	641964296875	9	true	0	false	3	true
94002	29527359375	6214815234375	20	true	0	false	6	true
94001	28860154296875	625513828125	13	true	0	false	0	false
94000	2784023046875	61545765625	14	true	2	true	3	true
93999	26907287109375	6254962890625	14	true	0	false	0	false
93998	28113255859375	6290414453125	9	true	0	false	5	true
93995	28603056640625	6014448046875	7	true	1	true	2	true
93992	2656890625	6118501953125	11	true	0	false	3	true
93991	2580357421875	6206371875	11	true	0	false	3	true
93985	4099687890625	792067734375	1	true	0	false	14	true
93984	396031875	564351640625	15	true	1	true	5	true
93983	390013125	570163359375	8	true	0	false	8	true
93982	3861869140625	55922453125	10	true	0	false	11	true
93978	45934890625	5523432421875	10	true	0	false	7	true
93975	29945560546875	6057836328125	28	true	1	true	9	true
93974	2645188671875	632546328125	11	true	0	false	11	true
93972	2693766796875	600092109375	6	true	0	false	5	true
93971	25637779296875	598947578125	12	true	0	false	2	true
93970	478053359375	50383140625	14	true	0	false	4	true
93969	488458046875	51309046875	12	true	1	true	6	true
93964	2315361328125	6432189453125	6	true	0	false	15	true
93963	23101509765625	6322648046875	13	true	1	true	4	true
93962	100024833984375	77304984375	7	true	2	true	8	true
93961	111226337890625	76778984375	14	true	0	false	6	true
93955	253239296875	60938078125	11	true	0	false	1	true
93953	17037892578125	714144375	8	true	0	false	3	true
93952	4060539453125	5314390625	16	true	0	false	5	true
93951	409763984375	518995703125	10	true	0	false	4	true
93947	2448353515625	6224893359375	10	true	1	true	2	true
93946	4119078515625	5445445703125	10	true	0	false	3	true
93943	3552287109375	57043328125	8	true	0	false	3	true
93942	4435503515625	5355304296875	13	true	0	false	4	true
93940	462815859375	5081965234375	18	true	0	false	3	true
93939	4622923828125	516715859375	13	true	0	false	6	true
93938	46485875	5251313671875	9	true	0	false	9	true
93936	12784681640625	72040875	6	true	1	true	4	true
93935	134737138671875	714542421875	10	true	0	false	4	true
93932	123609384765625	7423490625	5	true	3	true	3	true
93931	1234487890625	734724921875	18	true	0	false	4	true
93929	143356962890625	734740234375	12	true	0	false	2	true
93927	147676494140625	721199765625	6	true	0	false	11	true
93923	115618818359375	707705546875	10	true	0	false	1	true
93916	3320404296875	5881699609375	6	true	0	false	5	true
93913	944946484375	761623828125	1	true	0	false	7	true
93912	489185703125	755029453125	15	true	1	true	4	true
93911	492171875	7470615625	18	true	0	false	2	true
93907	30918390625	595803203125	11	true	0	false	1	true
93905	23863923828125	673988984375	13	true	0	false	3	true
93904	158039677734375	689080390625	9	true	0	false	4	true
93903	153151630859375	700385703125	8	true	0	false	5	true
93901	141520419921875	7091753125	12	true	0	false	5	true
93900	130577021484375	6854565625	14	true	0	false	4	true
93899	133187666015625	693990625	20	true	0	false	2	true
93894	25138791015625	583194140625	4	true	0	false	13	true
93893	25496453125	5897245703125	10	true	1	true	2	true
93889	129486005859375	79001109375	7	true	3	true	6	true
93887	11001255859375	7221753125	6	true	0	false	2	true
93886	18161703125	673301640625	7	true	0	false	3	true
93885	18701609375	6711278125	7	true	0	false	1	true
93883	17258478515625	6746621875	8	true	0	false	8	true
93882	17661958984375	658165078125	11	true	0	false	4	true
93881	16819259765625	66411109375	6	true	0	false	6	true
93879	1859325390625	682554609375	10	true	0	false	6	true
93876	183941171875	652865078125	12	true	1	true	1	true
93875	1943864453125	659342734375	7	true	0	false	1	true
93871	158980224609375	66689265625	4	true	0	false	10	true
93870	201365078125	630157109375	9	true	0	false	13	true
93869	19541611328125	63565109375	13	true	0	false	1	true
93867	17728427734375	685639765625	11	true	1	true	4	true
93866	188373203125	642344921875	11	true	1	true	3	true
93864	1711131640625	6391582421875	10	true	0	false	2	true
93863	17007171875	6296571484375	6	true	1	true	12	true
93860	20496626953125	671718203125	15	true	0	false	3	true
93859	1966841796875	677701328125	9	true	0	false	7	true
93858	20174708984375	643180859375	13	true	0	false	0	false
93855	189259296875	62120.25	14	true	0	false	3	true
93850	1569772265625	67581390625	6	true	0	false	6	true
93846	160119033203125	647621328125	6	true	0	false	6	true
93844	483398828125	4891451953125	18	true	0	false	4	true
93843	4871955078125	4934396484375	13	true	0	false	3	true
93841	3988890234375	5247320703125	9	true	0	false	1	true
93840	44613578125	4912984375	11	true	0	false	9	true
93839	4444573046875	5004059375	11	true	0	false	2	true
93838	454498125	480264375	16	true	0	false	3	true
93837	4626862109375	48912296875	13	true	0	false	2	true
93835	4663062890625	4782692578125	12	true	0	false	12	true
93834	485151171875	4701289453125	14	true	0	false	2	true
93833	4771908203125	4733991796875	15	true	0	false	5	true
93825	43558.5	487144765625	9	true	0	false	1	true
93824	429602421875	509455078125	8	true	0	false	3	true
93823	4336290234375	5113197265625	14	true	0	false	2	true
93819	443280703125	4829734375	5	true	0	false	6	true
93817	491388828125	4655193359375	11	true	0	false	4	true
93816	10686642578125	782816953125	7	true	0	false	28	true
93815	10835560546875	786994609375	7	true	0	false	6	true
93809	100768447265625	725677578125	11	true	0	false	8	true
93808	991158203125	742646484375	10	true	0	false	12	true
93807	9960701171875	74690625	3	true	0	false	11	true
93803	319916953125	5826603125	8	true	0	false	10	true
93802	743201220703125	7547278125	19	true	0	false	4	true
93801	74700146484375	752898984375	21	true	0	false	2	true
93799	75069716796875	747130390625	2	true	0	false	10	true
93797	652185693359375	748947578125	12	true	2	true	6	true
93796	10920814453125	75880453125	7	true	1	true	4	true
93792	227469765625	59783609375	11	true	0	false	13	true
93791	23403626953125	600948359375	8	true	0	false	13	true
93790	24161869140625	6034863671875	11	true	0	false	8	true
93788	215744296875	5879299609375	6	true	0	false	3	true
93787	2066825390625	586642265625	20	true	0	false	0	false
93785	2182177734375	5944119140625	11	true	1	true	2	true
93783	22130669921875	6124516796875	6	true	0	false	3	true
93777	491661875	479365546875	23	true	1	true	11	true
93776	4734828515625	75746625	3	true	0	false	8	true
93773	27166185546875	5756274609375	13	true	0	false	1	true
93772	102518173828125	707359921875	16	true	0	false	0	false
93771	102617265625	70110984375	5	true	1	true	2	true
93770	379649375	5186754296875	14	true	1	true	10	true
93769	38947875	49984265625	10	true	0	false	1	true
93764	3863155859375	54706875	10	true	0	false	1	true
93763	3827651171875	5420442578125	19	true	0	false	3	true
93762	357576640625	546919140625	10	true	0	false	4	true
93761	3633351171875	540803671875	4	true	0	false	21	true
93759	3686609765625	5321434765625	13	true	1	true	3	true
93758	3740523828125	5453832421875	16	true	1	true	1	true
93753	34478625	5467330859375	8	true	0	false	2	true
93749	695915380859375	764292265625	6	true	0	false	5	true
93747	116794619140625	696818515625	12	true	1	true	0	false
93745	57332353515625	747683984375	10	true	0	false	6	true
93743	32884.25	5735100390625	5	true	1	true	10	true
93741	4907672265625	73937296875	3	true	1	true	14	true
93739	22961068359375	575642734375	8	true	0	false	4	true
93737	35686	5262128125	5	true	0	false	11	true
93736	47770765625	45576375	8	true	0	false	4	true
93735	48761921875	4511287109375	10	true	0	false	6	true
93732	18533041015625	6068895703125	9	true	0	false	1	true
93731	17522779296875	6025216015625	8	true	0	false	1	true
93727	20433673828125	6086634765625	5	true	0	false	1	true
93725	447073203125	4647351953125	10	true	0	false	1	true
93724	468177734375	758718671875	23	true	0	false	2	true
93723	468415859375	76568265625	3	true	0	false	7	true
93720	457667041015625	76311984375	3	true	0	false	17	true
93719	436986474609375	76154.75	1	true	0	false	14	true
93715	32051083984375	552268046875	4	true	0	false	4	true
93714	113702783203125	677688203125	13	true	0	false	4	true
93713	117282822265625	68601015625	13	true	0	false	1	true
93712	1017301171875	68514078125	5	true	0	false	3	true
93711	1005873046875	6694609375	13	true	0	false	4	true
93708	1364890234375	6451953125	8	true	0	false	4	true
93707	143736025390625	65582734375	9	true	0	false	2	true
93705	1198727734375	651126328125	8	true	0	false	4	true
93704	142096796875	6110054296875	4	true	0	false	12	true
93703	144208759765625	6056741796875	12	true	0	false	1	true
93702	129518154296875	66483203125	14	true	0	false	2	true
93701	131189013671875	65979203125	8	true	0	false	6	true
93699	138440322265625	6232809375	7	true	0	false	0	false
93695	1384869140625	598840078125	7	true	1	true	13	true
93693	142017578125	6673384375	11	true	0	false	3	true
93689	150847080078125	622487734375	9	true	0	false	3	true
93684	28532	5543813671875	11	true	0	false	4	true
93683	30510537109375	5699580859375	8	true	0	false	1	true
93681	82831181640625	777890703125	2	true	0	false	8	true
93679	297889296875	57996953125	7	true	0	false	2	true
93677	28528607421875	577386171875	10	true	0	false	2	true
93676	3017480859375	549084609375	3	true	0	false	0	false
93674	44526	448416875	11	true	0	false	0	false
93673	4587212109375	4550264453125	7	true	1	true	2	true
93669	4619699609375	44672890625	10	true	4	true	2	true
93666	4106464453125	473094453125	4	true	0	false	4	true
93665	4180769921875	4734065625	8	true	0	false	9	true
93662	4183131640625	4850798046875	9	true	0	false	11	true
93660	1776830078125	5723263671875	8	true	0	false	3	true
93659	17108486328125	5781494140625	4	true	0	false	8	true
93657	19075193359375	595454921875	11	true	0	false	0	false
93655	4128149609375	45048046875	5	true	0	false	1	true
93652	162994951171875	56564609375	12	true	0	false	0	false
93648	3511330078125	744986953125	34	true	0	false	11	true
93647	3586048583984370	7487803125	24	true	1	true	3	true
93645	4004131103515620	735684375	5	true	1	true	12	true
93641	363084765625	516441171875	10	true	0	false	2	true
93640	4264812890625	47409046875	7	true	0	false	9	true
93639	430495078125	4643644921875	8	true	0	false	5	true
93636	2617248046875	55867671875	12	true	0	false	1	true
93634	16404982421875	594188828125	7	true	0	false	4	true
93632	72466328125	731396328125	5	true	1	true	4	true
93631	87656494140625	727327265625	3	true	0	false	4	true
93628	3694769140625	476285546875	5	true	0	false	3	true
93627	3861728125	4781208203125	8	true	0	false	1	true
93624	66508203125	70129359375	3	true	1	true	5	true
93623	792581982421875	71256421875	9	true	1	true	6	true
93622	88874658203125	705671171875	4	true	0	false	3	true
93617	14849716796875	5869122265625	6	true	0	false	6	true
93616	11982283203125	6077470703125	4	true	0	false	4	true
93615	11751236328125	6175109765625	13	true	1	true	0	false
93614	113237373046875	5965536328125	8	true	0	false	6	true
93613	121376650390625	5908312890625	8	true	0	false	1	true
93607	1556912890625	608780390625	6	true	0	false	4	true
93605	309148203125	534509921875	7	true	1	true	0	false
93604	244876123046875	7778990625	1	true	0	false	10	true
93603	2388265869140620	773070625	3	true	0	false	12	true
93602	398746328125	4654153125	6	true	1	true	4	true
93599	3007712158203120	782810234375	7	true	0	false	2	true
93598	1393179931640620	7646315625	2	true	0	false	6	true
93595	29022580078125	5281947265625	9	true	0	false	0	false
93591	384207578125	4535995703125	9	true	0	false	0	false
93590	84530517578125	688583515625	9	true	1	true	5	true
93589	86916708984375	67833328125	4	true	0	false	7	true
93586	437803076171875	683613984375	10	true	0	false	3	true
93585	346355029296875	682608125	6	true	1	true	3	true
93583	327527783203125	669755546875	17	true	1	true	3	true
93580	693410595703125	673074453125	2	true	1	true	3	true
93579	76154814453125	68174828125	9	true	0	false	1	true
93577	2199058203125	567031015625	7	true	1	true	1	true
93576	605837451171875	686366171875	8	true	0	false	5	true
93569	694006103515625	652241171875	21	true	1	true	2	true
93568	45367703125	3955187109375	12	true	0	false	3	true
93567	450775390625	4045705078125	10	true	0	false	2	true
93566	43747984375	412204453125	20	true	0	false	1	true
93563	45617453125	425575625	9	true	1	true	1	true
93559	97066953125	64548328125	3	true	0	false	10	true
93558	245920703125	7166103125	7	true	0	false	4	true
93557	2706797607421870	719278984375	9	true	0	false	3	true
93556	1.71853e+16	7216265625	3	true	0	false	9	true
93555	1980159912109370	718069609375	16	true	1	true	5	true
93552	1391599853515620	708906484375	4	true	0	false	16	true
93549	3254890625	7112715625	5	true	1	true	1	true
93547	2536302734375	727410234375	4	true	0	false	10	true
93545	2318665771484370	7023240625	10	true	0	false	5	true
93543	1.34972e+16	698526484375	0	false	2	true	7	true
93542	2.04594e+16	73724375	7	true	0	false	4	true
93541	1.11839e+16	735215703125	9	true	0	false	2	true
93540	304988427734375	6285953125	8	true	1	true	2	true
93539	244590283203125	63279796875	8	true	0	false	1	true
93538	22864453125	610884375	10	true	1	true	2	true
93537	1784171142578120	6052376953125	10	true	0	false	0	false
93534	1.68022e+16	62327890625	7	true	0	false	1	true
93532	9801942138671870	6090697265625	6	true	1	true	0	false
93529	431224951171875	69948203125	7	true	0	false	4	true
93527	5396935424804680	644872421875	7	true	1	true	17	true
93524	444755859375	6526836328125	8	true	0	false	2	true
93523	4690091796875	6422035546875	3	true	0	false	15	true
93520	4.01698e+16	7275946875	9	true	0	false	6	true
93519	596822265625	7298740625	18	true	0	false	6	true
93514	8999138671875	6319923046875	9	true	0	false	1	true
93513	79805517578125	63830234375	8	true	0	false	2	true
93511	702816259765625	632126328125	6	true	0	false	0	false
93506	2922184765625	51603359375	12	true	0	false	0	false
93504	2090608984375	5567198828125	12	true	0	false	4	true
93503	2027495703125	556230703125	14	true	1	true	2	true
93499	106278486328125	631975234375	6	true	0	false	2	true
93498	2541341796875	5464663671875	4	true	0	false	1	true
93494	945776953125	5993173046875	16	true	0	false	1	true
93493	92161943359375	609542734375	7	true	0	false	2	true
93492	950456640625	618452578125	6	true	1	true	1	true
93490	76248740234375	614097890625	1	true	0	false	7	true
93486	457461484375	3640177734375	2	true	0	false	10	true
93485	4615698828125	35243546875	15	true	0	false	0	false
93484	23483630859375	5546740625	6	true	5	true	0	false
93482	4680584375	3837517578125	9	true	0	false	1	true
93481	4702973828125	3707398046875	8	true	0	false	5	true
93479	4831518359375	373929296875	4	true	0	false	2	true
93474	4786264453125	400303046875	5	true	0	false	1	true
93473	4894223046875	39040765625	6	true	0	false	2	true
93470	473836328125	4224573046875	9	true	0	false	9	true
93469	480587890625	4181203515625	11	true	0	false	2	true
93465	49144984375	4118045703125	7	true	0	false	6	true
93462	486166953125	3554475390625	3	true	0	false	8	true
93460	555024609375	787497890625	95	true	0	false	42	true
93459	66926962890625	78634078125	9	true	1	true	3	true
93455	1195837890625	6516125390625	11	true	0	false	1	true
93454	23019376953125	535153671875	7	true	0	false	3	true
93453	2247489453125	5332601171875	8	true	0	false	0	false
93451	2388535546875	54512125	9	true	0	false	2	true
93446	31229390625	5091163671875	9	true	0	false	2	true
93445	3145248046875	4974442578125	10	true	0	false	1	true
93443	32588119140625	5106384765625	12	true	0	false	0	false
93441	29263275390625	5004359375	4	true	0	false	2	true
93437	627959130859375	599865703125	13	true	0	false	2	true
93435	2663869140625	51848875	7	true	0	false	1	true
93433	2133651171875	5314816796875	3	true	0	false	3	true
93432	24454826171875	5279195703125	5	true	0	false	0	false
93431	23502431640625	5174120703125	17	true	1	true	1	true
93428	130021630859375	676216796875	19	true	1	true	2	true
93427	1.12232e+16	678039140625	19	true	0	false	2	true
93426	431951953125	39307328125	11	true	1	true	3	true
93425	4330744140625	3851207421875	5	true	0	false	0	false
93424	4271759765625	378609921875	3	true	0	false	19	true
93420	4084906640625	3589421875	11	true	0	false	2	true
93419	4125803125	3756823828125	9	true	0	false	2	true
93416	40197625	370555859375	6	true	8	true	2	true
93415	4002941015625	369832578125	7	true	9	true	1	true
93414	397912265625	3512406640625	7	true	0	false	0	false
93411	3902855078125	3793048046875	9	true	0	false	6	true
93410	4383084375	36093390625	5	true	0	false	2	true
93404	3972565625	4381407421875	4	true	0	false	1	true
93401	281030390625	5084774609375	7	true	0	false	1	true
93399	108349609375	58234875	6	true	0	false	2	true
93398	557523876953125	619113828125	3	true	0	false	2	true
93395	4070822265625	4062960546875	6	true	0	false	0	false
93393	4624943359375	62646171875	2	true	0	false	12	true
93391	21667498046875	5437405859375	7	true	0	false	2	true
93390	20818513671875	51570765625	3	true	0	false	0	false
93387	163146298828125	547706171875	5	true	0	false	1	true
93386	3735374609375	435991484375	9	true	1	true	1	true
93385	3696026953125	44140296875	11	true	0	false	1	true
93381	143297939453125	5343022265625	1	true	0	false	1	true
93378	340337421875	4777187890625	5	true	0	false	1	true
93377	342981875	50015484375	3	true	0	false	1	true
93376	18475330078125	531420859375	7	true	0	false	0	false
93375	18993888671875	5166613671875	4	true	0	false	4	true
93371	3531815234375	479259375	3	true	0	false	6	true
93368	330108828125	45525421875	4	true	19	true	0	false
93367	3330227734375	4495234375	7	true	0	false	1	true
93365	32326390625	4576455859375	5	true	0	false	6	true
93363	31134126953125	4774210546875	5	true	0	false	2	true
93362	30790671875	4582425390625	8	true	0	false	1	true
93360	29899990234375	479846796875	7	true	0	false	5	true
93356	135526376953125	550632109375	10	true	0	false	0	false
93355	1272987890625	54498984375	9	true	0	false	0	false
93353	22204599609375	5058112109375	9	true	0	false	1	true
93351	124423720703125	536479453125	5	true	0	false	7	true
93349	29736083984375	4671603125	7	true	0	false	0	false
93347	12185359375	56492.75	5	true	0	false	12	true
93344	3835062109375	422297265625	5	true	0	false	0	false
93341	26897375	537120234375	7	true	0	false	0	false
93339	38853046875	404519375	7	true	0	false	1	true
93338	1881225390625	55223796875	6	true	0	false	2	true
93335	11093955078125	78038453125	3	true	2	true	8	true
93333	92575947265625	5772149609375	8	true	0	false	2	true
93332	340709140625	3951656640625	2	true	0	false	12	true
93331	340993515625	401558203125	8	true	0	false	1	true
93330	3477169140625	3919825390625	7	true	0	false	1	true
93327	34839625	3817319921875	11	true	1	true	3	true
93325	3499547265625	3633167578125	5	true	0	false	0	false
93323	36462125	3988508203125	10	true	0	false	1	true
93319	378214375	3935640234375	5	true	0	false	2	true
93318	622726708984375	5837655859375	4	true	0	false	10	true
93317	5247775390625	5875873828125	8	true	1	true	1	true
93315	506177490234375	5717576953125	6	true	0	false	0	false
93313	709098193359375	5773010546875	3	true	0	false	4	true
93312	2729818115234370	578450859375	3	true	1	true	0	false
93311	383933251953125	575643046875	0	false	0	false	14	true
93308	33170390625	5593274609375	7	true	1	true	1	true
93303	363233046875	424670546875	7	true	0	false	1	true
93302	85040126953125	5500748828125	8	true	0	false	1	true
93299	10286130859375	540796171875	8	true	0	false	1	true
93298	270709453125	4606666015625	3	true	0	false	13	true
93297	27348541015625	477698671875	8	true	0	false	2	true
93296	24620423828125	47273	2	true	0	false	1	true
93293	2399671875	4969981640625	1	true	0	false	4	true
93289	7122423706054680	794769765625	5	true	0	false	0	false
93288	566803125	5202520703125	3	true	0	false	12	true
93287	505880712890625	5189262109375	11	true	0	false	0	false
93286	3656729736328120	5357411328125	9	true	0	false	1	true
93285	223356201171875	53125.75	6	true	0	false	0	false
93283	4390396484375	52641421875	5	true	0	false	0	false
93280	517509130859375	5489253125	5	true	0	false	0	false
93277	4038613037109370	511340390625	4	true	0	false	15	true
93275	48118681640625	5046274609375	2	true	0	false	7	true
93272	21243791015625	4709856640625	7	true	0	false	1	true
93271	21954146484375	4687404296875	8	true	1	true	3	true
93269	22870791015625	46833484375	7	true	0	false	1	true
93268	1849284375	4690888671875	3	true	0	false	0	false
93264	1.12636e+16	55068109375	3	true	0	false	5	true
93263	9206396484375	5358409375	10	true	0	false	2	true
93262	4494177734375	336363515625	1	true	1	true	2	true
93261	4458077734375	338486796875	8	true	0	false	0	false
93258	31009046875	4162780859375	2	true	0	false	0	false
93257	2948851953125	4366591796875	5	true	0	false	0	false
93255	3021348046875	393964375	0	false	0	false	8	true
93250	4872250390625	335159453125	6	true	0	false	0	false
93249	4826196875	30964916015625	2	true	0	false	2	true
93244	249160234375	43652703125	4	true	0	false	7	true
93243	26177376953125	4304370703125	3	true	0	false	0	false
93233	23198275390625	437808125	6	true	0	false	0	false
93231	4158746484375	3446931640625	3	true	0	false	8	true
93230	20742736328125	4892258203125	0	false	0	false	8	true
93228	128728466796875	5108720703125	8	true	0	false	4	true
93227	11305236328125	5132596875	10	true	0	false	2	true
93226	11470544921875	49554.25	2	true	0	false	4	true
93223	1040661328125	4796852734375	2	true	0	false	2	true
93221	1418266796875	5051836328125	7	true	0	false	0	false
93219	13560931640625	49138140625	4	true	0	false	0	false
93218	1330827734375	43681046875	4	true	0	false	13	true
93217	13522177734375	4336469921875	4	true	0	false	0	false
93215	13104775390625	43388484375	4	true	0	false	2	true
93214	134247607421875	4621068359375	3	true	0	false	5	true
93213	132040390625	451638046875	0	false	0	false	9	true
93207	17001115234375	446776171875	2	true	0	false	0	false
93206	18613376953125	4345151953125	0	false	0	false	11	true
93205	19926091796875	43041890625	4	true	0	false	5	true
93202	68723466796875	480178671875	3	true	0	false	8	true
93201	776083642578125	4783484765625	2	true	0	false	8	true
93198	8698380859375	467685703125	1	true	0	false	1	true
93195	8225462890625	4565623828125	9	true	0	false	0	false
93194	1138899609375	4503753515625	2	true	0	false	10	true
93192	3711625244140620	481202734375	2	true	0	false	0	false
93191	4892767578125	4652201171875	4	true	0	false	0	false
93190	641834619140625	4517085546875	3	true	1	true	18	true
93187	69394375	4234596484375	3	true	0	false	0	false
93186	7136583984375	496233515625	2	true	0	false	11	true
93181	845344140625	51364859375	10	true	0	false	2	true
93177	17231625	4256151953125	5	true	0	false	2	true
93176	440644453125	29826537109375	3	true	0	false	1	true
93175	440700234375	28039318359375	2	true	0	false	4	true
93173	4312941796875	26417041015625	3	true	0	false	3	true
93167	33447390625	3570491015625	3	true	0	false	0	false
93166	47913328125	28079859375	8	true	0	false	1	true
93165	477043046875	283485625	10	true	0	false	1	true
93163	4647088671875	27898546875	6	true	1	true	2	true
93162	4919528125	258077109375	6	true	0	false	0	false
93160	4836062109375	785649765625	22	true	0	false	3	true
93159	469984453125	787422265625	36	true	2	true	1	true
93154	3930798828125	30290904296875	10	true	0	false	1	true
93153	4153980859375	31750736328125	3	true	0	false	1	true
93150	540755322265625	4029851953125	4	true	0	false	0	false
93147	16670828125	4986271875	5	true	0	false	0	false
93146	9371076049804680	50369421875	3	true	0	false	1	true
93145	4229183654785150	4930694140625	5	true	0	false	0	false
93142	3708371484375	3478922265625	5	true	0	false	11	true
93141	361047734375	34876171875	15	true	0	false	0	false
93140	186778359375	3949616015625	0	false	0	false	11	true
93139	1892259765625	4086830078125	5	true	1	true	0	false
93135	203746796875	416780703125	1	true	0	false	10	true
93132	37304.75	3205788671875	5	true	0	false	0	false
93131	363968984375	3194009765625	5	true	1	true	0	false
93127	2084008984375	3953094140625	4	true	0	false	3	true
93125	310765703125	363321796875	2	true	0	false	4	true
93124	2720079296875	3915855859375	0	false	0	false	11	true
93123	28118029296875	4084555859375	6	true	0	false	1	true
93119	29478318359375	34936828125	4	true	0	false	2	true
93117	6062125	387426328125	9	true	0	false	0	false
93115	86091083984375	3877783984375	1	true	0	false	0	false
93113	3950478515625	27765978515625	7	true	0	false	0	false
93111	2336755859375	41745875	6	true	0	false	0	false
93107	107155556640625	4246633984375	6	true	0	false	0	false
93105	4812420703125	23316107421875	1	true	0	false	0	false
93103	445938203125	2378971875	3	true	0	false	0	false
93102	84237939453125	36820	6	true	0	false	1	true
93101	691883203125	3668909765625	4	true	0	false	0	false
93098	386180126953125	4355047265625	5	true	0	false	1	true
93097	312802001953125	443164921875	8	true	0	false	5	true
93095	2403530029296870	4311608984375	1	true	5	true	1	true
93094	614093994140625	42873.25	10	true	0	false	0	false
93090	383552265625	25480486328125	2	true	0	false	1	true
93089	387820703125	22713001953125	0	false	0	false	12	true
93085	338531796875	314262890625	1	true	0	false	0	false
93084	148035419921875	40058359375	8	true	0	false	2	true
93083	13275908203125	4130237890625	2	true	0	false	6	true
93081	141065400390625	3886957421875	1	true	0	false	10	true
93079	132818037109375	3723003125	17	true	1	true	5	true
93077	111703916015625	401244140625	3	true	0	false	0	false
93074	293112744140625	3801730859375	5	true	0	false	1	true
93073	2597931396484370	3700303515625	8	true	0	false	0	false
93072	4120826171875	3711000390625	8	true	0	false	0	false
93068	2204576171875	363068046875	16	true	1	true	0	false
93067	22922111328125	363104296875	5	true	0	false	2	true
93066	23733595703125	37650875	5	true	0	false	1	true
93065	24855603515625	369581953125	4	true	0	false	2	true
93061	207139921875	36138140625	7	true	0	false	0	false
93060	24521302734375	356421171875	8	true	0	false	0	false
93059	252188125	3444766796875	8	true	1	true	0	false
93055	239659375	3909624609375	13	true	0	false	0	false
93051	4631198828125	2187103125	1	true	0	false	9	true
93049	154569169921875	3733458203125	0	false	0	false	11	true
93047	682213232421875	32749958984375	1	true	0	false	0	false
93046	2785012109375	3199135546875	3	true	0	false	0	false
93043	114887333984375	3681353125	0	false	0	false	4	true
93041	1.35687e+16	3431321875	8	true	0	false	1	true
93039	2933771875	28391029296875	7	true	0	false	0	false
93037	843953515625	3376887109375	4	true	0	false	0	false
93035	354505625	222816875	1	true	0	false	0	false
93033	4895621484375	20426185546875	1	true	0	false	7	true
93032	245311640625	29503615234375	3	true	0	false	0	false
93031	262782265625	278144296875	1	true	0	false	5	true
93025	32755857421875	27155076171875	2	true	0	false	0	false
93023	19020775390625	32773671875	5	true	0	false	0	false
93021	265524453125	25160779296875	11	true	1	true	1	true
93019	23795658203125	24848029296875	3	true	0	false	0	false
93017	206739453125	27238658203125	1	true	0	false	0	false
93013	32819052734375	3187144140625	1	true	0	false	0	false
93012	90501650390625	280205078125	2	true	0	false	0	false
93010	39963625	16826939453125	5	true	0	false	0	false
93009	39443671875	161999150390625	1	true	0	false	12	true
93007	514633056640625	30570888671875	1	true	0	false	11	true
93001	4797087109375	160652353515625	4	true	0	false	0	false
92999	452303046875	147938544921875	2	true	0	false	0	false
92998	3008942578125	21928.25	2	true	0	false	0	false
92997	2913396875	18713658203125	1	true	13	true	0	false
92994	1.86716e+16	2931374609375	2	true	0	false	2	true
92992	226216455078125	24203775390625	3	true	0	false	0	false
92991	33566591796875	22744326171875	1	true	0	false	14	true
92988	3552889453125	17660505859375	0	false	0	false	15	true
92987	3541726171875	1695337890625	4	true	0	false	0	false
92985	3412071484375	163579384765625	1	true	0	false	13	true
92983	3471076171875	19325705078125	7	true	0	false	1	true
92982	318368828125	144684716796875	4	true	0	false	0	false
92978	12725546875	31507740234375	5	true	0	false	0	false
92977	16917673828125	29216486328125	2	true	1	true	0	false
92974	177288671875	21797203125	2	true	0	false	0	false
92973	19669474609375	21477755859375	8	true	1	true	2	true
92972	4017806640625	11383689453125	10	true	0	false	1	true
92971	3750676171875	11586125	6	true	0	false	0	false
92970	14911375	25441234375	2	true	0	false	1	true
92965	12572326171875	24759984375	1	true	0	false	6	true
92963	1285664453125	21796466796875	0	false	0	false	14	true
92962	97191748046875	21972392578125	0	false	0	false	11	true
92958	1659444140625	16777072265625	8	true	0	false	5	true
92957	145041044921875	18737826171875	13	true	0	false	0	false
92956	21396595703125	19004287109375	1	true	0	false	0	false
92955	1917505078125	17266150390625	7	true	0	false	0	false
92950	66832080078125	24976392578125	6	true	1	true	0	false
92949	719885205078125	24260806640625	4	true	1	true	0	false
92947	722312451171875	230984375	5	true	0	false	0	false
92944	43374.75	1090254296875	0	false	1	true	7	true
92943	4547071484375	1181373046875	7	true	1	true	0	false
92940	23210861328125	142216689453125	0	false	0	false	11	true
92939	236026640625	1493123828125	2	true	0	false	0	false
92937	24900244140625	140406162109375	5	true	0	false	0	false
92932	5816253051757810	127979521484375	6	true	0	false	0	false
92931	3291348876953120	13541375	10	true	0	false	0	false
92930	473284521484375	19462203125	9	true	0	false	5	true
92929	2321076904296870	16884931640625	15	true	0	false	0	false
92927	3414873291015620	14491951171875	0	false	0	false	4	true
92922	423139609375	71275859375	2	true	0	false	1	true
92921	4583686328125	733496533203125	22	true	0	false	6	true
92918	20605447265625	8901298828125	7	true	0	false	0	false
92913	29040197265625	118982470703125	9	true	1	true	0	false
92909	89526767578125	17653669921875	2	true	0	false	0	false
92908	28453509765625	686587451171875	0	false	0	false	11	true
92907	3089748046875	82989228515625	0	false	0	false	9	true
92905	2692237890625	892445703125	5	true	0	false	0	false
92904	3447037890625	97040126953125	0	false	0	false	19	true
92899	153703935546875	125734228515625	0	false	0	false	6	true
92897	7187658203125	15118646484375	3	true	0	false	0	false
92896	4893848046875	75784638671875	1	true	0	false	7	true
92895	4926949609375	82268642578125	8	true	0	false	0	false
92894	4945211328125	665045751953125	23	true	1	true	0	false
92888	124198447265625	8295185546875	0	false	0	false	4	true
92887	136994091796875	87700625	11	true	0	false	0	false
92886	394228828125	5072775390625	6	true	0	false	4	true
92885	39659984375	2814614501953120	1	true	0	false	13	true
92877	28451830078125	1436025146484370	5	true	0	false	0	false
92874	177651796875	3539950927734370	14	true	1	true	0	false
92873	1673505859375	4413435546875	5	true	0	false	0	false
92870	1.5001e+16	45010595703125	15	true	1	true	0	false
92869	524991455078125	4076147705078120	4	true	0	false	0	false
