# Supplementary material for: A Novel Liquid Biopsy Method Based on Specific Combinations of Vesicular Markers Allows Us to Discriminate Prostate Cancer from Hyperplasia
Source: Cells. 2024 Jul 31;13(15):1286. doi: 10.3390/cells13151286 (PMC11311686; doi:10.3390/cells13151286)
Supplement: Supplementary file 1 [file cells-13-01286-s001.zip › Dataset S1-Raw data CODI BiliGeCT Prostata/Raw data CODI BiliGeCT Prostata/130223_ErbB3_ALK_PR20-03-2__counting_scatter.xlsx]

## Sheet: 130223_ErbB3_ALK_PR20-03-2__cou
counting parameters
radius (nm)	300
bin width (nm)	20
locs in bin threshold	1
active channels
channel name	channel reference	min	max
Channel 0	ch0	1	10000000
Channel 1	ch1	1	10000000
Channel 2	ch2	1	10000000
clusters are positive for a channel if their counts fall within min (inclusive) and max (exclusive) for that channel
	population phenotypes	number of clusters
triple positive	Channel 0, Channel 1, Channel 2	222
double positive	Channel 0, Channel 1	19
double positive	Channel 0, Channel 2	723
double positive	Channel 1, Channel 2	0
single positive	Channel 0	136
single positive	Channel 1	1
single positive	Channel 2	10
	total positive clusters	1111
4 clusters were negative for every channel
all positive clusters are listed here
columns show counts and positivity for channels with thresholds switched on
to see the full data including negative clusters please export a csv from the counting histogram rather than the counting scatter plot
cluster id	centroid x (nm)	centroid y (nm)	count for Channel 0	positive for Channel 0	count for Channel 1	positive for Channel 1	count for Channel 2	positive for Channel 2
118738	27654626953125	737241796875	27	true	0	false	12	true
118737	28099033203125	733305078125	14	true	0	false	21	true
118736	27211599609375	74185046875	23	true	0	false	15	true
118734	30020369140625	740153515625	19	true	1	true	9	true
118733	290712734375	73498859375	14	true	0	false	12	true
118732	19503166015625	765278359375	27	true	1	true	9	true
118731	18878072265625	758915234375	17	true	0	false	8	true
118730	24402841796875	775552890625	25	true	0	false	15	true
118729	24842259765625	774710703125	22	true	2	true	11	true
118728	28966654296875	746082265625	14	true	0	false	18	true
118725	26859177734375	733563984375	16	true	0	false	12	true
118724	28342755859375	7520303125	21	true	0	false	14	true
118722	28410111328125	76592140625	17	true	1	true	12	true
118721	29146416015625	76400390625	17	true	1	true	22	true
118720	24675783203125	7624359375	21	true	1	true	24	true
118719	24292017578125	757576328125	26	true	0	false	12	true
118717	27677830078125	754438828125	24	true	0	false	12	true
118716	18957337890625	77172953125	18	true	0	false	6	true
118713	25605337890625	781990546875	19	true	0	false	10	true
118712	23052142578125	758529375	13	true	0	false	16	true
118711	23169125	765503828125	34	true	1	true	17	true
118707	2378398046875	76177640625	13	true	0	false	16	true
118705	2753262890625	72564515625	21	true	0	false	6	true
118703	22251029296875	7583884375	10	true	0	false	24	true
118699	2825112109375	7136946875	13	true	0	false	12	true
118698	3056724609375	76091421875	3	true	0	false	15	true
118697	30456765625	756876796875	22	true	0	false	9	true
118694	18541744140625	766659375	12	true	0	false	8	true
118690	29922541015625	77333984375	24	true	0	false	10	true
118688	27475.25	7789009375	7	true	2	true	19	true
118687	2714041015625	77222.75	15	true	1	true	18	true
118685	2881491796875	72628984375	17	true	0	false	18	true
118684	17951640625	758574453125	26	true	0	false	9	true
118683	1764169921875	767161171875	15	true	0	false	34	true
118682	29585466796875	7519009375	16	true	1	true	10	true
118680	2807467578125	771650234375	20	true	0	false	15	true
118679	27218458984375	7642071875	15	true	1	true	11	true
118671	30655720703125	778396328125	15	true	0	false	11	true
118668	21091267578125	74501796875	12	true	0	false	5	true
118665	1839937109375	750135390625	17	true	0	false	15	true
118663	19271560546875	779506640625	15	true	1	true	15	true
118661	26476890625	7417428125	13	true	0	false	11	true
118660	2213380859375	769623515625	23	true	0	false	15	true
118659	213280078125	763448671875	17	true	0	false	10	true
118656	165673515625	759613984375	21	true	1	true	15	true
118655	15869359375	764342890625	15	true	2	true	13	true
118650	18079591796875	793982734375	12	true	0	false	13	true
118649	1798140234375	790613125	26	true	0	false	11	true
118648	19850818359375	74864015625	16	true	0	false	12	true
118643	1765201171875	7870246875	17	true	0	false	12	true
118641	2631035546875	758320625	8	true	0	false	15	true
118638	17175458984375	78180375	13	true	0	false	12	true
118635	17226740234375	77426.25	11	true	2	true	13	true
118634	2937088671875	778567421875	8	true	1	true	17	true
118630	31137369140625	7533540625	16	true	1	true	17	true
118629	31786138671875	75844890625	21	true	0	false	9	true
118628	15274251953125	763715078125	19	true	0	false	13	true
118627	143140732421875	75829859375	16	true	0	false	8	true
118625	31015814453125	74746	15	true	0	false	11	true
118622	2079315234375	728591015625	16	true	0	false	7	true
118621	202095703125	7340865625	22	true	0	false	4	true
118619	260072734375	77386	12	true	0	false	17	true
118617	15703640625	77680890625	7	true	0	false	17	true
118614	31087568359375	74035	17	true	2	true	9	true
118610	20552923828125	79082375	8	true	0	false	13	true
118609	20841607421875	787546015625	8	true	0	false	11	true
118608	2027703515625	7821603125	13	true	1	true	13	true
118605	2161311328125	7821053125	13	true	0	false	7	true
118602	19430626953125	74111828125	25	true	1	true	10	true
118599	16930474609375	789814296875	10	true	1	true	12	true
118598	23046353515625	78567609375	9	true	0	false	5	true
118597	2323238671875	778405078125	17	true	0	false	20	true
118595	2497551171875	7431803125	12	true	0	false	11	true
118594	22223529296875	791017109375	11	true	4	true	7	true
118588	15019001953125	746796875	13	true	0	false	11	true
118585	25986482421875	7179603125	15	true	0	false	7	true
118579	2708109375	789645078125	13	true	1	true	15	true
118577	2368090625	748604609375	16	true	0	false	8	true
118576	25772505859375	727894375	20	true	0	false	4	true
118573	22182181640625	779808671875	13	true	1	true	14	true
118571	25789580078125	7506315625	15	true	0	false	15	true
118570	120877265625	779716015625	11	true	0	false	14	true
118569	125294384765625	78156078125	31	true	0	false	7	true
118567	130811455078125	785391796875	18	true	0	false	10	true
118565	13745775390625	793707578125	5	true	0	false	28	true
118563	1362312890625	782364140625	10	true	0	false	18	true
118562	119359990234375	788658828125	13	true	0	false	15	true
118560	139107255859375	763887890625	11	true	0	false	11	true
118559	138701962890625	772300546875	13	true	0	false	21	true
118558	149430791015625	784728828125	12	true	1	true	13	true
118557	14917806640625	7714378125	19	true	2	true	8	true
118552	25390091796875	7919171875	10	true	0	false	14	true
118548	232977890625	714571875	21	true	1	true	9	true
118547	240225546875	7201909375	22	true	0	false	7	true
118546	245210078125	703278671875	12	true	7	true	11	true
118543	22544521484375	71862203125	23	true	0	false	10	true
118541	18313259765625	783665859375	12	true	0	false	10	true
118540	22567072265625	741677890625	20	true	0	false	7	true
118539	22272994140625	736973984375	20	true	0	false	5	true
118537	23457208984375	737920390625	13	true	0	false	10	true
118535	229594921875	7352103125	17	true	1	true	8	true
118533	24574953125	733273203125	18	true	2	true	6	true
118531	30822173828125	731306171875	16	true	0	false	11	true
118528	11155056640625	77235671875	15	true	0	false	12	true
118525	24707990234375	784196328125	16	true	0	false	11	true
118522	212541953125	7043409375	14	true	0	false	13	true
118521	21556259765625	7099840625	21	true	0	false	7	true
118519	21347400390625	692351796875	16	true	0	false	30	true
118517	29591708984375	722791328125	12	true	1	true	9	true
118515	19978412109375	717122265625	18	true	1	true	11	true
118511	3201834375	77448359375	13	true	0	false	15	true
118510	19050822265625	72070734375	17	true	0	false	9	true
118508	33700390625	75445359375	11	true	0	false	11	true
118507	339002578125	74673609375	12	true	1	true	7	true
118506	3482116015625	749910546875	21	true	0	false	9	true
118505	3547878125	748118125	12	true	0	false	13	true
118504	3620018359375	737165859375	14	true	0	false	6	true
118503	3729221484375	736175625	15	true	0	false	8	true
118502	345916953125	7287734375	13	true	0	false	14	true
118501	34901671875	73465375	8	true	0	false	16	true
118498	3515174609375	740789921875	15	true	0	false	18	true
118493	257409765625	71070078125	14	true	0	false	7	true
118490	3109375390625	7922884375	11	true	0	false	12	true
118487	3302649609375	7591703125	7	true	2	true	16	true
118486	32447251953125	730571015625	10	true	0	false	14	true
118485	3327303125	735447109375	20	true	2	true	6	true
118477	24081671875	7928253125	7	true	0	false	24	true
118476	10807720703125	791033046875	12	true	2	true	11	true
118475	978643359375	790916484375	9	true	0	false	16	true
118470	3260784375	76945875	9	true	0	false	13	true
118468	17488015625	713546171875	18	true	0	false	9	true
118467	17260900390625	718997109375	11	true	2	true	9	true
118466	18105208984375	710721796875	14	true	0	false	11	true
118465	18917029296875	710781328125	15	true	1	true	13	true
118464	29468767578125	786811171875	10	true	0	false	17	true
118463	2919909375	790487734375	5	true	0	false	21	true
118459	28610669921875	79153078125	11	true	1	true	9	true
118457	17751751953125	701871875	17	true	1	true	4	true
118452	21280517578125	756777734375	8	true	1	true	15	true
118450	323948984375	71469578125	18	true	0	false	9	true
118449	32105314453125	721451328125	13	true	1	true	11	true
118446	3324246484375	71912359375	13	true	0	false	17	true
118444	30725509765625	714256875	11	true	0	false	10	true
118443	31899154296875	70545484375	14	true	0	false	11	true
118441	30555625	72475875	15	true	0	false	5	true
118437	29388076171875	707615625	13	true	1	true	7	true
118436	14181693359375	739895546875	15	true	1	true	10	true
118435	135580849609375	73539171875	18	true	0	false	5	true
118434	13858595703125	748976640625	8	true	2	true	16	true
118433	130879736328125	7494684375	12	true	0	false	16	true
118431	12749734375	756807890625	17	true	1	true	13	true
118430	3283932421875	708410234375	11	true	0	false	20	true
118428	1287392578125	77297390625	15	true	1	true	13	true
118427	119549736328125	764353203125	12	true	0	false	12	true
118426	1072278515625	76198421875	12	true	0	false	10	true
118424	13057826171875	70566.5	19	true	0	false	5	true
118423	122905087890625	710090625	9	true	0	false	10	true
118421	129454453125	71846046875	21	true	0	false	8	true
118418	1452130859375	73095515625	17	true	0	false	9	true
118413	130145009765625	73888921875	14	true	0	false	10	true
118412	12598642578125	726841953125	21	true	0	false	13	true
118411	11703029296875	73433125	18	true	0	false	9	true
118408	16216810546875	721555546875	20	true	0	false	5	true
118407	152927392578125	728000234375	19	true	1	true	10	true
118406	720964306640625	766645546875	17	true	1	true	12	true
118405	711529931640625	772455703125	16	true	0	false	14	true
118401	139547373046875	722152109375	12	true	0	false	8	true
118398	172327890625	74375	23	true	0	false	13	true
118397	168456640625	73833171875	13	true	0	false	12	true
118393	687273193359375	780062265625	10	true	0	false	13	true
118392	95715673828125	771185625	10	true	0	false	14	true
118391	90094189453125	7660653125	10	true	0	false	20	true
118389	16634408203125	747251796875	10	true	0	false	5	true
118387	117895849609375	714710078125	11	true	1	true	7	true
118386	558706396484375	76848484375	32	true	1	true	12	true
118385	578630029296875	776224375	16	true	0	false	8	true
118383	17054513671875	7330321875	7	true	12	true	7	true
118379	3234990625	7405528125	11	true	2	true	11	true
118377	16180.25	737270078125	16	true	2	true	9	true
118376	119392421875	694067265625	20	true	0	false	9	true
118375	123699638671875	700046328125	16	true	0	false	10	true
118372	104556845703125	77623203125	17	true	1	true	10	true
118367	32713865234375	75170796875	15	true	0	false	14	true
118362	3525971484375	760826953125	7	true	0	false	16	true
118361	3483696875	7591415625	23	true	0	false	12	true
118357	3427833984375	715026328125	11	true	0	false	8	true
118355	1857646875	7311003125	16	true	0	false	7	true
118352	361867890625	762007890625	15	true	0	false	8	true
118349	3629629296875	75472390625	10	true	0	false	18	true
118347	2381703515625	69737140625	17	true	0	false	5	true
118343	10565228515625	71495625	22	true	1	true	8	true
118341	16423830078125	7124671875	11	true	0	false	6	true
118340	92600888671875	753149609375	8	true	1	true	10	true
118339	92085810546875	746184375	15	true	2	true	6	true
118337	83752783203125	75740765625	14	true	1	true	8	true
118336	105174169921875	754151171875	17	true	0	false	10	true
118332	3788623046875	75209546875	6	true	1	true	15	true
118330	381790703125	732016640625	14	true	0	false	5	true
118329	367674140625	7275515625	20	true	0	false	11	true
118326	159154677734375	704209765625	11	true	0	false	15	true
118325	154073623046875	709232734375	15	true	0	false	6	true
118321	11124755859375	69243171875	14	true	0	false	9	true
118320	27517419921875	703090234375	16	true	0	false	7	true
118319	28097748046875	70239375	11	true	2	true	13	true
118318	769001416015625	7461321875	10	true	0	false	12	true
118317	718134326171875	740914140625	6	true	0	false	20	true
118316	852590234375	745808515625	10	true	0	false	13	true
118313	676893505859375	734955234375	13	true	1	true	10	true
118309	8891041015625	734617109375	16	true	1	true	13	true
118307	38889234375	729819921875	6	true	0	false	16	true
118304	3833896484375	768771796875	6	true	0	false	22	true
118303	3821031640625	761299296875	12	true	0	false	20	true
118301	383307421875	7755328125	7	true	0	false	20	true
118297	23139724609375	704643984375	17	true	0	false	6	true
118296	22621037109375	699903984375	13	true	0	false	12	true
118293	35002140625	718981875	9	true	0	false	12	true
118291	2087628125	773914453125	10	true	0	false	17	true
118289	808483349609375	738770390625	7	true	0	false	11	true
118288	3509129296875	697082421875	12	true	1	true	12	true
118287	345813515625	69414296875	14	true	0	false	13	true
118285	30840677734375	704672578125	13	true	1	true	7	true
118283	3564621875	693102421875	20	true	0	false	10	true
118282	347745234375	70179234375	22	true	1	true	13	true
118281	3412902734375	69777.75	15	true	0	false	13	true
118277	3426262109375	7065271875	19	true	0	false	12	true
118275	35166734375	687260078125	14	true	0	false	7	true
118273	33419546875	69903359375	11	true	0	false	11	true
118272	549341357421875	726944296875	12	true	1	true	9	true
118271	5054537109375	73149921875	8	true	1	true	17	true
118269	121460869140625	7483203125	11	true	0	false	12	true
118268	3484840625	681005546875	18	true	0	false	7	true
118266	6103884765625	73148140625	8	true	2	true	12	true
118263	57847626953125	739712734375	18	true	1	true	8	true
118258	51289384765625	754373046875	9	true	0	false	14	true
118257	516192578125	763043359375	9	true	0	false	11	true
118254	3638834765625	68584640625	21	true	1	true	6	true
118253	3663959765625	679238046875	25	true	0	false	6	true
118249	142197890625	707464453125	15	true	0	false	10	true
118248	106998154296875	682108203125	24	true	0	false	3	true
118247	11377123046875	68442265625	12	true	0	false	13	true
118244	43034541015625	71898328125	8	true	0	false	13	true
118242	1476999609375	692682890625	16	true	0	false	6	true
118241	141768896484375	69733109375	23	true	0	false	9	true
118239	131555673828125	696088203125	16	true	1	true	9	true
118236	337613046875	771518359375	6	true	0	false	21	true
118235	342362734375	778768671875	11	true	0	false	15	true
118234	33699890625	7853771875	11	true	1	true	17	true
118230	3525571484375	7907396875	13	true	1	true	11	true
118227	3512570703125	77740109375	13	true	1	true	14	true
118226	25469375	692245234375	20	true	0	false	5	true
118225	254198828125	700592734375	21	true	0	false	8	true
118220	9761138671875	68743703125	11	true	0	false	7	true
118219	104687060546875	70220015625	16	true	1	true	7	true
118216	3636423046875	717815625	17	true	1	true	9	true
118214	571246826171875	7850584375	7	true	0	false	11	true
118204	130190732421875	6799528125	28	true	3	true	4	true
118203	13515046875	682491015625	14	true	0	false	4	true
118201	129556015625	6741303125	16	true	0	false	11	true
118200	1269565625	689864453125	18	true	2	true	2	true
118198	11647568359375	67076359375	15	true	2	true	12	true
118188	386904765625	72014109375	9	true	0	false	12	true
118187	396627734375	711929296875	12	true	0	false	11	true
118186	4090846484375	694962421875	24	true	0	false	6	true
118185	418876484375	684246875	30	true	1	true	9	true
118182	3888337890625	69456890625	17	true	0	false	9	true
118179	37001015625	70661859375	16	true	0	false	8	true
118177	40469359375	68596890625	14	true	0	false	9	true
118174	1.49056e+16	73042359375	15	true	1	true	14	true
118173	1175100341796870	725811640625	16	true	0	false	21	true
118172	2697927734375	74590875	19	true	1	true	11	true
118171	2120408935546870	748839453125	12	true	0	false	11	true
118169	89119287109375	71875390625	5	true	0	false	10	true
118168	3488072998046870	754250234375	17	true	1	true	7	true
118164	314924951171875	7739209375	16	true	1	true	14	true
118163	2851949462890620	77302125	6	true	1	true	15	true
118161	2530426025390620	774820546875	7	true	0	false	15	true
118159	36194638671875	765602890625	16	true	1	true	13	true
118155	3607553515625	770226953125	13	true	0	false	11	true
118154	2806741943359370	705539140625	12	true	0	false	9	true
118153	3258387939453120	712616171875	14	true	1	true	5	true
118151	269577880859375	731050546875	14	true	1	true	7	true
118146	3639234375	65189359375	18	true	0	false	5	true
118145	3674448046875	644870859375	17	true	3	true	6	true
118143	3729789453125	659824296875	18	true	0	false	8	true
118141	3610992578125	638723984375	22	true	1	true	11	true
118140	95651953125	72947015625	19	true	1	true	9	true
118139	10206771484375	733044140625	13	true	0	false	11	true
118137	3724879296875	6357768359375	9	true	0	false	12	true
118136	100929423828125	740411171875	19	true	1	true	8	true
118130	34995890625	659818359375	26	true	0	false	7	true
118129	35604890625	65987.25	19	true	0	false	5	true
118126	3872855078125	666473671875	17	true	0	false	9	true
118125	3862569140625	67553234375	14	true	0	false	11	true
118124	3844603515625	6256855078125	8	true	0	false	4	true
118123	3839310546875	6181963671875	14	true	0	false	2	true
118122	392019921875	6505382421875	42	true	0	false	7	true
118121	3818748828125	661206875	14	true	0	false	15	true
118120	39391234375	6809640625	17	true	1	true	4	true
118115	3956980078125	667065625	11	true	0	false	5	true
118111	3749301171875	6293190625	14	true	0	false	6	true
118110	4026735546875	638710703125	28	true	0	false	6	true
118109	410399921875	644552421875	11	true	0	false	9	true
118104	32060830078125	78587078125	9	true	1	true	18	true
118102	32615837890625	680939375	15	true	0	false	5	true
118101	3377166015625	678492265625	15	true	0	false	10	true
118100	32628173828125	69027921875	15	true	0	false	11	true
118099	31850068359375	683374375	18	true	0	false	6	true
118095	3750669140625	612693359375	12	true	0	false	10	true
118093	31513490234375	694501328125	14	true	1	true	5	true
118091	3610052734375	6702996875	11	true	0	false	7	true
118087	4107747265625	6360081640625	17	true	0	false	5	true
118085	402225625	673237421875	14	true	0	false	9	true
118083	412496328125	6266731640625	16	true	0	false	8	true
118082	418167109375	636401875	20	true	1	true	8	true
118078	11020671875	655697890625	21	true	1	true	2	true
118077	109474248046875	6652153125	10	true	0	false	9	true
118076	4040848046875	721091171875	23	true	0	false	2	true
118075	4065419140625	719703671875	20	true	0	false	7	true
118073	3995994140625	723609296875	15	true	2	true	11	true
118071	118763935546875	659699765625	15	true	0	false	8	true
118067	4083951171875	710186484375	6	true	0	false	15	true
118066	397496875	7390484375	21	true	0	false	7	true
118064	4037480078125	743351640625	4	true	0	false	21	true
118061	4036183203125	750363671875	10	true	1	true	17	true
118052	4268007421875	653254296875	24	true	0	false	7	true
118051	428756796875	662430390625	16	true	0	false	10	true
118049	418307109375	6530747265625	22	true	1	true	9	true
118047	4079883203125	65580875	9	true	0	false	10	true
118046	42416578125	67141.75	21	true	0	false	6	true
118043	43356.5	62326890625	12	true	0	false	7	true
118042	4208812109375	660679453125	15	true	0	false	11	true
118038	37090015625	790026015625	45	true	0	false	6	true
118037	379100625	79196328125	18	true	0	false	10	true
118036	36467203125	77810765625	13	true	0	false	14	true
118033	3611458984375	787522890625	5	true	0	false	16	true
118029	378018671875	6451758984375	19	true	0	false	2	true
118027	145105283203125	674927890625	10	true	14	true	4	true
118025	111179453125	727426640625	12	true	0	false	8	true
118024	3902707421875	7475765625	5	true	0	false	14	true
118021	480216943359375	77915046875	6	true	1	true	12	true
118020	3575870361328120	732907265625	5	true	0	false	16	true
118019	420594873046875	737261484375	5	true	0	false	11	true
118015	44538935546875	70644671875	6	true	1	true	11	true
118013	427068984375	688851875	15	true	0	false	9	true
118009	8726216796875	78247796875	9	true	0	false	11	true
118008	3990909375	599651171875	26	true	0	false	3	true
118007	3969470703125	60549859375	14	true	0	false	1	true
118003	29310486328125	693891875	17	true	0	false	9	true
118001	650462744140625	792914765625	40	true	1	true	4	true
118000	18744642578125	689268203125	12	true	1	true	10	true
117999	1943417578125	701415703125	13	true	0	false	9	true
117995	1762684765625	688257421875	17	true	0	false	3	true
117994	3864641796875	59864875	16	true	0	false	8	true
117990	23150712890625	680866484375	16	true	1	true	6	true
117989	23185916015625	6882059375	16	true	0	false	9	true
117988	21993501953125	67882484375	9	true	0	false	12	true
117983	404751953125	75883078125	8	true	0	false	12	true
117982	4356739453125	64462828125	26	true	0	false	4	true
117981	44099859375	650739765625	10	true	2	true	8	true
117978	422187578125	71489953125	6	true	0	false	10	true
117977	4190153515625	709045546875	30	true	1	true	6	true
117976	428241875	74087609375	57	true	0	false	7	true
117975	424763671875	74854171875	8	true	0	false	12	true
117974	4271952734375	730353515625	8	true	0	false	13	true
117973	4224818359375	724270859375	9	true	0	false	14	true
117969	4157454296875	739708046875	7	true	1	true	12	true
117963	2773557421875	6904746875	10	true	0	false	6	true
117961	96225068359375	6753184375	12	true	0	false	4	true
117960	3458580859375	63176234375	22	true	3	true	4	true
117959	34067515625	6274110546875	16	true	0	false	2	true
117958	201480703125	685798984375	16	true	0	false	5	true
117957	20378580078125	67844234375	18	true	1	true	4	true
117955	19735732421875	67760421875	9	true	0	false	10	true
117954	36473671875	6209645703125	19	true	0	false	5	true
117953	3614021875	6282523828125	19	true	1	true	3	true
117952	3547540234375	62006265625	20	true	1	true	7	true
117947	3460757421875	6048917578125	13	true	0	false	3	true
117942	4261250390625	63908515625	12	true	0	false	4	true
117940	1900316796875	65445046875	20	true	0	false	6	true
117939	18956486328125	649399921875	20	true	0	false	3	true
117938	21673525390625	637856171875	20	true	1	true	4	true
117937	22071376953125	63137828125	11	true	0	false	8	true
117936	18431380859375	674589765625	18	true	0	false	3	true
117935	175668828125	680039765625	15	true	0	false	18	true
117934	19652330078125	6482280078125	11	true	0	false	6	true
117929	18583802734375	6643253125	15	true	0	false	2	true
117928	17111232421875	674866640625	15	true	0	false	7	true
117924	2049484765625	64553796875	15	true	0	false	6	true
117923	19783703125	6409594140625	18	true	1	true	3	true
117916	205653046875	659561484375	14	true	0	false	8	true
117915	2152713671875	6500531640625	18	true	0	false	3	true
117913	159246064453125	670903984375	9	true	0	false	4	true
117911	1968853515625	6663396875	22	true	0	false	5	true
117907	2293900390625	6379021875	16	true	0	false	3	true
117906	23652505859375	63430953125	12	true	0	false	4	true
117904	25716330078125	611449140625	14	true	8	true	3	true
117903	25518623046875	6266894921875	17	true	0	false	3	true
117902	244918984375	6197194921875	19	true	0	false	2	true
117901	23704203125	62037515625	16	true	0	false	4	true
117897	19156283203125	6393998828125	20	true	0	false	4	true
117895	5589267578125	71286671875	8	true	0	false	7	true
117893	22338783203125	65413640625	15	true	1	true	2	true
117887	2667961328125	6245215234375	12	true	0	false	3	true
117884	730352783203125	710034921875	15	true	2	true	4	true
117883	753864892578125	703389296875	8	true	0	false	8	true
117881	7813892578125	697296171875	14	true	0	false	10	true
117880	3678782043457030	73763109375	14	true	0	false	4	true
117879	9713283081054680	753378046875	12	true	0	false	20	true
117876	8907658203125	697596328125	13	true	0	false	3	true
117873	8553794921875	709031015625	13	true	0	false	10	true
117871	799266259765625	68674890625	11	true	0	false	10	true
117869	9502544921875	709093515625	20	true	0	false	7	true
117868	2358793359375	66298484375	21	true	0	false	4	true
117867	247136171875	659325546875	16	true	0	false	10	true
117863	4137487109375	7471003125	6	true	0	false	12	true
117860	304152578125	68123953125	12	true	0	false	9	true
117859	2953809765625	674082734375	22	true	1	true	8	true
117858	2992130078125	66762	17	true	0	false	11	true
117855	6941505859375	717200234375	15	true	0	false	6	true
117854	31746455078125	658641640625	22	true	0	false	5	true
117853	32152541015625	6544328125	15	true	0	false	9	true
117851	3147857421875	66697265625	20	true	0	false	5	true
117850	30074.75	639955546875	15	true	1	true	4	true
117849	3096626953125	632215078125	10	true	0	false	8	true
117847	319599453125	62940484375	15	true	0	false	7	true
117845	30621736328125	65076328125	18	true	0	false	3	true
117843	2912764453125	6350179296875	26	true	0	false	2	true
117842	2755215625	6505359765625	19	true	0	false	4	true
117841	2735405078125	655954296875	16	true	1	true	7	true
117840	26709427734375	667379609375	17	true	1	true	4	true
117839	2707853515625	662944375	17	true	0	false	7	true
117837	31093275390625	658436953125	15	true	0	false	6	true
117836	27616470703125	67511390625	21	true	0	false	4	true
117833	31633572265625	6463335546875	17	true	0	false	4	true
117829	28375509765625	680119140625	17	true	1	true	6	true
117821	27021826171875	6453682421875	16	true	0	false	5	true
117820	4062231640625	6189938671875	16	true	0	false	1	true
117818	334101796875	65833765625	20	true	0	false	6	true
117817	325688828125	661467265625	16	true	0	false	5	true
117814	268224140625	69441453125	15	true	0	false	23	true
117813	26601763671875	6927165625	12	true	0	false	20	true
117811	32110970703125	672541015625	14	true	0	false	13	true
117807	2547543359375	68091265625	20	true	0	false	5	true
117805	325148359375	6410278515625	19	true	1	true	2	true
117803	3713052978515620	7419565625	11	true	0	false	14	true
117801	2812941015625	662264140625	11	true	0	false	5	true
117798	29967595703125	6156558984375	16	true	0	false	7	true
117797	2991738671875	628233984375	16	true	0	false	1	true
117793	15242853515625	68425734375	22	true	1	true	5	true
117791	2862930859375	61648109375	18	true	1	true	2	true
117789	1810209765625	640086171875	16	true	0	false	2	true
117787	29658953125	60338859375	18	true	1	true	7	true
117785	4115862109375	726494765625	7	true	0	false	12	true
117784	30802.25	61154.75	18	true	0	false	5	true
117783	31211599609375	6053672265625	12	true	0	false	7	true
117778	339917421875	576394921875	16	true	0	false	1	true
117777	3372209375	586950234375	16	true	0	false	2	true
117773	4256366015625	6047514453125	15	true	2	true	6	true
117771	360386953125	608989921875	17	true	1	true	2	true
117769	4411230859375	679266953125	12	true	1	true	9	true
117767	27627552734375	6136123828125	16	true	0	false	3	true
117765	4123120703125	667320859375	12	true	0	false	6	true
117763	4140793359375	60832015625	18	true	1	true	6	true
117761	2930071484375	6507368359375	16	true	0	false	2	true
117759	3373377734375	649288828125	13	true	0	false	6	true
117758	304470361328125	69486234375	15	true	0	false	10	true
117757	3777500244140620	697486640625	18	true	1	true	11	true
117756	1.9909e+16	684509375	7	true	0	false	9	true
117755	2925624755859370	67706625	14	true	2	true	9	true
117754	428510693359375	678935234375	18	true	0	false	7	true
117753	445803564453125	68425390625	16	true	0	false	5	true
117749	3617662353515620	684212421875	12	true	0	false	9	true
117745	4474937890625	68048953125	17	true	0	false	7	true
117743	1.11631e+16	672376484375	16	true	0	false	13	true
117742	6219384155273430	69865421875	12	true	1	true	7	true
117741	9672757568359370	6868434375	21	true	0	false	7	true
117737	2.02414e+16	699471953125	16	true	0	false	4	true
117736	43624453125	706707890625	7	true	0	false	15	true
117735	4337705859375	697753671875	20	true	1	true	5	true
117731	2443803515625	60973359375	11	true	0	false	7	true
117730	45419140625	705786796875	5	true	0	false	13	true
117729	4512726171875	717114140625	9	true	0	false	13	true
117727	4481033203125	7012346875	5	true	1	true	12	true
117721	1727811767578120	76160171875	6	true	0	false	12	true
117719	31976646484375	620221015625	19	true	0	false	5	true
117718	12534666015625	644732578125	15	true	1	true	2	true
117717	12823392578125	650156796875	17	true	0	false	2	true
117716	137500263671875	662624765625	15	true	1	true	5	true
117715	13299896484375	663673828125	9	true	0	false	14	true
117714	11875919921875	648325546875	12	true	0	false	9	true
117710	13705521484375	6466853125	10	true	0	false	8	true
117707	5637919921875	6850046875	6	true	1	true	10	true
117705	111292587890625	640088125	12	true	0	false	4	true
117701	15180865234375	663861953125	13	true	0	false	2	true
117697	9275498046875	655796640625	9	true	0	false	5	true
117695	3934924609375	590290546875	11	true	0	false	4	true
117694	241356171875	6439769921875	18	true	0	false	1	true
117692	79630029296875	64380140625	13	true	0	false	7	true
117691	90534423828125	6440971484375	14	true	0	false	3	true
117687	16652666015625	657391484375	15	true	0	false	3	true
117685	16385822265625	6973565625	9	true	1	true	5	true
117683	3404309375	6138716015625	18	true	0	false	4	true
117682	3612371484375	59669765625	14	true	0	false	4	true
117681	3730916015625	5989896484375	14	true	0	false	5	true
117679	19622154296875	6312104296875	12	true	0	false	6	true
117676	1964116943359370	78387765625	11	true	2	true	9	true
117674	2168040234375	6199152734375	25	true	0	false	2	true
117673	22310857421875	6176514453125	12	true	0	false	3	true
117669	4408867578125	725231875	8	true	0	false	14	true
117668	25631453125	6328057421875	12	true	0	false	6	true
117666	86272958984375	794048359375	4	true	5	true	12	true
117665	80084130859375	796392734375	8	true	1	true	9	true
117663	332996640625	6345098046875	15	true	0	false	6	true
117659	24773990234375	6389384375	17	true	0	false	0	false
117657	413929375	765106640625	4	true	0	false	11	true
117654	330887578125	6148448828125	15	true	1	true	4	true
117651	18091748046875	652145234375	16	true	0	false	3	true
117650	346822734375	6444203125	23	true	0	false	2	true
117648	4711130859375	706380859375	9	true	2	true	10	true
117647	4696965625	69304875	5	true	1	true	17	true
117645	4713137109375	71343765625	13	true	0	false	8	true
117644	4855961328125	67680078125	7	true	2	true	10	true
117643	4875605078125	68553109375	1	true	0	false	19	true
117639	4761296875	720809921875	21	true	0	false	7	true
117637	44947984375	694028359375	3	true	1	true	11	true
117633	424746640625	76071578125	9	true	0	false	12	true
117630	3819169921875	5777000390625	15	true	0	false	2	true
117629	37737703125	56444.5	18	true	0	false	4	true
117627	3905925390625	5718845703125	17	true	0	false	5	true
117621	22551123046875	669708359375	9	true	0	false	16	true
117620	443384921875	66578.75	16	true	0	false	8	true
117616	1.34895e+16	6187940625	11	true	0	false	5	true
117615	1415673583984370	611674765625	14	true	0	false	0	false
117614	238808349609375	662031875	12	true	0	false	5	true
117613	3451213623046870	6639609375	15	true	1	true	4	true
117612	1638771240234370	651619140625	18	true	1	true	6	true
117610	3039747802734370	6310908203125	14	true	0	false	6	true
117609	3304544677734370	6391139453125	9	true	0	false	4	true
117608	2499745361328120	62276265625	11	true	2	true	7	true
117605	222312939453125	61534609375	10	true	0	false	8	true
117601	24948326171875	5997158984375	11	true	0	false	3	true
117599	1.50215e+16	6325180859375	5	true	1	true	6	true
117594	44490515625	750489453125	12	true	0	false	10	true
117593	4392296484375	748269375	9	true	1	true	6	true
117591	436802578125	758705390625	6	true	0	false	10	true
117589	448989296875	7345196875	10	true	1	true	7	true
117585	22867525390625	645798671875	17	true	0	false	2	true
117584	147939267578125	6352202734375	14	true	0	false	3	true
117583	146969453125	6403848046875	15	true	0	false	3	true
117582	149532802734375	6451284765625	19	true	0	false	7	true
117579	157286611328125	643744765625	7	true	1	true	17	true
117575	2578428125	6499328515625	14	true	0	false	3	true
117571	23932330078125	596575546875	13	true	0	false	1	true
117569	350221796875	5881398828125	9	true	0	false	4	true
117567	25743455078125	66172109375	16	true	0	false	7	true
117566	1525709228515620	6024061328125	9	true	0	false	8	true
117565	2521991943359370	6057735546875	11	true	0	false	7	true
117561	3540076904296870	78440234375	11	true	1	true	10	true
117559	276948671875	6269808203125	16	true	0	false	6	true
117557	370155078125	5910440234375	19	true	0	false	0	false
117555	745783447265625	67189015625	11	true	0	false	9	true
117554	1941697265625	6191384375	12	true	0	false	3	true
117553	1990268359375	608437890625	11	true	0	false	0	false
117551	2132057421875	60342	14	true	11	true	6	true
117548	1733308203125	630389609375	16	true	0	false	5	true
117545	4299064453125	772233984375	5	true	1	true	15	true
117544	1.00729e+16	773160859375	9	true	0	false	10	true
117541	451273515625	658085234375	8	true	0	false	8	true
117540	4633418359375	6207223046875	11	true	0	false	4	true
117539	4682312890625	6188573828125	7	true	1	true	13	true
117538	4536969140625	61622703125	15	true	0	false	5	true
117536	48188578125	65143734375	7	true	2	true	10	true
117535	486919375	66409484375	20	true	1	true	11	true
117533	4764398046875	645408125	11	true	1	true	11	true
117531	492661953125	6508837890625	9	true	1	true	12	true
117530	484874609375	626469609375	13	true	0	false	6	true
117529	4752160546875	631036640625	11	true	0	false	8	true
117527	4922628515625	63827890625	6	true	1	true	9	true
117526	4648268359375	6363257421875	13	true	0	false	14	true
117525	4521131640625	632051640625	16	true	0	false	6	true
117524	47675390625	612179609375	14	true	0	false	6	true
117514	4892812109375	614316640625	15	true	0	false	17	true
117513	490157109375	6178269921875	10	true	0	false	8	true
117511	24238326171875	68970953125	13	true	0	false	2	true
117508	3752655859375	544477890625	12	true	0	false	0	false
117507	3795759375	5498842578125	26	true	0	false	1	true
117504	4346942578125	5769476171875	20	true	2	true	1	true
117503	44021953125	57916546875	17	true	0	false	2	true
117502	44142890625	6046258203125	10	true	1	true	8	true
117501	4353094140625	59589140625	17	true	1	true	8	true
117500	450611640625	58100421875	11	true	0	false	7	true
117499	4404647265625	5851794140625	8	true	0	false	17	true
117494	464941171875	590264921875	11	true	1	true	6	true
117492	4537337109375	60021171875	20	true	1	true	6	true
117489	483538203125	5780116796875	13	true	0	false	8	true
117486	49113359375	5925488671875	8	true	0	false	6	true
117485	4841830078125	60095015625	16	true	0	false	5	true
117481	492753671875	5701866015625	14	true	0	false	7	true
117474	625012548828125	6499921875	9	true	1	true	5	true
117473	62819189453125	6328037109375	17	true	2	true	4	true
117471	493145458984375	6531859765625	13	true	0	false	5	true
117470	87368388671875	6285339453125	16	true	0	false	2	true
117469	94522861328125	6240679296875	12	true	0	false	4	true
117465	5031578125	6297528515625	10	true	2	true	4	true
117464	623824658203125	6224896875	17	true	1	true	1	true
117463	660203173828125	611594765625	11	true	0	false	7	true
117459	231253046875	612413515625	13	true	0	false	7	true
117456	566707763671875	6112039453125	7	true	0	false	17	true
117455	54019033203125	613021328125	9	true	1	true	11	true
117454	264401875	602870234375	10	true	0	false	3	true
117449	471241640625	73356171875	3	true	0	false	14	true
117448	482541015625	5287483984375	16	true	0	false	5	true
117447	488714375	532015859375	21	true	0	false	6	true
117445	4799814453125	5198609375	23	true	0	false	3	true
117443	48623203125	5158478125	12	true	0	false	4	true
117441	4840285546875	540884765625	24	true	0	false	4	true
117439	4882809375	5503423828125	11	true	1	true	6	true
117438	4795337109375	5571566796875	21	true	0	false	3	true
117437	469800859375	5510020703125	14	true	1	true	1	true
117435	4685839453125	567155390625	15	true	0	false	20	true
117433	4790366796875	5360991796875	14	true	1	true	2	true
117428	4703307421875	52539953125	10	true	0	false	8	true
117427	461280859375	5270450390625	12	true	0	false	0	false
117425	3932170703125	5640703515625	16	true	0	false	1	true
117424	446114296875	5581673046875	15	true	0	false	2	true
117423	4538703515625	5525548046875	9	true	1	true	4	true
117420	4153873828125	5534741015625	16	true	0	false	4	true
117419	4071691796875	5429398828125	15	true	0	false	2	true
117418	42600171875	54779	18	true	0	false	5	true
117417	4320762109375	5438265234375	11	true	1	true	2	true
117415	4089556640625	5695503515625	18	true	1	true	2	true
117411	482874609375	4946468359375	18	true	1	true	2	true
117410	4353676953125	5507001171875	15	true	0	false	6	true
117405	4328053515625	562733515625	17	true	1	true	2	true
117399	41177234375	59465984375	10	true	0	false	2	true
117396	4058526953125	52065859375	12	true	0	false	2	true
117395	402919296875	5235580078125	6	true	0	false	10	true
117394	396736875	526579609375	21	true	0	false	2	true
117393	3963712109375	532740390625	23	true	0	false	1	true
117391	4064282421875	5328980859375	14	true	0	false	1	true
117389	3969083203125	5205673046875	9	true	0	false	6	true
117386	4651170703125	5161808203125	19	true	0	false	1	true
117383	388311328125	5244353515625	13	true	0	false	2	true
117382	3887574609375	512278515625	15	true	0	false	1	true
117377	4644345703125	673888046875	9	true	0	false	6	true
117376	385917890625	5335128125	11	true	0	false	1	true
117373	431573359375	5283702734375	18	true	0	false	4	true
117371	39762015625	5762546484375	16	true	0	false	2	true
117370	351505078125	5722043359375	13	true	1	true	3	true
117369	3616231640625	57177859375	13	true	0	false	13	true
117367	3701118359375	5710263671875	13	true	0	false	7	true
117363	45981125	736515234375	7	true	0	false	8	true
117361	31906109375	593213984375	16	true	0	false	1	true
117359	506312646484375	664988984375	15	true	0	false	3	true
117357	760967138671875	6270192578125	10	true	0	false	7	true
117356	450908203125	569859375	12	true	0	false	3	true
117353	512153369140625	791296328125	2	true	1	true	10	true
117351	46287609375	49777546875	9	true	0	false	4	true
117349	48884484375	7005559375	20	true	0	false	6	true
117347	195165546875	5902202734375	13	true	0	false	3	true
117346	4197473046875	5649042578125	9	true	1	true	4	true
117344	130844814453125	6140537890625	23	true	0	false	5	true
117343	136117294921875	6162039453125	11	true	1	true	1	true
117342	113770810546875	619206953125	17	true	0	false	2	true
117341	118019091796875	6124373046875	15	true	0	false	3	true
117339	113942958984375	6033268359375	9	true	0	false	17	true
117337	125398115234375	6033212109375	10	true	0	false	3	true
117335	129035869140625	627121953125	12	true	0	false	1	true
117331	108674541015625	59478234375	12	true	0	false	7	true
117328	4057766796875	776971484375	7	true	0	false	9	true
117327	40412359375	769239921875	7	true	1	true	13	true
117325	4072751953125	790665625	5	true	0	false	13	true
117322	4215119140625	585403984375	9	true	2	true	4	true
117317	11145890625	5770800390625	12	true	1	true	3	true
117316	184321796875	600471640625	18	true	0	false	12	true
117315	1831015625	602215625	18	true	0	false	13	true
117314	1723130859375	6162258203125	12	true	0	false	4	true
117313	18044302734375	61515.25	20	true	0	false	2	true
117311	18514005859375	6081521484375	17	true	0	false	0	false
117304	3493666796875	535481484375	14	true	0	false	0	false
117303	35350921875	5551358984375	14	true	0	false	1	true
117300	46063109375	534257109375	18	true	0	false	1	true
117297	4813123828125	507625234375	10	true	0	false	3	true
117296	23134900390625	5882976953125	16	true	0	false	3	true
117293	488955078125	717234921875	9	true	0	false	8	true
117291	36516109375	5574902734375	12	true	0	false	0	false
117289	9707386474609370	5899400390625	7	true	0	false	3	true
117287	1580138671875	629232578125	10	true	0	false	7	true
117283	41541.25	5260228125	15	true	0	false	1	true
117281	47226984375	466674140625	15	true	0	false	1	true
117279	4083671484375	5017081640625	15	true	1	true	0	false
117277	96754150390625	5832136328125	7	true	0	false	9	true
117275	4884541796875	4826433203125	9	true	0	false	8	true
117273	248113046875	5821550390625	12	true	0	false	1	true
117271	453522421875	5382608203125	14	true	0	false	1	true
117270	9678486328125	60067203125	13	true	0	false	3	true
117268	30313837890625	5803201171875	11	true	0	false	3	true
117267	30973259765625	5697873828125	19	true	0	false	3	true
117264	24576646484375	572099375	5	true	0	false	10	true
117261	27141455078125	59587484375	10	true	0	false	2	true
117260	1704530859375	568903984375	8	true	0	false	1	true
117259	158560947265625	5701883203125	14	true	0	false	2	true
117257	17158001953125	5789460546875	13	true	0	false	1	true
117255	1821108984375	5657923046875	19	true	0	false	5	true
117254	266680625	583454921875	11	true	24	true	2	true
117251	19026361328125	582038515625	13	true	0	false	3	true
117247	26457962890625	5675880078125	11	true	0	false	0	false
117245	2454744921875	563094296875	7	true	0	false	1	true
117241	22301712890625	57384265625	9	true	0	false	1	true
117239	390680546875	790565078125	6	true	0	false	10	true
117238	1420384765625	58580046875	10	true	0	false	3	true
117237	12783947265625	585413359375	12	true	0	false	0	false
117235	1313105078125	5739816015625	14	true	0	false	2	true
117233	133470595703125	5626840625	8	true	0	false	0	false
117231	4455519140625	5188895703125	11	true	0	false	3	true
117229	153609267578125	586956953125	9	true	0	false	2	true
117225	1187189453125	570413359375	19	true	0	false	1	true
117224	4284706640625	4916779296875	10	true	0	false	1	true
117223	443839296875	482543359375	12	true	0	false	7	true
117222	14965443359375	600963203125	19	true	0	false	1	true
117221	16081138671875	598762265625	12	true	0	false	4	true
117220	41973640625	4926055078125	11	true	0	false	7	true
117218	137315458984375	602760703125	11	true	0	false	3	true
117210	83991474609375	598346328125	7	true	0	false	3	true
117207	282764140625	587108828125	14	true	0	false	3	true
117204	3798763427734370	561338046875	11	true	0	false	0	false
117203	402882470703125	5803253515625	8	true	0	false	7	true
117201	308978369140625	59020296875	13	true	2	true	3	true
117198	14740615234375	5668369921875	10	true	0	false	0	false
117195	21560021484375	586020703125	16	true	0	false	1	true
117193	4431702734375	5361473828125	9	true	0	false	7	true
117192	12580208984375	550338671875	12	true	0	false	2	true
117189	4329596484375	5184159765625	14	true	0	false	1	true
117187	3420331640625	54978515625	7	true	1	true	7	true
117185	2179122802734370	582489140625	11	true	0	false	2	true
117183	105641123046875	62809203125	9	true	1	true	3	true
117182	223483046875	558137109375	11	true	1	true	1	true
117180	653426318359375	562886640625	9	true	0	false	18	true
117179	59475888671875	55987015625	13	true	0	false	3	true
117178	710722021484375	5572649609375	3	true	0	false	15	true
117176	795591455078125	562931875	8	true	0	false	16	true
117175	72719130859375	564266015625	17	true	0	false	2	true
117171	1483755859375	5499569140625	13	true	0	false	0	false
117169	67654423828125	5744994921875	17	true	0	false	1	true
117168	32175244140625	567519609375	17	true	0	false	3	true
117167	312900703125	5580542578125	17	true	0	false	0	false
117165	2209139892578120	5720011328125	10	true	0	false	5	true
117163	553005029296875	5728635546875	8	true	0	false	3	true
117162	23490935546875	5301607421875	11	true	0	false	0	false
117161	24022291015625	533716015625	9	true	0	false	6	true
117159	667551416015625	5859135546875	9	true	1	true	2	true
117156	2441983203125	5419578125	10	true	0	false	1	true
117153	23305794921875	5454837109375	13	true	0	false	2	true
117151	33342703125	5473610546875	15	true	0	false	0	false
117145	4617734765625	4823134765625	12	true	0	false	4	true
117144	443819677734375	5966163671875	9	true	0	false	9	true
117143	565145849609375	6004046484375	13	true	0	false	3	true
117141	648785595703125	5992712109375	11	true	0	false	4	true
117137	3664719921875	51838453125	17	true	0	false	2	true
117136	103713388671875	530225234375	12	true	0	false	1	true
117135	110894013671875	5282519921875	26	true	0	false	2	true
117133	11100720703125	541536640625	7	true	0	false	16	true
117132	101162470703125	542539140625	10	true	0	false	3	true
117130	10083326171875	55195421875	10	true	0	false	0	false
117128	128158017578125	5375840625	10	true	0	false	3	true
117123	403106494140625	5475466796875	12	true	0	false	3	true
117122	4899626171875	73086796875	43	true	0	false	4	true
117121	4879679296875	728648515625	41	true	1	true	5	true
117119	48914375	7355803125	32	true	0	false	7	true
117115	285367822265625	5325506640625	5	true	0	false	14	true
117113	4169651171875	483675546875	10	true	0	false	0	false
117111	37862421875	4913055859375	13	true	0	false	3	true
117109	919973828125	5689694921875	10	true	0	false	3	true
117108	2778687109375	5791271484375	12	true	0	false	2	true
117105	811277685546875	5768798828125	13	true	0	false	0	false
117104	1.2108e+16	5345704296875	7	true	0	false	2	true
117103	1898306396484370	5536976171875	11	true	0	false	1	true
117101	1.07344e+16	5667441015625	15	true	0	false	7	true
117097	3886980078125	4840448046875	12	true	0	false	1	true
117096	303414453125	553916171875	15	true	1	true	0	false
117095	30915130859375	5474758984375	12	true	0	false	3	true
117094	29122576171875	5664779296875	10	true	0	false	2	true
117093	28192962890625	5669330859375	11	true	0	false	9	true
117087	5445626953125	5473601171875	6	true	0	false	2	true
117085	2957721484375	548943046875	7	true	0	false	3	true
117083	4584431640625	761342734375	0	false	0	false	9	true
117082	9587177124023430	515259609375	5	true	0	false	0	false
117080	86877578125	52907734375	6	true	0	false	1	true
117078	3606753515625	4943364453125	6	true	0	false	16	true
117077	352625859375	4959648046875	4	true	0	false	13	true
117075	353038984375	48861609375	9	true	1	true	2	true
117073	2109378125	566068359375	11	true	0	false	0	false
117070	133120556640625	4938522265625	14	true	0	false	2	true
117069	124815322265625	5066050390625	7	true	0	false	3	true
117068	119642275390625	4878558203125	9	true	1	true	4	true
117067	119990869140625	4948991796875	9	true	0	false	0	false
117063	130911728515625	51498828125	7	true	0	false	1	true
117060	19859505859375	555375859375	2	true	0	false	11	true
117057	20391173828125	5768816796875	14	true	0	false	3	true
117055	7139275390625	53910.25	10	true	0	false	1	true
117053	107769921875	4852679296875	11	true	1	true	0	false
117052	2595948828125	5490771875	5	true	1	true	11	true
117051	26372646484375	554175078125	14	true	0	false	1	true
117049	27341763671875	5573688671875	13	true	0	false	5	true
117048	27558091796875	5406374609375	5	true	0	false	1	true
117044	3378609375	503844296875	14	true	0	false	0	false
117043	340881953125	512337109375	14	true	0	false	0	false
117039	115082724609375	5520602734375	15	true	0	false	3	true
117038	435457578125	464966796875	18	true	0	false	11	true
117037	4363915234375	4654749609375	15	true	0	false	11	true
117035	42711953125	445334921875	7	true	0	false	1	true
117033	4440976953125	4289015234375	9	true	0	false	5	true
117031	4412157421875	4498682421875	14	true	0	false	2	true
117030	411913125	4310066015625	10	true	0	false	1	true
117027	4513336328125	439111953125	4	true	0	false	9	true
117025	4193733984375	4583634375	10	true	0	false	3	true
117024	409146875	4710057421875	11	true	0	false	0	false
117021	4642804296875	4464091796875	12	true	0	false	0	false
117020	3998598046875	4454634375	8	true	0	false	0	false
117019	4086853125	4441126953125	8	true	0	false	5	true
117018	3950841015625	4596646484375	6	true	1	true	1	true
117013	4802138671875	4388893359375	2	true	0	false	3	true
117010	4878712890625	4534658203125	9	true	0	false	4	true
117008	105747568359375	5017234375	6	true	0	false	4	true
117007	90232529296875	49085890625	10	true	0	false	2	true
117005	44050953125	5010332421875	9	true	0	false	4	true
117003	84041806640625	4806348828125	4	true	0	false	5	true
117001	187376953125	547156953125	8	true	0	false	2	true
116999	87085791015625	5071436328125	8	true	0	false	0	false
116998	749490234375	4831883984375	6	true	0	false	2	true
116996	702353955078125	50189.25	10	true	0	false	3	true
116992	2977909765625	506246171875	12	true	0	false	4	true
116991	28273931640625	502118671875	10	true	0	false	2	true
116990	28877408203125	49066.5	17	true	1	true	0	false
116988	286823515625	5207981640625	11	true	0	false	4	true
116985	14931015625	505907578125	12	true	0	false	2	true
116984	310747734375	5046046484375	11	true	1	true	1	true
116982	32322291015625	533651171875	21	true	0	false	5	true
116981	32057892578125	5235573828125	9	true	1	true	2	true
116979	303364765625	528601328125	12	true	0	false	5	true
116974	26655935546875	511536953125	4	true	0	false	1	true
116973	25540369140625	5118448046875	13	true	1	true	6	true
116971	17205375	54966484375	11	true	0	false	1	true
116968	26224330078125	4940542578125	12	true	0	false	4	true
116964	49001015625	7448278125	21	true	0	false	3	true
116962	458100546875	42378953125	4	true	0	false	1	true
116960	97843515625	4789283203125	9	true	0	false	0	false
116958	577494091796875	489939765625	7	true	0	false	2	true
116957	636337890625	4922825390625	13	true	0	false	0	false
116952	30572529296875	487204921875	13	true	1	true	4	true
116951	31426681640625	483002890625	10	true	0	false	2	true
116950	30876236328125	47070	15	true	0	false	0	false
116947	3377996875	4796296875	9	true	0	false	1	true
116946	33542765625	4561724609375	12	true	0	false	0	false
116943	34103328125	4922117578125	11	true	0	false	2	true
116940	4284144140625	42414640625	13	true	1	true	3	true
116937	441898046875	414230078125	9	true	0	false	1	true
116935	143671171875	5164441015625	12	true	0	false	0	false
116934	3871496484375	46819.75	7	true	0	false	2	true
116931	3601480078125	4677687109375	17	true	1	true	1	true
116930	15790755859375	523910234375	6	true	0	false	1	true
116927	21401107421875	543406328125	12	true	0	false	3	true
116925	32408345703125	45826453125	13	true	0	false	0	false
116924	3833877734375	451166875	6	true	0	false	6	true
116923	3735940234375	4491673828125	3	true	7	true	4	true
116922	38691578125	42919078125	4	true	0	false	8	true
116918	4813351953125	4161190234375	6	true	0	false	3	true
116915	422626328125	4138613671875	7	true	1	true	1	true
116913	43601171875	783225703125	1	true	0	false	9	true
116911	3114384375	4583087109375	16	true	0	false	0	false
116910	618528662109375	472515859375	12	true	0	false	1	true
116909	72580556640625	459816875	5	true	0	false	6	true
116906	18890625	53183.5	9	true	0	false	0	false
116904	44580830078125	5244423828125	13	true	0	false	0	false
116901	146874755859375	5348621875	2	true	0	false	6	true
116899	28822326171875	46513625	3	true	0	false	0	false
116897	3555496484375	5072507421875	8	true	0	false	0	false
116896	1271210546875	46412265625	9	true	0	false	1	true
116894	32587966796875	4331191796875	13	true	0	false	1	true
116893	3335059375	4296627734375	8	true	0	false	1	true
116890	51828720703125	5078316796875	7	true	0	false	1	true
116889	3361960693359370	5060033203125	8	true	0	false	1	true
116886	237703828125	5129931640625	12	true	0	false	1	true
116885	2410196875	505838515625	8	true	0	false	0	false
116884	1857862109375	5071379296875	9	true	0	false	1	true
116883	201420546875	5096466796875	14	true	0	false	1	true
116882	21407162109375	520336015625	11	true	0	false	7	true
116881	20670138671875	528138515625	10	true	0	false	1	true
116877	2220069140625	504012421875	13	true	0	false	4	true
116876	20744138671875	4978776953125	14	true	0	false	4	true
116874	24712162109375	478683828125	16	true	0	false	2	true
116872	220119921875	49168859375	11	true	0	false	0	false
116871	2276899609375	47427171875	10	true	0	false	2	true
116863	335786171875	4180550390625	8	true	0	false	3	true
116862	378786474609375	4489609765625	9	true	0	false	2	true
116861	3196372314453120	4551630078125	14	true	0	false	0	false
116860	1.69424e+16	4638072265625	7	true	1	true	7	true
116857	490176513671875	44365421875	11	true	0	false	0	false
116856	208454638671875	4843343359375	4	true	0	false	2	true
116855	371951171875	4876912109375	14	true	0	false	0	false
116852	272774853515625	42313265625	5	true	0	false	3	true
116849	114425439453125	4266085546875	7	true	0	false	0	false
116848	15261908203125	4502689453125	9	true	0	false	0	false
116847	145778818359375	461599453125	7	true	0	false	4	true
116845	19004265625	486596875	4	true	0	false	1	true
116840	4753442578125	37302828125	11	true	1	true	0	false
116839	4644221484375	3853975390625	17	true	0	false	1	true
116838	48835015625	3592030859375	6	true	0	false	2	true
116836	4911666796875	398808984375	7	true	11	true	0	false
116835	4887320703125	4074172265625	8	true	0	false	0	false
116834	4889906640625	381415625	5	true	0	false	1	true
116829	4616365625	4042152734375	11	true	1	true	0	false
116826	16236095703125	511113515625	12	true	0	false	11	true
116823	1702711328125	497223671875	12	true	0	false	2	true
116822	27577623046875	4235542578125	7	true	0	false	0	false
116821	27507037109375	4484152734375	5	true	0	false	0	false
116817	26692279296875	47130765625	8	true	0	false	1	true
116816	21408095703125	470351328125	9	true	1	true	0	false
116813	23102634765625	4504987109375	6	true	0	false	2	true
116811	28156443359375	411207265625	11	true	0	false	2	true
116810	4401323046875	39311015625	6	true	0	false	1	true
116807	31133166015625	415122109375	7	true	0	false	0	false
116805	696304443359375	4439317578125	9	true	0	false	0	false
116803	15808146484375	478569609375	5	true	0	false	2	true
116801	1.75163e+16	4416031640625	6	true	0	false	2	true
116800	3564222265625	42356328125	3	true	0	false	0	false
116797	416650234375	37187796875	7	true	0	false	0	false
116794	93268408203125	4591271484375	8	true	1	true	2	true
116793	108505595703125	4399803515625	3	true	0	false	0	false
116791	17401591796875	3955412109375	3	true	0	false	6	true
116789	1030657421875	42543859375	8	true	0	false	1	true
116786	18388673828125	4524333203125	9	true	0	false	0	false
116785	197555703125	457346640625	9	true	0	false	1	true
116781	85498876953125	439719375	4	true	0	false	0	false
116779	4327551171875	3714140625	4	true	0	false	2	true
116778	3924049609375	3779213671875	8	true	0	false	5	true
116777	4025174609375	391534921875	8	true	0	false	0	false
116773	16484884765625	4400398046875	8	true	0	false	5	true
116771	4538902734375	36826296875	8	true	0	false	0	false
116769	4239537109375	349776328125	8	true	0	false	0	false
116768	5329373046875	4270401953125	5	true	0	false	1	true
116767	539217724609375	415291171875	8	true	0	false	0	false
116764	46785796875	77875453125	13	true	0	false	2	true
116763	4586476953125	7759684375	26	true	1	true	1	true
116759	356187109375	390451640625	4	true	0	false	0	false
116758	81670390625	4198294921875	5	true	0	false	1	true
116756	1.00246e+16	370505234375	5	true	0	false	1	true
116753	137855302734375	4490721484375	4	true	0	false	2	true
116751	2531786328125	4325399609375	6	true	0	false	1	true
116749	3500755078125	372753671875	5	true	1	true	0	false
116747	37635296875	354242890625	7	true	0	false	0	false
116746	25944154296875	410438984375	2	true	0	false	0	false
116743	98491162109375	3495729296875	3	true	0	false	12	true
116742	4646558984375	342896640625	4	true	14	true	0	false
116741	44945640625	3386070703125	12	true	0	false	0	false
116740	4525991015625	30255822265625	14	true	0	false	0	false
116739	4646261328125	30845046875	12	true	0	false	0	false
116738	46904609375	317409453125	5	true	0	false	1	true
116733	4441676171875	3557295703125	3	true	1	true	0	false
116731	4904584765625	3290723046875	5	true	0	false	0	false
116727	3354484375	3894321875	6	true	0	false	1	true
116726	38598453125	4018954296875	4	true	0	false	2	true
116723	359923984375	33976734375	4	true	1	true	13	true
116722	823387890625	385233046875	5	true	0	false	0	false
116721	100577490234375	3704844140625	7	true	0	false	5	true
116717	133185400390625	4180384375	3	true	0	false	0	false
116715	14812271484375	4136626171875	4	true	0	false	0	false
116714	182640546875	42051296875	12	true	0	false	1	true
116713	174815546875	425633515625	3	true	0	false	8	true
116712	19310072265625	426201953125	4	true	0	false	0	false
116710	20651	4018106640625	12	true	0	false	1	true
116709	2206997265625	36945234375	4	true	0	false	0	false
116708	292283828125	39663765625	2	true	0	false	0	false
116707	29742029296875	3775444140625	7	true	0	false	1	true
116705	31653296875	395596640625	4	true	0	false	3	true
116702	2051506640625	4386154296875	8	true	0	false	0	false
116698	403396484375	3529605859375	7	true	0	false	1	true
116697	4023567578125	337868125	9	true	0	false	0	false
116692	4057621484375	320968203125	1	true	0	false	9	true
116691	406639609375	31397787109375	4	true	0	false	7	true
116689	43081859375	30980115234375	8	true	0	false	0	false
116687	41570734375	29469396484375	2	true	0	false	27	true
116684	1833491015625	382475859375	2	true	0	false	7	true
116681	445498515625	2804253515625	3	true	0	false	2	true
116679	2809201953125	36136390625	5	true	0	false	1	true
116677	3494918359375	3458045703125	5	true	0	false	1	true
116673	20175203125	339034140625	6	true	0	false	0	false
116671	9576419921875	4120095703125	10	true	0	false	3	true
116670	4921140625	28262119140625	8	true	0	false	1	true
116669	4797284765625	28037236328125	9	true	0	false	1	true
116665	4761798046875	78459109375	1	true	0	false	10	true
116663	987609765625	35333140625	5	true	0	false	0	false
116662	713445068359375	3357002734375	6	true	0	false	1	true
116661	792379931640625	350914296875	3	true	0	false	2	true
116657	16904087890625	376832890625	4	true	0	false	6	true
116655	2429984765625	420234296875	9	true	0	false	2	true
116653	215955625	332385625	6	true	0	false	1	true
116651	27537423828125	3898921484375	5	true	0	false	0	false
116649	384234453125	28791216796875	10	true	0	false	3	true
116648	4628068359375	257686015625	2	true	0	false	0	false
116645	2479223046875	3626331640625	11	true	0	false	0	false
116644	13351951171875	36824609375	5	true	0	false	0	false
116643	14815125	377558046875	8	true	0	false	0	false
116640	49373193359375	390127890625	1	true	0	false	0	false
116637	443681103515625	3520393359375	5	true	0	false	0	false
116635	24363193359375	39803625	3	true	0	false	0	false
116634	18277380859375	336928984375	4	true	0	false	2	true
116632	4861353125	2555050390625	5	true	0	false	4	true
116630	206002099609375	31753552734375	2	true	0	false	0	false
116627	17708962890625	30939998046875	7	true	0	false	0	false
116625	2758654296875	33652.25	2	true	16	true	0	false
116624	120070576171875	3555594921875	7	true	0	false	1	true
116621	112231591796875	29192283203125	11	true	0	false	0	false
116620	4387243359375	26289853515625	2	true	0	false	1	true
116619	399642265625	26860318359375	19	true	0	false	0	false
116615	3699647265625	31128046875	10	true	0	false	0	false
116614	3312814453125	31463162109375	6	true	0	false	0	false
116613	34214296875	31354619140625	9	true	1	true	0	false
116611	3375201953125	27236509765625	2	true	0	false	0	false
116607	157028974609375	347267109375	10	true	0	false	0	false
116605	31792521484375	3313153515625	2	true	0	false	1	true
116603	10019646484375	3215472265625	5	true	0	false	0	false
116600	360190390625	29113818359375	5	true	2	true	6	true
116597	4201074609375	24649607421875	4	true	1	true	0	false
116590	65457109375	30163857421875	10	true	0	false	0	false
116589	551079736328125	3066873828125	9	true	0	false	0	false
116587	653718603515625	2867105078125	5	true	1	true	0	false
116579	2394609765625	32496935546875	2	true	1	true	8	true
116577	38012515625	25168642578125	2	true	0	false	0	false
116573	25972943359375	31316923828125	8	true	0	false	0	false
116570	26187857421875	26924224609375	4	true	0	false	0	false
116569	282805234375	26855140625	2	true	0	false	0	false
116567	2731084765625	2997515234375	2	true	0	false	5	true
116566	3040776953125	2606466015625	4	true	0	false	1	true
116562	32216048828125	19673533203125	4	true	0	false	7	true
116561	342212109375	19757806640625	3	true	1	true	5	true
116559	325864375	21548083984375	8	true	0	false	0	false
116558	32413021484375	2426306640625	3	true	0	false	0	false
116554	14097.5	2786723828125	10	true	0	false	0	false
116553	123798876953125	26392154296875	5	true	0	false	0	false
116551	151063134765625	30451068359375	3	true	0	false	0	false
116550	164360703125	2413038671875	2	true	0	false	18	true
116549	1677735546875	26044841796875	2	true	0	false	3	true
116543	21913697265625	28271865234375	4	true	0	false	0	false
116542	1711516845703120	24638109375	7	true	1	true	1	true
116541	1183260498046870	23273529296875	4	true	0	false	0	false
116540	18521291015625	22568796875	4	true	0	false	0	false
116539	1922808984375	22486451171875	10	true	1	true	1	true
116537	3026675537109370	25672705078125	5	true	0	false	3	true
116533	12253291015625	26750578125	2	true	0	false	0	false
116529	54981484375	26343296875	2	true	0	false	4	true
116528	4701217578125	21449294921875	12	true	0	false	0	false
116527	4634751171875	19705404296875	2	true	0	false	5	true
116523	20076669921875	31247552734375	4	true	0	false	3	true
116521	153989638671875	22144615234375	1	true	0	false	0	false
116520	27688474609375	24533580078125	6	true	1	true	3	true
116518	36104046875	20836892578125	8	true	1	true	0	false
116517	3704584765625	191953828125	5	true	1	true	4	true
116514	4424729296875	18923904296875	4	true	0	false	0	false
116513	4312786328125	19077099609375	47	true	12	true	62	true
116509	2589078515625	2240889453125	6	true	0	false	2	true
116508	7167388305664060	18204287109375	4	true	0	false	0	false
116507	298886083984375	19049935546875	3	true	0	false	8	true
116506	11057103515625	29364146484375	4	true	0	false	3	true
116505	9586421875	249658984375	3	true	0	false	0	false
116500	500156103515625	21418892578125	3	true	0	false	0	false
116495	235652734375	22655984375	5	true	0	false	0	false
116493	501354443359375	185469140625	4	true	1	true	0	false
116492	674806982421875	24569970703125	8	true	0	false	0	false
116489	29327318359375	22110439453125	2	true	0	false	0	false
116487	83640087890625	28453283203125	0	false	0	false	8	true
116486	24687265625	211234921875	3	true	0	false	1	true
116481	40510203125	2121494140625	7	true	0	false	1	true
116480	35391984375	172530078125	1	true	0	false	0	false
116478	134356357421875	20091908203125	2	true	0	false	0	false
116477	124113759765625	224660625	4	true	0	false	3	true
116475	2096682421875	19486876953125	3	true	1	true	0	false
116471	300175732421875	1611640625	1	true	0	false	0	false
116470	3728265625	148668349609375	3	true	0	false	16	true
116469	39177953125	142699296875	6	true	0	false	2	true
116465	496371171875	17093599609375	9	true	0	false	0	false
116464	93335859375	2069776171875	1	true	0	false	0	false
116461	16987201171875	15876115234375	0	false	17	true	0	false
116460	455486875	147061611328125	16	true	0	false	0	false
116459	4654045703125	14269984375	8	true	0	false	0	false
116457	4771322265625	141737978515625	5	true	1	true	2	true
116456	26397314453125	19761205078125	1	true	0	false	10	true
116455	3020816015625	173610859375	4	true	0	false	0	false
116453	4231481640625	127081962890625	1	true	0	false	13	true
116451	2468887890625	19300234375	0	false	0	false	12	true
116450	40784140625	805139892578125	9	true	0	false	0	false
116449	426515546875	102792548828125	1	true	0	false	7	true
116442	24444958984375	140892314453125	1	true	0	false	0	false
116437	46858076171875	12326970703125	11	true	0	false	4	true
116436	671181689453125	96890859375	1	true	0	false	7	true
116435	85159482421875	87762705078125	0	false	0	false	5	true
116431	14170873046875	133815390625	2	true	0	false	3	true
116430	22431419921875	994669921875	5	true	1	true	0	false
116429	24306470703125	77912763671875	0	false	0	false	5	true
116425	205448203125	12100787109375	1	true	0	false	11	true
116424	2426052734375	38639580078125	0	false	0	false	18	true
116423	208219189453125	583747998046875	6	true	0	false	0	false
116422	4384015625	730099072265625	0	false	0	false	6	true
116421	1349170166015620	83085478515625	0	false	0	false	6	true
116413	13364017578125	658222265625	0	false	0	false	1	true
116411	30901740234375	8192353515625	0	false	0	false	13	true
116410	4643766796875	801210546875	7	true	0	false	0	false
116409	4711806640625	768433251953125	5	true	0	false	0	false
116407	48341015625	89813759765625	17	true	0	false	0	false
116401	44186279296875	48946240234375	12	true	0	false	0	false
116400	19437654296875	1.15693e+16	15	true	0	false	2	true
