# Supplementary material for: A Novel Liquid Biopsy Method Based on Specific Combinations of Vesicular Markers Allows Us to Discriminate Prostate Cancer from Hyperplasia
Source: Cells. 2024 Jul 31;13(15):1286. doi: 10.3390/cells13151286 (PMC11311686; doi:10.3390/cells13151286)
Supplement: Supplementary file 1 [file cells-13-01286-s001.zip › Dataset S1-Raw data CODI BiliGeCT Prostata/Raw data CODI BiliGeCT Prostata/130223_ErbB3_ALK_PR20-03-3__counting_scatter.xlsx]

## Sheet: 130223_ErbB3_ALK_PR20-03-3__cou
counting parameters
radius (nm)	300
bin width (nm)	20
locs in bin threshold	1
active channels
channel name	channel reference	min	max
Channel 0	ch0	1	10000000
Channel 1	ch1	1	10000000
Channel 2	ch2	1	10000000
clusters are positive for a channel if their counts fall within min (inclusive) and max (exclusive) for that channel
	population phenotypes	number of clusters
triple positive	Channel 0, Channel 1, Channel 2	197
double positive	Channel 0, Channel 1	21
double positive	Channel 0, Channel 2	601
double positive	Channel 1, Channel 2	2
single positive	Channel 0	124
single positive	Channel 1	1
single positive	Channel 2	12
	total positive clusters	958
5 clusters were negative for every channel
all positive clusters are listed here
columns show counts and positivity for channels with thresholds switched on
to see the full data including negative clusters please export a csv from the counting histogram rather than the counting scatter plot
cluster id	centroid x (nm)	centroid y (nm)	count for Channel 0	positive for Channel 0	count for Channel 1	positive for Channel 1	count for Channel 2	positive for Channel 2
103650	294084140625	733098515625	15	true	0	false	13	true
103649	29298310546875	7376365625	31	true	0	false	10	true
103648	29064376953125	74602171875	11	true	0	false	14	true
103646	30332125	771987734375	16	true	0	false	9	true
103645	29661.5	7740696875	7	true	1	true	18	true
103644	2935421484375	75870609375	16	true	1	true	15	true
103643	3010032421875	7625609375	20	true	0	false	11	true
103638	28024193359375	767573828125	8	true	0	false	10	true
103637	2761177734375	76163328125	12	true	0	false	18	true
103632	27460740234375	783044609375	4	true	1	true	17	true
103630	25618375	7531521875	19	true	0	false	8	true
103629	26397005859375	765311640625	17	true	0	false	17	true
103627	3018221875	732342109375	13	true	0	false	7	true
103625	29067494140625	782059921875	10	true	0	false	15	true
103619	3019005078125	7461671875	13	true	0	false	11	true
103617	28310783203125	7502559375	20	true	1	true	7	true
103616	254282734375	77190203125	16	true	0	false	11	true
103615	25900384765625	78335328125	11	true	0	false	9	true
103612	28433.25	709855234375	22	true	1	true	5	true
103611	2804880859375	70934640625	19	true	0	false	2	true
103610	28766908203125	71971828125	14	true	1	true	12	true
103608	25544322265625	733683125	23	true	0	false	4	true
103607	24944720703125	733183359375	16	true	0	false	14	true
103606	26218265625	737617578125	17	true	0	false	8	true
103603	27521251953125	716903203125	18	true	1	true	9	true
103601	28398939453125	701974609375	11	true	0	false	12	true
103600	2693419921875	743859140625	15	true	2	true	9	true
103599	2697622265625	7493678125	20	true	1	true	24	true
103598	29434267578125	722317109375	13	true	0	false	10	true
103595	2694648828125	7259453125	19	true	2	true	9	true
103587	31173833984375	73158171875	6	true	1	true	12	true
103586	350558125	74405015625	10	true	0	false	13	true
103585	3512551953125	75491671875	9	true	0	false	18	true
103584	3289197265625	748019765625	22	true	1	true	12	true
103583	3366382421875	742314140625	8	true	0	false	11	true
103582	32120029296875	75592609375	16	true	2	true	10	true
103581	33161953125	75916859375	11	true	0	false	11	true
103580	3662840625	7606334375	5	true	0	false	17	true
103579	3569855859375	76042796875	10	true	0	false	16	true
103578	3458700390625	7583615625	8	true	0	false	12	true
103576	346521328125	73425609375	12	true	1	true	10	true
103573	370055078125	756050234375	8	true	0	false	16	true
103569	3588758984375	74138609375	14	true	1	true	7	true
103566	3116367578125	74476	4	true	1	true	16	true
103563	2830494140625	77792640625	9	true	0	false	11	true
103560	3713358203125	7677090625	20	true	1	true	10	true
103559	3793569140625	769933359375	13	true	0	false	7	true
103558	23883583984375	783986484375	11	true	1	true	13	true
103557	2404231640625	7914596875	14	true	0	false	21	true
103553	22370744140625	786920703125	21	true	1	true	19	true
103550	214959375	767417109375	4	true	1	true	9	true
103549	22475943359375	765743515625	13	true	0	false	10	true
103547	22837544921875	772024296875	16	true	0	false	9	true
103545	22017271484375	792175234375	11	true	0	false	8	true
103544	20006298828125	758560859375	17	true	1	true	9	true
103543	2076161328125	750481328125	11	true	0	false	15	true
103538	22033154296875	781611640625	3	true	1	true	11	true
103534	366274609375	742297265625	17	true	1	true	7	true
103533	362875390625	73050	12	true	0	false	10	true
103532	32622416015625	7204459375	10	true	0	false	7	true
103531	32987046875	727702109375	12	true	1	true	7	true
103527	325838046875	7654703125	7	true	0	false	15	true
103526	20957619140625	73656921875	13	true	0	false	8	true
103525	22526384765625	739339375	27	true	0	false	3	true
103523	3410907421875	726406953125	18	true	0	false	10	true
103521	19933591796875	741994453125	22	true	1	true	5	true
103519	21664361328125	742190078125	10	true	0	false	7	true
103518	326475859375	737339140625	13	true	0	false	16	true
103516	3932255859375	68288109375	20	true	0	false	10	true
103515	392900859375	684131484375	24	true	0	false	8	true
103510	3899441015625	707820859375	15	true	0	false	8	true
103509	380444609375	703031875	14	true	1	true	7	true
103508	31628625	6837334375	19	true	0	false	3	true
103507	32056189453125	683002421875	15	true	1	true	22	true
103505	19939955078125	771538515625	15	true	1	true	6	true
103502	4045401171875	7185790625	13	true	0	false	3	true
103501	4049830859375	712540390625	24	true	0	false	15	true
103499	21946017578125	72866078125	16	true	0	false	7	true
103497	35496328125	730896171875	13	true	0	false	11	true
103495	399085859375	707775234375	17	true	0	false	9	true
103494	37913859375	676631015625	16	true	0	false	13	true
103493	3837031640625	684067890625	18	true	1	true	6	true
103492	38015765625	72496515625	15	true	0	false	7	true
103491	371353046875	725173984375	18	true	0	false	5	true
103490	30418119140625	692607421875	14	true	0	false	5	true
103489	3078646484375	687963359375	26	true	1	true	8	true
103488	330613984375	680459453125	16	true	0	false	9	true
103487	3392845703125	680549375	16	true	0	false	21	true
103481	3360743359375	6897978125	16	true	0	false	9	true
103480	3089966015625	78036890625	15	true	0	false	12	true
103479	31848166015625	777926015625	23	true	0	false	5	true
103477	37172125	683069765625	12	true	0	false	8	true
103476	26889455078125	70192359375	21	true	0	false	5	true
103475	26563529296875	709675078125	15	true	0	false	6	true
103474	40583421875	686004453125	8	true	0	false	8	true
103462	3352619921875	7702384375	6	true	11	true	14	true
103459	381748125	692769609375	16	true	0	false	4	true
103458	255773359375	70261171875	12	true	0	false	7	true
103455	32575044921875	698652578125	10	true	1	true	9	true
103453	22957220703125	760758203125	10	true	1	true	8	true
103446	3822716015625	633539296875	22	true	0	false	6	true
103445	3836396484375	64664.5	8	true	0	false	14	true
103444	21278998046875	707858828125	17	true	0	false	8	true
103443	21698916015625	71566453125	22	true	1	true	12	true
103442	36921859375	67693390625	18	true	0	false	8	true
103439	21286818359375	720509765625	14	true	1	true	12	true
103437	3920573046875	639227421875	15	true	0	false	8	true
103436	3235551171875	778613125	10	true	0	false	14	true
103433	32107583984375	771546171875	9	true	1	true	12	true
103432	397069609375	6545047265625	10	true	1	true	2	true
103430	4343540625	702738515625	13	true	1	true	9	true
103429	430284140625	698669453125	8	true	0	false	17	true
103428	4134306640625	659759375	16	true	0	false	13	true
103425	207760234375	71694828125	23	true	0	false	7	true
103421	20922591796875	79036640625	9	true	0	false	13	true
103419	2189032421875	707472109375	18	true	0	false	6	true
103417	3576386328125	772334375	11	true	2	true	7	true
103415	20875595703125	724901796875	14	true	0	false	6	true
103413	3733491796875	7111996875	15	true	0	false	7	true
103412	4039929296875	6535249609375	12	true	0	false	14	true
103410	369527109375	667176953125	20	true	0	false	8	true
103409	3777099609375	657086796875	11	true	0	false	8	true
103408	42599671875	6514303125	6	true	0	false	22	true
103407	422264765625	6476851953125	9	true	1	true	8	true
103406	4468407421875	70062953125	9	true	0	false	12	true
103404	4079726171875	6302078125	13	true	0	false	10	true
103403	41281875	63365296875	10	true	0	false	13	true
103400	3488951171875	664453359375	13	true	0	false	5	true
103399	34771453125	670882421875	8	true	0	false	16	true
103398	4344734375	6324883203125	17	true	0	false	16	true
103397	4423844921875	635934609375	10	true	0	false	10	true
103396	357669375	66259359375	16	true	0	false	8	true
103394	2509187890625	720720625	17	true	0	false	3	true
103393	24775513671875	7275046875	11	true	0	false	5	true
103390	421002578125	7053309375	34	true	0	false	11	true
103389	4183482421875	7056928125	24	true	0	false	11	true
103387	4167391796875	649593515625	16	true	0	false	5	true
103386	368481015625	6250609375	14	true	0	false	4	true
103385	3726658984375	6336787890625	16	true	1	true	8	true
103379	4304605078125	6168905078125	15	true	0	false	9	true
103377	4087560546875	645563046875	17	true	1	true	11	true
103375	3094863671875	713815390625	15	true	1	true	6	true
103371	413341875	712133828125	6	true	0	false	17	true
103369	24328390625	72015078125	14	true	0	false	10	true
103367	24271861328125	711516484375	16	true	1	true	7	true
103358	4108898828125	706304140625	7	true	0	false	9	true
103357	4121119140625	701217890625	12	true	0	false	7	true
103353	40628671875	697202578125	15	true	0	false	7	true
103351	3471323828125	6993421875	13	true	0	false	8	true
103347	4020696484375	630656328125	14	true	0	false	7	true
103346	3496358203125	777175390625	19	true	1	true	7	true
103342	427669375	686255078125	9	true	1	true	16	true
103341	4193841015625	692340078125	15	true	2	true	9	true
103336	45300859375	724266796875	26	true	0	false	22	true
103335	45205859375	72663375	25	true	0	false	22	true
103334	4383857421875	683937109375	9	true	1	true	11	true
103328	3050732421875	67250375	18	true	1	true	4	true
103327	29540291015625	67041203125	21	true	1	true	6	true
103325	443805625	73010.25	19	true	1	true	14	true
103322	35530234375	713677890625	14	true	0	false	7	true
103321	364609140625	70582828125	23	true	0	false	3	true
103316	4516744140625	71569.25	17	true	1	true	11	true
103315	4573566796875	70975765625	19	true	0	false	6	true
103314	45844515625	697468515625	10	true	1	true	10	true
103310	4361173828125	69231.5	13	true	0	false	8	true
103305	469516796875	710281328125	5	true	0	false	14	true
103304	4623669921875	71706046875	6	true	1	true	12	true
103303	4665996875	725022265625	4	true	0	false	10	true
103300	23182017578125	73225953125	16	true	1	true	3	true
103293	3173698828125	789978984375	9	true	0	false	11	true
103292	3638687109375	655432578125	17	true	0	false	7	true
103289	399001171875	66770890625	10	true	0	false	7	true
103288	28622.25	68686765625	15	true	0	false	4	true
103287	28213123046875	684672421875	21	true	0	false	2	true
103283	4437351953125	71151140625	8	true	1	true	12	true
103281	2763114453125	692872109375	20	true	0	false	5	true
103280	40764203125	61982984375	12	true	0	false	3	true
103278	23985673828125	74673875	17	true	0	false	10	true
103276	423751171875	672315234375	14	true	0	false	9	true
103275	4149066015625	676405703125	7	true	2	true	6	true
103272	2974071875	69976546875	18	true	1	true	8	true
103268	41648734375	6060322265625	20	true	0	false	5	true
103267	4072023046875	60583875	17	true	1	true	4	true
103265	394252421875	6059376171875	16	true	0	false	3	true
103264	356334453125	688667578125	17	true	1	true	12	true
103263	3592525390625	69747046875	18	true	0	false	9	true
103260	3571958203125	677818671875	19	true	1	true	7	true
103258	3968108984375	75624015625	10	true	0	false	14	true
103257	3934059375	759355546875	18	true	0	false	10	true
103254	386491875	758448984375	11	true	0	false	18	true
103249	4470140234375	644075234375	14	true	0	false	6	true
103247	383592890625	73976.75	17	true	0	false	10	true
103245	3597366015625	6474934765625	12	true	0	false	2	true
103242	247626015625	7032621875	16	true	0	false	4	true
103236	3219076953125	660640234375	17	true	0	false	6	true
103235	3132232421875	665478984375	19	true	0	false	4	true
103231	3922266796875	6140256640625	18	true	0	false	5	true
103230	289770625	793346328125	17	true	0	false	7	true
103229	29136240234375	790586875	8	true	0	false	9	true
103226	24203359375	7683640625	13	true	5	true	4	true
103223	4278133203125	5998437109375	6	true	0	false	5	true
103222	17103017578125	756548359375	11	true	1	true	10	true
103221	1801332421875	753261875	12	true	0	false	8	true
103220	18391.5	775297109375	14	true	0	false	11	true
103219	17701462890625	77199359375	12	true	1	true	8	true
103218	18402724609375	761061875	19	true	2	true	8	true
103215	16398767578125	74907625	9	true	1	true	8	true
103214	17133626953125	763821875	13	true	0	false	10	true
103211	16562009765625	767655859375	12	true	0	false	10	true
103210	1852466796875	785195390625	11	true	1	true	17	true
103209	1839350390625	78978140625	6	true	1	true	10	true
103207	3879673828125	666090546875	14	true	0	false	9	true
103206	167147734375	7780284375	14	true	1	true	10	true
103199	23518853515625	72008359375	10	true	1	true	6	true
103193	153556552734375	76990640625	10	true	1	true	13	true
103192	24480	690600078125	12	true	0	false	7	true
103190	41977421875	7350115625	8	true	0	false	22	true
103189	4287172265625	734282890625	10	true	0	false	18	true
103187	3992101171875	730989453125	9	true	1	true	9	true
103185	4193296875	751876875	7	true	0	false	15	true
103184	4164506640625	727731484375	12	true	0	false	12	true
103181	190578125	7449103125	13	true	1	true	7	true
103179	4085023828125	7240284375	8	true	0	false	16	true
103176	1919869140625	71251828125	10	true	0	false	8	true
103175	18731302734375	71977.5	12	true	1	true	8	true
103173	17750720703125	71621390625	16	true	0	false	7	true
103172	2033310546875	706429375	19	true	0	false	4	true
103168	4797700390625	680465546875	5	true	0	false	16	true
103167	4849875390625	673016953125	15	true	2	true	7	true
103166	48041	704270390625	4	true	0	false	19	true
103165	4739221875	692289765625	4	true	0	false	17	true
103161	4879730078125	686966640625	31	true	0	false	6	true
103158	49234234375	69217390625	54	true	0	false	8	true
103155	1868687890625	726940234375	17	true	0	false	4	true
103154	3575056640625	632466328125	15	true	1	true	8	true
103151	32302541015625	6459341015625	13	true	0	false	6	true
103150	27901484375	676476640625	12	true	0	false	6	true
103148	2279002734375	7124596875	15	true	1	true	4	true
103146	36287921875	6172740625	16	true	0	false	4	true
103145	3646014453125	6114771484375	12	true	0	false	10	true
103144	356185234375	624104140625	15	true	0	false	4	true
103140	4871270703125	628841640625	15	true	0	false	23	true
103139	4744176171875	6341205859375	14	true	1	true	15	true
103133	48301015625	6375364453125	14	true	0	false	9	true
103131	47415953125	6213005078125	8	true	0	false	10	true
103130	4549290234375	626629375	10	true	0	false	9	true
103128	46454140625	59140078125	20	true	0	false	7	true
103127	4740047265625	5918317578125	18	true	0	false	6	true
103125	471928203125	5991066015625	13	true	0	false	7	true
103123	476533359375	6082387109375	10	true	1	true	7	true
103122	2018517578125	781000703125	11	true	1	true	3	true
103121	1944022265625	78542375	15	true	1	true	9	true
103117	4693448828125	6098983203125	21	true	0	false	4	true
103116	4818509765625	61393453125	25	true	0	false	3	true
103109	1920100390625	70286328125	11	true	0	false	5	true
103108	302753828125	79163546875	10	true	0	false	14	true
103105	4603955859375	6097682421875	15	true	0	false	8	true
103104	4318352734375	755317578125	5	true	0	false	19	true
103103	4324210546875	74901859375	6	true	0	false	17	true
103101	4429628515625	742666953125	3	true	0	false	12	true
103099	3311064453125	780305859375	8	true	0	false	16	true
103096	116478046875	767652734375	7	true	0	false	7	true
103095	124952001953125	76886640625	8	true	1	true	15	true
103093	133742841796875	771121875	8	true	1	true	11	true
103091	4480934375	6870946875	11	true	0	false	8	true
103090	143691171875	761097578125	11	true	0	false	7	true
103089	136024892578125	756765078125	14	true	0	false	8	true
103088	102606396484375	7704715625	9	true	0	false	14	true
103087	9461150390625	772549921875	16	true	1	true	9	true
103079	10434521484375	758678203125	6	true	1	true	8	true
103078	1565423046875	715440703125	9	true	0	false	2	true
103077	1610478125	73055046875	8	true	2	true	7	true
103075	1719528125	745043359375	15	true	1	true	5	true
103072	15260798828125	746586875	22	true	0	false	8	true
103069	18058640625	73982765625	16	true	1	true	10	true
103066	4821770703125	71831921875	5	true	0	false	16	true
103063	485608046875	6557028125	7	true	1	true	10	true
103061	4478792578125	5927870703125	11	true	0	false	3	true
103060	390373671875	625494375	23	true	0	false	5	true
103059	38199421875	61380484375	12	true	0	false	8	true
103056	291844296875	662895390625	13	true	0	false	3	true
103055	29187998046875	653430078125	19	true	0	false	2	true
103052	1794882421875	693670546875	14	true	1	true	6	true
103051	18777142578125	69298.25	11	true	0	false	7	true
103047	31833896484375	71241234375	14	true	0	false	8	true
103046	3027546875	6492221484375	19	true	0	false	2	true
103045	30511828125	638376953125	12	true	1	true	3	true
103044	30766734375	6248844140625	21	true	1	true	4	true
103042	315571640625	6192426953125	11	true	0	false	3	true
103040	31772220703125	63385765625	18	true	0	false	22	true
103036	4342690625	656515078125	8	true	0	false	20	true
103033	26072310546875	71758640625	20	true	0	false	5	true
103031	3495924609375	64419875	14	true	0	false	5	true
103029	161758994140625	788595234375	16	true	0	false	6	true
103028	124791494140625	756956875	6	true	0	false	13	true
103027	118496826171875	747649375	8	true	0	false	6	true
103023	463129765625	6413526171875	16	true	0	false	6	true
103022	41315203125	765408671875	7	true	0	false	17	true
103021	4049319921875	7692990625	5	true	0	false	14	true
103019	400743046875	776308125	29	true	1	true	14	true
103015	40802890625	74555390625	6	true	1	true	15	true
103013	45513.25	73849515625	7	true	0	false	10	true
103011	4690910546875	6511565625	8	true	0	false	7	true
103010	2360551953125	699926484375	11	true	0	false	4	true
103007	3715705859375	781993125	7	true	1	true	12	true
103005	4211365625	71540.25	14	true	0	false	13	true
103003	34331390625	639058203125	6	true	0	false	6	true
103001	1137618359375	756257890625	16	true	0	false	2	true
102999	36396640625	6028619921875	13	true	0	false	4	true
102997	28618947265625	6366304296875	12	true	0	false	2	true
102995	4919862890625	69978	8	true	0	false	11	true
102994	130167021484375	717575390625	19	true	1	true	3	true
102993	132937626953125	724237734375	10	true	1	true	5	true
102992	122337900390625	720055546875	9	true	1	true	9	true
102990	137366162109375	734655078125	11	true	0	false	2	true
102987	144594921875	73737875	15	true	1	true	3	true
102986	143038818359375	708707265625	17	true	1	true	3	true
102983	13156947265625	7456371875	13	true	0	false	10	true
102982	151663876953125	704093046875	15	true	1	true	2	true
102980	36481140625	792434921875	8	true	0	false	12	true
102979	345205703125	79037734375	5	true	0	false	10	true
102976	11287888671875	729980859375	17	true	1	true	3	true
102975	106151982421875	730401328125	16	true	1	true	3	true
102971	110873984375	74704671875	17	true	3	true	3	true
102970	1231930078125	71031609375	14	true	0	false	7	true
102969	116552216796875	7110846875	15	true	2	true	5	true
102963	443511484375	6643553125	6	true	0	false	14	true
102961	124180419921875	700164296875	9	true	1	true	2	true
102960	20875564453125	67714359375	8	true	1	true	15	true
102959	20722326171875	67205875	18	true	1	true	3	true
102957	21223751953125	68829421875	19	true	1	true	2	true
102955	20485208984375	6640934375	18	true	0	false	2	true
102954	21528314453125	698680859375	20	true	1	true	11	true
102951	21392966796875	6517628515625	21	true	1	true	15	true
102949	193863515625	66449328125	12	true	0	false	2	true
102946	3439910546875	626089140625	18	true	1	true	2	true
102945	338237734375	6123580078125	15	true	1	true	2	true
102943	3481899609375	5987790234375	16	true	1	true	5	true
102939	1927011328125	64778875	9	true	0	false	3	true
102937	3977855078125	746810703125	5	true	0	false	18	true
102936	4928938671875	610668984375	14	true	0	false	6	true
102934	4584266796875	5762059765625	22	true	1	true	1	true
102933	4486458984375	5732098828125	21	true	0	false	4	true
102931	446177265625	5793379296875	15	true	1	true	5	true
102929	4493393359375	5669663671875	13	true	1	true	0	false
102928	4568890625	5659383984375	14	true	0	false	1	true
102924	12873541015625	7847315625	11	true	0	false	11	true
102923	1155796484375	77911.5	16	true	1	true	3	true
102922	1075298828125	787679609375	7	true	0	false	13	true
102921	109220234375	7941653125	9	true	1	true	5	true
102918	123667509765625	79331734375	9	true	1	true	12	true
102915	144885888671875	783308125	8	true	1	true	8	true
102912	26443716796875	6489862109375	19	true	0	false	3	true
102911	24897720703125	64472.5	15	true	0	false	2	true
102909	2751589453125	648878046875	19	true	0	false	3	true
102908	25102005859375	665721953125	17	true	0	false	2	true
102907	259904140625	669603203125	12	true	0	false	6	true
102906	25748712890625	677919375	15	true	0	false	5	true
102904	26536775390625	662696875	23	true	0	false	4	true
102901	2498255859375	65554734375	15	true	0	false	5	true
102900	2369098046875	680045703125	18	true	0	false	5	true
102899	24367404296875	673395078125	15	true	0	false	2	true
102897	26051857421875	6403117578125	10	true	0	false	5	true
102896	25767998046875	689238515625	15	true	0	false	5	true
102888	470043125	736851015625	30	true	1	true	13	true
102885	426869453125	5879698046875	16	true	0	false	7	true
102883	983366796875	718892734375	7	true	0	false	7	true
102882	3725814453125	5912096484375	7	true	0	false	11	true
102881	373718359375	597978359375	13	true	1	true	6	true
102879	3795451953125	6009387109375	13	true	1	true	3	true
102878	38869203125	595552578125	10	true	0	false	4	true
102875	401476015625	59140046875	11	true	0	false	4	true
102870	245231953125	6256624609375	14	true	0	false	3	true
102869	2564343359375	631051953125	11	true	0	false	9	true
102868	2361944140625	6248195703125	12	true	1	true	3	true
102867	23090515625	6418380078125	14	true	1	true	1	true
102865	492973984375	671688984375	3	true	1	true	9	true
102861	22630599609375	6520634765625	19	true	0	false	0	false
102858	374540625	611541328125	11	true	0	false	8	true
102856	23547623046875	664196171875	14	true	0	false	1	true
102853	2031672265625	6339977734375	13	true	0	false	2	true
102851	488802421875	5882903515625	9	true	1	true	5	true
102850	3609801171875	5873380859375	4	true	0	false	13	true
102849	3607614453125	5808241015625	17	true	0	false	5	true
102846	349261171875	615617734375	13	true	0	false	6	true
102844	450158203125	610608359375	11	true	0	false	8	true
102842	22420185546875	6343277734375	9	true	0	false	5	true
102839	135761279296875	692376015625	23	true	0	false	1	true
102838	16610373046875	6649546875	20	true	0	false	11	true
102837	1643203515625	665713125	19	true	0	false	8	true
102836	17081677734375	6621034375	10	true	0	false	2	true
102834	16681783203125	694692421875	12	true	1	true	2	true
102832	163450185546875	68123921875	12	true	1	true	2	true
102831	1721138671875	671595078125	14	true	1	true	3	true
102830	17842501953125	65061375	15	true	1	true	1	true
102829	18520001953125	6539198828125	18	true	0	false	3	true
102825	1749620703125	6858359375	7	true	0	false	6	true
102823	18387455078125	67658359375	12	true	0	false	8	true
102819	17056076171875	63728265625	19	true	0	false	1	true
102815	2748796484375	66520046875	14	true	0	false	7	true
102814	464522578125	6741778125	6	true	0	false	9	true
102813	453826796875	67937875	4	true	0	false	15	true
102810	480154140625	534383203125	15	true	0	false	12	true
102809	483285859375	5287242578125	15	true	0	false	8	true
102807	49361.5	5332651953125	25	true	0	false	4	true
102805	4231492578125	5801687109375	13	true	0	false	3	true
102804	4932455859375	54576578125	20	true	0	false	6	true
102803	4858999609375	5507989453125	17	true	0	false	7	true
102801	48189484375	5434141015625	11	true	0	false	5	true
102799	492246484375	5574537890625	9	true	0	false	16	true
102795	475117265625	5513169140625	7	true	0	false	12	true
102794	466138984375	5534488671875	12	true	0	false	5	true
102789	2722362109375	6330615625	11	true	3	true	0	false
102787	2226745703125	686936875	13	true	0	false	3	true
102786	710601171875	763533359375	4	true	0	false	24	true
102785	733444921875	766989140625	3	true	0	false	6	true
102783	745312060546875	771767421875	13	true	0	false	6	true
102779	19436119140625	660498984375	10	true	0	false	1	true
102778	153428173828125	66827671875	6	true	0	false	14	true
102777	15109703125	662275234375	15	true	0	false	5	true
102775	14010982421875	668205703125	12	true	0	false	5	true
102773	149538720703125	677569453125	18	true	1	true	5	true
102769	40901171875	779781796875	4	true	0	false	12	true
102767	20529671875	6519418359375	18	true	0	false	1	true
102766	80274580078125	707186640625	6	true	0	false	7	true
102765	9209177734375	71072671875	11	true	0	false	5	true
102761	89375908203125	75412359375	8	true	0	false	12	true
102759	174656015625	62114515625	11	true	0	false	1	true
102757	6520919921875	710661875	11	true	0	false	5	true
102756	4821654296875	5132083203125	9	true	0	false	9	true
102755	47147484375	5159709765625	11	true	1	true	9	true
102753	48073875	5017251171875	13	true	0	false	4	true
102751	4919444140625	4988028125	8	true	0	false	5	true
102750	4716811328125	50084875	17	true	0	false	2	true
102748	4541513671875	5221401953125	16	true	1	true	1	true
102747	4623576171875	526687421875	7	true	0	false	6	true
102742	156116005859375	6482990625	12	true	0	false	4	true
102740	10873494140625	666790625	15	true	0	false	5	true
102739	120130576171875	668598359375	21	true	0	false	6	true
102737	97108681640625	678763984375	18	true	0	false	2	true
102735	13189576171875	65979890625	16	true	0	false	4	true
102734	10160197265625	697457265625	13	true	0	false	7	true
102733	119000224609375	68957265625	14	true	0	false	3	true
102731	134436923828125	678705078125	16	true	0	false	6	true
102730	87307333984375	6818334375	11	true	2	true	6	true
102725	118534560546875	657904921875	13	true	1	true	1	true
102721	4581186328125	664196015625	8	true	3	true	6	true
102719	477310703125	4857933203125	10	true	0	false	1	true
102717	380426484375	792159921875	3	true	0	false	10	true
102716	31163333984375	5978664453125	11	true	2	true	1	true
102715	3008855859375	6057830859375	18	true	1	true	3	true
102713	29354630859375	62324703125	14	true	0	false	3	true
102710	218210703125	618908671875	17	true	0	false	3	true
102708	9579623046875	783348125	7	true	2	true	12	true
102706	423649375	56925953125	23	true	1	true	12	true
102705	41663296875	57527421875	14	true	0	false	0	false
102702	729033251953125	690338359375	11	true	1	true	8	true
102701	780937353515625	683250078125	11	true	0	false	9	true
102700	68230712890625	673802421875	5	true	2	true	7	true
102699	62911162109375	6855171875	11	true	0	false	2	true
102697	81694580078125	69576859375	19	true	1	true	7	true
102693	449651796875	652397734375	8	true	0	false	8	true
102692	59737275390625	662663671875	14	true	1	true	0	false
102688	41194828125	5848785546875	12	true	0	false	2	true
102686	4935459375	569256484375	9	true	0	false	7	true
102685	4798405078125	574077578125	11	true	0	false	2	true
102682	22184087890625	66640421875	15	true	1	true	1	true
102680	1902298046875	6138799609375	25	true	0	false	4	true
102679	188733515625	6022329296875	15	true	0	false	3	true
102677	17558591796875	60650734375	16	true	0	false	1	true
102673	1665980078125	71221171875	8	true	0	false	8	true
102671	4129654296875	5632670703125	10	true	0	false	6	true
102670	2648283984375	59923578125	33	true	0	false	3	true
102669	26594865234375	601333671875	26	true	0	false	4	true
102667	9536185546875	728918984375	15	true	0	false	5	true
102665	2712134765625	606219609375	16	true	0	false	3	true
102663	278901171875	610928828125	18	true	0	false	1	true
102662	27436291015625	62030125	18	true	0	false	2	true
102661	2678240234375	6158168359375	17	true	0	false	1	true
102660	2372821875	6086991015625	33	true	0	false	3	true
102659	232215546875	60098078125	13	true	0	false	2	true
102657	255600078125	613620625	13	true	0	false	5	true
102655	2400438671875	602211015625	12	true	0	false	1	true
102651	27884728515625	597263203125	13	true	0	false	1	true
102647	28165.75	621083515625	17	true	0	false	0	false
102644	142458115234375	637262578125	10	true	0	false	3	true
102643	134092578125	646191953125	15	true	1	true	2	true
102642	125004140625	649571953125	17	true	0	false	2	true
102639	144368134765625	6254773828125	19	true	0	false	4	true
102636	8614591796875	743879375	10	true	1	true	2	true
102635	90543115234375	744035859375	10	true	1	true	6	true
102634	53203486328125	719190078125	14	true	1	true	6	true
102633	5771197265625	7275428125	13	true	0	false	6	true
102632	620800732421875	73555796875	9	true	0	false	4	true
102630	52348046875	702581484375	9	true	0	false	4	true
102628	76218583984375	725295625	8	true	0	false	7	true
102627	76374052734375	734694765625	12	true	3	true	5	true
102617	1969908984375	68282890625	10	true	1	true	3	true
102615	32703275390625	5923744140625	7	true	0	false	11	true
102613	4030367578125	582280234375	9	true	0	false	7	true
102612	24163986328125	58540140625	11	true	0	false	1	true
102609	3351342578125	58516890625	12	true	1	true	3	true
102608	613040234375	6521879296875	16	true	0	false	4	true
102607	53485869140625	656728046875	13	true	2	true	2	true
102604	9558615234375	658763984375	11	true	2	true	6	true
102603	82170986328125	66195640625	17	true	0	false	2	true
102601	860656640625	6456670703125	17	true	0	false	4	true
102597	29299427734375	5934693359375	14	true	0	false	0	false
102594	4055774609375	5726116796875	13	true	0	false	7	true
102593	40058125	5676535546875	16	true	0	false	2	true
102592	386721875	5721608984375	12	true	0	false	3	true
102591	3867358203125	56075828125	14	true	0	false	16	true
102588	372059453125	57584859375	14	true	0	false	4	true
102585	37334609375	5671665234375	14	true	0	false	2	true
102583	400272890625	5520095703125	11	true	0	false	2	true
102579	378618046875	5502005078125	11	true	0	false	5	true
102578	27929861328125	5880946484375	10	true	0	false	3	true
102576	596551953125	627956640625	11	true	0	false	1	true
102575	630050146484375	6364755078125	26	true	0	false	1	true
102573	577516552734375	765571875	7	true	0	false	2	true
102569	39053171875	5845126953125	10	true	0	false	5	true
102568	34125765625	57287328125	13	true	0	false	1	true
102567	3483717578125	574754296875	17	true	0	false	2	true
102565	3405851953125	5587570703125	18	true	0	false	3	true
102563	361452109375	56762265625	7	true	0	false	6	true
102559	163916171875	6151656640625	12	true	1	true	3	true
102557	4333192578125	573976015625	21	true	0	false	3	true
102555	2566743359375	5853560546875	15	true	0	false	2	true
102554	3783977734375	5410701171875	14	true	0	false	1	true
102552	646723046875	748959375	10	true	0	false	5	true
102551	621987158203125	75715734375	8	true	0	false	9	true
102550	488360546875	754234609375	5	true	1	true	4	true
102545	21311056640625	604558203125	13	true	0	false	2	true
102543	398733203125	787749765625	5	true	0	false	10	true
102542	350147802734375	706874765625	14	true	1	true	1	true
102541	3554214599609370	703963046875	7	true	1	true	7	true
102540	448470849609375	7123971875	13	true	0	false	5	true
102538	3151452392578120	697727734375	8	true	0	false	8	true
102536	3455929443359370	66923078125	9	true	0	false	3	true
102535	26067255859375	67236421875	7	true	3	true	7	true
102533	3907487548828120	69137796875	10	true	0	false	4	true
102532	1.64702e+16	696876015625	11	true	1	true	4	true
102531	1171348388671870	693451015625	9	true	0	false	2	true
102527	502430615234375	682631953125	11	true	1	true	4	true
102524	171478662109375	6495955078125	6	true	0	false	12	true
102523	1084900634765620	650836953125	14	true	0	false	4	true
102517	4028251171875	5376019921875	10	true	0	false	3	true
102516	4383321484375	54321140625	14	true	0	false	2	true
102515	4237903515625	5455244140625	10	true	0	false	3	true
102514	4935246484375	4806738671875	12	true	0	false	1	true
102512	4331208203125	53034265625	8	true	0	false	3	true
102511	44090890625	528903828125	5	true	0	false	10	true
102506	427884453125	51639640625	9	true	0	false	6	true
102505	42245140625	5224875390625	10	true	0	false	6	true
102502	462679296875	6372469140625	6	true	1	true	1	true
102499	458645546875	4953451953125	12	true	0	false	3	true
102497	120832314453125	638581953125	14	true	0	false	1	true
102496	47043921875	4622936328125	8	true	0	false	6	true
102495	4775950390625	470457578125	7	true	0	false	3	true
102491	20490794921875	5879253125	6	true	1	true	0	false
102488	1.61722e+16	73194078125	6	true	0	false	6	true
102487	1.74872e+16	74774921875	6	true	1	true	9	true
102486	3424146728515620	7435228125	26	true	1	true	7	true
102485	329630810546875	742950859375	25	true	1	true	8	true
102484	1.03192e+16	704083046875	7	true	1	true	8	true
102483	1505979736328120	715096875	8	true	1	true	9	true
102479	251691845703125	743563203125	13	true	1	true	6	true
102473	390635546875	728746171875	4	true	0	false	3	true
102470	1118141845703120	6688634375	11	true	0	false	7	true
102468	21816806640625	58240453125	16	true	0	false	1	true
102465	4948948828125	72110546875	2	true	1	true	13	true
102464	183450234375	5707930078125	7	true	0	false	3	true
102463	18782529296875	583083125	15	true	0	false	4	true
102460	2060915771484370	6255021875	15	true	0	false	2	true
102459	2394970703125	6177748828125	14	true	0	false	1	true
102457	2458520751953120	6360828125	7	true	0	false	1	true
102455	9301975708007810	6421567578125	34	true	0	false	0	false
102452	13127775390625	5864009375	14	true	1	true	0	false
102451	1372109765625	5892430078125	8	true	0	false	2	true
102449	13641318359375	569754921875	11	true	0	false	3	true
102447	148699384765625	600288125	16	true	0	false	2	true
102446	122540205078125	6047120703125	11	true	0	false	1	true
102445	129856845703125	6140009375	9	true	0	false	1	true
102443	124856923828125	5757494140625	8	true	0	false	6	true
102442	10941453125	6004609375	11	true	0	false	2	true
102440	623479833984375	7879246875	6	true	0	false	5	true
102439	736881494140625	783243515625	6	true	0	false	14	true
102438	130339658203125	629989296875	9	true	0	false	2	true
102434	43227333984375	7811140625	9	true	1	true	9	true
102433	336065087890625	78476890625	10	true	0	false	3	true
102426	110340107421875	6216907421875	6	true	1	true	1	true
102421	941017578125	63528484375	8	true	0	false	3	true
102419	15833376953125	5974787890625	5	true	0	false	13	true
102417	2638015625	602563125	7	true	0	false	2	true
102416	3589807421875	557874140625	11	true	0	false	3	true
102415	3506856640625	56507.75	14	true	0	false	0	false
102411	652791748046875	61522765625	8	true	0	false	3	true
102410	1647303515625	55558.75	11	true	0	false	11	true
102409	160573486328125	55064109375	12	true	0	false	0	false
102407	168204140625	5622266015625	13	true	0	false	1	true
102403	156508671875	6250165234375	13	true	0	false	3	true
102401	112578154296875	577192109375	13	true	1	true	2	true
102400	3478801171875	543772734375	11	true	0	false	5	true
102399	35709375	54635296875	17	true	0	false	1	true
102395	4929187109375	729831171875	0	false	0	false	22	true
102394	16264794921875	5948559765625	7	true	0	false	5	true
102391	126455966796875	5449860546875	9	true	0	false	0	false
102389	26533146484375	5813476171875	11	true	0	false	1	true
102387	2556095703125	76562125	1	true	0	false	6	true
102386	32653521484375	548523203125	11	true	0	false	1	true
102385	3347434765625	549942265625	15	true	0	false	0	false
102384	3204588671875	557109140625	10	true	0	false	0	false
102382	3229101171875	56954203125	12	true	0	false	1	true
102377	7540283203125	61067828125	16	true	0	false	2	true
102376	395191484375	511289765625	8	true	0	false	0	false
102375	3961679296875	5193601171875	16	true	0	false	1	true
102374	806868505859375	569918203125	7	true	0	false	14	true
102373	8301296875	5682396875	6	true	0	false	8	true
102371	84016044921875	5606871484375	17	true	0	false	1	true
102369	718061083984375	5902409765625	10	true	0	false	3	true
102367	3842639453125	4948071875	10	true	0	false	1	true
102363	660785693359375	56154.75	6	true	0	false	2	true
102359	4775394140625	4516996484375	7	true	0	false	1	true
102358	4475046484375	5413094140625	13	true	0	false	1	true
102356	3809524609375	5217673828125	7	true	0	false	1	true
102353	118254697265625	5563838671875	9	true	0	false	0	false
102351	20201322265625	57215109375	11	true	0	false	1	true
102349	3869656640625	481765546875	11	true	0	false	2	true
102347	16895068359375	5820746875	10	true	1	true	3	true
102345	4382766015625	5033466015625	9	true	0	false	5	true
102343	4020696484375	483480546875	12	true	0	false	4	true
102342	4304780078125	4580728125	14	true	0	false	1	true
102341	44093953125	454707265625	11	true	0	false	0	false
102340	428609609375	479875078125	18	true	0	false	5	true
102339	4430121484375	4782611328125	14	true	0	false	1	true
102338	4220590234375	4614523828125	14	true	0	false	0	false
102336	4561398828125	464663203125	6	true	0	false	2	true
102335	45523625	4779109375	11	true	0	false	3	true
102333	4417370703125	48785703125	5	true	0	false	22	true
102331	4101678515625	4744176953125	4	true	0	false	1	true
102327	4134941796875	489948359375	7	true	0	false	1	true
102326	425079296875	439022734375	13	true	1	true	2	true
102319	4376154296875	774741171875	23	true	0	false	7	true
102317	11848236328125	56671515625	12	true	0	false	1	true
102315	384769287109375	76902984375	6	true	0	false	5	true
102314	35267890625	5301296484375	12	true	0	false	1	true
102313	3559344921875	5189821484375	6	true	0	false	3	true
102310	24366380859375	5464983203125	11	true	1	true	0	false
102309	2314165234375	5413624609375	10	true	0	false	7	true
102307	2274760546875	5534586328125	14	true	0	false	0	false
102304	90041318359375	6157443359375	11	true	0	false	2	true
102303	96720078125	6113761328125	16	true	1	true	0	false
102299	2.88124e+16	7348728125	6	true	0	false	1	true
102298	14995	554467109375	12	true	0	false	1	true
102297	14724083984375	5471278125	9	true	4	true	3	true
102294	397808203125	6144038671875	10	true	0	false	4	true
102292	2808414453125	560157421875	12	true	0	false	3	true
102290	30188876953125	5681543359375	8	true	0	false	9	true
102289	29824603515625	583416953125	8	true	0	false	4	true
102286	3222498046875	5118122265625	11	true	0	false	1	true
102285	3241964453125	5262875390625	13	true	1	true	2	true
102281	21259212890625	5474997265625	12	true	1	true	1	true
102279	2977026953125	5278959375	9	true	0	false	1	true
102278	272834765625	54860703125	9	true	1	true	2	true
102276	2767485546875	5245082421875	11	true	0	false	5	true
102275	28499560546875	5146231640625	11	true	0	false	4	true
102272	3893818359375	4589286328125	15	true	0	false	1	true
102271	380687734375	453838046875	15	true	0	false	1	true
102268	10623900390625	5656419140625	14	true	0	false	0	false
102265	28933146484375	5716470703125	12	true	0	false	3	true
102264	4239190625	503926484375	11	true	0	false	1	true
102262	4382146875	791960390625	2	true	0	false	22	true
102261	4476771484375	7852596875	25	true	1	true	2	true
102258	10869130859375	5773840625	8	true	0	false	2	true
102257	238544482421875	5711787890625	10	true	0	false	2	true
102253	4819043359375	4413924609375	4	true	0	false	19	true
102251	9931232421875	547820390625	8	true	0	false	5	true
102250	404872734375	4570817578125	10	true	0	false	0	false
102249	3999366015625	44977234375	12	true	0	false	0	false
102245	2530639453125	5516407421875	8	true	0	false	9	true
102243	3725013671875	4641658984375	10	true	0	false	1	true
102241	20435748046875	5578926953125	7	true	0	false	0	false
102239	3024132421875	49926390625	27	true	1	true	4	true
102238	1993666796875	5374958203125	9	true	0	false	2	true
102236	7097099609375	778035859375	6	true	2	true	8	true
102235	6192770385742180	77122984375	9	true	0	false	2	true
102228	32548478515625	4710838671875	8	true	1	true	0	false
102227	338859375	459131015625	6	true	0	false	1	true
102225	35268765625	452017890625	10	true	0	false	0	false
102223	313097109375	48657546875	5	true	0	false	0	false
102220	13496826171875	5245290625	6	true	0	false	16	true
102219	1273255859375	5191165234375	5	true	0	false	0	false
102217	3763648046875	4334658984375	4	true	0	false	8	true
102214	35061765625	4992285546875	10	true	0	false	1	true
102211	1804394140625	544925234375	5	true	0	false	3	true
102209	2661191015625	511735546875	7	true	0	false	0	false
102208	24197228515625	5051417578125	5	true	0	false	0	false
102207	24419513671875	5123499609375	10	true	0	false	1	true
102206	25496587890625	5241968359375	8	true	0	false	1	true
102202	2856956640625	50038796875	6	true	0	false	3	true
102201	27487044921875	4922107421875	10	true	0	false	0	false
102198	3.32701e+16	5144613671875	5	true	0	false	1	true
102197	1112412841796870	5137617578125	7	true	0	false	1	true
102195	2614986083984370	50771.5	12	true	0	false	0	false
102194	20472529296875	5562553515625	6	true	0	false	9	true
102193	1.29826e+16	5425496875	6	true	1	true	1	true
102189	262978076171875	524321640625	12	true	0	false	1	true
102187	4058216796875	5719735546875	10	true	0	false	2	true
102184	454952109375	769655390625	34	true	0	false	14	true
102183	456408671875	76777421875	32	true	0	false	11	true
102182	22496826171875	5222691796875	7	true	0	false	5	true
102177	816141845703125	538187578125	7	true	0	false	2	true
102175	246696923828125	790226328125	2	true	1	true	8	true
102174	97211689453125	5070318359375	10	true	0	false	1	true
102171	3920043359375	4260323046875	7	true	0	false	1	true
102170	3585405078125	48018890625	12	true	0	false	2	true
102168	72559677734375	5163123046875	6	true	0	false	13	true
102167	7235177734375	5232868359375	5	true	0	false	10	true
102166	635448779296875	5240340625	7	true	0	false	0	false
102165	58498583984375	521306015625	5	true	0	false	12	true
102161	60757919921875	511770546875	4	true	0	false	7	true
102157	28292880859375	4864883984375	21	true	0	false	0	false
102155	30188791015625	4655806640625	7	true	0	false	3	true
102153	233118046875	4912080859375	6	true	0	false	4	true
102152	1722244921875	519122734375	8	true	0	false	3	true
102151	159933818359375	5119741796875	4	true	0	false	3	true
102149	28534974609375	4532623828125	8	true	0	false	0	false
102148	166552265625	534834296875	8	true	0	false	0	false
102145	1188915234375	5043681640625	11	true	0	false	0	false
102141	4.69859e+16	5517618359375	7	true	0	false	6	true
102140	4501.25	4939874609375	7	true	0	false	1	true
102139	56411396484375	4884690625	10	true	0	false	4	true
102135	12626314453125	4938414453125	9	true	0	false	1	true
102133	446492265625	432524765625	8	true	0	false	0	false
102132	13395779296875	482089453125	3	true	0	false	6	true
102131	146926875	4698169140625	5	true	0	false	1	true
102129	3966572021484370	54011921875	11	true	0	false	17	true
102128	4713105859375	3960222265625	7	true	0	false	6	true
102127	46577015625	3764347265625	9	true	0	false	1	true
102123	4879805078125	38053765625	6	true	0	false	3	true
102122	4588696484375	42398.25	11	true	0	false	0	false
102121	4580410546875	421944140625	12	true	0	false	1	true
102120	4870796875	4076708984375	4	true	0	false	1	true
102117	4685528125	4117971484375	5	true	0	false	1	true
102115	439215859375	413110625	12	true	0	false	0	false
102114	15785033203125	4787896484375	9	true	0	false	0	false
102112	44625.25	3954118359375	8	true	0	false	1	true
102109	458214375	3459446484375	4	true	0	false	13	true
102105	1856079296875	521682265625	12	true	0	false	0	false
102102	22659943359375	466574921875	10	true	0	false	4	true
102098	4429203125	3629187890625	3	true	0	false	7	true
102097	443782109375	375313125	12	true	0	false	0	false
102096	428720078125	345186640625	8	true	0	false	11	true
102091	719839208984375	479223515625	4	true	0	false	4	true
102090	3256673046875	4389031640625	8	true	0	false	1	true
102089	3208295703125	424459296875	10	true	0	false	0	false
102087	31236119140625	43846546875	9	true	0	false	7	true
102084	4182865234375	3890305078125	6	true	0	false	2	true
102083	433517890625	4007941015625	20	true	1	true	2	true
102080	26138505859375	4627055859375	7	true	0	false	0	false
102079	247414609375	4606278515625	7	true	0	false	13	true
102077	27263255859375	4686492578125	5	true	0	false	1	true
102069	40679421875	410684296875	4	true	0	false	0	false
102067	1039907421875	4804684375	9	true	0	false	2	true
102065	213152294921875	4850333203125	12	true	0	false	2	true
102063	5762833251953120	48684.75	6	true	0	false	1	true
102062	4703927734375	327983828125	9	true	1	true	0	false
102061	4843998828125	3520168359375	2	true	0	false	2	true
102050	1645934765625	46708125	4	true	0	false	1	true
102043	418780625	3642568359375	7	true	0	false	0	false
102042	29710234375	4094187109375	10	true	0	false	0	false
102041	305801796875	4135737890625	51	true	1	true	24	true
102035	49400015625	4273675390625	7	true	0	false	1	true
102033	114457431640625	456549453125	6	true	0	false	0	false
102032	1681317578125	497378671875	10	true	0	false	13	true
102031	17265568359375	50004828125	1	true	0	false	6	true
102030	1915566015625	4727378515625	7	true	0	false	0	false
102029	19095734375	465652578125	11	true	0	false	2	true
102027	1807153515625	5037820703125	11	true	1	true	0	false
102025	19574767578125	477686796875	5	true	0	false	0	false
102024	18265595703125	4930234375	6	true	0	false	3	true
102021	15347130859375	4933205078125	9	true	0	false	0	false
102019	19211421875	508825703125	4	true	0	false	1	true
102018	19683009765625	4547319921875	4	true	0	false	0	false
102012	49786640625	4375765625	6	true	0	false	0	false
102011	591833837890625	4302038671875	17	true	0	false	1	true
102010	3741023681640620	4392340625	10	true	1	true	1	true
102001	3570778125	4267578125	4	true	0	false	0	false
102000	380650703125	396987109375	3	true	0	false	0	false
101999	359002890625	3941771484375	7	true	0	false	0	false
101996	15399375	425633046875	3	true	0	false	0	false
101995	1660206640625	445184609375	5	true	0	false	1	true
101991	31739158203125	3984505078125	5	true	0	false	4	true
101988	3361698046875	3792055078125	5	true	0	false	0	false
101987	344275703125	3972403125	2	true	0	false	9	true
101983	800294384765625	4498742578125	0	false	0	false	1	true
101982	18390388671875	4337017578125	2	true	0	false	8	true
101981	1966982421875	4311563671875	11	true	0	false	0	false
101979	18933666015625	4206409765625	2	true	0	false	14	true
101978	374753671875	3568141015625	6	true	1	true	1	true
101974	4887310546875	321690078125	3	true	0	false	1	true
101973	4830019140625	29982625	4	true	0	false	0	false
101972	467171015625	31007091796875	6	true	0	false	1	true
101970	446098671875	311051015625	53	true	2	true	36	true
101967	448718203125	32240615234375	8	true	0	false	0	false
101963	3539531640625	378659609375	3	true	0	false	9	true
101962	1206055859375	42534.25	6	true	0	false	0	false
101961	114454599609375	410737109375	8	true	0	false	0	false
101959	123292431640625	43956953125	8	true	0	false	1	true
101955	99044599609375	416885703125	20	true	1	true	0	false
101953	3987709765625	3651549609375	8	true	0	false	0	false
101952	31995494140625	360620234375	6	true	0	false	0	false
101949	3471999609375	36402.75	4	true	0	false	0	false
101948	397084609375	3471205859375	7	true	0	false	0	false
101946	489123046875	2619722265625	3	true	0	false	18	true
101945	4923946484375	28123681640625	7	true	0	false	0	false
101941	4315264453125	31994958984375	1	true	0	false	0	false
101940	1.70526e+16	4305033984375	5	true	0	false	0	false
101939	2239641845703120	415449921875	10	true	2	true	4	true
101937	4262184765625	2731363671875	3	true	0	false	10	true
101933	2989600390625	3860331640625	6	true	0	false	0	false
101932	234077783203125	373370625	3	true	0	false	2	true
101931	1.56491e+16	390369375	4	true	0	false	13	true
101930	2176961328125	4065086328125	9	true	0	false	2	true
101929	21544763671875	415643828125	3	true	0	false	5	true
101926	22668916015625	4122827734375	5	true	0	false	0	false
101924	2571933984375	411848671875	7	true	0	false	1	true
101920	3512247314453120	397131640625	2	true	0	false	6	true
101919	468579248046875	400379375	9	true	1	true	0	false
101916	4131205859375	29901267578125	2	true	0	false	0	false
101911	3843019921875	32117583984375	5	true	0	false	0	false
101909	4049873046875	333598671875	6	true	0	false	1	true
101907	450076904296875	3748570703125	1	true	0	false	0	false
101905	26374423828125	3849554296875	3	true	1	true	1	true
101903	102305283203125	3931583984375	8	true	0	false	0	false
101902	4766090234375	24194890625	5	true	0	false	16	true
101901	4724396484375	25349375	6	true	0	false	1	true
101898	22045712890625	3728093359375	5	true	0	false	0	false
101895	475256875	2228997265625	5	true	0	false	1	true
101894	1443271240234370	3430630078125	5	true	0	false	1	true
101893	5690501708984370	343730703125	3	true	0	false	1	true
101891	9564992065429680	3334095703125	3	true	1	true	4	true
101889	122922607421875	3557153125	6	true	0	false	0	false
101885	8710892578125	38430921875	4	true	0	false	0	false
101883	132851357421875	382811015625	3	true	0	false	0	false
101882	1660058984375	3887548828125	9	true	0	false	0	false
101881	17983333984375	366334453125	6	true	1	true	5	true
101880	3933484375	312372578125	0	false	0	false	12	true
101879	329216064453125	3026530859375	1	true	0	false	10	true
101877	204999072265625	31124818359375	2	true	0	false	7	true
101872	3232705859375	3110376171875	18	true	0	false	0	false
101871	3402062890625	331899453125	4	true	0	false	13	true
101869	30024380859375	3364083984375	5	true	0	false	0	false
101866	4561662109375	23425560546875	17	true	1	true	0	false
101864	21304197265625	35173921875	6	true	0	false	3	true
101863	23143.25	34458265625	8	true	0	false	0	false
101861	23866041015625	3301953125	10	true	0	false	0	false
101860	193187734375	351979609375	3	true	0	false	1	true
101857	1716358984375	3295165625	2	true	0	false	11	true
101855	1586785546875	362302265625	11	true	0	false	0	false
101851	4380868359375	25081.25	5	true	0	false	0	false
101850	2449986572265620	2857516015625	5	true	0	false	0	false
101849	35955244140625	28044126953125	8	true	0	false	0	false
101846	726014404296875	3373540234375	2	true	0	false	11	true
101845	81141865234375	34511.5	18	true	0	false	0	false
101844	9137771484375	333222421875	3	true	0	false	2	true
101842	13959880859375	339319765625	2	true	0	false	8	true
101841	146624443359375	32628224609375	5	true	1	true	3	true
101839	1002594921875	3626380078125	7	true	0	false	0	false
101838	117764111328125	3492534375	3	true	0	false	0	false
101832	20497845703125	2903839453125	5	true	0	false	2	true
101831	19138765625	29855064453125	21	true	0	false	0	false
101829	20609826171875	32149265625	3	true	0	false	0	false
101827	17844556640625	28710568359375	11	true	0	false	12	true
101823	95984404296875	30598955078125	5	true	0	false	0	false
101820	3403541796875	2955084765625	6	true	0	false	0	false
101819	35672328125	29131123046875	1	true	0	false	2	true
101818	376665234375	2688060546875	3	true	0	false	0	false
101814	2734605078125	3452569921875	1	true	0	false	4	true
101813	27360091796875	3272726953125	2	true	0	false	7	true
101809	28569134765625	30310935546875	3	true	0	false	9	true
101808	40481015625	3377654296875	5	true	0	false	0	false
101805	588573974609375	30865228515625	7	true	0	false	0	false
101804	2617369140625	2716962890625	1	true	0	false	0	false
101802	45675125	2105534375	3	true	0	false	3	true
101801	4357931640625	2032126171875	4	true	1	true	0	false
101800	4074628515625	23091537109375	12	true	13	true	1	true
101799	407958671875	23177134765625	12	true	15	true	1	true
101795	422023046875	21568583984375	10	true	0	false	0	false
101791	4498830871582030	24908755859375	2	true	12	true	0	false
101790	321823125	2540681640625	1	true	0	false	7	true
101789	314712734375	2564435546875	2	true	0	false	9	true
101787	345540078125	26207580078125	3	true	0	false	16	true
101784	37950296875	22363984375	2	true	0	false	7	true
101778	3574019921875	22121958984375	1	true	0	false	0	false
101777	371264921875	2024648828125	0	false	0	false	15	true
101773	3322319140625	23874525390625	2	true	0	false	0	false
101772	3119539453125	22043.25	4	true	0	false	0	false
101771	3315292578125	2105094140625	0	false	20	true	1	true
101768	2242976953125	27082951171875	1	true	0	false	0	false
101767	204514921875	25999541015625	7	true	0	false	3	true
101764	30167681640625	19572212890625	2	true	0	false	0	false
101763	2988676171875	173921015625	2	true	7	true	0	false
101759	4712903125	793879609375	0	false	0	false	31	true
101758	93568388671875	25556955078125	1	true	0	false	1	true
101757	102541083984375	29117390625	5	true	0	false	0	false
101756	133259619140625	2915583203125	4	true	0	false	10	true
101753	710707958984375	2791246875	5	true	0	false	5	true
101749	15730732421875	25580640625	2	true	0	false	0	false
101748	27582736328125	21605091796875	0	false	10	true	0	false
101747	2948603125	24108294921875	0	false	0	false	2	true
101739	4740559765625	17039185546875	6	true	0	false	0	false
101736	28188798828125	228622265625	7	true	0	false	0	false
101735	5924329833984370	22416244140625	1	true	0	false	11	true
101734	1.91221e+16	20843306640625	5	true	0	false	0	false
101729	3622971875	1697161328125	2	true	0	false	0	false
101728	117658466796875	18629265625	10	true	1	true	0	false
101727	118884814453125	20060658203125	2	true	0	false	1	true
101723	9957587890625	18647646484375	0	false	0	false	6	true
101721	12254591796875	16815244140625	7	true	1	true	23	true
101720	1723432421875	18942953125	8	true	0	false	1	true
101719	1957341796875	193079765625	4	true	0	false	0	false
101713	24711193359375	17156845703125	4	true	0	false	4	true
101711	9671193237304680	16727248046875	1	true	0	false	12	true
101709	26852298828125	17093998046875	1	true	0	false	5	true
101708	42595765625	122218583984375	6	true	0	false	0	false
101707	4361002734375	12868701171875	4	true	0	false	0	false
101706	4307638671875	11005685546875	1	true	0	false	6	true
101703	4265909375	145674736328125	2	true	0	false	0	false
101701	3879242578125	153931376953125	2	true	1	true	0	false
101697	67319560546875	1695915234375	20	true	0	false	0	false
101695	16766513671875	1517241796875	1	true	0	false	0	false
101694	3799714453125	12724396484375	0	false	1	true	12	true
101693	38690703125	1167876953125	7	true	0	false	0	false
101692	33015609375	138338525390625	1	true	0	false	0	false
101691	34360578125	11029.5	3	true	0	false	0	false
101686	2851651953125	64794248046875	0	false	0	false	10	true
101685	3062212890625	678159619140625	15	true	1	true	0	false
101683	31684578125	95308828125	3	true	0	false	12	true
101679	1.88166e+16	130383876953125	4	true	0	false	3	true
101677	2381616796875	13638900390625	6	true	0	false	0	false
101676	198204140625	107296826171875	8	true	0	false	3	true
101675	19910697265625	12850654296875	7	true	0	false	0	false
101671	2619236328125	103418017578125	1	true	0	false	3	true
101669	24150609375	699300439453125	4	true	1	true	0	false
101667	2073626171875	52168466796875	8	true	1	true	0	false
101665	116223251953125	1353450390625	0	false	0	false	1	true
101663	471573125	741809765625	0	false	0	false	12	true
101662	4674301171875	4671357421875	0	false	0	false	8	true
101661	4679878125	2973592529296870	1	true	0	false	9	true
101660	431706953125	32231533203125	15	true	0	false	0	false
101655	121726630859375	10289431640625	1	true	0	false	0	false
101653	56963125	604810888671875	4	true	0	false	0	false
101649	2048057421875	5279486694335930	37	true	0	false	0	false
101647	6211101684570310	591568359375	11	true	1	true	5	true
101646	22798359375	1.52489e+16	0	false	0	false	11	true
101641	1.54278e+16	19514306640625	15	true	0	false	0	false
101639	4016023046875	1.21287e+16	12	true	0	false	0	false
