# Supplementary material for: A Novel Liquid Biopsy Method Based on Specific Combinations of Vesicular Markers Allows Us to Discriminate Prostate Cancer from Hyperplasia
Source: Cells. 2024 Jul 31;13(15):1286. doi: 10.3390/cells13151286 (PMC11311686; doi:10.3390/cells13151286)
Supplement: Supplementary file 1 [file cells-13-01286-s001.zip › Dataset S1-Raw data CODI BiliGeCT Prostata/Raw data CODI BiliGeCT Prostata/130223_ErbB3_ALK_PR20-03__counting_scatter.xlsx]

## Sheet: 130223_ErbB3_ALK_PR20-03__count
counting parameters
radius (nm)	300
bin width (nm)	20
locs in bin threshold	1
active channels
channel name	channel reference	min	max
Channel 0	ch0	1	10000000
Channel 1	ch1	1	10000000
Channel 2	ch2	1	10000000
clusters are positive for a channel if their counts fall within min (inclusive) and max (exclusive) for that channel
	population phenotypes	number of clusters
triple positive	Channel 0, Channel 1, Channel 2	282
double positive	Channel 0, Channel 1	21
double positive	Channel 0, Channel 2	765
double positive	Channel 1, Channel 2	1
single positive	Channel 0	120
single positive	Channel 1	1
single positive	Channel 2	16
	total positive clusters	1206
6 clusters were negative for every channel
all positive clusters are listed here
columns show counts and positivity for channels with thresholds switched on
to see the full data including negative clusters please export a csv from the counting histogram rather than the counting scatter plot
cluster id	centroid x (nm)	centroid y (nm)	count for Channel 0	positive for Channel 0	count for Channel 1	positive for Channel 1	count for Channel 2	positive for Channel 2
124314	255215859375	77946234375	18	true	1	true	23	true
124313	25053501953125	77993328125	19	true	0	false	11	true
124311	25509376953125	78768609375	10	true	0	false	28	true
124310	24503615234375	78013328125	11	true	1	true	25	true
124308	28169822265625	75395875	18	true	0	false	16	true
124307	27544611328125	752414296875	16	true	0	false	17	true
124306	30966962890625	7705365625	14	true	2	true	23	true
124305	31683794921875	762220859375	15	true	0	false	16	true
124304	30730361328125	76144875	19	true	1	true	20	true
124302	23917044921875	75300359375	16	true	1	true	14	true
124301	24074568359375	759079765625	26	true	0	false	7	true
124300	24554181640625	760599296875	14	true	2	true	11	true
124298	26755970703125	7672309375	13	true	0	false	16	true
124297	2650596875	75892640625	19	true	2	true	15	true
124294	23734798828125	773976328125	20	true	3	true	13	true
124291	24709150390625	76642421875	16	true	1	true	10	true
124289	313653046875	757227734375	14	true	1	true	12	true
124286	29046115234375	7552371875	22	true	0	false	19	true
124285	2879346484375	754356796875	31	true	0	false	11	true
124283	2884798046875	751748046875	27	true	0	false	8	true
124282	23712615234375	76553609375	17	true	0	false	15	true
124280	21707875	770771171875	10	true	1	true	18	true
124279	22620919921875	771058203125	18	true	1	true	9	true
124277	230289765625	764767578125	14	true	0	false	14	true
124275	32559939453125	75301015625	14	true	2	true	14	true
124273	2977803125	76096421875	14	true	0	false	16	true
124272	2624086328125	75402296875	14	true	0	false	18	true
124271	25728.5	755773828125	16	true	0	false	17	true
124268	28135265625	768017109375	16	true	1	true	14	true
124267	2898105859375	766030703125	21	true	0	false	17	true
124263	29829865234375	77138203125	16	true	0	false	18	true
124259	32681583984375	75916	12	true	0	false	16	true
124256	31307775390625	775487265625	10	true	0	false	7	true
124255	31592865234375	778749609375	10	true	0	false	29	true
124253	30525306640625	778872421875	15	true	0	false	25	true
124247	2298609765625	78000203125	12	true	0	false	15	true
124246	2583234375	768460390625	16	true	2	true	14	true
124241	232616875	79171546875	27	true	1	true	21	true
124239	27512474609375	761199375	11	true	1	true	17	true
124237	24204435546875	789834609375	10	true	0	false	13	true
124236	26553802734375	747533828125	8	true	0	false	18	true
124235	2613671484375	746395078125	10	true	0	false	18	true
124234	25839158203125	742416484375	10	true	2	true	28	true
124232	2475898046875	75037109375	14	true	0	false	9	true
124228	30612005859375	729215390625	12	true	0	false	18	true
124227	3111149609375	724649921875	18	true	1	true	10	true
124226	347143984375	745718984375	19	true	1	true	13	true
124225	3423648046875	745714609375	12	true	1	true	20	true
124224	30620435546875	739748984375	20	true	1	true	11	true
124223	311177265625	74125703125	19	true	1	true	12	true
124221	353368125	74532671875	12	true	1	true	23	true
124220	2999852734375	7402190625	17	true	2	true	12	true
124215	358143984375	742388359375	13	true	0	false	13	true
124213	30414625	75088921875	11	true	1	true	18	true
124210	31018962890625	73488.5	18	true	0	false	9	true
124208	28290642578125	738684296875	14	true	1	true	14	true
124207	2913926953125	739178515625	11	true	0	false	17	true
124206	333961640625	745648828125	16	true	1	true	9	true
124204	338055390625	716116796875	20	true	1	true	7	true
124203	3396208984375	7079296875	13	true	0	false	11	true
124201	3461932421875	70976359375	26	true	1	true	12	true
124198	3316015234375	7356840625	9	true	2	true	19	true
124197	32063970703125	72554765625	12	true	1	true	12	true
124193	35535203125	736870546875	13	true	0	false	14	true
124191	3321423828125	725900234375	14	true	1	true	18	true
124187	3541915234375	70517421875	14	true	0	false	16	true
124186	331817265625	717886171875	18	true	0	false	13	true
124183	34191734375	7204303125	13	true	1	true	16	true
124181	347717265625	722270234375	16	true	0	false	9	true
124180	31642712890625	7362153125	24	true	0	false	12	true
124179	31789263671875	734743515625	32	true	1	true	13	true
124176	32194109375	773861875	21	true	0	false	6	true
124175	32604296875	780455078125	17	true	3	true	18	true
124173	32220779296875	74478546875	15	true	0	false	12	true
124169	346401484375	732901171875	16	true	1	true	10	true
124167	29258	7295609375	13	true	0	false	12	true
124166	32331677734375	71993671875	15	true	0	false	14	true
124161	22397693359375	761848984375	18	true	0	false	8	true
124160	22485830078125	741739609375	11	true	0	false	9	true
124159	22031982421875	740396328125	16	true	0	false	12	true
124158	2785401953125	7819571875	17	true	3	true	17	true
124157	2696929296875	77971859375	11	true	3	true	12	true
124156	2117078515625	739905234375	15	true	0	false	11	true
124155	20988728515625	74842171875	12	true	1	true	28	true
124150	21995740234375	75357921875	9	true	0	false	12	true
124148	30028779296875	694466796875	23	true	0	false	7	true
124147	2995754296875	697691953125	14	true	0	false	8	true
124142	25329669921875	73069109375	19	true	2	true	9	true
124141	26309962890625	734175859375	17	true	0	false	15	true
124139	30837693359375	69359234375	17	true	0	false	10	true
124135	2705808984375	79057546875	9	true	1	true	22	true
124134	27292927734375	739371328125	17	true	0	false	11	true
124129	2026658203125	73947125	19	true	2	true	13	true
124125	23705880859375	73103921875	15	true	1	true	8	true
124123	30467537109375	702848203125	17	true	1	true	9	true
124122	26950951171875	72553015625	15	true	0	false	8	true
124120	31664162109375	689098828125	15	true	0	false	11	true
124115	333321328125	782172109375	7	true	1	true	13	true
124114	32259837890625	696576171875	15	true	0	false	13	true
124111	3192191015625	708011796875	11	true	0	false	13	true
124108	33420140625	692886015625	16	true	1	true	9	true
124103	317230078125	681449296875	14	true	0	false	8	true
124102	2932581640625	788038671875	9	true	0	false	14	true
124101	29816365234375	79188359375	17	true	0	false	19	true
124100	356084140625	68978734375	37	true	3	true	18	true
124099	355757109375	69105796875	31	true	3	true	20	true
124097	28755283203125	681548515625	14	true	0	false	9	true
124093	348216953125	692107734375	17	true	1	true	6	true
124090	3666449609375	73565921875	10	true	0	false	19	true
124089	371293046875	726420234375	7	true	2	true	18	true
124086	38662015625	72753109375	11	true	2	true	20	true
124085	3838704296875	734937578125	16	true	1	true	14	true
124084	2799201171875	67865609375	17	true	0	false	24	true
124083	28087634765625	68385734375	18	true	0	false	3	true
124080	38642453125	717998359375	18	true	0	false	10	true
124076	284089140625	6903215625	18	true	0	false	6	true
124073	363544921875	71448921875	12	true	1	true	10	true
124070	19484205078125	71623890625	18	true	0	false	17	true
124069	20320607421875	72352890625	20	true	1	true	8	true
124068	357206171875	72730734375	14	true	1	true	13	true
124063	2101048828125	72745046875	17	true	0	false	10	true
124061	2199033984375	724878046875	16	true	0	false	7	true
124060	18866	7471996875	17	true	0	false	15	true
124059	19394158203125	754071171875	17	true	0	false	12	true
124057	18810970703125	762071328125	11	true	2	true	20	true
124054	4049934375	7243465625	9	true	1	true	15	true
124049	1960698828125	76748703125	15	true	0	false	14	true
124047	2000498828125	75634078125	15	true	0	false	15	true
124046	20481966796875	710166328125	20	true	0	false	15	true
124045	201676796875	71123390625	24	true	1	true	21	true
124044	13867830078125	746511953125	16	true	0	false	13	true
124043	131916904296875	7446034375	15	true	1	true	8	true
124041	26291951171875	775805703125	7	true	0	false	18	true
124037	139371337890625	752284140625	15	true	1	true	9	true
124036	20862580078125	785457890625	18	true	2	true	13	true
124035	20985236328125	793452421875	9	true	0	false	12	true
124033	20644134765625	703016328125	21	true	0	false	4	true
124032	1361359765625	764164609375	10	true	3	true	10	true
124027	18656076171875	7389940625	16	true	0	false	16	true
124022	1094969921875	768676953125	10	true	1	true	9	true
124021	11130396484375	77375625	20	true	1	true	6	true
124019	121749970703125	7669553125	10	true	0	false	15	true
124018	102408720703125	7755934375	10	true	0	false	15	true
124011	982249609375	78747.25	9	true	0	false	21	true
124010	152724853515625	7790340625	9	true	1	true	21	true
124009	14625595703125	783491171875	10	true	6	true	13	true
124006	155878701171875	755598671875	17	true	0	false	12	true
124005	148277666015625	757013671875	17	true	1	true	13	true
124003	1998702734375	782358671875	17	true	1	true	12	true
123998	14894849609375	772934375	18	true	0	false	14	true
123996	4139980078125	691629765625	12	true	0	false	12	true
123995	410305234375	702356171875	15	true	0	false	11	true
123994	16341541015625	790623828125	8	true	0	false	11	true
123993	16982626953125	789140234375	12	true	3	true	41	true
123992	1917882421875	795524140625	15	true	1	true	11	true
123991	1950264453125	79460109375	18	true	0	false	12	true
123989	20617466796875	77224203125	11	true	2	true	12	true
123988	17809966796875	76713.25	14	true	0	false	9	true
123985	4059972265625	713115625	24	true	0	false	9	true
123984	18596666015625	78049140625	6	true	0	false	23	true
123983	18110009765625	778475703125	11	true	2	true	12	true
123982	17195845703125	780035390625	15	true	0	false	10	true
123977	23896126953125	74402359375	16	true	1	true	11	true
123974	4007029296875	699305390625	8	true	1	true	10	true
123969	1650848046875	764580546875	10	true	4	true	13	true
123968	162199375	746137421875	19	true	0	false	10	true
123967	1544558984375	746653984375	18	true	0	false	11	true
123965	168393203125	752056953125	13	true	0	false	12	true
123963	14704265625	74638015625	21	true	0	false	6	true
123961	15688966796875	763463984375	9	true	0	false	17	true
123958	9728287109375	759476875	6	true	2	true	16	true
123957	9756001953125	76671	15	true	0	false	9	true
123955	114098984375	78174984375	9	true	1	true	14	true
123953	17337833984375	76228828125	13	true	1	true	14	true
123950	12411724609375	77865	16	true	0	false	11	true
123947	139583466796875	77233890625	14	true	0	false	11	true
123945	1749048828125	74573140625	16	true	0	false	11	true
123941	1917855859375	7033896875	13	true	0	false	4	true
123937	17549974609375	729035390625	14	true	1	true	10	true
123932	20129083984375	689721640625	14	true	1	true	6	true
123931	19851966796875	690520859375	23	true	0	false	5	true
123929	15076921875	765386953125	14	true	1	true	11	true
123927	20534994140625	684119765625	22	true	1	true	6	true
123921	1891976953125	788693046875	14	true	0	false	15	true
123919	169619921875	79426609375	7	true	0	false	10	true
123917	4089895703125	67790953125	14	true	0	false	9	true
123915	128432998046875	756610859375	18	true	1	true	13	true
123913	1692069140625	73743890625	9	true	1	true	11	true
123911	33884953125	756684921875	10	true	2	true	14	true
123910	333773125	767104375	18	true	3	true	13	true
123909	3378046484375	767800703125	17	true	0	false	7	true
123905	3322680078125	707035234375	15	true	0	false	10	true
123903	417004609375	703013203125	18	true	0	false	9	true
123901	21360568359375	69735265625	19	true	0	false	6	true
123900	161874501953125	7349634375	19	true	0	false	18	true
123899	161336396484375	730075234375	20	true	2	true	7	true
123898	15236029296875	73156234375	13	true	0	false	10	true
123893	21273818359375	69029484375	13	true	0	false	7	true
123891	122839521484375	79158671875	11	true	0	false	10	true
123890	23205759765625	717061171875	13	true	1	true	11	true
123887	284079609375	727644921875	11	true	1	true	9	true
123886	422240234375	67616171875	17	true	2	true	11	true
123885	426770703125	669207421875	14	true	0	false	5	true
123884	422704140625	662786171875	17	true	0	false	11	true
123880	27001689453125	6662715625	16	true	0	false	6	true
123879	277802578125	6640565625	17	true	0	false	6	true
123878	2612403125	668869375	18	true	0	false	9	true
123873	22397326171875	790820234375	9	true	0	false	13	true
123872	4110578515625	746256015625	10	true	0	false	14	true
123871	4133059765625	739118671875	25	true	0	false	9	true
123868	4290194921875	73710546875	17	true	1	true	10	true
123867	4198341796875	728817890625	12	true	3	true	19	true
123865	39492078125	67886421875	30	true	0	false	19	true
123863	28769251953125	697221328125	13	true	1	true	12	true
123861	4399658203125	74739484375	6	true	0	false	12	true
123858	3878089453125	6419566796875	20	true	0	false	13	true
123857	38283.5	64334.75	22	true	0	false	3	true
123856	424347109375	72324765625	12	true	0	false	14	true
123855	4276341796875	7153265625	8	true	0	false	9	true
123850	3963588671875	657908359375	16	true	1	true	10	true
123848	147711181640625	793499921875	8	true	1	true	15	true
123847	13783978515625	7922459375	33	true	1	true	20	true
123844	381575078125	66738578125	15	true	1	true	10	true
123843	37536203125	671142265625	17	true	0	false	11	true
123842	4077146484375	6534103515625	21	true	1	true	8	true
123841	410018828125	642287265625	14	true	0	false	4	true
123838	32134572265625	793892109375	11	true	0	false	15	true
123837	32489208984375	78911609375	3	true	0	false	26	true
123835	4154446875	658473828125	20	true	0	false	9	true
123834	43990890625	633520859375	18	true	0	false	4	true
123833	4325805859375	63786640625	18	true	0	false	10	true
123832	3977397265625	66815734375	12	true	1	true	10	true
123829	31311978515625	78919625	12	true	0	false	14	true
123828	13218755859375	724046796875	18	true	3	true	10	true
123827	130475166015625	715765859375	22	true	0	false	16	true
123826	139668525390625	71511234375	21	true	2	true	10	true
123825	146069228515625	718275625	15	true	0	false	10	true
123822	4199024609375	6332474609375	14	true	1	true	9	true
123820	46086109375	6353021875	11	true	0	false	22	true
123819	4662851171875	63256015625	27	true	0	false	7	true
123814	451282890625	63324.5	14	true	0	false	12	true
123811	3963471875	6391823046875	20	true	0	false	7	true
123808	3513107421875	6344914453125	16	true	0	false	3	true
123807	351948125	630828828125	11	true	0	false	16	true
123802	4266534765625	70782359375	13	true	0	false	14	true
123800	3768409765625	6150540234375	14	true	0	false	5	true
123799	3837029296875	62771875	17	true	1	true	4	true
123798	389761875	631738203125	12	true	1	true	12	true
123793	3638198828125	6277496484375	17	true	0	false	7	true
123789	14303880859375	705063046875	17	true	0	false	6	true
123787	139147958984375	725398046875	19	true	0	false	14	true
123785	419712734375	651295234375	24	true	1	true	6	true
123784	222650703125	70877453125	11	true	1	true	10	true
123783	22457169921875	715595078125	19	true	0	false	7	true
123781	108987646484375	78767484375	9	true	1	true	12	true
123775	3636166015625	6368856640625	17	true	0	false	5	true
123773	382006875	674916015625	14	true	0	false	8	true
123772	3851815625	6844815625	19	true	1	true	9	true
123771	3872658203125	692210234375	27	true	0	false	8	true
123769	427414296875	6531353515625	17	true	0	false	10	true
123766	3781001171875	68430609375	17	true	0	false	6	true
123764	28018751953125	710534296875	18	true	0	false	17	true
123763	2753671875	7127578125	21	true	0	false	9	true
123762	4644278515625	6443173046875	17	true	1	true	12	true
123761	4743438671875	64300453125	12	true	0	false	14	true
123759	4198752734375	642298359375	18	true	0	false	7	true
123752	291911875	716405703125	18	true	1	true	11	true
123749	29611033203125	70770390625	19	true	0	false	12	true
123748	24536685546875	71245328125	30	true	1	true	4	true
123747	24993330078125	706039609375	19	true	0	false	6	true
123744	26102501953125	688438515625	15	true	0	false	9	true
123743	26612025390625	692634921875	23	true	0	false	6	true
123737	26583341796875	650138984375	13	true	0	false	8	true
123735	23967453125	711401875	15	true	0	false	14	true
123734	25135521484375	7217846875	25	true	0	false	5	true
123731	26301734375	716049765625	15	true	0	false	7	true
123725	143014794921875	73652484375	14	true	0	false	12	true
123724	3561568359375	764438515625	11	true	0	false	20	true
123723	3626262890625	765726796875	15	true	0	false	16	true
123722	2970001953125	661575390625	14	true	0	false	10	true
123721	2991710546875	6577378125	15	true	0	false	16	true
123719	3297725390625	67757859375	17	true	0	false	7	true
123718	358815625	77500984375	15	true	1	true	21	true
123716	348452890625	782792265625	6	true	1	true	15	true
123715	3458212890625	774241171875	11	true	1	true	9	true
123714	29857951171875	672187734375	26	true	0	false	3	true
123711	3390628515625	787376953125	8	true	0	false	19	true
123709	30709671875	676705859375	19	true	1	true	4	true
123707	349786875	759274296875	15	true	2	true	9	true
123705	370296328125	756230078125	14	true	0	false	17	true
123704	3851803125	765977890625	6	true	0	false	22	true
123703	3819471875	757718828125	16	true	0	false	15	true
123695	3599308203125	79020515625	7	true	1	true	14	true
123691	106505244140625	7556915625	12	true	0	false	17	true
123689	42824796875	645711171875	19	true	0	false	5	true
123686	428772890625	754357578125	3	true	1	true	23	true
123685	417590625	7542734375	8	true	0	false	19	true
123681	3548894921875	61913890625	16	true	2	true	8	true
123678	31713666015625	660677734375	20	true	2	true	5	true
123677	32822640625	6561378125	28	true	1	true	8	true
123675	28678970703125	663260546875	14	true	0	false	7	true
123674	32491814453125	63747640625	27	true	0	false	4	true
123673	33559734375	6486253515625	10	true	0	false	10	true
123670	31085591796875	66846515625	17	true	2	true	9	true
123669	31729283203125	6726696875	16	true	0	false	11	true
123665	34144078125	644647890625	13	true	0	false	9	true
123661	430820703125	63154109375	17	true	0	false	7	true
123659	2535617578125	689551328125	12	true	2	true	12	true
123657	155940224609375	71932765625	13	true	1	true	9	true
123656	362995703125	6124368359375	20	true	1	true	9	true
123655	366764765625	6191794921875	16	true	0	false	4	true
123649	32151943359375	6277283984375	12	true	0	false	5	true
123648	127277822265625	730388359375	12	true	0	false	8	true
123647	12433515625	73479484375	22	true	2	true	9	true
123645	1195096484375	728824609375	12	true	1	true	9	true
123642	15146474609375	6947078125	15	true	0	false	7	true
123640	24597060546875	65644546875	14	true	2	true	1	true
123639	2529105859375	6517899609375	12	true	0	false	6	true
123637	18623580078125	796456171875	11	true	0	false	2	true
123633	434575546875	658955859375	10	true	0	false	9	true
123631	3765787109375	744651875	12	true	0	false	17	true
123630	391317578125	6122149609375	24	true	0	false	6	true
123629	3982120703125	61661421875	17	true	0	false	6	true
123626	3709219921875	7739578125	3	true	0	false	12	true
123623	34838046875	6459235546875	16	true	1	true	5	true
123622	3465654296875	664235234375	31	true	0	false	7	true
123621	34808734375	665438984375	26	true	0	false	8	true
123618	35719765625	67554765625	20	true	0	false	7	true
123617	361837109375	6707878125	27	true	1	true	4	true
123615	3672565625	67403609375	20	true	0	false	5	true
123613	2958321875	6827353125	12	true	0	false	9	true
123612	3560853125	661890625	15	true	0	false	9	true
123609	3649632421875	660283046875	25	true	0	false	4	true
123607	3528874609375	668769765625	16	true	0	false	4	true
123606	3970146484375	74556921875	5	true	0	false	14	true
123605	3992913671875	75417140625	12	true	1	true	9	true
123603	36286765625	68252375	18	true	0	false	9	true
123601	3381474609375	672139765625	24	true	0	false	7	true
123599	27761794921875	6535590625	19	true	1	true	7	true
123595	25441365234375	69784421875	19	true	0	false	6	true
123594	395939453125	763584609375	9	true	0	false	11	true
123592	3482078515625	67673296875	18	true	1	true	9	true
123589	27757220703125	69807296875	18	true	1	true	8	true
123586	4032144140625	6088187890625	12	true	0	false	11	true
123582	17070865234375	710834375	15	true	1	true	14	true
123581	17735607421875	71894328125	22	true	1	true	4	true
123579	18031396484375	712171171875	25	true	0	false	11	true
123575	37797390625	77619625	9	true	1	true	13	true
123574	1320223046875	69275828125	8	true	0	false	16	true
123573	13862919921875	691008046875	16	true	0	false	7	true
123570	108017861328125	734688359375	17	true	1	true	5	true
123569	114576826171875	73762640625	12	true	0	false	5	true
123567	38502203125	614922109375	23	true	0	false	6	true
123564	159300419921875	712706015625	12	true	0	false	11	true
123563	154654228515625	706877578125	13	true	1	true	8	true
123560	337603046875	6327576953125	18	true	0	false	6	true
123557	3730929296875	653802421875	18	true	0	false	5	true
123556	46739.75	603659765625	22	true	0	false	6	true
123555	4626785546875	604691015625	18	true	0	false	5	true
123554	468504140625	6164485546875	17	true	0	false	8	true
123553	47157515625	6102575390625	19	true	0	false	5	true
123548	1813246875	70259875	12	true	1	true	9	true
123546	462144921875	618003125	15	true	0	false	6	true
123545	459689765625	6127949609375	18	true	0	false	9	true
123541	4535980859375	608953359375	19	true	0	false	7	true
123539	4613644140625	6251233203125	18	true	0	false	7	true
123536	4443982421875	59581453125	18	true	0	false	7	true
123535	43802796875	59450703125	20	true	1	true	5	true
123533	4446503125	6115173828125	22	true	0	false	7	true
123531	4334226171875	587751328125	19	true	1	true	4	true
123530	4379370703125	60322234375	19	true	1	true	5	true
123528	42353578125	6036365625	12	true	0	false	5	true
123527	432066484375	6057836328125	16	true	0	false	6	true
123522	2002858203125	675160859375	17	true	0	false	5	true
123520	452298046875	622335859375	12	true	0	false	9	true
123518	438581328125	706198671875	19	true	0	false	6	true
123517	4370482421875	70953625	19	true	1	true	3	true
123514	450871171875	720348125	8	true	0	false	18	true
123512	43857265625	6778403125	8	true	0	false	17	true
123511	43816421875	680958203125	12	true	0	false	4	true
123509	326864453125	68894046875	14	true	1	true	7	true
123508	478176328125	71354921875	4	true	2	true	20	true
123507	48248859375	707914375	24	true	2	true	11	true
123505	428209296875	684824375	17	true	0	false	6	true
123503	4671596484375	714439296875	13	true	0	false	9	true
123501	45768953125	70254328125	8	true	0	false	14	true
123499	4437800390625	682077890625	13	true	1	true	8	true
123498	4775404296875	694124921875	30	true	1	true	11	true
123497	4770655078125	677517578125	20	true	0	false	13	true
123494	4940870703125	692893515625	36	true	1	true	24	true
123493	4966685546875	68918328125	11	true	0	false	3	true
123491	48419734375	68944359375	6	true	0	false	24	true
123489	44448703125	691073046875	9	true	1	true	16	true
123487	4339195703125	69706734375	12	true	0	false	8	true
123482	47231125	702446953125	3	true	1	true	18	true
123478	4866200390625	632456640625	28	true	0	false	6	true
123477	490865859375	6227504296875	21	true	1	true	8	true
123471	27341935546875	6827890625	12	true	0	false	4	true
123470	4911841796875	6453228515625	6	true	1	true	13	true
123469	4836659375	6543048828125	13	true	0	false	9	true
123466	422001875	6175128125	13	true	1	true	7	true
123465	41974734375	61302640625	21	true	0	false	6	true
123464	411590703125	6245753125	15	true	1	true	6	true
123462	42758609375	6180840234375	11	true	0	false	5	true
123461	43909640625	6205953515625	20	true	0	false	5	true
123460	2291443359375	690197421875	15	true	0	false	6	true
123459	22716013671875	70046890625	20	true	0	false	8	true
123450	984726953125	739756640625	9	true	0	false	11	true
123449	9357310546875	74885109375	14	true	2	true	16	true
123445	373500546875	6400834765625	19	true	0	false	6	true
123443	159637861328125	690163671875	17	true	1	true	5	true
123441	335453515625	6214777734375	14	true	0	false	3	true
123439	3668509765625	60560640625	16	true	0	false	3	true
123438	3582865234375	6522932421875	17	true	0	false	1	true
123437	364290390625	64831234375	17	true	0	false	4	true
123434	452068515625	733364453125	5	true	1	true	11	true
123433	443096953125	73817921875	9	true	0	false	14	true
123429	365667734375	69546640625	12	true	0	false	4	true
123427	162401328125	69759875	15	true	1	true	6	true
123426	265023125	6376636328125	21	true	0	false	7	true
123425	27465037109375	6425091015625	21	true	0	false	9	true
123424	255786015625	639805625	13	true	0	false	4	true
123420	22345287109375	686746953125	15	true	0	false	7	true
123419	228872734375	68248.25	18	true	0	false	7	true
123417	17040064453125	69740328125	16	true	0	false	2	true
123413	4545553515625	741616796875	9	true	0	false	18	true
123412	49088890625	680531171875	6	true	1	true	9	true
123411	4912153515625	66695984375	23	true	0	false	9	true
123407	4383370703125	6493419921875	14	true	1	true	8	true
123405	18493107421875	692152109375	13	true	0	false	8	true
123403	101312744140625	729562421875	11	true	1	true	6	true
123402	4526643359375	59132234375	15	true	0	false	8	true
123399	128013056640625	68361703125	18	true	0	false	5	true
123394	4785673828125	5968643359375	6	true	0	false	6	true
123393	490509921875	607513828125	17	true	0	false	6	true
123389	460352734375	73795984375	9	true	0	false	12	true
123387	93670341796875	729745859375	13	true	0	false	8	true
123386	37178859375	70677578125	19	true	0	false	7	true
123385	3830205859375	709522578125	11	true	1	true	14	true
123381	4929497265625	7125546875	5	true	0	false	17	true
123378	109994345703125	710594609375	16	true	0	false	6	true
123377	11770064453125	707979921875	14	true	1	true	10	true
123376	116766162109375	71942609375	15	true	0	false	3	true
123371	475524375	724054140625	10	true	0	false	12	true
123370	25088607421875	675116171875	15	true	2	true	3	true
123367	126425048828125	70361.25	13	true	1	true	10	true
123365	48670625	5819170703125	18	true	2	true	4	true
123364	682831005859375	76977546875	15	true	1	true	14	true
123363	665194775390625	765298515625	9	true	0	false	11	true
123362	30929396484375	6229363671875	16	true	0	false	6	true
123361	31187771484375	6191501171875	16	true	0	false	3	true
123359	31917677734375	6062505078125	10	true	0	false	3	true
123357	3239701171875	614992421875	23	true	0	false	0	false
123355	78286875	76254921875	13	true	0	false	8	true
123354	717114501953125	756029453125	13	true	0	false	10	true
123352	719837109375	748836875	8	true	0	false	19	true
123351	827194921875	745816875	8	true	0	false	7	true
123347	63208984375	744848828125	9	true	0	false	15	true
123344	48737451171875	749709375	28	true	1	true	8	true
123343	4293373046875	752068125	7	true	0	false	16	true
123341	6764263671875	784773828125	9	true	1	true	6	true
123340	442061279296875	76383625	19	true	0	false	12	true
123335	5882181640625	7588615625	10	true	0	false	10	true
123328	11049703125	68839.25	17	true	1	true	3	true
123327	113033505859375	67489890625	13	true	0	false	10	true
123326	105025849609375	693295390625	16	true	0	false	8	true
123323	10012673828125	673718515625	16	true	0	false	4	true
123322	101354716796875	711250703125	15	true	0	false	8	true
123317	17971482421875	68384.75	16	true	0	false	3	true
123316	4393346875	72407953125	9	true	1	true	13	true
123314	469775625	5818963671875	22	true	0	false	2	true
123313	4701412890625	5758521875	19	true	0	false	8	true
123310	2855642578125	630136171875	14	true	0	false	3	true
123309	289417265625	6271598828125	9	true	0	false	2	true
123308	28297943359375	610941796875	15	true	0	false	2	true
123307	2767675390625	612345234375	13	true	0	false	1	true
123305	2827627734375	6213066796875	19	true	0	false	3	true
123304	27257431640625	6141892578125	17	true	0	false	2	true
123300	288039609375	6390078515625	14	true	1	true	10	true
123299	29317599609375	6459578515625	13	true	1	true	10	true
123297	285945546875	6503212109375	15	true	1	true	2	true
123295	31036087890625	641401484375	15	true	1	true	6	true
123290	3467302734375	6071723046875	14	true	0	false	5	true
123289	3571444140625	6041205078125	20	true	0	false	2	true
123285	4341555859375	5755009765625	19	true	0	false	4	true
123284	3382066796875	59217875	10	true	0	false	4	true
123283	3366892578125	6025621484375	16	true	0	false	2	true
123280	18498763671875	6755465625	11	true	1	true	9	true
123278	23849037109375	671645859375	15	true	0	false	4	true
123275	138570673828125	677953125	12	true	0	false	2	true
123273	24347310546875	6403966015625	17	true	0	false	6	true
123271	24448095703125	66564484375	16	true	0	false	15	true
123270	14698587890625	68536	14	true	1	true	1	true
123267	29916263671875	64059859375	18	true	0	false	6	true
123263	773997998046875	733005078125	8	true	2	true	6	true
123262	32707765625	606622890625	16	true	0	false	0	false
123261	32161279296875	5974675390625	17	true	0	false	3	true
123258	148130390625	660795546875	12	true	0	false	6	true
123257	142236572265625	658591015625	15	true	0	false	3	true
123255	13797744140625	66002515625	18	true	0	false	6	true
123252	137752568359375	666980625	16	true	0	false	6	true
123251	126079638671875	669390859375	19	true	0	false	4	true
123248	171138359375	661864296875	11	true	0	false	6	true
123247	155496787109375	6609384375	15	true	0	false	7	true
123243	15698666015625	67554203125	12	true	0	false	4	true
123241	16779298828125	67927328125	12	true	0	false	3	true
123239	119683974609375	680230390625	13	true	0	false	17	true
123236	449214375	580953359375	14	true	0	false	4	true
123235	4591219921875	5695437109375	14	true	0	false	11	true
123233	4502189453125	566391484375	23	true	0	false	3	true
123232	4714920703125	54867.75	31	true	0	false	3	true
123231	47044140625	5466365234375	30	true	0	false	2	true
123229	4677251171875	5686137890625	16	true	0	false	7	true
123227	46742609375	549805234375	13	true	0	false	4	true
123226	461345390625	5492448828125	12	true	0	false	11	true
123225	4559841015625	5527434375	9	true	0	false	11	true
123221	479066015625	5551631640625	11	true	0	false	10	true
123219	45059046875	5576405859375	17	true	0	false	5	true
123217	45265.25	5417941015625	13	true	1	true	3	true
123215	48682625	5489939453125	20	true	1	true	6	true
123210	314188046875	5999382421875	18	true	0	false	4	true
123209	3115730859375	6085901953125	22	true	0	false	1	true
123206	3905094921875	78754703125	6	true	0	false	18	true
123205	384973984375	7833846875	12	true	0	false	10	true
123203	85878095703125	782090078125	7	true	0	false	11	true
123202	3988106640625	784935078125	18	true	0	false	2	true
123199	376088125	78936109375	4	true	0	false	17	true
123195	127663857421875	65430453125	13	true	5	true	5	true
123193	25876087890625	624163359375	13	true	0	false	7	true
123189	514020654296875	77374984375	6	true	0	false	7	true
123188	19893310546875	64843875	21	true	0	false	6	true
123187	18625654296875	6542320703125	19	true	0	false	1	true
123185	203597734375	6548928515625	17	true	0	false	14	true
123184	211397265625	674105234375	17	true	0	false	5	true
123183	2133586328125	671491875	6	true	0	false	13	true
123180	2134162890625	638603125	16	true	0	false	3	true
123178	213170546875	6561090625	23	true	0	false	4	true
123177	214109140625	6475744921875	16	true	0	false	4	true
123174	224078984375	656302578125	16	true	0	false	4	true
123173	227142109375	661514375	11	true	0	false	9	true
123171	210704140625	663876328125	18	true	0	false	6	true
123169	2310430859375	660076640625	6	true	0	false	12	true
123168	461363359375	729237578125	7	true	0	false	13	true
123166	48108421875	56623140625	10	true	1	true	4	true
123165	488303125	5576466015625	18	true	0	false	7	true
123161	491638515625	57357109375	12	true	1	true	9	true
123160	4490542578125	66568609375	19	true	2	true	7	true
123159	4551098046875	658180390625	8	true	0	false	11	true
123157	444504375	673356953125	32	true	0	false	4	true
123156	2283682421875	643868515625	17	true	1	true	4	true
123153	453615234375	650995546875	11	true	1	true	11	true
123151	92320517578125	705722265625	4	true	0	false	12	true
123147	20393806640625	6327776953125	15	true	1	true	11	true
123144	21041537109375	6161507421875	13	true	0	false	3	true
123143	19139337890625	618406953125	15	true	0	false	4	true
123140	18410125	629512734375	18	true	0	false	2	true
123139	17647599609375	63843421875	14	true	0	false	4	true
123134	81958515625	69903046875	21	true	0	false	4	true
123132	439785703125	547992578125	12	true	0	false	1	true
123131	430688359375	5510081640625	8	true	0	false	3	true
123130	44043203125	5556603515625	16	true	1	true	1	true
123126	413210546875	5945873828125	13	true	0	false	5	true
123125	407130859375	5863685546875	14	true	0	false	1	true
123122	312807470703125	701591796875	18	true	1	true	9	true
123121	361912255859375	705723125	9	true	0	false	13	true
123120	1.83407e+16	70195265625	5	true	1	true	10	true
123117	2175681640625	694355390625	10	true	0	false	15	true
123115	2303138671875	6299547265625	14	true	1	true	2	true
123113	84197119140625	6892321875	6	true	0	false	7	true
123112	3949586669921870	6940521875	12	true	0	false	5	true
123110	718203759765625	697503671875	10	true	0	false	18	true
123109	6840109375	691285078125	10	true	2	true	13	true
123107	536276611328125	70882890625	13	true	0	false	15	true
123104	2793587158203120	74022171875	5	true	0	false	14	true
123103	287666455078125	74391	14	true	0	false	7	true
123102	3927476318359370	65791296875	10	true	0	false	21	true
123101	3288015380859370	665415078125	5	true	1	true	9	true
123100	2101081787109370	73023234375	11	true	1	true	7	true
123099	1.62847e+16	737190390625	16	true	0	false	9	true
123098	50590771484375	689805703125	12	true	0	false	8	true
123097	42940341796875	687050625	10	true	1	true	6	true
123093	411944384765625	679446484375	14	true	2	true	5	true
123087	4035826416015620	743228046875	12	true	2	true	8	true
123086	8908115844726560	719728125	6	true	0	false	11	true
123085	1.31441e+16	71454296875	16	true	0	false	11	true
123083	25575263671875	732977265625	8	true	0	false	11	true
123082	1.0694e+16	72604375	15	true	0	false	15	true
123081	8914529418945310	72732453125	18	true	0	false	12	true
123079	966645263671875	707050546875	3	true	0	false	11	true
123077	580930517578125	662199140625	6	true	1	true	14	true
123075	588055322265625	6536705859375	9	true	0	false	3	true
123074	736841064453125	737010234375	8	true	0	false	16	true
123069	643743896484375	711064296875	4	true	0	false	21	true
123065	56842099609375	718645390625	11	true	1	true	5	true
123063	520988134765625	676715234375	16	true	0	false	10	true
123062	2994871337890620	726647890625	11	true	2	true	12	true
123057	72805283203125	72381828125	4	true	0	false	7	true
123054	119023251953125	65707453125	31	true	1	true	5	true
123053	116835869140625	6521162890625	13	true	0	false	5	true
123052	3766473828125	5946283984375	14	true	0	false	7	true
123045	91341943359375	69223375	7	true	0	false	8	true
123044	421337109375	582796328125	17	true	0	false	5	true
123041	4820628125	667670078125	6	true	0	false	11	true
123039	27567771484375	6298926953125	12	true	0	false	3	true
123037	26739625	6219652734375	12	true	0	false	2	true
123036	388325703125	598221171875	11	true	0	false	14	true
123035	3949346875	5968141796875	21	true	0	false	4	true
123033	3905184765625	586952578125	16	true	0	false	5	true
123030	488899375	52163578125	12	true	0	false	8	true
123029	4888743359375	5372923046875	26	true	2	true	9	true
123028	4895374609375	511373359375	13	true	0	false	11	true
123027	4812352734375	5172023828125	13	true	0	false	14	true
123022	30468515625	6090269921875	16	true	0	false	3	true
123020	360102578125	5961047265625	15	true	0	false	3	true
123019	3544333203125	5893480078125	20	true	0	false	2	true
123016	4248369140625	5679621875	13	true	1	true	7	true
123015	4160181640625	5776906640625	22	true	0	false	3	true
123014	4186286328125	564101171875	17	true	0	false	4	true
123012	609501171875	77407390625	11	true	0	false	6	true
123010	3681989453125	58950640625	23	true	0	false	23	true
123009	3672115625	5878165234375	19	true	0	false	13	true
123006	352025703125	5823761328125	14	true	0	false	4	true
123005	362963984375	5818769140625	14	true	0	false	5	true
122999	4580380078125	721208203125	5	true	1	true	15	true
122997	69478291015625	680550546875	5	true	0	false	6	true
122995	24732947265625	630736171875	15	true	0	false	4	true
122994	1.65568e+16	63793375	10	true	0	false	12	true
122993	1.12212e+16	6418480078125	17	true	0	false	7	true
122991	2257658935546870	643564609375	15	true	1	true	7	true
122987	2433941650390620	65816.5	10	true	0	false	6	true
122985	46630890625	668128359375	8	true	1	true	8	true
122983	382682421875	577231484375	14	true	0	false	4	true
122980	25266634765625	61061078125	12	true	0	false	1	true
122979	24213439453125	598741171875	17	true	0	false	19	true
122976	4032192626953120	72073953125	9	true	0	false	9	true
122974	84499150390625	71947984375	9	true	0	false	6	true
122973	717712646484375	7112378125	14	true	0	false	6	true
122969	434972734375	5672608203125	10	true	0	false	10	true
122968	4833587890625	64493890625	15	true	0	false	8	true
122967	585329736328125	646720703125	6	true	0	false	5	true
122966	4000904052734370	6452144921875	2	true	0	false	11	true
122961	5454763671875	699834921875	14	true	0	false	6	true
122959	16762849609375	6493365234375	11	true	1	true	10	true
122958	44125859375	757971875	3	true	0	false	15	true
122956	12161216796875	64510671875	10	true	0	false	7	true
122955	122390732421875	63888	11	true	0	false	9	true
122953	1271494921875	646854375	10	true	0	false	1	true
122950	1784477294921870	6246901953125	6	true	0	false	7	true
122948	23139486328125	606431875	15	true	0	false	5	true
122946	98192109375	6551132421875	14	true	1	true	5	true
122945	9960388671875	661591171875	11	true	0	false	7	true
122943	10707529296875	6507360546875	18	true	0	false	3	true
122939	244110859375	6151060546875	14	true	1	true	8	true
122938	14654689453125	64142625	9	true	0	false	5	true
122937	149049208984375	6358844140625	12	true	0	false	3	true
122935	137213017578125	647369921875	16	true	0	false	9	true
122934	22357009765625	60128953125	9	true	0	false	4	true
122932	140616494140625	6349984375	11	true	1	true	5	true
122928	39943359375	571818515625	15	true	0	false	3	true
122926	470616328125	532486484375	17	true	0	false	8	true
122925	4662807421875	5246031640625	21	true	0	false	2	true
122924	45495515625	5269133984375	27	true	0	false	8	true
122919	456657421875	73491765625	10	true	1	true	15	true
122917	1089721875	658262578125	13	true	0	false	3	true
122915	1041161328125	642517265625	13	true	0	false	4	true
122913	4451756640625	764880546875	9	true	1	true	3	true
122911	4511983203125	5168180859375	12	true	0	false	6	true
122910	73425654296875	663345078125	14	true	1	true	10	true
122909	725129833984375	656693203125	10	true	0	false	6	true
122907	773664306640625	648024765625	11	true	0	false	16	true
122904	2528495361328120	76153875	9	true	0	false	17	true
122903	2.00479e+16	76563734375	10	true	0	false	11	true
122902	1958264404296870	772470625	5	true	0	false	19	true
122899	318275634765625	75526625	6	true	0	false	12	true
122897	7422576293945310	6627715625	5	true	1	true	7	true
122895	2385018798828120	778949453125	2	true	0	false	13	true
122893	2800991943359370	77003953125	2	true	1	true	20	true
122889	3579633984375	572231484375	14	true	0	false	3	true
122887	862426171875	668657265625	18	true	1	true	4	true
122885	4567033203125	66857921875	9	true	0	false	9	true
122883	4906107421875	7023565625	6	true	1	true	9	true
122882	412428203125	5540092578125	10	true	0	false	3	true
122881	4168984375	5450128515625	10	true	0	false	6	true
122879	4004058203125	5537966796875	15	true	0	false	2	true
122875	460314765625	5334199609375	16	true	0	false	4	true
122874	2346799072265620	612126171875	14	true	0	false	3	true
122873	255134033203125	6188410546875	20	true	0	false	3	true
122869	1.23329e+16	6825003125	11	true	1	true	7	true
122868	313403564453125	6295811328125	19	true	0	false	8	true
122867	3100206298828120	6284570703125	22	true	0	false	7	true
122865	328606494140625	632925078125	13	true	0	false	6	true
122864	478921337890625	6294321484375	16	true	1	true	2	true
122863	48479296875	617025390625	11	true	0	false	3	true
122858	3686973828125	5729949609375	13	true	0	false	3	true
122856	2529771484375	58443828125	16	true	0	false	2	true
122855	2561402734375	592865859375	16	true	0	false	4	true
122853	26508693359375	5930023828125	13	true	0	false	2	true
122850	18447837890625	5964673046875	9	true	0	false	14	true
122849	19032044921875	5993171484375	13	true	0	false	3	true
122848	18568572265625	606584921875	12	true	0	false	4	true
122845	19889353515625	6045948828125	22	true	1	true	1	true
122842	675378662109375	618326328125	8	true	0	false	2	true
122841	697866162109375	6055773828125	11	true	0	false	5	true
122838	9282224609375	620766015625	9	true	0	false	1	true
122837	97291513671875	62390859375	11	true	2	true	19	true
122835	89795361328125	6264272265625	9	true	0	false	2	true
122834	66656044921875	6366382421875	11	true	0	false	2	true
122833	698349365234375	6299716796875	16	true	0	false	3	true
122831	722684326171875	636879921875	12	true	0	false	3	true
122829	89935712890625	6379137109375	17	true	0	false	2	true
122828	8291947265625	6183658203125	15	true	0	false	14	true
122826	790947265625	6318753125	19	true	0	false	2	true
122824	12013875	612855859375	14	true	0	false	6	true
122823	113445830078125	616543828125	10	true	1	true	4	true
122822	10125216796875	6330705078125	19	true	0	false	2	true
122818	116359150390625	627217578125	9	true	0	false	4	true
122809	4402983203125	530161015625	9	true	0	false	7	true
122808	78155859375	791455390625	33	true	1	true	22	true
122806	146276650390625	6171198046875	13	true	0	false	11	true
122805	149962001953125	620951640625	15	true	1	true	6	true
122804	138339345703125	6192809375	19	true	1	true	6	true
122801	428644609375	5374308984375	8	true	0	false	4	true
122799	1330163671875	6134466796875	14	true	0	false	6	true
122797	1650386328125	625260390625	9	true	1	true	4	true
122793	4137496484375	779418984375	5	true	0	false	14	true
122792	7499144287109370	624024765625	7	true	0	false	4	true
122789	1.34825e+16	7534646875	4	true	1	true	14	true
122788	489938359375	4965173046875	9	true	0	false	7	true
122787	4892819921875	488243671875	18	true	0	false	2	true
122786	4811180078125	4798716015625	11	true	0	false	8	true
122785	48020921875	49037203125	26	true	0	false	3	true
122782	4754265625	5016580859375	14	true	0	false	3	true
122781	471132890625	4971048828125	13	true	1	true	17	true
122778	29464978515625	6070389453125	12	true	0	false	1	true
122775	4957755078125	4734808984375	7	true	0	false	0	false
122773	456426796875	49250578125	7	true	0	false	14	true
122770	353843828125	558324296875	13	true	0	false	2	true
122769	3462459375	56395890625	16	true	0	false	1	true
122767	33298578125	5621866015625	7	true	0	false	1	true
122766	33890296875	57540359375	14	true	1	true	3	true
122765	33472734375	580877265625	14	true	1	true	0	false
122760	892351806640625	6092644140625	11	true	1	true	5	true
122758	435443125	5123608203125	2	true	0	false	12	true
122757	4309646875	515929453125	18	true	0	false	5	true
122756	4483403515625	5034819921875	11	true	0	false	2	true
122752	28078701171875	579284609375	11	true	1	true	5	true
122751	27243751953125	5817276171875	11	true	0	false	5	true
122750	3029653125	5871619921875	13	true	0	false	3	true
122749	2932378515625	573020625	9	true	0	false	17	true
122744	2096773046875	6018265625	14	true	0	false	4	true
122741	357475146484375	76967703125	10	true	1	true	2	true
122739	4317383984375	490325859375	13	true	0	false	1	true
122737	157530771484375	6353091796875	11	true	1	true	5	true
122735	86605732421875	6074274609375	12	true	0	false	6	true
122734	393699765625	5335594921875	10	true	0	false	4	true
122733	3941174609375	542476640625	12	true	1	true	0	false
122732	3363190625	5451206640625	17	true	0	false	1	true
122731	3443346484375	55339875	14	true	0	false	3	true
122726	1.44031e+16	671969609375	11	true	0	false	7	true
122725	229074365234375	676347109375	9	true	0	false	10	true
122722	40203765625	5275609375	13	true	0	false	6	true
122721	41294625	53058.5	12	true	1	true	1	true
122720	3903041796875	5638408984375	15	true	0	false	2	true
122717	391032734375	5206646484375	13	true	0	false	0	false
122716	3662525390625	5442400390625	16	true	0	false	2	true
122715	37261453125	5437528515625	13	true	0	false	4	true
122714	353274296875	53853953125	9	true	0	false	3	true
122713	3584919140625	5368734765625	9	true	0	false	13	true
122711	3644118359375	5536241796875	13	true	0	false	1	true
122709	354576796875	548657734375	13	true	0	false	3	true
122703	3440365234375	537210390625	19	true	0	false	0	false
122700	3798584899902340	677265625	9	true	0	false	3	true
122699	5346651000976560	677796953125	10	true	0	false	4	true
122695	3161374267578120	78343984375	3	true	1	true	13	true
122693	4690728515625	4660602734375	12	true	1	true	1	true
122692	20378140625	5899579296875	9	true	0	false	1	true
122690	17038669921875	585287109375	13	true	1	true	3	true
122689	18686931640625	58440125	15	true	1	true	3	true
122685	16243951171875	583176328125	17	true	0	false	2	true
122684	22991384765625	585235390625	20	true	0	false	2	true
122683	2253650390625	5755574609375	9	true	0	false	1	true
122681	2264005859375	5581434375	13	true	0	false	3	true
122680	21085560546875	5635629296875	11	true	0	false	1	true
122676	1.92652e+16	5892286328125	14	true	1	true	7	true
122675	225497216796875	576892734375	14	true	0	false	4	true
122673	1.36429e+16	58159078125	10	true	1	true	5	true
122672	95545244140625	597766484375	14	true	0	false	2	true
122671	101566455078125	605483984375	5	true	0	false	10	true
122668	421891748046875	6046740625	8	true	0	false	12	true
122667	391831201171875	59811578125	11	true	0	false	11	true
122666	3135818359375	5944722265625	15	true	1	true	3	true
122664	2983413818359370	584193125	10	true	0	false	5	true
122659	3611861328125	5716173046875	5	true	0	false	4	true
122657	4413424072265620	594654609375	5	true	0	false	21	true
122654	144720380859375	59880640625	15	true	8	true	2	true
122653	1439620703125	5890985546875	7	true	0	false	5	true
122647	16012181640625	5993091796875	13	true	0	false	18	true
122646	1328864453125	5637509765625	6	true	0	false	5	true
122645	11840275390625	56018703125	13	true	0	false	7	true
122644	132368681640625	5769009765625	7	true	1	true	6	true
122643	125408544921875	591198828125	12	true	0	false	4	true
122640	12667751953125	5491142578125	13	true	0	false	2	true
122639	129006318359375	5390878125	11	true	1	true	2	true
122633	277036181640625	789620625	0	false	1	true	10	true
122630	62033154296875	5935941796875	10	true	0	false	6	true
122629	649604052734375	5849537109375	26	true	0	false	5	true
122628	28474791015625	5568321875	7	true	0	false	2	true
122627	28409263671875	537020234375	12	true	0	false	3	true
122625	688491162109375	57937875	7	true	0	false	9	true
122624	556789697265625	599188359375	14	true	0	false	2	true
122623	52909775390625	6058595703125	7	true	0	false	11	true
122621	3109703515625	560403671875	12	true	0	false	5	true
122620	741917822265625	586175390625	12	true	0	false	3	true
122615	632125439453125	572559140625	16	true	0	false	1	true
122607	31786259765625	574504375	8	true	0	false	3	true
122606	25746.25	5606562890625	10	true	0	false	1	true
122605	25944958984375	568635078125	17	true	2	true	1	true
122603	26640435546875	55394890625	4	true	0	false	15	true
122601	110767109375	5870446875	12	true	1	true	2	true
122599	118621875	576942578125	12	true	0	false	3	true
122595	4885737109375	4680035546875	12	true	0	false	1	true
122593	381626796875	5341479296875	8	true	0	false	9	true
122591	1.04094e+16	5717526953125	6	true	0	false	8	true
122590	3604587890625	5212128515625	13	true	0	false	5	true
122589	363714453125	5100519921875	9	true	0	false	1	true
122588	35115515625	5208023046875	8	true	0	false	8	true
122584	130300751953125	627089140625	12	true	0	false	1	true
122582	3272283984375	5349874609375	9	true	0	false	3	true
122581	3346834765625	5319515625	16	true	0	false	1	true
122577	29378134765625	5592603125	9	true	0	false	1	true
122575	4206293359375	475678125	6	true	0	false	3	true
122573	20849162109375	577375859375	18	true	0	false	2	true
122571	17273888671875	5720880859375	14	true	0	false	2	true
122569	217851640625	5915334765625	10	true	0	false	2	true
122568	18641705078125	5643281640625	11	true	1	true	2	true
122567	193348125	5713222265625	13	true	0	false	1	true
122566	4191696484375	4551845703125	10	true	0	false	2	true
122565	4103694921875	4484143359375	6	true	0	false	12	true
122557	3877734765625	5029176171875	6	true	0	false	3	true
122555	602290234375	5605666796875	9	true	0	false	0	false
122554	43243876953125	583681875	8	true	0	false	5	true
122553	5199859375	5867609765625	12	true	0	false	2	true
122551	5370048828125	5755910546875	14	true	0	false	3	true
122547	26806474609375	5261297265625	17	true	1	true	4	true
122546	31851943359375	5492778515625	11	true	1	true	4	true
122543	2342312109375	5495898828125	8	true	0	false	3	true
122542	4795180859375	4487795703125	8	true	1	true	3	true
122541	4930155078125	4517874609375	7	true	0	false	1	true
122538	102334375	5703465625	11	true	0	false	1	true
122537	108015234375	5762234375	13	true	0	false	1	true
122534	1.62276e+16	55698.25	6	true	0	false	6	true
122531	29640791015625	53417328125	8	true	0	false	2	true
122529	43771375	775092578125	4	true	0	false	10	true
122528	963597265625	5500794140625	7	true	0	false	0	false
122527	1064309765625	5455496875	8	true	0	false	9	true
122524	14112470703125	537522734375	8	true	1	true	1	true
122522	3085248828125	5450151171875	8	true	0	false	12	true
122521	3173773828125	5398296875	19	true	0	false	1	true
122518	4463737109375	4522962109375	12	true	0	false	6	true
122517	4507378515625	460249453125	18	true	0	false	0	false
122515	43568671875	4487826953125	17	true	1	true	1	true
122514	4216075390625	4313107421875	14	true	0	false	0	false
122513	425916484375	4347543359375	13	true	0	false	2	true
122508	24073986328125	544151953125	9	true	0	false	16	true
122507	23619802734375	533906640625	14	true	0	false	0	false
122504	4725305078125	760961328125	1	true	0	false	11	true
122502	4007340234375	441115703125	9	true	0	false	2	true
122499	15424380859375	575219296875	11	true	0	false	4	true
122497	4432442578125	475700546875	13	true	0	false	2	true
122495	3703367578125	47937671875	10	true	0	false	3	true
122493	395887548828125	5549433984375	7	true	0	false	2	true
122492	222355703125	5396534375	11	true	0	false	5	true
122491	2233576171875	5351469140625	14	true	1	true	5	true
122489	8060111328125	5465657421875	16	true	0	false	1	true
122486	4243041015625	5474990234375	12	true	0	false	4	true
122483	14306912109375	54922953125	6	true	0	false	2	true
122482	3911200390625	477600390625	7	true	0	false	4	true
122481	401035625	47805671875	8	true	0	false	1	true
122480	3727098828125	4647723828125	7	true	0	false	12	true
122479	3791894140625	4747489453125	9	true	0	false	5	true
122475	408796640625	4875721484375	13	true	0	false	0	false
122471	68410107421875	782255234375	3	true	0	false	33	true
122470	28422458984375	5208646875	5	true	0	false	21	true
122469	29037716796875	5247646484375	11	true	0	false	0	false
122467	2991546484375	5122304296875	12	true	0	false	4	true
122466	3157869140625	5006758203125	8	true	0	false	1	true
122464	3275216015625	4918281640625	9	true	0	false	2	true
122463	32608876953125	48207421875	12	true	0	false	4	true
122457	20334048828125	551641015625	13	true	0	false	1	true
122455	677728369140625	5451056640625	9	true	0	false	2	true
122453	481292578125	439930078125	9	true	1	true	2	true
122451	15664462890625	5584032421875	7	true	0	false	19	true
122449	31277564453125	4872348046875	10	true	0	false	0	false
122447	26899017578125	5012064453125	10	true	0	false	4	true
122446	98338427734375	5291540625	9	true	0	false	2	true
122445	1014316796875	5138063671875	6	true	0	false	3	true
122441	1337144775390620	794954921875	0	false	0	false	17	true
122440	442128984375	43777.5	13	true	0	false	2	true
122437	339309140625	504284921875	14	true	0	false	0	false
122435	351922421875	4822071484375	10	true	0	false	1	true
122434	31555328125	4714908203125	4	true	0	false	1	true
122432	46883109375	422519765625	16	true	0	false	1	true
122431	4683790625	412623671875	6	true	0	false	5	true
122430	4092612109375	4330744140625	5	true	0	false	19	true
122429	4041789453125	425891015625	13	true	1	true	2	true
122427	628985791015625	53649921875	11	true	0	false	0	false
122423	45649.25	3987021484375	9	true	0	false	3	true
122420	2917130078125	473316640625	9	true	0	false	0	false
122419	29292572265625	4883309375	14	true	0	false	0	false
122415	1661309765625	537585234375	5	true	0	false	3	true
122414	18813587890625	5416680859375	15	true	0	false	3	true
122413	1786555859375	5406011328125	12	true	0	false	1	true
122409	4378017578125	402253203125	8	true	0	false	3	true
122408	494538984375	42293484375	6	true	0	false	5	true
122406	32592802734375	4536662109375	9	true	0	false	0	false
122405	342173203125	4699814453125	12	true	1	true	1	true
122403	34559140625	4490049609375	10	true	0	false	1	true
122401	399664697265625	5345364453125	7	true	1	true	5	true
122397	4750142578125	773718984375	1	true	1	true	14	true
122396	9650360717773430	531786015625	8	true	0	false	5	true
122395	3852969970703120	5442781640625	8	true	0	false	0	false
122392	4921530078125	3848628125	9	true	0	false	1	true
122391	4807817578125	3872166796875	13	true	0	false	1	true
122390	4853316015625	3672720703125	14	true	0	false	2	true
122389	48728421875	353300859375	10	true	1	true	1	true
122384	1133070703125	503684375	8	true	0	false	2	true
122383	124316884765625	487079765625	10	true	0	false	0	false
122381	131619111328125	480147421875	7	true	0	false	1	true
122377	206561796875	5400936328125	5	true	0	false	1	true
122376	1950314453125	5198006640625	5	true	0	false	0	false
122374	444790859375	38129671875	10	true	0	false	0	false
122373	4611833984375	377246484375	9	true	0	false	1	true
122369	4845137109375	4092196875	5	true	0	false	4	true
122365	2517626953125	5105864453125	8	true	0	false	18	true
122364	145268974609375	499899609375	1	true	0	false	12	true
122363	16965958984375	50085328125	8	true	0	false	0	false
122360	457444609375	77514046875	39	true	0	false	47	true
122358	2796244140625	484305625	8	true	0	false	1	true
122355	16551203125	5234761328125	4	true	0	false	17	true
122354	4150700390625	398561875	7	true	0	false	1	true
122353	403329921875	410428984375	3	true	0	false	7	true
122349	18355380859375	506654765625	8	true	1	true	4	true
122345	494183359375	7467828125	2	true	0	false	21	true
122343	122347568359375	4697080078125	2	true	0	false	13	true
122341	3628645703125	4389845703125	7	true	0	false	2	true
122339	3063159912109370	523003671875	7	true	0	false	5	true
122338	227784765625	5024773046875	6	true	0	false	12	true
122337	22778759765625	5070516796875	11	true	0	false	1	true
122336	2150678125	4725530859375	4	true	0	false	15	true
122335	211197265625	4872352734375	8	true	0	false	0	false
122332	2394234375	4875695703125	8	true	0	false	0	false
122329	208937734375	5087822265625	12	true	0	false	2	true
122327	21082796875	5248131640625	8	true	0	false	1	true
122325	376171875	4470926171875	9	true	0	false	0	false
122322	1.90105e+16	50696859375	6	true	0	false	4	true
122321	8261057739257810	500521484375	6	true	1	true	9	true
122320	66335498046875	4628169140625	7	true	0	false	1	true
122319	1.19745e+16	4730430859375	27	true	1	true	2	true
122318	432696142578125	4892383203125	6	true	1	true	2	true
122317	343947509765625	5005321875	13	true	0	false	2	true
122316	2485889404296870	4783725390625	13	true	0	false	1	true
122311	1080182421875	4802487890625	9	true	0	false	4	true
122305	209561015625	45823765625	7	true	1	true	1	true
122304	10522615234375	44506078125	12	true	0	false	1	true
122303	10605998046875	4570866796875	13	true	0	false	0	false
122300	797487353515625	517202421875	7	true	0	false	3	true
122299	699268798828125	51838828125	7	true	0	false	2	true
122298	6661271484375	5086841796875	3	true	0	false	14	true
122296	462085546875	5149549609375	8	true	0	false	0	false
122295	590264111328125	5221876953125	7	true	0	false	1	true
122289	2973746875	442039140625	6	true	0	false	0	false
122288	170539921875	44509.25	10	true	0	false	3	true
122287	186138515625	4559821484375	5	true	0	false	3	true
122285	19636044921875	473836875	6	true	0	false	1	true
122283	430027578125	3732603515625	7	true	0	false	2	true
122281	17985318359375	47680375	8	true	0	false	0	false
122278	3732519140625	42090140625	9	true	0	false	2	true
122277	384968515625	4300173046875	10	true	0	false	0	false
122275	18831654296875	4897389453125	9	true	0	false	2	true
122272	157719794921875	4702779296875	7	true	0	false	0	false
122270	361675390625	3949922265625	7	true	0	false	3	true
122269	3749153125	4096323046875	3	true	0	false	13	true
122266	3930605078125	38508828125	7	true	0	false	13	true
122265	3919526171875	38218453125	13	true	0	false	5	true
122263	4136786328125	35316640625	4	true	0	false	0	false
122260	83421611328125	4908368359375	9	true	0	false	11	true
122259	84669111328125	496918984375	9	true	0	false	1	true
122258	28259525390625	435476484375	9	true	1	true	8	true
122255	785645068359375	4798001171875	10	true	0	false	4	true
122253	72602783203125	466499453125	4	true	0	false	8	true
122251	3687639453125	3750848828125	17	true	0	false	0	false
122250	82491865234375	4574319140625	4	true	0	false	1	true
122249	88297705078125	446087890625	4	true	0	false	10	true
122243	2985260546875	413339296875	4	true	0	false	0	false
122239	2631494921875	4575176171875	3	true	0	false	1	true
122237	1252433984375	4372144921875	8	true	0	false	0	false
122236	148650078125	4334905078125	6	true	0	false	0	false
122235	156668525390625	4240081640625	1	true	0	false	12	true
122232	3350184375	4232902734375	6	true	0	false	0	false
122230	46017953125	3360157421875	7	true	0	false	0	false
122228	3353668359375	403177578125	8	true	0	false	1	true
122227	330778046875	39380125	9	true	0	false	0	false
122226	3295658984375	376069453125	4	true	0	false	2	true
122223	334330078125	3579346875	7	true	0	false	0	false
122219	2602896875	474171953125	9	true	0	false	0	false
122218	120280859375	425726796875	4	true	0	false	1	true
122217	2638089111328120	4340248046875	3	true	0	false	13	true
122215	366083203125	4365402734375	8	true	0	false	0	false
122212	23775708984375	46475828125	7	true	1	true	1	true
122209	4284455078125	46791484375	9	true	0	false	4	true
122204	4346215625	3482035546875	4	true	0	false	6	true
122202	262890703125	4244862109375	4	true	0	false	0	false
122201	2344033984375	4426379296875	3	true	0	false	0	false
122197	527226123046875	4615716796875	5	true	0	false	1	true
122196	2140453515625	4230145703125	7	true	0	false	7	true
122195	2103046484375	427273671875	2	true	0	false	12	true
122193	20495091796875	4226198046875	12	true	0	false	9	true
122191	22834291015625	4239283203125	9	true	0	false	1	true
122187	4347630078125	3224151171875	0	false	0	false	8	true
122185	19087138671875	424330390625	5	true	0	false	0	false
122184	4869175390625	31492607421875	5	true	0	false	0	false
122183	47948140625	31115078125	7	true	1	true	6	true
122182	463276328125	30061318359375	4	true	0	false	18	true
122179	4746197265625	32304736328125	10	true	1	true	14	true
122178	25796591796875	419753046875	6	true	0	false	0	false
122175	4756097265625	28246494140625	11	true	0	false	2	true
122171	34914328125	3767936328125	6	true	0	false	0	false
122169	53273388671875	4292023046875	10	true	0	false	0	false
122167	4439892578125	28300962890625	10	true	0	false	2	true
122165	40131265625	331364375	1	true	22	true	0	false
122163	30464578125	3688844140625	1	true	0	false	0	false
122161	2872298828125	3959426171875	1	true	0	false	3	true
122159	4034094921875	32005962890625	12	true	0	false	0	false
122157	325920947265625	404646875	3	true	0	false	5	true
122155	43132328125	27308337890625	6	true	0	false	2	true
122154	1717244921875	4136422265625	4	true	0	false	0	false
122152	2412506640625	395801640625	6	true	1	true	0	false
122150	666363720703125	4292692578125	3	true	1	true	6	true
122148	21771296875	3908893359375	8	true	0	false	2	true
122147	20374748046875	3948505078125	9	true	0	false	2	true
122146	1868254296875	38325734375	6	true	1	true	0	false
122143	1962506640625	357226328125	3	true	1	true	6	true
122140	9194953125	42200453125	4	true	0	false	0	false
122135	25780869140625	3879720703125	2	true	0	false	1	true
122133	3423203515625	3373937109375	6	true	0	false	0	false
122131	355800234375	3370005859375	3	true	0	false	8	true
122129	3735749609375	3417905859375	5	true	0	false	2	true
122128	159075537109375	402447109375	7	true	0	false	0	false
122125	56010146484375	4108941015625	3	true	0	false	3	true
122123	3977584375	35231140625	5	true	0	false	0	false
122121	30373033203125	3860751953125	4	true	0	false	11	true
122120	38230890625	29851234375	6	true	0	false	0	false
122119	3882214453125	29711083984375	6	true	0	false	0	false
122117	21718638671875	3477212890625	24	true	1	true	0	false
122116	3463046484375	3068763671875	6	true	0	false	0	false
122115	34224640625	29061162109375	7	true	0	false	1	true
122113	340467578125	2794287890625	7	true	0	false	0	false
122111	412324375	29406119140625	8	true	0	false	3	true
122110	359235078125	30570978515625	6	true	0	false	1	true
122103	1783754296875	3685484375	3	true	0	false	0	false
122101	430917109375	25352923828125	4	true	0	false	1	true
122099	114263447265625	3903221484375	2	true	0	false	10	true
122097	3908928515625	27011625	2	true	0	false	11	true
122095	35697421875	28196853515625	4	true	0	false	6	true
122093	4446805078125	24452689453125	6	true	1	true	0	false
122092	1674966015625	33562546875	11	true	0	false	0	false
122091	17521220703125	3385562109375	6	true	0	false	0	false
122089	1647761328125	32673890625	2	true	0	false	11	true
122086	24771154296875	3485128125	2	true	0	false	8	true
122085	24231939453125	3673421875	4	true	0	false	1	true
122082	490068203125	2364844921875	2	true	0	false	12	true
122081	4768374609375	26245015625	5	true	0	false	3	true
122079	4630671875	25818427734375	7	true	0	false	0	false
122078	86461826171875	3773265234375	4	true	0	false	0	false
122075	3260600390625	31878650390625	4	true	1	true	0	false
122072	3722198828125	25450080078125	1	true	0	false	9	true
122071	3960172265625	24560876953125	7	true	0	false	0	false
122069	4030935546875	22133419921875	1	true	0	false	3	true
122066	1476483154296870	38607328125	7	true	1	true	0	false
122065	2930831298828120	37642625	8	true	0	false	0	false
122061	18352572265625	30934669921875	6	true	0	false	0	false
122056	16151357421875	34370953125	7	true	0	false	4	true
122053	149699287109375	369097734375	3	true	0	false	1	true
122052	26028759765625	33155984375	6	true	0	false	1	true
122051	2648301953125	3463130078125	4	true	0	false	5	true
122049	277795234375	36476734375	7	true	1	true	1	true
122048	307116328125	318172890625	8	true	0	false	1	true
122047	308609296875	3291060546875	2	true	1	true	15	true
122046	290865087890625	31337556640625	7	true	0	false	0	false
122045	32809462890625	312833671875	6	true	0	false	0	false
122039	1.61836e+16	31086240234375	4	true	0	false	5	true
122036	3281101953125	27342712890625	7	true	0	false	0	false
122034	460716796875	21284017578125	5	true	0	false	2	true
122033	44818125	22253279296875	13	true	1	true	0	false
122029	2142802734375	3219734765625	5	true	1	true	1	true
122028	11480169921875	334997578125	2	true	0	false	4	true
122027	94669052734375	3347574609375	9	true	0	false	6	true
122026	116608740234375	3544454296875	3	true	0	false	0	false
122022	587448779296875	342177890625	6	true	0	false	0	false
122021	6252974609375	3400606640625	5	true	0	false	13	true
122019	6825177734375	3402664453125	11	true	0	false	0	false
122017	606022412109375	3824055859375	6	true	1	true	0	false
122013	702632080078125	3184377734375	2	true	0	false	0	false
122011	480681484375	20909564453125	3	true	0	false	1	true
122010	257619375	31537083984375	7	true	1	true	7	true
122009	27903466796875	32093634765625	8	true	0	false	0	false
122005	2220486328125	29271638671875	5	true	0	false	0	false
122004	1977593359375	27076041015625	6	true	0	false	4	true
122003	19055091796875	25443265625	1	true	0	false	17	true
121999	31970873046875	29943462890625	3	true	0	false	0	false
121997	278458828125	2811860546875	6	true	1	true	0	false
121996	30777076171875	26269900390625	3	true	1	true	2	true
121995	32147287109375	2467830078125	2	true	0	false	8	true
121992	11930916015625	2734379296875	1	true	0	false	1	true
121991	108771328125	29824390625	5	true	0	false	0	false
121986	3461394921875	21199193359375	0	false	0	false	10	true
121985	3470609375	21975544921875	9	true	1	true	0	false
121983	13347802734375	300128125	4	true	0	false	0	false
121982	3432822265625	2332599609375	4	true	1	true	0	false
121979	3193314453125	22894853515625	4	true	0	false	5	true
121977	302243984375	2399623828125	0	false	0	false	8	true
121973	24261296875	27442126953125	2	true	0	false	5	true
121971	3315904296875	20912033203125	0	false	0	false	12	true
121969	18302427734375	28481013671875	1	true	0	false	6	true
121967	4818410546875	1894674609375	4	true	0	false	2	true
121966	3177370703125	19455970703125	9	true	0	false	11	true
121964	159727138671875	24955427734375	5	true	1	true	0	false
121963	157514814453125	271040390625	1	true	0	false	13	true
121960	1259952880859370	2844494140625	5	true	0	false	1	true
121959	24565185546875	27089064453125	1	true	0	false	15	true
121955	65679853515625	26256458984375	1	true	0	false	1	true
121953	540469189453125	2350781640625	5	true	0	false	1	true
121950	8365373046875	28995802734375	1	true	0	false	0	false
121949	891779296875	274755546875	15	true	1	true	0	false
121944	443832109375	18718580078125	1	true	0	false	0	false
121942	24184005859375	24884185546875	3	true	0	false	1	true
121941	21216546875	2421018359375	3	true	0	false	4	true
121938	29179478515625	193736171875	3	true	0	false	0	false
121937	28496865234375	21471552734375	5	true	0	false	0	false
121934	138796484375	18334140625	5	true	0	false	0	false
121933	1453815234375	1838158984375	7	true	0	false	0	false
121931	137159599609375	19551939453125	0	false	0	false	9	true
121927	4870411328125	159164482421875	8	true	1	true	8	true
121926	73767236328125	2385530859375	2	true	0	false	5	true
121925	25080400390625	22200177734375	2	true	0	false	0	false
121922	3.50827e+16	179677109375	5	true	0	false	0	false
121921	1.9363e+16	1937110546875	0	false	0	false	15	true
121919	17080583984375	16777458984375	1	true	0	false	0	false
121916	2797875732421870	13540380859375	5	true	0	false	0	false
121915	2261749755859370	140195205078125	4	true	0	false	0	false
121913	1700576416015620	14927154296875	4	true	0	false	0	false
121910	3567379296875	145777548828125	1	true	0	false	14	true
121909	3826385546875	16454142578125	4	true	0	false	0	false
121907	3880823046875	126619423828125	1	true	0	false	8	true
121905	4738480859375	14484818359375	1	true	0	false	0	false
121904	36922703125	1935848046875	3	true	0	false	0	false
121903	344669375	1805622265625	1	true	0	false	5	true
121897	21862314453125	2016270703125	5	true	0	false	0	false
121893	4109739453125	113986982421875	4	true	0	false	0	false
121891	1880921875	14692931640625	7	true	1	true	0	false
121890	1445528515625	136788359375	2	true	1	true	7	true
121889	1410690234375	149683251953125	10	true	0	false	0	false
121888	122665146484375	1645665625	0	false	0	false	43	true
121887	126023818359375	155017744140625	0	false	0	false	11	true
121886	112532939453125	156262490234375	6	true	1	true	0	false
121880	564420166015625	156219521484375	5	true	1	true	0	false
121879	655165234375	157222724609375	0	false	5	true	0	false
121878	262789453125	163428935546875	2	true	1	true	17	true
121877	24770904296875	14300580078125	1	true	0	false	8	true
121876	461538232421875	17738251953125	19	true	0	false	0	false
121873	21129880859375	16464923828125	0	false	0	false	1	true
121867	309097109375	157377138671875	5	true	0	false	0	false
121866	162635126953125	10118544921875	19	true	0	false	0	false
121865	1615403515625	101185634765625	18	true	0	false	0	false
121861	3449639892578120	9860115234375	1	true	0	false	9	true
121860	30984599609375	11571990234375	1	true	0	false	10	true
121859	31845759765625	107145283203125	4	true	0	false	0	false
121856	48370265625	97479609375	0	false	0	false	15	true
121855	473731796875	99114560546875	3	true	0	false	5	true
121854	4958567578125	104570322265625	5	true	1	true	0	false
121851	4629861328125	100089287109375	6	true	0	false	1	true
121848	607574072265625	11165369140625	7	true	0	false	0	false
121847	582140087890625	121515498046875	0	false	0	false	7	true
121843	1952224609375	132904736328125	0	false	0	false	8	true
121841	35026546875	11971583984375	6	true	0	false	0	false
121840	7064537109375	6179396484375	0	false	0	false	12	true
121839	765514306640625	507707763671875	8	true	0	false	0	false
121836	13347884765625	677310546875	4	true	0	false	0	false
121835	137330185546875	76068623046875	4	true	0	false	0	false
121833	1226708203125	9257125	5	true	0	false	0	false
121827	21011181640625	5677552734375	1	true	0	false	0	false
121826	3717083203125	761876318359375	19	true	0	false	0	false
121825	38605203125	97317158203125	2	true	0	false	9	true
121821	91149111328125	432284619140625	5	true	0	false	0	false
121819	155910380859375	48209677734375	5	true	0	false	0	false
121817	3488593359375	46377568359375	4	true	0	false	0	false
121815	110359150390625	3234935546875	4	true	0	false	0	false
121813	4942196484375	46123671875	5	true	1	true	0	false
121812	438889765625	3494173583984370	12	true	1	true	2	true
121811	43454125	612964111328125	1	true	0	false	0	false
121808	2557484765625	1.81783e+16	0	false	0	false	5	true
121806	197330234375	2921507568359370	14	true	0	false	0	false
121805	17943765625	67381728515625	4	true	0	false	4	true
121799	4620619140625	9994917602539060	8	true	0	false	0	false
121797	4220026953125	2.04654e+16	21	true	0	false	0	false
121795	4881864453125	6768060913085930	0	false	0	false	13	true
