# Supplementary material for: A Novel Liquid Biopsy Method Based on Specific Combinations of Vesicular Markers Allows Us to Discriminate Prostate Cancer from Hyperplasia
Source: Cells. 2024 Jul 31;13(15):1286. doi: 10.3390/cells13151286 (PMC11311686; doi:10.3390/cells13151286)
Supplement: Supplementary file 1 [file cells-13-01286-s001.zip › Dataset S1-Raw data CODI BiliGeCT Prostata/Raw data CODI BiliGeCT Prostata/130223_ErbB3_ALK_PR20-08-1__counting_scatter.xlsx]

## Sheet: 130223_ErbB3_ALK_PR20-08-1__cou
counting parameters
radius (nm)	300
bin width (nm)	20
locs in bin threshold	1
active channels
channel name	channel reference	min	max
Channel 0	ch0	1	10000000
Channel 1	ch1	1	10000000
Channel 2	ch2	1	10000000
clusters are positive for a channel if their counts fall within min (inclusive) and max (exclusive) for that channel
	population phenotypes	number of clusters
triple positive	Channel 0, Channel 1, Channel 2	23
double positive	Channel 0, Channel 1	14
double positive	Channel 0, Channel 2	464
double positive	Channel 1, Channel 2	0
single positive	Channel 0	226
single positive	Channel 1	1
single positive	Channel 2	16
	total positive clusters	744
10 clusters were negative for every channel
all positive clusters are listed here
columns show counts and positivity for channels with thresholds switched on
to see the full data including negative clusters please export a csv from the counting histogram rather than the counting scatter plot
cluster id	centroid x (nm)	centroid y (nm)	count for Channel 0	positive for Channel 0	count for Channel 1	positive for Channel 1	count for Channel 2	positive for Channel 2
70804	291805390625	7489878125	19	true	0	false	1	true
70803	2938146875	7572921875	24	true	0	false	2	true
70802	3107296484375	7399234375	19	true	1	true	1	true
70801	30881599609375	731401796875	15	true	0	false	1	true
70800	299905234375	715463828125	13	true	1	true	4	true
70799	30018986328125	7238184375	16	true	0	false	2	true
70798	3293378125	712760546875	16	true	0	false	0	false
70797	320414921875	726944921875	23	true	0	false	3	true
70795	29597322265625	740651484375	13	true	0	false	5	true
70792	345401328125	7293203125	20	true	0	false	4	true
70791	3436410546875	73144859375	21	true	0	false	3	true
70790	31394982421875	707771328125	9	true	0	false	15	true
70787	31307.25	688134375	12	true	0	false	3	true
70785	31270033203125	71948578125	7	true	0	false	4	true
70784	339470390625	72271046875	14	true	0	false	3	true
70781	293211171875	767558984375	12	true	0	false	6	true
70778	31549556640625	77349390625	21	true	0	false	5	true
70777	3023734375	78510078125	10	true	1	true	5	true
70775	32249806640625	7381415625	10	true	0	false	0	false
70771	3061835546875	678093828125	15	true	0	false	4	true
70770	31905962890625	7892784375	14	true	0	false	2	true
70769	3362760546875	789423828125	11	true	0	false	7	true
70768	26649837890625	726323125	16	true	0	false	3	true
70767	261508515625	72772859375	12	true	0	false	0	false
70766	29024943359375	78761953125	10	true	0	false	3	true
70765	28479455078125	791278828125	17	true	0	false	0	false
70762	367036875	732638046875	11	true	0	false	1	true
70761	3592889453125	724163359375	10	true	0	false	6	true
70759	2839304296875	764121328125	10	true	0	false	1	true
70757	351736640625	7460846875	8	true	0	false	27	true
70755	27931625	72463.75	21	true	1	true	1	true
70752	366660390625	7171246875	9	true	0	false	3	true
70751	3625516015625	709415546875	10	true	1	true	9	true
70747	28000685546875	735101640625	11	true	0	false	2	true
70746	25001455078125	758185234375	9	true	0	false	1	true
70745	25089734375	76593.5	14	true	0	false	4	true
70743	3596584375	747121328125	12	true	0	false	1	true
70741	3777982421875	72220375	15	true	0	false	2	true
70737	32602142578125	755339296875	3	true	0	false	4	true
70736	3888250390625	70300484375	21	true	0	false	1	true
70735	378514140625	703581796875	14	true	0	false	3	true
70731	38628140625	712051328125	12	true	0	false	5	true
70730	2566278515625	74132	15	true	0	false	0	false
70727	3646084765625	691660625	10	true	0	false	0	false
70722	381903359375	76517796875	10	true	0	false	3	true
70721	3824303515625	780700078125	20	true	0	false	2	true
70718	34804140625	688512890625	9	true	0	false	4	true
70717	3408753515625	694008515625	9	true	0	false	6	true
70712	4747496875	6225601171875	11	true	0	false	3	true
70711	46276078125	6213025390625	14	true	0	false	5	true
70710	3829825390625	62845015625	13	true	0	false	2	true
70709	3785471484375	653763671875	13	true	0	false	0	false
70707	457428515625	6134504296875	13	true	1	true	1	true
70706	47694203125	6371903125	13	true	0	false	1	true
70705	481374453125	64609203125	13	true	1	true	6	true
70703	394552109375	7240821875	8	true	0	false	3	true
70701	3724384765625	63202453125	22	true	0	false	0	false
70700	4574423828125	6356098046875	12	true	0	false	4	true
70696	365912109375	62602984375	20	true	0	false	6	true
70694	355290859375	66332578125	13	true	0	false	0	false
70693	3635046484375	6539642578125	7	true	0	false	2	true
70690	39353171875	660564921875	9	true	0	false	9	true
70689	3984713671875	6523908984375	9	true	0	false	4	true
70685	38275828125	6734015625	13	true	0	false	1	true
70684	24656744140625	688002421875	1	true	0	false	9	true
70683	25090009765625	694344921875	12	true	0	false	1	true
70682	446403203125	642958984375	16	true	0	false	2	true
70681	4378348828125	6387996875	10	true	0	false	6	true
70680	24205083984375	674013203125	17	true	0	false	0	false
70679	2438308203125	67988875	12	true	0	false	0	false
70678	2438044140625	659784453125	14	true	0	false	23	true
70677	24596490234375	663376796875	11	true	0	false	1	true
70673	4259243359375	6410278515625	10	true	0	false	4	true
70672	2919006640625	688260078125	17	true	0	false	2	true
70671	299118125	698163515625	10	true	0	false	2	true
70667	25089552734375	66910296875	10	true	0	false	1	true
70665	257792421875	6831971875	8	true	0	false	5	true
70663	4461801953125	6509703125	15	true	0	false	1	true
70659	23772359375	69377140625	10	true	0	false	0	false
70657	452210625	653287890625	15	true	0	false	0	false
70655	32583603515625	777812109375	13	true	0	false	2	true
70651	49122359375	6159234765625	13	true	0	false	2	true
70650	415632109375	695497578125	8	true	0	false	0	false
70649	4379401171875	6950865625	11	true	0	false	2	true
70647	23583814453125	6848709375	8	true	0	false	1	true
70645	28112994140625	707807265625	6	true	0	false	2	true
70644	395961875	691082734375	9	true	0	false	3	true
70641	4917710546875	648333515625	14	true	0	false	6	true
70638	2539672265625	7040021875	11	true	0	false	0	false
70635	46683875	6329041796875	14	true	1	true	1	true
70633	38573328125	74776859375	8	true	0	false	1	true
70631	459439296875	645812734375	12	true	0	false	3	true
70630	418982421875	6536679296875	9	true	0	false	6	true
70628	4357188671875	6076973046875	9	true	0	false	0	false
70627	4412080859375	620787109375	15	true	0	false	1	true
70625	4047459375	6855971875	21	true	0	false	2	true
70623	2761352734375	682926796875	14	true	0	false	3	true
70618	3454375390625	7628771875	10	true	0	false	0	false
70617	351090390625	767355078125	18	true	0	false	1	true
70615	463964296875	6450202734375	9	true	0	false	2	true
70613	3564568359375	7739590625	14	true	0	false	6	true
70612	4318862109375	676338359375	11	true	0	false	1	true
70611	4182366796875	682664921875	15	true	0	false	1	true
70610	3653162109375	675648671875	10	true	0	false	7	true
70607	26468623046875	755391953125	12	true	0	false	2	true
70605	2697427734375	76830453125	19	true	0	false	1	true
70598	45925265625	674770390625	14	true	0	false	0	false
70597	4494921875	670669140625	14	true	0	false	4	true
70595	331752890625	769009375	8	true	0	false	0	false
70593	4098538671875	67202359375	14	true	0	false	2	true
70591	24225146484375	727543984375	20	true	0	false	0	false
70590	460613671875	70487671875	12	true	0	false	1	true
70584	4042459765625	623610234375	20	true	0	false	1	true
70583	399070390625	6166016015625	11	true	0	false	1	true
70581	363641015625	788240078125	8	true	0	false	2	true
70580	45161515625	5970102734375	18	true	0	false	0	false
70579	44554546875	5953330078125	4	true	0	false	10	true
70576	4387682421875	5899955078125	11	true	0	false	4	true
70574	451488359375	5855124609375	11	true	0	false	25	true
70573	4561540625	5819059375	11	true	0	false	2	true
70571	458728203125	58755453125	16	true	0	false	2	true
70569	4513267578125	57804015625	9	true	0	false	5	true
70568	3501879296875	616158984375	4	true	0	false	6	true
70567	356583984375	6189354296875	15	true	0	false	0	false
70564	34890703125	62512375	13	true	0	false	3	true
70561	3424144140625	632723828125	15	true	0	false	0	false
70559	46346328125	5707858984375	15	true	0	false	2	true
70557	422810625	6197648828125	17	true	0	false	0	false
70556	4115900390625	6148323828125	16	true	0	false	0	false
70550	3311720703125	6359830078125	12	true	0	false	1	true
70549	32421564453125	63898890625	21	true	0	false	0	false
70547	4134551171875	6375375390625	19	true	0	false	1	true
70545	32629884765625	628421796875	7	true	0	false	8	true
70544	34269734375	6423496875	13	true	0	false	8	true
70543	334780859375	6475944140625	8	true	0	false	1	true
70542	33060390625	669686640625	15	true	0	false	2	true
70541	32522904296875	670729453125	11	true	0	false	2	true
70540	471689296875	5995920703125	21	true	0	false	3	true
70539	470078046875	5989934375	19	true	0	false	2	true
70534	4295912890625	576285859375	15	true	0	false	4	true
70533	42720984375	58519125	10	true	0	false	6	true
70532	4081206640625	5599379296875	13	true	0	false	6	true
70531	3996961328125	565585546875	18	true	0	false	0	false
70530	32432212890625	6530291796875	11	true	0	false	5	true
70527	4154754296875	5837230859375	12	true	0	false	1	true
70515	4162721875	5960281640625	9	true	0	false	9	true
70513	3762923828125	614805859375	7	true	0	false	0	false
70509	465371875	550927265625	12	true	0	false	0	false
70507	4181562890625	5688653125	10	true	0	false	0	false
70505	38440359375	6086549609375	9	true	0	false	3	true
70504	4294096484375	5599136328125	12	true	0	false	1	true
70503	438601328125	555218984375	13	true	0	false	0	false
70499	4541061328125	5430110546875	11	true	0	false	0	false
70495	42253.75	5521472265625	8	true	0	false	2	true
70493	482186796875	5693848828125	8	true	0	false	2	true
70492	42684984375	75244921875	5	true	0	false	8	true
70491	419669609375	7421453125	4	true	0	false	14	true
70490	4213112890625	708879921875	12	true	0	false	15	true
70489	4138445703125	715549453125	6	true	0	false	8	true
70488	412694609375	731376328125	11	true	0	false	4	true
70483	42849375	73905953125	9	true	0	false	1	true
70481	4361451953125	73313578125	10	true	0	false	11	true
70479	406071640625	7108953125	9	true	0	false	1	true
70477	32372.5	6914309375	14	true	0	false	2	true
70476	34250484375	610578828125	10	true	0	false	1	true
70475	32294453125	612856640625	6	true	0	false	0	false
70469	29323173828125	668833671875	11	true	0	false	17	true
70467	339396171875	667428359375	11	true	0	false	3	true
70466	4927513671875	6005951171875	16	true	0	false	4	true
70465	4881489453125	60317203125	6	true	0	false	7	true
70462	206675234375	736997109375	17	true	0	false	1	true
70461	20779181640625	729301015625	11	true	0	false	2	true
70459	19777865234375	733221015625	11	true	0	false	0	false
70458	22583744140625	750823359375	12	true	0	false	0	false
70457	22449177734375	745102578125	7	true	0	false	1	true
70456	22034029296875	739460078125	16	true	0	false	5	true
70452	1850094921875	758344375	23	true	0	false	2	true
70451	19172033203125	756311875	17	true	0	false	0	false
70450	18741328125	748539609375	13	true	0	false	3	true
70449	1828799609375	742846640625	13	true	0	false	1	true
70445	17438203125	75395953125	12	true	0	false	0	false
70443	2313114453125	73608015625	9	true	0	false	2	true
70441	204994765625	750438828125	8	true	0	false	1	true
70439	18714966796875	727401640625	13	true	0	false	33	true
70435	1780551171875	76665921875	13	true	0	false	4	true
70434	1908238671875	77510984375	12	true	0	false	5	true
70433	1881368359375	781119765625	9	true	1	true	1	true
70432	16825775390625	7793884375	16	true	0	false	0	false
70431	17839458984375	78139875	8	true	0	false	9	true
70427	207096796875	76145390625	4	true	0	false	6	true
70425	233946796875	748183671875	15	true	0	false	3	true
70421	1664301953125	744483828125	8	true	0	false	5	true
70420	1594499609375	767273671875	10	true	0	false	1	true
70419	155417470703125	784379375	8	true	0	false	0	false
70418	22124896484375	769267265625	16	true	0	false	2	true
70413	22674560546875	724979375	5	true	0	false	4	true
70412	13978220703125	771821171875	9	true	0	false	5	true
70411	147683837890625	78066828125	12	true	0	false	0	false
70407	3999469921875	6025377734375	11	true	1	true	1	true
70404	20653001953125	780570703125	9	true	0	false	1	true
70403	2183982421875	77966765625	8	true	0	false	5	true
70401	216422890625	790646796875	12	true	0	false	3	true
70398	17059.5	7248165625	12	true	0	false	1	true
70395	237068671875	770726328125	11	true	0	false	3	true
70394	4651247265625	525030078125	10	true	1	true	1	true
70391	20317541015625	71762828125	10	true	0	false	1	true
70389	18669810546875	711188125	18	true	0	false	0	false
70386	4820585546875	55476046875	13	true	0	false	1	true
70385	4874844921875	543621015625	12	true	1	true	2	true
70381	17016228515625	789906015625	11	true	0	false	4	true
70380	222196640625	66261484375	10	true	0	false	3	true
70378	2298351171875	70406171875	11	true	0	false	7	true
70377	22635671875	6962403125	10	true	0	false	1	true
70373	314082109375	6645421875	12	true	0	false	2	true
70372	2484138671875	7928784375	12	true	0	false	6	true
70371	24663376953125	785808828125	6	true	0	false	8	true
70370	26595384765625	787194453125	8	true	0	false	6	true
70367	25980126953125	796302109375	9	true	0	false	1	true
70364	2686668359375	658470625	13	true	0	false	1	true
70363	260435234375	6669965625	5	true	0	false	15	true
70360	4830287109375	5243321484375	10	true	0	false	1	true
70359	493652890625	524317578125	13	true	0	false	1	true
70355	21022412109375	70168734375	14	true	0	false	2	true
70354	37246265625	5980170703125	8	true	0	false	4	true
70353	37322671875	583427578125	8	true	0	false	1	true
70349	449460234375	5290071484375	8	true	0	false	1	true
70347	33134.5	6009005078125	11	true	0	false	0	false
70346	31561216796875	6443806640625	10	true	0	false	2	true
70344	465129609375	5060908203125	8	true	0	false	1	true
70343	4620943359375	509219375	3	true	0	false	6	true
70342	4635532421875	4990669921875	10	true	0	false	0	false
70341	469669375	5029008203125	16	true	0	false	1	true
70337	46901515625	5094890625	12	true	0	false	3	true
70333	4501178515625	514240546875	11	true	0	false	7	true
70332	1616750390625	7933884375	6	true	0	false	0	false
70330	4132696875	768589296875	17	true	0	false	0	false
70329	4233708984375	767054921875	14	true	0	false	0	false
70325	414648671875	542632109375	8	true	0	false	2	true
70324	197502421875	6410904296875	6	true	0	false	8	true
70323	21376994140625	63285171875	14	true	1	true	0	false
70322	20441515625	660659375	8	true	0	false	3	true
70321	1925978515625	66540765625	6	true	0	false	7	true
70317	1958841015625	6185457421875	10	true	0	false	0	false
70316	12810474609375	787638515625	10	true	0	false	0	false
70315	11755748046875	780476015625	14	true	0	false	2	true
70313	101792021484375	7889659375	7	true	0	false	19	true
70312	240191484375	6341133984375	8	true	0	false	3	true
70311	22539658203125	6386315625	11	true	0	false	3	true
70310	245346015625	6255626953125	4	true	0	false	3	true
70308	13547	750166328125	16	true	0	false	1	true
70307	131343505859375	74196109375	7	true	0	false	14	true
70306	91157099609375	75319015625	8	true	0	false	5	true
70305	87737998046875	74652171875	5	true	0	false	13	true
70304	10149587890625	746796875	8	true	0	false	3	true
70303	10251037109375	751053359375	22	true	0	false	1	true
70301	227848515625	6259936328125	13	true	0	false	0	false
70297	106792080078125	759030078125	8	true	0	false	6	true
70296	120022314453125	7602259375	12	true	0	false	1	true
70295	12918994140625	76035078125	11	true	0	false	1	true
70291	147607119140625	759246171875	12	true	0	false	1	true
70289	107398525390625	77145609375	6	true	0	false	5	true
70280	29442140625	6393726171875	13	true	0	false	1	true
70279	30241095703125	6423296875	8	true	0	false	10	true
70276	29229458984375	6492204296875	14	true	0	false	0	false
70273	31554703125	629270234375	10	true	0	false	6	true
70272	29282875	6146796484375	9	true	0	false	2	true
70268	3982869140625	786928515625	9	true	0	false	8	true
70265	348844375	6005240625	15	true	0	false	1	true
70263	214549140625	68028765625	9	true	0	false	1	true
70262	3569766015625	5956142578125	12	true	0	false	0	false
70259	27581068359375	6056203125	9	true	0	false	1	true
70258	4872694921875	5832690625	12	true	0	false	2	true
70256	4713388671875	72329640625	4	true	0	false	0	false
70254	1646158203125	70255921875	11	true	0	false	2	true
70253	1664680078125	69181109375	17	true	0	false	1	true
70250	14757361328125	71295390625	13	true	1	true	2	true
70248	122748359375	6688921875	13	true	0	false	2	true
70247	116932392578125	665266875	13	true	0	false	2	true
70246	11836013671875	713085078125	7	true	0	false	1	true
70245	1116532421875	719284609375	2	true	0	false	38	true
70244	12558380859375	69073109375	9	true	0	false	4	true
70243	13098759765625	681065234375	11	true	0	false	3	true
70241	135627587890625	70284390625	7	true	0	false	1	true
70239	108421142578125	7283484375	14	true	0	false	1	true
70237	2383563671875	65017.75	11	true	0	false	2	true
70235	134704130859375	66234	14	true	0	false	0	false
70234	1503755078125	693037265625	8	true	0	false	4	true
70231	11922451171875	725469765625	5	true	0	false	8	true
70229	143254736328125	685821796875	8	true	0	false	8	true
70228	1121901953125	659392578125	11	true	0	false	0	false
70226	130381494140625	725460859375	14	true	0	false	3	true
70218	14278828125	79164109375	10	true	0	false	11	true
70215	138013515625	67174046875	8	true	0	false	1	true
70213	155869794921875	723898828125	8	true	0	false	1	true
70211	763170849609375	7367296875	9	true	0	false	6	true
70210	11194583984375	683410703125	12	true	0	false	2	true
70209	102186064453125	68514578125	6	true	0	false	0	false
70208	16906451171875	654204375	7	true	0	false	5	true
70207	17195181640625	66102171875	7	true	0	false	7	true
70205	126535712890625	643042578125	9	true	0	false	0	false
70203	109173056640625	696790390625	8	true	0	false	1	true
70200	1797315625	662229296875	12	true	1	true	0	false
70195	17728333984375	6771253125	12	true	0	false	3	true
70191	18017662109375	68974171875	7	true	0	false	6	true
70189	18172666015625	6436359375	6	true	0	false	1	true
70187	26469322265625	621755546875	9	true	0	false	3	true
70185	200242734375	687146328125	12	true	0	false	1	true
70181	4474849609375	4948400390625	10	true	0	false	3	true
70180	549487451171875	778311640625	10	true	0	false	6	true
70179	6961193359375	77643609375	10	true	0	false	0	false
70178	772177734375	76672328125	13	true	0	false	2	true
70175	644693310546875	787891875	1	true	0	false	15	true
70173	90091044921875	779245390625	9	true	0	false	27	true
70172	3855335546875	560416171875	13	true	0	false	9	true
70171	39213453125	5758458203125	13	true	0	false	1	true
70170	4222265625	756986484375	7	true	0	false	1	true
70169	485987890625	769213671875	24	true	0	false	1	true
70164	4670408203125	74742	7	true	0	false	1	true
70163	229723828125	742677734375	16	true	0	false	1	true
70156	75530654296875	6392778125	10	true	0	false	2	true
70155	66326767578125	6494561328125	7	true	0	false	0	false
70154	958140234375	66032109375	8	true	0	false	3	true
70153	8342560546875	652171328125	5	true	0	false	7	true
70152	57160380859375	6387102734375	5	true	0	false	3	true
70147	491731982421875	660684453125	8	true	0	false	1	true
70144	4894049609375	5001501953125	11	true	0	false	2	true
70143	492893046875	5085199609375	7	true	0	false	6	true
70142	73050283203125	68451625	5	true	0	false	51	true
70141	73486875	680924765625	15	true	0	false	5	true
70139	67471572265625	672724453125	15	true	0	false	3	true
70136	2413495849609370	6740015625	13	true	0	false	0	false
70135	2143715087890620	661708515625	10	true	0	false	5	true
70134	360603466796875	724019609375	4	true	0	false	4	true
70133	445225927734375	727532734375	15	true	0	false	0	false
70132	3231489990234370	67855140625	12	true	1	true	0	false
70130	3927739013671870	70941234375	5	true	0	false	1	true
70128	50556708984375	69122046875	6	true	0	false	4	true
70127	4883939453125	7043128125	5	true	0	false	0	false
70126	5168634765625	675784140625	12	true	0	false	2	true
70119	600252783203125	717434375	11	true	0	false	0	false
70116	1.01323e+16	718040078125	13	true	0	false	2	true
70115	217558740234375	712444296875	11	true	0	false	3	true
70109	920258984375	637502109375	13	true	0	false	0	false
70108	27471103515625	64189.25	11	true	0	false	5	true
70107	2682191162109370	648585078125	10	true	0	false	0	false
70105	8503181640625	685494765625	4	true	0	false	9	true
70103	1244759765625	65920796875	8	true	0	false	2	true
70101	4876315625	667213046875	8	true	0	false	0	false
70098	4568826953125	733536015625	8	true	0	false	5	true
70095	637466552734375	6275934375	14	true	1	true	0	false
70092	662980224609375	741284296875	7	true	0	false	14	true
70089	264385703125	63954015625	12	true	0	false	0	false
70087	1.93395e+16	695916328125	15	true	0	false	0	false
70085	85116748046875	710090234375	11	true	0	false	2	true
70083	4655637109375	658388046875	18	true	0	false	1	true
70081	80367255859375	78758609375	4	true	0	false	3	true
70080	4855446875	47168328125	8	true	0	false	0	false
70079	481110859375	4645207421875	3	true	0	false	19	true
70078	48946453125	452986328125	12	true	0	false	0	false
70077	494974375	45919046875	12	true	0	false	2	true
70073	4634387109375	468093671875	15	true	0	false	0	false
70070	3624693359375	6258185546875	10	true	0	false	21	true
70069	359224462890625	6264467578125	10	true	0	false	20	true
70068	1.43911e+16	61871125	13	true	0	false	0	false
70067	2189473876953120	6203160546875	8	true	0	false	0	false
70065	276509619140625	629298515625	8	true	0	false	2	true
70064	59475810546875	60806046875	10	true	0	false	0	false
70063	702607421875	6114083203125	4	true	0	false	0	false
70061	1.84697e+16	601614765625	6	true	0	false	9	true
70059	529663623046875	6176326953125	15	true	0	false	0	false
70052	18333869140625	6266615234375	7	true	0	false	18	true
70051	181407890625	6200175390625	18	true	0	false	0	false
70050	17027603515625	622186796875	4	true	0	false	0	false
70046	26656484375	59894546875	8	true	0	false	1	true
70045	266920546875	6060326953125	6	true	0	false	12	true
70041	475888046875	66380.5	9	true	0	false	2	true
70040	27584625	6447232421875	6	true	0	false	0	false
70038	3814466796875	5338232421875	9	true	0	false	0	false
70037	3863062890625	53028046875	14	true	0	false	0	false
70035	39151953125	5223480078125	6	true	0	false	7	true
70031	114320732421875	6449282421875	9	true	0	false	0	false
70030	140626298828125	633240078125	4	true	0	false	6	true
70028	4222576953125	516198203125	10	true	0	false	2	true
70027	4167851953125	523724375	3	true	0	false	10	true
70026	40887734375	531101640625	5	true	0	false	10	true
70022	2484644921875	603627109375	6	true	0	false	26	true
70021	2426841015625	6106776953125	9	true	1	true	3	true
70019	2329485546875	60860203125	12	true	1	true	0	false
70016	1172993359375	6108487109375	9	true	0	false	1	true
70015	106652734375	59904203125	6	true	0	false	1	true
70011	3984680859375	5271415625	9	true	0	false	0	false
70010	4704271484375	4568491796875	4	true	0	false	0	false
70007	436059296875	53258.5	7	true	0	false	7	true
70005	2549598828125	5940859375	9	true	0	false	2	true
70004	4503534375	4642565234375	12	true	0	false	2	true
70003	448158203125	45539578125	13	true	0	false	0	false
70000	2721173828125	755081640625	3	true	0	false	1	true
69998	422009296875	778006875	17	true	0	false	2	true
69997	4352786328125	788630390625	44	true	0	false	1	true
69993	142870556640625	742357734375	3	true	0	false	8	true
69992	11304998046875	629679140625	11	true	0	false	2	true
69991	102997880859375	62276578125	10	true	0	false	8	true
69988	359689140625	53339765625	9	true	0	false	0	false
69985	8149384155273430	684712109375	12	true	0	false	1	true
69984	27832763671875	587209765625	9	true	0	false	0	false
69983	28950666015625	589101328125	12	true	0	false	0	false
69979	8143244140625	6152720703125	12	true	0	false	1	true
69978	14057625	59980765625	2	true	0	false	9	true
69977	134498837890625	594931171875	12	true	0	false	0	false
69975	13190515625	586423671875	16	true	0	false	0	false
69972	3587918359375	55048.75	8	true	0	false	0	false
69971	3547119140625	5427262109375	13	true	0	false	0	false
69970	347647421875	5551627734375	10	true	0	false	1	true
69968	3508236328125	5720994921875	11	true	0	false	0	false
69966	3398458984375	5815508203125	4	true	0	false	10	true
69961	29780578125	578641171875	6	true	0	false	0	false
69960	13533390625	56065609375	6	true	0	false	0	false
69959	129191826171875	5609984765625	13	true	0	false	1	true
69958	122051279296875	57354.5	12	true	0	false	0	false
69953	23108349609375	768519921875	8	true	0	false	7	true
69952	285223876953125	6388582421875	8	true	0	false	1	true
69950	697095751953125	592715703125	6	true	0	false	2	true
69949	65991376953125	5906347265625	2	true	0	false	8	true
69945	819135986328125	5917978125	11	true	0	false	1	true
69944	2016637939453120	5885131640625	10	true	0	false	3	true
69943	248063232421875	5800698046875	4	true	0	false	10	true
69940	456307421875	754480390625	9	true	0	false	0	false
69939	4668112109375	765858359375	1	true	0	false	7	true
69937	442669296875	772321640625	32	true	0	false	0	false
69933	15500720703125	62654640625	4	true	0	false	22	true
69931	1502004296875	65928796875	7	true	0	false	0	false
69930	19929	59859921875	5	true	0	false	0	false
69929	18726560546875	5904078125	14	true	0	false	1	true
69926	15526646484375	545541875	7	true	0	false	0	false
69925	146720126953125	5615653515625	10	true	1	true	0	false
69923	22108041015625	60090140625	8	true	0	false	2	true
69919	20341013671875	58525703125	5	true	7	true	1	true
69918	17975859375	5655477734375	12	true	1	true	0	false
69917	182241328125	56607453125	12	true	0	false	0	false
69916	17823640625	581356171875	4	true	0	false	0	false
69913	17245896484375	5570995703125	14	true	0	false	0	false
69909	328315625	5722340625	4	true	0	false	1	true
69907	1674876171875	603431171875	6	true	0	false	3	true
69905	147795302734375	6138294921875	15	true	0	false	14	true
69904	25239896484375	5616180078125	6	true	0	false	8	true
69903	240595234375	5621911328125	10	true	1	true	3	true
69901	265059453125	57839953125	9	true	0	false	0	false
69899	24523802734375	576449609375	5	true	0	false	12	true
69897	23635986328125	5885940625	6	true	0	false	0	false
69893	5697278442382810	59371265625	7	true	0	false	11	true
69892	4804725390625	700636953125	10	true	0	false	14	true
69891	4652153125	6875590625	12	true	0	false	2	true
69890	4906335546875	712601796875	19	true	0	false	5	true
69889	4852455078125	71343921875	10	true	0	false	1	true
69887	4908142578125	720171796875	14	true	0	false	0	false
69886	494333828125	67572109375	15	true	0	false	1	true
69885	4919622265625	68379328125	14	true	0	false	3	true
69879	480588671875	725930078125	16	true	0	false	3	true
69878	4920388671875	741015546875	18	true	1	true	8	true
69877	486639453125	7370334375	20	true	0	false	17	true
69873	4600909375	4341576171875	3	true	0	false	0	false
69871	4789228125	745939375	17	true	0	false	1	true
69868	2936740966796870	783726015625	5	true	0	false	1	true
69866	222465625	5677548828125	5	true	0	false	2	true
69865	2294203125	551478515625	10	true	0	false	0	false
69864	229484296875	5358537109375	3	true	0	false	2	true
69863	2400302734375	5299992578125	12	true	0	false	0	false
69855	3256426171875	5504552734375	4	true	0	false	1	true
69853	196251640625	5471154296875	3	true	0	false	7	true
69851	158233095703125	6412141796875	10	true	0	false	2	true
69850	151856728515625	5836856640625	5	true	0	false	0	false
69848	2800167578125	544341640625	12	true	0	false	1	true
69847	2896510546875	5451752734375	14	true	0	false	1	true
69845	267929921875	5487593359375	11	true	0	false	4	true
69843	2625383203125	5382505859375	3	true	0	false	11	true
69841	2761872265625	5339704296875	9	true	0	false	0	false
69839	2901999609375	52613453125	6	true	0	false	6	true
69838	2480456640625	5442218359375	5	true	0	false	6	true
69837	2540807421875	5481292578125	8	true	0	false	0	false
69831	109799658203125	783876953125	6	true	0	false	5	true
69830	328017421875	529680625	3	true	0	false	1	true
69827	2151942578125	55062625	8	true	0	false	0	false
69825	21299095703125	53198828125	7	true	0	false	1	true
69823	3600034765625	5151257421875	4	true	0	false	4	true
69820	3786637890625	49126921875	5	true	0	false	1	true
69819	4004458203125	487481953125	9	true	0	false	3	true
69817	3993946875	4666959765625	12	true	0	false	0	false
69815	4258951171875	4866762109375	4	true	0	false	1	true
69811	365115087890625	603659921875	6	true	0	false	0	false
69810	7785564453125	577536875	6	true	0	false	2	true
69809	90283076171875	582391875	9	true	1	true	4	true
69808	19923341796875	5645904296875	8	true	0	false	0	false
69806	1098774609375	5677546484375	11	true	0	false	0	false
69805	10025603515625	559835625	11	true	0	false	0	false
69804	733738037109375	5557891015625	16	true	0	false	3	true
69803	72069853515625	5483416796875	6	true	0	false	4	true
69798	574674267578125	5631286328125	12	true	1	true	0	false
69797	547048388671875	5724908203125	10	true	0	false	0	false
69796	3804209716796870	534837421875	9	true	0	false	0	false
69795	2912447509765620	54645296875	22	true	0	false	1	true
69793	25950517578125	5650208984375	6	true	0	false	5	true
69791	428501220703125	58144921875	3	true	0	false	11	true
69784	4313058203125	438552265625	5	true	0	false	1	true
69783	4430137890625	4337121484375	11	true	0	false	0	false
69781	4329007421875	4523948828125	8	true	0	false	2	true
69778	390018203125	4796801953125	10	true	0	false	0	false
69775	30849853515625	52862875	9	true	0	false	1	true
69774	3884104296875	4553834765625	8	true	0	false	1	true
69773	402543359375	4527322265625	3	true	0	false	8	true
69772	3798328125	444003203125	2	true	0	false	10	true
69767	25424125	5171832421875	3	true	0	false	1	true
69765	4717612890625	4199530078125	7	true	0	false	2	true
69763	7976942749023430	570622734375	8	true	0	false	0	false
69762	25166931640625	4897826171875	8	true	0	false	0	false
69761	2700548828125	50327875	2	true	0	false	0	false
69757	4199871875	4199062890625	6	true	0	false	0	false
69755	42126109375	4026928125	6	true	0	false	0	false
69753	96972939453125	520003828125	8	true	0	false	0	false
69752	15706341796875	5194052734375	13	true	0	false	0	false
69751	1657628125	5190433203125	6	true	0	false	10	true
69749	131887890625	5284491015625	2	true	0	false	0	false
69747	114047626953125	5140338671875	13	true	0	false	0	false
69745	128035810546875	508593046875	6	true	0	false	2	true
69744	17013919921875	5393236328125	11	true	0	false	0	false
69743	1818162109375	5417573828125	5	true	0	false	4	true
69737	688019873046875	527206328125	9	true	0	false	0	false
69736	2685095703125	481659765625	2	true	0	false	8	true
69734	9755755004882810	53355	3	true	0	false	2	true
69733	71577978515625	5524153515625	9	true	0	false	0	false
69729	4480747265625	4030356640625	12	true	0	false	2	true
69728	93373056640625	4662129296875	11	true	0	false	1	true
69727	11324681640625	4660612109375	2	true	0	false	9	true
69726	108210927734375	47822.25	10	true	0	false	0	false
69724	120982177734375	484668203125	4	true	0	false	9	true
69720	398802099609375	49172703125	2	true	0	false	15	true
69719	267418212890625	4958326953125	2	true	0	false	1	true
69717	3992241455078120	4788627734375	8	true	0	false	1	true
69716	2448347900390620	5140183203125	5	true	0	false	2	true
69713	1.0932e+16	5063931640625	14	true	0	false	0	false
69712	74150126953125	4727801953125	9	true	0	false	0	false
69711	646525732421875	4823589453125	11	true	0	false	3	true
69709	718341796875	4950380859375	15	true	1	true	0	false
69707	6359720703125	4695671484375	2	true	0	false	12	true
69703	109739541015625	537898046875	2	true	0	false	0	false
69701	3808387756347650	489212578125	0	false	0	false	10	true
69697	354757890625	498136640625	7	true	0	false	1	true
69695	31261126953125	5077909765625	3	true	0	false	0	false
69693	4371130859375	3616025390625	8	true	0	false	1	true
69692	4940166796875	371963671875	13	true	0	false	0	false
69691	4695383203125	3636969140625	9	true	0	false	0	false
69690	2895003125	484302265625	3	true	0	false	1	true
69688	3804316796875	36778421875	5	true	0	false	0	false
69687	387292421875	375687265625	5	true	0	false	7	true
69684	4589241796875	3475272265625	1	true	0	false	15	true
69683	469796640625	3416651953125	7	true	0	false	3	true
69681	4832741015625	3946055078125	7	true	0	false	2	true
69680	4820015234375	3308855078125	3	true	0	false	9	true
69675	4737169921875	3176399609375	2	true	0	false	14	true
69672	49645046875	4098079296875	8	true	0	false	0	false
69670	489259140625	31227166015625	6	true	0	false	2	true
69668	46430078125	38371265625	5	true	0	false	1	true
69665	43551171875	328054140625	1	true	0	false	0	false
69663	4566180859375	299884140625	6	true	0	false	0	false
69659	13633646484375	4683405078125	3	true	0	false	6	true
69658	40463859375	3395780859375	0	false	0	false	11	true
69657	4122478125	3313282421875	1	true	0	false	5	true
69655	410421328125	3466301953125	2	true	0	false	9	true
69649	22620935546875	488032265625	6	true	0	false	1	true
69647	78504755859375	452658125	7	true	0	false	0	false
69646	3313808984375	3802820703125	29	true	0	false	31	true
69645	32707470703125	3827767578125	15	true	0	false	16	true
69643	3618842578125	3805246484375	6	true	0	false	8	true
69639	31381705078125	3689129296875	4	true	0	false	2	true
69637	47901859375	298898515625	5	true	0	false	0	false
69634	23897982421875	456516171875	4	true	0	false	0	false
69632	38861515625	4274972265625	3	true	0	false	4	true
69630	1834573046875	4955610546875	2	true	0	false	0	false
69629	154945927734375	497629140625	5	true	0	false	0	false
69626	34580921875	461971328125	10	true	0	false	1	true
69625	330250546875	459551796875	6	true	0	false	9	true
69624	3414726953125	45235765625	9	true	0	false	0	false
69622	30292748046875	4614244140625	5	true	0	false	1	true
69621	304985703125	4355351953125	1	true	0	false	7	true
69619	31494076171875	4806876171875	4	true	0	false	4	true
69617	4364494921875	28956408203125	9	true	0	false	1	true
69616	33153421875	431893984375	2	true	0	false	0	false
69615	3399135546875	4120378125	4	true	1	true	1	true
69614	260675625	439251015625	11	true	0	false	2	true
69613	26657478515625	463168984375	7	true	0	false	3	true
69612	35401640625	44025078125	6	true	0	false	0	false
69610	281848515625	4665933203125	4	true	0	false	0	false
69609	2789140625	4507536328125	5	true	0	false	0	false
69600	3187728515625	4153930078125	4	true	0	false	0	false
69595	3781359765625	4031544921875	4	true	0	false	0	false
69594	3421341015625	3641273046875	10	true	0	false	0	false
69591	3421640625	3941419921875	2	true	0	false	0	false
69589	4902530859375	28123767578125	3	true	0	false	0	false
69587	3635923828125	35615203125	3	true	0	false	0	false
69586	19599736328125	4722446484375	5	true	0	false	3	true
69585	19033013671875	4696513671875	0	false	0	false	4	true
69583	19358828125	4597957421875	4	true	1	true	0	false
69581	18618580078125	47978	6	true	0	false	0	false
69579	21046349609375	4700522265625	5	true	0	false	2	true
69577	173198203125	4427976953125	2	true	0	false	0	false
69574	141627197265625	43719140625	2	true	0	false	2	true
69573	145665634765625	4515512109375	8	true	0	false	0	false
69572	4829430859375	2595866796875	4	true	0	false	1	true
69567	32685716796875	360538125	2	true	0	false	4	true
69566	21949708984375	4241653515625	13	true	1	true	11	true
69565	21468478515625	4220766015625	10	true	0	false	1	true
69564	2078133203125	4185473046875	24	true	1	true	20	true
69563	20613634765625	4129934765625	11	true	0	false	5	true
69559	202098125	3987065625	3	true	0	false	9	true
69557	19366470703125	4243498828125	12	true	0	false	0	false
69553	3367313671875	347779609375	8	true	0	false	0	false
69551	2899201171875	4160619140625	5	true	0	false	1	true
69549	471548515625	79622890625	0	false	0	false	7	true
69547	4702573828125	27115546875	3	true	0	false	1	true
69544	11994794921875	428940546875	6	true	0	false	0	false
69543	100435078125	4065009765625	1	true	0	false	1	true
69542	21639111328125	4517437109375	4	true	0	false	1	true
69541	554375927734375	4454517578125	1	true	0	false	8	true
69539	96666435546875	3876692578125	2	true	0	false	7	true
69537	70431240234375	4145502734375	2	true	0	false	1	true
69535	3089951904296870	4338371875	4	true	0	false	0	false
69533	136015322265625	4017019140625	2	true	0	false	0	false
69527	1002617578125	4391337109375	7	true	0	false	0	false
69525	92037177734375	3611022265625	10	true	0	false	0	false
69524	776915380859375	3747604296875	3	true	0	false	5	true
69523	709282958984375	381285625	10	true	0	false	0	false
69522	527522412109375	397355859375	5	true	0	false	0	false
69517	2209513671875	4046829296875	1	true	0	false	1	true
69516	452370556640625	37194859375	12	true	0	false	0	false
69515	521560888671875	37558796875	5	true	0	false	1	true
69512	443996640625	26884552734375	1	true	0	false	37	true
69505	608008642578125	338455859375	0	false	0	false	1	true
69504	378740390625	31962056640625	1	true	0	false	4	true
69501	4010540234375	30971.25	7	true	0	false	1	true
69499	27106125	4164694921875	2	true	0	false	0	false
69487	393624140625	28645625	9	true	0	false	0	false
69483	9273736328125	3143680078125	1	true	0	false	11	true
69482	27377810546875	3685355078125	7	true	0	false	33	true
69481	2701511328125	3660674609375	5	true	0	false	3	true
69479	274303203125	3542743359375	11	true	0	false	0	false
69477	41995359375	26244150390625	4	true	0	false	0	false
69476	24826453125	3705989453125	3	true	0	false	7	true
69475	24845046875	3811905078125	5	true	0	false	0	false
69470	9838927734375	2825455859375	2	true	0	false	0	false
69465	106790712890625	30299517578125	7	true	0	false	0	false
69461	3883029296875	2628787109375	4	true	0	false	0	false
69458	4462383984375	22931421875	3	true	0	false	0	false
69457	4414544140625	20859615234375	9	true	0	false	0	false
69454	20527576171875	320542265625	1	true	0	false	0	false
69453	1874358984375	3352772265625	7	true	0	false	1	true
69449	217300078125	334025859375	2	true	0	false	6	true
69447	21552578125	36738734375	1	true	0	false	1	true
69443	111471787109375	367011484375	8	true	1	true	1	true
69442	16574591796875	3801684765625	11	true	0	false	1	true
69441	17961125	362415234375	0	false	0	false	16	true
69440	161263916015625	4036306640625	1	true	0	false	0	false
69435	129608037109375	3629789453125	8	true	0	false	0	false
69434	2167125244140620	3453890625	5	true	0	false	1	true
69426	526229931640625	29766103515625	4	true	0	false	0	false
69425	121463232421875	3244645703125	3	true	0	false	0	false
69421	3828034375	2414147265625	8	true	0	false	0	false
69420	110419326171875	342491015625	1	true	0	false	5	true
69419	11343212890625	348235703125	5	true	0	false	0	false
69417	29772828125	31432416015625	9	true	0	false	0	false
69415	138623583984375	3355931640625	3	true	0	false	21	true
69412	32388572265625	29433328125	2	true	0	false	2	true
69411	3314876953125	2777580859375	5	true	0	false	0	false
69409	3396879296875	31080044921875	5	true	0	false	3	true
69407	2958361328125	26869068359375	0	false	0	false	2	true
69406	120865576171875	2530041015625	9	true	0	false	1	true
69405	1.09548e+16	26430541015625	12	true	0	false	0	false
69404	28727958984375	266554921875	2	true	0	false	7	true
69403	411750439453125	25904060546875	7	true	0	false	0	false
69401	3051113037109370	242537890625	7	true	0	false	0	false
69396	119072587890625	21755068359375	11	true	1	true	0	false
69395	135984912109375	230588203125	11	true	0	false	0	false
69393	153562060546875	26333583984375	3	true	0	false	0	false
69390	145950791015625	2950476171875	4	true	0	false	0	false
69387	106870400390625	2369419140625	1	true	0	false	0	false
69383	4707181640625	1953725390625	0	false	0	false	1	true
69382	331861796875	24259572265625	0	false	0	false	9	true
69380	2603558984375	301227421875	6	true	0	false	0	false
69379	234294140625	2772195703125	8	true	0	false	0	false
69378	19099037109375	26015330078125	32	true	1	true	45	true
69377	179503046875	271938203125	6	true	0	false	2	true
69373	2275570703125	2433807421875	1	true	0	false	5	true
69360	392424609375	127659501953125	33	true	0	false	32	true
69359	3821009765625	1738127734375	5	true	0	false	0	false
69352	3691828125	210495625	1	true	0	false	0	false
69350	342327734375	126719921875	0	false	0	false	11	true
69347	2670993359375	238188203125	1	true	0	false	1	true
69346	106407578125	17598134765625	13	true	0	false	0	false
69345	120913349609375	17216974609375	14	true	0	false	0	false
69343	10047466796875	19086390625	12	true	0	false	0	false
69342	11212279296875	148885048828125	5	true	0	false	0	false
69340	4988374328613280	22060650390625	3	true	0	false	10	true
69339	2724794189453120	20293591796875	2	true	0	false	0	false
69334	71277216796875	22376541015625	9	true	0	false	0	false
69333	77638037109375	23923908203125	4	true	0	false	1	true
69332	6006306640625	20518279296875	2	true	0	false	0	false
69328	30919970703125	2063595703125	1	true	0	false	0	false
69327	28838919921875	20486193359375	1	true	20	true	0	false
69325	30416693359375	23610927734375	1	true	2	true	0	false
69324	455117109375	154732275390625	6	true	0	false	0	false
69319	4130415234375	162505517578125	1	true	0	false	1	true
69317	477830703125	14077693359375	1	true	0	false	0	false
69316	17946302734375	144474853515625	6	true	0	false	0	false
69312	209416796875	176544140625	4	true	0	false	0	false
69311	21615884765625	16831068359375	5	true	0	false	0	false
69309	21894384765625	149878046875	0	false	0	false	9	true
69304	3661076416015620	17278642578125	8	true	0	false	3	true
69303	1.8561e+16	17110859375	3	true	0	false	2	true
69300	4773355078125	1097505078125	4	true	0	false	0	false
69299	45777125	11131134765625	2	true	0	false	1	true
69295	29322615234375	15250533203125	1	true	0	false	1	true
69294	34771162109375	134810732421875	1	true	0	false	1	true
69291	3326694921875	1602390625	4	true	1	true	0	false
69290	92214267578125	884678515625	0	false	0	false	8	true
69289	9817201171875	776922509765625	7	true	0	false	0	false
69287	972062890625	101185537109375	15	true	0	false	3	true
69285	5969740234375	88142685546875	9	true	0	false	3	true
69279	2560921484375	108057529296875	1	true	0	false	13	true
69277	18235701171875	90933408203125	6	true	0	false	0	false
69275	609066748046875	1283966015625	5	true	0	false	9	true
69273	3410234765625	88746455078125	1	true	0	false	5	true
69271	2375555078125	87527138671875	4	true	0	false	0	false
69269	8906123046875	87084580078125	7	true	0	false	0	false
69268	2847610595703120	68724833984375	4	true	0	false	0	false
69266	28620228515625	733806982421875	0	false	0	false	5	true
69265	2770812890625	5232107421875	7	true	0	false	4	true
69264	26974119140625	2566985107421870	4	true	0	false	0	false
69258	487546875	2759107177734370	14	true	0	false	0	false
69257	48445828125	507976025390625	5	true	0	false	11	true
69255	472541640625	23862763671875	0	false	15	true	0	false
69252	11615162109375	3222843994140620	6	true	0	false	0	false
69251	103183408203125	25683974609375	0	false	0	false	12	true
69250	150395986328125	310066455078125	0	false	0	false	11	true
69249	159907734375	42857314453125	1	true	0	false	7	true
69246	3443623828125	3587560791015620	0	false	0	false	17	true
69245	31772392578125	3852827392578120	7	true	0	false	6	true
