# Supplementary material for: A Novel Liquid Biopsy Method Based on Specific Combinations of Vesicular Markers Allows Us to Discriminate Prostate Cancer from Hyperplasia
Source: Cells. 2024 Jul 31;13(15):1286. doi: 10.3390/cells13151286 (PMC11311686; doi:10.3390/cells13151286)
Supplement: Supplementary file 1 [file cells-13-01286-s001.zip › Dataset S1-Raw data CODI BiliGeCT Prostata/Raw data CODI BiliGeCT Prostata/130223_ErbB3_ALK_PR20-08-2__counting_scatter.xlsx]

## Sheet: 130223_ErbB3_ALK_PR20-08-2__cou
counting parameters
radius (nm)	300
bin width (nm)	20
locs in bin threshold	1
active channels
channel name	channel reference	min	max
Channel 0	ch0	1	10000000
Channel 1	ch1	1	10000000
Channel 2	ch2	1	10000000
clusters are positive for a channel if their counts fall within min (inclusive) and max (exclusive) for that channel
	population phenotypes	number of clusters
triple positive	Channel 0, Channel 1, Channel 2	19
double positive	Channel 0, Channel 1	10
double positive	Channel 0, Channel 2	388
double positive	Channel 1, Channel 2	0
single positive	Channel 0	246
single positive	Channel 1	0
single positive	Channel 2	17
	total positive clusters	680
12 clusters were negative for every channel
all positive clusters are listed here
columns show counts and positivity for channels with thresholds switched on
to see the full data including negative clusters please export a csv from the counting histogram rather than the counting scatter plot
cluster id	centroid x (nm)	centroid y (nm)	count for Channel 0	positive for Channel 0	count for Channel 1	positive for Channel 1	count for Channel 2	positive for Channel 2
67969	1804044140625	774831875	15	true	0	false	1	true
67968	185726015625	7705353125	21	true	0	false	1	true
67967	17663947265625	759838984375	7	true	0	false	2	true
67965	1016491796875	729026640625	15	true	0	false	1	true
67964	93913876953125	731470703125	12	true	0	false	1	true
67963	89609599609375	722665078125	17	true	0	false	0	false
67960	729510595703125	724869765625	13	true	0	false	0	false
67956	67535517578125	7164078125	12	true	0	false	0	false
67954	17378525390625	769496875	12	true	0	false	5	true
67953	15766142578125	7369684375	10	true	0	false	7	true
67952	16638056640625	736637265625	16	true	0	false	2	true
67951	120152978515625	738982265625	14	true	0	false	0	false
67950	129641689453125	74339390625	23	true	0	false	2	true
67948	17050341796875	747807265625	10	true	0	false	2	true
67947	10596798828125	744748984375	8	true	0	false	0	false
67946	104834677734375	75973625	9	true	0	false	3	true
67945	1300811328125	729492578125	13	true	0	false	0	false
67943	96912275390625	750219921875	12	true	0	false	4	true
67938	58936328125	719224453125	11	true	0	false	1	true
67936	147713056640625	734815390625	16	true	0	false	3	true
67934	1862952734375	748264765625	15	true	0	false	3	true
67928	82320400390625	74902953125	14	true	0	false	2	true
67926	5213556640625	707206171875	12	true	0	false	5	true
67925	19994330078125	76332828125	13	true	0	false	2	true
67924	19172640625	76178125	15	true	0	false	4	true
67922	9134572265625	762188125	13	true	0	false	4	true
67918	783858837890625	704249921875	12	true	0	false	3	true
67916	109981025390625	71307625	11	true	0	false	3	true
67914	16087234375	786826484375	17	true	0	false	3	true
67913	152095771484375	7660440625	6	true	0	false	4	true
67912	138969658203125	78120515625	11	true	0	false	0	false
67911	140615126953125	752626875	25	true	0	false	1	true
67910	148490126953125	74944125	16	true	0	false	3	true
67908	147247060546875	779888515625	14	true	0	false	1	true
67901	147476630859375	693531015625	17	true	0	false	0	false
67900	16421830078125	68682375	15	true	0	false	1	true
67899	17780865234375	6667759375	12	true	0	false	3	true
67898	1842406640625	672876171875	14	true	0	false	0	false
67896	19577294921875	686626015625	19	true	0	false	3	true
67893	94472998046875	680206640625	13	true	0	false	2	true
67892	90559052734375	674920625	14	true	0	false	1	true
67891	1170603125	676494921875	18	true	0	false	2	true
67890	116139775390625	688601875	14	true	0	false	3	true
67889	12143287109375	704213828125	21	true	0	false	2	true
67888	1259408203125	7047021875	18	true	0	false	1	true
67887	2122448046875	700394453125	13	true	0	false	3	true
67886	20489310546875	701350625	15	true	0	false	1	true
67882	147851591796875	71490515625	13	true	0	false	1	true
67880	11629181640625	760980078125	10	true	0	false	3	true
67876	137238427734375	701903671875	10	true	0	false	3	true
67874	129417939453125	682576640625	15	true	0	false	3	true
67871	25867263671875	72115734375	13	true	0	false	3	true
67870	2473222265625	720598125	13	true	0	false	3	true
67868	127743525390625	715588515625	18	true	0	false	0	false
67863	24733376953125	766256875	14	true	0	false	2	true
67862	2382910546875	76968828125	17	true	0	false	1	true
67861	24532009765625	735415546875	13	true	0	false	0	false
67860	2410604296875	743929375	15	true	1	true	15	true
67856	577838427734375	694349140625	12	true	0	false	0	false
67853	2191028515625	76465921875	8	true	0	false	2	true
67852	22966224609375	761681953125	13	true	0	false	0	false
67850	2542151953125	7019871875	13	true	0	false	1	true
67849	71705390625	756643359375	16	true	0	false	0	false
67846	2262101953125	733980234375	12	true	0	false	2	true
67844	803089599609375	735555390625	15	true	0	false	2	true
67843	197880703125	78082875	12	true	0	false	2	true
67842	21752041015625	78193203125	14	true	0	false	3	true
67839	20793419921875	74371515625	20	true	0	false	3	true
67838	20489455078125	733463046875	12	true	0	false	2	true
67837	252345390625	74493078125	14	true	0	false	1	true
67836	25468353515625	7548409375	9	true	0	false	16	true
67828	20316474609375	723472421875	18	true	0	false	1	true
67827	1954543359375	7367921875	14	true	0	false	4	true
67824	230657890625	719864765625	8	true	0	false	2	true
67823	2481215234375	79561125	10	true	0	false	1	true
67822	2491887890625	787203984375	15	true	0	false	4	true
67813	57603037109375	66793234375	15	true	0	false	1	true
67812	635875048828125	670031953125	17	true	0	false	1	true
67811	48938134765625	6526081640625	9	true	0	false	0	false
67809	57346142578125	68045359375	9	true	0	false	1	true
67806	670502978515625	6546669140625	5	true	0	false	0	false
67805	374235400390625	6695165625	12	true	0	false	2	true
67803	298975625	723443046875	13	true	0	false	2	true
67802	2934409375	70906453125	7	true	0	false	1	true
67801	698768310546875	68196734375	15	true	1	true	1	true
67799	93586279296875	70075546875	7	true	0	false	1	true
67797	255776806640625	727894921875	15	true	0	false	3	true
67796	1824724365234370	732039765625	20	true	0	false	3	true
67795	21394697265625	678600859375	8	true	0	false	2	true
67794	1736065673828120	669867265625	25	true	1	true	3	true
67793	29407962890625	754461796875	11	true	0	false	2	true
67792	2934203515625	73839921875	8	true	0	false	1	true
67791	27090115234375	73407953125	16	true	0	false	2	true
67790	28028212890625	725104921875	10	true	0	false	3	true
67788	3342680908203120	729146171875	15	true	0	false	4	true
67785	6638873046875	77738953125	14	true	0	false	0	false
67784	637713037109375	780769609375	14	true	0	false	1	true
67782	1868870361328120	65588078125	12	true	0	false	2	true
67781	415488427734375	72202515625	11	true	0	false	1	true
67779	95999130859375	775964609375	29	true	0	false	1	true
67778	9797802734375	774842109375	20	true	0	false	1	true
67777	1242301025390620	712870703125	14	true	0	false	4	true
67776	2115177734375	7178671875	13	true	1	true	3	true
67775	730348681640625	7788190625	12	true	0	false	10	true
67772	2763462109375	708253828125	25	true	0	false	0	false
67766	877903515625	787846015625	12	true	0	false	3	true
67764	635704150390625	789259375	11	true	0	false	11	true
67760	80503857421875	721897265625	14	true	0	false	2	true
67757	2703783203125	688587578125	10	true	0	false	0	false
67756	27453087890625	693556796875	11	true	0	false	0	false
67754	181936376953125	699483515625	11	true	0	false	5	true
67752	8608400390625	77388234375	12	true	0	false	4	true
67750	2.04471e+16	708637421875	8	true	0	false	1	true
67749	2926443359375	694023203125	26	true	0	false	0	false
67747	21031244140625	678566015625	69	true	1	true	136	true
67746	2090840234375	680292109375	46	true	1	true	120	true
67737	21375587890625	658889375	7	true	0	false	13	true
67736	215073984375	6484960546875	8	true	0	false	0	false
67734	26829138671875	767758125	8	true	0	false	3	true
67731	424708837890625	6353411328125	11	true	0	false	1	true
67727	4122609375	6988871875	10	true	0	false	0	false
67724	21882037109375	668540078125	11	true	0	false	2	true
67720	21493962890625	6383314453125	14	true	0	false	0	false
67714	6202923583984370	64460328125	7	true	0	false	3	true
67712	17149814453125	707023203125	10	true	0	false	5	true
67710	1462151611328120	6206765234375	10	true	0	false	2	true
67708	302293828125	68104640625	14	true	0	false	0	false
67707	540983837890625	729338671875	4	true	0	false	12	true
67702	22068095703125	70971890625	8	true	0	false	0	false
67700	18098009765625	72576328125	7	true	0	false	3	true
67698	19037658203125	719880859375	11	true	0	false	1	true
67697	454128173828125	758687890625	8	true	0	false	6	true
67696	456696337890625	747507578125	6	true	0	false	5	true
67695	361330712890625	770404765625	8	true	0	false	3	true
67692	22511748046875	782506484375	10	true	0	false	2	true
67690	5282720703125	76905734375	5	true	0	false	7	true
67689	138862109375	769899765625	8	true	0	false	1	true
67687	12412853515625	78942796875	15	true	0	false	1	true
67686	120500205078125	7780021875	13	true	0	false	2	true
67683	106097666015625	784398984375	14	true	0	false	0	false
67678	189989765625	700163046875	9	true	0	false	3	true
67677	58204267578125	6351190625	12	true	0	false	4	true
67676	69153447265625	6362204296875	12	true	0	false	0	false
67671	81475283203125	680675546875	9	true	0	false	4	true
67669	142755390625	668886875	10	true	0	false	2	true
67668	1216140625	661442421875	13	true	0	false	1	true
67666	13893861328125	65187.25	13	true	0	false	0	false
67664	158256318359375	65725234375	12	true	0	false	2	true
67663	19803986328125	6495234765625	11	true	0	false	0	false
67662	19907072265625	64270.25	9	true	0	false	5	true
67661	15412953125	6426451953125	12	true	0	false	1	true
67660	16409396484375	63441171875	10	true	0	false	14	true
67658	16988537109375	6223586328125	7	true	0	false	1	true
67656	1853675390625	6402797265625	15	true	0	false	1	true
67654	2020903515625	6307041796875	14	true	0	false	0	false
67652	17556365234375	6550153125	11	true	0	false	0	false
67646	2868702734375	673834140625	7	true	0	false	1	true
67642	27769896484375	749374375	11	true	0	false	0	false
67640	264250830078125	6238641796875	14	true	0	false	1	true
67638	29151865234375	750546484375	7	true	0	false	2	true
67636	91480615234375	66479203125	8	true	0	false	6	true
67635	223434765625	696958984375	15	true	0	false	0	false
67632	20987013671875	710153359375	12	true	0	false	0	false
67631	82623388671875	6925490625	9	true	0	false	0	false
67629	83107080078125	61610375	10	true	0	false	13	true
67628	85821123046875	6205720703125	19	true	0	false	0	false
67626	126285478515625	650024453125	12	true	0	false	2	true
67623	3466705859375	7258384375	15	true	0	false	0	false
67622	359335234375	7244534375	8	true	0	false	3	true
67620	84631708984375	6309308203125	16	true	0	false	1	true
67619	3618691015625	7141896875	11	true	0	false	0	false
67618	37096609375	706415703125	16	true	0	false	0	false
67616	1883408203125	657558515625	9	true	0	false	3	true
67615	413830703125	6431501171875	10	true	0	false	0	false
67614	4183230859375	6484215234375	14	true	0	false	3	true
67609	4033559765625	660908046875	12	true	0	false	9	true
67608	406973125	6490346875	15	true	0	false	8	true
67607	3314455078125	728922421875	16	true	0	false	0	false
67606	3350096875	71175609375	12	true	0	false	1	true
67601	1306095703125	6324667578125	8	true	0	false	14	true
67600	126740556640625	62976546875	8	true	0	false	9	true
67599	1319997265625	6414582421875	14	true	0	false	0	false
67597	3884278125	6523715234375	13	true	0	false	3	true
67596	3865341015625	6363217578125	8	true	0	false	2	true
67595	37975109375	687612421875	14	true	0	false	1	true
67594	37841671875	67753609375	15	true	0	false	0	false
67593	340335546875	6996471875	17	true	0	false	1	true
67592	321078359375	711329140625	11	true	0	false	1	true
67591	397781640625	62183421875	4	true	0	false	6	true
67590	4147201953125	6210562890625	19	true	0	false	1	true
67588	3707735546875	65325921875	9	true	0	false	1	true
67586	13929150390625	6268971875	7	true	0	false	15	true
67575	32137609375	753718046875	5	true	0	false	1	true
67574	3346980078125	74331.25	10	true	0	false	1	true
67573	39421	66887.75	16	true	0	false	0	false
67567	334934765625	659014375	10	true	0	false	0	false
67566	327776953125	6472750390625	11	true	0	false	2	true
67564	32695232421875	661513046875	11	true	0	false	0	false
67562	3261966796875	671406875	16	true	0	false	1	true
67560	31628	725434921875	7	true	0	false	3	true
67559	354606953125	6434398828125	15	true	0	false	0	false
67558	3461159765625	648073203125	14	true	0	false	1	true
67555	37235734375	724470078125	12	true	0	false	0	false
67552	3524290625	670631328125	9	true	0	false	1	true
67550	3914575390625	709514375	7	true	0	false	1	true
67546	3447326171875	685249296875	14	true	0	false	1	true
67544	371139609375	6287027734375	6	true	0	false	4	true
67541	360072890625	6254591796875	14	true	0	false	3	true
67540	3643884765625	614234296875	3	true	0	false	10	true
67538	36044515625	60547875	8	true	0	false	4	true
67537	524666162109375	6230707421875	10	true	0	false	2	true
67535	3948161328125	748490859375	17	true	0	false	2	true
67534	3772358203125	74386921875	9	true	0	false	0	false
67527	326833740234375	5512088671875	8	true	0	false	1	true
67526	3103226806640620	5554602734375	13	true	0	false	0	false
67525	3632798046875	7568346875	17	true	0	false	2	true
67524	3778157421875	766177578125	9	true	0	false	2	true
67523	150318212890625	59410125	11	true	0	false	1	true
67522	82577197265625	5866528125	13	true	0	false	0	false
67520	350707109375	762886796875	12	true	0	false	2	true
67518	216551025390625	56992875	8	true	0	false	3	true
67516	167923876953125	5784110546875	11	true	0	false	2	true
67514	350336640625	74675734375	13	true	0	false	3	true
67510	3311324951171870	565726015625	22	true	0	false	0	false
67504	10280837890625	65392609375	13	true	0	false	0	false
67502	114997734375	639540234375	11	true	0	false	0	false
67500	4051505078125	5978470703125	8	true	0	false	1	true
67498	5300484375	780437890625	9	true	0	false	0	false
67497	4145276171875	666218984375	16	true	0	false	2	true
67495	24229212890625	624535703125	10	true	0	false	3	true
67494	23809353515625	6171441796875	19	true	0	false	0	false
67493	23809580078125	673943203125	19	true	0	false	20	true
67492	24905634765625	667681640625	19	true	0	false	1	true
67490	2499153515625	65102	13	true	0	false	0	false
67486	25096986328125	679150234375	7	true	0	false	3	true
67484	1640949609375	772128984375	14	true	0	false	0	false
67480	31572	70140109375	12	true	0	false	3	true
67478	102324736328125	6193566015625	8	true	0	false	0	false
67476	3185505859375	68841203125	11	true	0	false	3	true
67474	23676572265625	75923375	13	true	0	false	0	false
67472	364544296875	68584203125	7	true	0	false	1	true
67470	4052869140625	7213078125	8	true	0	false	0	false
67469	173534375	6000766796875	10	true	0	false	1	true
67468	1736105078125	60973421875	8	true	0	false	2	true
67465	3015469921875	635251640625	4	true	0	false	3	true
67464	30866671875	6578646875	8	true	0	false	1	true
67460	18610365234375	6100734765625	14	true	1	true	1	true
67457	3830334765625	5960914453125	9	true	0	false	1	true
67455	29513751953125	769219140625	19	true	0	false	2	true
67454	291869453125	77856859375	13	true	0	false	1	true
67450	3838412109375	5827403515625	8	true	0	false	0	false
67449	27894529296875	6511310546875	7	true	0	false	8	true
67448	28370513671875	636873671875	8	true	0	false	0	false
67446	262493359375	6487655859375	12	true	0	false	0	false
67444	26316822265625	63088046875	12	true	0	false	1	true
67440	4072085546875	691167578125	8	true	0	false	1	true
67438	3422944921875	6233058984375	10	true	0	false	1	true
67437	5265802734375	5983003515625	13	true	0	false	1	true
67436	489318701171875	602460546875	11	true	0	false	3	true
67434	98602490234375	5553341796875	14	true	1	true	4	true
67432	426709326171875	5822959375	6	true	0	false	2	true
67429	4585216796875	6152544921875	12	true	0	false	12	true
67428	461955234375	6038795703125	12	true	0	false	2	true
67427	4709993359375	631492421875	15	true	0	false	0	false
67426	465709609375	6333233203125	14	true	1	true	4	true
67424	4705069921875	6050549609375	18	true	0	false	0	false
67422	46996765625	598196015625	13	true	0	false	1	true
67420	47567125	624727421875	9	true	1	true	0	false
67418	446442890625	5987053125	14	true	0	false	1	true
67417	4472597265625	63062265625	10	true	0	false	1	true
67416	4491648828125	6449769140625	5	true	0	false	11	true
67414	4847095703125	6353344921875	9	true	0	false	2	true
67408	44421125	610130703125	10	true	0	false	1	true
67405	3297149963378900	69347609375	7	true	0	false	6	true
67403	74957939453125	6064648828125	12	true	0	false	2	true
67402	748351708984375	596443515625	11	true	0	false	6	true
67400	8489841796875	5964551171875	9	true	0	false	7	true
67398	66779765625	612271171875	14	true	0	false	1	true
67395	463678046875	58255015625	8	true	0	false	0	false
67394	478989453125	5881291015625	12	true	0	false	0	false
67392	2685080859375	6180190625	10	true	0	false	1	true
67391	488288203125	57682703125	4	true	0	false	2	true
67388	485131328125	607809140625	7	true	0	false	2	true
67387	26353763671875	668199375	8	true	0	false	14	true
67386	26303150390625	663572734375	9	true	0	false	2	true
67380	22015884765625	6238431640625	13	true	0	false	0	false
67379	4306044140625	67042234375	3	true	0	false	2	true
67378	4455769140625	66132640625	9	true	0	false	2	true
67375	52259033203125	555261328125	4	true	0	false	0	false
67372	4515589453125	5789357421875	8	true	0	false	1	true
67371	4241261328125	594851875	11	true	0	false	1	true
67370	41703109375	60454.5	11	true	1	true	0	false
67367	3874315234375	567592265625	4	true	0	false	0	false
67366	3814621875	556274765625	3	true	0	false	16	true
67363	338495390625	78443078125	6	true	0	false	4	true
67362	332919765625	79513171875	6	true	0	false	9	true
67360	32685412109375	773655703125	7	true	0	false	1	true
67358	4721310546875	6537877734375	9	true	0	false	1	true
67356	31096802734375	78684546875	12	true	0	false	1	true
67352	3632497265625	566542734375	5	true	0	false	2	true
67351	4283619921875	571533828125	6	true	0	false	2	true
67350	447619140625	55893515625	15	true	0	false	1	true
67349	4693354296875	5527304296875	12	true	0	false	0	false
67348	458101796875	5512093359375	7	true	0	false	6	true
67347	2054423828125	6040070703125	18	true	0	false	3	true
67346	19755705078125	6056246484375	20	true	0	false	0	false
67344	4283098828125	5602555078125	9	true	0	false	0	false
67339	21470693359375	5933855078125	4	true	0	false	2	true
67336	22547876953125	595616875	12	true	0	false	0	false
67332	19414259765625	7920421875	15	true	0	false	1	true
67331	4212928515625	749677421875	5	true	0	false	1	true
67330	4075011328125	740285234375	7	true	0	false	2	true
67327	31334443359375	6246572265625	9	true	0	false	1	true
67326	32971265625	609124609375	5	true	0	false	6	true
67325	2967382421875	6095239453125	9	true	0	false	8	true
67324	3031398828125	61613234375	4	true	0	false	0	false
67320	33123875	5958794921875	8	true	0	false	1	true
67316	4227262109375	7215146875	7	true	0	false	0	false
67315	180872421875	5821030859375	7	true	0	false	0	false
67314	16819080078125	5832158203125	3	true	7	true	1	true
67313	46007578125	7217459375	22	true	0	false	0	false
67312	4634521875	728461640625	18	true	0	false	1	true
67311	488192890625	657501328125	8	true	0	false	1	true
67308	1862189453125	5962301171875	11	true	0	false	1	true
67306	4554256640625	708006640625	10	true	0	false	6	true
67304	4415671484375	7060309375	14	true	0	false	1	true
67302	16470845703125	5916288671875	11	true	0	false	1	true
67300	4388670703125	715931171875	8	true	0	false	1	true
67295	134492216796875	6162039453125	9	true	0	false	2	true
67293	306332470703125	791654921875	5	true	0	false	4	true
67289	139810908203125	5962746484375	5	true	0	false	1	true
67287	3179358984375	638946171875	16	true	0	false	0	false
67285	3644388671875	788394921875	6	true	0	false	1	true
67284	376636796875	791504921875	7	true	0	false	1	true
67281	25539982421875	61853921875	13	true	0	false	0	false
67278	4509330078125	68579734375	3	true	0	false	2	true
67273	28767380859375	59269453125	11	true	0	false	4	true
67272	28427625	6040756640625	10	true	0	false	4	true
67270	2755745703125	60743.5	8	true	0	false	3	true
67267	100383662109375	5878606640625	7	true	0	false	2	true
67265	4494186328125	73939921875	5	true	0	false	0	false
67262	3616978125	5881351953125	10	true	0	false	0	false
67259	3230560546875	5211489453125	9	true	0	false	0	false
67258	3351126708984370	508772578125	11	true	0	false	0	false
67257	480252490234375	5252291796875	4	true	0	false	6	true
67256	475331396484375	53938078125	9	true	0	false	4	true
67254	1.73128e+16	5176046875	11	true	0	false	0	false
67252	44455595703125	5164199609375	12	true	0	false	3	true
67250	62312236328125	515669296875	7	true	0	false	7	true
67246	251179833984375	5000074609375	14	true	0	false	0	false
67244	2441349853515620	4886733203125	14	true	0	false	0	false
67241	4217409375	696684296875	7	true	0	false	1	true
67238	351557861328125	6018659765625	9	true	0	false	1	true
67236	408110625	5598707421875	7	true	0	false	0	false
67235	47913453125	5386294140625	3	true	0	false	1	true
67234	48894984375	5575118359375	8	true	0	false	6	true
67231	149488447265625	5651396484375	12	true	0	false	0	false
67230	148539287109375	5754437109375	10	true	0	false	2	true
67229	129098203125	5466144140625	5	true	0	false	0	false
67228	1293965625	5632069140625	10	true	0	false	1	true
67227	119557314453125	57471328125	3	true	0	false	9	true
67226	121514267578125	5876323046875	9	true	0	false	1	true
67219	1250370703125	5298598046875	13	true	0	false	2	true
67216	7581514892578120	5032122265625	5	true	0	false	2	true
67215	48494578125	5021864453125	14	true	0	false	0	false
67214	4745399609375	4912094921875	11	true	1	true	1	true
67212	489631640625	4895083984375	11	true	0	false	2	true
67211	49368859375	5022390625	11	true	0	false	3	true
67208	29027107421875	577701171875	6	true	0	false	2	true
67206	4623871875	49199046875	17	true	0	false	0	false
67205	4629183203125	518242890625	7	true	0	false	0	false
67204	4508323828125	50898734375	16	true	0	false	1	true
67201	4478809375	52707734375	8	true	0	false	0	false
67199	4799127734375	51605359375	8	true	0	false	0	false
67194	2355569921875	60360984375	13	true	0	false	2	true
67193	23838408203125	5901333203125	6	true	0	false	0	false
67190	4363983984375	5481877734375	20	true	0	false	1	true
67189	3276272265625	56058203125	7	true	0	false	1	true
67188	311443671875	5612473828125	10	true	1	true	0	false
67187	34074484375	57429.25	5	true	0	false	1	true
67185	30856712890625	5795070703125	18	true	0	false	0	false
67183	40203140625	541431328125	4	true	0	false	13	true
67182	3927757421875	53300390625	20	true	0	false	0	false
67178	39460046875	52210203125	2	true	0	false	0	false
67176	4228249609375	5481191796875	9	true	0	false	0	false
67175	4064532421875	51065359375	9	true	0	false	0	false
67172	4153765625	5258931640625	9	true	0	false	1	true
67169	20628740234375	578711171875	7	true	0	false	1	true
67168	20320572265625	55913140625	6	true	0	false	2	true
67166	3702356640625	5360944921875	10	true	0	false	0	false
67163	282502109375	55375.5	10	true	0	false	0	false
67162	28071060546875	564403515625	9	true	0	false	9	true
67158	445513828125	484888125	13	true	0	false	1	true
67157	4542983984375	46214	4	true	0	false	15	true
67155	1.31479e+16	541003671875	8	true	0	false	3	true
67152	111199443359375	5613558984375	7	true	0	false	0	false
67150	200519296875	5472175390625	7	true	0	false	0	false
67149	86017529296875	522779140625	10	true	0	false	0	false
67148	95506640625	5376892578125	3	true	0	false	0	false
67146	861545703125	5501509765625	4	true	0	false	0	false
67143	4864721484375	70447625	25	true	0	false	6	true
67142	4830239453125	695350625	11	true	0	false	0	false
67138	4903123046875	71592703125	10	true	0	false	0	false
67137	469448671875	68967828125	7	true	0	false	2	true
67134	493302109375	6863590625	13	true	0	false	1	true
67132	4767222265625	675740703125	4	true	0	false	4	true
67129	144753447265625	4900926953125	3	true	0	false	10	true
67128	12951837890625	4953473828125	6	true	0	false	0	false
67126	132212353515625	506858984375	14	true	0	false	1	true
67125	1094931640625	5025258984375	7	true	0	false	0	false
67121	18319572265625	54792734375	11	true	0	false	4	true
67118	340358828125	52861640625	22	true	0	false	0	false
67117	2638762890625	5889524609375	12	true	0	false	0	false
67116	25597232421875	5769592578125	3	true	0	false	11	true
67112	32356875	53911265625	9	true	0	false	0	false
67111	23938912109375	57034125	17	true	0	false	11	true
67110	24204552734375	5790008203125	16	true	0	false	1	true
67109	92422763671875	4986974609375	9	true	0	false	0	false
67107	23305123046875	55926234375	9	true	0	false	0	false
67102	4512541015625	4962305078125	10	true	0	false	0	false
67101	1.31497e+16	4662811328125	7	true	0	false	0	false
67100	225459033203125	473033125	28	true	0	false	1	true
67096	16402939453125	549119921875	5	true	0	false	11	true
67092	22379841796875	54281546875	12	true	0	false	0	false
67091	421142421875	5148051953125	7	true	0	false	2	true
67090	429283125	5135696484375	8	true	0	false	0	false
67088	4298362109375	526088359375	7	true	1	true	5	true
67086	4359898828125	534138359375	5	true	0	false	1	true
67085	4302865234375	4841312109375	5	true	0	false	0	false
67080	1254033984375	46609359375	7	true	0	false	0	false
67079	12499994140625	443949921875	12	true	0	false	1	true
67078	124196650390625	4525814453125	9	true	0	false	0	false
67074	3261911328125	51922046875	12	true	0	false	0	false
67072	427844453125	4445830078125	3	true	0	false	0	false
67071	736445556640625	4592177734375	5	true	1	true	0	false
67070	750951416015625	483135703125	0	false	0	false	3	true
67067	118982412109375	480686640625	6	true	0	false	8	true
67065	4189435546875	77226015625	13	true	0	false	0	false
67064	3967680859375	784447578125	8	true	0	false	2	true
67062	43185984375	7695571875	4	true	0	false	1	true
67058	417439921875	46493328125	7	true	0	false	0	false
67056	158273486328125	525853046875	3	true	0	false	0	false
67055	1619692578125	5015260546875	9	true	0	false	3	true
67054	162334873046875	5127862890625	8	true	0	false	0	false
67050	1873860546875	5008492578125	5	true	0	false	0	false
67048	18551943359375	5299681640625	4	true	0	false	0	false
67046	481786484375	4491471875	5	true	0	false	0	false
67045	65811240234375	389776015625	5	true	0	false	6	true
67044	614492041015625	382679375	12	true	0	false	0	false
67042	5040205078125	3921042578125	3	true	0	false	10	true
67040	327116015625	4027161328125	2	true	0	false	6	true
67039	2695068115234370	45308890625	5	true	0	false	4	true
67038	74318359375	448506875	8	true	0	false	7	true
67036	210742041015625	418735703125	8	true	0	false	1	true
67034	17952216796875	48821078125	4	true	0	false	13	true
67033	248970849609375	4368555078125	22	true	0	false	5	true
67028	749146142578125	399915078125	3	true	0	false	2	true
67025	138271826171875	39236828125	3	true	0	false	4	true
67024	2671760498046870	3843246484375	5	true	0	false	6	true
67018	9273070068359370	487686484375	10	true	0	false	1	true
67016	4593011328125	4309646484375	5	true	0	false	17	true
67014	4881201171875	73486671875	13	true	0	false	1	true
67013	38392265625	479131328125	10	true	0	false	3	true
67012	487481298828125	476576640625	8	true	0	false	1	true
67011	4539576110839840	4250982421875	5	true	0	false	1	true
67007	3963126953125	4690737890625	7	true	0	false	0	false
67006	383342109375	4546994921875	4	true	0	false	2	true
67004	91874619140625	3753198046875	5	true	0	false	0	false
67001	23235783203125	5185980078125	5	true	0	false	0	false
67000	2249292578125	5074805078125	4	true	0	false	7	true
66997	4685880859375	396327265625	14	true	0	false	0	false
66996	4901515234375	3865631640625	2	true	0	false	10	true
66995	48186734375	3545130078125	12	true	0	false	0	false
66994	477443359375	369729453125	5	true	0	false	2	true
66993	3555936328125	4821104296875	5	true	0	false	1	true
66992	344143984375	5002207421875	9	true	0	false	1	true
66989	362169453125	4696298828125	4	true	0	false	0	false
66986	4844848828125	40863	9	true	0	false	1	true
66985	4623457421875	3664500390625	8	true	0	false	1	true
66981	25974658203125	5569520703125	8	true	0	false	0	false
66980	24900748046875	545395546875	7	true	0	false	0	false
66974	48693046875	4260270703125	8	true	0	false	0	false
66973	2834209375	52142171875	15	true	0	false	0	false
66972	276974609375	5119249609375	9	true	0	false	0	false
66970	26933677734375	495187421875	5	true	0	false	3	true
66969	297722109375	5329509375	9	true	0	false	1	true
66968	31005044921875	53059.75	10	true	0	false	0	false
66966	26409291015625	5392341015625	3	true	0	false	13	true
66965	29931021484375	5508987109375	24	true	0	false	2	true
66959	775669677734375	3533216015625	2	true	0	false	3	true
66958	2673993408203120	3635347265625	2	true	0	false	11	true
66955	85830068359375	4252346484375	5	true	0	false	0	false
66954	80826103515625	44210765625	11	true	0	false	3	true
66950	397311015625	4434272265625	14	true	0	false	0	false
66949	58149287109375	4148673046875	4	true	0	false	0	false
66948	463078076171875	4381484765625	2	true	0	false	0	false
66947	369851953125	5135630859375	3	true	0	false	9	true
66946	3770572265625	5176801171875	17	true	0	false	0	false
66945	4520966015625	765912734375	30	true	0	false	0	false
66944	4481837890625	77286234375	10	true	0	false	0	false
66940	3729919140625	49812609375	6	true	0	false	5	true
66934	4193159765625	791421640625	4	true	0	false	0	false
66933	4703394921875	757073984375	6	true	0	false	8	true
66930	943483984375	408951171875	4	true	0	false	0	false
66928	18016568359375	517227890625	6	true	0	false	0	false
66926	3300909765625	469149609375	4	true	0	false	0	false
66925	15981427734375	4661003515625	4	true	13	true	8	true
66924	16821380859375	4616758984375	11	true	1	true	0	false
66923	19942302734375	4842228515625	11	true	0	false	0	false
66922	196317578125	4694070703125	6	true	0	false	2	true
66920	17811119140625	468482890625	9	true	0	false	0	false
66916	211823515625	4788651953125	6	true	0	false	0	false
66915	2292800390625	4841703125	3	true	4	true	0	false
66912	2102075390625	496718671875	5	true	0	false	2	true
66910	3602204284667960	3365776953125	14	true	0	false	0	false
66907	37902484375	40531171875	1	true	0	false	7	true
66906	3954039453125	416818125	8	true	0	false	0	false
66902	45371390625	405496640625	5	true	0	false	13	true
66900	16765951171875	445493671875	3	true	0	false	2	true
66899	3541603515625	445806015625	4	true	0	false	1	true
66897	4378734765625	4063790234375	5	true	0	false	6	true
66896	4241356640625	402458359375	0	false	0	false	7	true
66891	3064226171875	488611484375	41	true	1	true	35	true
66890	31841685546875	4919916796875	3	true	0	false	5	true
66889	2888365234375	4669521875	8	true	0	false	0	false
66885	1223682421875	3576483203125	6	true	0	false	0	false
66884	126188115234375	3476306640625	2	true	0	false	9	true
66883	113625927734375	36896.5	9	true	0	false	1	true
66878	497584765625	365542578125	3	true	0	false	3	true
66877	3653515234375	38165984375	8	true	0	false	0	false
66876	3650415625	399492734375	3	true	0	false	0	false
66875	341891953125	3708690234375	5	true	0	false	0	false
66870	123850302734375	380402421875	4	true	0	false	3	true
66868	130996123046875	4111479296875	1	true	0	false	13	true
66867	1948588671875	418483359375	5	true	0	false	1	true
66866	21184009765625	4188174609375	3	true	0	false	9	true
66865	19847853515625	43644234375	3	true	0	false	1	true
66862	22286560546875	406211171875	2	true	1	true	6	true
66859	4051408984375	3863642578125	6	true	0	false	0	false
66858	40477875	3750208203125	7	true	0	false	0	false
66856	384516015625	3519358203125	3	true	0	false	0	false
66853	158352744140625	3945358984375	14	true	0	false	0	false
66852	16924009765625	4270413671875	8	true	0	false	0	false
66849	30508544921875	34218.75	6	true	0	false	0	false
66848	3294200390625	339342265625	5	true	0	false	0	false
66846	3354983984375	3495241015625	3	true	20	true	0	false
66843	68598525390625	3625513671875	4	true	0	false	0	false
66840	4300791015625	363739375	4	true	0	false	0	false
66838	3421562890625	4199319921875	2	true	0	false	2	true
66835	7149072265625	330902109375	1	true	0	false	0	false
66834	67072216796875	31099505859375	11	true	0	false	0	false
66833	3877938720703120	330237578125	3	true	0	false	0	false
66830	462360498046875	29367224609375	9	true	0	false	1	true
66827	262037421875	4271957421875	3	true	0	false	6	true
66826	25379501953125	429999453125	7	true	0	false	0	false
66825	29525173828125	4332180078125	4	true	0	false	0	false
66824	277040625	4259008203125	3	true	0	false	0	false
66823	266765859375	452387421875	2	true	0	false	0	false
66816	10516736328125	33894203125	3	true	0	false	7	true
66815	4009184375	3234593359375	9	true	0	false	1	true
66814	3902823046875	328330859375	3	true	0	false	6	true
66813	4134127734375	3188130859375	3	true	0	false	1	true
66810	43509765625	31531216796875	8	true	0	false	0	false
66807	9459920043945310	312038515625	3	true	0	false	0	false
66806	1.33074e+16	2881615625	2	true	0	false	0	false
66802	143268310546875	3531104296875	2	true	0	false	0	false
66801	2724698828125	3369998828125	7	true	0	false	2	true
66800	2910717578125	3543713671875	9	true	0	false	0	false
66799	30721708984375	38624109375	7	true	0	false	0	false
66796	28212529296875	3902287890625	1	true	0	false	0	false
66793	239723515625	3768371875	10	true	0	false	0	false
66792	21579890625	368140546875	4	true	0	false	1	true
66789	323644765625	31990.5	2	true	0	false	2	true
66786	197199375	392399453125	3	true	0	false	1	true
66784	3627765625	3459204296875	11	true	0	false	0	false
66783	4131107421875	3436078515625	5	true	0	false	1	true
66781	52812060546875	25821138671875	10	true	0	false	0	false
66780	1.745e+16	24443546875	1	true	0	false	6	true
66776	154511767578125	371961328125	6	true	0	false	17	true
66775	16871580078125	306457109375	3	true	0	false	2	true
66774	16031455078125	34249578125	4	true	0	false	6	true
66772	18286853515625	32008451171875	7	true	0	false	0	false
66769	26266455078125	203634765625	5	true	0	false	8	true
66768	34249619140625	2107287109375	1	true	0	false	7	true
66766	288596923828125	2152467578125	2	true	0	false	10	true
66765	51308046875	2067487109375	3	true	0	false	3	true
66764	55512080078125	22226060546875	15	true	0	false	0	false
66762	1314562109375	32604357421875	3	true	0	false	0	false
66760	3530948974609370	22833955078125	2	true	0	false	3	true
66756	673293115234375	23090232421875	8	true	0	false	2	true
66749	93274306640625	31353720703125	0	false	0	false	14	true
66748	94423994140625	3047196875	6	true	0	false	0	false
66747	4818133203125	2331719921875	6	true	0	false	0	false
66746	486888125	25618283203125	6	true	0	false	0	false
66745	4686604296875	29272583984375	3	true	0	false	1	true
66744	473432578125	32384369140625	3	true	0	false	0	false
66740	111025009765625	29772892578125	7	true	0	false	3	true
66736	4908126953125	3293578515625	1	true	0	false	0	false
66734	4174765234375	26279423828125	1	true	0	false	0	false
66730	1.19259e+16	17085603515625	1	true	6	true	0	false
66728	368522109375	30455517578125	4	true	0	false	0	false
66725	4573862109375	2008544140625	5	true	0	false	0	false
66724	45296484375	20789099609375	5	true	0	false	0	false
66723	4267524609375	20269716796875	5	true	0	false	0	false
66722	4127671875	20948953125	4	true	0	false	14	true
66720	4584213671875	22963392578125	2	true	0	false	0	false
66714	987494140625	2756684765625	5	true	0	false	0	false
66712	28716939453125	3260055078125	5	true	0	false	0	false
66711	124059453125	25235060546875	1	true	0	false	0	false
66710	11190390625	23151439453125	5	true	0	false	1	true
66708	97276484375	21388994140625	4	true	0	false	0	false
66707	12887806640625	26999134765625	10	true	0	false	0	false
66706	146103388671875	259554609375	4	true	0	false	0	false
66700	24062259765625	32624474609375	5	true	0	false	0	false
66698	26099353515625	398246953125	3	true	0	false	0	false
66696	46971453125	19536095703125	17	true	0	false	0	false
66690	1568653125	27288177734375	4	true	0	false	1	true
66689	27795724609375	2901383203125	4	true	20	true	0	false
66688	2828171484375	27573826171875	13	true	0	false	0	false
66686	26382708984375	29782125	2	true	0	false	5	true
66683	379371015625	28459076171875	5	true	0	false	1	true
66682	3839820703125	25910279296875	4	true	0	false	0	false
66678	22562841796875	139821591796875	1	true	0	false	4	true
66674	27420859375	256864453125	3	true	0	false	3	true
66671	3544660546875	2717309375	21	true	0	false	0	false
66670	3421017578125	28285046875	4	true	0	false	0	false
66667	3659808203125	175606015625	0	false	0	false	1	true
66666	3422614453125	1859344921875	2	true	0	false	12	true
66664	7379826171875	19173537109375	5	true	0	false	0	false
66658	4056570703125	19072884765625	0	false	0	false	4	true
66656	3281091796875	24713578125	0	false	0	false	3	true
66654	24674216796875	24884833984375	1	true	0	false	0	false
66653	530439892578125	15925134765625	4	true	0	false	0	false
66652	684540478515625	149424658203125	2	true	0	false	1	true
66650	1132157421875	156658447265625	1	true	0	false	0	false
66648	95736220703125	1826659765625	4	true	0	false	0	false
66644	31592244140625	2901544921875	1	true	0	false	0	false
66642	48663984375	17527212890625	5	true	0	false	0	false
66640	22857802734375	29326767578125	2	true	0	false	0	false
66639	163463466796875	19572333984375	0	false	0	false	3	true
66638	159414619140625	21955126953125	4	true	1	true	5	true
66637	169020546875	17505275390625	1	true	0	false	10	true
66635	19772376953125	2054282421875	15	true	0	false	0	false
66634	18751646484375	18785810546875	0	false	0	false	10	true
66632	21196634765625	254530859375	2	true	0	false	0	false
66628	148710341796875	158364609375	3	true	0	false	3	true
66626	531437451171875	114910361328125	3	true	0	false	0	false
66623	4116905822753900	96009697265625	6	true	0	false	0	false
66621	42173359375	143190888671875	1	true	0	false	0	false
66620	3919826171875	15702783203125	3	true	0	false	0	false
66619	18885572265625	12545771484375	5	true	1	true	0	false
66618	1601753125	123979677734375	0	false	0	false	8	true
66616	18510296875	105711787109375	0	false	0	false	6	true
66612	3600296875	22459775390625	1	true	0	false	0	false
66608	4766390234375	15230796875	1	true	0	false	10	true
66606	32130849609375	2048734765625	10	true	10	true	11	true
66602	128571123046875	90956376953125	1	true	0	false	1	true
66601	2415280859375	154398505859375	0	false	0	false	9	true
66600	2457208203125	138720166015625	3	true	0	false	0	false
66599	21463599609375	18521171875	3	true	0	false	9	true
66598	21832181640625	17142412109375	0	false	0	false	9	true
66594	26705421875	20189576171875	1	true	0	false	0	false
66588	31031908203125	134975869140625	1	true	0	false	0	false
66587	127330244140625	294757470703125	1	true	0	false	13	true
66586	14195126953125	519588525390625	1	true	0	false	0	false
66583	8462859375	67688359375	5	true	4	true	5	true
66582	74182568359375	84986572265625	0	false	0	false	6	true
66577	3684403515625	130020732421875	33	true	1	true	40	true
66576	3514128125	103821484375	5	true	0	false	0	false
66573	3723438671875	777055224609375	7	true	0	false	0	false
66572	400076640625	80453017578125	7	true	0	false	2	true
66569	4343230859375	806842822265625	1	true	0	false	10	true
66565	29186953125	74599619140625	0	false	0	false	11	true
66564	2945176953125	733050732421875	0	false	0	false	11	true
66563	28897181640625	48883701171875	3	true	0	false	11	true
66562	2856885546875	49613095703125	11	true	0	false	0	false
66561	3065243359375	54164306640625	0	false	0	false	5	true
66556	26675134765625	6985169921875	0	false	0	false	7	true
66554	4796295703125	9325798828125	5	true	0	false	0	false
66540	372789921875	321061767578125	5	true	0	false	0	false
