# Supplementary material for: A Novel Liquid Biopsy Method Based on Specific Combinations of Vesicular Markers Allows Us to Discriminate Prostate Cancer from Hyperplasia
Source: Cells. 2024 Jul 31;13(15):1286. doi: 10.3390/cells13151286 (PMC11311686; doi:10.3390/cells13151286)
Supplement: Supplementary file 1 [file cells-13-01286-s001.zip › Dataset S1-Raw data CODI BiliGeCT Prostata/Raw data CODI BiliGeCT Prostata/130223_ErbB3_ALK_PR20-08-3__counting_scatter.xlsx]

## Sheet: 130223_ErbB3_ALK_PR20-08-3__cou
counting parameters
radius (nm)	300
bin width (nm)	20
locs in bin threshold	1
active channels
channel name	channel reference	min	max
Channel 0	ch0	1	10000000
Channel 1	ch1	1	10000000
Channel 2	ch2	1	10000000
clusters are positive for a channel if their counts fall within min (inclusive) and max (exclusive) for that channel
	population phenotypes	number of clusters
triple positive	Channel 0, Channel 1, Channel 2	18
double positive	Channel 0, Channel 1	14
double positive	Channel 0, Channel 2	262
double positive	Channel 1, Channel 2	0
single positive	Channel 0	202
single positive	Channel 1	0
single positive	Channel 2	21
	total positive clusters	517
11 clusters were negative for every channel
all positive clusters are listed here
columns show counts and positivity for channels with thresholds switched on
to see the full data including negative clusters please export a csv from the counting histogram rather than the counting scatter plot
cluster id	centroid x (nm)	centroid y (nm)	count for Channel 0	positive for Channel 0	count for Channel 1	positive for Channel 1	count for Channel 2	positive for Channel 2
46788	3975187109375	687077421875	24	true	0	false	0	false
46787	393294140625	690585703125	11	true	0	false	1	true
46786	3982052734375	660998515625	10	true	0	false	0	false
46785	401356875	65468640625	10	true	0	false	1	true
46784	4189188671875	655950546875	10	true	0	false	2	true
46782	381030390625	624811171875	15	true	9	true	2	true
46781	3790097265625	6244571484375	19	true	10	true	3	true
46779	4106107421875	679291796875	13	true	0	false	3	true
46777	3925355078125	67001984375	9	true	0	false	0	false
46776	3908568359375	6445087890625	10	true	0	false	1	true
46775	38440953125	654151953125	23	true	1	true	5	true
46771	387586015625	631705234375	12	true	0	false	1	true
46769	38544734375	61941546875	8	true	0	false	0	false
46765	3794869921875	687021015625	10	true	0	false	4	true
46764	4295726953125	674827578125	12	true	0	false	0	false
46763	42959421875	66479125	12	true	0	false	10	true
46761	4285769921875	686337734375	10	true	0	false	3	true
46760	4159947265625	6323096875	15	true	1	true	0	false
46759	42042046875	643612109375	11	true	0	false	5	true
46754	4116026953125	61596890625	9	true	0	false	2	true
46753	40914296875	6244165234375	6	true	0	false	11	true
46752	4114669140625	696929140625	10	true	0	false	2	true
46749	422720078125	610030390625	9	true	0	false	2	true
46748	438314140625	6961390625	14	true	0	false	1	true
46742	388446953125	60445703125	7	true	0	false	1	true
46741	3843596484375	6052891796875	9	true	0	false	1	true
46739	3810727734375	601138359375	12	true	0	false	0	false
46735	3829568359375	59073125	9	true	0	false	0	false
46734	368731015625	68987546875	2	true	0	false	10	true
46728	464223046875	672335078125	9	true	0	false	1	true
46727	4540202734375	681564375	11	true	0	false	3	true
46726	4663267578125	698967578125	13	true	0	false	2	true
46725	4637002734375	680842890625	19	true	1	true	1	true
46722	476784765625	699931015625	4	true	0	false	5	true
46719	4524126171875	667820546875	9	true	0	false	5	true
46716	3515783203125	6551765625	6	true	2	true	0	false
46715	3439281640625	665340546875	12	true	0	false	0	false
46714	35536265625	641955703125	9	true	0	false	3	true
46713	361742109375	642889921875	7	true	0	false	0	false
46711	3483986328125	63780.5	9	true	1	true	1	true
46708	35699578125	7374365625	10	true	0	false	9	true
46707	360563671875	736185703125	10	true	0	false	13	true
46706	3410506640625	73245734375	8	true	0	false	4	true
46705	347941015625	742562421875	9	true	0	false	2	true
46703	3309602734375	73758546875	7	true	0	false	1	true
46701	41262984375	70979359375	10	true	0	false	1	true
46699	3473155859375	676039453125	8	true	0	false	1	true
46695	335440234375	74471625	10	true	0	false	1	true
46693	32271529296875	725459453125	7	true	0	false	12	true
46692	358803125	720174375	8	true	0	false	0	false
46688	385217734375	71466890625	5	true	0	false	5	true
46687	377068359375	744626171875	10	true	1	true	3	true
46686	32785875	77198140625	7	true	0	false	10	true
46685	330260078125	77917875	11	true	0	false	0	false
46683	3344148828125	76383015625	10	true	0	false	7	true
46680	3727288671875	763074609375	22	true	0	false	0	false
46679	3619122265625	7677803125	13	true	0	false	1	true
46677	348101640625	755467578125	8	true	0	false	0	false
46676	3870104296875	78614609375	9	true	0	false	0	false
46675	3789711328125	77925859375	21	true	0	false	3	true
46674	38144890625	771507890625	12	true	0	false	1	true
46667	467178984375	663393984375	12	true	0	false	10	true
46665	3158959765625	765162734375	16	true	0	false	1	true
46663	351459765625	771432421875	6	true	0	false	5	true
46662	4305296875	733450390625	12	true	0	false	1	true
46661	431861171875	720152578125	8	true	0	false	1	true
46660	410929140625	7714515625	5	true	0	false	11	true
46659	3941990625	76773609375	9	true	0	false	0	false
46655	444601953125	72214046875	9	true	0	false	2	true
46653	425911796875	7055634375	7	true	0	false	1	true
46649	3869657421875	75507546875	6	true	0	false	2	true
46645	30031158203125	750494296875	6	true	0	false	1	true
46637	453005546875	72494625	3	true	0	false	1	true
46636	4723266015625	6476841015625	9	true	0	false	2	true
46635	4691288671875	646338515625	7	true	0	false	1	true
46634	435217265625	627105390625	6	true	0	false	12	true
46633	4411835546875	629300546875	10	true	0	false	0	false
46632	4539107421875	6517096875	10	true	0	false	2	true
46631	443653515625	6408382421875	7	true	0	false	1	true
46630	47607375	6147241015625	11	true	0	false	2	true
46629	4932840234375	6071701171875	10	true	0	false	1	true
46625	457637578125	6244071484375	7	true	0	false	1	true
46623	4805805859375	631078984375	11	true	0	false	1	true
46619	3646156640625	67177078125	10	true	0	false	1	true
46618	28943513671875	760846796875	7	true	0	false	0	false
46617	29721685546875	765693828125	16	true	0	false	1	true
46615	4934439453125	6464954296875	6	true	0	false	2	true
46613	4380242578125	6153430859375	7	true	0	false	4	true
46608	4748373046875	600062890625	14	true	0	false	0	false
46607	488610859375	5943938671875	9	true	0	false	1	true
46604	3093528515625	734401484375	6	true	0	false	11	true
46603	31430591796875	736732890625	9	true	0	false	2	true
46601	31875478515625	744456875	4	true	0	false	6	true
46599	296101953125	732453515625	17	true	0	false	0	false
46598	3105626953125	69825953125	10	true	0	false	1	true
46597	28821939453125	6978684375	7	true	0	false	0	false
46596	29699595703125	70783328125	3	true	1	true	4	true
46595	289003828125	708681640625	7	true	0	false	14	true
46592	2806009375	72499453125	9	true	0	false	1	true
46589	28421.5	718259296875	10	true	0	false	1	true
46583	4824593359375	66581421875	11	true	0	false	3	true
46580	3344898828125	6902903125	11	true	0	false	0	false
46579	3380790234375	70017875	8	true	1	true	2	true
46578	3351603515625	715943203125	10	true	0	false	2	true
46575	32732181640625	664763515625	13	true	0	false	2	true
46571	4865603125	709961328125	12	true	0	false	1	true
46569	311020625	721416796875	9	true	0	false	3	true
46567	31275154296875	676917578125	6	true	0	false	2	true
46565	3578119140625	79021484375	6	true	0	false	3	true
46563	49325703125	678027265625	12	true	0	false	0	false
46561	3372546484375	67755.75	7	true	0	false	12	true
46559	4205305859375	74358609375	6	true	0	false	5	true
46558	484804609375	556353203125	8	true	0	false	22	true
46557	4889411328125	5634477734375	9	true	0	false	9	true
46555	49188921875	545242265625	14	true	0	false	3	true
46554	44555875	580405234375	16	true	0	false	0	false
46553	4530316015625	57518.75	7	true	0	false	11	true
46551	4494114453125	586662109375	10	true	0	false	3	true
46550	4512244140625	5525016796875	7	true	0	false	15	true
46549	461699375	55136.5	11	true	0	false	1	true
46548	4694301171875	5784133203125	8	true	0	false	3	true
46547	4797383984375	5708525390625	5	true	0	false	22	true
46545	479144765625	537980234375	11	true	0	false	1	true
46542	237153046875	713998359375	9	true	0	false	0	false
46541	2386778125	720159765625	15	true	0	false	1	true
46539	332797734375	78758921875	10	true	0	false	1	true
46538	490605546875	5336900390625	8	true	0	false	5	true
46537	4830510546875	528024765625	13	true	0	false	0	false
46536	488940234375	504679921875	8	true	0	false	13	true
46535	4909387890625	52153765625	11	true	0	false	1	true
46532	229166015625	720871328125	6	true	0	false	7	true
46531	2210870703125	719892421875	15	true	0	false	0	false
46525	21885279296875	72950515625	10	true	0	false	0	false
46519	23696662109375	73448	7	true	0	false	3	true
46518	2624445703125	70402875	25	true	0	false	0	false
46517	25796583984375	71586859375	6	true	0	false	1	true
46515	27387875	693913671875	13	true	0	false	0	false
46514	4479135546875	5643030859375	9	true	0	false	1	true
46507	462936328125	535347265625	11	true	0	false	1	true
46504	31227859375	79089890625	17	true	0	false	1	true
46503	30775451171875	785959453125	12	true	0	false	0	false
46502	186661796875	73820921875	60	true	1	true	42	true
46501	19213166015625	747156171875	7	true	0	false	1	true
46500	3047315234375	793299921875	10	true	0	false	2	true
46497	19940833984375	76195984375	12	true	0	false	1	true
46492	433218359375	59836875	11	true	0	false	0	false
46491	426123125	58670.5	9	true	0	false	2	true
46489	418095390625	594461484375	10	true	1	true	0	false
46487	4144633984375	5726503125	4	true	0	false	0	false
46484	31204431640625	66373390625	12	true	0	false	0	false
46483	3103613671875	664177109375	17	true	0	false	1	true
46480	447542578125	7554965625	31	true	0	false	3	true
46479	447295625	754379765625	35	true	0	false	2	true
46478	4390838671875	5430036328125	0	false	0	false	11	true
46477	4372058984375	547826015625	7	true	0	false	3	true
46471	3953203515625	792876015625	5	true	0	false	2	true
46470	4499061328125	5129258984375	5	true	0	false	10	true
46469	4659790625	510375703125	2	true	0	false	3	true
46465	29414865234375	78555234375	9	true	0	false	2	true
46463	403698984375	75777296875	13	true	0	false	1	true
46462	35243921875	5916824609375	5	true	0	false	1	true
46461	345654453125	5866003515625	8	true	0	false	2	true
46460	3236701953125	627434609375	8	true	0	false	1	true
46459	3279459375	6087779296875	4	true	0	false	0	false
46457	342568515625	606028046875	5	true	0	false	0	false
46454	26002255859375	757480078125	20	true	0	false	4	true
46453	26243685546875	7521353125	23	true	0	false	3	true
46451	263965859375	740371953125	17	true	0	false	2	true
46450	26793080078125	775143046875	8	true	0	false	0	false
46447	355388515625	6196096484375	5	true	0	false	0	false
46442	275229453125	74785609375	8	true	0	false	0	false
46439	26636265625	724987265625	13	true	0	false	2	true
46438	478855703125	726020078125	5	true	0	false	7	true
46437	4826748046875	734646015625	8	true	1	true	0	false
46434	23088435546875	748183828125	9	true	0	false	0	false
46433	21923775390625	754381875	5	true	0	false	0	false
46429	25121259765625	780702734375	11	true	0	false	0	false
46427	30613947265625	616568203125	9	true	0	false	0	false
46426	28031953125	678167890625	14	true	0	false	1	true
46425	275838671875	671691328125	16	true	0	false	0	false
46424	284713046875	628193515625	4	true	0	false	7	true
46423	278699765625	6215277734375	9	true	0	false	6	true
46422	29351591796875	66429953125	13	true	0	false	2	true
46419	30470712890625	651658515625	7	true	0	false	3	true
46417	2924166796875	6478167578125	4	true	0	false	4	true
46415	30643771484375	6377044921875	14	true	1	true	1	true
46409	2393712109375	76692046875	9	true	0	false	0	false
46407	4495416796875	5356008984375	10	true	0	false	3	true
46405	41521640625	785221484375	8	true	0	false	0	false
46404	40088953125	5462019921875	9	true	0	false	0	false
46403	410717109375	54490234375	46	true	0	false	5	true
46402	1643638671875	75758328125	41	true	0	false	7	true
46401	1644986328125	757032421875	33	true	0	false	6	true
46399	16566001953125	757252578125	31	true	0	false	7	true
46398	383740625	5602719140625	11	true	1	true	2	true
46397	39412.75	5571465234375	13	true	0	false	0	false
46396	163314892578125	760185703125	18	true	0	false	2	true
46391	4673583203125	75268640625	5	true	0	false	5	true
46389	15795494140625	764535078125	8	true	0	false	0	false
46388	15501576171875	753988515625	8	true	0	false	0	false
46386	17196349609375	757338828125	3	true	0	false	2	true
46383	182746875	76400.25	7	true	0	false	24	true
46378	482709375	4573276171875	7	true	0	false	0	false
46377	4678879296875	4556366796875	5	true	0	false	6	true
46375	4853004296875	4840349609375	7	true	1	true	1	true
46371	39901484375	5989426953125	9	true	0	false	0	false
46369	22481416015625	783244609375	10	true	1	true	2	true
46368	4580606640625	4424059765625	13	true	0	false	0	false
46366	1418273046875	770218671875	2	true	0	false	7	true
46365	14583111328125	773794140625	4	true	0	false	20	true
46362	3631340234375	553673671875	7	true	0	false	0	false
46361	3573734765625	5366962109375	3	true	0	false	9	true
46357	4481824609375	4395358203125	8	true	0	false	0	false
46356	2611494140625	6571596875	14	true	0	false	0	false
46355	25478091796875	64669140625	9	true	0	false	1	true
46351	493885859375	4416925390625	9	true	0	false	0	false
46349	4739214453125	7630203125	2	true	0	false	3	true
46348	370401171875	576838203125	4	true	0	false	0	false
46345	26936984375	603732734375	6	true	0	false	12	true
46343	4268926953125	530808671875	8	true	0	false	8	true
46342	4290971875	5053075390625	3	true	0	false	5	true
46341	4362066796875	5009048828125	13	true	0	false	3	true
46338	23818728515625	6074480078125	1	true	0	false	19	true
46337	24336994140625	59685421875	7	true	0	false	0	false
46335	227664296875	60475046875	3	true	0	false	0	false
46333	2500295703125	5864273046875	6	true	0	false	0	false
46331	26434615234375	5923571484375	8	true	1	true	8	true
46327	195282578125	72097296875	8	true	0	false	0	false
46325	34102078125	5555146484375	2	true	0	false	1	true
46323	462314609375	489695390625	10	true	1	true	2	true
46322	2551618359375	6913940625	11	true	0	false	1	true
46320	25872298828125	625002109375	9	true	0	false	3	true
46317	17572279296875	7904409375	12	true	1	true	0	false
46316	29415541015625	5863663671875	22	true	0	false	6	true
46315	2950023046875	581317109375	6	true	0	false	0	false
46313	28614369140625	5813584375	3	true	0	false	9	true
46311	306121484375	57479234375	10	true	0	false	0	false
46310	321669140625	572658671875	3	true	0	false	0	false
46308	30692443359375	59839640625	8	true	0	false	7	true
46303	234126953125	5757078125	7	true	0	false	0	false
46301	4046658203125	5241551171875	9	true	0	false	1	true
46300	2083359375	65379625	9	true	0	false	0	false
46299	2005375390625	65720625	9	true	0	false	0	false
46298	2359885546875	6261859765625	18	true	0	false	19	true
46297	23312.75	6375571484375	7	true	0	false	3	true
46295	131455546875	777955546875	11	true	0	false	0	false
46291	21788330078125	662629453125	12	true	0	false	1	true
46290	192630546875	6076725390625	6	true	0	false	9	true
46289	19546107421875	6105556640625	10	true	0	false	0	false
46288	21778658203125	6212706640625	9	true	0	false	0	false
46287	20632826171875	6237390625	3	true	0	false	5	true
46285	2409114453125	6539493359375	7	true	0	false	1	true
46281	1679128125	62580296875	6	true	0	false	2	true
46280	18127087890625	60994296875	7	true	0	false	1	true
46279	17268564453125	6100306640625	6	true	0	false	1	true
46276	411133203125	492925625	4	true	0	false	6	true
46269	473818125	4406445703125	8	true	0	false	7	true
46268	43402375	483521484375	1	true	0	false	12	true
46267	43825171875	4835851171875	7	true	0	false	0	false
46265	428579765625	48222546875	9	true	0	false	0	false
46264	33151.75	5393943359375	10	true	0	false	1	true
46258	1931876171875	675655390625	6	true	0	false	0	false
46257	21527533203125	68735453125	2	true	1	true	1	true
46256	4764859375	3970408203125	10	true	0	false	2	true
46255	4765452734375	4087333203125	7	true	0	false	0	false
46253	4622015625	4076997265625	7	true	0	false	0	false
46247	26354640625	5687823828125	6	true	0	false	1	true
46246	147622861328125	715547734375	7	true	0	false	0	false
46245	14415841796875	709979296875	6	true	0	false	0	false
46243	1483622265625	737121015625	10	true	0	false	0	false
46242	13123625	72888375	5	true	0	false	2	true
46241	10862068359375	715845390625	3	true	0	false	0	false
46236	1215794921875	692549375	8	true	0	false	0	false
46235	11864380859375	6905165625	7	true	0	false	0	false
46234	758666845703125	690115390625	8	true	0	false	0	false
46233	975071484375	694906015625	4	true	0	false	8	true
46232	12270916015625	6650846875	9	true	0	false	0	false
46231	111858974609375	65923125	7	true	0	false	2	true
46230	96416083984375	68494140625	2	true	0	false	17	true
46228	1417469921875	685933203125	5	true	0	false	0	false
46227	140831630859375	661938125	6	true	0	false	0	false
46225	661839111328125	68831765625	5	true	0	false	0	false
46220	136504375	6956521875	8	true	0	false	0	false
46216	88340107421875	716158203125	6	true	0	false	0	false
46213	19976287109375	78145421875	4	true	0	false	1	true
46211	407373671875	4597651171875	1	true	0	false	4	true
46208	106492080078125	673327421875	5	true	0	false	0	false
46205	17037951171875	699847578125	4	true	0	false	0	false
46204	50037919921875	68099609375	17	true	0	false	0	false
46203	572176171875	675753125	7	true	0	false	0	false
46201	71178701171875	66983421875	9	true	0	false	2	true
46199	84954736328125	66272484375	5	true	0	false	2	true
46196	1367181640625	6285765234375	12	true	0	false	0	false
46195	136584306640625	6189722265625	13	true	0	false	2	true
46193	1640504296875	679110625	15	true	0	false	1	true
46192	124034072265625	6240587109375	19	true	0	false	1	true
46188	333086796875	521018203125	5	true	0	false	0	false
46187	31152181640625	52333140625	12	true	0	false	0	false
46183	64660693359375	7084465625	7	true	1	true	0	false
46180	4221194140625	42608671875	7	true	0	false	0	false
46179	431312890625	41581390625	1	true	0	false	15	true
46178	417998671875	4124415625	6	true	0	false	4	true
46175	445656640625	414325625	5	true	0	false	4	true
46173	2031937890625	708405703125	9	true	0	false	0	false
46171	43512.75	4323729296875	0	false	0	false	4	true
46168	449034921875	38372.75	8	true	0	false	0	false
46167	445350234375	36853.75	6	true	0	false	0	false
46166	4699426953125	3858919140625	10	true	0	false	0	false
46165	4643300390625	387790234375	15	true	0	false	0	false
46164	4699777734375	363579921875	2	true	0	false	2	true
46159	490978984375	36282453125	6	true	0	false	0	false
46156	364908671875	5248320703125	3	true	0	false	5	true
46155	381103828125	5195058203125	8	true	0	false	0	false
46153	385859453125	4941415234375	6	true	0	false	0	false
46149	22412865234375	5888616796875	8	true	1	true	0	false
46147	26882587890625	5536978515625	6	true	0	false	0	false
46145	4849141796875	751031015625	3	true	0	false	2	true
46144	4600191796875	784598046875	22	true	0	false	0	false
46143	467576171875	781874375	14	true	0	false	0	false
46139	4819833203125	3447091015625	7	true	0	false	2	true
46138	666188134765625	64788234375	14	true	1	true	0	false
46137	571329638671875	649748671875	4	true	0	false	3	true
46136	532249755859375	6408876953125	2	true	0	false	11	true
46135	533864111328125	63233078125	5	true	0	false	0	false
46131	702364453125	6368658984375	17	true	0	false	0	false
46129	3326375732421870	666909296875	18	true	0	false	9	true
46128	276324453125	5080988671875	3	true	0	false	1	true
46127	294528359375	5141535546875	4	true	0	false	0	false
46123	304464375	54734046875	7	true	0	false	1	true
46121	2911311328125	5352001953125	0	false	0	false	1	true
46118	23905763671875	5638558203125	2	true	0	false	11	true
46115	95950380859375	747683984375	5	true	0	false	8	true
46113	66441572265625	73011921875	15	true	0	false	5	true
46111	758195068359375	747528984375	1	true	0	false	4	true
46110	3727735107421870	70993171875	7	true	0	false	0	false
46109	370364111328125	71703265625	7	true	0	false	0	false
46108	268579833984375	719695859375	9	true	0	false	0	false
46106	3247484619140620	70118421875	4	true	0	false	10	true
46105	3266131591796870	688263359375	12	true	0	false	0	false
46103	238509326171875	677559375	5	true	0	false	0	false
46098	3938747265625	4411190234375	8	true	0	false	1	true
46095	20420931640625	5857764453125	2	true	0	false	0	false
46094	383933125	4225053515625	3	true	0	false	0	false
46091	487629140625	765504765625	4	true	0	false	1	true
46089	3313599609375	6465863671875	6	true	1	true	0	false
46088	35011234375	46690515625	3	true	0	false	5	true
46087	3492466796875	4561667578125	5	true	0	false	2	true
46085	3671858203125	4692091796875	5	true	0	false	0	false
46081	2118791015625	62399640625	8	true	0	false	0	false
46080	18225365234375	5483271484375	3	true	0	false	2	true
46079	20481765625	5659066796875	5	true	0	false	0	false
46076	151294091796875	56948734375	0	false	0	false	8	true
46075	160021728515625	58946921875	5	true	0	false	0	false
46073	135110068359375	5723151953125	7	true	0	false	4	true
46070	3596657421875	493660078125	7	true	0	false	0	false
46069	3443522265625	489609140625	8	true	0	false	0	false
46065	94649833984375	5940676171875	3	true	0	false	3	true
46064	3598352734375	43166875	1	true	0	false	5	true
46063	3460331640625	4350225390625	9	true	0	false	7	true
46059	2966501953125	493293125	4	true	0	false	1	true
46057	20713107421875	5454028125	4	true	0	false	0	false
46055	81953583984375	62044765625	11	true	0	false	0	false
46053	107351689453125	5863841015625	4	true	0	false	0	false
46051	1.51457e+16	700728125	9	true	0	false	0	false
46050	251160234375	5196858203125	4	true	0	false	0	false
46049	27007150390625	532500703125	6	true	0	false	0	false
46046	3582568359375	757570234375	5	true	0	false	24	true
46045	483155859375	751758125	6	true	0	false	0	false
46043	6725837890625	7598709375	1	true	0	false	4	true
46039	33756078125	4368151953125	6	true	0	false	0	false
46037	16678533203125	5321478515625	11	true	0	false	1	true
46036	474366875	316269140625	12	true	0	false	0	false
46035	473510234375	302771796875	5	true	0	false	0	false
46032	1114969140625	55528453125	4	true	0	false	0	false
46030	323932265625	47514953125	6	true	0	false	7	true
46027	11096896484375	77169546875	6	true	0	false	0	false
46025	433567421875	3448054296875	4	true	0	false	0	false
46023	3625784375	4021818359375	2	true	0	false	6	true
46019	98243046875	78509625	3	true	0	false	0	false
46018	131845654296875	521056875	6	true	0	false	1	true
46017	146341455078125	508083515625	5	true	0	false	6	true
46015	161355810546875	4984539453125	3	true	0	false	0	false
46013	32947703125	4629994921875	5	true	0	false	0	false
46009	31547779296875	433225546875	1	true	0	false	0	false
46008	402990546875	388888203125	2	true	0	false	0	false
46007	4216723828125	3850414453125	6	true	0	false	0	false
46006	674197607421875	6004829296875	1	true	0	false	0	false
45999	2178845703125	496787265625	4	true	0	false	0	false
45997	21341798828125	5232157421875	3	true	0	false	0	false
45996	2171299609375	465375625	13	true	0	false	2	true
45995	2151878515625	4486738671875	0	false	0	false	5	true
45994	23285837890625	4755687890625	3	true	0	false	0	false
45989	472682080078125	606976640625	3	true	0	false	0	false
45988	3184903564453120	5586185546875	6	true	0	false	0	false
45987	3415202392578120	5398040625	1	true	0	false	0	false
45986	26584650390625	463322578125	5	true	0	false	0	false
45985	28443228515625	4711026171875	1	true	0	false	2	true
45983	29308134765625	435146328125	4	true	0	false	11	true
45980	157426513671875	563895625	3	true	0	false	0	false
45977	253592265625	540572734375	3	true	0	false	1	true
45975	4559861328125	5638169140625	5	true	0	false	1	true
45973	336089404296875	5856622265625	2	true	0	false	0	false
45970	751598681640625	529172890625	0	false	0	false	1	true
45969	65178828125	5624251171875	1	true	0	false	4	true
45965	13249888671875	491359140625	7	true	0	false	1	true
45963	362352109375	37431875	1	true	0	false	0	false
45962	1.26953e+16	58954828125	8	true	0	false	1	true
45960	25415306640625	4338796875	1	true	0	false	2	true
45958	3940998046875	35283828125	4	true	0	false	15	true
45957	3846411328125	3384456640625	1	true	0	false	8	true
45955	3896184375	311294921875	1	true	0	false	10	true
45952	787652783203125	49853390625	6	true	0	false	0	false
45951	96823974609375	4871541796875	1	true	0	false	0	false
45950	10217462890625	4703253515625	7	true	0	false	2	true
45949	11798392578125	4647893359375	7	true	0	false	0	false
45946	75902734375	47234890625	10	true	0	false	1	true
45945	77178564453125	4766855078125	1	true	0	false	12	true
45943	10604392578125	432618828125	7	true	0	false	0	false
45937	24341171875	3934585546875	2	true	0	false	5	true
45935	32401890625	3973377734375	8	true	0	false	4	true
45932	30459208984375	3869833984375	2	true	0	false	0	false
45931	28086361328125	388551328125	1	true	0	false	3	true
45928	9832619018554680	743834140625	8	true	0	false	0	false
45926	28744931640625	3526162890625	7	true	0	false	1	true
45923	2276771875	386669609375	4	true	0	false	0	false
45920	26171017578125	4028404296875	3	true	0	false	0	false
45917	3484135546875	348775234375	2	true	1	true	0	false
45916	4405518359375	29918283203125	1	true	0	false	0	false
45915	434153046875	2701429296875	1	true	0	false	13	true
45913	421724453125	29040248046875	5	true	0	false	0	false
45911	460969296875	26056677734375	1	true	0	false	0	false
45907	18570279296875	4730719140625	0	false	0	false	11	true
45905	412206328125	3279137890625	3	true	0	false	0	false
45903	22602958984375	78102984375	1	true	0	false	5	true
45901	4467643127441400	762511015625	5	true	0	false	0	false
45900	3413312109375	3219626953125	5	true	0	false	0	false
45899	3418856640625	3085108984375	1	true	0	false	15	true
45895	191855224609375	453014140625	8	true	0	false	1	true
45893	2082802734375	4031825390625	2	true	0	false	5	true
45891	14712787109375	435882265625	6	true	0	false	6	true
45890	3130200390625	3257658984375	2	true	0	false	0	false
45888	19284064453125	3748665625	2	true	0	false	0	false
45886	494192265625	23743361328125	7	true	0	false	0	false
45885	4857156640625	260007421875	6	true	0	false	8	true
45883	480388203125	20404634765625	2	true	0	false	0	false
45879	75807978515625	4252428515625	1	true	0	false	0	false
45878	4103286328125	18835796875	5	true	0	false	0	false
45877	44511078125	21250888671875	8	true	0	false	0	false
45873	1804383984375	4410190234375	2	true	0	false	3	true
45871	17442005859375	4140169140625	3	true	0	false	0	false
45870	3739650390625	24759732421875	1	true	0	false	7	true
45869	3762226171875	234249375	1	true	0	false	20	true
45867	364146640625	26581984375	1	true	0	false	7	true
45866	3993566015625	22987314453125	7	true	0	false	0	false
45861	345811640625	28983130859375	1	true	0	false	0	false
45860	151327978515625	3881384765625	1	true	0	false	6	true
45859	154447763671875	3935891015625	15	true	0	false	0	false
45857	1495303515625	40361.25	7	true	0	false	0	false
45855	161944638671875	3557650390625	2	true	0	false	12	true
45853	11521978515625	392831015625	7	true	0	false	1	true
45849	51931943359375	392416640625	3	true	0	false	0	false
45848	83808154296875	379881171875	12	true	0	false	0	false
45847	8558540649414060	380686953125	13	true	0	false	0	false
45845	281367041015625	3752047265625	4	true	1	true	0	false
45842	115787041015625	3262399609375	13	true	1	true	0	false
45841	123617421875	31692845703125	3	true	9	true	0	false
45839	106218779296875	35054578125	0	false	0	false	11	true
45838	89502578125	30478	10	true	1	true	0	false
45837	102339453125	30713708984375	6	true	0	false	0	false
45833	84246748046875	3333505078125	3	true	0	false	1	true
45829	512789013671875	352986640625	2	true	0	false	16	true
45826	264329765625	24414740234375	1	true	0	false	5	true
45825	23064123046875	2797853515625	1	true	0	false	0	false
45823	2007906640625	27326890625	6	true	0	false	1	true
45818	29135322265625	21922572265625	7	true	0	false	0	false
45817	29235041015625	235739375	8	true	0	false	1	true
45816	329483046875	25793369140625	5	true	0	false	0	false
45815	3306912109375	25270705078125	9	true	0	false	0	false
45814	1989805078125	23764958984375	2	true	0	false	1	true
45813	1862365625	2271033203125	1	true	0	false	0	false
45808	31268572265625	27753119140625	2	true	0	false	4	true
45802	45914453125	118077255859375	0	false	0	false	13	true
45801	47726953125	105034560546875	7	true	0	false	0	false
45799	4486134375	1369359765625	1	true	0	false	16	true
45798	46273171875	15132345703125	0	false	0	false	9	true
45797	4574412109375	153528095703125	4	true	1	true	1	true
45794	606774365234375	27556115234375	1	true	0	false	0	false
45793	3110170166015620	27329220703125	2	true	0	false	0	false
45789	148291904296875	31212623046875	1	true	0	false	0	false
45786	94508896484375	28137974609375	0	false	0	false	11	true
45779	4269560546875	108675302734375	0	false	0	false	4	true
45778	249913046875	20521884765625	1	true	0	false	0	false
45777	21826865234375	21071359375	0	false	0	false	5	true
45772	56719951171875	2273434375	0	false	0	false	13	true
45771	313980517578125	226486171875	5	true	0	false	1	true
45770	495009326171875	2007636328125	1	true	0	false	2	true
45768	3552202880859370	17614650390625	0	false	0	false	15	true
45763	16956619140625	28832150390625	4	true	0	false	0	false
45761	370736640625	1571402734375	4	true	0	false	2	true
45755	1437445703125	193332109375	3	true	0	false	3	true
45753	3551608984375	96686279296875	5	true	0	false	0	false
45752	3307163671875	150260634765625	9	true	0	false	0	false
45751	30926306640625	16877845703125	5	true	0	false	0	false
45747	92673798828125	189889921875	0	false	0	false	6	true
45745	1670143798828120	14073314453125	5	true	0	false	0	false
45744	85791787109375	89737158203125	4	true	0	false	5	true
45743	692903466796875	958010546875	0	false	0	false	11	true
45741	8526087890625	1413880859375	7	true	0	false	1	true
45735	119170908203125	109856298828125	3	true	0	false	0	false
45732	26915822265625	81419892578125	4	true	1	true	1	true
45731	28352828125	93923017578125	3	true	0	false	0	false
45725	2041916015625	105812294921875	0	false	0	false	10	true
45723	14782359375	361048046875	0	false	0	false	5	true
45722	3432670654296870	217812890625	10	true	0	false	0	false
45720	1955873828125	1.46967e+16	0	false	0	false	10	true
45719	189413203125	70068408203125	0	false	0	false	5	true
45717	27543052734375	206347900390625	1	true	0	false	0	false
