# Supplementary material for: A Novel Liquid Biopsy Method Based on Specific Combinations of Vesicular Markers Allows Us to Discriminate Prostate Cancer from Hyperplasia
Source: Cells. 2024 Jul 31;13(15):1286. doi: 10.3390/cells13151286 (PMC11311686; doi:10.3390/cells13151286)
Supplement: Supplementary file 1 [file cells-13-01286-s001.zip › Dataset S1-Raw data CODI BiliGeCT Prostata/Raw data CODI BiliGeCT Prostata/130223_ErbB3_ALK_PR20-08__counting_scatter.xlsx]

## Sheet: 130223_ErbB3_ALK_PR20-08__count
counting parameters
radius (nm)	300
bin width (nm)	20
locs in bin threshold	1
active channels
channel name	channel reference	min	max
Channel 0	ch0	1	10000000
Channel 1	ch1	1	10000000
Channel 2	ch2	1	10000000
clusters are positive for a channel if their counts fall within min (inclusive) and max (exclusive) for that channel
	population phenotypes	number of clusters
triple positive	Channel 0, Channel 1, Channel 2	50
double positive	Channel 0, Channel 1	8
double positive	Channel 0, Channel 2	413
double positive	Channel 1, Channel 2	2
single positive	Channel 0	189
single positive	Channel 1	2
single positive	Channel 2	39
	total positive clusters	703
10 clusters were negative for every channel
all positive clusters are listed here
columns show counts and positivity for channels with thresholds switched on
to see the full data including negative clusters please export a csv from the counting histogram rather than the counting scatter plot
cluster id	centroid x (nm)	centroid y (nm)	count for Channel 0	positive for Channel 0	count for Channel 1	positive for Channel 1	count for Channel 2	positive for Channel 2
58116	418366171875	686126796875	18	true	1	true	1	true
58115	415364921875	68439859375	16	true	0	false	18	true
58113	42632421875	6918346875	7	true	1	true	14	true
58112	4320730859375	681192578125	17	true	0	false	2	true
58110	4290090625	658581015625	7	true	0	false	22	true
58109	428982734375	664995546875	13	true	0	false	2	true
58108	4219387890625	671971484375	12	true	0	false	7	true
58106	427118671875	698038671875	16	true	0	false	2	true
58101	4408493359375	692989921875	11	true	0	false	7	true
58099	442296640625	67468453125	12	true	0	false	0	false
58097	4510221484375	70132984375	11	true	0	false	4	true
58096	4578035546875	73183671875	11	true	0	false	7	true
58095	4655663671875	73286734375	12	true	1	true	5	true
58093	468239765625	7242065625	11	true	0	false	6	true
58092	4605015625	709057578125	13	true	0	false	9	true
58089	40040546875	69050203125	17	true	0	false	1	true
58087	440287109375	70773234375	11	true	0	false	7	true
58086	411122421875	715275234375	11	true	0	false	2	true
58085	4062755078125	713165703125	10	true	0	false	1	true
58084	4211517578125	7220859375	8	true	0	false	8	true
58083	42929359375	718080234375	12	true	0	false	6	true
58081	442687578125	726788671875	8	true	0	false	2	true
58080	4143466015625	719986796875	5	true	1	true	7	true
58072	435320390625	743188671875	25	true	0	false	6	true
58071	4318146875	749135078125	10	true	0	false	4	true
58067	4466503125	743560703125	7	true	0	false	4	true
58065	4309096484375	727935859375	12	true	0	false	9	true
58061	4182985546875	65046765625	17	true	0	false	4	true
58060	4786983203125	695867265625	12	true	0	false	4	true
58059	482084765625	6942784375	8	true	0	false	4	true
58058	46886.25	690403671875	11	true	1	true	6	true
58055	4581660546875	692197890625	9	true	1	true	6	true
58054	41483.75	661609140625	17	true	0	false	9	true
58053	411417734375	663287265625	15	true	0	false	3	true
58052	393451875	6510675390625	13	true	2	true	2	true
58051	3861005859375	649790078125	13	true	0	false	0	false
58047	379610859375	653397734375	14	true	0	false	4	true
58045	4026529296875	659023515625	17	true	0	false	2	true
58043	38484546875	668179921875	9	true	0	false	7	true
58039	4576960546875	7446178125	10	true	0	false	6	true
58036	416844140625	709041875	26	true	0	false	2	true
58035	420386171875	703932265625	9	true	0	false	15	true
58032	4160776171875	760104140625	5	true	0	false	9	true
58031	43203875	759316328125	8	true	1	true	6	true
58030	4064494140625	765694453125	9	true	0	false	7	true
58025	3975709765625	68064015625	13	true	0	false	3	true
58023	406359140625	69919265625	9	true	4	true	4	true
58022	3817947265625	692823828125	13	true	0	false	8	true
58021	38414546875	700304609375	13	true	0	false	7	true
58020	48605703125	711413515625	9	true	0	false	7	true
58019	4900342578125	718967109375	29	true	0	false	4	true
58018	3837152734375	679925703125	10	true	0	false	6	true
58016	3494315234375	78209796875	22	true	0	false	1	true
58015	35222890625	7843265625	23	true	0	false	7	true
58013	370662734375	678454375	14	true	0	false	2	true
58009	492428671875	703555703125	11	true	1	true	1	true
58007	3475778515625	77401109375	12	true	0	false	7	true
58005	365886328125	77322859375	8	true	0	false	8	true
58002	4924937890625	6532162890625	8	true	0	false	3	true
58001	4782619921875	646582109375	13	true	0	false	6	true
58000	4756411328125	61648921875	19	true	0	false	4	true
57999	473624921875	61728515625	18	true	0	false	5	true
57997	4565559765625	758463515625	9	true	0	false	5	true
57996	3850641015625	786639140625	17	true	1	true	2	true
57995	3864237109375	790014453125	7	true	0	false	2	true
57993	4000459765625	7689334375	12	true	0	false	2	true
57992	41976765625	75000890625	5	true	0	false	6	true
57990	471377890625	633212265625	7	true	0	false	12	true
57989	477077265625	627492421875	15	true	0	false	6	true
57987	4885878515625	63993671875	15	true	0	false	3	true
57986	349162578125	76610296875	9	true	0	false	5	true
57984	37764046875	786647890625	10	true	0	false	7	true
57982	4015781640625	744915078125	17	true	0	false	6	true
57981	412915703125	737338828125	17	true	1	true	2	true
57979	459730625	612270546875	9	true	0	false	14	true
57978	462799296875	62578796875	14	true	2	true	5	true
57977	4566068359375	6268199609375	9	true	0	false	4	true
57976	4849945703125	618857734375	11	true	1	true	3	true
57975	486925390625	611676328125	8	true	0	false	1	true
57973	4796205078125	73548609375	7	true	0	false	5	true
57972	3304364453125	728060546875	12	true	0	false	4	true
57971	324692265625	725085546875	11	true	0	false	1	true
57969	4834521875	66680515625	9	true	0	false	3	true
57967	44794390625	624382890625	12	true	0	false	10	true
57966	4000387890625	789601875	19	true	0	false	3	true
57965	3999614453125	7928753125	15	true	0	false	1	true
57963	4752153125	6064082421875	12	true	0	false	0	false
57957	3793165625	775606875	5	true	0	false	11	true
57956	347939609375	7080940625	11	true	1	true	2	true
57955	34179109375	708506796875	14	true	0	false	3	true
57953	449184921875	63185765625	14	true	0	false	6	true
57947	4408194140625	63145828125	11	true	0	false	1	true
57946	32972359375	737069921875	5	true	0	false	5	true
57945	337883984375	7442753125	11	true	0	false	11	true
57944	3604686328125	689182578125	6	true	0	false	2	true
57943	3676667578125	7000815625	13	true	0	false	2	true
57938	3614581640625	715247421875	13	true	0	false	7	true
57937	3656436328125	724949453125	10	true	0	false	7	true
57935	3513417578125	699392421875	8	true	0	false	1	true
57934	35308921875	68590234375	10	true	0	false	1	true
57933	3410412109375	68591	7	true	0	false	12	true
57932	32546712890625	753104765625	16	true	0	false	2	true
57927	3316546875	71627328125	11	true	0	false	5	true
57925	3375966796875	76785875	7	true	0	false	2	true
57921	34420828125	757809609375	10	true	0	false	4	true
57920	3462327734375	72262703125	13	true	0	false	2	true
57919	347900703125	71884578125	5	true	0	false	18	true
57918	34485296875	6941696875	10	true	0	false	4	true
57908	3676407421875	741613046875	10	true	0	false	4	true
57907	369513984375	7337053125	11	true	0	false	4	true
57902	3557918359375	751996484375	17	true	0	false	5	true
57901	3578125390625	750002890625	18	true	0	false	2	true
57899	35584890625	741966640625	12	true	1	true	6	true
57897	364723046875	792848203125	11	true	0	false	4	true
57889	4018110546875	6386155078125	11	true	0	false	6	true
57887	4968916015625	718795703125	12	true	2	true	2	true
57884	4782647265625	59172.75	10	true	0	false	3	true
57882	4920758984375	686168046875	8	true	0	false	6	true
57880	3849375390625	754390546875	13	true	0	false	5	true
57879	38379765625	762361796875	8	true	0	false	8	true
57876	4050220703125	730005859375	9	true	0	false	5	true
57875	3919114453125	739073515625	14	true	0	false	3	true
57867	3260976171875	7051278125	5	true	0	false	4	true
57865	4906929296875	59149328125	8	true	0	false	2	true
57863	308965390625	733229921875	8	true	0	false	16	true
57861	31922423828125	74113359375	4	true	0	false	16	true
57859	488026328125	6285670703125	12	true	0	false	5	true
57858	4507634765625	59838	7	true	0	false	1	true
57857	45698.5	6002474609375	10	true	0	false	10	true
57855	46404296875	59570140625	11	true	0	false	17	true
57854	4347950390625	775423046875	7	true	1	true	5	true
57852	4131394921875	606585390625	18	true	0	false	1	true
57851	422357265625	6048173828125	10	true	0	false	4	true
57850	419498984375	6298331640625	10	true	0	false	1	true
57849	4194944140625	6400626171875	10	true	0	false	7	true
57847	4595286328125	57887.25	14	true	0	false	2	true
57845	4707267578125	5763028515625	17	true	0	false	1	true
57844	4185117578125	6189945703125	12	true	0	false	2	true
57841	449250546875	584284609375	14	true	0	false	0	false
57840	4391598046875	59634796875	10	true	0	false	8	true
57839	446176484375	60845671875	15	true	0	false	1	true
57832	30936771484375	781110546875	15	true	0	false	0	false
57831	31166912109375	783423125	12	true	0	false	2	true
57829	302273125	7809303125	8	true	0	false	9	true
57827	31772857421875	784630859375	6	true	0	false	11	true
57825	308611875	775032265625	9	true	0	false	6	true
57821	4104428125	62304328125	18	true	0	false	0	false
57820	32011078125	76914484375	11	true	0	false	3	true
57817	32649888671875	793720625	8	true	0	false	3	true
57816	3873491015625	6272340234375	9	true	0	false	7	true
57815	385511171875	616326796875	8	true	0	false	12	true
57812	28921908203125	780632109375	10	true	0	false	5	true
57809	279424296875	76541953125	6	true	0	false	2	true
57807	30527283203125	763233203125	14	true	0	false	3	true
57805	3898900390625	63475515625	11	true	0	false	3	true
57799	3771021875	6433341796875	17	true	1	true	0	false
57797	4389501953125	6425688671875	13	true	0	false	1	true
57796	47866765625	56300234375	11	true	0	false	2	true
57794	341431015625	791433671875	11	true	0	false	7	true
57793	3334951953125	78504234375	13	true	0	false	7	true
57790	427751796875	5869141015625	12	true	0	false	0	false
57788	3784941796875	71628265625	9	true	0	false	2	true
57785	3595708203125	674997265625	11	true	0	false	2	true
57783	4573328515625	6711003125	7	true	0	false	2	true
57781	3099446484375	7171271875	10	true	0	false	2	true
57780	4902026171875	570620703125	7	true	0	false	5	true
57777	4196165234375	771480703125	5	true	0	false	10	true
57776	42112578125	788075859375	9	true	0	false	1	true
57775	415510625	7836165625	22	true	0	false	1	true
57772	30482853515625	75022703125	10	true	0	false	6	true
57771	29451203125	748180546875	7	true	0	false	3	true
57769	28338125	744139375	12	true	0	false	7	true
57765	391163984375	723357578125	6	true	1	true	5	true
57764	4702796875	76059546875	33	true	0	false	2	true
57763	4759946484375	75896765625	12	true	0	false	5	true
57760	4411598046875	571515859375	14	true	0	false	5	true
57759	4388953125	5608201171875	15	true	0	false	1	true
57756	26878330078125	7918940625	2	true	0	false	4	true
57753	45555546875	6493566015625	9	true	0	false	2	true
57751	4137390234375	5837937890625	8	true	0	false	1	true
57750	3438587109375	66157296875	9	true	1	true	4	true
57749	3409615625	672754609375	7	true	0	false	0	false
57745	365799765625	6546123046875	11	true	0	false	0	false
57743	494888203125	55248078125	8	true	0	false	4	true
57741	4241991015625	5611049609375	8	true	1	true	1	true
57740	30407701171875	687936015625	14	true	0	false	3	true
57739	29709591796875	69259125	27	true	0	false	4	true
57737	32432271484375	675314609375	7	true	0	false	1	true
57736	3101321484375	677667265625	12	true	0	false	2	true
57735	30299486328125	677154296875	14	true	0	false	1	true
57731	3040275390625	697291015625	9	true	0	false	0	false
57730	29022884765625	707896484375	13	true	0	false	6	true
57729	29537076171875	7034809375	12	true	0	false	1	true
57727	440106796875	66535671875	12	true	0	false	2	true
57723	2799162109375	6864015625	5	true	2	true	0	false
57720	3441159765625	63728984375	12	true	0	false	1	true
57719	354167578125	634685078125	11	true	0	false	1	true
57718	366366796875	6347655859375	7	true	0	false	4	true
57712	2426617578125	71632234375	12	true	0	false	5	true
57711	24413568359375	72550578125	11	true	0	false	0	false
57709	25376673828125	713962578125	11	true	0	false	4	true
57707	264582421875	708083046875	7	true	0	false	9	true
57706	232851328125	749649921875	14	true	0	false	1	true
57705	23586001953125	729739453125	3	true	0	false	7	true
57702	26577576171875	75204640625	11	true	0	false	1	true
57701	26969412109375	73697671875	22	true	0	false	8	true
57700	265293828125	7247759375	8	true	0	false	1	true
57697	281165390625	73074484375	16	true	0	false	0	false
57695	2566096875	756200703125	10	true	0	false	4	true
57692	441991875	547845234375	5	true	0	false	2	true
57690	224062734375	734106015625	6	true	0	false	6	true
57689	22143140625	741053046875	12	true	0	false	5	true
57686	258231328125	780144765625	15	true	1	true	4	true
57682	35016859375	62449515625	7	true	0	false	9	true
57681	3515904296875	6163674609375	13	true	0	false	0	false
57678	39647703125	59311703125	10	true	1	true	3	true
57677	383970234375	5910465625	4	true	0	false	10	true
57674	2215094921875	782720703125	14	true	0	false	5	true
57673	236261484375	78423078125	12	true	0	false	12	true
57672	22699404296875	77230546875	15	true	0	false	12	true
57670	2095780859375	78604484375	17	true	1	true	3	true
57669	20115572265625	789507421875	9	true	0	false	6	true
57668	4903653125	5228257421875	29	true	1	true	7	true
57667	4909684765625	5225752734375	31	true	1	true	7	true
57663	23915765625	771413984375	8	true	0	false	4	true
57660	481314765625	51280109375	10	true	0	false	4	true
57657	4591119921875	514633125	3	true	0	false	21	true
57656	456046328125	525673671875	3	true	0	false	10	true
57655	4639089453125	5282458203125	11	true	0	false	2	true
57653	4502644921875	52526375	7	true	0	false	1	true
57651	4825733984375	531196328125	22	true	0	false	2	true
57649	457805703125	4978251953125	3	true	0	false	8	true
57647	2756202734375	69439359375	8	true	0	false	4	true
57645	3724965234375	605906328125	11	true	0	false	1	true
57641	4625837890625	5415211328125	26	true	0	false	0	false
57637	26318853515625	69253765625	10	true	0	false	2	true
57635	451083515625	4992952734375	8	true	0	false	1	true
57634	2849265234375	6650790625	14	true	0	false	8	true
57631	3013851953125	790194375	7	true	0	false	7	true
57629	4640421484375	556573671875	8	true	0	false	0	false
57627	22716439453125	757831171875	8	true	0	false	3	true
57625	250165234375	73549671875	9	true	0	false	2	true
57623	4387414453125	513096875	8	true	0	false	1	true
57621	4901762109375	746475546875	5	true	1	true	6	true
57619	29380931640625	72210328125	9	true	0	false	2	true
57617	211223046875	77184421875	11	true	0	false	2	true
57615	414632578125	79459.5	8	true	0	false	0	false
57614	4704324609375	48574796875	12	true	0	false	1	true
57613	4651434375	4793876953125	3	true	0	false	12	true
57612	4889836328125	497648515625	8	true	0	false	1	true
57608	417556171875	54302	12	true	0	false	7	true
57607	4200838671875	54146046875	17	true	0	false	4	true
57606	4222668359375	5496903125	12	true	0	false	0	false
57601	428616015625	5179452734375	3	true	0	false	9	true
57599	403438046875	54652421875	12	true	1	true	5	true
57597	46815875	4668580078125	8	true	0	false	11	true
57596	25368064453125	7916853125	5	true	0	false	7	true
57593	4816251171875	471407734375	8	true	0	false	0	false
57592	24857923828125	68668578125	1	true	0	false	6	true
57591	24337546875	686093828125	11	true	0	false	0	false
57590	1923573046875	7488396875	17	true	0	false	1	true
57589	194021171875	746931796875	19	true	0	false	2	true
57588	2012547265625	741665625	3	true	0	false	12	true
57587	1998501171875	736521875	8	true	0	false	2	true
57586	25028615234375	698437109375	3	true	0	false	7	true
57583	206177578125	732331328125	11	true	0	false	1	true
57578	21663173828125	70673046875	6	true	0	false	12	true
57577	22253939453125	70506.5	12	true	0	false	1	true
57575	20853759765625	700839296875	8	true	0	false	8	true
57569	32431330078125	6424833984375	12	true	0	false	1	true
57567	22560810546875	689954609375	7	true	0	false	0	false
57565	217692734375	72721265625	5	true	0	false	1	true
57564	3642380078125	587378046875	8	true	0	false	2	true
57563	36777578125	5835184375	12	true	0	false	0	false
57562	37507.5	568728984375	8	true	0	false	0	false
57560	3544290625	5697554296875	8	true	0	false	1	true
57559	344655625	5695630859375	7	true	0	false	2	true
57553	3117105859375	66250.75	5	true	0	false	3	true
57552	31554345703125	6335532421875	10	true	0	false	1	true
57551	30801451171875	643943359375	10	true	2	true	3	true
57549	29995765625	6419229296875	10	true	0	false	0	false
57547	28175978515625	6403003125	12	true	0	false	1	true
57545	27375775390625	63335953125	8	true	0	false	0	false
57542	34719359375	5894822265625	5	true	0	false	0	false
57541	3360529296875	6013098046875	7	true	0	false	1	true
57538	18320703125	7135684375	7	true	0	false	1	true
57537	17815158203125	719355390625	11	true	0	false	0	false
57535	192760625	722540859375	7	true	0	false	4	true
57533	18667013671875	73107796875	4	true	0	false	10	true
57529	18707986328125	77259171875	2	true	0	false	3	true
57527	1641905859375	728766953125	7	true	0	false	3	true
57525	327521171875	593123203125	13	true	0	false	1	true
57523	405465390625	502394765625	5	true	0	false	1	true
57522	29629986328125	6195434765625	11	true	0	false	0	false
57521	2953670703125	61350234375	14	true	0	false	0	false
57519	284945390625	61330171875	12	true	0	false	1	true
57517	3101167578125	616368828125	21	true	1	true	6	true
57515	28775826171875	597379765625	8	true	0	false	0	false
57511	47007875	4470001953125	8	true	0	false	0	false
57509	3965408984375	5335362890625	12	true	0	false	0	false
57508	370617578125	5496326953125	6	true	0	false	0	false
57507	3659126171875	5605094921875	6	true	0	false	0	false
57504	27047931640625	619635390625	11	true	0	false	0	false
57502	433118828125	5017891015625	1	true	0	false	11	true
57499	327945625	5689218359375	7	true	0	false	3	true
57498	434600703125	4803263671875	3	true	0	false	11	true
57497	443591328125	471318125	16	true	0	false	1	true
57495	39550234375	5079001953125	5	true	0	false	0	false
57493	4197559375	4970384375	10	true	0	false	2	true
57492	43166765625	464093359375	1	true	0	false	1	true
57489	433956953125	4502305859375	8	true	0	false	1	true
57487	4464858203125	488519921875	12	true	1	true	0	false
57485	273086875	61036953125	4	true	0	false	9	true
57482	334428671875	582868046875	11	true	0	false	2	true
57479	3198273046875	584212265625	6	true	0	false	2	true
57477	3851431640625	55600234375	8	true	0	false	3	true
57475	2789770703125	651958515625	6	true	0	false	2	true
57473	3029502734375	580387421875	6	true	0	false	3	true
57472	129073583984375	778480859375	5	true	0	false	21	true
57471	1337338671875	782269296875	4	true	0	false	4	true
57470	117461103515625	76438	14	true	0	false	0	false
57469	1123955859375	762269765625	8	true	0	false	1	true
57467	111333916015625	77257703125	13	true	0	false	0	false
57464	165906484375	791166484375	6	true	10	true	3	true
57463	17072271484375	782601171875	10	true	0	false	0	false
57462	15154345703125	766477109375	6	true	1	true	1	true
57461	15471951171875	7817203125	5	true	0	false	2	true
57454	33433890625	6272214453125	29	true	1	true	22	true
57453	32763259765625	61694.25	21	true	0	false	4	true
57450	3491165625	5434953125	3	true	0	false	5	true
57449	3454021875	536283828125	11	true	0	false	0	false
57445	27123060546875	6620528125	1	true	0	false	7	true
57444	158343701171875	69913203125	13	true	0	false	10	true
57443	15722724609375	699988515625	12	true	0	false	9	true
57441	161687841796875	693256328125	6	true	0	false	4	true
57440	17983451171875	673944765625	2	true	0	false	10	true
57439	1842634765625	667327578125	10	true	0	false	2	true
57437	1669255078125	710213125	3	true	0	false	0	false
57436	145606064453125	726737734375	5	true	0	false	4	true
57435	1518485546875	711853203125	12	true	0	false	2	true
57432	20411458984375	66449375	7	true	0	false	2	true
57431	19365943359375	664012890625	7	true	0	false	2	true
57430	17777998046875	689606875	8	true	0	false	0	false
57429	175721640625	696845859375	7	true	0	false	1	true
57427	18758412109375	685705234375	9	true	0	false	1	true
57423	1372134375	7194565625	7	true	0	false	1	true
57420	22375177734375	67011890625	3	true	0	false	0	false
57419	2118484765625	6507257421875	2	true	0	false	14	true
57418	19429109375	64883234375	5	true	0	false	1	true
57414	16018158203125	75519421875	5	true	0	false	5	true
57413	1508587890625	739442890625	2	true	0	false	4	true
57406	14416974609375	69282578125	10	true	1	true	2	true
57403	13500447265625	70633546875	12	true	0	false	0	false
57401	2041094921875	684959765625	1	true	0	false	19	true
57400	3710606640625	5282305859375	2	true	0	false	7	true
57398	159534609375	6425089453125	9	true	0	false	1	true
57397	151612109375	6448706640625	10	true	0	false	1	true
57395	16987193359375	64205640625	5	true	0	false	2	true
57393	16238455078125	667492421875	2	true	0	false	11	true
57390	24888791015625	6444392578125	2	true	0	false	11	true
57389	24174470703125	6444016015625	9	true	0	false	4	true
57387	2381191015625	6520100390625	7	true	0	false	1	true
57385	25627623046875	6476985546875	10	true	0	false	1	true
57383	4106386328125	4466746875	12	true	0	false	5	true
57381	25044716796875	67008234375	8	true	0	false	1	true
57380	22911533203125	6410991796875	7	true	0	false	0	false
57376	306836484375	59932671875	6	true	0	false	3	true
57372	24758203125	56876.75	6	true	0	false	13	true
57371	2453184765625	5814522265625	9	true	0	false	0	false
57369	25111037109375	608785390625	1	true	0	false	1	true
57367	22924939453125	5866162109375	3	true	0	false	0	false
57365	26638740234375	5782270703125	5	true	0	false	0	false
57361	116451201171875	7332509375	1	true	0	false	10	true
57359	4531912109375	78085359375	7	true	0	false	1	true
57358	4835755859375	780884375	11	true	0	false	1	true
57355	17442154296875	747753203125	7	true	0	false	0	false
57354	1734876171875	6301048046875	8	true	0	false	5	true
57353	1895795703125	6324916015625	6	true	0	false	1	true
57351	156810732421875	619247734375	10	true	0	false	0	false
57347	30966060546875	5685992578125	4	true	0	false	17	true
57346	3027450390625	554236171875	22	true	0	false	0	false
57345	2934175390625	5597248828125	27	true	0	false	20	true
57344	31493478515625	549090859375	2	true	0	false	13	true
57343	3216427734375	5436601171875	10	true	0	false	0	false
57342	31399548828125	5345685546875	4	true	0	false	15	true
57339	3270893359375	5529294140625	15	true	1	true	0	false
57338	2778175390625	569104921875	5	true	0	false	0	false
57332	22867427734375	62119359375	10	true	0	false	0	false
57331	23616388671875	6246753515625	15	true	0	false	0	false
57329	236879140625	6154698046875	1	true	0	false	14	true
57325	29946794921875	5320887890625	4	true	0	false	0	false
57323	411863671875	4337533984375	8	true	0	false	0	false
57322	10000013671875	699696875	9	true	0	false	2	true
57321	112398623046875	700383203125	9	true	0	false	0	false
57320	10265263671875	67614953125	2	true	0	false	17	true
57319	11031005859375	685941953125	5	true	0	false	1	true
57318	129814052734375	656807421875	10	true	0	false	0	false
57317	134214072265625	66448578125	16	true	1	true	3	true
57316	123398955078125	6911915625	5	true	0	false	6	true
57314	113635771484375	670671171875	7	true	1	true	6	true
57311	1195916796875	70744734375	8	true	0	false	1	true
57306	94230283203125	721792890625	6	true	0	false	2	true
57304	19051470703125	6197470703125	7	true	0	false	0	false
57303	2041555078125	6143822265625	4	true	0	false	0	false
57299	120048447265625	791413046875	1	true	0	false	4	true
57294	4567277734375	3575246484375	7	true	0	false	0	false
57293	469602265625	3776523046875	11	true	0	false	0	false
57291	30205529296875	5133976171875	8	true	1	true	2	true
57290	4608924609375	395010078125	6	true	0	false	0	false
57288	4621080859375	417930859375	18	true	0	false	1	true
57287	4482609375	4125122265625	3	true	0	false	6	true
57285	4510719921875	38587671875	9	true	0	false	2	true
57284	48757.5	39387546875	4	true	0	false	0	false
57283	4819418359375	4144015625	3	true	0	false	1	true
57282	4296869921875	4121843359375	10	true	0	false	2	true
57281	4180227734375	4193112109375	11	true	0	false	1	true
57277	457175078125	4322034375	4	true	0	false	0	false
57273	4333101171875	39537953125	0	false	0	false	1	true
57268	227604765625	54513.5	6	true	0	false	6	true
57267	2189996875	5401593359375	9	true	0	false	0	false
57265	237886953125	5377583984375	9	true	0	false	0	false
57264	2557472265625	5461345703125	8	true	0	false	1	true
57261	27424875	5470013671875	6	true	0	false	3	true
57259	21129109375	5519581640625	5	true	0	false	0	false
57256	48007828125	365628828125	8	true	0	false	0	false
57254	103489814453125	65072.5	11	true	0	false	0	false
57253	115050732421875	6481946484375	10	true	0	false	0	false
57251	4271616015625	3832636328125	8	true	1	true	1	true
57247	100884921875	636679921875	5	true	0	false	0	false
57246	48606109375	319735078125	3	true	1	true	1	true
57245	4697968359375	31707896484375	1	true	0	false	0	false
57243	48958734375	3485099609375	3	true	0	false	1	true
57240	4031766796875	396459765625	6	true	1	true	4	true
57239	4075095703125	3868401953125	3	true	0	false	1	true
57237	398653203125	3782930859375	0	false	0	false	6	true
57233	146906328125	67494171875	8	true	0	false	1	true
57232	3322895703125	508046953125	5	true	0	false	2	true
57231	3329873046875	5010928125	11	true	0	false	0	false
57230	32677185546875	496361796875	0	false	0	false	12	true
57227	3374388671875	488466328125	2	true	0	false	7	true
57226	32078625	5057126171875	21	true	0	false	7	true
57224	3516601171875	473594765625	1	true	0	false	1	true
57223	3535044140625	455058671875	5	true	0	false	0	false
57221	3410153125	514924140625	16	true	0	false	2	true
57216	372780078125	4944921484375	19	true	0	false	1	true
57215	373996484375	4955418359375	20	true	0	false	1	true
57213	375356875	4763733984375	15	true	0	false	0	false
57211	359973984375	5099120703125	11	true	0	false	1	true
57207	19786517578125	5255128125	5	true	0	false	0	false
57206	125984697265625	6205750390625	10	true	0	false	0	false
57205	128434736328125	609438046875	5	true	0	false	7	true
57201	22602953125	5630030078125	3	true	0	false	16	true
57198	4620619921875	2939626953125	8	true	0	false	0	false
57197	4615630078125	29897091796875	11	true	0	false	0	false
57194	3713619140625	731675546875	25	true	1	true	42	true
57193	437831884765625	731172734375	5	true	0	false	0	false
57192	626636767578125	78253875	0	false	0	false	7	true
57191	5903.5	7792309375	11	true	0	false	0	false
57190	3721590087890620	695294609375	8	true	0	false	0	false
57189	473896826171875	70210078125	4	true	0	false	9	true
57187	593804345703125	69479953125	11	true	0	false	0	false
57186	8549134765625	73543515625	7	true	0	false	2	true
57185	782281396484375	733386796875	10	true	0	false	1	true
57184	505578955078125	79533890625	11	true	0	false	0	false
57183	554592431640625	7925740625	16	true	0	false	1	true
57181	61622626953125	7895228125	6	true	0	false	0	false
57177	57826767578125	77438765625	8	true	0	false	0	false
57175	717821484375	724353046875	6	true	0	false	1	true
57173	679916455078125	77465.75	4	true	0	false	0	false
57172	8200828125	772293828125	7	true	0	false	1	true
57171	91420361328125	762341875	1	true	1	true	13	true
57169	704170849609375	7596446875	0	false	0	false	6	true
57167	602348583984375	734386640625	6	true	0	false	3	true
57163	63063779296875	747396953125	6	true	1	true	1	true
57159	8698041015625	749603046875	17	true	0	false	0	false
57153	45712734375	75474625	15	true	0	false	1	true
57151	2900526611328120	7483671875	7	true	1	true	4	true
57148	45232353515625	67204265625	10	true	0	false	0	false
57147	4985341796875	67177859375	11	true	0	false	1	true
57145	473514697265625	663896796875	12	true	0	false	0	false
57144	405645654296875	655696875	5	true	0	false	0	false
57142	48712294921875	6420609375	12	true	0	false	9	true
57141	45519072265625	6437674609375	13	true	1	true	1	true
57139	55375537109375	642454375	31	true	0	false	1	true
57135	271116455078125	66358109375	1	true	0	false	4	true
57132	8500986328125	6323546484375	9	true	0	false	0	false
57130	792542529296875	669728984375	7	true	0	false	0	false
57127	465036796875	2773173046875	8	true	0	false	0	false
57125	24075541015625	50655640625	2	true	0	false	3	true
57123	21128	5186163671875	1	true	0	false	0	false
57122	445113203125	3696482421875	14	true	0	false	3	true
57121	4437249609375	3690140625	15	true	0	false	4	true
57118	115954306640625	591598359375	5	true	0	false	0	false
57117	107162734375	5734730859375	4	true	0	false	0	false
57113	4845941796875	796136875	7	true	0	false	0	false
57112	28576955078125	4780711328125	8	true	0	false	0	false
57111	30539255859375	481734609375	5	true	0	false	1	true
57109	4474944921875	33777421875	6	true	0	false	3	true
57106	385861171875	391318828125	6	true	0	false	2	true
57105	3819624609375	4118834765625	0	false	0	false	3	true
57102	4873423046875	29324294921875	7	true	0	false	3	true
57099	23366287109375	48505296875	0	false	0	false	4	true
57097	29948677734375	4586400390625	1	true	0	false	0	false
57096	3408782421875	4265972265625	8	true	0	false	0	false
57095	3333903125	4320544140625	0	false	0	false	13	true
57093	3377284765625	447933515625	3	true	0	false	0	false
57091	3509344921875	4092085546875	2	true	0	false	5	true
57086	19242875	5806826171875	2	true	0	false	0	false
57085	19248771484375	5672546875	8	true	0	false	0	false
57083	17735544921875	5745714453125	5	true	0	false	0	false
57081	445203125	3144353125	4	true	0	false	0	false
57079	1849665234375	59610359375	7	true	0	false	2	true
57077	165998984375	5619822265625	6	true	0	false	0	false
57076	17196779296875	541285859375	4	true	0	false	0	false
57072	442220390625	27771189453125	6	true	0	false	14	true
57071	4337974609375	269523203125	4	true	1	true	0	false
57068	147918232421875	54661640625	7	true	0	false	1	true
57067	14298818359375	557598671875	8	true	0	false	7	true
57065	4152066015625	337709296875	10	true	0	false	0	false
57064	12799150390625	5503788671875	4	true	0	false	0	false
57063	130469296875	5746346484375	8	true	0	false	2	true
57061	158029697265625	58372765625	1	true	0	false	1	true
57057	152432685546875	53359234375	6	true	0	false	0	false
57054	1927803515625	47194375	9	true	0	false	2	true
57053	1977184375	4481215625	22	true	0	false	27	true
57051	20470662109375	432535703125	3	true	0	false	2	true
57049	1933336328125	4121055859375	5	true	0	false	0	false
57044	1219495849609370	604343984375	9	true	0	false	0	false
57043	7322800903320310	60760984375	6	true	0	false	0	false
57042	1598764404296870	5934608984375	2	true	0	false	6	true
57041	8259808349609370	59830953125	7	true	0	false	5	true
57038	416514921875	28401099609375	0	false	0	false	9	true
57037	424138515625	2941859375	6	true	0	false	0	false
57035	1.10278e+16	5822842578125	1	true	0	false	4	true
57032	282219384765625	6144729296875	1	true	0	false	2	true
57030	50735966796875	5988365625	13	true	0	false	0	false
57029	373747314453125	598744765625	6	true	0	false	0	false
57027	13405830078125	6318218359375	8	true	0	false	0	false
57025	445217919921875	6114494140625	6	true	0	false	12	true
57024	586642578125	5818376953125	3	true	0	false	0	false
57023	425230126953125	5824269140625	3	true	0	false	5	true
57021	3846124609375	3391363671875	4	true	0	false	0	false
57012	358211171875	384477421875	6	true	0	false	1	true
57011	373859609375	37559734375	8	true	0	false	2	true
57007	4578020703125	2602448828125	2	true	0	false	1	true
57005	17011806640625	45683421875	4	true	0	false	0	false
57003	8857015625	6075061328125	4	true	0	false	0	false
57002	3599910888671870	774242265625	10	true	0	false	0	false
57001	2699243896484370	784128125	0	false	0	false	15	true
56997	8217340698242180	77418046875	0	false	0	false	4	true
56994	1406855078125	4636523046875	4	true	0	false	0	false
56991	146581123046875	4768344140625	4	true	0	false	1	true
56990	2629805859375	4706223828125	7	true	0	false	8	true
56989	258242109375	49275703125	2	true	0	false	2	true
56988	14033658203125	4418770703125	5	true	0	false	1	true
56987	156589599609375	4337810546875	6	true	0	false	0	false
56982	1.58068e+16	67595671875	0	false	0	false	2	true
56981	13440166015625	689141015625	1	true	0	false	28	true
56979	5786657104492180	70931	6	true	0	false	0	false
56976	92546025390625	5628775390625	1	true	0	false	10	true
56975	96841826171875	5521171875	4	true	0	false	3	true
56974	732792724609375	5561265234375	6	true	0	false	0	false
56973	8367259765625	5501059765625	2	true	0	false	14	true
56970	95205859375	5198854296875	7	true	0	false	0	false
56969	11062140625	5301278515625	8	true	0	false	1	true
56968	93678037109375	47666765625	4	true	0	false	0	false
56967	9492169921875	472433671875	2	true	0	false	14	true
56965	4943766015625	27050349609375	1	true	0	false	11	true
56963	685306103515625	53998796875	11	true	0	false	3	true
56961	112680986328125	478284765625	5	true	0	false	1	true
56957	11619046875	492921015625	1	true	0	false	0	false
56952	3550148828125	3341194140625	6	true	0	false	0	false
56951	3516994921875	3236387109375	7	true	0	false	0	false
56947	28603111328125	4489393359375	11	true	0	false	3	true
56946	15497169921875	5102980859375	5	true	0	false	6	true
56945	144508583984375	51126046875	5	true	0	false	0	false
56943	155051396484375	50245328125	15	true	0	false	0	false
56942	16693966796875	48732375	9	true	0	false	0	false
56937	24198509765625	4535404296875	3	true	0	false	0	false
56936	32834828125	385289140625	14	true	0	false	0	false
56935	30993619140625	403887421875	5	true	0	false	4	true
56933	30741646484375	4207809765625	3	true	0	false	8	true
56931	317396953125	3668351953125	5	true	0	false	0	false
56928	3398258984375	3556166796875	9	true	0	false	0	false
56927	34990828125	3498876953125	9	true	0	false	0	false
56924	324463671875	322058203125	1	true	0	false	11	true
56923	31095337890625	332575390625	5	true	0	false	1	true
56922	4746619140625	206567578125	2	true	0	false	4	true
56921	4811641015625	22086.25	5	true	0	false	3	true
56917	48540359375	2013790234375	4	true	0	false	0	false
56914	2788898828125	40319859375	2	true	0	false	3	true
56913	28158185546875	4137037109375	0	false	0	false	6	true
56910	379285625	303624921875	7	true	1	true	0	false
56909	3770414453125	31931947265625	7	true	0	false	3	true
56906	4498419921875	54996	13	true	0	false	0	false
56905	431215869140625	533054375	10	true	0	false	1	true
56903	307637890625	5465147265625	7	true	0	false	0	false
56902	149350927734375	4100838671875	4	true	0	false	0	false
56900	2235535400390620	5214748828125	1	true	0	false	13	true
56899	300901318359375	5323155078125	3	true	0	false	3	true
56895	509424072265625	5148744921875	0	false	0	false	27	true
56893	7468056640625	5625365625	3	true	0	false	1	true
56892	4060873107910150	5089841796875	2	true	1	true	0	false
56888	532557177734375	472484765625	0	false	0	false	7	true
56887	61350087890625	4721501953125	1	true	1	true	12	true
56885	59844921875	4985126171875	5	true	0	false	0	false
56882	4653758203125	18220634765625	6	true	0	false	0	false
56881	4593505859375	1695358984375	4	true	0	false	0	false
56880	4560426953125	1599539453125	1	true	0	false	3	true
56875	285921875	355676875	3	true	0	false	1	true
56874	3395655078125	293889296875	7	true	0	false	0	false
56873	3285071875	28679314453125	0	false	0	false	8	true
56871	3346053515625	2777893359375	10	true	1	true	3	true
56869	3451855078125	27142201171875	9	true	0	false	0	false
56867	320015390625	29385763671875	0	false	1	true	17	true
56864	39213	24104853515625	1	true	0	false	12	true
56863	383933203125	25407279296875	0	false	0	false	9	true
56861	3705863671875	22602494140625	8	true	0	false	1	true
56859	407290078125	2310599609375	3	true	0	false	4	true
56858	352773828125	20977724609375	0	false	0	false	13	true
56857	3621291796875	20846986328125	5	true	0	false	0	false
56855	3525309375	2044723046875	2	true	0	false	17	true
56853	4283439453125	182636015625	1	true	0	false	11	true
56852	4297519921875	152539833984375	3	true	0	false	6	true
56846	4285483203125	22433556640625	6	true	0	false	0	false
56844	4061409765625	19555345703125	1	true	0	false	0	false
56842	20190921875	36960390625	0	false	0	false	13	true
56841	2053643359375	3680490234375	6	true	0	false	0	false
56840	656902685546875	4088379296875	0	false	0	false	10	true
56839	536893603515625	4185601953125	8	true	0	false	0	false
56837	802480712890625	4135528125	0	false	0	false	8	true
56835	19405.5	385790390625	2	true	0	false	0	false
56833	22126134765625	397777109375	1	true	0	false	10	true
56829	17558056640625	4346143359375	4	true	0	false	0	false
56826	4491921875	139463408203125	11	true	0	false	2	true
56824	29004890625	2951503125	4	true	1	true	6	true
56823	27517.75	27237806640625	10	true	0	false	0	false
56821	2622464453125	261369140625	8	true	0	false	0	false
56818	27222279296875	32491775390625	9	true	0	false	1	true
56816	11780923828125	4289362109375	5	true	0	false	0	false
56815	108939228515625	4474842578125	10	true	0	false	0	false
56813	4571189453125	110020634765625	6	true	0	false	12	true
56810	215855234375	25018869140625	2	true	1	true	5	true
56809	20625888671875	26608466796875	9	true	0	false	1	true
56808	2172501171875	28391189453125	0	false	0	false	2	true
56806	207789609375	31751119140625	3	true	0	false	0	false
56805	21343380859375	3016971484375	0	false	0	false	12	true
56801	22098546875	339310703125	1	true	0	false	7	true
56800	2435205859375	3454183203125	1	true	0	false	15	true
56799	24321501953125	3312551953125	9	true	0	false	2	true
56795	5005982360839840	4654283203125	5	true	0	false	0	false
56793	170026015625	3116777734375	4	true	0	false	0	false
56790	329591484375	23765990234375	1	true	0	false	0	false
56788	601867138671875	36367515625	9	true	0	false	0	false
56787	48408603515625	3541140234375	6	true	0	false	0	false
56782	15105515625	3313137890625	11	true	0	false	0	false
56781	135276279296875	31331083984375	0	false	0	false	1	true
56772	27976138671875	222469140625	6	true	0	false	0	false
56771	27904951171875	2020724609375	1	true	0	false	1	true
56769	28856353515625	17512830078125	5	true	0	false	0	false
56768	229223984375	23119828125	0	false	0	false	6	true
56767	2186513671875	2171558203125	4	true	0	false	1	true
56761	16957111328125	2286715625	1	true	0	false	0	false
56758	158618876953125	17885482421875	7	true	0	false	0	false
56757	138184150390625	1887561328125	4	true	0	false	0	false
56752	94212841796875	19235384765625	1	true	0	false	0	false
56751	117512431640625	18440685546875	1	true	0	false	0	false
56746	3942958203125	94572021484375	3	true	0	false	10	true
56745	3877147265625	121362470703125	5	true	0	false	0	false
56743	4100006640625	580382861328125	0	false	13	true	0	false
56739	1892218994140620	3894121875	1	true	0	false	0	false
56738	2076674609375	18524875	0	false	0	false	8	true
56737	19548181640625	17131759765625	0	false	0	false	11	true
56735	21390765625	17226505859375	0	false	0	false	5	true
56734	46857375	78465078125	1	true	0	false	0	false
56733	471957109375	461765869140625	0	false	0	false	6	true
56728	26225048828125	156049052734375	4	true	1	true	2	true
56727	25494326171875	16640873046875	9	true	0	false	0	false
56724	15179533203125	28599109375	16	true	0	false	1	true
56723	17327998046875	2826337109375	1	true	0	false	0	false
56720	69442802734375	26228857421875	0	false	0	false	8	true
56719	85840673828125	27756759765625	9	true	0	false	0	false
56717	113144482421875	26521845703125	6	true	0	false	0	false
56716	27801396484375	31619896484375	0	false	9	true	1	true
56715	48605478515625	310916796875	2	true	0	false	0	false
56713	55124609375	284618671875	7	true	0	false	0	false
56712	2108117431640620	29239060546875	11	true	0	false	0	false
56709	1344312109375	234723203125	0	false	0	false	8	true
56705	29138673828125	142336845703125	6	true	0	false	3	true
56700	12826591796875	12954740234375	0	false	0	false	7	true
56699	9632517578125	15413611328125	0	false	0	false	11	true
56695	32284681640625	11437611328125	0	false	0	false	6	true
56691	16751697265625	105056025390625	0	false	0	false	11	true
56689	42243375	2178876220703120	0	false	16	true	0	false
56688	1559473828125	649200439453125	0	false	0	false	6	true
56687	15166890625	29526533203125	10	true	1	true	0	false
56686	1370051171875	3642854248046870	9	true	0	false	0	false
56682	3961125732421870	548683837890625	1	true	0	false	0	false
56681	641086376953125	90904169921875	6	true	0	false	0	false
56676	3365735546875	1.00511e+16	0	false	0	false	7	true
56675	3761012109375	3161363037109370	0	false	0	false	1	true
56671	1878172119140620	1.04561e+16	0	false	0	false	3	true
56669	532518798828125	110456474609375	4	true	0	false	0	false
