# Supplementary material for: A Novel Liquid Biopsy Method Based on Specific Combinations of Vesicular Markers Allows Us to Discriminate Prostate Cancer from Hyperplasia
Source: Cells. 2024 Jul 31;13(15):1286. doi: 10.3390/cells13151286 (PMC11311686; doi:10.3390/cells13151286)
Supplement: Supplementary file 1 [file cells-13-01286-s001.zip › Dataset S1-Raw data CODI BiliGeCT Prostata/Raw data CODI BiliGeCT Prostata/140223_ErbB3_ALK_GE21-06-1__counting_scatter.xlsx]

## Sheet: 140223_ErbB3_ALK_GE21-06-1__cou
counting parameters
radius (nm)	300
bin width (nm)	20
locs in bin threshold	1
active channels
channel name	channel reference	min	max
Channel 0	ch0	1	10000000
Channel 1	ch1	1	10000000
Channel 2	ch2	1	10000000
clusters are positive for a channel if their counts fall within min (inclusive) and max (exclusive) for that channel
	population phenotypes	number of clusters
triple positive	Channel 0, Channel 1, Channel 2	42
double positive	Channel 0, Channel 1	28
double positive	Channel 0, Channel 2	248
double positive	Channel 1, Channel 2	2
single positive	Channel 0	84
single positive	Channel 1	1
single positive	Channel 2	29
	total positive clusters	434
12 clusters were negative for every channel
all positive clusters are listed here
columns show counts and positivity for channels with thresholds switched on
to see the full data including negative clusters please export a csv from the counting histogram rather than the counting scatter plot
cluster id	centroid x (nm)	centroid y (nm)	count for Channel 0	positive for Channel 0	count for Channel 1	positive for Channel 1	count for Channel 2	positive for Channel 2
44573	27091416015625	779613828125	6	true	0	false	3	true
44572	26157880859375	77235046875	11	true	1	true	2	true
44571	22217181640625	78112015625	4	true	0	false	0	false
44570	2111224609375	782441171875	2	true	0	false	6	true
44569	2510555078125	781222578125	5	true	0	false	6	true
44567	366133046875	71926.75	11	true	0	false	1	true
44566	3507564453125	718780625	8	true	0	false	2	true
44564	2345268359375	766745078125	5	true	0	false	4	true
44563	2539745703125	755318046875	6	true	0	false	3	true
44559	30873533203125	676099140625	13	true	0	false	1	true
44558	30573572265625	68957453125	7	true	0	false	0	false
44557	26780865234375	720023203125	3	true	0	false	1	true
44556	2583139453125	7206853125	7	true	1	true	0	false
44554	2009872265625	75373921875	6	true	0	false	2	true
44553	3589417578125	70516171875	5	true	0	false	6	true
44552	3485572265625	700950390625	5	true	0	false	3	true
44551	336463046875	711159296875	4	true	0	false	3	true
44547	3302691015625	75696625	7	true	0	false	8	true
44546	328533046875	76361578125	8	true	0	false	4	true
44545	32113744140625	73690390625	6	true	0	false	3	true
44544	3286425390625	74464.5	3	true	0	false	7	true
44543	27167138671875	740440625	4	true	1	true	1	true
44537	35028234375	76360953125	7	true	1	true	1	true
44532	330039296875	683296171875	3	true	0	false	0	false
44530	28944734375	7156871875	7	true	0	false	2	true
44528	30478533203125	7356303125	9	true	0	false	0	false
44525	20222646484375	727455703125	6	true	0	false	0	false
44524	1807967578125	720920078125	6	true	0	false	4	true
44519	22421474609375	7377459375	7	true	0	false	2	true
44518	2319588671875	7225190625	8	true	0	false	4	true
44517	17471951171875	74916390625	4	true	0	false	1	true
44516	1831644140625	733849296875	2	true	0	false	8	true
44510	26109076171875	698711796875	5	true	0	false	7	true
44509	12598763671875	709854921875	3	true	0	false	6	true
44508	137687490234375	704681328125	3	true	1	true	4	true
44506	153458984375	736808046875	8	true	0	false	6	true
44505	118394912109375	694843671875	2	true	0	false	2	true
44503	238984375	740143984375	7	true	1	true	3	true
44498	134417275390625	73348625	3	true	0	false	3	true
44495	339558359375	788622109375	5	true	0	false	2	true
44494	327818203125	781893515625	8	true	0	false	11	true
44493	110177841796875	6536138671875	2	true	0	false	8	true
44492	13127029296875	6450481640625	3	true	1	true	4	true
44490	9761916015625	6711984375	5	true	0	false	5	true
44489	10017076171875	68672671875	4	true	0	false	1	true
44488	91230185546875	704323125	7	true	0	false	1	true
44485	10180482421875	704270390625	4	true	1	true	7	true
44481	28992966796875	669604375	5	true	1	true	1	true
44478	139981083984375	6693709375	5	true	0	false	3	true
44476	8453609375	690552421875	4	true	0	false	3	true
44473	155138798828125	6385841015625	5	true	0	false	5	true
44470	168794296875	768670859375	2	true	0	false	4	true
44469	3690162109375	74714671875	8	true	0	false	5	true
44466	3127055078125	75735359375	7	true	0	false	3	true
44464	150904912109375	6227107421875	5	true	0	false	11	true
44463	29298671875	761886875	3	true	0	false	0	false
44461	26368228515625	655781171875	8	true	0	false	0	false
44460	27102302734375	675850546875	3	true	0	false	5	true
44459	197198828125	696035234375	13	true	0	false	0	false
44458	19584619140625	69033	8	true	0	false	10	true
44457	25866861328125	62983078125	8	true	0	false	7	true
44455	19569953125	705764453125	9	true	0	false	8	true
44454	2012679296875	708895859375	15	true	0	false	0	false
44452	204168359375	7071371875	5	true	0	false	8	true
44445	2098394921875	660631796875	15	true	0	false	1	true
44444	21857419921875	659786875	7	true	0	false	8	true
44442	2191998828125	640835390625	3	true	0	false	1	true
44438	21846720703125	674013359375	9	true	0	false	4	true
44436	12295291015625	672623046875	3	true	0	false	1	true
44435	23068357421875	671538828125	2	true	0	false	1	true
44431	9660318359375	742746015625	4	true	0	false	8	true
44430	8964861328125	749057734375	1	true	0	false	7	true
44428	104416953125	748390703125	7	true	1	true	2	true
44426	183399765625	664925859375	8	true	0	false	3	true
44425	384731484375	659920078125	4	true	0	false	1	true
44424	3987293359375	6830515625	5	true	0	false	3	true
44422	118639248046875	77627265625	4	true	0	false	3	true
44420	144832763671875	793159765625	4	true	0	false	5	true
44418	112550390625	788290859375	4	true	0	false	9	true
44416	376188359375	687638828125	6	true	0	false	4	true
44415	1286669140625	76274	1	true	0	false	8	true
44414	142935126953125	771466328125	6	true	0	false	5	true
44412	11798697265625	730677109375	7	true	0	false	5	true
44408	86185830078125	775600625	3	true	0	false	20	true
44406	12011115234375	745456328125	8	true	0	false	3	true
44405	416619296875	657876796875	4	true	0	false	2	true
44403	3519790234375	678775625	5	true	0	false	7	true
44402	359881328125	675634140625	2	true	0	false	13	true
44400	3852292578125	70234421875	8	true	0	false	3	true
44398	4362195703125	6458181640625	14	true	0	false	2	true
44396	15851501953125	675423828125	0	false	0	false	3	true
44390	405986953125	6262063671875	4	true	0	false	1	true
44386	29693326171875	7873009375	3	true	0	false	5	true
44385	3236626953125	691567734375	3	true	0	false	7	true
44384	28522763671875	696283828125	1	true	1	true	10	true
44381	1.66148e+16	69866375	2	true	0	false	12	true
44378	422211083984375	697139375	13	true	0	false	0	false
44376	1.02617e+16	70651734375	4	true	0	false	7	true
44375	5638802734375	721802890625	6	true	1	true	1	true
44374	573718505859375	711083515625	6	true	0	false	0	false
44372	303463671875	711366328125	1	true	0	false	11	true
44371	752233154296875	729127578125	7	true	0	false	1	true
44370	69429658203125	742859296875	1	true	0	false	6	true
44368	9452935546875	72998859375	4	true	0	false	13	true
44364	23021091796875	701883828125	1	true	0	false	2	true
44361	17813765625	629264375	6	true	2	true	3	true
44360	1949442578125	621281171875	5	true	0	false	1	true
44358	75815869140625	7088740625	5	true	0	false	4	true
44355	19785888671875	6485026171875	1	true	8	true	1	true
44351	765081103515625	6542128125	10	true	0	false	2	true
44350	801185693359375	651590078125	6	true	0	false	3	true
44349	750177685546875	659496875	2	true	0	false	7	true
44346	7744970703125	644486015625	2	true	0	false	5	true
44345	466192333984375	667774375	6	true	0	false	1	true
44344	545974560546875	656714921875	5	true	0	false	3	true
44341	51083359375	63512046875	5	true	0	false	2	true
44340	556877783203125	6268701953125	6	true	0	false	6	true
44337	102393916015625	60550375	2	true	0	false	8	true
44336	90195478515625	6280055859375	6	true	0	false	0	false
44331	328790283203125	6378078125	4	true	0	false	2	true
44328	377935703125	624445625	4	true	0	false	4	true
44327	17474736328125	788365546875	5	true	1	true	1	true
44324	2446448828125	658373359375	6	true	0	false	6	true
44323	15147298828125	653501796875	2	true	1	true	13	true
44322	159962841796875	65783.25	7	true	0	false	1	true
44319	348791328125	6201987109375	7	true	0	false	3	true
44318	352912109375	6096293359375	10	true	0	false	1	true
44316	356179375	64674375	7	true	0	false	0	false
44313	3875211328125	745881484375	4	true	0	false	2	true
44312	3979203125	738460390625	2	true	0	false	6	true
44310	39194640625	72476796875	6	true	0	false	3	true
44307	3112817578125	719248828125	2	true	0	false	3	true
44305	2896032421875	614525234375	5	true	0	false	0	false
44304	28022828125	5918247265625	7	true	0	false	1	true
44303	3129226953125	602602421875	9	true	0	false	1	true
44302	3306645703125	60571109375	6	true	0	false	5	true
44300	2093761328125	614011328125	5	true	0	false	0	false
44299	32898296875	6226844921875	9	true	1	true	1	true
44298	3130515234375	619922109375	7	true	0	false	0	false
44296	31618470703125	6349843359375	6	true	0	false	2	true
44293	2916609375	6384327734375	6	true	0	false	1	true
44286	1.6403e+16	64092859375	7	true	1	true	4	true
44284	4558961328125	647895078125	1	true	0	false	11	true
44282	1.7351e+16	666845234375	4	true	0	false	7	true
44281	34956171875	548060390625	5	true	0	false	1	true
44280	3409812890625	585603515625	4	true	0	false	3	true
44277	3244325390625	5391874609375	5	true	0	false	5	true
44276	32069541015625	5493330859375	5	true	0	false	7	true
44274	3171070703125	5661873046875	3	true	0	false	1	true
44270	1299878125	602981796875	3	true	0	false	5	true
44269	490883125	631513515625	9	true	0	false	2	true
44268	48623265625	6185316015625	5	true	6	true	1	true
44267	4668658984375	6249996875	6	true	0	false	0	false
44262	12923763671875	58108984375	6	true	0	false	0	false
44260	856091015625	6086236328125	3	true	0	false	3	true
44259	4147515625	578412578125	2	true	0	false	9	true
44258	420055234375	5841179296875	2	true	0	false	11	true
44257	405074296875	57938.75	10	true	0	false	0	false
44254	4282216015625	6083558984375	3	true	0	false	4	true
44252	42232	6266301171875	4	true	0	false	8	true
44250	4516879296875	571161953125	2	true	0	false	2	true
44248	383037734375	576092734375	2	true	0	false	4	true
44244	4545444140625	5954987109375	2	true	0	false	3	true
44240	406933671875	598738046875	6	true	0	false	0	false
44238	4682196875	580474453125	7	true	0	false	3	true
44236	22879869140625	6026675390625	2	true	0	false	0	false
44235	1822337890625	599096953125	1	true	0	false	6	true
44234	18137060546875	612205625	2	true	0	false	3	true
44231	392392421875	6095733984375	3	true	0	false	1	true
44228	44088265625	6217162109375	5	true	0	false	2	true
44225	4121968359375	5343628125	8	true	0	false	1	true
44224	41263734375	546056484375	6	true	0	false	9	true
44222	4162523828125	55979078125	8	true	0	false	0	false
44220	4784737890625	5558501171875	7	true	0	false	1	true
44218	4391568359375	5637438671875	2	true	0	false	5	true
44215	4615841796875	6682190625	18	true	0	false	1	true
44214	4714806640625	6543859765625	1	true	0	false	5	true
44211	162406005859375	6082798828125	4	true	0	false	5	true
44209	785061767578125	5887065234375	2	true	0	false	2	true
44207	488900546875	655400703125	5	true	0	false	2	true
44203	433559921875	715429921875	2	true	0	false	0	false
44202	40900890625	71547515625	11	true	1	true	2	true
44201	2854241015625	5163259375	5	true	0	false	0	false
44200	28423958984375	5400426171875	5	true	0	false	2	true
44198	3114273046875	529551953125	7	true	0	false	3	true
44192	3842407421875	769507734375	1	true	0	false	1	true
44191	4722615625	525731015625	0	false	0	false	1	true
44190	4652507421875	4940350390625	3	true	0	false	2	true
44189	467984921875	5446963671875	6	true	0	false	0	false
44186	48535671875	5087855078125	1	true	0	false	7	true
44184	473364296875	457873515625	5	true	0	false	0	false
44180	417406484375	760062265625	1	true	0	false	14	true
44179	381707265625	5275810546875	3	true	0	false	10	true
44176	664337744140625	77519265625	4	true	0	false	1	true
44174	29369076171875	4903518359375	8	true	0	false	2	true
44173	4871364453125	591426484375	7	true	1	true	5	true
44172	49086078125	5736505859375	7	true	0	false	3	true
44168	6398771484375	791261796875	2	true	0	false	7	true
44164	9709068359375	576167734375	5	true	0	false	1	true
44162	3522451171875	512885859375	0	false	0	false	3	true
44160	29758845703125	4738717578125	1	true	0	false	4	true
44157	4642032421875	687609765625	9	true	0	false	11	true
44156	4639294140625	685221015625	9	true	0	false	13	true
44152	4706730859375	700078828125	4	true	30	true	15	true
44146	17239416015625	5818823046875	4	true	0	false	2	true
44144	29079935546875	5673348828125	1	true	0	false	7	true
44142	1925831640625	570081328125	2	true	0	false	3	true
44138	31425361328125	4973988671875	1	true	0	false	9	true
44136	4496576171875	4488953515625	10	true	0	false	0	false
44135	48463515625	717339765625	1	true	0	false	4	true
44132	4391512890625	686717890625	2	true	1	true	0	false
44129	1562566162109370	6019496875	14	true	0	false	2	true
44128	231960302734375	59530265625	7	true	0	false	0	false
44127	524931201171875	5463478515625	1	true	0	false	9	true
44126	547821630859375	558929140625	3	true	0	false	10	true
44125	951342529296875	580794453125	2	true	0	false	6	true
44123	43078564453125	572439609375	4	true	0	false	1	true
44121	2226627197265620	543519296875	2	true	0	false	0	false
44120	350291357421875	534880859375	2	true	0	false	6	true
44118	4555603515625	5934469921875	1	true	0	false	0	false
44117	1044830810546870	56281671875	3	true	1	true	4	true
44108	491877587890625	523520078125	6	true	0	false	0	false
44107	4511125390625	759519296875	0	false	0	false	8	true
44106	4545968359375	757533671875	9	true	0	false	1	true
44104	446290234375	744184765625	1	true	0	false	11	true
44103	4409721875	5290303125	4	true	0	false	1	true
44102	4349380078125	5397034375	2	true	0	false	6	true
44096	43266515625	5022493359375	1	true	0	false	2	true
44093	25661029296875	5673271484375	1	true	0	false	1	true
44091	93763330078125	5273809765625	1	true	0	false	0	false
44090	116133740234375	5312127734375	1	true	0	false	8	true
44089	131645029296875	5552341015625	8	true	0	false	2	true
44088	12103662109375	5472228125	1	true	0	false	9	true
44085	724439697265625	5251821484375	2	true	0	false	3	true
44083	3761789306640620	760044765625	4	true	0	false	6	true
44078	768862939453125	5487913671875	6	true	0	false	0	false
44077	261599921875	46058734375	2	true	0	false	4	true
44076	27564912109375	4531509375	10	true	0	false	0	false
44074	1.13275e+16	75831453125	4	true	1	true	0	false
44073	23737732421875	4574157421875	6	true	0	false	3	true
44072	2433612890625	4740759375	3	true	0	false	0	false
44068	27769453125	468468828125	5	true	1	true	0	false
44065	1884105078125	538332109375	7	true	0	false	1	true
44064	19758630859375	545311796875	1	true	0	false	11	true
44062	18349708984375	5034113671875	2	true	0	false	1	true
44060	2010537109375	5205419921875	6	true	1	true	11	true
44056	24681689453125	496190625	1	true	0	false	10	true
44055	25789056640625	5249376171875	4	true	0	false	3	true
44054	24139927734375	5196733984375	2	true	0	false	5	true
44053	239647578125	549071875	2	true	1	true	1	true
44049	2081053125	4735716796875	2	true	0	false	1	true
44048	19139794921875	478966640625	8	true	0	false	0	false
44046	204144140625	4996746875	3	true	0	false	5	true
44042	132383837890625	7431590625	3	true	0	false	3	true
44037	228850830078125	5027387109375	3	true	0	false	1	true
44036	428896533203125	5006969921875	1	true	0	false	9	true
44032	4214523046875	78527296875	12	true	1	true	4	true
44031	3457378515625	466056796875	3	true	0	false	1	true
44029	3735003515625	48921265625	10	true	0	false	0	false
44028	3869791796875	472362421875	6	true	0	false	4	true
44026	3981996484375	4820026953125	1	true	0	false	0	false
44022	233230625	4317899609375	2	true	3	true	0	false
44021	95117685546875	4821016796875	4	true	0	false	0	false
44020	109492392578125	497981953125	6	true	0	false	3	true
44018	1354578125	5066096875	6	true	0	false	1	true
44010	126744501953125	444692734375	0	false	0	false	4	true
44008	476653046875	410499375	4	true	0	false	0	false
44007	4191526171875	4416321875	3	true	0	false	0	false
44006	4450133984375	42237.25	6	true	0	false	2	true
44005	4259077734375	39957015625	3	true	1	true	8	true
44001	4374080078125	463212734375	7	true	0	false	1	true
43999	64828359375	4505864453125	7	true	0	false	1	true
43998	5319892578125	4614228515625	7	true	0	false	0	false
43996	413495263671875	475383203125	2	true	0	false	3	true
43994	623675927734375	482879375	9	true	0	false	0	false
43990	4166605859375	470513671875	1	true	0	false	2	true
43989	146664150390625	4677068359375	5	true	1	true	4	true
43988	154011533203125	464205625	2	true	0	false	10	true
43987	1726241015625	46928234375	2	true	1	true	6	true
43984	162607626953125	4864112890625	6	true	0	false	2	true
43981	172980078125	4734349609375	15	true	0	false	0	false
43979	30239181640625	4430428515625	1	true	0	false	1	true
43978	327961640625	4343178515625	4	true	0	false	0	false
43977	404193046875	390251484375	0	false	0	false	8	true
43973	491592109375	3775106640625	2	true	1	true	0	false
43972	48687515625	387789140625	6	true	1	true	0	false
43968	2525117578125	4133551171875	3	true	0	false	3	true
43967	383641484375	40345734375	10	true	0	false	0	false
43966	3557871875	392362890625	1	true	0	false	0	false
43964	3747096484375	37569875	4	true	0	false	3	true
43960	37716671875	44798890625	7	true	0	false	0	false
43959	46823994140625	3971194140625	2	true	0	false	0	false
43958	624787109375	4154476171875	1	true	0	false	1	true
43956	92105537109375	4120649609375	0	false	0	false	3	true
43955	108398916015625	42512515625	10	true	0	false	0	false
43954	949573828125	4452334375	1	true	0	false	3	true
43952	571851123046875	3887650390625	5	true	0	false	0	false
43948	2348163330078120	3905243359375	1	true	0	false	8	true
43947	302515673828125	4420225390625	9	true	1	true	0	false
43946	41340771484375	42667546875	4	true	1	true	0	false
43945	1.20378e+16	43327796875	3	true	0	false	1	true
43940	103674501953125	384207734375	1	true	0	false	0	false
43936	33376875	3783815625	2	true	0	false	2	true
43934	3725440625	3386739453125	1	true	0	false	0	false
43931	3751095703125	42315921875	4	true	1	true	7	true
43929	147401787109375	4019391015625	5	true	0	false	4	true
43928	17127349609375	399025546875	6	true	0	false	0	false
43926	19826974609375	411680859375	6	true	0	false	1	true
43924	1601013671875	3807332421875	1	true	0	false	2	true
43922	1971809765625	4320174609375	1	true	0	false	1	true
43919	4552890234375	337267109375	2	true	0	false	0	false
43918	42927.75	3565485546875	17	true	0	false	0	false
43916	4802774609375	3494959765625	1	true	0	false	0	false
43914	486170390625	32389111328125	2	true	0	false	2	true
43909	2980551025390620	32184697265625	1	true	0	false	1	true
43908	477024853515625	328915390625	2	true	0	false	8	true
43906	734671337890625	32126884765625	1	true	0	false	6	true
43905	9875335083007810	3298554296875	0	false	0	false	4	true
43902	655401025390625	3490377734375	3	true	0	false	1	true
43901	814932763671875	36412359375	0	false	0	false	1	true
43900	9646814453125	348665859375	1	true	0	false	5	true
43896	1607337158203120	30493701171875	0	false	0	false	3	true
43891	28150984375	3698519921875	2	true	0	false	0	false
43890	29418552734375	343046640625	0	false	0	false	2	true
43888	15339341796875	346026484375	0	false	0	false	2	true
43886	3435825390625	3476320703125	1	true	0	false	0	false
43885	6096864013671870	373652265625	5	true	0	false	5	true
43884	245848681640625	3696047265625	2	true	0	false	0	false
43880	25210763671875	377100625	0	false	0	false	6	true
43877	31318513671875	319179921875	3	true	0	false	10	true
43874	4016815234375	32587638671875	2	true	0	false	2	true
43873	13317666015625	30444306640625	3	true	0	false	10	true
43872	12711974609375	3182376171875	10	true	0	false	0	false
43870	1280984765625	29001640625	5	true	0	false	1	true
43866	14924880859375	31766359375	1	true	0	false	6	true
43865	18202810546875	3511459765625	5	true	1	true	0	false
43864	17407775390625	33112515625	4	true	1	true	0	false
43863	95260859375	31103056640625	4	true	1	true	3	true
43858	11205294921875	27319265625	3	true	1	true	0	false
43854	2199689453125	3254171875	2	true	0	false	0	false
43853	161415625	27368220703125	2	true	0	false	4	true
43852	1.99126e+16	257558984375	4	true	1	true	0	false
43847	3365433203125	24447392578125	3	true	1	true	0	false
43846	3486020703125	22484482421875	0	false	1	true	9	true
43845	309188125	27324525390625	4	true	0	false	0	false
43844	30599859375	25801828125	1	true	0	false	8	true
43841	3283886328125	21589609375	3	true	1	true	11	true
43840	30743568359375	2310214453125	4	true	0	false	4	true
43838	2932319921875	22065951171875	1	true	0	false	1	true
43834	2904023828125	2044736328125	5	true	0	false	8	true
43830	2675026171875	2765168359375	2	true	0	false	10	true
43825	4725826953125	77502.75	12	true	0	false	1	true
43824	47214734375	758621328125	12	true	1	true	1	true
43820	21139501953125	3694194921875	2	true	0	false	1	true
43819	24574646484375	244475703125	3	true	1	true	0	false
43818	2460713671875	2664789453125	2	true	1	true	9	true
43815	421560234375	248254765625	1	true	0	false	3	true
43814	4282951953125	2767334765625	2	true	0	false	3	true
43813	4691787890625	2563488671875	2	true	0	false	0	false
43812	4468273046875	260280078125	2	true	0	false	8	true
43808	48602203125	2312040625	3	true	0	false	0	false
43806	4646028125	2155874609375	1	true	1	true	0	false
43804	51356982421875	27357703125	1	true	0	false	5	true
43801	5250671875	219797421875	0	false	0	false	7	true
43800	5846775390625	23691666015625	0	false	0	false	3	true
43798	775855322265625	24759310546875	1	true	0	false	6	true
43796	2406828369140620	22235.5	7	true	0	false	0	false
43795	602233203125	20063505859375	7	true	0	false	0	false
43790	4128279296875	2974186328125	2	true	0	false	1	true
43788	2304740234375	253158515625	2	true	0	false	3	true
43786	356623984375	2972840625	5	true	1	true	2	true
43784	363695546875	2534355078125	7	true	0	false	5	true
43783	3456217529296870	1610740234375	4	true	0	false	1	true
43782	288265380859375	1825490234375	2	true	0	false	0	false
43775	21466849609375	21498560546875	1	true	0	false	1	true
43774	20190904296875	23989810546875	2	true	1	true	2	true
43773	2010603125	2673496875	5	true	1	true	2	true
43770	2225118359375	18332458984375	1	true	0	false	0	false
43768	18640564453125	206367578125	1	true	1	true	18	true
43765	4387383984375	20299345703125	8	true	0	false	0	false
43764	435396953125	2173577734375	6	true	0	false	4	true
43762	4187061328125	21593662109375	0	false	0	false	4	true
43760	26088048828125	18432626953125	1	true	0	false	0	false
43759	378816328125	2001913671875	1	true	0	false	5	true
43754	1396551953125	1712083984375	2	true	0	false	0	false
43752	3664567578125	160336513671875	0	false	0	false	4	true
43750	485264453125	1942528515625	2	true	0	false	0	false
43748	87436630859375	21120154296875	0	false	0	false	1	true
43747	5832080078125	143845078125	0	false	0	false	6	true
43746	3514951904296870	13522212890625	4	true	1	true	10	true
43743	1619415234375	14615798828125	2	true	0	false	2	true
43738	4546253125	1655737109375	9	true	0	false	1	true
43736	423191171875	1469137109375	8	true	0	false	0	false
43734	4669808984375	144250341796875	19	true	0	false	0	false
43730	12874166015625	21595908203125	1	true	0	false	3	true
43729	3283744921875	163231708984375	6	true	0	false	0	false
43728	29514533203125	16688654296875	0	false	8	true	4	true
43724	3970778515625	160764921875	6	true	0	false	1	true
43723	31100150390625	9334138671875	0	false	14	true	0	false
43722	31778791015625	888421875	3	true	1	true	0	false
43717	3878271875	9380892578125	6	true	1	true	0	false
43716	4238109375	8382697265625	1	true	0	false	0	false
43714	20982486328125	130781015625	4	true	0	false	0	false
43712	393242421875	12027380859375	0	false	0	false	6	true
43709	3655946484375	52259677734375	15	true	1	true	1	true
43708	365887578125	790290234375	1	true	2	true	5	true
43707	28261134765625	798005078125	5	true	1	true	2	true
43706	2962477734375	506789111328125	4	true	1	true	0	false
43703	251540078125	63997724609375	0	false	0	false	3	true
43699	3126234765625	4241374206542960	5	true	1	true	0	false
43694	10090947265625	152658388671875	1	true	0	false	0	false
43693	95509482421875	9888158203125	5	true	1	true	0	false
43692	89390283203125	95015048828125	6	true	0	false	0	false
43691	9818232421875	2811726806640620	0	false	0	false	6	true
43688	120055732421875	612188134765625	0	false	0	false	8	true
43687	110392958984375	9028154296875	5	true	0	false	0	false
43685	429795458984375	596048095703125	6	true	0	false	0	false
43680	63123125	289215966796875	9	true	1	true	0	false
43676	22318884765625	55986328125	5	true	1	true	0	false
43674	19972216796875	2654184814453120	6	true	1	true	0	false
43673	2971592041015620	105641201171875	0	false	0	false	12	true
43672	21030390625	108013115234375	0	false	0	false	5	true
43664	4629491015625	781606201171875	6	true	1	true	0	false
43660	3424665234375	389818603515625	2	true	0	false	0	false
43658	17993306640625	58076640625	0	false	0	false	4	true
43656	3888498828125	6249757080078120	4	true	1	true	0	false
43655	48019931640625	1.03554e+16	0	false	0	false	8	true
43654	4121181640625	1520813720703120	3	true	1	true	5	true
43652	21966787109375	1789380126953120	7	true	1	true	0	false
43648	1.35837e+16	439125048828125	0	false	0	false	4	true
43647	153111083984375	31131640625	0	false	0	false	9	true
43646	15311775390625	2744664794921870	1	true	0	false	5	true
43643	439601484375	4.59587e+16	15	true	1	true	0	false
43640	4945159375	1.40489e+16	22	true	0	false	0	false
