# Supplementary material for: A Novel Liquid Biopsy Method Based on Specific Combinations of Vesicular Markers Allows Us to Discriminate Prostate Cancer from Hyperplasia
Source: Cells. 2024 Jul 31;13(15):1286. doi: 10.3390/cells13151286 (PMC11311686; doi:10.3390/cells13151286)
Supplement: Supplementary file 1 [file cells-13-01286-s001.zip › Dataset S1-Raw data CODI BiliGeCT Prostata/Raw data CODI BiliGeCT Prostata/140223_ErbB3_ALK_GE21-06-2__counting_scatter.xlsx]

## Sheet: 140223_ErbB3_ALK_GE21-06-2__cou
counting parameters
radius (nm)	300
bin width (nm)	20
locs in bin threshold	1
active channels
channel name	channel reference	min	max
Channel 0	ch0	1	10000000
Channel 1	ch1	1	10000000
Channel 2	ch2	1	10000000
clusters are positive for a channel if their counts fall within min (inclusive) and max (exclusive) for that channel
	population phenotypes	number of clusters
triple positive	Channel 0, Channel 1, Channel 2	53
double positive	Channel 0, Channel 1	23
double positive	Channel 0, Channel 2	271
double positive	Channel 1, Channel 2	4
single positive	Channel 0	72
single positive	Channel 1	3
single positive	Channel 2	51
	total positive clusters	477
9 clusters were negative for every channel
all positive clusters are listed here
columns show counts and positivity for channels with thresholds switched on
to see the full data including negative clusters please export a csv from the counting histogram rather than the counting scatter plot
cluster id	centroid x (nm)	centroid y (nm)	count for Channel 0	positive for Channel 0	count for Channel 1	positive for Channel 1	count for Channel 2	positive for Channel 2
44527	264732734375	7574034375	2	true	0	false	6	true
44526	25096341796875	765812265625	4	true	0	false	8	true
44525	2737148828125	747277109375	7	true	0	false	7	true
44522	241149921875	779984140625	9	true	1	true	2	true
44521	3055247265625	66814796875	6	true	0	false	4	true
44520	295721875	67794953125	5	true	0	false	6	true
44518	31366.75	674901875	3	true	0	false	8	true
44516	2794059375	7617809375	4	true	0	false	5	true
44515	2626928515625	706983671875	2	true	1	true	15	true
44514	2822208984375	71111859375	3	true	1	true	7	true
44510	26166029296875	69072203125	9	true	0	false	4	true
44508	3155049609375	69279828125	9	true	0	false	4	true
44506	287786796875	728089921875	5	true	1	true	1	true
44502	2465898046875	75428296875	11	true	0	false	1	true
44498	267750703125	67806671875	5	true	1	true	0	false
44497	2732665625	660463671875	18	true	0	false	0	false
44495	25886978515625	6685496875	6	true	0	false	5	true
44494	24410859375	6707771875	1	true	0	false	5	true
44490	25278330078125	65068.25	7	true	0	false	2	true
44488	31228701171875	6469765234375	4	true	0	false	2	true
44486	30111962890625	745558515625	6	true	0	false	11	true
44485	21031984375	756420390625	7	true	0	false	9	true
44484	20097419921875	749043359375	8	true	1	true	0	false
44483	332567265625	692688515625	10	true	1	true	13	true
44482	342037421875	680291796875	7	true	0	false	14	true
44480	1900696875	745247578125	11	true	0	false	2	true
44479	343783984375	693843125	8	true	0	false	2	true
44471	19843888671875	721513515625	3	true	1	true	4	true
44470	19658619140625	707516484375	6	true	0	false	5	true
44469	1838334375	732188671875	3	true	0	false	15	true
44467	30157767578125	767983046875	7	true	0	false	18	true
44466	30082486328125	78262171875	1	true	0	false	3	true
44463	3299248046875	709199921875	5	true	0	false	3	true
44460	221645390625	73461.25	8	true	0	false	0	false
44459	188546875	781572578125	12	true	2	true	2	true
44458	16872521484375	772250625	7	true	0	false	3	true
44456	1639289453125	78287484375	7	true	0	false	15	true
44455	2311532421875	7478928125	3	true	1	true	9	true
44452	1930484765625	7631203125	4	true	1	true	5	true
44451	4163263671875	682880703125	2	true	0	false	3	true
44450	3910477734375	697357109375	3	true	0	false	4	true
44448	3909802734375	680943984375	7	true	0	false	0	false
44447	1502884765625	779124765625	6	true	1	true	1	true
44444	13411546875	7639884375	6	true	0	false	5	true
44443	380727734375	63466953125	7	true	0	false	0	false
44442	3505445703125	6540315625	3	true	0	false	2	true
44441	35177203125	713747421875	3	true	0	false	1	true
44440	367896875	704956640625	9	true	0	false	1	true
44435	359305234375	66992453125	5	true	0	false	1	true
44434	370228828125	675551796875	7	true	0	false	7	true
44432	38328671875	717329140625	4	true	0	false	1	true
44430	3333746484375	64011296875	7	true	0	false	10	true
44429	3417700390625	73182484375	7	true	0	false	0	false
44428	3563728515625	73226140625	4	true	0	false	2	true
44427	3690248828125	687462421875	10	true	0	false	8	true
44424	3578963671875	74825109375	7	true	0	false	2	true
44417	1491512109375	70794140625	11	true	0	false	4	true
44416	15316328125	708811484375	5	true	0	false	14	true
44413	3353608984375	772461015625	5	true	0	false	6	true
44412	329711015625	769916796875	18	true	1	true	2	true
44411	130226533203125	703758984375	2	true	0	false	9	true
44410	135423896484375	699493515625	5	true	1	true	1	true
44409	11942908203125	712557890625	6	true	1	true	13	true
44408	121870419921875	7213371875	5	true	0	false	1	true
44402	105073037109375	706510234375	5	true	0	false	3	true
44399	121732919921875	6395648828125	15	true	0	false	0	false
44398	115034296875	6354521484375	5	true	1	true	6	true
44397	119256552734375	658650625	7	true	0	false	5	true
44395	3698610546875	76390234375	3	true	0	false	8	true
44394	381287421875	758981875	2	true	0	false	18	true
44392	137631220703125	684178515625	4	true	0	false	0	false
44390	154584736328125	6841890625	1	true	0	false	5	true
44389	2172808203125	794248125	4	true	0	false	9	true
44386	380869921875	745121640625	2	true	0	false	6	true
44383	1211223046875	74896859375	10	true	1	true	1	true
44382	128296904296875	751663828125	2	true	0	false	7	true
44380	4170019140625	710895390625	1	true	0	false	5	true
44379	158543505859375	722196328125	7	true	0	false	6	true
44378	144031767578125	721121171875	15	true	0	false	0	false
44374	131461533203125	7406853125	8	true	0	false	2	true
44369	2751371484375	63573015625	11	true	0	false	1	true
44368	28626296875	6347941796875	16	true	0	false	2	true
44366	109551640625	71934046875	6	true	0	false	1	true
44363	10104927734375	678687265625	5	true	0	false	9	true
44360	20348796875	79168328125	5	true	0	false	6	true
44356	4019940625	7223984375	1	true	0	false	3	true
44355	847421875	6760090625	10	true	0	false	0	false
44352	433096640625	712096640625	2	true	0	false	10	true
44350	105708603515625	69162328125	2	true	0	false	4	true
44349	3964553515625	745387734375	5	true	0	false	6	true
44345	2482907421875	6106837109375	2	true	0	false	6	true
44344	24057302734375	6032417578125	6	true	0	false	0	false
44342	1469090625	755266953125	4	true	0	false	5	true
44339	238723203125	6202048828125	6	true	0	false	3	true
44337	226042265625	66394953125	12	true	0	false	11	true
44336	22178013671875	65083328125	4	true	0	false	7	true
44334	228220078125	6418056640625	9	true	0	false	1	true
44333	150316171875	734270078125	7	true	0	false	2	true
44328	4054481640625	6277421484375	2	true	0	false	8	true
44326	21557568359375	61427859375	2	true	0	false	8	true
44325	842298828125	73438984375	3	true	0	false	3	true
44324	643907373046875	73092578125	1	true	0	false	7	true
44322	137116826171875	663157890625	3	true	0	false	3	true
44321	89073447265625	71622765625	7	true	0	false	8	true
44315	17987283203125	680342890625	3	true	0	false	1	true
44314	1804908984375	69616734375	5	true	0	false	5	true
44309	2385903125	694774375	4	true	0	false	2	true
44308	223252109375	706318984375	3	true	0	false	2	true
44306	2230161328125	689449609375	7	true	1	true	2	true
44302	388544765625	772192890625	13	true	0	false	4	true
44300	3633808984375	6014492578125	2	true	0	false	3	true
44298	84590146484375	748895390625	8	true	0	false	0	false
44296	1262326171875	61718390625	2	true	0	false	3	true
44295	34657671875	777520546875	4	true	0	false	1	true
44294	359782265625	782581640625	9	true	0	false	1	true
44290	20821880859375	6276963671875	6	true	0	false	4	true
44288	3438430078125	6222609375	6	true	0	false	1	true
44286	107051552734375	75315796875	6	true	0	false	3	true
44285	1841655078125	6074120703125	3	true	0	false	8	true
44284	1767770703125	6137564453125	3	true	0	false	8	true
44283	19745423828125	6029916015625	10	true	0	false	4	true
44280	1782824609375	6314901171875	2	true	0	false	5	true
44278	16505646484375	636415390625	1	true	0	false	7	true
44274	379435546875	78636125	6	true	0	false	6	true
44272	157912666015625	753752890625	2	true	0	false	2	true
44271	4093832421875	6445092578125	4	true	0	false	3	true
44269	171531640625	5877684375	7	true	1	true	2	true
44267	4507364453125	5704440625	8	true	0	false	1	true
44266	459042578125	565934765625	6	true	0	false	3	true
44265	4533262890625	5531865234375	9	true	0	false	1	true
44263	4791863671875	5460620703125	3	true	0	false	16	true
44262	48464.25	532028828125	1	true	0	false	1	true
44260	448924296875	583273828125	3	true	0	false	2	true
44258	479477578125	574619453125	4	true	0	false	1	true
44254	4317064453125	593845703125	3	true	0	false	7	true
44253	4693190234375	5923486328125	2	true	0	false	0	false
44250	4187644921875	6133930078125	4	true	0	false	1	true
44248	414112734375	5895425390625	3	true	0	false	4	true
44247	4437875390625	70218140625	7	true	1	true	3	true
44246	46231515625	6981103125	2	true	0	false	12	true
44240	38880.25	607163125	7	true	1	true	0	false
44239	472253564453125	73890546875	4	true	0	false	3	true
44238	370890283203125	74483171875	1	true	0	false	12	true
44236	3262811279296870	7174109375	11	true	2	true	0	false
44234	3150223046875	6248987890625	10	true	0	false	0	false
44231	86176318359375	644902265625	3	true	0	false	1	true
44230	80694765625	621308125	5	true	1	true	1	true
44227	4648758203125	644071484375	17	true	0	false	1	true
44226	4587651171875	62049140625	5	true	0	false	5	true
44224	49205265625	6223968359375	10	true	1	true	1	true
44222	4263576171875	5622034375	9	true	0	false	0	false
44220	44827.5	645521015625	3	true	0	false	2	true
44219	31808447265625	5792727734375	3	true	0	false	1	true
44218	29687921875	5990889453125	9	true	0	false	0	false
44216	4311978125	6331521875	2	true	0	false	0	false
44215	151366435546875	661471171875	7	true	0	false	3	true
44213	4652321484375	664485078125	11	true	1	true	0	false
44212	458957109375	6608428125	5	true	1	true	9	true
44205	3250399609375	60026796875	5	true	0	false	1	true
44203	422416953125	6577778125	4	true	0	false	1	true
44201	791982763671875	766627265625	2	true	0	false	10	true
44200	93559951171875	775526015625	6	true	1	true	1	true
44198	694217578125	77420703125	4	true	1	true	3	true
44196	60753505859375	787304140625	2	true	0	false	15	true
44193	47169671875	609333515625	4	true	1	true	0	false
44190	3903640625	5880413671875	4	true	0	false	1	true
44188	3908866796875	5526661328125	2	true	2	true	10	true
44187	83757978515625	690365703125	4	true	0	false	4	true
44184	4147655078125	767843359375	6	true	1	true	3	true
44182	2074218359375	583067265625	4	true	0	false	1	true
44180	110684873046875	78411.75	5	true	0	false	2	true
44179	154723623046875	61401953125	4	true	0	false	0	false
44176	286986875	5903811328125	2	true	2	true	7	true
44175	11505462890625	6026140625	6	true	0	false	7	true
44174	106176083984375	6213277734375	3	true	0	false	7	true
44171	7071314453125	69853703125	3	true	0	false	9	true
44170	642735107421875	684691328125	11	true	0	false	1	true
44165	145336962890625	5707232421875	3	true	0	false	2	true
44164	10778681640625	570634921875	2	true	0	false	1	true
44160	171136953125	5714389453125	6	true	0	false	1	true
44159	47402078125	5021856640625	3	true	0	false	0	false
44158	4783653125	4735830078125	4	true	9	true	1	true
44150	19168376953125	6609215625	4	true	0	false	2	true
44149	4318492578125	726923203125	2	true	0	false	1	true
44148	4466140625	744904375	6	true	0	false	10	true
44146	433938515625	75815640625	1	true	0	false	12	true
44143	96307431640625	5457417578125	2	true	0	false	1	true
44140	646230859375	6368182421875	5	true	0	false	8	true
44139	451858515625	5357216796875	3	true	7	true	0	false
44138	436376875	5334378515625	6	true	0	false	1	true
44136	4251432421875	539647890625	2	true	0	false	7	true
44134	3768644775390620	776790703125	1	true	0	false	7	true
44130	5182001953125	69849109375	5	true	0	false	3	true
44129	29734140625	5414038671875	2	true	0	false	6	true
44128	29264265625	5262470703125	10	true	0	false	0	false
44126	28178345703125	52523171875	1	true	0	false	10	true
44125	2867997265625	5638468359375	4	true	0	false	0	false
44124	28797904296875	5501976953125	9	true	0	false	4	true
44123	31748609375	4914844140625	3	true	0	false	7	true
44122	32457396484375	4735033984375	5	true	0	false	6	true
44119	42994482421875	6529276953125	4	true	0	false	4	true
44118	34862119140625	668791953125	2	true	0	false	6	true
44117	1.78271e+16	689862734375	4	true	0	false	6	true
44116	299817919921875	692288984375	3	true	0	false	8	true
44113	35289404296875	6810896875	3	true	0	false	5	true
44108	30694458984375	531472421875	11	true	0	false	1	true
44106	8818114624023430	682840546875	1	true	0	false	12	true
44104	570164794921875	657886015625	1	true	0	false	9	true
44099	385021953125	53245984375	2	true	0	false	0	false
44097	4523449609375	46627234375	6	true	0	false	0	false
44096	439278125	456983828125	3	true	1	true	0	false
44095	4142595703125	4758845703125	7	true	1	true	0	false
44093	4729486328125	4538697265625	9	true	0	false	0	false
44090	16548541015625	55374828125	9	true	1	true	0	false
44088	4783194140625	43420984375	2	true	0	false	7	true
44086	2942099609375	4734511328125	6	true	0	false	0	false
44082	4355494921875	5070160546875	3	true	0	false	0	false
44080	19672076171875	5484669140625	10	true	0	false	2	true
44078	2287149609375	590579765625	5	true	1	true	5	true
44076	4613093359375	67440.5	10	true	0	false	1	true
44074	4213278125	445616875	4	true	1	true	11	true
44073	4549612890625	4022650390625	0	false	0	false	8	true
44072	4540500390625	3891923046875	11	true	0	false	0	false
44068	486906640625	6550236328125	5	true	0	false	0	false
44067	3406323046875	5571309765625	2	true	0	false	5	true
44066	362787265625	5449215234375	2	true	0	false	2	true
44062	26030408203125	5761376171875	4	true	0	false	7	true
44061	354037578125	5137957421875	4	true	0	false	14	true
44060	346559453125	5131823828125	3	true	0	false	9	true
44058	351853671875	529556015625	4	true	0	false	6	true
44055	3361133117675780	63791	4	true	0	false	0	false
44054	1908035400390620	6381922265625	4	true	0	false	9	true
44049	243585888671875	6037644921875	1	true	0	false	3	true
44048	51821337890625	60916859375	2	true	0	false	3	true
44047	98561142578125	6056760546875	3	true	1	true	3	true
44045	66413935546875	5780473046875	2	true	0	false	6	true
44044	4876673828125	5745626171875	8	true	0	false	0	false
44043	297865869140625	568962734375	6	true	1	true	3	true
44038	672468017578125	560702578125	2	true	0	false	3	true
44035	27106251953125	5504092578125	5	true	0	false	3	true
44032	3875593359375	48653.5	3	true	0	false	0	false
44031	47983453125	713200390625	0	false	1	true	0	false
44030	490505625	69389453125	7	true	0	false	0	false
44028	491700390625	67793203125	10	true	1	true	1	true
44024	27299013671875	49574765625	2	true	0	false	11	true
44022	119080390625	5545696484375	5	true	0	false	2	true
44020	43257640625	4189573828125	3	true	0	false	0	false
44019	3474474609375	458068046875	3	true	0	false	13	true
44018	3533175390625	4579679296875	1	true	0	false	4	true
44017	3637804296875	4840646875	1	true	0	false	0	false
44013	3982039453125	4672569140625	4	true	0	false	1	true
44011	200912109375	5391790625	1	true	0	false	8	true
44010	2026612109375	528001171875	0	false	0	false	7	true
44006	4048171484375	4266783984375	2	true	0	false	3	true
44005	23187955078125	543624609375	4	true	0	false	4	true
44004	246469375	556791796875	3	true	0	false	0	false
44001	3726951171875	5049787890625	4	true	0	false	3	true
43997	4788558044433590	772380859375	24	true	0	false	0	false
43996	9919234008789060	77532390625	3	true	0	false	5	true
43995	1.3163e+16	760762265625	17	true	1	true	1	true
43994	73372119140625	759664453125	9	true	0	false	1	true
43992	22365869140625	774579765625	1	true	0	false	9	true
43986	226638671875	568279375	4	true	0	false	1	true
43985	227880390625	4660824609375	1	true	0	false	7	true
43984	25304875	4657679296875	1	true	0	false	1	true
43982	21793373046875	4798701953125	2	true	0	false	0	false
43981	20756388671875	5006688671875	5	true	0	false	3	true
43980	19521103515625	499351484375	9	true	1	true	1	true
43979	23168759765625	4425371875	4	true	0	false	0	false
43976	1799155078125	49952859375	8	true	1	true	34	true
43972	25046994140625	438935234375	1	true	0	false	7	true
43968	17868716796875	531767890625	9	true	1	true	0	false
43967	273118896484375	4933476953125	1	true	0	false	8	true
43966	2380610595703120	5001594921875	1	true	0	false	7	true
43964	30829853515625	5031563671875	1	true	0	false	11	true
43962	8204716186523430	51928140625	5	true	0	false	0	false
43960	4065998046875	52039453125	2	true	0	false	1	true
43958	3826366455078120	5439648046875	4	true	0	false	3	true
43956	18301546875	47658375	1	true	0	false	2	true
43954	32290966796875	4468170703125	2	true	0	false	3	true
43952	2075216796875	4792780859375	0	false	0	false	5	true
43950	661704833984375	515619921875	0	false	0	false	6	true
43948	49010986328125	4787006640625	1	true	1	true	11	true
43945	111048935546875	501586875	1	true	1	true	10	true
43944	108595400390625	49934625	10	true	0	false	0	false
43943	104483076171875	51935359375	3	true	0	false	7	true
43942	10331712890625	5164513671875	2	true	0	false	8	true
43938	9441482421875	47150734375	0	false	0	false	7	true
43937	12315861328125	4724260546875	0	false	0	false	6	true
43936	1357742578125	450438984375	1	true	0	false	6	true
43935	157848740234375	4842692578125	1	true	0	false	0	false
43934	148544775390625	5016908984375	3	true	0	false	6	true
43929	82332041015625	5232812109375	2	true	0	false	5	true
43928	82054365234375	50590296875	4	true	0	false	0	false
43922	142400263671875	5216164453125	0	false	0	false	9	true
43920	546587109375	4571102734375	2	true	0	false	4	true
43919	47426890625	3691065234375	12	true	0	false	1	true
43918	4913411328125	3645211328125	6	true	0	false	0	false
43917	4528298046875	3543690625	2	true	1	true	7	true
43916	45800546875	34221.75	1	true	6	true	3	true
43914	4692102734375	3877616796875	0	false	0	false	7	true
43910	47942.5	336480703125	1	true	0	false	7	true
43907	38364140625	353209296875	6	true	1	true	5	true
43906	3789289453125	364615390625	8	true	0	false	0	false
43904	3978293359375	3759348046875	3	true	0	false	7	true
43902	396749609375	3356796875	8	true	0	false	3	true
43900	4103355078125	3626259375	7	true	0	false	0	false
43899	426532109375	35951796875	5	true	0	false	10	true
43894	15524775390625	463053359375	0	false	0	false	6	true
43892	24909142578125	523696171875	2	true	0	false	0	false
43891	354392421875	4222270703125	1	true	0	false	0	false
43890	373385078125	4359703125	1	true	0	false	9	true
43886	10178541015625	44370625	1	true	0	false	1	true
43884	32334544921875	4192079296875	4	true	0	false	4	true
43883	9498134765625	4130869140625	0	false	0	false	8	true
43882	98697236328125	4114679296875	2	true	0	false	9	true
43881	4469557421875	314359765625	0	false	0	false	3	true
43880	435686796875	3308340234375	2	true	0	false	4	true
43878	420392109375	3393565234375	5	true	0	false	3	true
43875	422143125	3150096484375	5	true	0	false	2	true
43870	37167578125	332898203125	5	true	0	false	0	false
43868	1528871826171870	46204578125	2	true	0	false	5	true
43866	3669586328125	3793971484375	7	true	0	false	2	true
43864	4735818359375	314098671875	1	true	0	false	0	false
43863	179264140625	417867578125	6	true	1	true	1	true
43862	1848006640625	4181920703125	1	true	0	false	17	true
43861	16793875	422826171875	4	true	1	true	3	true
43859	199686484375	4404444140625	2	true	0	false	1	true
43856	14710755859375	4277198046875	0	false	0	false	10	true
43854	36819546875	4537031640625	3	true	0	false	3	true
43851	45971984375	267599609375	0	false	0	false	3	true
43850	4419884375	28252375	1	true	0	false	7	true
43849	4822526171875	278480859375	1	true	0	false	0	false
43845	376624462890625	3770409765625	2	true	1	true	8	true
43844	2093311767578120	3618736328125	0	false	0	false	6	true
43843	496257177734375	4124298828125	17	true	0	false	0	false
43839	3339128125	3967455859375	3	true	0	false	0	false
43838	3553086328125	40109546875	1	true	0	false	1	true
43836	3327690234375	3679684375	0	false	0	false	2	true
43833	37140828125	306869921875	2	true	0	false	8	true
43832	37160703125	2978338671875	1	true	0	false	9	true
43831	311083251953125	436933359375	4	true	0	false	5	true
43828	33019765625	27735853515625	0	false	15	true	2	true
43826	299828203125	4142905078125	5	true	0	false	0	false
43824	3225263671875	3332371484375	1	true	0	false	0	false
43820	28685287109375	32871921875	5	true	0	false	0	false
43818	1100470703125	793722265625	1	true	0	false	6	true
43816	13949833984375	39004359375	1	true	0	false	0	false
43815	4928853515625	257146328125	2	true	0	false	0	false
43813	9309500732421870	3924773828125	1	true	0	false	0	false
43811	3853852734375	26596.25	7	true	0	false	2	true
43809	650716650390625	380802734375	0	false	0	false	5	true
43808	7861126953125	3972993359375	0	false	0	false	7	true
43804	788833203125	43988203125	2	true	0	false	8	true
43803	28146201171875	3574298828125	1	true	0	false	7	true
43802	27141921875	365185703125	10	true	0	false	1	true
43801	215831953125	3781973828125	3	true	0	false	1	true
43800	1999378515625	384116796875	1	true	0	false	8	true
43799	25397818359375	362293984375	3	true	0	false	3	true
43797	23047080078125	3783284765625	1	true	0	false	10	true
43794	24993611328125	38276359375	4	true	0	false	7	true
43791	26452796875	40095265625	1	true	2	true	4	true
43790	28056658203125	3989676953125	2	true	0	false	2	true
43789	290822421875	3833317578125	1	true	0	false	5	true
43783	29875763671875	30891986328125	0	false	1	true	21	true
43782	29141263671875	3109268359375	1	true	1	true	8	true
43781	26889	31690234375	2	true	0	false	6	true
43778	2570723046875	331390625	2	true	0	false	6	true
43777	17507267578125	31568484375	1	true	0	false	0	false
43776	18737216796875	3298833203125	0	false	0	false	7	true
43775	222416953125	3515365234375	5	true	0	false	3	true
43772	1566966015625	3471940234375	1	true	1	true	8	true
43766	227596796875	3071353515625	2	true	0	false	2	true
43764	878396875	364862890625	2	true	7	true	0	false
43763	2052092578125	2933680078125	0	false	0	false	12	true
43761	4534938671875	244672578125	1	true	0	false	4	true
43759	107180009765625	3763222265625	1	true	0	false	4	true
43758	113181533203125	3526358984375	1	true	0	false	8	true
43756	12585091796875	3646482421875	1	true	0	false	9	true
43752	30797546875	29288509765625	0	false	0	false	4	true
43750	41731703125	2659480859375	2	true	0	false	3	true
43748	3541309765625	250064296875	0	false	0	false	1	true
43746	1741008203125	3976192578125	0	false	0	false	1	true
43745	368324140625	22138341796875	1	true	0	false	4	true
43743	286655810546875	3385158203125	1	true	0	false	4	true
43740	98916796875	3373541015625	1	true	0	false	6	true
43739	38606484375	13745302734375	5	true	0	false	0	false
43738	3812831640625	12374015625	0	false	0	false	5	true
43736	3570044921875	157727177734375	2	true	0	false	4	true
43734	3606028515625	1968401953125	4	true	0	false	2	true
43731	110677841796875	27911025390625	1	true	0	false	16	true
43730	99069658203125	300979140625	0	false	0	false	1	true
43728	145572099609375	27358396484375	1	true	0	false	0	false
43727	18645177734375	26135470703125	4	true	1	true	3	true
43726	18329041015625	27452552734375	8	true	0	false	1	true
43724	644601611328125	2658671484375	0	false	0	false	6	true
43719	48442125	142431748046875	4	true	1	true	0	false
43718	484229609375	132212490234375	7	true	1	true	0	false
43717	46194859375	16510060546875	0	false	0	false	12	true
43715	127311162109375	331502265625	2	true	0	false	3	true
43714	135653779296875	30442955078125	2	true	0	false	0	false
43708	554276318359375	3435517578125	0	false	0	false	6	true
43707	52163056640625	2968105859375	2	true	0	false	6	true
43706	438414892578125	30934875	5	true	0	false	0	false
43704	42388234375	1841371875	0	false	0	false	11	true
43702	758522509765625	3268467578125	2	true	0	false	0	false
43697	25333544921875	26403333984375	1	true	7	true	0	false
43696	2605813671875	2524548046875	1	true	0	false	13	true
43695	2817310546875	22526013671875	3	true	0	false	1	true
43692	29864220703125	2620898828125	0	false	0	false	9	true
43690	2605190625	2021265625	0	false	0	false	1	true
43688	29987841796875	17186095703125	1	true	0	false	7	true
43686	3183651171875	110235654296875	0	false	0	false	11	true
43685	181851953125	21437119140625	2	true	0	false	5	true
43682	3386752734375	992194921875	1	true	0	false	4	true
43680	2396491796875	22711814453125	1	true	0	false	0	false
43675	157138271484375	20828966796875	10	true	0	false	0	false
43668	4211429296875	119206103515625	1	true	0	false	6	true
43667	3305052734375	18221466796875	6	true	1	true	0	false
43666	33433359375	219048671875	1	true	0	false	1	true
43664	3224888671875	2423090234375	2	true	0	false	1	true
43660	2223318359375	27554208984375	0	false	0	false	8	true
43658	2752654296875	29104599609375	1	true	0	false	7	true
43657	529968408203125	182818984375	2	true	0	false	1	true
43656	47540478515625	20328412109375	0	false	0	false	10	true
43655	67158623046875	149049365234375	0	false	0	false	13	true
43654	4094525634765620	135427958984375	1	true	0	false	5	true
43650	691298828125	219721953125	0	false	0	false	1	true
43649	6360080078125	125051787109375	0	false	0	false	5	true
43648	68249814453125	105312998046875	0	false	0	false	13	true
43640	28622125	13059548828125	2	true	1	true	6	true
43639	11964302734375	236681484375	1	true	0	false	6	true
43638	1318637109375	24385943359375	5	true	0	false	0	false
43634	923332421875	146781845703125	0	false	4	true	0	false
43632	113540849609375	21043548828125	1	true	0	false	6	true
43628	250426796875	99716123046875	0	false	1	true	7	true
43627	194414765625	1307979296875	6	true	0	false	10	true
43626	17791134765625	13713298828125	1	true	0	false	5	true
43625	17946904296875	15854931640625	6	true	0	false	5	true
43622	203469140625	16917287109375	3	true	0	false	0	false
43620	21837720703125	12342447265625	0	false	0	false	8	true
43618	18004517578125	18157775390625	0	false	0	false	1	true
43615	248727421875	12935912109375	1	true	0	false	6	true
43610	15573599609375	116863056640625	0	false	0	false	3	true
43609	13775796875	13607529296875	1	true	0	false	6	true
43608	127842470703125	131578876953125	7	true	1	true	1	true
43607	1034606640625	106880322265625	0	false	0	false	3	true
43603	2818606201171870	206416640625	11	true	2	true	2	true
43602	80371337890625	17499421875	0	false	1	true	0	false
43596	133447177734375	86526328125	0	false	0	false	10	true
43594	1832075390625	9799166015625	0	false	0	false	1	true
43593	395840078125	78644345703125	3	true	1	true	0	false
43588	1670947265625	515807958984375	16	true	1	true	0	false
43587	4803506640625	78585703125	22	true	1	true	0	false
43586	4820277734375	77793484375	18	true	0	false	0	false
43583	432566484375	7036439453125	0	false	0	false	16	true
43582	448535625	8887212890625	5	true	1	true	0	false
43579	453817890625	39615791015625	9	true	1	true	0	false
43578	4470651171875	552435205078125	4	true	1	true	2	true
43575	27244828125	48486435546875	0	false	0	false	6	true
43574	288781796875	724085498046875	9	true	1	true	0	false
43571	36398859375	434578662109375	0	false	0	false	7	true
43570	3574309375	59677685546875	0	false	1	true	8	true
43569	3582826904296870	787077978515625	0	false	0	false	1	true
43568	1905777099609370	340679736328125	0	false	0	false	4	true
43562	1.01986e+16	11334625	5	true	0	false	0	false
43561	32253404296875	208766943359375	8	true	0	false	1	true
43560	3017129296875	3700047119140620	0	false	0	false	8	true
43557	22113638671875	2576687255859370	7	true	1	true	1	true
43556	206596015625	3860613525390620	6	true	0	false	0	false
43555	19006525390625	345460302734375	9	true	0	false	0	false
43548	473901025390625	2.01996e+16	10	true	1	true	0	false
43546	2169133984375	7269294921875	6	true	0	false	1	true
43545	3836881640625	11026728515625	4	true	1	true	1	true
43544	4159671484375	367828857421875	0	false	0	false	8	true
43540	7794251098632810	12458046875	13	true	0	false	0	false
43536	15612990234375	1.93448e+16	0	false	0	false	12	true
