# Supplementary material for: A Novel Liquid Biopsy Method Based on Specific Combinations of Vesicular Markers Allows Us to Discriminate Prostate Cancer from Hyperplasia
Source: Cells. 2024 Jul 31;13(15):1286. doi: 10.3390/cells13151286 (PMC11311686; doi:10.3390/cells13151286)
Supplement: Supplementary file 1 [file cells-13-01286-s001.zip › Dataset S1-Raw data CODI BiliGeCT Prostata/Raw data CODI BiliGeCT Prostata/140223_ErbB3_ALK_GE21-06-3__counting_scatter.xlsx]

## Sheet: 140223_ErbB3_ALK_GE21-06-3__cou
counting parameters
radius (nm)	300
bin width (nm)	20
locs in bin threshold	1
active channels
channel name	channel reference	min	max
Channel 0	ch0	1	10000000
Channel 1	ch1	1	10000000
Channel 2	ch2	1	10000000
clusters are positive for a channel if their counts fall within min (inclusive) and max (exclusive) for that channel
	population phenotypes	number of clusters
triple positive	Channel 0, Channel 1, Channel 2	34
double positive	Channel 0, Channel 1	27
double positive	Channel 0, Channel 2	232
double positive	Channel 1, Channel 2	5
single positive	Channel 0	75
single positive	Channel 1	2
single positive	Channel 2	60
	total positive clusters	435
11 clusters were negative for every channel
all positive clusters are listed here
columns show counts and positivity for channels with thresholds switched on
to see the full data including negative clusters please export a csv from the counting histogram rather than the counting scatter plot
cluster id	centroid x (nm)	centroid y (nm)	count for Channel 0	positive for Channel 0	count for Channel 1	positive for Channel 1	count for Channel 2	positive for Channel 2
38833	414690078125	66800578125	14	true	0	false	0	false
38832	404280703125	672923125	3	true	0	false	18	true
38830	4210197265625	66290453125	7	true	0	false	3	true
38828	4028166796875	661237109375	8	true	0	false	8	true
38827	38958953125	68700359375	5	true	0	false	2	true
38826	3836048046875	689825859375	5	true	0	false	6	true
38825	4017355859375	6869915625	4	true	0	false	7	true
38823	397758046875	701496015625	3	true	0	false	2	true
38818	3819371484375	67703359375	4	true	1	true	2	true
38816	404375859375	7106021875	6	true	0	false	4	true
38815	362160703125	741426640625	7	true	1	true	5	true
38814	347865078125	748024140625	11	true	0	false	4	true
38811	3555293359375	668383828125	3	true	0	false	8	true
38810	357084453125	67934421875	7	true	0	false	1	true
38808	3679005078125	658394921875	7	true	0	false	0	false
38802	37702203125	729269765625	7	true	0	false	4	true
38798	365112109375	71550875	7	true	1	true	4	true
38796	3778069140625	740402578125	2	true	0	false	6	true
38794	3821579296875	754882265625	2	true	0	false	2	true
38793	3896914453125	635100703125	4	true	1	true	3	true
38792	41272015625	6418869921875	7	true	0	false	1	true
38791	356768125	6162921875	3	true	0	false	4	true
38790	3678023828125	6080795703125	5	true	0	false	1	true
38789	378109609375	70789609375	5	true	0	false	7	true
38784	3750389453125	623720078125	4	true	0	false	2	true
38781	4461211328125	6324601953125	5	true	0	false	10	true
38780	4315651171875	6299334765625	5	true	0	false	5	true
38778	35455.25	59775.75	6	true	0	false	6	true
38777	3915678125	714526796875	3	true	0	false	7	true
38774	3401731640625	6056241015625	2	true	0	false	2	true
38769	404749765625	756432421875	11	true	0	false	0	false
38768	4092928125	76833578125	8	true	0	false	4	true
38764	35972828125	76459859375	2	true	0	false	10	true
38762	3281659375	741701484375	1	true	0	false	2	true
38761	3284255078125	6877346875	2	true	0	false	6	true
38760	3336646484375	701738984375	7	true	0	false	2	true
38758	3361698046875	715774765625	10	true	0	false	5	true
38757	2983880859375	67903265625	4	true	0	false	10	true
38756	302078828125	694113828125	2	true	0	false	7	true
38755	2812978125	66736640625	2	true	0	false	0	false
38752	310998828125	702753984375	7	true	0	false	5	true
38751	471544296875	6263510546875	3	true	0	false	9	true
38750	4785534375	6189987109375	5	true	0	false	8	true
38746	4658898046875	6122241015625	8	true	0	false	0	false
38745	3042079296875	65611609375	5	true	0	false	0	false
38744	3245458984375	666050234375	4	true	0	false	0	false
38742	460619453125	6358939453125	6	true	0	false	0	false
38739	333951015625	64765640625	2	true	0	false	4	true
38738	31650515625	6173864453125	6	true	0	false	0	false
38737	470226015625	59807875	0	false	1	true	3	true
38734	4843215625	646368828125	3	true	0	false	7	true
38730	269690703125	674126796875	5	true	0	false	0	false
38726	295893359375	70188671875	10	true	0	false	2	true
38720	4339496875	688658828125	1	true	0	false	7	true
38719	32804953125	583985078125	2	true	0	false	0	false
38718	31220421875	5860764453125	6	true	0	false	6	true
38717	440767890625	5877098046875	5	true	0	false	2	true
38712	3140740234375	72747203125	3	true	2	true	4	true
38710	31475568359375	757276640625	8	true	0	false	0	false
38709	403259609375	6092926953125	3	true	0	false	1	true
38708	4070310546875	5926268359375	3	true	0	false	4	true
38704	3188440625	77847609375	2	true	0	false	2	true
38703	4653864453125	6523208984375	4	true	0	false	2	true
38698	4299291796875	722446328125	0	false	0	false	1	true
38696	298286328125	6440431640625	9	true	0	false	1	true
38695	27339287109375	787705078125	6	true	1	true	2	true
38694	278299765625	788658671875	7	true	0	false	6	true
38693	24988240234375	779435234375	3	true	0	false	3	true
38690	24577943359375	792170390625	1	true	0	false	30	true
38689	20978908203125	777814296875	1	true	0	false	9	true
38688	21753841796875	7777134375	3	true	1	true	4	true
38687	307522890625	5732850390625	4	true	0	false	2	true
38685	346780546875	776932890625	0	false	0	false	8	true
38682	23209689453125	767056953125	4	true	0	false	5	true
38680	2997701171875	7709603125	4	true	1	true	0	false
38676	269644609375	76635015625	3	true	0	false	0	false
38674	25944853515625	74643328125	3	true	1	true	17	true
38672	438179296875	662270625	3	true	0	false	0	false
38671	2922722265625	72633234375	8	true	1	true	2	true
38670	29331740234375	738038203125	10	true	0	false	0	false
38669	234368125	7409109375	1	true	0	false	8	true
38668	230171171875	749461875	3	true	0	false	9	true
38666	2496721484375	72178703125	0	false	0	false	3	true
38665	2754427734375	711115859375	3	true	1	true	1	true
38664	2724487890625	730128828125	4	true	0	false	4	true
38658	4530981640625	67680640625	0	false	0	false	5	true
38653	45468640625	5484009375	4	true	0	false	3	true
38652	4321442578125	5579702734375	2	true	0	false	2	true
38648	4129125390625	57173	1	true	0	false	6	true
38646	4473449609375	5365905078125	0	false	0	false	9	true
38645	3992739453125	560497265625	4	true	0	false	1	true
38644	3915059375	54730203125	4	true	0	false	5	true
38641	39147375	581211796875	4	true	0	false	7	true
38636	4588865234375	563068828125	7	true	0	false	1	true
38634	4462762890625	70403703125	0	false	0	false	2	true
38632	3612823828125	783203203125	3	true	0	false	2	true
38631	4764693359375	5123404296875	6	true	1	true	0	false
38630	4783233984375	5043620703125	4	true	0	false	12	true
38629	46559546875	5000266015625	3	true	0	false	11	true
38626	4500689453125	5170426953125	4	true	0	false	1	true
38624	474381015625	4774371875	3	true	0	false	0	false
38621	3874292578125	786679765625	7	true	1	true	0	false
38619	3749425390625	5768603125	4	true	0	false	7	true
38618	3618546875	569915703125	2	true	0	false	6	true
38617	420896875	6017873828125	6	true	0	false	1	true
38613	474169375	5363203515625	4	true	0	false	0	false
38611	2614251171875	64963796875	3	true	1	true	12	true
38610	26558271484375	6405569140625	5	true	0	false	8	true
38609	22681375	6448468359375	5	true	0	false	0	false
38608	22142416015625	6270437109375	4	true	0	false	6	true
38600	3333468359375	565656953125	4	true	0	false	3	true
38599	276546796875	5795120703125	7	true	0	false	0	false
38598	27052162109375	5839274609375	4	true	0	false	12	true
38596	2675942578125	5980159375	2	true	0	false	11	true
38590	2979754296875	62215125	8	true	1	true	4	true
38588	24736017578125	6104746484375	2	true	0	false	3	true
38587	3178163671875	54205359375	2	true	0	false	2	true
38586	30503080078125	5503720703125	2	true	0	false	3	true
38583	428349609375	74968640625	8	true	0	false	1	true
38580	49158984375	48051125	5	true	0	false	0	false
38579	18873744140625	716055703125	4	true	0	false	6	true
38578	203239609375	716017109375	1	true	1	true	2	true
38577	1762758984375	705769140625	4	true	0	false	6	true
38576	16842736328125	706926875	9	true	0	false	4	true
38575	198030546875	679523359375	1	true	0	false	9	true
38574	20894796875	689587578125	3	true	0	false	7	true
38572	19177638671875	729438984375	9	true	0	false	1	true
38571	16635201171875	683450703125	2	true	0	false	6	true
38570	17021888671875	69617078125	9	true	0	false	0	false
38567	2053213671875	735857890625	12	true	0	false	1	true
38566	21653408203125	738032890625	6	true	1	true	1	true
38559	1826196875	6285342578125	1	true	0	false	7	true
38558	19118693359375	603883046875	0	false	0	false	9	true
38557	16792048828125	631275390625	4	true	0	false	6	true
38555	19603404296875	761749765625	5	true	0	false	4	true
38552	21656490234375	70505546875	10	true	0	false	0	false
38550	193535625	6380847265625	7	true	0	false	0	false
38549	18866763671875	77873703125	2	true	1	true	1	true
38548	16880154296875	77450734375	2	true	0	false	6	true
38547	1842643359375	652961875	4	true	0	false	5	true
38542	170636171875	6447716015625	5	true	0	false	6	true
38540	16256021484375	71991796875	2	true	0	false	1	true
38534	24911423828125	680489765625	5	true	0	false	1	true
38533	4912461328125	5705363671875	8	true	0	false	0	false
38532	48278140625	559225625	2	true	1	true	5	true
38528	23611078125	66918671875	1	true	1	true	1	true
38526	398784453125	524783515625	2	true	0	false	4	true
38525	43434265625	479126796875	1	true	0	false	5	true
38524	4335098828125	4964790625	4	true	0	false	0	false
38521	4893707421875	718719765625	16	true	0	false	0	false
38520	4769356640625	72787375	0	false	0	false	1	true
38518	4115758984375	46462421875	1	true	0	false	1	true
38517	484149921875	705719921875	5	true	0	false	8	true
38516	4886510546875	692584921875	5	true	0	false	8	true
38514	4531716015625	739241484375	5	true	0	false	0	false
38509	2085595703125	5882524609375	1	true	0	false	0	false
38508	218972578125	5969534765625	8	true	0	false	2	true
38507	19940138671875	5608886328125	5	true	0	false	1	true
38506	20159783203125	5749781640625	2	true	0	false	10	true
38501	494232734375	4635458984375	4	true	0	false	4	true
38499	3656801171875	5095456640625	5	true	0	false	0	false
38498	349204296875	5036970703125	0	false	0	false	7	true
38497	3577169921875	530739453125	1	true	0	false	0	false
38495	3885478125	488448984375	5	true	0	false	9	true
38494	3745921875	49648265625	6	true	0	false	3	true
38488	4677586328125	69356	6	true	0	false	2	true
38486	41096078125	50348.25	2	true	0	false	1	true
38484	4010986328125	48289.5	1	true	0	false	4	true
38482	323342109375	5235683203125	3	true	1	true	0	false
38481	418326796875	5270293359375	8	true	0	false	0	false
38478	4115919921875	77892890625	9	true	0	false	7	true
38474	16064341796875	740273125	5	true	1	true	1	true
38473	1055395703125	74798	2	true	0	false	4	true
38472	106571728515625	76339015625	19	true	0	false	0	false
38471	110441953125	721478984375	2	true	0	false	5	true
38470	125016591796875	6935584375	1	true	6	true	1	true
38468	109170029296875	6849959375	4	true	1	true	0	false
38466	9512759765625	68983328125	1	true	0	false	7	true
38464	1346171875	758956484375	6	true	0	false	0	false
38463	133777607421875	74254296875	5	true	0	false	1	true
38460	13418814453125	703511796875	2	true	0	false	8	true
38458	1505733984375	658650234375	3	true	1	true	0	false
38455	13176322265625	72260546875	1	true	0	false	1	true
38453	96782578125	669348828125	0	false	0	false	6	true
38449	119383857421875	579793515625	3	true	0	false	4	true
38448	1169523828125	5689756640625	4	true	0	false	6	true
38447	13981802734375	5998095703125	2	true	1	true	5	true
38445	151787626953125	57886890625	0	false	11	true	0	false
38444	139470068359375	5651573046875	3	true	0	false	11	true
38441	99429892578125	77619140625	7	true	0	false	0	false
38439	152987490234375	6005492578125	10	true	0	false	1	true
38438	1702300390625	5915718359375	1	true	0	false	0	false
38434	1344985546875	624085546875	4	true	0	false	2	true
38433	18680275390625	5835374609375	9	true	0	false	1	true
38430	1025126171875	5577167578125	0	false	0	false	7	true
38424	23011765625	577561171875	2	true	0	false	3	true
38423	1713283984375	79554.75	5	true	1	true	5	true
38421	466517109375	759541953125	6	true	0	false	1	true
38420	462662265625	760350859375	0	false	0	false	10	true
38415	88008828125	628010546875	2	true	0	false	0	false
38414	10207962890625	6192631640625	9	true	0	false	1	true
38413	3210432421875	4486155078125	5	true	0	false	4	true
38412	3233490625	46471171875	6	true	8	true	0	false
38410	837424609375	719818125	1	true	0	false	2	true
38409	326995078125	49213359375	2	true	0	false	3	true
38407	30450509765625	4479533203125	3	true	0	false	7	true
38404	4532637109375	4477665234375	5	true	0	false	1	true
38402	33371453125	4373970703125	8	true	1	true	0	false
38400	104277939453125	5906578125	1	true	0	false	11	true
38397	3041623828125	4292685546875	1	true	0	false	3	true
38394	664091259765625	6064266796875	1	true	0	false	8	true
38392	151398154296875	787816015625	3	true	0	false	2	true
38387	28013033203125	4123841015625	0	false	0	false	3	true
38386	289876328125	403307890625	1	true	0	false	8	true
38385	220791953125	46954546875	1	true	0	false	4	true
38384	2174094140625	4581114453125	0	false	0	false	6	true
38381	19956623046875	485665078125	3	true	0	false	0	false
38379	17701322265625	5231708203125	1	true	0	false	0	false
38378	1714221875	5454994140625	2	true	0	false	3	true
38376	17819826171875	4933742578125	9	true	0	false	1	true
38372	16841615234375	4798173828125	4	true	0	false	7	true
38369	63035927734375	5829240625	1	true	0	false	6	true
38368	519077490234375	5878881640625	6	true	2	true	0	false
38366	693590234375	5747145703125	1	true	0	false	12	true
38362	23713908203125	5403018359375	3	true	0	false	0	false
38360	190106171875	45454078125	6	true	0	false	8	true
38359	26366671875	5178988671875	1	true	0	false	5	true
38358	25727361328125	53402421875	4	true	0	false	1	true
38356	276830390625	5351001953125	2	true	0	false	2	true
38354	28371244140625	5039223046875	1	true	0	false	6	true
38352	26898361328125	56222296875	2	true	0	false	1	true
38348	4260247265625	4352904296875	3	true	0	false	1	true
38345	2834427734375	5500454296875	2	true	0	false	0	false
38344	3884595947265620	5300916015625	7	true	0	false	4	true
38343	490191552734375	5557228125	2	true	0	false	0	false
38342	630787353515625	53960921875	0	false	0	false	1	true
38338	1113239013671870	5641846875	3	true	0	false	5	true
38334	128697548828125	791452890625	0	false	0	false	7	true
38331	53018828125	6514973046875	0	false	0	false	6	true
38328	2751073046875	435903203125	2	true	0	false	4	true
38327	449568046875	4043691796875	3	true	0	false	0	false
38326	4849387890625	43253921875	7	true	0	false	1	true
38323	410205703125	4138834375	7	true	0	false	2	true
38322	39110	4051228125	3	true	0	false	1	true
38321	44620421875	370804609375	3	true	3	true	0	false
38320	4383469140625	3703562109375	4	true	2	true	0	false
38318	4641262109375	3900733984375	5	true	0	false	0	false
38316	366304375	445914140625	15	true	0	false	1	true
38314	27645150390625	4672604296875	1	true	0	false	1	true
38310	22436017578125	511131953125	2	true	0	false	2	true
38306	385474140625	4293758203125	6	true	0	false	0	false
38305	1232298046875	533708046875	1	true	4	true	0	false
38304	137218291015625	535873125	1	true	0	false	11	true
38301	12153583984375	5532105859375	1	true	0	false	5	true
38298	127882890625	4994267578125	2	true	0	false	0	false
38295	435961767578125	4958516796875	2	true	0	false	4	true
38294	555345849609375	5013178515625	8	true	0	false	0	false
38292	678866357421875	5112744921875	0	false	0	false	6	true
38289	42897763671875	714662890625	1	true	0	false	1	true
38288	53945712890625	691754296875	0	false	0	false	1	true
38287	445022705078125	74313265625	0	false	0	false	12	true
38286	387968017578125	7362734375	3	true	2	true	7	true
38283	3670738525390620	680065625	3	true	0	false	8	true
38282	306193505859375	681716171875	7	true	1	true	0	false
38278	49134423828125	757273046875	2	true	1	true	6	true
38275	20082064453125	5183837109375	4	true	0	false	2	true
38272	4832208984375	333901875	1	true	0	false	8	true
38270	263647119140625	6313719140625	6	true	1	true	2	true
38269	3727193359375	3319716015625	1	true	0	false	8	true
38268	3583199609375	339468828125	3	true	0	false	2	true
38267	3703641015625	3616833984375	1	true	0	false	2	true
38264	3890154296875	3783449609375	4	true	0	false	0	false
38260	1786572998046870	4988938671875	2	true	0	false	0	false
38259	484948828125	3061877734375	1	true	0	false	0	false
38258	4677531640625	32057873046875	1	true	0	false	5	true
38254	24871314453125	48761453125	2	true	0	false	3	true
38253	4168775390625	2752775390625	6	true	1	true	0	false
38252	431631953125	29126818359375	2	true	0	false	4	true
38250	44499515625	2955771875	1	true	0	false	4	true
38248	4490722265625	31590697265625	1	true	0	false	7	true
38246	4181401953125	250532265625	2	true	0	false	1	true
38244	416105546875	30121560546875	1	true	0	false	0	false
38243	39980453125	26907439453125	1	true	0	false	5	true
38242	3952035546875	29077552734375	7	true	0	false	2	true
38236	3529373046875	4260223046875	3	true	0	false	8	true
38234	32111634765625	32457197265625	0	false	0	false	6	true
38230	3973885546875	339515078125	1	true	0	false	3	true
38229	98690634765625	4980477734375	0	false	0	false	2	true
38228	811824755859375	4979948046875	0	false	1	true	2	true
38224	20099447265625	433487734375	1	true	0	false	5	true
38222	24780619140625	463874140625	12	true	0	false	0	false
38221	20412037109375	379623125	1	true	0	false	5	true
38220	1965567578125	3689278515625	1	true	0	false	5	true
38218	19118904296875	393074453125	0	false	0	false	5	true
38216	20430466796875	3465334765625	1	true	0	false	8	true
38215	16669537109375	3928787109375	2	true	0	false	0	false
38212	17971529296875	4254810546875	2	true	0	false	8	true
38210	15170185546875	3569721484375	0	false	0	false	10	true
38208	1.3258e+16	5936441796875	4	true	0	false	1	true
38205	31606380859375	3769871875	1	true	0	false	7	true
38204	3372765625	379766171875	6	true	0	false	1	true
38203	4498846484375	2417201171875	1	true	0	false	3	true
38198	85770361328125	5339300390625	0	false	0	false	5	true
38197	3082728515625	3552311328125	2	true	4	true	2	true
38196	3096548828125	340811171875	4	true	1	true	21	true
38193	26323884765625	3636815234375	3	true	0	false	4	true
38192	28792400390625	3767516015625	3	true	0	false	3	true
38189	1363398828125	40731453125	1	true	0	false	11	true
38188	144041845703125	393345390625	3	true	0	false	7	true
38187	152672529296875	417786484375	3	true	0	false	6	true
38186	12594625	4297355859375	3	true	0	false	0	false
38179	222739296875	32396935546875	6	true	0	false	0	false
38176	4649303125	778496796875	14	true	0	false	0	false
38174	3628576171875	4072008984375	7	true	0	false	0	false
38173	572316015625	784540390625	6	true	1	true	0	false
38172	45665693359375	78513484375	3	true	0	false	6	true
38169	4550089453125	19408892578125	0	false	0	false	9	true
38168	44299140625	1845098828125	7	true	0	false	3	true
38163	4913774609375	26184447265625	3	true	0	false	7	true
38162	4703012890625	26895470703125	2	true	0	false	2	true
38157	16184435546875	3321435546875	1	true	0	false	0	false
38156	182355625	31611283203125	0	false	0	false	7	true
38155	1879290234375	33496046875	2	true	0	false	2	true
38151	25408361328125	40850671875	5	true	1	true	11	true
38150	24181646484375	405618984375	2	true	0	false	8	true
38146	236678125	37665265625	1	true	0	false	3	true
38144	22226986328125	4020971875	2	true	0	false	3	true
38139	116392197265625	31311521484375	5	true	1	true	0	false
38138	126476865234375	3290454296875	1	true	0	false	31	true
38136	147979697265625	30192986328125	2	true	0	false	1	true
38130	821451953125	336824375	0	false	0	false	1	true
38127	267301611328125	439863359375	2	true	0	false	5	true
38126	28864033203125	4259281640625	2	true	0	false	4	true
38124	49386064453125	44752.5	5	true	1	true	1	true
38122	76076787109375	4492876953125	1	true	0	false	6	true
38121	9799626953125	3934824609375	0	false	0	false	8	true
38120	111922705078125	39421.5	0	false	0	false	5	true
38118	69388564453125	4194192578125	1	true	0	false	1	true
38114	80797744140625	4732280859375	2	true	0	false	7	true
38110	519433203125	4035084375	1	true	0	false	9	true
38107	969663671875	24080072265625	1	true	1	true	16	true
38106	12124388671875	241492421875	1	true	0	false	7	true
38104	11762927734375	2728183984375	3	true	0	false	1	true
38103	4476489453125	794136015625	14	true	0	false	1	true
38100	80570693359375	292058828125	8	true	0	false	0	false
38097	4113476953125	20468671875	1	true	0	false	3	true
38096	390446328125	20215798828125	1	true	0	false	0	false
38093	3120737109375	247026875	1	true	0	false	0	false
38091	35506828125	22509958984375	1	true	0	false	2	true
38090	3616023828125	24653384765625	1	true	1	true	7	true
38085	292572421875	3225685546875	2	true	0	false	1	true
38084	280687734375	292792265625	0	false	0	false	2	true
38082	25223615234375	27773146484375	1	true	0	false	6	true
38080	2554269921875	30129431640625	3	true	0	false	1	true
38077	22953798828125	27349009765625	1	true	0	false	4	true
38075	26064.75	23912080078125	0	false	0	false	9	true
38074	267225234375	2265616796875	2	true	0	false	3	true
38070	32102380859375	17129796875	0	false	0	false	5	true
38067	2753212890625	1613816796875	0	false	0	false	8	true
38066	29601515625	150406376953125	0	false	0	false	7	true
38063	1910279296875	369113359375	11	true	0	false	2	true
38062	6382081909179680	36121203125	0	false	0	false	4	true
38059	7002142578125	2865419921875	4	true	1	true	0	false
38058	5913158203125	29675478515625	0	false	0	false	5	true
38056	2880549072265620	3196828125	0	false	0	false	1	true
38053	16765818359375	21893525390625	0	false	0	false	5	true
38052	16234146484375	2080061328125	5	true	0	false	0	false
38051	15828015625	24357955078125	0	false	0	false	1	true
38050	1981006640625	2504847265625	4	true	0	false	0	false
38043	149440537109375	17621130859375	6	true	1	true	0	false
38042	1428659765625	154038720703125	0	false	8	true	1	true
38040	16442521484375	168266484375	2	true	0	false	8	true
38038	1260969921875	129476455078125	3	true	0	false	2	true
38035	375463125	17915826171875	1	true	0	false	2	true
38034	3996391796875	17552861328125	3	true	0	false	1	true
38030	1172846484375	1674062109375	5	true	0	false	0	false
38029	765932763671875	79879443359375	7	true	1	true	0	false
38028	89551884765625	9229666015625	16	true	0	false	5	true
38027	95701845703125	13175033203125	0	false	0	false	8	true
38026	104894931640625	148295087890625	5	true	1	true	0	false
38021	4645230078125	158902216796875	0	false	0	false	7	true
38020	462984296875	14968458984375	1	true	0	false	7	true
38019	47419546875	167497109375	1	true	0	false	5	true
38016	468350546875	1299782421875	1	true	0	false	6	true
38014	448390234375	13063517578125	3	true	0	false	0	false
38012	4970262109375	13761658203125	7	true	0	false	0	false
38010	4328394140625	14085626953125	0	false	0	false	2	true
38007	2314907421875	2081678125	0	false	0	false	4	true
38006	2290791796875	19626611328125	4	true	1	true	1	true
38003	2180236328125	17695734375	1	true	1	true	10	true
38001	25993205078125	13335373046875	0	false	0	false	10	true
38000	22693359375	147140029296875	0	false	0	false	13	true
37997	4644453125	94571171875	6	true	1	true	1	true
37996	453950625	80836455078125	3	true	0	false	15	true
37993	386644140625	972445703125	1	true	0	false	9	true
37992	403615546875	109256796875	2	true	0	false	0	false
37991	3409826171875	10554146484375	0	false	0	false	8	true
37990	36968.5	13793021484375	3	true	0	false	0	false
37985	29418296875	729659375	1	true	0	false	0	false
37984	26304236328125	753122265625	3	true	8	true	0	false
37977	2283111083984370	22932021484375	0	false	1	true	22	true
37976	1277995849609370	2358530859375	0	false	0	false	4	true
37975	261688037109375	1750516796875	6	true	0	false	0	false
37974	2688198974609370	158698212890625	8	true	0	false	0	false
37972	4883201171875	19324083984375	0	false	0	false	4	true
37966	30129755859375	113869990234375	7	true	0	false	1	true
37964	28627146484375	4296044921875	0	false	0	false	4	true
37962	1.75692e+16	123065859375	0	false	0	false	1	true
37961	16512478515625	9705974609375	0	false	0	false	8	true
37960	18284341796875	1025808203125	0	false	1	true	2	true
37958	194833125	774331884765625	0	false	0	false	12	true
37956	761096142578125	13420279296875	8	true	0	false	0	false
37955	1502848046875	115189873046875	2	true	1	true	7	true
37951	19994892578125	12444580078125	1	true	0	false	0	false
37949	1531596875	694254248046875	9	true	0	false	0	false
37948	17248783203125	6149109375	0	false	0	false	4	true
37945	403148515625	632258935546875	0	false	0	false	1	true
37944	381286875	49874384765625	0	false	0	false	6	true
37943	42414421875	4023196044921870	1	true	0	false	11	true
37942	4325278125	3758161376953120	0	false	0	false	9	true
37941	408951328125	3436628662109370	4	true	0	false	7	true
37934	303520078125	303017822265625	0	false	0	false	2	true
37927	496834609375	7297494140625	9	true	0	false	0	false
37926	48682.75	635047900390625	1	true	0	false	9	true
37922	4337354296875	4485641174316400	0	false	0	false	4	true
37920	1143852734375	8994291015625	0	false	0	false	6	true
37916	8613119140625	1401126708984370	4	true	1	true	0	false
37914	345074755859375	2023849365234370	0	false	7	true	0	false
37910	123569619140625	13694560546875	3	true	1	true	0	false
37909	184201416015625	386666748046875	4	true	1	true	0	false
37908	2627274169921870	2749344970703120	8	true	0	false	3	true
37906	4036817932128900	1393491455078120	10	true	0	false	0	false
37900	4859739453125	1.10893e+16	13	true	1	true	0	false
37898	463018671875	5235029296875	10	true	1	true	0	false
37896	16686875	2614085693359370	9	true	1	true	0	false
