# Supplementary material for: A Novel Liquid Biopsy Method Based on Specific Combinations of Vesicular Markers Allows Us to Discriminate Prostate Cancer from Hyperplasia
Source: Cells. 2024 Jul 31;13(15):1286. doi: 10.3390/cells13151286 (PMC11311686; doi:10.3390/cells13151286)
Supplement: Supplementary file 1 [file cells-13-01286-s001.zip › Dataset S1-Raw data CODI BiliGeCT Prostata/Raw data CODI BiliGeCT Prostata/140223_ErbB3_ALK_GE21-06__counting_scatter.xlsx]

## Sheet: 140223_ErbB3_ALK_GE21-06__count
counting parameters
radius (nm)	300
bin width (nm)	20
locs in bin threshold	1
active channels
channel name	channel reference	min	max
Channel 0	ch0	1	10000000
Channel 1	ch1	1	10000000
Channel 2	ch2	1	10000000
clusters are positive for a channel if their counts fall within min (inclusive) and max (exclusive) for that channel
	population phenotypes	number of clusters
triple positive	Channel 0, Channel 1, Channel 2	46
double positive	Channel 0, Channel 1	24
double positive	Channel 0, Channel 2	241
double positive	Channel 1, Channel 2	3
single positive	Channel 0	80
single positive	Channel 1	3
single positive	Channel 2	52
	total positive clusters	449
8 clusters were negative for every channel
all positive clusters are listed here
columns show counts and positivity for channels with thresholds switched on
to see the full data including negative clusters please export a csv from the counting histogram rather than the counting scatter plot
cluster id	centroid x (nm)	centroid y (nm)	count for Channel 0	positive for Channel 0	count for Channel 1	positive for Channel 1	count for Channel 2	positive for Channel 2
42594	32136021484375	67943390625	5	true	0	false	0	false
42593	3101637890625	688937421875	5	true	0	false	3	true
42591	3058709375	675984609375	8	true	0	false	3	true
42589	29464423828125	682484609375	3	true	0	false	4	true
42588	3370080859375	687357578125	12	true	1	true	3	true
42587	3412818359375	684517578125	7	true	0	false	1	true
42584	3313066796875	707906796875	7	true	0	false	5	true
42583	3309015625	696874921875	11	true	0	false	1	true
42579	3190043359375	69964734375	6	true	2	true	1	true
42576	31648810546875	732739453125	4	true	0	false	26	true
42575	3135255078125	727314921875	9	true	0	false	3	true
42574	3613062109375	70526640625	4	true	0	false	1	true
42573	3438180859375	700941328125	7	true	0	false	7	true
42572	3618826953125	6922559375	8	true	0	false	6	true
42570	33345.75	733451328125	1	true	0	false	40	true
42569	32530224609375	726323984375	1	true	0	false	18	true
42566	357367890625	64518828125	4	true	0	false	8	true
42565	353733515625	643093359375	4	true	1	true	11	true
42562	2763526953125	7305834375	9	true	1	true	1	true
42561	2778275390625	716721171875	10	true	0	false	3	true
42559	347350859375	71538515625	8	true	0	false	3	true
42556	3735926953125	667035703125	11	true	2	true	4	true
42555	3607190234375	674473828125	8	true	0	false	3	true
42554	29631115234375	714039921875	1	true	0	false	8	true
42553	29716666015625	7023234375	7	true	0	false	4	true
42552	2467611328125	724591875	8	true	0	false	2	true
42549	31254197265625	716022109375	5	true	0	false	2	true
42545	35484046875	664483515625	7	true	0	false	1	true
42535	24354302734375	74033796875	4	true	0	false	3	true
42534	29677021484375	7462821875	23	true	0	false	5	true
42533	29636732421875	740650234375	5	true	1	true	17	true
42532	2700001171875	6606553125	2	true	0	false	6	true
42531	28722513671875	663417734375	7	true	0	false	5	true
42529	2605177734375	672165859375	7	true	0	false	5	true
42526	26882072265625	789442265625	1	true	1	true	2	true
42525	26321333984375	7709015625	4	true	0	false	6	true
42522	2675701171875	753859765625	4	true	0	false	4	true
42520	26821197265625	6919128125	1	true	0	false	1	true
42518	287876484375	7714515625	7	true	0	false	3	true
42514	32566546875	6464726953125	4	true	0	false	0	false
42512	362108828125	724854296875	9	true	0	false	1	true
42511	3765823046875	72235609375	5	true	0	false	34	true
42501	3877058984375	702670546875	8	true	1	true	1	true
42500	4219546484375	69052921875	7	true	0	false	6	true
42499	4123771875	699031640625	9	true	0	false	2	true
42498	4100139453125	675060625	7	true	0	false	2	true
42497	42773	674733984375	5	true	0	false	3	true
42494	4288762890625	63794875	10	true	0	false	2	true
42493	3991516015625	644947265625	3	true	0	false	2	true
42489	367760625	6269123828125	8	true	0	false	2	true
42486	3914855859375	666573984375	6	true	0	false	4	true
42485	3881156640625	67798578125	9	true	0	false	6	true
42481	38836921875	61926640625	6	true	0	false	4	true
42480	23958177734375	65415.5	2	true	12	true	0	false
42479	25074	6373041015625	2	true	1	true	1	true
42478	240047578125	63007640625	7	true	2	true	0	false
42473	3385434375	634505703125	5	true	0	false	3	true
42472	21160982421875	6732078125	8	true	0	false	2	true
42471	19212509765625	67056453125	6	true	0	false	3	true
42469	2240958984375	674000625	6	true	0	false	6	true
42467	21391361328125	6513341015625	6	true	0	false	0	false
42464	3754115625	581818125	1	true	0	false	10	true
42463	37586703125	601256953125	5	true	0	false	6	true
42460	345685546875	767597421875	1	true	0	false	3	true
42459	3372665234375	781373203125	14	true	0	false	1	true
42458	36639	769229921875	2	true	0	false	2	true
42455	3239591015625	756080625	5	true	0	false	4	true
42453	31271634765625	772286171875	14	true	1	true	4	true
42452	3786413671875	754950234375	5	true	0	false	0	false
42449	331910078125	79282984375	7	true	0	false	2	true
42447	3580232421875	744567109375	4	true	0	false	2	true
42444	467319140625	626261484375	6	true	0	false	1	true
42443	4665511328125	6451187890625	3	true	1	true	5	true
42441	452992734375	605163515625	6	true	0	false	1	true
42439	483876328125	6314008984375	8	true	0	false	13	true
42437	4661622265625	59032015625	6	true	0	false	2	true
42435	418197734375	71552671875	1	true	0	false	6	true
42433	49021765625	654819140625	6	true	1	true	1	true
42432	4864356640625	618891015625	8	true	1	true	3	true
42431	4792144140625	60917796875	5	true	0	false	3	true
42429	4446684375	61937734375	9	true	0	false	0	false
42426	2103295703125	743808671875	4	true	0	false	8	true
42425	2038386328125	758280234375	11	true	1	true	2	true
42421	22760466796875	74894453125	7	true	0	false	7	true
42418	19932548828125	7749921875	1	true	0	false	12	true
42417	188041796875	780239453125	3	true	0	false	10	true
42414	21337369140625	71413984375	1	true	0	false	2	true
42412	18705115234375	64528875	8	true	0	false	0	false
42411	1881179296875	627641875	6	true	0	false	3	true
42406	1624646875	738671484375	1	true	0	false	1	true
42405	18159484375	75082921875	8	true	0	false	1	true
42404	165779453125	6406355859375	2	true	0	false	9	true
42401	1706018359375	770984765625	3	true	0	false	5	true
42397	1406165234375	732761171875	7	true	1	true	7	true
42396	21927302734375	774873984375	2	true	0	false	8	true
42395	214665859375	784114375	7	true	1	true	10	true
42393	233612890625	771679765625	5	true	0	false	4	true
42391	24548203125	77872671875	5	true	0	false	5	true
42387	23196236328125	71671296875	8	true	0	false	2	true
42383	16960921875	702475234375	9	true	0	false	3	true
42382	1957514453125	696722890625	6	true	0	false	3	true
42381	17967345703125	717988125	5	true	0	false	2	true
42379	31507689453125	78902515625	2	true	1	true	3	true
42376	4359505078125	697060546875	6	true	0	false	2	true
42372	42072046875	5994652734375	1	true	0	false	5	true
42369	32463076171875	6153416796875	3	true	0	false	1	true
42368	450609609375	56184328125	10	true	1	true	2	true
42367	447331015625	5727018359375	9	true	0	false	1	true
42366	4222127734375	5480103125	18	true	0	false	1	true
42365	423451171875	5317653515625	6	true	0	false	2	true
42361	4680191015625	5494563671875	4	true	1	true	2	true
42359	478289453125	5693996484375	5	true	0	false	1	true
42358	458223515625	535454765625	10	true	0	false	0	false
42357	44443625	5290254296875	5	true	0	false	3	true
42352	4023074609375	5895637109375	6	true	0	false	0	false
42349	13752302734375	701023828125	2	true	1	true	3	true
42348	4369953515625	714768203125	4	true	1	true	5	true
42347	45111609375	698803203125	3	true	0	false	2	true
42344	404927578125	72877453125	4	true	0	false	3	true
42341	3476863671875	6081851953125	6	true	0	false	1	true
42340	378117578125	550589296875	2	true	0	false	3	true
42339	3963238671875	5510800390625	4	true	0	false	2	true
42338	389014296875	5667503125	7	true	0	false	0	false
42337	3761948828125	564089609375	3	true	0	false	6	true
42336	3810740234375	5347741796875	2	true	0	false	5	true
42331	12500115234375	72764015625	2	true	0	false	2	true
42328	82483642578125	74667421875	1	true	0	false	5	true
42327	103306943359375	751907109375	8	true	2	true	0	false
42324	3552924609375	5599766015625	8	true	0	false	1	true
42323	332510625	568968046875	4	true	0	false	6	true
42319	230573984375	700198046875	3	true	0	false	1	true
42317	122971796875	753379375	3	true	0	false	4	true
42315	4153453515625	582455546875	6	true	0	false	0	false
42314	537912109375	751148828125	4	true	0	false	9	true
42313	537075439453125	762162421875	10	true	0	false	0	false
42312	7209005859375	762349921875	2	true	0	false	3	true
42310	29642111328125	6389222265625	5	true	0	false	3	true
42309	2935365625	6264740625	8	true	0	false	2	true
42307	661271435546875	7351071875	2	true	0	false	7	true
42305	27669224609375	62116640625	5	true	0	false	3	true
42302	26090771484375	6230029296875	6	true	0	false	0	false
42296	4358579296875	742857578125	1	true	0	false	9	true
42295	401006328125	76194484375	4	true	0	false	2	true
42290	1235078125	785434921875	15	true	0	false	0	false
42289	11419412109375	788630078125	1	true	0	false	8	true
42288	14209681640625	776008515625	1	true	0	false	6	true
42284	46174.5	737602421875	5	true	1	true	1	true
42281	416755625	56462625	5	true	0	false	3	true
42278	45574453125	51534.5	7	true	0	false	1	true
42277	47478421875	5127296484375	9	true	0	false	4	true
42275	4423980859375	4908362109375	4	true	0	false	0	false
42271	4885980859375	4936194921875	8	true	0	false	7	true
42270	4695260546875	46249046875	2	true	0	false	21	true
42269	4796427734375	4649322265625	6	true	0	false	3	true
42268	488418515625	451071328125	13	true	0	false	0	false
42265	4791767578125	447900625	4	true	0	false	6	true
42264	4462527734375	4295021875	4	true	1	true	0	false
42263	438151796875	4154603125	0	false	0	false	18	true
42260	425790625	4454548828125	5	true	0	false	0	false
42258	456308359375	4941175390625	7	true	15	true	3	true
42252	21046830078125	6232310546875	4	true	0	false	0	false
42251	22288892578125	60805921875	3	true	1	true	0	false
42248	2100244921875	574702421875	5	true	0	false	1	true
42247	20223521484375	5953955859375	8	true	0	false	0	false
42246	25227015625	5722573828125	1	true	0	false	7	true
42245	24409140625	558058359375	11	true	0	false	6	true
42244	21797830078125	55904828125	4	true	0	false	19	true
42242	199306328125	5591914453125	3	true	0	false	0	false
42238	21057759765625	53293125	8	true	0	false	1	true
42234	4065080859375	4780289453125	1	true	0	false	6	true
42233	4187319140625	4748193359375	9	true	0	false	4	true
42229	405652890625	467966796875	6	true	1	true	4	true
42227	3964524609375	51069171875	5	true	0	false	0	false
42225	3904291796875	480291484375	0	false	0	false	3	true
42222	4219455078125	5067483203125	4	true	1	true	7	true
42220	32530580078125	5400401953125	3	true	0	false	1	true
42219	3505051171875	537659296875	2	true	0	false	0	false
42215	4656785546875	672988984375	4	true	0	false	5	true
42214	3886482421875	785816640625	0	false	0	false	6	true
42211	155602958984375	68613921875	3	true	0	false	6	true
42209	4868751171875	710233203125	5	true	0	false	3	true
42208	97940791015625	687378046875	6	true	0	false	2	true
42207	1134389453125	68559828125	4	true	0	false	4	true
42206	8302669921875	684383515625	3	true	0	false	8	true
42205	700378955078125	678633515625	6	true	0	false	0	false
42204	105415712890625	705975078125	6	true	1	true	0	false
42200	336466796875	462056328125	0	false	0	false	9	true
42199	3315594921875	46165484375	3	true	0	false	10	true
42197	13011908203125	6760053125	4	true	0	false	0	false
42195	107802744140625	6545841015625	1	true	0	false	6	true
42193	34658796875	467724609375	2	true	13	true	2	true
42192	89751494140625	70681671875	5	true	0	false	0	false
42190	3745442578125	473470859375	6	true	0	false	2	true
42189	3681280859375	48318390625	2	true	0	false	8	true
42186	11883021484375	61885140625	3	true	0	false	1	true
42185	131177978515625	6284696484375	3	true	0	false	6	true
42184	104712763671875	6269320703125	2	true	0	false	9	true
42182	74046845703125	65927796875	4	true	0	false	7	true
42181	60341201171875	66225703125	2	true	0	false	7	true
42175	13678177734375	607215078125	3	true	0	false	3	true
42173	182806484375	5538878515625	7	true	0	false	0	false
42169	112906875	5966502734375	1	true	0	false	4	true
42168	128728056640625	643201640625	2	true	0	false	11	true
42164	715451025390625	587625234375	2	true	0	false	0	false
42163	674842138671875	6207354296875	1	true	0	false	1	true
42160	3625469921875	4435623828125	3	true	0	false	7	true
42158	1658786328125	61140	3	true	0	false	1	true
42155	2953039453125	5982679296875	2	true	0	false	0	false
42154	46063310546875	652498359375	4	true	0	false	4	true
42153	468863037109375	66990515625	6	true	1	true	1	true
42147	2299123828125	5852548828125	6	true	0	false	1	true
42145	29862134765625	562658046875	5	true	1	true	2	true
42144	17088748046875	570898203125	3	true	0	false	3	true
42143	147638212890625	5708461328125	7	true	1	true	1	true
42140	110334462890625	55793328125	5	true	0	false	1	true
42139	133759482421875	55433703125	2	true	0	false	1	true
42137	135696376953125	5784969921875	0	false	0	false	8	true
42134	39911	4220024609375	6	true	0	false	5	true
42133	384285546875	4392458203125	2	true	0	false	3	true
42131	3980003515625	40928234375	5	true	0	false	1	true
42129	431073828125	3829405859375	5	true	0	false	14	true
42128	3911666796875	45456875	3	true	0	false	5	true
42125	390702265625	355415390625	2	true	0	false	11	true
42123	158681142578125	6645190625	3	true	0	false	2	true
42122	3738983984375	4234666796875	5	true	0	false	0	false
42121	3640725390625	4094054296875	1	true	0	false	0	false
42119	3771103125	392799375	2	true	0	false	9	true
42114	1.58987e+16	6571740625	2	true	0	false	0	false
42113	239055126953125	6395358984375	5	true	0	false	0	false
42110	4632798046875	397941484375	5	true	0	false	1	true
42109	4849226171875	4152526953125	6	true	0	false	3	true
42106	150813876953125	5199742578125	6	true	0	false	4	true
42105	157012841796875	5163398828125	2	true	0	false	8	true
42104	1581894921875	5368009375	0	false	0	false	10	true
42103	173204453125	528278984375	10	true	1	true	0	false
42098	43148720703125	68825390625	2	true	1	true	6	true
42096	2461978759765620	685253125	3	true	1	true	3	true
42094	3209995361328120	770468828125	0	false	0	false	3	true
42091	27256462890625	5687605859375	2	true	0	false	0	false
42089	3452546875	40267640625	1	true	10	true	0	false
42087	4922546484375	690651640625	9	true	1	true	3	true
42086	4620395703125	3307721875	1	true	0	false	1	true
42085	4464176171875	31753779296875	4	true	0	false	0	false
42084	4505233203125	35470984375	2	true	0	false	3	true
42083	4371484375	3604381640625	1	true	0	false	7	true
42080	4612037109375	3708267578125	1	true	0	false	6	true
42077	4273068359375	33104109375	1	true	9	true	0	false
42071	21339208984375	5142223046875	1	true	0	false	0	false
42069	469305419921875	72256578125	4	true	0	false	0	false
42068	30191291015625	5143562890625	1	true	0	false	2	true
42067	2757155859375	510671484375	13	true	1	true	5	true
42065	8349814453125	7587421875	2	true	0	false	3	true
42064	28703056640625	48996765625	4	true	0	false	0	false
42059	2806988037109370	6101076953125	0	false	1	true	0	false
42058	4013382421875	30864	1	true	0	false	6	true
42056	175256875	4985090625	3	true	0	false	1	true
42055	155230078125	4717201171875	6	true	1	true	1	true
42052	28526052734375	421821015625	4	true	0	false	3	true
42051	3031584375	4339923828125	2	true	0	false	5	true
42049	29673111328125	4563884375	5	true	0	false	4	true
42046	4900342578125	3571078515625	5	true	0	false	0	false
42043	4345901171875	77039515625	2	true	0	false	4	true
42041	82822880859375	782709765625	2	true	0	false	2	true
42040	785411962890625	5213163671875	1	true	0	false	0	false
42039	8741021484375	5024316015625	1	true	0	false	5	true
42037	8192279296875	48032	1	true	0	false	8	true
42036	125030859375	5219940234375	7	true	0	false	1	true
42035	107909658203125	51442609375	8	true	0	false	0	false
42030	799284228515625	55247765625	1	true	2	true	0	false
42028	4323916015625	2550577734375	0	false	0	false	1	true
42027	447198984375	237829453125	5	true	0	false	1	true
42024	540081591796875	565239375	0	false	0	false	11	true
42023	388972412109375	582797421875	2	true	0	false	22	true
42021	4360421875	27110458984375	0	false	0	false	3	true
42019	4430392578125	2238123046875	3	true	19	true	0	false
42014	2246572265625	7345378125	6	true	1	true	2	true
42011	1.12582e+16	71383734375	2	true	0	false	1	true
42009	45301796875	206416171875	5	true	0	false	1	true
42008	13424794921875	492215390625	2	true	0	false	5	true
42007	1215386328125	471406640625	5	true	2	true	1	true
42003	45291125	1916765234375	3	true	0	false	1	true
42002	609500439453125	5066312890625	1	true	6	true	1	true
42001	454370263671875	519841171875	1	true	0	false	6	true
41999	362167529296875	5363511328125	2	true	0	false	10	true
41995	4116223046875	2057018359375	9	true	1	true	1	true
41994	31477173828125	3740841796875	3	true	4	true	11	true
41993	3056676171875	377388515625	4	true	0	false	0	false
41992	31205681640625	35354609375	2	true	0	false	3	true
41991	3256407421875	3357387890625	7	true	0	false	0	false
41988	2926798046875	3631654296875	0	false	0	false	7	true
41986	326689453125	389127578125	1	true	0	false	0	false
41984	2637271484375	4542146875	5	true	0	false	0	false
41983	27151396484375	4385182421875	3	true	0	false	3	true
41982	238216171875	4431835546875	5	true	0	false	2	true
41981	25031693359375	42659484375	2	true	0	false	2	true
41979	2996623046875	30574279296875	9	true	0	false	1	true
41976	253698984375	405310078125	4	true	0	false	3	true
41975	25395462890625	36887359375	9	true	0	false	0	false
41974	24464490234375	333251328125	1	true	0	false	5	true
41973	25226173828125	328479140625	3	true	0	false	8	true
41969	2388576171875	3845305859375	1	true	1	true	1	true
41967	2683315625	340101015625	2	true	0	false	3	true
41963	235541796875	341658671875	1	true	0	false	6	true
41962	177032578125	4588471875	3	true	0	false	1	true
41961	19117310546875	4703753125	2	true	0	false	1	true
41959	22703390625	3287081640625	2	true	14	true	0	false
41958	1629261328125	4373569140625	3	true	0	false	0	false
41952	21380525390625	26356486328125	1	true	0	false	0	false
41951	22221859375	28230833984375	5	true	0	false	0	false
41950	1597759765625	333057109375	0	false	1	true	8	true
41949	147949951171875	3627771484375	1	true	0	false	2	true
41947	22064263671875	2968181640625	1	true	0	false	7	true
41944	19206060546875	34750375	0	false	0	false	1	true
41942	48468234375	2406249609375	5	true	0	false	0	false
41941	4654901953125	24687431640625	7	true	0	false	1	true
41940	2060141796875	3014711328125	0	false	0	false	11	true
41939	1991066796875	291068359375	5	true	1	true	3	true
41933	2778991015625	31055361328125	1	true	0	false	0	false
41931	47539203125	26942560546875	2	true	0	false	8	true
41927	3162352734375	406563359375	1	true	0	false	2	true
41923	27181279296875	400036015625	1	true	0	false	4	true
41921	21291396484375	474682421875	0	false	0	false	5	true
41918	1.15228e+16	5319549609375	4	true	0	false	1	true
41917	7425386962890620	5502869921875	4	true	0	false	4	true
41916	18141796875	50894984375	0	false	0	false	5	true
41915	3137306640625	4910834375	4	true	0	false	4	true
41913	374450830078125	4672193359375	1	true	0	false	3	true
41907	29234044921875	4001445703125	0	false	0	false	1	true
41903	35113140625	3710074609375	2	true	0	false	1	true
41901	20482125	3888077734375	2	true	0	false	7	true
41900	1228534765625	39228921875	5	true	1	true	1	true
41899	136122060546875	3875753515625	1	true	0	false	5	true
41896	2080058984375	44081828125	1	true	0	false	0	false
41894	6493484375	447665703125	2	true	1	true	0	false
41893	76607392578125	420603359375	1	true	0	false	2	true
41888	3323177734375	306381796875	6	true	0	false	0	false
41887	3539972265625	2857969921875	2	true	0	false	0	false
41885	3207621875	274316953125	1	true	0	false	13	true
41883	25130478515625	474019609375	1	true	0	false	3	true
41879	4032378125	1885847265625	2	true	0	false	1	true
41878	23944720703125	26393162109375	5	true	0	false	0	false
41877	2531888671875	278778515625	4	true	0	false	7	true
41875	26643974609375	25701048828125	1	true	0	false	0	false
41874	24478091796875	22917048828125	0	false	0	false	7	true
41869	476632890625	2029676953125	6	true	0	false	0	false
41868	18140990234375	2237441796875	1	true	0	false	7	true
41867	18181912109375	20896630859375	0	false	0	false	5	true
41862	2033162109375	192379375	0	false	0	false	6	true
41855	22309037109375	20646576171875	0	false	0	false	8	true
41854	376355859375	22534982421875	3	true	0	false	0	false
41853	3834442578125	261477109375	1	true	0	false	0	false
41852	26768193359375	19689171875	2	true	0	false	0	false
41851	288780546875	2177300390625	9	true	0	false	3	true
41849	178466875	19087962890625	6	true	0	false	0	false
41845	21500412109375	1735214453125	3	true	0	false	7	true
41844	30202271484375	24770203125	0	false	0	false	7	true
41842	11482326171875	25060408203125	2	true	0	false	5	true
41841	123747724609375	23382171875	1	true	0	false	7	true
41840	156851337890625	2770944921875	1	true	0	false	2	true
41839	1229716796875	27408142578125	0	false	0	false	4	true
41837	15325923828125	2299120703125	0	false	1	true	3	true
41835	1049991015625	2305657421875	4	true	0	false	0	false
41834	2406168359375	15653666015625	1	true	1	true	9	true
41827	219704296875	22625865234375	0	false	4	true	0	false
41825	145404091796875	21095150390625	3	true	0	false	0	false
41820	4874001953125	3061999609375	2	true	0	false	0	false
41817	343690390625	20802578125	1	true	0	false	0	false
41816	85962607421875	3830951953125	3	true	0	false	3	true
41814	28266576171875	1700009375	3	true	0	false	1	true
41811	26369552734375	134476474609375	1	true	0	false	0	false
41810	1.42365e+16	2365536328125	0	false	0	false	11	true
41809	461962890625	22113.25	2	true	0	false	4	true
41808	2673610107421870	193130234375	0	false	0	false	6	true
41807	3899680419921870	2037880078125	1	true	0	false	10	true
41804	2719048828125	380486796875	3	true	1	true	0	false
41803	2591356689453120	3614913671875	0	false	0	false	7	true
41801	6063603515625	208549453125	3	true	0	false	4	true
41800	288212646484375	27209419921875	5	true	0	false	0	false
41799	434533740234375	27282056640625	1	true	0	false	10	true
41798	595802392578125	25821435546875	0	false	1	true	13	true
41796	826756640625	2503028515625	0	false	0	false	8	true
41794	6495696411132810	4039859765625	1	true	0	false	1	true
41787	531343505859375	3937141015625	0	false	0	false	2	true
41779	110225908203125	20919912109375	0	false	0	false	4	true
41778	36374828125	156161162109375	0	false	0	false	2	true
41777	3898889453125	1649761328125	1	true	0	false	0	false
41774	513513330078125	132110107421875	0	false	0	false	5	true
41773	71739970703125	131902490234375	4	true	1	true	0	false
41772	343508984375	132235732421875	2	true	0	false	9	true
41771	1.71946e+16	1354643359375	0	false	0	false	5	true
41768	91446513671875	16623201171875	0	false	0	false	7	true
41767	859796875	1799616796875	1	true	0	false	10	true
41766	2102826171875	15551791015625	8	true	0	false	2	true
41763	100850654296875	1859744140625	8	true	0	false	0	false
41761	11023240234375	18923873046875	0	false	0	false	7	true
41760	4604951171875	1510129296875	0	false	0	false	2	true
41757	788604541015625	153148291015625	0	false	0	false	10	true
41753	6106205078125	174270703125	1	true	0	false	1	true
41750	66020888671875	29936146484375	1	true	1	true	0	false
41749	6177.75	28343259765625	0	false	0	false	4	true
41748	105516533203125	338068203125	12	true	0	false	0	false
41747	109170546875	31760169921875	1	true	7	true	1	true
41746	5761380859375	3177759375	0	false	0	false	2	true
41737	1.68576e+16	3204687109375	3	true	0	false	1	true
41735	833479296875	212707109375	9	true	1	true	0	false
41734	32370310546875	153997939453125	0	false	0	false	7	true
41733	3171369140625	170327890625	2	true	0	false	10	true
41730	32343455078125	106688955078125	3	true	0	false	9	true
41729	3391733203125	100212060546875	0	false	0	false	6	true
41727	30575208984375	103352275390625	0	false	0	false	5	true
41721	13894248046875	79189234375	2	true	0	false	5	true
41720	4057332421875	1271200390625	12	true	0	false	0	false
41719	401289453125	118710849609375	8	true	1	true	0	false
41718	4207107421875	125449443359375	0	false	0	false	7	true
41716	431730078125	1605927734375	0	false	0	false	4	true
41712	1886834375	7881455078125	1	true	0	false	0	false
41711	2086030859375	86499931640625	2	true	0	false	0	false
41709	161540478515625	943317578125	1	true	0	false	1	true
41703	3543841015625	90652431640625	4	true	1	true	12	true
41702	247555078125	96063505859375	5	true	0	false	0	false
41701	45982626953125	105102880859375	0	false	0	false	1	true
41697	1304850390625	1073573046875	0	false	0	false	3	true
41693	3.07855e+16	108199033203125	0	false	0	false	4	true
41691	4673210546875	1542709375	1	true	0	false	0	false
41688	24987849609375	3959391357421870	0	false	1	true	0	false
41685	4559817578125	792782109375	13	true	0	false	0	false
41684	88208916015625	10537796875	0	false	0	false	9	true
41682	9096650390625	5106931640625	0	false	0	false	5	true
41681	107802265625	63769951171875	2	true	0	false	0	false
41679	92292763671875	791608154296875	4	true	1	true	0	false
41675	584076171875	585294921875	1	true	0	false	0	false
41673	286592265625	8282201171875	8	true	0	false	4	true
41668	4948924609375	142267060546875	0	false	0	false	5	true
41667	4850944140625	125255458984375	4	true	1	true	1	true
41663	12170685546875	478043505859375	0	false	0	false	8	true
41662	3366998046875	393171240234375	5	true	1	true	0	false
41661	344666015625	53087724609375	2	true	0	false	5	true
41659	3360450390625	756833642578125	0	false	0	false	20	true
41655	46711875	85966904296875	4	true	1	true	0	false
41653	426970390625	440669970703125	4	true	1	true	0	false
41651	52711796875	2302759033203120	4	true	0	false	0	false
41650	314544140625	492676171875	1	true	0	false	2	true
41647	28356796875	493843359375	0	false	0	false	4	true
41645	36381828125	677073974609375	0	false	0	false	25	true
41644	38364.75	9451347045898430	10	true	0	false	0	false
41643	3857261328125	5758678588867180	3	true	1	true	0	false
41641	17446798828125	3385579833984370	4	true	1	true	0	false
41637	16397501953125	3.50591e+16	11	true	0	false	0	false
41635	18879318359375	54522021484375	12	true	0	false	0	false
