# Supplementary material for: A Novel Liquid Biopsy Method Based on Specific Combinations of Vesicular Markers Allows Us to Discriminate Prostate Cancer from Hyperplasia
Source: Cells. 2024 Jul 31;13(15):1286. doi: 10.3390/cells13151286 (PMC11311686; doi:10.3390/cells13151286)
Supplement: Supplementary file 1 [file cells-13-01286-s001.zip › Dataset S1-Raw data CODI BiliGeCT Prostata/Raw data CODI BiliGeCT Prostata/140223_ErbB3_ALK_IIexp_PR20-11-1__counting_scatter.xlsx]

## Sheet: 140223_ErbB3_ALK_IIexp_PR20-11-
counting parameters
radius (nm)	300
bin width (nm)	20
locs in bin threshold	1
active channels
channel name	channel reference	min	max
Channel 0	ch0	1	10000000
Channel 1	ch1	1	10000000
Channel 2	ch2	1	10000000
clusters are positive for a channel if their counts fall within min (inclusive) and max (exclusive) for that channel
	population phenotypes	number of clusters
triple positive	Channel 0, Channel 1, Channel 2	4
double positive	Channel 0, Channel 1	6
double positive	Channel 0, Channel 2	46
double positive	Channel 1, Channel 2	1
single positive	Channel 0	104
single positive	Channel 1	3
single positive	Channel 2	31
	total positive clusters	195
23 clusters were negative for every channel
all positive clusters are listed here
columns show counts and positivity for channels with thresholds switched on
to see the full data including negative clusters please export a csv from the counting histogram rather than the counting scatter plot
cluster id	centroid x (nm)	centroid y (nm)	count for Channel 0	positive for Channel 0	count for Channel 1	positive for Channel 1	count for Channel 2	positive for Channel 2
13736	427829443359375	6158471484375	0	false	0	false	11	true
13735	5534630859375	6299810546875	2	true	0	false	0	false
13734	98837353515625	61265390625	1	true	0	false	4	true
13731	1.44392e+16	626217890625	4	true	0	false	0	false
13727	10773103515625	5849098828125	4	true	0	false	1	true
13726	42068291015625	453629609375	8	true	0	false	0	false
13725	447953515625	44150234375	0	false	0	false	6	true
13724	22700146484375	5427306640625	1	true	0	false	7	true
13723	2936303466796870	5354203125	4	true	0	false	0	false
13721	130487919921875	6072682421875	7	true	0	false	0	false
13719	7915784912109370	49589515625	13	true	0	false	4	true
13717	47761435546875	4223612890625	0	false	0	false	9	true
13716	266108984375	462197421875	10	true	0	false	7	true
13714	20391849609375	647424375	9	true	0	false	0	false
13713	1999803125	662793515625	11	true	0	false	0	false
13712	97051044921875	558648984375	1	true	0	false	6	true
13711	743761669921875	56664390625	6	true	0	false	0	false
13710	2744209716796870	691411953125	0	false	0	false	10	true
13709	275304638671875	70742	0	false	0	false	14	true
13707	135306337890625	67447578125	4	true	0	false	0	false
13704	324660693359375	5626225390625	1	true	0	false	0	false
13702	2416724365234370	7448621875	0	false	0	false	16	true
13701	1900803955078120	73562890625	1	true	0	false	11	true
13699	161691875	59972984375	1	true	0	false	2	true
13698	239084765625	774624296875	0	false	0	false	21	true
13697	286606884765625	772064140625	7	true	1	true	1	true
13695	4840465393066400	71972625	2	true	0	false	6	true
13694	18211583984375	6387931640625	1	true	0	false	10	true
13692	1608226171875	6514902734375	1	true	0	false	3	true
13687	21408642578125	783761328125	7	true	0	false	0	false
13684	700942333984375	6931996875	1	true	0	false	7	true
13676	4608302734375	7147434375	6	true	0	false	3	true
13674	21636087890625	703358984375	5	true	0	false	0	false
13668	251256875	6395797265625	1	true	0	false	0	false
13665	24015955078125	701165078125	10	true	0	false	0	false
13663	1.00709e+16	59066453125	1	true	0	false	0	false
13662	116451953125	5538158203125	2	true	0	false	10	true
13661	112939521484375	5234945703125	1	true	0	false	0	false
13659	25988998046875	6107826171875	9	true	0	false	0	false
13656	8820659790039060	665047109375	2	true	0	false	1	true
13651	622541796875	5874701953125	8	true	0	false	1	true
13650	1423773046875	439180078125	4	true	0	false	0	false
13649	14772533203125	441463046875	8	true	0	false	0	false
13647	160047900390625	4408787109375	7	true	1	true	0	false
13645	17214818359375	461196796875	1	true	0	false	0	false
13640	2241635546875	445790078125	1	true	0	false	6	true
13639	23604595703125	445550859375	0	false	0	false	13	true
13637	2629149609375	442779140625	2	true	0	false	2	true
13635	19986291015625	606670234375	5	true	0	false	0	false
13634	2019589453125	4331257421875	5	true	0	false	0	false
13630	748053369140625	2227598828125	1	true	0	false	1	true
13629	641590283203125	25395357421875	5	true	0	false	1	true
13628	25504923828125	5826587890625	6	true	0	false	0	false
13627	23114171875	5995733203125	2	true	0	false	0	false
13626	1378978125	30913994140625	0	false	0	false	3	true
13625	126586533203125	312399375	4	true	0	false	8	true
13624	16765279296875	3044821484375	4	true	0	false	5	true
13623	17128359375	31568162109375	9	true	0	false	0	false
13622	244974921875	5667733203125	8	true	0	false	0	false
13619	23195228515625	4218960546875	0	false	0	false	7	true
13618	1761216796875	1903227734375	6	true	0	false	0	false
13617	1677202734375	18619822265625	0	false	0	false	7	true
13616	19832529296875	501514140625	0	false	4	true	0	false
13615	188213671875	49191375	5	true	0	false	1	true
13614	253389697265625	28015208984375	1	true	0	false	6	true
13613	1.83228e+16	31149486328125	0	false	0	false	1	true
13612	11508052734375	3422145703125	8	true	0	false	0	false
13611	91204736328125	29537421875	1	true	0	false	0	false
13609	1485344921875	28659068359375	5	true	0	false	6	true
13603	19891314453125	2899678515625	0	false	0	false	10	true
13601	123865869140625	22195173828125	8	true	0	false	2	true
13599	1065433203125	28091318359375	7	true	0	false	7	true
13598	109232841796875	20258578125	5	true	0	false	0	false
13597	12437115234375	19812140625	10	true	0	false	0	false
13591	17026892578125	2475444921875	4	true	0	false	0	false
13590	1657993359375	49690703125	0	false	0	false	1	true
13589	145571298828125	5147233203125	7	true	0	false	0	false
13581	1240328125	5012393359375	2	true	0	false	2	true
13580	121784833984375	709238984375	2	true	0	false	1	true
13579	802247021484375	72889796875	1	true	0	false	0	false
13578	5238544921875	3451926953125	3	true	0	false	1	true
13577	5581537109375	3703964453125	5	true	0	false	0	false
13571	559545361328125	743184453125	0	false	0	false	8	true
13569	23322451171875	50860234375	11	true	0	false	0	false
13567	13410640625	384980625	5	true	0	false	0	false
13563	773405078125	44474875	6	true	0	false	5	true
13561	712852880859375	764794296875	1	true	0	false	0	false
13560	8971400390625	40847390625	2	true	4	true	7	true
13558	2845108203125	5608292578125	12	true	0	false	0	false
13554	9458033203125	78328703125	1	true	0	false	0	false
13551	10574146484375	38347359375	4	true	0	false	2	true
13547	532278076171875	30253572265625	6	true	0	false	0	false
13542	29597625	7797728125	1	true	0	false	10	true
13541	3167419140625	781867890625	5	true	0	false	0	false
13539	30079060546875	75789.25	0	false	0	false	5	true
13538	24057068359375	766975390625	5	true	0	false	0	false
13537	24970314453125	752014140625	5	true	0	false	0	false
13535	1332990234375	764498046875	6	true	0	false	0	false
13534	25205169921875	789024375	3	true	0	false	5	true
13523	2955583203125	4523233984375	5	true	0	false	0	false
13520	20253033203125	3639026171875	0	false	0	false	4	true
13519	19288732421875	3567896484375	10	true	0	false	0	false
13517	21272083984375	3877583984375	4	true	0	false	0	false
13516	25389603515625	3609759375	14	true	0	false	0	false
13515	232651328125	3687796875	10	true	1	true	0	false
13513	288465078125	3491043359375	1	true	0	false	0	false
13506	3099401953125	70735578125	9	true	0	false	0	false
13505	31337619140625	675177890625	5	true	1	true	0	false
13504	327530234375	609260234375	1	true	0	false	8	true
13503	33990390625	628533046875	9	true	0	false	0	false
13494	39157140625	6132566015625	9	true	0	false	0	false
13493	369277734375	6016504296875	5	true	0	false	0	false
13491	4068340234375	6172848046875	3	true	2	true	0	false
13488	437561171875	636694140625	15	true	0	false	0	false
13487	43952.25	637507578125	14	true	0	false	0	false
13485	36342890625	6258470703125	0	false	0	false	3	true
13483	426773515625	663903515625	5	true	0	false	0	false
13478	263980390625	520352421875	4	true	0	false	0	false
13477	26337306640625	5343215625	5	true	0	false	0	false
13475	24020283203125	32689037109375	5	true	0	false	0	false
13472	15461267578125	15984384765625	1	true	11	true	0	false
13470	4242683984375	5228808984375	10	true	0	false	0	false
13469	4073954296875	502529609375	11	true	0	false	4	true
13467	43958125	5363900390625	7	true	0	false	0	false
13465	476051328125	510902109375	2	true	0	false	0	false
13464	4358318359375	4613162890625	4	true	0	false	0	false
13463	443529140625	473568046875	5	true	0	false	0	false
13461	4027946875	4763886328125	10	true	0	false	0	false
13459	3814563671875	554721328125	1	true	0	false	0	false
13454	4601923828125	3925381640625	5	true	0	false	0	false
13453	4892699609375	399537421875	3	true	0	false	24	true
13451	392927109375	387600703125	7	true	2	true	15	true
13450	3286980078125	742342890625	2	true	0	false	0	false
13444	26529546875	23166923828125	0	false	0	false	11	true
13443	247506640625	24615060546875	1	true	0	false	8	true
13441	24760724609375	20490693359375	18	true	0	false	0	false
13440	27413609375	15293865234375	14	true	0	false	0	false
13439	2677109765625	153070302734375	0	false	0	false	11	true
13437	22018923828125	26621654296875	4	true	0	false	0	false
13436	21588890625	126460966796875	4	true	0	false	12	true
13435	19904822265625	153047021484375	23	true	0	false	4	true
13433	27481048828125	1974358203125	9	true	0	false	0	false
13429	19411228515625	1937087109375	9	true	1	true	0	false
13420	3380308984375	2919526171875	1	true	0	false	0	false
13419	3075886328125	29659216796875	0	false	0	false	8	true
13417	2957666796875	27864638671875	7	true	0	false	0	false
13413	392331328125	336753828125	0	false	9	true	0	false
13412	747842333984375	18160150390625	1	true	0	false	10	true
13411	55825703125	160585185546875	0	false	12	true	4	true
13410	728588623046875	207898046875	0	false	0	false	8	true
13409	219350341796875	2254891796875	0	false	0	false	1	true
13406	935108203125	1385261328125	12	true	0	false	0	false
13405	778748828125	110003408203125	0	false	1	true	0	false
13401	1217867919921870	17301498046875	2	true	0	false	1	true
13399	120513193359375	58206142578125	0	false	0	false	2	true
13396	202429453125	5554885546875	2	true	0	false	0	false
13395	1720536328125	5512397265625	0	false	0	false	8	true
13392	3573958984375	4018553125	6	true	0	false	2	true
13391	34733609375	3735571484375	5	true	0	false	0	false
13387	4888869921875	4610758984375	1	true	0	false	0	false
13385	1160916259765620	137294404296875	1	true	0	false	0	false
13380	29943267578125	19632447265625	6	true	0	false	2	true
13379	32058822265625	20204552734375	4	true	0	false	0	false
13376	400990859375	252238671875	13	true	0	false	0	false
13375	3874084375	2617824609375	4	true	0	false	0	false
13374	4038301171875	22664400390625	5	true	0	false	0	false
13371	397030859375	19753001953125	4	true	0	false	0	false
13366	4852134765625	27136501953125	6	true	0	false	12	true
13365	4720861328125	3009378515625	10	true	0	false	0	false
13364	4209059765625	2738505078125	0	false	0	false	5	true
13363	4211905078125	29849697265625	10	true	0	false	0	false
13355	30346208984375	114435224609375	1	true	0	false	0	false
13352	24284623046875	1061069140625	1	true	0	false	0	false
13349	3902969140625	135749658203125	1	true	0	false	7	true
13347	126402431640625	1.29406e+16	0	false	0	false	21	true
13345	4331047265625	68401609375	10	true	0	false	0	false
13343	597384130859375	6956734375	4	true	0	false	0	false
13342	23563546875	505710302734375	7	true	1	true	9	true
13341	20978224609375	43452353515625	0	false	0	false	7	true
13339	20260619140625	61407216796875	0	false	0	false	6	true
13335	1445328125	861479296875	0	false	0	false	4	true
13334	293080703125	48800341796875	12	true	0	false	0	false
13333	315476953125	623808740234375	9	true	0	false	0	false
13332	45753640625	74495640625	9	true	0	false	0	false
13331	46114859375	7172265625	8	true	0	false	0	false
13330	495571171875	75419703125	6	true	0	false	0	false
13324	373863828125	579709765625	0	false	0	false	12	true
13317	4804246875	124276328125	17	true	0	false	0	false
13314	44607453125	32064921875	11	true	0	false	0	false
13313	4447888671875	2982098388671870	13	true	0	false	0	false
13312	44377.25	3509307373046870	17	true	0	false	0	false
13309	462831640625	1855100341796870	11	true	0	false	0	false
13307	4591545703125	85712880859375	3	true	0	false	0	false
13304	1.04906e+16	6812783813476560	10	true	0	false	0	false
13303	7264501953125	190254833984375	8	true	0	false	0	false
