# Supplementary material for: A Novel Liquid Biopsy Method Based on Specific Combinations of Vesicular Markers Allows Us to Discriminate Prostate Cancer from Hyperplasia
Source: Cells. 2024 Jul 31;13(15):1286. doi: 10.3390/cells13151286 (PMC11311686; doi:10.3390/cells13151286)
Supplement: Supplementary file 1 [file cells-13-01286-s001.zip › Dataset S1-Raw data CODI BiliGeCT Prostata/Raw data CODI BiliGeCT Prostata/140223_ErbB3_ALK_IIexp_PR20-11-2__counting_scatter.xlsx]

## Sheet: 140223_ErbB3_ALK_IIexp_PR20-11-
counting parameters
radius (nm)	300
bin width (nm)	20
locs in bin threshold	1
active channels
channel name	channel reference	min	max
Channel 0	ch0	1	10000000
Channel 1	ch1	1	10000000
Channel 2	ch2	1	10000000
clusters are positive for a channel if their counts fall within min (inclusive) and max (exclusive) for that channel
	population phenotypes	number of clusters
triple positive	Channel 0, Channel 1, Channel 2	4
double positive	Channel 0, Channel 1	5
double positive	Channel 0, Channel 2	42
double positive	Channel 1, Channel 2	0
single positive	Channel 0	70
single positive	Channel 1	1
single positive	Channel 2	31
	total positive clusters	153
23 clusters were negative for every channel
all positive clusters are listed here
columns show counts and positivity for channels with thresholds switched on
to see the full data including negative clusters please export a csv from the counting histogram rather than the counting scatter plot
cluster id	centroid x (nm)	centroid y (nm)	count for Channel 0	positive for Channel 0	count for Channel 1	positive for Channel 1	count for Channel 2	positive for Channel 2
12798	673277294921875	5254554296875	0	false	0	false	12	true
12797	673476513671875	51831	5	true	0	false	7	true
12793	7366171875	5623154296875	1	true	0	false	9	true
12792	61325888671875	5530774609375	5	true	0	false	3	true
12791	4503189453125	5518996875	3	true	0	false	3	true
12787	26757421875	5418087109375	0	false	0	false	1	true
12786	177487744140625	5120299609375	0	false	0	false	10	true
12783	3749193359375	49643203125	1	true	0	false	0	false
12781	704005322265625	6214090234375	1	true	0	false	0	false
12779	5968623046875	59239.75	0	false	0	false	1	true
12776	128142001953125	69046578125	1	true	0	false	3	true
12775	11566025390625	68836796875	6	true	0	false	0	false
12774	114913046875	712465390625	1	true	14	true	4	true
12773	109620615234375	719263984375	14	true	1	true	12	true
12771	110348681640625	666917890625	7	true	0	false	0	false
12767	308655810546875	6553011328125	1	true	0	false	0	false
12766	22132470703125	732101484375	0	false	0	false	7	true
12765	4.38281e+16	71457515625	5	true	0	false	0	false
12761	2751968505859370	708948984375	0	false	0	false	1	true
12759	162460673828125	670733984375	13	true	0	false	1	true
12758	469812255859375	729044140625	0	false	0	false	14	true
12757	42293525390625	7375546875	0	false	0	false	13	true
12754	130592080078125	5498928125	4	true	0	false	11	true
12753	124333310546875	545242265625	0	false	0	false	9	true
12751	93848623046875	71473375	0	false	0	false	5	true
12749	12167720703125	5574769140625	4	true	0	false	0	false
12745	18491759765625	681880703125	6	true	0	false	0	false
12743	8875254516601560	68133734375	9	true	0	false	0	false
12739	32944716796875	5896014453125	0	false	1	true	0	false
12737	16433361328125	624667109375	7	true	0	false	3	true
12734	8235453125	5001540625	16	true	0	false	0	false
12733	98427880859375	4998930078125	14	true	0	false	0	false
12729	109990712890625	6256776171875	2	true	0	false	7	true
12726	1841921484375	645035859375	3	true	0	false	1	true
12718	1993643359375	5624819921875	3	true	0	false	1	true
12717	19269662109375	5441323046875	15	true	0	false	0	false
12716	159220888671875	5957918359375	0	false	0	false	8	true
12715	17281677734375	591412421875	29	true	1	true	64	true
12714	20189537109375	599002265625	1	true	0	false	8	true
12708	163208671875	521586015625	6	true	0	false	0	false
12707	12858994140625	504301171875	0	false	0	false	1	true
12705	236450546875	5793261328125	6	true	0	false	0	false
12703	12452958984375	4541044140625	2	true	0	false	1	true
12698	571360546875	3371198046875	0	false	0	false	4	true
12697	459821142578125	3489905078125	8	true	0	false	0	false
12695	5272150390625	3199999609375	0	false	0	false	3	true
12693	73023232421875	30539451171875	7	true	0	false	0	false
12692	2282408447265620	3458646875	5	true	0	false	0	false
12691	5394420776367180	3291098828125	6	true	0	false	0	false
12690	1602322998046870	614817890625	1	true	0	false	3	true
12688	274362451171875	3809230078125	0	false	0	false	1	true
12684	803928369140625	420329296875	5	true	0	false	0	false
12683	511919384765625	41316953125	2	true	0	false	1	true
12682	68495458984375	7794128125	1	true	0	false	1	true
12681	443223681640625	792564765625	7	true	0	false	1	true
12677	981337109375	29927857421875	1	true	0	false	0	false
12675	76572841796875	3989853125	0	false	0	false	6	true
12673	720186865234375	3753246484375	1	true	0	false	13	true
12669	111592666015625	2779490234375	0	false	0	false	9	true
12668	12032224609375	762883203125	0	false	0	false	8	true
12667	143504072265625	771477109375	0	false	0	false	5	true
12663	151824375	756190234375	1	true	0	false	8	true
12662	13426392578125	319461171875	6	true	0	false	7	true
12661	16895642578125	29142775390625	3	true	0	false	6	true
12660	181445703125	487926953125	7	true	0	false	0	false
12659	1878756640625	468084765625	1	true	0	false	10	true
12657	109111181640625	37302515625	8	true	0	false	0	false
12655	90136865234375	3591935546875	1	true	0	false	0	false
12653	1674735546875	774713984375	12	true	0	false	1	true
12652	1797016015625	7572578125	9	true	0	false	1	true
12651	178275703125	74900921875	7	true	0	false	0	false
12648	17568486328125	712752578125	1	true	0	false	0	false
12643	1652367578125	403261484375	9	true	0	false	0	false
12637	160062919921875	794508828125	4	true	0	false	1	true
12632	20536509765625	4474968359375	8	true	0	false	1	true
12631	205266484375	417570703125	8	true	0	false	0	false
12629	2087924609375	3866483984375	10	true	0	false	0	false
12626	30580587890625	570751171875	8	true	0	false	0	false
12625	3148028125	51106.25	2	true	0	false	0	false
12621	26837587890625	526460859375	1	true	0	false	0	false
12619	3756269921875	4954486328125	6	true	0	false	1	true
12611	27696833984375	73207875	11	true	0	false	0	false
12608	1.20121e+16	24218078125	6	true	0	false	0	false
12607	2.01491e+16	2794428125	1	true	0	false	0	false
12606	47606591796875	22792236328125	1	true	0	false	14	true
12605	3562812744140620	254701875	3	true	0	false	2	true
12602	638873388671875	21739474609375	5	true	0	false	0	false
12601	67833232421875	22131796875	8	true	0	false	0	false
12600	10155154296875	2430991015625	7	true	1	true	0	false
12599	1285320703125	252876484375	0	false	0	false	1	true
12595	110985869140625	20780326171875	5	true	0	false	0	false
12590	22601681640625	29962357421875	1	true	0	false	9	true
12589	2710113671875	31495591796875	0	false	0	false	5	true
12585	234052109375	3516232421875	1	true	0	false	0	false
12584	203711669921875	18218109375	2	true	0	false	0	false
12581	4366609375	109819140625	7	true	0	false	0	false
12577	17117943359375	26721935546875	11	true	0	false	0	false
12576	25187298828125	27269447265625	6	true	0	false	0	false
12568	3603254296875	5817904296875	1	true	0	false	1	true
12567	3368491796875	6033637109375	23	true	1	true	0	false
12565	37846046875	6079769140625	3	true	0	false	0	false
12562	312287734375	3506276953125	14	true	0	false	0	false
12561	29680017578125	345327734375	7	true	0	false	10	true
12559	3118358984375	3760621875	21	true	1	true	0	false
12557	2078455810546870	82503916015625	0	false	0	false	5	true
12556	29398509765625	4102884375	1	true	0	false	0	false
12552	3390201953125	19943869140625	2	true	0	false	9	true
12548	45819765625	54585	0	false	0	false	15	true
12547	468741171875	5444824609375	10	true	0	false	0	false
12546	27769314453125	23432384765625	1	true	0	false	6	true
12543	3439346484375	1650029296875	0	false	0	false	8	true
12542	4583591015625	5832554296875	6	true	0	false	0	false
12535	18995439453125	3323640234375	1	true	0	false	0	false
12533	14942953125	150540263671875	10	true	0	false	0	false
12532	4604837890625	6176160546875	18	true	1	true	19	true
12531	4308564453125	6228623046875	5	true	1	true	0	false
12528	23959833984375	1506548046875	11	true	0	false	0	false
12527	22602541015625	14742708984375	8	true	0	false	0	false
12525	20876017578125	13273298828125	5	true	0	false	0	false
12523	1015095703125	17286373046875	2	true	0	false	6	true
12517	153952744140625	21046388671875	1	true	0	false	0	false
12515	355463828125	761038984375	14	true	0	false	0	false
12513	336088203125	44845265625	1	true	0	false	0	false
12512	40084359375	30499421875	12	true	0	false	0	false
12511	3609459765625	3028076171875	2	true	0	false	4	true
12509	354861484375	26491615234375	1	true	0	false	4	true
12507	4521244921875	4248123046875	5	true	0	false	0	false
12505	4495386328125	375949453125	1	true	0	false	8	true
12502	390485078125	3916261328125	11	true	0	false	0	false
12501	415268828125	3738428515625	6	true	0	false	0	false
12498	2958529296875	91718046875	21	true	0	false	0	false
12497	2971465625	725234423828125	0	false	0	false	9	true
12495	461242734375	29595478515625	8	true	0	false	0	false
12480	2862640234375	153998955078125	0	false	0	false	9	true
12479	31606849609375	12811669921875	5	true	0	false	1	true
12475	3480755859375	102649404296875	0	false	0	false	2	true
12474	2447282470703120	3057735107421870	0	false	0	false	7	true
12473	28465458984375	4284640625	7	true	0	false	0	false
12472	115564541015625	62416708984375	0	false	0	false	11	true
12471	9178908203125	5415818359375	1	true	0	false	5	true
12468	621682421875	681890380859375	0	false	0	false	4	true
12463	4082840625	652314453125	35	true	0	false	40	true
12459	3674166015625	53398544921875	9	true	0	false	0	false
12458	4087784765625	2232862060546870	8	true	1	true	0	false
12457	44219765625	2419500732421870	16	true	0	false	0	false
12453	399583203125	15282396484375	1	true	0	false	0	false
12452	441480078125	161453828125	9	true	0	false	0	false
12451	4535016015625	19255705078125	8	true	0	false	0	false
12450	49297859375	16084521484375	0	false	0	false	11	true
12448	462471015625	234975390625	12	true	0	false	0	false
12443	4542194921875	9610580078125	1	true	0	false	0	false
12441	4908702734375	42347783203125	4	true	0	false	46	true
12439	4764097265625	767126875	37	true	0	false	0	false
