# Supplementary material for: A Novel Liquid Biopsy Method Based on Specific Combinations of Vesicular Markers Allows Us to Discriminate Prostate Cancer from Hyperplasia
Source: Cells. 2024 Jul 31;13(15):1286. doi: 10.3390/cells13151286 (PMC11311686; doi:10.3390/cells13151286)
Supplement: Supplementary file 1 [file cells-13-01286-s001.zip › Dataset S1-Raw data CODI BiliGeCT Prostata/Raw data CODI BiliGeCT Prostata/140223_ErbB3_ALK_IIexp_PR20-11-3__counting_scatter.xlsx]

## Sheet: 140223_ErbB3_ALK_IIexp_PR20-11-
counting parameters
radius (nm)	300
bin width (nm)	20
locs in bin threshold	1
active channels
channel name	channel reference	min	max
Channel 0	ch0	1	10000000
Channel 1	ch1	1	10000000
Channel 2	ch2	1	10000000
clusters are positive for a channel if their counts fall within min (inclusive) and max (exclusive) for that channel
	population phenotypes	number of clusters
triple positive	Channel 0, Channel 1, Channel 2	4
double positive	Channel 0, Channel 1	6
double positive	Channel 0, Channel 2	35
double positive	Channel 1, Channel 2	0
single positive	Channel 0	56
single positive	Channel 1	1
single positive	Channel 2	24
	total positive clusters	126
25 clusters were negative for every channel
all positive clusters are listed here
columns show counts and positivity for channels with thresholds switched on
to see the full data including negative clusters please export a csv from the counting histogram rather than the counting scatter plot
cluster id	centroid x (nm)	centroid y (nm)	count for Channel 0	positive for Channel 0	count for Channel 1	positive for Channel 1	count for Channel 2	positive for Channel 2
16457	55773076171875	521690390625	0	false	0	false	3	true
16456	3501237060546870	5217384375	0	false	0	false	8	true
16451	789187158203125	676662109375	9	true	0	false	2	true
16450	677914697265625	66601.75	9	true	0	false	0	false
16449	1612231201171870	55385125	4	true	0	false	0	false
16448	153197265625	5482367578125	5	true	0	false	0	false
16446	656800390625	648749375	14	true	0	false	0	false
16443	17525841796875	655486953125	1	true	0	false	14	true
16442	150956591796875	6473525390625	6	true	0	false	0	false
16436	151721728515625	725163125	5	true	0	false	0	false
16434	111143251953125	694546171875	9	true	0	false	0	false
16432	16259029296875	74484828125	5	true	0	false	7	true
16431	3357093017578120	6304364453125	0	false	0	false	4	true
16430	557667724609375	6209378125	1	true	0	false	0	false
16421	107039462890625	6069682421875	5	true	0	false	3	true
16420	129878447265625	622188203125	2	true	0	false	5	true
16417	58316572265625	5940847265625	5	true	0	false	0	false
16412	9680509765625	5708123046875	10	true	0	false	1	true
16409	466631201171875	707006953125	2	true	0	false	2	true
16408	51705439453125	728817734375	1	true	0	false	0	false
16407	210682890625	629786796875	14	true	0	false	0	false
16406	1995217578125	62489.5	5	true	1	true	0	false
16404	9896697265625	72741203125	8	true	0	false	1	true
16401	170694609375	6013270703125	7	true	0	false	1	true
16400	18959947265625	6055377734375	5	true	0	false	0	false
16391	584684765625	450910703125	1	true	0	false	8	true
16390	8296109375	4570870703125	2	true	0	false	0	false
16386	6593615234375	47351015625	5	true	0	false	0	false
16384	21388923828125	58924765625	1	true	0	false	6	true
16375	20623130859375	5130596875	8	true	0	false	0	false
16374	17975162109375	51611203125	11	true	0	false	0	false
16372	153468125	52382390625	1	true	22	true	0	false
16371	396021044921875	4357386328125	8	true	0	false	4	true
16370	3734114990234370	423218984375	8	true	0	false	0	false
16368	20652212890625	5381135546875	7	true	0	false	0	false
16366	135419580078125	51221625	2	true	0	false	0	false
16363	1820227734375	7157009375	0	false	0	false	1	true
16360	2066990478515620	44867859375	1	true	0	false	4	true
16359	58779482421875	394841875	1	true	0	false	0	false
16358	792549169921875	3961067578125	3	true	0	false	2	true
16352	1.55465e+16	4181340234375	5	true	0	false	0	false
16349	22547515625	5633756640625	7	true	0	false	0	false
16348	2213765625	551770390625	24	true	0	false	5	true
16342	73427236328125	3709551953125	5	true	0	false	0	false
16339	41797392578125	29694484375	1	true	0	false	0	false
16338	444764697265625	3307609765625	5	true	0	false	2	true
16337	178776484375	43512390625	5	true	0	false	0	false
16336	150337138671875	43759171875	2	true	0	false	6	true
16324	11635509765625	3824790234375	7	true	0	false	0	false
16322	25418185546875	5642967578125	13	true	0	false	0	false
16319	162949140625	409278046875	2	true	1	true	0	false
16317	684241357421875	7704090625	14	true	0	false	0	false
16316	11385662109375	76623703125	1	true	0	false	0	false
16306	1655348046875	4662703515625	0	false	0	false	2	true
16305	23935029296875	77474984375	0	false	0	false	12	true
16304	256044453125	78984125	4	true	1	true	0	false
16302	19178478515625	789525703125	8	true	0	false	1	true
16301	2834387451171870	21596.5	0	false	0	false	1	true
16300	33909375	2532983984375	0	false	0	false	4	true
16299	1703741943359370	1927436328125	1	true	0	false	0	false
16293	91565185546875	28397478515625	2	true	0	false	0	false
16291	19638392578125	4110465625	2	true	0	false	14	true
16290	20943953125	416215546875	8	true	0	false	0	false
16285	116938662109375	3363084375	3	true	0	false	6	true
16284	1223403515625	3194672265625	9	true	0	false	1	true
16275	25009728515625	71042859375	1	true	0	false	15	true
16274	22466708984375	691289296875	1	true	0	false	0	false
16273	28464986328125	6894203125	0	false	0	false	11	true
16266	91642822265625	2374712109375	4	true	0	false	2	true
16265	2821003515625	7609228125	8	true	0	false	1	true
16264	30060232421875	764493671875	13	true	0	false	1	true
16262	29584259765625	56791671875	1	true	0	false	0	false
16261	28673693359375	729166015625	5	true	0	false	0	false
16255	28269486328125	6117890625	1	true	0	false	0	false
16254	2839303125	651863515625	1	true	0	false	1	true
16250	33328078125	77785515625	0	false	12	true	0	false
16247	28221341796875	4244794921875	8	true	0	false	0	false
16246	2768834765625	456504375	1	true	0	false	0	false
16244	24154025390625	32658095703125	8	true	0	false	0	false
16239	175860859375	140972392578125	1	true	0	false	6	true
16238	19801138671875	1679824609375	5	true	0	false	1	true
16236	216541953125	18535263671875	6	true	0	false	0	false
16235	158586708984375	17167078125	10	true	0	false	0	false
16234	16193826171875	18761.75	5	true	1	true	0	false
16230	12538103515625	132650966796875	0	false	0	false	6	true
16229	28715107421875	196899375	93	true	2	true	56	true
16228	2871697265625	195348671875	84	true	2	true	60	true
16221	343166875	437379921875	1	true	0	false	0	false
16218	3495529296875	5743887109375	0	false	0	false	10	true
16217	2821157421875	19196447265625	40	true	0	false	27	true
16216	27999244140625	19021919921875	54	true	10	true	49	true
16211	1226841796875	613097900390625	0	false	0	false	16	true
16210	1161612890625	3514471435546870	0	false	0	false	8	true
16208	87475029296875	472381103515625	6	true	0	false	8	true
16206	741781982421875	2927252197265620	0	false	0	false	4	true
16202	98104482421875	9912462890625	0	false	0	false	1	true
16200	27014693359375	20159962890625	11	true	0	false	0	false
16198	2469629296875	20996927734375	7	true	0	false	0	false
16194	1882350390625	25440044921875	3	true	0	false	12	true
16190	1725494140625	3158518359375	0	false	0	false	4	true
16189	31231208984375	30249767578125	7	true	0	false	0	false
16188	3058790234375	3120668359375	12	true	0	false	1	true
16186	27607041015625	260564453125	10	true	0	false	0	false
16183	31216970703125	24953767578125	10	true	1	true	0	false
16180	29320091796875	27857921875	0	false	0	false	10	true
16173	533447607421875	131685048828125	1	true	0	false	9	true
16172	3592264404296870	14345126953125	6	true	0	false	0	false
16170	2815009375	5103874609375	6	true	0	false	0	false
16169	3974757421875	6047151953125	1	true	0	false	0	false
16168	385850859375	688491953125	0	false	0	false	1	true
16165	44547802734375	981307421875	0	false	0	false	10	true
16164	2070636474609370	82466025390625	0	false	0	false	7	true
16156	3117685546875	261629541015625	0	false	0	false	7	true
16152	31909732421875	507683515625	0	false	0	false	3	true
16150	354436640625	3756514453125	9	true	0	false	0	false
16145	19819056640625	83589716796875	0	false	0	false	8	true
16140	30113357421875	13036921875	8	true	0	false	0	false
16138	2652891796875	628074267578125	2	true	0	false	1	true
16132	4491852734375	722174140625	9	true	0	false	0	false
16129	4837649609375	4964753125	10	true	0	false	0	false
16128	4906993359375	4989100390625	11	true	0	false	12	true
16123	4141709375	5228248828125	1	true	0	false	0	false
16115	25568546875	113059912109375	76	true	0	false	0	false
16110	485920390625	5682559765625	0	false	0	false	16	true
16109	3916390625	148040537109375	53	true	42	true	42	true
16104	465713359375	3039801025390620	13	true	0	false	0	false
