# Supplementary material for: A Novel Liquid Biopsy Method Based on Specific Combinations of Vesicular Markers Allows Us to Discriminate Prostate Cancer from Hyperplasia
Source: Cells. 2024 Jul 31;13(15):1286. doi: 10.3390/cells13151286 (PMC11311686; doi:10.3390/cells13151286)
Supplement: Supplementary file 1 [file cells-13-01286-s001.zip › Dataset S1-Raw data CODI BiliGeCT Prostata/Raw data CODI BiliGeCT Prostata/140223_ErbB3_ALK_IIexp_PR20-11__counting_scatter.xlsx]

## Sheet: 140223_ErbB3_ALK_IIexp_PR20-11_
counting parameters
radius (nm)	300
bin width (nm)	20
locs in bin threshold	1
active channels
channel name	channel reference	min	max
Channel 0	ch0	1	10000000
Channel 1	ch1	1	10000000
Channel 2	ch2	1	10000000
clusters are positive for a channel if their counts fall within min (inclusive) and max (exclusive) for that channel
	population phenotypes	number of clusters
triple positive	Channel 0, Channel 1, Channel 2	11
double positive	Channel 0, Channel 1	5
double positive	Channel 0, Channel 2	70
double positive	Channel 1, Channel 2	0
single positive	Channel 0	76
single positive	Channel 1	1
single positive	Channel 2	56
	total positive clusters	219
32 clusters were negative for every channel
all positive clusters are listed here
columns show counts and positivity for channels with thresholds switched on
to see the full data including negative clusters please export a csv from the counting histogram rather than the counting scatter plot
cluster id	centroid x (nm)	centroid y (nm)	count for Channel 0	positive for Channel 0	count for Channel 1	positive for Channel 1	count for Channel 2	positive for Channel 2
18259	158714833984375	687575390625	37	true	1	true	14	true
18258	1597082421875	6877228125	41	true	1	true	15	true
18256	17524095703125	677956015625	8	true	0	false	0	false
18253	1931019140625	69266796875	1	true	0	false	5	true
18251	9514650390625	5592978125	1	true	0	false	6	true
18250	11122841796875	564066875	9	true	0	false	0	false
18249	2296191796875	753252890625	0	false	0	false	7	true
18248	23077509765625	70808.25	7	true	0	false	0	false
18247	26524107421875	700501171875	0	false	0	false	8	true
18246	2732598828125	721541796875	1	true	0	false	5	true
18244	265124140625	678298984375	9	true	0	false	11	true
18243	30665041015625	6679259375	1	true	0	false	9	true
18242	3124957421875	681942265625	19	true	0	false	0	false
18241	2956440234375	716377890625	2	true	0	false	9	true
18240	29611630859375	69754078125	1	true	0	false	13	true
18236	1180540234375	5452232421875	0	false	0	false	10	true
18234	819192041015625	541327109375	4	true	0	false	5	true
18233	344354609375	6954615625	10	true	0	false	1	true
18232	3253316015625	685385859375	7	true	0	false	0	false
18231	1192661328125	6751028125	0	false	0	false	2	true
18228	3093805859375	728280703125	5	true	0	false	4	true
18222	22685607421875	666414765625	0	false	0	false	10	true
18220	9701775390625	60938765625	1	true	0	false	0	false
18218	20768.5	71293453125	1	true	0	false	7	true
18217	26109763671875	6183938671875	11	true	0	false	0	false
18216	25013650390625	6145110546875	12	true	0	false	0	false
18215	86559765625	6478979296875	8	true	0	false	0	false
18214	90753408203125	64777734375	4	true	0	false	0	false
18208	14876466796875	73520453125	1	true	0	false	0	false
18204	22769119140625	5874265625	5	true	0	false	0	false
18201	3384750390625	6360701953125	7	true	0	false	0	false
18200	3461014453125	622131328125	2	true	0	false	12	true
18199	15000845703125	556601796875	4	true	0	false	1	true
18198	161028193359375	54865671875	4	true	0	false	0	false
18197	334394609375	65672921875	5	true	0	false	0	false
18194	13913013671875	5318784765625	4	true	0	false	6	true
18192	172981015625	57297046875	12	true	0	false	2	true
18190	3622934375	6482995703125	0	false	0	false	2	true
18186	3881140625	67557	2	true	0	false	1	true
18184	29452083984375	639286171875	2	true	0	false	1	true
18183	2750724609375	5664683203125	8	true	0	false	5	true
18182	2601997265625	55994796875	6	true	0	false	0	false
18178	27233048828125	5917528515625	4	true	0	false	11	true
18177	5804725341796870	6339379296875	8	true	0	false	0	false
18176	3101827880859370	6394363671875	2	true	0	false	4	true
18173	51693486328125	662952578125	14	true	1	true	9	true
18170	28916052734375	5414655078125	0	false	0	false	8	true
18166	3878328125	6475380859375	0	false	0	false	8	true
18165	3538571484375	733313671875	2	true	0	false	4	true
18164	3686664453125	71352546875	7	true	0	false	1	true
18163	26419525390625	645472890625	0	false	0	false	7	true
18156	62733515625	55551375	3	true	0	false	4	true
18153	153364423828125	503848984375	1	true	0	false	4	true
18152	16612857421875	4916726953125	11	true	0	false	0	false
18150	160617431640625	5123766796875	1	true	0	false	6	true
18146	18238126953125	6257619921875	0	false	0	false	5	true
18144	13100876953125	617992265625	1	true	0	false	10	true
18141	17802083984375	522682265625	7	true	0	false	0	false
18140	20562755859375	5229412890625	6	true	0	false	0	false
18139	21304650390625	550670703125	4	true	0	false	0	false
18138	21692275390625	543297109375	7	true	0	false	0	false
18131	3361872265625	5752269921875	6	true	0	false	4	true
18129	3051927734375	5999746875	14	true	0	false	0	false
18123	4082226953125	716916953125	4	true	1	true	1	true
18122	3987930078125	73683328125	3	true	0	false	0	false
18119	455639990234375	5872808984375	1	true	0	false	0	false
18116	67040556640625	4215131640625	13	true	0	false	0	false
18115	80223486328125	483596640625	5	true	0	false	2	true
18114	732607421875	5045473046875	1	true	0	false	8	true
18112	121130986328125	7422059375	1	true	0	false	3	true
18110	42378359375	687177265625	0	false	0	false	6	true
18109	99800927734375	4669809765625	1	true	0	false	0	false
18105	4875641796875	6519601953125	0	false	0	false	4	true
18104	4820371875	6252033203125	3	true	0	false	3	true
18102	4493799609375	6276796484375	1	true	0	false	0	false
18101	1.6098e+16	4033080859375	1	true	0	false	4	true
18100	41473212890625	401463203125	5	true	0	false	2	true
18096	440077890625	6641040625	5	true	1	true	0	false
18091	2455006591796870	451836796875	5	true	0	false	0	false
18090	1.93667e+16	4698313671875	4	true	0	false	2	true
18085	2710015625	515068125	8	true	0	false	2	true
18084	2495269140625	4978841015625	0	false	0	false	6	true
18083	27455587890625	471049765625	0	false	0	false	6	true
18082	2650291796875	46003578125	1	true	0	false	5	true
18079	32572125	4998816015625	12	true	12	true	0	false
18078	32591439453125	4981591796875	11	true	12	true	0	false
18072	290507421875	49450484375	8	true	0	false	1	true
18069	1409232666015620	5348373828125	3	true	0	false	3	true
18057	3716111083984370	79286578125	1	true	0	false	9	true
18056	508949658203125	76135359375	0	false	0	false	4	true
18055	500069970703125	703085390625	1	true	0	false	0	false
18050	464828828125	57108359375	0	false	0	false	2	true
18048	89408154296875	77359078125	0	false	0	false	8	true
18047	4603691015625	49224.75	13	true	0	false	4	true
18046	454271328125	4984378125	13	true	0	false	0	false
18044	43405703125	4815577734375	6	true	0	false	0	false
18042	4669157421875	5072321875	7	true	0	false	0	false
18041	32100359375	7694896875	8	true	0	false	0	false
18040	35444234375	766198984375	12	true	0	false	0	false
18039	4054125390625	5316933203125	6	true	0	false	0	false
18038	3927703125	53383125	0	false	0	false	6	true
18035	3524369140625	389456015625	0	false	0	false	3	true
18034	3489241015625	412428359375	1	true	0	false	5	true
18032	470767421875	46269875	0	false	0	false	4	true
18023	4173697265625	56125390625	3	true	0	false	7	true
18020	34336046875	362395234375	1	true	0	false	5	true
18019	29390072265625	4015845703125	4	true	0	false	1	true
18018	28537744140625	419271484375	5	true	0	false	0	false
18017	447579765625	4249110546875	0	false	0	false	9	true
18015	315056015625	3575223046875	0	false	0	false	10	true
18014	30479369140625	3591521484375	4	true	0	false	2	true
18012	3656301953125	449646953125	1	true	0	false	0	false
18011	4148672265625	46358765625	0	false	0	false	1	true
18008	4682991015625	3950632421875	8	true	0	false	4	true
18002	4304605078125	581112109375	7	true	0	false	0	false
18000	106735986328125	3834974609375	7	true	0	false	0	false
17996	744299609375	3525121875	1	true	0	false	13	true
17995	378690078125	3548084765625	1	true	0	false	5	true
17994	3716358203125	3305762890625	10	true	0	false	0	false
17991	4983673828125	3559314453125	11	true	0	false	0	false
17989	13868638671875	4012239453125	2	true	0	false	8	true
17988	132854755859375	4017694921875	10	true	0	false	0	false
17986	1375293359375	38665265625	0	false	0	false	3	true
17981	4721476171875	36241921875	0	false	0	false	20	true
17980	4733580859375	3643854296875	2	true	0	false	21	true
17978	4645803515625	3776880859375	0	false	0	false	9	true
17977	36664560546875	31667619140625	1	true	0	false	0	false
17976	493227490234375	32511482421875	4	true	0	false	1	true
17974	3886807421875	30225908203125	4	true	22	true	2	true
17973	63175869140625	24236068359375	0	false	0	false	4	true
17972	49679208984375	2454658984375	0	false	0	false	5	true
17971	1.65132e+16	2755999609375	2	true	0	false	3	true
17970	3043030517578120	25981783203125	0	false	0	false	4	true
17964	21732587890625	340967265625	0	false	0	false	3	true
17960	9304087524414060	31393294921875	3	true	0	false	0	false
17958	803589013671875	20111876953125	6	true	0	false	0	false
17957	339082109375	32534240234375	5	true	0	false	1	true
17954	16794087890625	3784711328125	4	true	0	false	0	false
17946	31805341796875	2220194921875	0	false	0	false	6	true
17944	115463359375	32320974609375	0	false	0	false	8	true
17939	4372787890625	32579119140625	5	true	0	false	4	true
17938	41746953125	335182578125	1	true	0	false	7	true
17936	44710609375	29449412109375	3	true	0	false	2	true
17934	4777255859375	3013716796875	1	true	0	false	11	true
17931	418641171875	26412544921875	0	false	0	false	2	true
17930	439917109375	1998773046875	4	true	0	false	0	false
17925	18458234375	77957859375	1	true	0	false	5	true
17924	190915546875	767322890625	1	true	0	false	7	true
17922	163752939453125	78631109375	0	false	0	false	8	true
17920	4944691796875	5466487890625	8	true	0	false	0	false
17916	136105869140625	433468828125	0	false	0	false	5	true
17911	308545078125	272188828125	1	true	0	false	0	false
17909	3646208203125	241559609375	4	true	0	false	6	true
17908	364126484375	2341108984375	4	true	0	false	1	true
17907	3138188671875	238836953125	2	true	0	false	4	true
17905	315924375	30451466796875	0	false	0	false	14	true
17904	2800514453125	31070572265625	0	false	0	false	2	true
17903	27282056640625	3312390234375	0	false	0	false	10	true
17902	27391193359375	3366932421875	0	false	0	false	7	true
17900	37167703125	22437865234375	6	true	0	false	2	true
17894	20890642578125	3760588671875	0	false	0	false	5	true
17891	175906484375	2995009375	1	true	0	false	7	true
17890	19022560546875	289019609375	1	true	0	false	0	false
17888	243632109375	22899470703125	0	false	0	false	7	true
17887	46344140625	249229609375	6	true	0	false	0	false
17886	4911672265625	268747109375	0	false	0	false	5	true
17883	4106180078125	15595583984375	0	false	0	false	11	true
17880	14327732421875	2910948828125	3	true	0	false	0	false
17878	464101328125	21791462890625	1	true	9	true	0	false
17876	3871219921875	16424728515625	1	true	0	false	0	false
17875	22976984375	3262718359375	11	true	0	false	0	false
17866	3870340234375	19780587890625	0	false	0	false	2	true
17860	19171392578125	3375400390625	1	true	0	false	0	false
17858	328884453125	17697810546875	1	true	0	false	0	false
17856	4816756640625	68168359375	6	true	1	true	0	false
17854	218439765625	25405279296875	1	true	0	false	0	false
17850	26509513671875	18338103515625	4	true	0	false	0	false
17849	152984619140625	1676633984375	7	true	0	false	3	true
17848	198039111328125	1794215625	10	true	0	false	0	false
17847	3338447021484370	17633689453125	5	true	0	false	0	false
17843	112984814453125	27114224609375	8	true	0	false	0	false
17839	1976551953125	1352902734375	0	false	0	false	10	true
17838	187374765625	1571546875	4	true	0	false	0	false
17836	1830308203125	1810005078125	0	false	0	false	8	true
17835	156071162109375	232575234375	0	false	0	false	1	true
17834	1976010546875	21567283203125	6	true	0	false	2	true
17833	16455443359375	20116580078125	1	true	0	false	0	false
17829	106883876953125	155681611328125	0	false	0	false	14	true
17827	22276720703125	124435361328125	0	false	0	false	7	true
17826	2470545703125	796731494140625	0	false	0	false	2	true
17819	4070008984375	926905078125	1	true	0	false	7	true
17818	3854183984375	87695595703125	11	true	0	false	0	false
17817	352695234375	115005517578125	5	true	0	false	0	false
17816	3711071484375	9833388671875	0	false	0	false	6	true
17805	4836338671875	13802609375	1	true	0	false	8	true
17801	30162.25	11408169921875	6	true	0	false	2	true
17800	2920787109375	12217404296875	4	true	0	false	0	false
17798	31115408203125	7728900390625	2	true	0	false	0	false
17796	31972447265625	45368642578125	0	false	12	true	0	false
17795	277892890625	9631826171875	5	true	0	false	0	false
17792	1465314453125	102612646484375	0	false	0	false	6	true
17790	3450721875	622778515625	5	true	1	true	1	true
17785	2891769775390620	746918310546875	1	true	0	false	3	true
17784	42714853515625	7011853515625	5	true	0	false	0	false
17782	1.71445e+16	570564013671875	2	true	1	true	12	true
17780	116774951171875	90568525390625	4	true	0	false	0	false
17772	91336220703125	871271484375	4	true	0	false	0	false
17771	2726285546875	3102834716796870	0	false	0	false	5	true
17769	457568671875	72216671875	0	false	0	false	5	true
17768	4740734765625	745360390625	16	true	14	true	5	true
17765	11645154296875	28668447265625	9	true	0	false	0	false
17764	13216640625	1.5083e+16	0	false	0	false	5	true
17760	41493109375	2177053466796870	4	true	0	false	0	false
17759	4011043359375	1.967e+16	8	true	1	true	6	true
17758	40035078125	2.01288e+16	9	true	1	true	6	true
17754	443377109375	699894091796875	8	true	0	false	0	false
17750	70431982421875	458309716796875	2	true	3	true	11	true
17748	37463375	345181298828125	0	false	0	false	9	true
17742	179387265625	27070439453125	40	true	0	false	0	false
