# Supplementary material for: A Novel Liquid Biopsy Method Based on Specific Combinations of Vesicular Markers Allows Us to Discriminate Prostate Cancer from Hyperplasia
Source: Cells. 2024 Jul 31;13(15):1286. doi: 10.3390/cells13151286 (PMC11311686; doi:10.3390/cells13151286)
Supplement: Supplementary file 1 [file cells-13-01286-s001.zip › Dataset S1-Raw data CODI BiliGeCT Prostata/Raw data CODI BiliGeCT Prostata/140223_ErbB3_ALK_IIexp_PR20-13-1__counting_scatter.xlsx]

## Sheet: 140223_ErbB3_ALK_IIexp_PR20-13-
counting parameters
radius (nm)	300
bin width (nm)	20
locs in bin threshold	1
active channels
channel name	channel reference	min	max
Channel 0	ch0	1	10000000
Channel 1	ch1	1	10000000
Channel 2	ch2	1	10000000
clusters are positive for a channel if their counts fall within min (inclusive) and max (exclusive) for that channel
	population phenotypes	number of clusters
triple positive	Channel 0, Channel 1, Channel 2	23
double positive	Channel 0, Channel 1	6
double positive	Channel 0, Channel 2	251
double positive	Channel 1, Channel 2	6
single positive	Channel 0	71
single positive	Channel 1	6
single positive	Channel 2	91
	total positive clusters	454
18 clusters were negative for every channel
all positive clusters are listed here
columns show counts and positivity for channels with thresholds switched on
to see the full data including negative clusters please export a csv from the counting histogram rather than the counting scatter plot
cluster id	centroid x (nm)	centroid y (nm)	count for Channel 0	positive for Channel 0	count for Channel 1	positive for Channel 1	count for Channel 2	positive for Channel 2
35653	1620371875	6294905078125	1	true	0	false	36	true
35652	15944998046875	6260983203125	0	false	0	false	8	true
35651	187034453125	67558515625	22	true	0	false	19	true
35650	18526318359375	676394296875	17	true	0	false	20	true
35648	173769609375	634789765625	4	true	0	false	7	true
35647	17769291015625	64823171875	10	true	1	true	0	false
35645	10653978515625	664283359375	6	true	0	false	0	false
35644	108966796875	66765171875	0	false	0	false	8	true
35643	2874292724609370	6370602734375	1	true	0	false	19	true
35642	27833330078125	646022421875	4	true	0	false	17	true
35638	1865762890625	656320390625	2	true	0	false	7	true
35637	1710428125	61349140625	2	true	0	false	8	true
35636	18154775390625	6232630859375	4	true	0	false	0	false
35632	1.77544e+16	6469998828125	0	false	0	false	10	true
35631	154721650390625	6552628125	0	false	0	false	12	true
35630	144598134765625	651961015625	2	true	1	true	9	true
35629	112404443359375	6515073828125	2	true	0	false	7	true
35626	162681357421875	651336953125	1	true	0	false	8	true
35624	2579601318359370	65425.75	6	true	0	false	0	false
35623	142176796875	641606171875	9	true	0	false	1	true
35620	3885141357421870	6291865234375	9	true	0	false	0	false
35617	2770256103515620	6084486328125	3	true	0	false	10	true
35616	2750261474609370	6204653515625	4	true	0	false	8	true
35614	1732309375	67765890625	7	true	0	false	2	true
35610	159287255859375	670163359375	1	true	0	false	8	true
35604	657358056640625	6338522265625	1	true	0	false	17	true
35600	52888173828125	63471921875	1	true	0	false	9	true
35599	902216015625	6361657421875	7	true	0	false	1	true
35598	99833251953125	6422321875	1	true	0	false	9	true
35597	578377197265625	6161262890625	2	true	0	false	4	true
35596	735637353515625	62195.25	0	false	0	false	10	true
35593	108997421875	6182746875	8	true	0	false	1	true
35592	9725072265625	597377265625	6	true	0	false	1	true
35586	137361875	671794375	3	true	0	false	2	true
35585	422283349609375	660627890625	6	true	0	false	30	true
35583	607153759765625	5626128125	3	true	0	false	5	true
35582	591453955078125	58461546875	7	true	0	false	3	true
35581	105936162109375	57813	3	true	0	false	8	true
35580	112739814453125	5821515625	1	true	0	false	8	true
35578	105181484375	5637101953125	7	true	0	false	5	true
35577	92166240234375	5556718359375	1	true	0	false	3	true
35576	86189443359375	5612691015625	9	true	0	false	2	true
35572	41182548828125	60519234375	6	true	0	false	4	true
35566	42073212890625	5785430078125	3	true	0	false	0	false
35563	1278381640625	6151807421875	0	false	0	false	10	true
35562	1474007421875	608743125	8	true	0	false	3	true
35557	138068095703125	70076546875	0	false	0	false	8	true
35556	133172265625	68723015625	4	true	0	false	0	false
35554	19863279296875	66043921875	12	true	0	false	0	false
35553	1774408984375	694466953125	1	true	0	false	2	true
35552	18699271484375	712518125	11	true	0	false	10	true
35551	155164833984375	690619453125	1	true	0	false	6	true
35547	2991342041015620	68408875	2	true	0	false	7	true
35546	618744091796875	6777428125	1	true	0	false	0	false
35544	108646240234375	693818203125	10	true	0	false	3	true
35539	16634193359375	710785859375	10	true	0	false	1	true
35536	22466328125	6992146875	0	false	0	false	9	true
35535	1893240234375	78164890625	6	true	0	false	29	true
35534	1810216015625	7837934375	0	false	0	false	11	true
35532	1747080859375	773034140625	1	true	0	false	7	true
35531	16364275390625	75068375	1	true	1	true	5	true
35530	17688115234375	74840703125	10	true	0	false	0	false
35529	15609673828125	375947890625	18	true	3	true	134	true
35528	15534412109375	377238125	23	true	3	true	150	true
35524	150218232421875	763737109375	4	true	0	false	2	true
35522	8906.25	678060390625	3	true	0	false	11	true
35521	904429296875	52384609375	3	true	0	false	7	true
35520	92839365234375	511652578125	1	true	0	false	12	true
35519	701958984375	531156484375	2	true	0	false	9	true
35518	6779048828125	52121890625	2	true	0	false	4	true
35517	163175625	72874609375	6	true	0	false	2	true
35516	1394533984375	721843671875	2	true	0	false	2	true
35514	52626376953125	534958515625	1	true	0	false	5	true
35512	160326689453125	7941928125	3	true	0	false	3	true
35502	15425814453125	37694.25	19	true	3	true	158	true
35499	2238259033203120	41020375	0	false	0	false	12	true
35498	148629541015625	4054608984375	1	true	2	true	8	true
35496	28478896484375	4174318359375	4	true	0	false	8	true
35495	104836240234375	4631526171875	7	true	0	false	2	true
35494	904525390625	4615131640625	3	true	0	false	12	true
35493	563138916015625	3924442578125	1	true	10	true	5	true
35492	416857080078125	38595546875	1	true	0	false	6	true
35490	680258349609375	71348203125	5	true	0	false	6	true
35488	1471556640625	5895713671875	4	true	0	false	1	true
35487	3350982177734370	44710921875	2	true	0	false	5	true
35486	3650773193359370	4334997265625	11	true	0	false	0	false
35484	119276171875	4549781640625	2	true	0	false	5	true
35482	15375216796875	3759804296875	18	true	3	true	131	true
35480	793961083984375	4574723046875	5	true	0	false	5	true
35477	773961328125	433161875	1	true	0	false	2	true
35473	112115556640625	4866944140625	0	false	0	false	6	true
35472	13080470703125	4835984765625	4	true	0	false	7	true
35471	605579296875	3491144140625	2	true	0	false	6	true
35470	682725390625	3524444921875	7	true	0	false	6	true
35469	83677919921875	7381115625	0	false	0	false	15	true
35468	84058974609375	749950703125	3	true	0	false	9	true
35464	465247607421875	357295234375	1	true	0	false	1	true
35462	63304384765625	3721671875	0	false	0	false	5	true
35459	194404541015625	4779792578125	0	false	0	false	16	true
35458	3353378662109370	465945859375	2	true	0	false	7	true
35457	528064208984375	422321875	0	false	0	false	9	true
35456	111110107421875	4254970703125	2	true	0	false	10	true
35454	425043212890625	4774164453125	2	true	0	false	9	true
35451	287948291015625	5096225390625	7	true	0	false	5	true
35450	8401382446289060	5039534375	3	true	17	true	0	false
35449	53780146484375	5046388671875	2	true	0	false	2	true
35444	96331083984375	7260603125	2	true	0	false	0	false
35443	118269873046875	387333984375	7	true	0	false	0	false
35442	107395927734375	392450546875	7	true	0	false	1	true
35440	636076806640625	470534140625	1	true	0	false	3	true
35439	117520869140625	4988590625	2	true	0	false	11	true
35437	858393359375	3862801171875	7	true	1	true	14	true
35435	11621751953125	735484453125	1	true	0	false	6	true
35433	23102103515625	671374140625	1	true	0	false	0	false
35432	2632698046875	66917484375	8	true	0	false	0	false
35430	20790017578125	72650265625	1	true	0	false	1	true
35425	8963970703125	491112578125	0	false	0	false	1	true
35421	612565966796875	4065754296875	0	false	0	false	10	true
35419	1.00178e+16	3441187109375	7	true	0	false	4	true
35418	161602880859375	3342693359375	0	false	11	true	3	true
35416	2610328857421870	3770907421875	1	true	0	false	4	true
35413	14858263671875	742476875	3	true	0	false	4	true
35409	17784201171875	3713494921875	2	true	0	false	16	true
35408	1755355078125	3459596484375	14	true	0	false	0	false
35407	2664411865234370	354246796875	2	true	0	false	0	false
35397	1998047265625	5742180078125	1	true	8	true	0	false
35396	21157103515625	574633515625	13	true	0	false	7	true
35393	1902961328125	530360546875	2	true	2	true	8	true
35392	1812468359375	5159095703125	3	true	0	false	0	false
35391	18665515625	4816505859375	5	true	0	false	4	true
35390	18558876953125	4841906640625	5	true	0	false	3	true
35389	21409818359375	5986946875	1	true	0	false	0	false
35386	19015302734375	488021640625	13	true	0	false	1	true
35385	24120580078125	6255152734375	6	true	0	false	8	true
35384	2546477734375	613522890625	6	true	0	false	0	false
35383	194632578125	5092669140625	8	true	0	false	2	true
35381	10773330078125	7785990625	2	true	3	true	0	false
35380	1337622265625	789293984375	2	true	1	true	2	true
35374	266280078125	617177578125	0	false	0	false	7	true
35373	24009990234375	6009780859375	0	false	0	false	8	true
35371	18167654296875	5515310546875	2	true	0	false	3	true
35368	75947080078125	77000609375	0	false	0	false	9	true
35364	2109298828125	6249071875	0	false	0	false	10	true
35363	20312337890625	5486469140625	3	true	0	false	17	true
35361	227551640625	645934921875	3	true	0	false	2	true
35360	24288185546875	642146015625	6	true	0	false	9	true
35359	2723613671875	700030078125	3	true	0	false	1	true
35358	29127228515625	707976640625	2	true	0	false	8	true
35353	28040443359375	6050833203125	11	true	0	false	2	true
35352	28363009765625	6125364453125	2	true	0	false	6	true
35350	25279501953125	695709765625	7	true	0	false	1	true
35347	191916953125	5977881640625	1	true	0	false	2	true
35344	28389474609375	630233359375	3	true	0	false	2	true
35342	3127722265625	6078951953125	1	true	0	false	0	false
35340	313103125	5994347265625	7	true	0	false	4	true
35339	1688393359375	4737714453125	1	true	0	false	10	true
35338	155947119140625	474663359375	1	true	0	false	10	true
35333	91116494140625	4110056640625	0	false	0	false	1	true
35328	25130490234375	55700203125	19	true	0	false	0	false
35326	1.17152e+16	697560234375	4	true	0	false	0	false
35325	3389447265625	622137265625	2	true	0	false	2	true
35324	3575505859375	610400078125	4	true	0	false	4	true
35323	12392568359375	521800390625	0	false	0	false	1	true
35322	14553759765625	508898828125	6	true	0	false	3	true
35321	3864140625	607700859375	1	true	0	false	4	true
35319	15297234375	3657398828125	2	true	0	false	7	true
35318	14325189453125	3536642578125	0	false	0	false	9	true
35314	130993515625	3661866796875	0	false	0	false	10	true
35313	115024375	3631755078125	0	false	0	false	4	true
35309	3536139453125	6400521484375	3	true	0	false	0	false
35308	3362780078125	662861484375	7	true	0	false	0	false
35307	30159197265625	6504072265625	1	true	0	false	7	true
35303	272342734375	64468828125	1	true	0	false	6	true
35297	20868244140625	760736484375	1	true	0	false	1	true
35296	2220163671875	767238359375	3	true	0	false	1	true
35294	2330405078125	73591484375	3	true	0	false	0	false
35291	322546953125	66774375	1	true	0	false	1	true
35289	432093701171875	739826484375	5	true	0	false	1	true
35288	3345070068359370	7543834375	2	true	0	false	7	true
35284	20865740234375	784020859375	0	false	0	false	8	true
35283	156358525390625	556807578125	5	true	0	false	10	true
35282	159209140625	57411015625	7	true	0	false	3	true
35280	133175009765625	5580040234375	1	true	0	false	0	false
35279	145692958984375	5899330859375	4	true	0	false	4	true
35275	94158525390625	789480859375	6	true	0	false	6	true
35272	1.12542e+16	377462265625	2	true	0	false	6	true
35269	64383388671875	32670720703125	0	false	0	false	2	true
35267	138258193359375	43835.25	2	true	0	false	5	true
35266	131468046875	4172271875	0	false	0	false	2	true
35263	331124453125	695467734375	3	true	0	false	11	true
35262	3222575390625	69413328125	11	true	0	false	0	false
35261	32661529296875	71988015625	10	true	1	true	22	true
35260	32102291015625	719007734375	17	true	0	false	3	true
35259	33974578125	699656796875	15	true	0	false	46	true
35256	316889609375	72877703125	6	true	0	false	10	true
35254	30651962890625	7410215625	0	false	0	false	12	true
35253	36970859375	5429898828125	8	true	0	false	10	true
35252	3674494921875	5348076171875	9	true	1	true	28	true
35251	364640703125	570454921875	8	true	0	false	3	true
35250	366002734375	57042625	8	true	0	false	1	true
35249	29267662109375	725801796875	1	true	0	false	2	true
35246	2827584375	745776953125	2	true	0	false	11	true
35244	36287296875	5730481640625	2	true	0	false	13	true
35243	3737673046875	512246875	0	false	0	false	11	true
35241	364605078125	58523734375	9	true	0	false	3	true
35233	35062453125	578340390625	1	true	0	false	12	true
35228	3785214453125	5816277734375	1	true	0	false	7	true
35226	2353366015625	581899375	5	true	0	false	0	false
35221	3927855078125	5386229296875	6	true	0	false	5	true
35220	401152109375	52203	0	false	0	false	9	true
35217	29572712890625	6786359375	3	true	0	false	0	false
35214	172883203125	4424307421875	0	false	0	false	8	true
35213	25323025390625	783910546875	0	false	0	false	5	true
35212	28192908203125	76909671875	4	true	0	false	13	true
35209	152057431640625	3118459375	1	true	0	false	14	true
35208	149202724609375	3202155078125	6	true	0	false	13	true
35207	1304553466796870	27070689453125	7	true	0	false	3	true
35206	2313349365234370	26710470703125	2	true	1	true	8	true
35205	285432958984375	25609294921875	0	false	0	false	10	true
35203	134516123046875	329608984375	9	true	0	false	1	true
35202	124253681640625	3261598828125	0	false	0	false	6	true
35199	631801513671875	2895687890625	1	true	0	false	7	true
35198	777056494140625	283331328125	13	true	0	false	1	true
35196	3746990234375	30030462890625	0	false	0	false	6	true
35195	724287255859375	2695980078125	8	true	0	false	1	true
35194	533329345703125	26149080078125	6	true	0	false	2	true
35192	7926685546875	26018126953125	2	true	0	false	6	true
35187	705229736328125	2308343359375	2	true	0	false	16	true
35183	3521946533203120	23498806640625	1	true	0	false	0	false
35182	2282397216796870	21633759765625	0	false	0	false	7	true
35181	2358564453125	5522009765625	2	true	0	false	20	true
35180	2191266845703120	559598828125	2	true	0	false	8	true
35178	297893896484375	5597516015625	0	false	0	false	18	true
35176	463790478515625	21435466796875	0	false	0	false	9	true
35174	1709611083984370	5452423828125	4	true	0	false	8	true
35173	660443017578125	22372671875	1	true	0	false	0	false
35171	74935537109375	20659490234375	4	true	1	true	59	true
35170	75959130859375	20539974609375	4	true	1	true	61	true
35169	1.1478e+16	732499765625	2	true	0	false	11	true
35159	4113709765625	559707109375	0	false	0	false	1	true
35157	18590126953125	1908448046875	1	true	0	false	2	true
35156	43641884765625	18327203125	4	true	1	true	2	true
35152	8138884765625	24508294921875	7	true	0	false	0	false
35150	352152978515625	31904984375	0	false	0	false	3	true
35147	25990486328125	4424522265625	2	true	0	false	17	true
35146	25127798828125	4511652734375	2	true	0	false	9	true
35145	24794607421875	4349888671875	4	true	0	false	4	true
35144	2493201171875	4211099609375	10	true	0	false	0	false
35141	2431723876953120	15424083984375	0	false	0	false	13	true
35140	438331787109375	166261953125	1	true	0	false	4	true
35138	2289083984375	17462849609375	9	true	0	false	0	false
35135	22593234375	404414375	8	true	0	false	1	true
35134	22613416015625	429390859375	0	false	0	false	2	true
35131	29812548828125	4663361328125	7	true	0	false	0	false
35130	291350859375	436222734375	6	true	0	false	0	false
35127	30756865234375	43663515625	6	true	0	false	1	true
35125	23064849609375	475012890625	10	true	0	false	2	true
35124	23934994140625	473588046875	5	true	0	false	2	true
35123	2305795703125	49180421875	1	true	0	false	11	true
35122	2481185546875	4960115234375	1	true	0	false	4	true
35121	2131191015625	4716085546875	0	false	0	false	9	true
35120	20662533203125	4535986328125	3	true	0	false	9	true
35114	2158223828125	495835703125	0	false	0	false	16	true
35111	294580390625	5126619140625	71	true	0	false	59	true
35110	290808125	5096951171875	30	true	0	false	0	false
35109	2445465625	5294868359375	2	true	0	false	1	true
35106	27826671875	5095771484375	1	true	0	false	8	true
35105	2696430859375	5334134375	4	true	0	false	0	false
35104	2687440234375	5202325390625	3	true	0	false	3	true
35103	9762224609375	291510546875	1	true	2	true	0	false
35099	2727661328125	4837044921875	4	true	0	false	21	true
35098	27234189453125	4944712109375	1	true	0	false	9	true
35097	23224177734375	32256466796875	2	true	0	false	6	true
35095	22022728515625	3463318359375	1	true	0	false	5	true
35094	21133328125	331424453125	8	true	0	false	4	true
35088	20283779296875	3586000390625	0	false	0	false	4	true
35086	26992794921875	471221171875	1	true	0	false	13	true
35085	18470392578125	32239244140625	11	true	11	true	49	true
35084	17501802734375	3040054296875	7	true	0	false	0	false
35080	20155587890625	29104126953125	0	false	0	false	1	true
35072	91730185546875	21999595703125	4	true	0	false	10	true
35068	2538328857421870	76821671875	0	false	5	true	0	false
35067	131039560546875	2329554296875	3	true	0	false	0	false
35066	10784849609375	25246216796875	0	false	0	false	8	true
35062	19409162109375	4113953125	0	false	0	false	3	true
35061	4241857421875	623367265625	4	true	0	false	5	true
35060	4257807421875	63949	6	true	0	false	11	true
35059	421718046875	655442734375	0	false	0	false	2	true
35056	40445875	67507453125	2	true	0	false	1	true
35054	4373565234375	5934205078125	1	true	0	false	0	false
35053	18635974609375	26330169921875	0	false	0	false	8	true
35052	1756898046875	24346916015625	6	true	2	true	11	true
35051	2028129296875	22482296875	4	true	0	false	15	true
35050	18870041015625	23050974609375	2	true	0	false	9	true
35046	4038480859375	697290703125	1	true	0	false	2	true
35044	3025199609375	5477921875	0	false	0	false	4	true
35040	162604267578125	22047875	1	true	0	false	2	true
35039	22339431640625	24266234375	0	false	0	false	1	true
35038	218478671875	25892091796875	8	true	0	false	2	true
35033	330098125	3737840625	2	true	0	false	5	true
35032	3171467578125	3516748828125	1	true	0	false	7	true
35031	31892109375	3375966796875	9	true	0	false	0	false
35030	3318180859375	3435782421875	9	true	0	false	2	true
35027	2570739453125	36531703125	1	true	0	false	17	true
35026	25181689453125	3657845703125	13	true	0	false	0	false
35024	3486096875	3514639453125	0	false	2	true	2	true
35022	3453602734375	3801840625	6	true	3	true	0	false
35021	29622443359375	3664005078125	0	false	0	false	1	true
35020	28246271484375	35586765625	7	true	0	false	0	false
35016	23126865234375	3661664453125	1	true	0	false	12	true
35014	24322509765625	3815825390625	1	true	0	false	4	true
35011	3538863671875	439695078125	1	true	0	false	6	true
35010	337014609375	442439375	9	true	0	false	1	true
35008	36520296875	3756769921875	1	true	0	false	7	true
35006	368269921875	4521498046875	1	true	0	false	0	false
35005	3641749609375	421908515625	17	true	0	false	34	true
35004	3558841796875	408579296875	1	true	0	false	6	true
35003	3799079296875	334534375	0	false	0	false	6	true
35002	3643287890625	329268671875	4	true	0	false	7	true
35001	41880578125	4730349609375	13	true	0	false	5	true
35000	414339375	455836015625	12	true	0	false	0	false
34999	3386305078125	4139718359375	2	true	0	false	5	true
34996	3880220703125	4075790234375	0	false	1	true	0	false
34994	40053015625	443508125	8	true	0	false	12	true
34993	3910354296875	4289648046875	0	false	0	false	12	true
34992	385965546875	4402274609375	13	true	0	false	3	true
34981	3385086328125	463771875	2	true	0	false	26	true
34980	353083984375	464751328125	6	true	0	false	5	true
34977	2789915625	5724730078125	2	true	1	true	3	true
34973	83666904296875	1689960546875	3	true	0	false	3	true
34972	75724482421875	18906248046875	4	true	0	false	0	false
34968	26403810546875	336683671875	7	true	0	false	2	true
34967	3205721875	4960608203125	10	true	0	false	0	false
34966	3387315234375	4971351171875	1	true	0	false	2	true
34964	374170390625	4908853515625	1	true	1	true	11	true
34960	119977744140625	2955147265625	0	false	0	false	3	true
34954	4259580078125	50287078125	0	false	0	false	1	true
34951	33577484375	25580689453125	6	true	0	false	3	true
34950	31945615234375	24783416015625	6	true	0	false	7	true
34949	30139529296875	23903373046875	10	true	0	false	0	false
34947	306486875	115654248046875	10	true	1	true	5	true
34946	306913125	130726259765625	0	false	0	false	9	true
34945	267865234375	2104642578125	1	true	0	false	11	true
34943	28682552734375	3304826953125	1	true	0	false	4	true
34942	2984748828125	3215315625	1	true	0	false	7	true
34941	608842724609375	133113154296875	5	true	0	false	9	true
34940	7632298828125	14673052734375	0	false	0	false	1	true
34938	26047755859375	31270763671875	1	true	0	false	2	true
34935	3438041796875	20772458984375	7	true	0	false	5	true
34934	345086171875	19656501953125	9	true	0	false	1	true
34932	2855331640625	23693330078125	0	false	0	false	12	true
34931	3322690234375	2198292578125	0	false	17	true	0	false
34928	314521953125	28239591796875	1	true	0	false	7	true
34927	362913046875	23511525390625	0	false	0	false	9	true
34926	3439214453125	2361551171875	0	false	0	false	6	true
34925	32555384765625	1617479296875	5	true	0	false	0	false
34924	3067423828125	156271494140625	0	false	9	true	0	false
34922	281288203125	1967553515625	0	false	0	false	6	true
34918	29575685546875	1069951171875	7	true	0	false	3	true
34916	3395546875	13129984375	0	false	0	false	17	true
34913	3430912890625	1772400390625	1	true	0	false	8	true
34912	3352972265625	18009146484375	2	true	0	false	16	true
34910	3492221484375	271348515625	1	true	0	false	5	true
34896	2776787890625	123694873046875	0	false	0	false	5	true
34894	25094640625	2544133203125	3	true	2	true	1	true
34892	4095066015625	385606796875	10	true	0	false	6	true
34890	2629271875	105477158203125	0	false	0	false	2	true
34887	45829046875	6415551953125	3	true	0	false	7	true
34886	47938859375	63453984375	9	true	0	false	1	true
34883	404649609375	2935670703125	9	true	0	false	0	false
34882	41323171875	31123087890625	0	false	0	false	7	true
34879	4663604296875	3305331640625	1	true	0	false	1	true
34878	484733828125	3481619140625	0	false	2	true	3	true
34877	43202046875	3305608984375	1	true	0	false	0	false
34875	4876286328125	31584173828125	1	true	0	false	3	true
34871	440532177734375	69700693359375	0	false	0	false	10	true
34870	49987919921875	6191712890625	6	true	0	false	1	true
34866	3394620361328120	84997548828125	3	true	0	false	17	true
34864	673294189453125	111213916015625	2	true	0	false	6	true
34861	28952666015625	116813837890625	0	false	0	false	6	true
34860	415594287109375	107907822265625	3	true	0	false	11	true
34857	1.12847e+16	126455634765625	0	false	0	false	10	true
34856	159226171875	111250859375	0	false	9	true	3	true
34850	4467415234375	565728046875	19	true	0	false	0	false
34848	151878486328125	27488693359375	0	false	3	true	1	true
34846	3710830078125	3060284375	2	true	0	false	13	true
34844	481105078125	5989719140625	2	true	0	false	0	false
34843	475542109375	561248203125	8	true	0	false	2	true
34842	4743813671875	580496484375	1	true	0	false	8	true
34840	4007740625	13366455078125	6	true	0	false	1	true
34839	3998041796875	1531987109375	1	true	0	false	7	true
34832	4360671875	3883226171875	0	false	14	true	0	false
34831	24452279296875	13899259765625	5	true	0	false	4	true
34830	2354195703125	14823203125	1	true	0	false	12	true
34829	4192132421875	3545289453125	3	true	0	false	3	true
34823	315812890625	408465390625	2	true	0	false	6	true
34821	31308822265625	792228984375	0	false	0	false	4	true
34816	4.28132e+16	16960111328125	4	true	0	false	2	true
34815	457379375	425870078125	1	true	0	false	4	true
34814	44374421875	44718609375	3	true	0	false	2	true
34811	4945692578125	49095.5	1	true	0	false	8	true
34810	482590546875	4728570703125	9	true	0	false	0	false
34807	13554390625	1280620703125	0	false	0	false	9	true
34806	12371671875	15988056640625	1	true	0	false	9	true
34804	1262155859375	107733828125	6	true	0	false	0	false
34802	4785394921875	3909412890625	1	true	0	false	0	false
34798	3605741015625	2052919140625	1	true	0	false	0	false
34797	387102734375	2302553515625	0	false	0	false	6	true
34795	160701962890625	98778984375	1	true	0	false	1	true
34794	168695859375	1127580078125	1	true	0	false	0	false
34792	4732110546875	5266005859375	2	true	0	false	0	false
34790	18506873046875	19377212890625	1	true	0	false	9	true
34789	16730505859375	181254453125	8	true	0	false	5	true
34782	372862890625	28156529296875	0	false	0	false	2	true
34781	2392495703125	19313796875	0	false	0	false	12	true
34780	23226576171875	19769021484375	0	false	0	false	11	true
34779	403722890625	26366599609375	0	false	11	true	0	false
34778	3914933984375	2579695703125	2	true	0	false	4	true
34776	3054773046875	1884365625	2	true	0	false	2	true
34772	4675479296875	486129609375	7	true	0	false	0	false
34768	165295546875	150974208984375	11	true	0	false	2	true
34766	21317859375	11178900390625	0	false	0	false	1	true
34765	2452180078125	726380908203125	0	false	0	false	10	true
34763	40830484375	20339767578125	6	true	0	false	3	true
34762	391853515625	2058265625	4	true	0	false	2	true
34760	43627375	20623029296875	0	false	0	false	18	true
34757	13678462890625	764044140625	1	true	0	false	6	true
34756	12598888671875	72836875	8	true	0	false	0	false
34753	345589453125	792848203125	0	false	0	false	9	true
34752	3724615625	775731953125	1	true	0	false	2	true
34749	3850266015625	739921953125	1	true	0	false	2	true
34744	4212653125	4135484765625	2	true	0	false	4	true
34739	4880410546875	2077926953125	0	false	0	false	9	true
34738	4661554296875	2131880859375	1	true	0	false	5	true
34736	480759765625	24962740234375	1	true	0	false	0	false
34731	763168310546875	1139339599609370	0	false	0	false	10	true
34730	64932412109375	1.81234e+16	0	false	0	false	6	true
34728	4529566015625	27127248046875	2	true	0	false	0	false
34724	2084547265625	6734896484375	5	true	0	false	0	false
34722	3834274609375	17546400390625	2	true	0	false	3	true
34720	35344578125	104733828125	0	false	0	false	11	true
34719	2999546484375	51398984375	0	false	0	false	23	true
34718	31208546875	30961455078125	0	false	0	false	11	true
34716	28807982421875	6220546875	0	false	0	false	23	true
34715	28841291015625	74872021484375	0	false	0	false	4	true
34712	2740419921875	43947626953125	4	true	0	false	8	true
34710	34206125	77868994140625	1	true	0	false	0	false
34708	3527869921875	542164501953125	0	false	0	false	7	true
34704	452146171875	11418951171875	0	false	3	true	7	true
34703	394579140625	9483017578125	8	true	0	false	0	false
34702	4149476171875	717216845703125	1	true	0	false	0	false
34698	4553959765625	74511.75	17	true	0	false	0	false
34696	15781857421875	716037841796875	8	true	0	false	0	false
34692	3799088671875	3134418212890620	6	true	0	false	0	false
