# Supplementary material for: A Novel Liquid Biopsy Method Based on Specific Combinations of Vesicular Markers Allows Us to Discriminate Prostate Cancer from Hyperplasia
Source: Cells. 2024 Jul 31;13(15):1286. doi: 10.3390/cells13151286 (PMC11311686; doi:10.3390/cells13151286)
Supplement: Supplementary file 1 [file cells-13-01286-s001.zip › Dataset S1-Raw data CODI BiliGeCT Prostata/Raw data CODI BiliGeCT Prostata/140223_ErbB3_ALK_IIexp_PR20-13-2__counting_scatter.xlsx]

## Sheet: 140223_ErbB3_ALK_IIexp_PR20-13-
counting parameters
radius (nm)	300
bin width (nm)	20
locs in bin threshold	1
active channels
channel name	channel reference	min	max
Channel 0	ch0	1	10000000
Channel 1	ch1	1	10000000
Channel 2	ch2	1	10000000
clusters are positive for a channel if their counts fall within min (inclusive) and max (exclusive) for that channel
	population phenotypes	number of clusters
triple positive	Channel 0, Channel 1, Channel 2	15
double positive	Channel 0, Channel 1	10
double positive	Channel 0, Channel 2	240
double positive	Channel 1, Channel 2	5
single positive	Channel 0	55
single positive	Channel 1	2
single positive	Channel 2	132
	total positive clusters	459
12 clusters were negative for every channel
all positive clusters are listed here
columns show counts and positivity for channels with thresholds switched on
to see the full data including negative clusters please export a csv from the counting histogram rather than the counting scatter plot
cluster id	centroid x (nm)	centroid y (nm)	count for Channel 0	positive for Channel 0	count for Channel 1	positive for Channel 1	count for Channel 2	positive for Channel 2
34553	99207314453125	681473515625	8	true	0	false	1	true
34552	981953515625	688012734375	7	true	0	false	12	true
34551	116229501953125	709259375	15	true	0	false	10	true
34550	118141708984375	709856015625	12	true	0	false	11	true
34549	690429833984375	68106703125	0	false	0	false	12	true
34548	60973330078125	68300.75	0	false	0	false	7	true
34546	594086572265625	67734875	2	true	0	false	11	true
34543	34414775390625	679608125	5	true	0	false	4	true
34542	2556113037109370	66990.5	8	true	0	false	0	false
34541	8277224609375	701183984375	5	true	0	false	10	true
34540	740975048828125	701929296875	2	true	0	false	7	true
34537	1053099609375	5923201953125	0	false	0	false	11	true
34536	110589287109375	5966805078125	3	true	0	false	17	true
34533	12291060546875	591685390625	10	true	2	true	1	true
34530	131871650390625	6000778515625	7	true	0	false	7	true
34528	115545595703125	582912265625	0	false	0	false	13	true
34525	1422058203125	5833720703125	3	true	0	false	14	true
34522	12030185546875	60709578125	3	true	0	false	4	true
34521	9683849609375	5595472265625	0	false	0	false	17	true
34520	110307216796875	5435498046875	6	true	0	false	4	true
34519	136067900390625	619307734375	5	true	0	false	9	true
34518	127736572265625	61985625	1	true	0	false	17	true
34517	116602783203125	68481484375	2	true	0	false	10	true
34514	136019189453125	5696768359375	1	true	0	false	4	true
34511	3258033203125	71903984375	6	true	0	false	8	true
34510	38240009765625	712361328125	0	false	0	false	23	true
34509	21550810546875	720628046875	6	true	0	false	6	true
34508	24437265625	7276471875	1	true	0	false	9	true
34506	94256865234375	537606015625	5	true	0	false	7	true
34505	2008505615234370	707102890625	2	true	0	false	7	true
34502	8285908203125	5678658203125	2	true	0	false	12	true
34500	4572265625	697434375	2	true	0	false	9	true
34499	1401061328125	709548359375	5	true	0	false	1	true
34498	130869560546875	70109.5	3	true	0	false	13	true
34495	116248515625	5706490625	3	true	0	false	5	true
34492	106942685546875	6280394140625	0	false	0	false	10	true
34489	84433203125	4977527734375	6	true	0	false	8	true
34488	82928818359375	50617015625	7	true	1	true	9	true
34487	641566552734375	5889994921875	1	true	0	false	9	true
34486	7706630859375	60522578125	4	true	0	false	2	true
34485	3878551025390620	731883984375	1	true	0	false	6	true
34484	494636328125	726861171875	0	false	0	false	15	true
34481	65591279296875	572413828125	0	false	5	true	0	false
34480	636757080078125	555872109375	5	true	0	false	0	false
34479	702074609375	533210546875	14	true	0	false	6	true
34478	724315087890625	519796796875	0	false	0	false	10	true
34474	75859716796875	548792421875	2	true	0	false	17	true
34471	117363984375	5227152734375	0	false	6	true	8	true
34470	10177408203125	520859296875	4	true	0	false	3	true
34469	108495576171875	495080625	8	true	0	false	11	true
34468	101337314453125	49876484375	1	true	0	false	14	true
34465	91696748046875	514746953125	2	true	0	false	7	true
34461	95516923828125	66348296875	3	true	0	false	5	true
34460	88791923828125	659792421875	2	true	0	false	12	true
34458	120798779296875	5096844921875	2	true	0	false	21	true
34452	530277197265625	70883015625	1	true	0	false	5	true
34448	3366554931640620	655764375	0	false	0	false	11	true
34447	565189013671875	6003227734375	8	true	0	false	3	true
34446	54522890625	6045840234375	10	true	0	false	0	false
34444	505281640625	599092421875	3	true	0	false	2	true
34439	13038259765625	677216015625	5	true	0	false	2	true
34435	29715400390625	4050065234375	10	true	0	false	9	true
34434	3093427490234370	4125888671875	1	true	0	false	17	true
34433	160270478515625	432555234375	1	true	9	true	2	true
34432	1609076953125	4279276171875	15	true	0	false	2	true
34431	5411076171875	37679515625	2	true	0	false	25	true
34430	5330314453125	377396171875	1	true	0	false	30	true
34428	54539609375	3795594140625	0	false	0	false	31	true
34426	15974876953125	4229796484375	8	true	0	false	3	true
34424	157042822265625	4152137890625	9	true	0	false	9	true
34423	2067837158203120	3955668359375	3	true	0	false	14	true
34421	64071748046875	617066953125	0	false	0	false	7	true
34420	710644189453125	6292239453125	2	true	0	false	0	false
34419	46753623046875	407065390625	8	true	0	false	4	true
34416	1491378125	42314421875	9	true	0	false	3	true
34415	86690703125	6315639453125	5	true	0	false	12	true
34412	3742318115234370	3923861328125	0	false	0	false	15	true
34409	16649068359375	418476640625	2	true	0	false	12	true
34405	746854638671875	721282890625	1	true	0	false	9	true
34404	8287185546875	72285234375	10	true	0	false	1	true
34402	2.02658e+16	41516.25	1	true	0	false	10	true
34400	16586341796875	4114148046875	0	false	0	false	11	true
34399	134042021484375	756612109375	3	true	0	false	7	true
34398	122342998046875	75742328125	11	true	0	false	2	true
34397	11581916015625	785788671875	3	true	0	false	33	true
34396	113006044921875	769358671875	4	true	0	false	4	true
34393	90653212890625	773452890625	1	true	0	false	10	true
34392	105373134765625	77181859375	8	true	0	false	1	true
34389	67782900390625	783084375	0	false	0	false	7	true
34388	73654990234375	774494765625	0	false	0	false	6	true
34386	110677939453125	74884640625	7	true	0	false	0	false
34381	72296337890625	745650390625	0	false	0	false	5	true
34380	855862890625	747212109375	1	true	0	false	6	true
34379	1305168359375	73921953125	0	false	0	false	14	true
34374	9008283203125	74017390625	3	true	0	false	10	true
34373	1680122265625	76245375	7	true	0	false	2	true
34372	1703887890625	772890390625	2	true	0	false	17	true
34370	15569908203125	757258359375	2	true	0	false	5	true
34368	525328662109375	4156179296875	5	true	0	false	1	true
34367	159058486328125	3965061328125	1	true	0	false	8	true
34366	16669373046875	400956484375	9	true	0	false	2	true
34364	32241689453125	748138359375	1	true	0	false	16	true
34359	148045537109375	77451609375	2	true	0	false	8	true
34356	14833748046875	602864765625	1	true	0	false	3	true
34355	1442665625	4503967578125	4	true	0	false	3	true
34352	180420078125	399277578125	0	false	0	false	7	true
34351	126783251953125	452429140625	0	false	0	false	9	true
34350	6986798095703120	44389546875	4	true	0	false	16	true
34346	138120126953125	4806262109375	0	false	0	false	11	true
34344	1646646240234370	429951875	0	false	0	false	4	true
34340	131983486328125	64238125	0	false	0	false	7	true
34338	17685197265625	3838834375	3	true	0	false	10	true
34337	1273016015625	65891703125	1	true	0	false	4	true
34335	153087470703125	4890330078125	1	true	0	false	10	true
34334	155044892578125	5063027734375	9	true	0	false	3	true
34333	11713173828125	4094375390625	7	true	0	false	0	false
34332	121116396484375	4175043359375	3	true	0	false	10	true
34331	17243076171875	4942574609375	0	false	0	false	14	true
34330	16501142578125	500976953125	3	true	0	false	3	true
34328	108461826171875	3985301171875	0	false	0	false	9	true
34324	122247041015625	4268006640625	2	true	0	false	5	true
34323	9908794921875	4469303515625	5	true	0	false	1	true
34322	8838041015625	4595999609375	2	true	0	false	8	true
34319	137902724609375	4357966015625	0	false	0	false	12	true
34318	13286767578125	441242421875	1	true	0	false	16	true
34316	140136982421875	4274748828125	3	true	0	false	10	true
34313	865181640625	4431441015625	0	false	0	false	9	true
34310	14535939453125	3937831640625	1	true	0	false	4	true
34308	481959619140625	747237734375	1	true	0	false	10	true
34306	105538837890625	41774.75	1	true	0	false	0	false
34304	143742919921875	511016875	9	true	0	false	3	true
34303	20862458984375	5110066015625	0	false	0	false	14	true
34302	20512419921875	515799453125	1	true	0	false	12	true
34300	18568666015625	49403171875	1	true	0	false	11	true
34299	87961669921875	428740703125	4	true	0	false	1	true
34296	122588671875	44845875	1	true	0	false	10	true
34294	185246015625	5038596875	1	true	0	false	10	true
34293	19798767578125	5095408984375	4	true	0	false	7	true
34291	1911723046875	6092132421875	1	true	0	false	15	true
34290	18699501953125	618565859375	0	false	0	false	16	true
34289	9194552734375	41091375	2	true	0	false	9	true
34286	1914846484375	5168695703125	13	true	0	false	5	true
34282	3348336669921870	4356089453125	0	false	0	false	7	true
34278	17235591796875	516565390625	1	true	0	false	12	true
34276	1645827734375	5968862109375	2	true	0	false	10	true
34272	556383984375	3602232421875	1	true	0	false	3	true
34269	115646630859375	469229765625	0	false	0	false	13	true
34265	1.4274e+16	49937140625	4	true	0	false	16	true
34264	221587353515625	5005659375	3	true	0	false	9	true
34263	159616328125	5617530859375	2	true	0	false	6	true
34262	15692376953125	57778046875	2	true	0	false	5	true
34259	87857939453125	38533.25	0	false	0	false	8	true
34258	92466640625	3739465234375	10	true	0	false	0	false
34256	738363916015625	37983765625	3	true	0	false	2	true
34250	1.58649e+16	4922805078125	1	true	0	false	10	true
34248	2409723876953120	5161250390625	3	true	0	false	11	true
34247	101113232421875	5124449609375	3	true	0	false	41	true
34244	708991552734375	4936188671875	0	false	0	false	7	true
34241	1.96654e+16	5514534765625	1	true	0	false	1	true
34240	2342297607421870	5661483984375	1	true	0	false	5	true
34238	13168291015625	5627978515625	1	true	0	false	6	true
34236	2558987548828120	5480772265625	0	false	0	false	8	true
34234	3509070068359370	57117765625	7	true	0	false	0	false
34232	4610359375	57319328125	3	true	0	false	6	true
34231	223088359375	724650859375	3	true	0	false	12	true
34230	2388167578125	71616921875	7	true	0	false	5	true
34228	243275341796875	5339104296875	4	true	0	false	3	true
34225	497775146484375	329488984375	7	true	0	false	1	true
34224	55954189453125	32048275390625	4	true	0	false	6	true
34220	11974248046875	4757703515625	0	false	0	false	9	true
34219	19769919921875	67497328125	6	true	0	false	1	true
34218	1804108203125	68385.75	16	true	0	false	2	true
34217	162094091796875	670505859375	2	true	0	false	5	true
34216	15866423828125	656246875	5	true	0	false	2	true
34214	4206130859375	5404040234375	0	false	0	false	7	true
34213	19838833984375	7045015625	1	true	0	false	2	true
34211	3293536865234370	4795180078125	1	true	0	false	12	true
34210	3195679443359370	46236328125	1	true	0	false	13	true
34204	771638671875	3341562890625	2	true	0	false	3	true
34203	2386791796875	748420078125	5	true	1	true	4	true
34202	2247415234375	752190390625	7	true	0	false	0	false
34200	2495486328125	764997734375	5	true	0	false	1	true
34199	3096479736328120	6160707421875	1	true	0	false	3	true
34198	293366943359375	63210921875	1	true	0	false	8	true
34195	1473478515625	6169885546875	3	true	0	false	15	true
34190	1963921875	73261578125	5	true	1	true	0	false
34186	51101142578125	6244021484375	4	true	0	false	3	true
34185	11101142578125	6424833203125	1	true	0	false	0	false
34182	20780908203125	6573484375	0	false	0	false	4	true
34180	1886426953125	5415664453125	1	true	0	false	4	true
34178	3875004150390620	599887265625	1	true	0	false	4	true
34173	23377712890625	6320937109375	2	true	0	false	6	true
34172	22819025390625	6482019140625	4	true	0	false	8	true
34169	20536439453125	629061640625	1	true	0	false	12	true
34168	205642734375	63421703125	1	true	0	false	18	true
34166	20279568359375	640404296875	0	false	0	false	10	true
34161	21242.5	4332255078125	2	true	0	false	9	true
34160	20601078125	41834484375	9	true	0	false	0	false
34159	19023021484375	422918828125	0	false	0	false	7	true
34151	2112783984375	5772601171875	1	true	0	false	1	true
34146	34284404296875	768986875	8	true	0	false	3	true
34145	2425114453125	659243203125	0	false	0	false	4	true
34144	24143078125	67353015625	7	true	0	false	12	true
34141	21274638671875	5401932421875	7	true	0	false	6	true
34140	20857470703125	547200390625	0	false	0	false	16	true
34138	160511826171875	71529921875	0	false	0	false	1	true
34137	58727705078125	445472890625	1	true	0	false	6	true
34136	508905322265625	434033515625	1	true	0	false	6	true
34132	22050115234375	5526948828125	6	true	0	false	10	true
34125	25282140625	69378515625	44	true	1	true	79	true
34124	25971.25	6989365625	3	true	0	false	16	true
34121	683823193359375	4201327734375	0	false	0	false	10	true
34119	23046580078125	5065123828125	1	true	0	false	23	true
34112	163782861328125	61495953125	1	true	0	false	7	true
34111	1478613037109370	3568626953125	1	true	0	false	4	true
34110	5031197814941400	361234609375	1	true	0	false	8	true
34108	2456044921875	3635346484375	2	true	0	false	14	true
34107	16269130859375	31258546875	0	false	0	false	11	true
34106	163559765625	2956251953125	2	true	0	false	8	true
34102	154709130859375	304723203125	0	false	0	false	10	true
34100	27812572265625	709684921875	5	true	0	false	1	true
34099	152606376953125	29140154296875	1	true	0	false	13	true
34097	14319724609375	3191486328125	0	false	0	false	9	true
34095	125068203125	3303285546875	4	true	1	true	0	false
34093	14285556640625	29927873046875	0	false	0	false	13	true
34091	18908564453125	312584921875	1	true	0	false	14	true
34088	1540376171875	3411113671875	5	true	0	false	0	false
34087	847860546875	29826716796875	2	true	0	false	8	true
34086	804134375	3090316015625	1	true	12	true	4	true
34085	801429736328125	27333787109375	0	false	0	false	12	true
34084	7763494140625	28362439453125	4	true	0	false	0	false
34081	14497328125	2617548828125	1	true	0	false	9	true
34080	12688580078125	2583713671875	0	false	0	false	13	true
34078	27340755859375	78346640625	4	true	0	false	0	false
34076	6841294921875	299053671875	1	true	11	true	2	true
34071	100965869140625	30726052734375	5	true	0	false	9	true
34070	96980546875	31739306640625	3	true	0	false	8	true
34069	60319775390625	26528140625	0	false	0	false	8	true
34066	9862234375	28326416015625	0	false	0	false	6	true
34065	18717275390625	26251595703125	1	true	0	false	8	true
34064	1854223046875	271977890625	31	true	5	true	73	true
34063	1983918359375	33383203125	0	false	0	false	16	true
34061	197721015625	27507017578125	0	false	0	false	17	true
34057	10689228515625	3537602734375	1	true	0	false	13	true
34056	11724697265625	3685336328125	0	false	0	false	4	true
34054	497168994140625	27792908203125	0	false	0	false	8	true
34048	21664732421875	3318758203125	7	true	0	false	1	true
34044	12007765625	3080230859375	1	true	0	false	9	true
34043	3475718017578120	25706474609375	0	false	0	false	8	true
34042	5176171875	25454166015625	0	false	0	false	7	true
34041	724828125	327169140625	6	true	0	false	7	true
34040	1502223388671870	3285455078125	0	false	0	false	7	true
34038	2574521484375	33218390625	1	true	0	false	12	true
34034	902498046875	2505558984375	0	false	0	false	8	true
34032	2626049609375	64926578125	1	true	0	false	1	true
34026	23713580078125	5766703515625	0	false	0	false	12	true
34024	181075234375	71770671875	1	true	0	false	12	true
34022	29852419921875	701008984375	9	true	0	false	0	false
34021	1195224853515620	2681298828125	1	true	0	false	6	true
34019	19055060546875	762336875	1	true	0	false	9	true
34017	1644633984375	2556319140625	11	true	0	false	2	true
34015	21596794921875	26099765625	0	false	0	false	10	true
34012	1.13241e+16	757929453125	1	true	0	false	8	true
34010	205959765625	78318390625	2	true	0	false	1	true
34008	24676423828125	79479234375	0	false	0	false	15	true
34005	308327978515625	22146734375	2	true	0	false	0	false
34004	531364013671875	23596908203125	1	true	0	false	9	true
34002	4773193359375	20638736328125	5	true	0	false	1	true
34000	61518408203125	77693765625	2	true	0	false	11	true
33999	23201470703125	3528940625	1	true	0	false	18	true
33998	22298837890625	35476015625	0	false	0	false	20	true
33995	2057269921875	3643352734375	0	false	0	false	16	true
33994	20988.5	3636801171875	6	true	0	false	0	false
33993	2183316015625	37662328125	7	true	0	false	1	true
33990	20856537109375	3915024609375	0	false	0	false	16	true
33985	26899638671875	6160764453125	0	false	0	false	10	true
33984	26138474609375	60683390625	1	true	0	false	8	true
33980	111385185546875	2393033203125	0	false	0	false	7	true
33978	26828083984375	534317265625	1	true	0	false	8	true
33976	504057666015625	470105078125	6	true	0	false	6	true
33974	3015575390625	784271875	14	true	0	false	0	false
33972	17696546875	4668098828125	1	true	0	false	3	true
33970	281653828125	60020015625	2	true	0	false	3	true
33969	215115625	22487662109375	0	false	0	false	14	true
33966	25816091796875	5146762109375	1	true	0	false	5	true
33964	2218986083984370	29570837890625	1	true	0	false	10	true
33963	24432896484375	30277857421875	2	true	0	false	7	true
33962	2427928125	29189056640625	1	true	0	false	10	true
33960	24717671875	2526698828125	3	true	0	false	1	true
33957	2578298828125	3860791015625	0	false	0	false	10	true
33956	269041953125	3890658203125	7	true	0	false	1	true
33954	24670359375	3842058203125	0	false	0	false	10	true
33950	3227802734375	75129109375	1	true	0	false	7	true
33949	2912971875	4741105859375	9	true	0	false	0	false
33948	31330109375	475001640625	0	false	0	false	3	true
33947	24434181640625	4665928515625	0	false	0	false	9	true
33946	26080345703125	482258515625	1	true	0	false	10	true
33945	28262755859375	4958475390625	0	false	0	false	4	true
33942	27906408203125	4502968359375	1	true	12	true	6	true
33941	31594587890625	4477969921875	1	true	0	false	2	true
33934	3071006640625	6617584375	0	false	3	true	3	true
33933	24297	4230053515625	1	true	0	false	0	false
33932	2304580859375	408215234375	1	true	0	false	5	true
33931	327845546875	5166532421875	0	false	0	false	11	true
33930	32361927734375	4991526171875	0	false	0	false	5	true
33922	29867375	56882078125	0	false	0	false	11	true
33921	2797569921875	4269996484375	1	true	11	true	3	true
33920	293576328125	421352578125	0	false	0	false	3	true
33919	3156623046875	4138558984375	2	true	0	false	3	true
33915	354434296875	5715074609375	0	false	0	false	8	true
33914	357834140625	5560916796875	9	true	0	false	0	false
33912	32788671875	53697890625	5	true	0	false	0	false
33909	24712802734375	23081341796875	0	false	0	false	9	true
33908	2507860546875	2191035546875	0	false	0	false	7	true
33905	30791599609375	59550734375	9	true	0	false	0	false
33904	32608166015625	6003165625	1	true	0	false	11	true
33903	3504448828125	6394298828125	0	false	0	false	5	true
33902	3300850390625	643568046875	7	true	0	false	0	false
33898	30355689453125	521246796875	2	true	0	false	1	true
33896	139697734375	364778046875	1	true	0	false	6	true
33891	421079140625	6538430859375	8	true	1	true	13	true
33890	4090019921875	6402643359375	11	true	0	false	0	false
33889	3722940234375	620240625	1	true	0	false	8	true
33888	394135390625	621491171875	0	false	0	false	24	true
33886	412388984375	6727559375	4	true	0	false	0	false
33883	37358265625	6456343359375	1	true	0	false	4	true
33878	268888671875	30802912109375	9	true	0	false	0	false
33876	3314776953125	78991234375	22	true	0	false	0	false
33875	3406498828125	674912578125	1	true	0	false	0	false
33874	3271605078125	69955015625	20	true	0	false	0	false
33871	14023783203125	19289353515625	0	false	0	false	1	true
33870	15054650390625	2111597265625	1	true	0	false	10	true
33868	1657273046875	18795859375	7	true	0	false	3	true
33867	3483394921875	411363828125	0	false	0	false	1	true
33866	3701136328125	4162068359375	2	true	0	false	1	true
33865	16518478515625	2221073046875	0	false	0	false	9	true
33864	17817943359375	21380076171875	0	false	0	false	6	true
33862	178951484375	20224625	0	false	0	false	4	true
33860	3385933203125	3909678125	5	true	0	false	1	true
33858	1779122265625	17633	13	true	0	false	13	true
33853	125973896484375	2207848828125	0	false	0	false	5	true
33848	100666611328125	2302611328125	5	true	0	false	9	true
33846	7933859375	1686007421875	2	true	1	true	37	true
33842	27579748046875	2870724609375	0	false	0	false	1	true
33840	2626071533203120	791517890625	0	false	0	false	10	true
33838	2772793359375	25356859375	3	true	1	true	0	false
33836	17424177734375	36159828125	0	false	0	false	7	true
33834	20779724609375	200716640625	1	true	0	false	5	true
33832	4444454296875	6588128125	7	true	0	false	0	false
33831	2907264453125	2554607421875	1	true	0	false	5	true
33830	295588203125	27299337890625	0	false	0	false	7	true
33826	344567890625	32549203125	1	true	0	false	19	true
33823	277463828125	2301285546875	1	true	1	true	0	false
33820	29635419921875	23026708984375	1	true	0	false	14	true
33818	13088119140625	16802259765625	3	true	0	false	4	true
33817	39737296875	5606929296875	4	true	0	false	16	true
33816	4161596875	5534060546875	0	false	0	false	14	true
33813	3626248828125	447753828125	1	true	0	false	0	false
33812	3564308203125	47636890625	2	true	0	false	9	true
33809	31068947265625	3474953125	1	true	0	false	2	true
33808	30269318359375	3360382421875	0	false	0	false	12	true
33806	140970283203125	150880146484375	3	true	0	false	1	true
33805	28585521484375	3488569921875	1	true	0	false	2	true
33803	33955015625	721448515625	10	true	0	false	39	true
33802	34263546875	720945546875	5	true	0	false	23	true
33800	26382033203125	362559609375	1	true	0	false	9	true
33798	3154491796875	367840078125	0	false	0	false	13	true
33793	2677400146484370	12521765625	0	false	0	false	7	true
33792	377569580078125	133688125	0	false	0	false	9	true
33791	403154765625	481830390625	4	true	0	false	0	false
33788	219596240234375	1702216796875	0	false	0	false	9	true
33784	442951484375	5653487890625	0	false	0	false	9	true
33783	3552237890625	77615953125	0	false	5	true	0	false
33781	86709384765625	580418701171875	0	false	0	false	19	true
33780	94556337890625	523103076171875	1	true	4	true	2	true
33778	76549541015625	486963232421875	0	false	0	false	6	true
33777	1860088671875	143960732421875	7	true	0	false	25	true
33776	180333515625	1121896875	1	true	0	false	0	false
33774	3867228125	502261953125	2	true	0	false	1	true
33772	76617294921875	87072705078125	0	false	0	false	8	true
33771	1050483203125	1298816796875	0	false	0	false	9	true
33770	877768359375	117432041015625	0	false	0	false	6	true
33767	587943994140625	133658623046875	0	false	0	false	10	true
33764	10156416015625	2450432373046870	8	true	0	false	10	true
33761	748904443359375	3033934326171870	0	false	0	false	11	true
33756	148820625	119993994140625	2	true	0	false	1	true
33754	103743359375	80062880859375	0	false	0	false	3	true
33750	45339890625	54495921875	0	false	0	false	7	true
33749	3873060546875	440569375	7	true	0	false	0	false
33748	3971971875	4253382421875	10	true	0	false	0	false
33746	3892217578125	4058534765625	3	true	0	false	19	true
33743	468620546875	5218571484375	7	true	0	false	0	false
33742	4463216796875	5159362890625	7	true	0	false	0	false
33737	30999927734375	1813327734375	6	true	1	true	2	true
33736	293427734375	20272591796875	1	true	0	false	30	true
33734	3296573046875	15925767578125	1	true	0	false	18	true
33731	3437365966796870	599592822265625	6	true	1	true	0	false
33730	1469390869140620	674222900390625	0	false	0	false	7	true
33729	523592529296875	776911767578125	1	true	0	false	20	true
33728	562674169921875	70500771484375	2	true	1	true	0	false
33722	37201578125	5251848046875	0	false	0	false	4	true
33721	39272.25	74594734375	1	true	0	false	8	true
33720	3828054296875	76711390625	5	true	0	false	0	false
33718	389075859375	725881875	2	true	0	false	6	true
33715	27377357421875	18138443359375	0	false	0	false	7	true
33714	2564737890625	1803006640625	0	false	0	false	12	true
33713	2379335546875	13883953125	0	false	0	false	9	true
33712	24672748046875	15456912109375	0	false	0	false	14	true
33710	3579348828125	16611669921875	0	false	6	true	8	true
33705	4201091796875	438999609375	9	true	0	false	1	true
33704	4345910546875	46363015625	5	true	0	false	0	false
33700	3696451171875	3647424609375	11	true	0	false	0	false
33698	4516555859375	4026904296875	10	true	0	false	0	false
33694	4358656640625	701289140625	0	false	0	false	5	true
33693	3296033203125	280367890625	6	true	0	false	0	false
33691	8636053466796870	2755669677734370	0	false	0	false	7	true
33690	534321533203125	537081201171875	1	true	0	false	11	true
33687	21491900390625	77013515625	0	false	6	true	6	true
33686	22433109375	100603740234375	0	false	0	false	6	true
33680	41057828125	3757351953125	1	true	0	false	2	true
33679	2823990625	14820259765625	0	false	0	false	21	true
33678	27539080078125	13678076171875	6	true	0	false	2	true
33677	136268671875	54596875	0	false	0	false	8	true
33674	29458396484375	124194736328125	0	false	0	false	14	true
33673	28432943359375	107777119140625	0	false	0	false	7	true
33672	28569177734375	9366919921875	0	false	0	false	5	true
33669	475478828125	4424181640625	15	true	0	false	0	false
33663	3516197265625	23930462890625	1	true	0	false	0	false
33660	3365006640625	2233046484375	4	true	0	false	7	true
33658	404550390625	2130756640625	0	false	0	false	6	true
33655	4207262109375	15861810546875	2	true	17	true	8	true
33654	391341171875	1709270703125	2	true	5	true	0	false
33652	38231.25	14009876953125	9	true	0	false	0	false
33647	4704048828125	618947109375	3	true	0	false	0	false
33645	390808125	26421279296875	6	true	0	false	0	false
33641	4766766796875	30861806640625	0	false	0	false	8	true
33640	4597082421875	29931935546875	12	true	0	false	0	false
33637	438893359375	2639030859375	3	true	0	false	0	false
33635	3818337109375	28851587890625	7	true	0	false	0	false
33634	4080440625	30957291015625	6	true	1	true	0	false
33632	4260316796875	330996015625	0	false	0	false	9	true
33629	3724233984375	82858515625	0	false	0	false	10	true
33628	3536849609375	101568505859375	1	true	0	false	0	false
33626	3957986328125	565983447265625	8	true	1	true	0	false
33620	4085805078125	776840078125	1	true	0	false	36	true
33616	41089578125	126240986328125	1	true	0	false	9	true
33614	429698203125	75475.5	10	true	0	false	1	true
33613	16034275390625	798743701171875	9	true	0	false	0	false
33611	257381953125	367574609375	0	false	0	false	7	true
33610	2648908203125	2131525146484370	0	false	0	false	15	true
33607	1.84028e+16	7212415771484370	2	true	0	false	4	true
33603	4655087890625	1783202734375	3	true	0	false	11	true
33602	4616536328125	19102669921875	0	false	5	true	2	true
33600	467386953125	2187865234375	0	false	0	false	7	true
33596	4865238671875	147701279296875	0	false	0	false	7	true
33594	20084369140625	1.24761e+16	18	true	0	false	0	false
33589	445853984375	541940380859375	0	false	0	false	13	true
33588	46913140625	47681611328125	0	false	0	false	9	true
33587	47601359375	269958154296875	17	true	1	true	0	false
