# Supplementary material for: A Novel Liquid Biopsy Method Based on Specific Combinations of Vesicular Markers Allows Us to Discriminate Prostate Cancer from Hyperplasia
Source: Cells. 2024 Jul 31;13(15):1286. doi: 10.3390/cells13151286 (PMC11311686; doi:10.3390/cells13151286)
Supplement: Supplementary file 1 [file cells-13-01286-s001.zip › Dataset S1-Raw data CODI BiliGeCT Prostata/Raw data CODI BiliGeCT Prostata/140223_ErbB3_ALK_IIexp_PR20-13-3__counting_scatter.xlsx]

## Sheet: 140223_ErbB3_ALK_IIexp_PR20-13-
counting parameters
radius (nm)	300
bin width (nm)	20
locs in bin threshold	1
active channels
channel name	channel reference	min	max
Channel 0	ch0	1	10000000
Channel 1	ch1	1	10000000
Channel 2	ch2	1	10000000
clusters are positive for a channel if their counts fall within min (inclusive) and max (exclusive) for that channel
	population phenotypes	number of clusters
triple positive	Channel 0, Channel 1, Channel 2	6
double positive	Channel 0, Channel 1	5
double positive	Channel 0, Channel 2	7
double positive	Channel 1, Channel 2	0
single positive	Channel 0	34
single positive	Channel 1	7
single positive	Channel 2	4
	total positive clusters	63
6 clusters were negative for every channel
all positive clusters are listed here
columns show counts and positivity for channels with thresholds switched on
to see the full data including negative clusters please export a csv from the counting histogram rather than the counting scatter plot
cluster id	centroid x (nm)	centroid y (nm)	count for Channel 0	positive for Channel 0	count for Channel 1	positive for Channel 1	count for Channel 2	positive for Channel 2
6679	1.03708e+16	6309355859375	6	true	0	false	0	false
6678	2359107421875	646258515625	2	true	0	false	7	true
6674	5910154296875	6477316796875	2	true	0	false	0	false
6672	3407922607421870	5914193359375	8	true	0	false	0	false
6671	7844691772460930	72818328125	4	true	0	false	8	true
6670	7471995239257810	751252578125	6	true	1	true	1	true
6669	495303076171875	712407421875	2	true	0	false	0	false
6668	1.97151e+16	685869140625	6	true	0	false	0	false
6664	76005078125	687655546875	1	true	5	true	0	false
6659	1.01621e+16	4413692578125	13	true	0	false	0	false
6658	480639013671875	446207890625	11	true	0	false	0	false
6656	659712109375	5947021484375	3	true	0	false	0	false
6654	1.89555e+16	511708203125	1	true	0	false	0	false
6653	574952783203125	5348289453125	5	true	0	false	0	false
6649	11743826171875	6979709375	21	true	0	false	64	true
6648	150439150390625	732654375	7	true	0	false	0	false
6646	59123515625	4976221875	0	false	0	false	4	true
6645	9077083984375	4055398046875	1	true	9	true	0	false
6644	12001732421875	3930119921875	7	true	0	false	12	true
6642	9392595703125	370869453125	10	true	0	false	0	false
6640	535050390625	773477734375	0	false	1	true	0	false
6639	480588818359375	3956417578125	1	true	0	false	0	false
6636	21047455078125	705414375	0	false	7	true	0	false
6630	10961720703125	59877578125	1	true	0	false	1	true
6629	1084453515625	52403671875	0	false	1	true	0	false
6628	145010302734375	533726640625	9	true	0	false	0	false
6624	20347171875	6481866015625	8	true	1	true	17	true
6622	149103701171875	5678284375	1	true	0	false	0	false
6621	398886767578125	289928359375	0	false	0	false	23	true
6620	45779111328125	26692353515625	11	true	0	false	0	false
6619	124111328125	22439638671875	5	true	0	false	0	false
6617	611150634765625	23579994140625	2	true	12	true	0	false
6612	3235872265625	681896171875	0	false	17	true	0	false
6610	18617890625	4723653125	1	true	0	false	0	false
6608	160950517578125	278789140625	8	true	1	true	85	true
6607	200397109375	5401904296875	11	true	1	true	0	false
6606	2144234375	5020030078125	0	false	11	true	0	false
6604	27303431640625	5146776953125	0	false	0	false	1	true
6603	814846923828125	1986978515625	8	true	0	false	0	false
6599	14311548828125	318239296875	3	true	0	false	0	false
6597	3593658984375	5836163671875	1	true	0	false	0	false
6589	32057619140625	4647551953125	2	true	0	false	0	false
6581	82950986328125	122576005859375	6	true	0	false	24	true
6580	79569228515625	12247013671875	8	true	1	true	5	true
6578	647278759765625	135529736328125	0	false	0	false	1	true
6577	110391845703125	50303544921875	14	true	0	false	4	true
6576	2161824462890620	5638697265625	26	true	0	false	0	false
6574	212195458984375	681915185546875	5	true	0	false	0	false
6569	46239046875	3625626171875	17	true	3	true	5	true
6566	3563157421875	3408903515625	2	true	0	false	0	false
6565	18971021484375	16231662109375	1	true	0	false	0	false
6564	17369263671875	12589875	5	true	1	true	2	true
6560	24735384765625	21462224609375	0	false	1	true	0	false
6557	15077755859375	6513594970703120	32	true	0	false	0	false
6556	15306189453125	1420358154296870	17	true	0	false	0	false
6554	134440205078125	7761882934570310	44	true	0	false	0	false
6553	18025033203125	9145672607421870	39	true	0	false	0	false
6552	197483125	2497031494140620	5	true	0	false	0	false
6551	478096953125	1154462109375	11	true	0	false	0	false
6550	49163203125	1669048046875	31	true	1	true	0	false
6548	2139757421875	1252922607421870	17	true	0	false	0	false
6543	419104609375	184151875	8	true	0	false	0	false
6538	2819201171875	272841162109375	0	false	6	true	0	false
