# Supplementary material for: A Novel Liquid Biopsy Method Based on Specific Combinations of Vesicular Markers Allows Us to Discriminate Prostate Cancer from Hyperplasia
Source: Cells. 2024 Jul 31;13(15):1286. doi: 10.3390/cells13151286 (PMC11311686; doi:10.3390/cells13151286)
Supplement: Supplementary file 1 [file cells-13-01286-s001.zip › Dataset S1-Raw data CODI BiliGeCT Prostata/Raw data CODI BiliGeCT Prostata/140223_ErbB3_ALK_IIexp_PR20-13__counting_scatter.xlsx]

## Sheet: 140223_ErbB3_ALK_IIexp_PR20-13_
counting parameters
radius (nm)	300
bin width (nm)	20
locs in bin threshold	1
active channels
channel name	channel reference	min	max
Channel 0	ch0	1	10000000
Channel 1	ch1	1	10000000
Channel 2	ch2	1	10000000
clusters are positive for a channel if their counts fall within min (inclusive) and max (exclusive) for that channel
	population phenotypes	number of clusters
triple positive	Channel 0, Channel 1, Channel 2	44
double positive	Channel 0, Channel 1	13
double positive	Channel 0, Channel 2	186
double positive	Channel 1, Channel 2	29
single positive	Channel 0	53
single positive	Channel 1	7
single positive	Channel 2	262
	total positive clusters	594
16 clusters were negative for every channel
all positive clusters are listed here
columns show counts and positivity for channels with thresholds switched on
to see the full data including negative clusters please export a csv from the counting histogram rather than the counting scatter plot
cluster id	centroid x (nm)	centroid y (nm)	count for Channel 0	positive for Channel 0	count for Channel 1	positive for Channel 1	count for Channel 2	positive for Channel 2
45181	22729673828125	4467662109375	2	true	0	false	10	true
45180	2386518359375	454310859375	1	true	1	true	9	true
45178	239534921875	438841875	9	true	0	false	5	true
45177	139631044921875	680683203125	0	false	0	false	13	true
45176	144460693359375	659563515625	5	true	1	true	2	true
45175	2353509765625	4707876953125	0	false	0	false	6	true
45173	157094169921875	717069140625	8	true	0	false	4	true
45172	17131064453125	72101109375	2	true	0	false	5	true
45170	1899723046875	73626.5	2	true	0	false	5	true
45168	150549736328125	696457890625	4	true	0	false	1	true
45165	17303453125	692185234375	0	false	0	false	2	true
45163	22369494140625	6489151171875	12	true	0	false	4	true
45162	226425625	638069765625	0	false	1	true	0	false
45161	21610162109375	4667181640625	0	false	0	false	15	true
45160	22021896484375	4817130078125	2	true	0	false	14	true
45155	23961357421875	65663640625	11	true	0	false	4	true
45153	12107326171875	68423703125	7	true	0	false	1	true
45151	170538671875	6369452734375	10	true	0	false	4	true
45150	18392255859375	63567734375	6	true	0	false	3	true
45149	114488583984375	751631015625	13	true	0	false	0	false
45148	108439150390625	75534609375	0	false	0	false	11	true
45147	1982650390625	666134375	0	false	0	false	1	true
45145	18057537109375	6547533984375	1	true	0	false	10	true
45140	110514150390625	744029609375	13	true	0	false	0	false
45139	9108658203125	697486953125	0	false	0	false	3	true
45138	103357783203125	689171171875	16	true	0	false	0	false
45135	71337666015625	659550234375	0	false	0	false	11	true
45134	711033447265625	6478880859375	12	true	1	true	0	false
45132	20039359375	6503911328125	0	false	6	true	10	true
45131	23968271484375	726305625	4	true	1	true	6	true
45130	2470035546875	719311171875	5	true	0	false	4	true
45129	1069961328125	72836390625	7	true	0	false	1	true
45128	1252082421875	70886109375	0	false	0	false	12	true
45126	20710185546875	683726640625	0	false	0	false	1	true
45125	524508203125	6343467578125	0	false	0	false	18	true
45124	6519724609375	633566796875	0	false	0	false	9	true
45123	884519140625	7219890625	0	false	0	false	6	true
45122	7506015625	718711796875	6	true	0	false	3	true
45121	562969384765625	737537265625	0	false	0	false	5	true
45120	492452001953125	72076734375	8	true	1	true	1	true
45119	10909458984375	42531828125	0	false	0	false	3	true
45118	94935576171875	41038921875	8	true	0	false	0	false
45117	802492822265625	6074244140625	2	true	1	true	5	true
45116	692733984375	60613375	4	true	1	true	8	true
45115	19246736328125	3350643359375	16	true	1	true	0	false
45114	18768873046875	3372076953125	2	true	0	false	3	true
45113	3050587158203120	70351203125	0	false	0	false	7	true
45112	37286435546875	7137634375	0	false	0	false	6	true
45109	2434171875	705561328125	9	true	0	false	5	true
45108	22695783203125	718961640625	6	true	0	false	9	true
45107	911843359375	6126498046875	1	true	0	false	8	true
45102	11904349609375	4373462890625	0	false	0	false	6	true
45100	22837162109375	497460625	5	true	0	false	7	true
45099	823112890625	73634234375	2	true	0	false	10	true
45096	73470546875	617543046875	9	true	1	true	0	false
45094	1767737109375	3395997265625	0	false	0	false	12	true
45093	1682561328125	421665390625	0	false	0	false	1	true
45092	18183046875	4119748828125	0	false	0	false	4	true
45084	1475809375	405872265625	0	false	0	false	6	true
45083	20113974609375	4412889453125	0	false	0	false	6	true
45080	85381474609375	769662109375	10	true	0	false	1	true
45078	20807208984375	630360234375	0	false	0	false	8	true
45077	66497568359375	69274.5	0	false	0	false	17	true
45076	670814794921875	700107421875	0	false	0	false	10	true
45074	158645419921875	6266284765625	0	false	0	false	6	true
45073	1924866015625	32529359375	0	false	0	false	12	true
45070	7157072265625	776310234375	5	true	0	false	10	true
45068	252831484375	43386890625	1	true	0	false	9	true
45067	137113740234375	615180859375	3	true	0	false	0	false
45066	113369091796875	6158432421875	3	true	0	false	6	true
45065	21780359375	3720767578125	2	true	0	false	4	true
45064	23569796875	36154328125	0	false	0	false	5	true
45062	1961609375	467983671875	0	false	0	false	3	true
45058	198909609375	3757708984375	1	true	0	false	1	true
45054	97939970703125	6544521875	2	true	0	false	3	true
45052	10218576171875	6364559375	1	true	0	false	1	true
45051	17446115234375	760569453125	0	false	0	false	5	true
45050	18175197265625	758529765625	8	true	0	false	1	true
45048	9148333984375	4367405859375	0	false	0	false	1	true
45047	205785390625	3973644140625	7	true	2	true	10	true
45044	18383888671875	771442890625	0	false	5	true	1	true
45043	748849658203125	536223125	0	false	8	true	0	false
45042	684982861328125	549534921875	0	false	1	true	2	true
45041	159715625	3714829296875	1	true	0	false	8	true
45036	16720642578125	3509359375	0	false	0	false	8	true
45034	254918984375	4690260546875	0	false	0	false	8	true
45033	707397216796875	5940005078125	0	false	0	false	6	true
45032	94029453125	589633046875	0	false	0	false	9	true
45029	733804931640625	3781798046875	0	false	0	false	2	true
45028	690847509765625	3620621484375	12	true	0	false	3	true
45027	25971681640625	17900970703125	8	true	1	true	3	true
45026	26246169921875	17132921875	11	true	0	false	1	true
45016	193137890625	75554828125	5	true	0	false	7	true
45014	2632141015625	44312046875	0	false	0	false	3	true
45012	2641158203125	164683359375	4	true	1	true	2	true
45011	125116494140625	3700837890625	0	false	0	false	3	true
45010	109448798828125	3690061328125	3	true	0	false	4	true
45008	117235703125	4029010546875	0	false	0	false	6	true
45006	23420005859375	42312671875	0	false	0	false	3	true
45005	84639560546875	560246640625	0	false	0	false	3	true
45002	7311519165039060	692821171875	7	true	1	true	1	true
45001	28168763671875	20296443359375	0	false	0	false	17	true
45000	279366015625	19165484375	19	true	1	true	0	false
44999	161919619140625	28031896484375	4	true	0	false	3	true
44998	160805673828125	29237833984375	0	false	0	false	8	true
44994	158821181640625	32073662109375	0	false	0	false	1	true
44989	5331498046875	36625140625	3	true	1	true	14	true
44988	51411650390625	3522671484375	4	true	19	true	0	false
44985	13877591796875	1948777734375	14	true	0	false	24	true
44984	145263017578125	1880651171875	16	true	0	false	10	true
44981	3350342578125	4305951171875	0	false	0	false	10	true
44980	32069767578125	419438671875	0	false	0	false	8	true
44979	3758415625	4431527734375	0	false	0	false	18	true
44978	3561322265625	434176484375	3	true	1	true	12	true
44976	140019912109375	3531634375	0	false	0	false	8	true
44974	564085498046875	4068230078125	0	false	0	false	1	true
44971	21462775390625	31883900390625	1	true	0	false	4	true
44968	40310078125	67583734375	6	true	1	true	2	true
44966	777952490234375	671571328125	0	false	0	false	11	true
44964	27840228515625	22412419921875	0	false	0	false	1	true
44963	3447150390625	194075546875	9	true	0	false	3	true
44962	3379903125	17941.25	1	true	0	false	9	true
44961	23143001953125	19488013671875	6	true	0	false	6	true
44960	24883634765625	19676490234375	0	false	0	false	2	true
44956	2159879296875	19894974609375	0	false	0	false	6	true
44955	28026759765625	4455517578125	0	false	0	false	11	true
44954	29512037109375	427494609375	0	false	0	false	16	true
44953	21031232421875	74964625	0	false	0	false	12	true
44951	148574521484375	4707816015625	1	true	0	false	4	true
44950	145344091796875	456119765625	0	false	0	false	1	true
44949	31726845703125	18793509765625	0	false	1	true	1	true
44947	134294560546875	16903484375	0	false	0	false	13	true
44946	124650283203125	1781365234375	0	false	0	false	16	true
44944	349494296875	41277703125	0	false	0	false	10	true
44939	66255244140625	331151328125	6	true	0	false	7	true
44938	784970263671875	32733162109375	9	true	0	false	5	true
44936	16604306640625	4796926953125	0	false	0	false	4	true
44935	19200849609375	289633515625	1	true	0	false	39	true
44934	19518490234375	2794259765625	8	true	0	false	8	true
44932	35591296875	17913234375	1	true	11	true	1	true
44931	1960194140625	1789398046875	0	false	0	false	9	true
44930	1812192578125	1852462109375	3	true	0	false	4	true
44923	15188884765625	17728236328125	3	true	0	false	8	true
44922	1634178125	1671327734375	0	false	0	false	16	true
44920	20084849609375	29795966796875	3	true	0	false	4	true
44918	1859343359375	28255234375	0	false	1	true	21	true
44917	66679130859375	31065404296875	0	false	0	false	7	true
44914	30704853515625	168912265625	2	true	0	false	4	true
44910	2156790625	2951787890625	0	false	0	false	11	true
44906	2873016796875	16736833984375	4	true	0	false	5	true
44905	189849609375	992408203125	61	true	0	false	0	false
44904	1.94255e+16	10443248046875	32	true	0	false	0	false
44896	142316533203125	740472421875	1	true	0	false	16	true
44891	7601287109375	1770716015625	0	false	0	false	12	true
44890	8424064453125	17481802734375	1	true	0	false	14	true
44888	9238888671875	16606626953125	0	false	0	false	7	true
44884	86792021484375	34518078125	0	false	8	true	1	true
44883	311979150390625	9391423828125	0	false	0	false	10	true
44882	379455908203125	98386103515625	0	false	0	false	10	true
44878	2406531640625	3025424609375	0	false	0	false	19	true
44877	179092265625	23995916015625	0	false	0	false	6	true
44876	16332169921875	2470890234375	0	false	0	false	11	true
44875	69672568359375	43526203125	0	false	0	false	9	true
44872	18663470703125	25882513671875	27	true	0	false	1	true
44871	3088388427734370	111589609375	7	true	0	false	0	false
44870	30196064453125	119713017578125	0	false	0	false	14	true
44866	20611568359375	23959298828125	0	false	0	false	1	true
44864	3992305078125	4218144921875	0	false	0	false	5	true
44863	372908935546875	43981703125	0	false	0	false	2	true
44862	3254354736328120	4580438671875	1	true	1	true	12	true
44857	627548779296875	1339298046875	0	false	0	false	3	true
44856	492167236328125	1122116015625	0	false	0	false	7	true
44851	29115658203125	736013203125	4	true	1	true	14	true
44850	2918341015625	73579828125	4	true	1	true	16	true
44848	1.50974e+16	117931806640625	2	true	0	false	10	true
44844	74567333984375	46061.5	1	true	0	false	0	false
44842	1040399609375	17766408203125	6	true	0	false	2	true
44841	21394529296875	2766919140625	0	false	5	true	1	true
44837	1.68938e+16	301152265625	0	false	0	false	10	true
44836	2577926025390620	30679677734375	0	false	13	true	3	true
44835	21184943359375	1666087109375	5	true	1	true	9	true
44832	236383251953125	799642431640625	1	true	0	false	4	true
44831	2299019921875	3332879296875	0	false	2	true	9	true
44830	24949564453125	330322578125	4	true	1	true	3	true
44826	2774065234375	15036224609375	1	true	1	true	8	true
44823	2169201171875	4145618359375	0	false	3	true	17	true
44822	2.03381e+16	4196525390625	4	true	1	true	1	true
44821	578721337890625	163706357421875	2	true	0	false	5	true
44818	2450173828125	642337939453125	0	false	0	false	8	true
44817	24019369140625	40637796875	0	false	0	false	3	true
44816	2236434375	40695828125	7	true	0	false	0	false
44810	2961605078125	73771328125	0	false	0	false	6	true
44805	294278515625	75475515625	0	false	0	false	10	true
44804	2993347265625	746176328125	0	false	15	true	0	false
44800	117752412109375	206849453125	0	false	0	false	4	true
44792	392093359375	4532360546875	4	true	1	true	0	false
44785	1.57461e+16	52102265625	0	false	2	true	2	true
44784	1171755126953120	540058671875	0	false	0	false	7	true
44782	23098548828125	168987421875	5	true	0	false	4	true
44778	1456749267578120	4522833984375	0	false	0	false	2	true
44776	29907734375	64420890625	1	true	0	false	3	true
44775	440813232421875	4902818359375	0	false	0	false	3	true
44774	4048142333984370	5258192578125	1	true	0	false	0	false
44772	1.31368e+16	4970960546875	0	false	0	false	1	true
44770	19142595703125	2108569140625	7	true	0	false	0	false
44760	8757819213867180	31587771484375	0	false	0	false	9	true
44757	405579736328125	756631171875	0	false	0	false	9	true
44756	45630078125	781580625	0	false	0	false	1	true
44750	31885755859375	77429890625	1	true	0	false	2	true
44749	786030712890625	2087876171875	0	false	0	false	5	true
44748	94459765625	20138083984375	8	true	1	true	0	false
44747	2438595947265620	2340911328125	2	true	7	true	2	true
44746	2585198486328120	24545576171875	0	false	4	true	5	true
44744	112064423828125	56253640625	1	true	0	false	9	true
44741	513161328125	21138466796875	0	false	0	false	7	true
44740	456120166015625	225643515625	0	false	0	false	11	true
44739	8735859375	509520234375	1	true	1	true	2	true
44738	8095205078125	4946868359375	0	false	0	false	10	true
44737	429056689453125	20097681640625	1	true	0	false	14	true
44732	113559169921875	4936084765625	2	true	0	false	7	true
44731	1102980859375	4665769921875	4	true	0	false	3	true
44730	124762880859375	4761269921875	0	false	0	false	8	true
44729	459405703125	18515548828125	59	true	0	false	3	true
44728	462932109375	18314921875	10	true	0	false	11	true
44725	151172734375	768868125	12	true	0	false	3	true
44724	15267962890625	775606796875	6	true	1	true	1	true
44722	1.47294e+16	24572646484375	0	false	5	true	6	true
44720	160590732421875	7613121875	3	true	0	false	4	true
44719	465476484375	186161796875	0	false	0	false	10	true
44714	109124326171875	66841640625	0	false	0	false	11	true
44712	146234921875	78649625	7	true	1	true	0	false
44709	18264080078125	5808171875	0	false	0	false	6	true
44708	17569693359375	573514453125	0	false	15	true	6	true
44707	19937232421875	5193709765625	0	false	0	false	8	true
44706	22407076171875	51945734375	1	true	0	false	8	true
44702	125755712890625	77811953125	3	true	0	false	4	true
44701	14928095703125	2149792578125	1	true	0	false	4	true
44700	15629390625	21758701171875	17	true	0	false	1	true
44699	19130271484375	49190109375	0	false	0	false	4	true
44696	9953419921875	227210859375	3	true	0	false	2	true
44695	16940365234375	20329947265625	0	false	0	false	16	true
44693	18244275390625	538880390625	0	false	0	false	8	true
44692	17124421875	526492578125	0	false	0	false	10	true
44687	1910768359375	5739651171875	0	false	0	false	13	true
44684	16787927734375	567870546875	0	false	5	true	7	true
44679	4504330859375	21538703125	5	true	0	false	2	true
44678	4662098046875	2109573828125	0	false	0	false	8	true
44675	482991640625	2214905078125	0	false	0	false	7	true
44674	4915869140625	21561908203125	0	false	0	false	17	true
44668	4871182421875	1972591796875	4	true	0	false	5	true
44667	2724955078125	586923515625	0	false	0	false	13	true
44666	288903359375	5864233984375	0	false	0	false	8	true
44665	2543003515625	58394296875	0	false	0	false	20	true
44663	146623154296875	565514140625	8	true	0	false	0	false
44662	1434888671875	5532588671875	4	true	1	true	7	true
44660	25847919921875	5708238671875	5	true	0	false	1	true
44658	144605400390625	5812058203125	0	false	0	false	4	true
44656	2122923046875	57885390625	0	false	0	false	1	true
44654	23020390625	56669734375	10	true	0	false	0	false
44652	18565021484375	6009915234375	0	false	0	false	2	true
44648	447550703125	19482171875	1	true	0	false	0	false
44646	20890744140625	557482578125	5	true	0	false	0	false
44644	4620789453125	155594853515625	0	false	6	true	1	true
44639	346877578125	764006875	1	true	0	false	7	true
44638	3718529296875	755537890625	0	false	0	false	9	true
44628	9084718017578120	671628125	0	false	0	false	6	true
44625	115830869140625	28633302734375	1	true	0	false	10	true
44624	108544931640625	28135279296875	4	true	1	true	3	true
44623	35468046875	621043203125	0	false	0	false	7	true
44622	365460546875	6339169921875	0	false	0	false	6	true
44621	2613498046875	6415838671875	1	true	0	false	1	true
44620	2743786328125	6432295703125	0	false	0	false	6	true
44618	1050030859375	25600595703125	0	false	0	false	9	true
44617	101822685546875	539984375	2	true	0	false	2	true
44615	29617296875	29251669921875	1	true	0	false	21	true
44614	2917053125	289361875	12	true	0	false	5	true
44613	45624578125	2358593359375	2	true	0	false	3	true
44611	3689255859375	653719921875	0	false	0	false	7	true
44607	297939140625	32664591796875	0	false	0	false	6	true
44606	29678546875	31024060546875	3	true	0	false	4	true
44604	26083234375	6216994140625	0	false	0	false	7	true
44603	29736150390625	68013484375	0	false	0	false	5	true
44602	2961727734375	660621796875	0	false	0	false	22	true
44599	9527556640625	28533673828125	2	true	0	false	6	true
44597	616265966796875	24851916015625	0	false	0	false	10	true
44596	641189892578125	241403203125	9	true	1	true	1	true
44595	17807345703125	7910078125	0	false	0	false	3	true
44592	2464100390625	612029609375	0	false	0	false	5	true
44591	315322265625	668284921875	2	true	0	false	16	true
44590	307176796875	65751890625	1	true	0	false	7	true
44588	29550681640625	69352953125	8	true	0	false	3	true
44587	2868821484375	3434843359375	1	true	2	true	6	true
44586	28178267578125	3622112109375	1	true	0	false	3	true
44585	243291796875	597525859375	0	false	0	false	10	true
44584	3194232666015620	6084243359375	6	true	0	false	14	true
44578	125796611328125	2672987890625	4	true	0	false	0	false
44572	1261171875	643460078125	12	true	1	true	1	true
44570	6530283203125	6081686328125	37	true	0	false	3	true
44568	379914892578125	600481640625	4	true	0	false	7	true
44567	3586369140625	39198390625	2	true	0	false	10	true
44566	3760527734375	3902683984375	0	false	0	false	6	true
44565	81162392578125	27301392578125	0	false	0	false	7	true
44563	8393900390625	25576314453125	0	false	0	false	2	true
44560	282372734375	6268826953125	0	false	0	false	8	true
44559	36946359375	666345625	0	false	0	false	2	true
44556	330520078125	665362421875	4	true	0	false	0	false
44553	32710509765625	751064453125	0	false	1	true	7	true
44552	318768046875	71900921875	4	true	0	false	3	true
44545	4036040234375	20168619140625	2	true	0	false	4	true
44544	4128894921875	2151165625	0	false	0	false	5	true
44543	4017480859375	2921030859375	10	true	0	false	3	true
44542	4118904296875	28501998046875	0	false	0	false	13	true
44541	333038125	568326328125	0	false	0	false	4	true
44540	3150265234375	538231796875	0	false	0	false	1	true
44539	3860324609375	567481005859375	0	false	0	false	8	true
44538	382813828125	78751220703125	0	false	0	false	10	true
44537	3954220703125	224211796875	0	false	0	false	3	true
44536	3926073828125	20861923828125	0	false	0	false	11	true
44530	2570182421875	391791171875	2	true	0	false	2	true
44528	415848046875	270565703125	5	true	1	true	0	false
44527	26402896484375	28885873046875	0	false	0	false	13	true
44525	14549771484375	4993820703125	9	true	0	false	7	true
44524	136114560546875	49528390625	14	true	0	false	2	true
44522	15039.25	53980265625	0	false	0	false	2	true
44520	3976436328125	284173515625	0	false	0	false	19	true
44518	441859326171875	5777108984375	5	true	6	true	2	true
44517	41795296875	71250009765625	7	true	0	false	2	true
44516	4068766015625	78671953125	0	false	0	false	7	true
44512	24951080078125	26173326171875	3	true	0	false	2	true
44511	40460109375	118241435546875	1	true	0	false	10	true
44510	3976746875	1157678515625	2	true	0	false	6	true
44505	29356603515625	27720013671875	17	true	1	true	3	true
44504	2937796484375	25793181640625	0	false	24	true	0	false
44503	46418390625	13460646484375	1	true	0	false	4	true
44501	28105544921875	7810071875	0	false	0	false	2	true
44491	36570484375	3493841015625	0	false	0	false	4	true
44490	386170234375	318998046875	3	true	0	false	1	true
44488	398785625	99127099609375	0	false	4	true	6	true
44487	3585842578125	656284765625	23	true	0	false	16	true
44481	354838984375	2755622265625	13	true	0	false	4	true
44480	35134484375	27221431640625	6	true	0	false	9	true
44479	41301265625	92780625	4	true	0	false	0	false
44464	3715846875	2053626171875	0	false	0	false	5	true
44462	4859614453125	1669936328125	6	true	0	false	1	true
44461	3831212109375	2876651953125	0	false	0	false	8	true
44460	372766015625	27979822265625	0	false	0	false	8	true
44459	32407201171875	38589109375	1	true	0	false	5	true
44458	32064921875	3641383203125	0	false	0	false	10	true
44456	3440783203125	282334375	0	false	0	false	10	true
44446	3426898828125	29303349609375	2	true	1	true	2	true
44445	4965344140625	252550546875	12	true	0	false	0	false
44442	3392684765625	2501003515625	0	false	0	false	2	true
44439	36943453125	97295078125	0	false	0	false	9	true
44437	31444515625	22500619140625	0	false	0	false	6	true
44435	4141524609375	135239677734375	0	false	0	false	4	true
44434	4306197265625	144387099609375	0	false	0	false	6	true
44431	34363578125	329911875	0	false	0	false	3	true
44430	3268016796875	31589216796875	0	false	0	false	5	true
44428	3210693359375	330270625	5	true	0	false	2	true
44426	3219932421875	29349234375	0	false	1	true	1	true
44422	14215517578125	25686552734375	0	false	0	false	1	true
44414	138192431640625	309042734375	0	false	0	false	3	true
44412	31236591796875	3429368359375	0	false	0	false	3	true
44410	4468596875	25628693359375	1	true	0	false	1	true
44395	3796355859375	3114991455078120	6	true	0	false	1	true
44394	364399609375	35493984375	29	true	0	false	2	true
44393	413095625	2800029052734370	10	true	0	false	2	true
44392	393703828125	3134752197265620	0	false	0	false	9	true
44387	40982296875	7179522094726560	11	true	0	false	2	true
44386	402611171875	59861083984375	9	true	0	false	0	false
44384	114901015625	320713046875	0	false	0	false	10	true
44378	376014140625	11524052734375	86	true	0	false	2	true
44376	9832962646484370	63563125	0	false	0	false	1	true
44370	4031265234375	437069580078125	4	true	0	false	0	false
44368	2258931396484370	3685505078125	0	false	0	false	2	true
44366	27836287109375	31765029296875	0	false	0	false	1	true
44362	42557078125	522864208984375	20	true	0	false	1	true
44359	69851923828125	3731059265136710	16	true	0	false	1	true
44358	654428955078125	7189368286132810	9	true	1	true	0	false
44355	78535068359375	8103004760742180	20	true	0	false	1	true
44352	25006498046875	23718314453125	0	false	0	false	4	true
44349	2344512109375	760263046875	6	true	0	false	4	true
44348	2282465234375	77107890625	0	false	0	false	7	true
44341	104842373046875	7234837890625	0	false	0	false	13	true
44340	1109527734375	76914208984375	9	true	0	false	1	true
44338	95966611328125	1303980224609370	13	true	0	false	2	true
44337	31612681640625	91011025390625	1	true	43	true	1	true
44336	323679609375	89527177734375	0	false	13	true	1	true
44335	6768306640625	5642310546875	11	true	0	false	0	false
44334	813706298828125	7049751953125	0	false	0	false	11	true
44332	87239365234375	8424693359375	7	true	0	false	0	false
44328	32029357421875	10571880859375	2	true	0	false	14	true
44326	102766943359375	93575595703125	0	false	0	false	4	true
44324	30852671875	102177939453125	0	false	0	false	13	true
44323	126956181640625	2279180419921870	6	true	5	true	3	true
44322	137197939453125	316949267578125	7	true	0	false	10	true
44320	139233212890625	1.84233e+16	0	false	0	false	17	true
44319	1244616015625	3777372802734370	0	false	0	false	13	true
44318	116070439453125	30638427734375	4	true	0	false	4	true
44314	24549564453125	793591171875	0	false	0	false	11	true
44310	89210107421875	3242110107421870	13	true	0	false	3	true
44309	109754033203125	18358876953125	6	true	0	false	1	true
44307	28525634765625	108531884765625	6	true	0	false	2	true
44306	279026640625	116373671875	10	true	0	false	2	true
44305	680885693359375	2729025634765620	5	true	0	false	0	false
44302	11436994140625	12482896484375	3	true	0	false	0	false
44300	295747734375	121117412109375	7	true	1	true	6	true
44299	453272802734375	6282099609375	10	true	1	true	1	true
44297	84232724609375	10814625	3	true	0	false	8	true
44295	113802646484375	4.12928e+16	13	true	0	false	0	false
44290	26889337890625	9088185546875	0	false	0	false	2	true
44286	7522339477539060	283595703125	9	true	0	false	0	false
44284	102851240234375	410054541015625	0	false	0	false	13	true
44282	27174443359375	137394248046875	9	true	0	false	3	true
44281	2096674609375	6073167578125	12	true	0	false	1	true
44279	20439666015625	2.01762e+16	60	true	0	false	2	true
44278	20681001953125	3349951416015620	0	false	14	true	0	false
44277	1852111328125	2228501220703120	84	true	0	false	1	true
44275	18758623046875	517759130859375	2	true	0	false	13	true
44274	1989632421875	451917138671875	0	false	0	false	13	true
44271	2255412353515620	3715945556640620	8	true	0	false	1	true
44270	280236376953125	40653740234375	13	true	0	false	2	true
44268	175847421875	4306646484375	6	true	0	false	3	true
44266	28644037109375	131426513671875	0	false	0	false	6	true
44265	160188857421875	89842744140625	0	false	0	false	10	true
44264	16974521484375	9024501953125	12	true	0	false	2	true
44263	494546337890625	2769055419921870	7	true	0	false	0	false
44262	4345873046875	2607645263671870	14	true	1	true	1	true
44261	161223193359375	2852742431640620	6	true	0	false	0	false
44260	2425940673828120	21723505859375	6	true	0	false	4	true
44258	449621044921875	493178369140625	14	true	0	false	1	true
44254	34271125	116030986328125	0	false	0	false	15	true
44252	22390509765625	2250867578125	0	false	0	false	2	true
44248	16022154296875	6670171875	2	true	0	false	0	false
44244	15280564453125	473033203125	4	true	1	true	0	false
44240	6445080078125	95396220703125	5	true	0	false	3	true
44239	24435578125	51322880859375	0	false	0	false	12	true
44238	2390021875	617811669921875	0	false	0	false	19	true
44233	2546911328125	111882451171875	0	false	0	false	7	true
44232	24481400390625	11998091796875	5	true	0	false	2	true
44231	19121130859375	13419005859375	6	true	0	false	2	true
44230	20493439453125	110620927734375	0	false	1	true	11	true
44226	24089908203125	9334587890625	7	true	1	true	0	false
44224	230448125	111588701171875	2	true	0	false	11	true
44219	14554021484375	13278658203125	1	true	0	false	6	true
44218	14881208984375	148294130859375	0	false	0	false	13	true
44217	1311708984375	144471474609375	0	false	0	false	12	true
44216	138865869140625	15317568359375	0	false	0	false	10	true
44215	1763776953125	130562666015625	1	true	0	false	6	true
44214	16550392578125	111199228515625	0	false	6	true	1	true
44212	142128203125	118180078125	0	false	0	false	11	true
44208	16704099609375	143772314453125	0	false	0	false	7	true
44202	25901716796875	729528369140625	0	false	0	false	10	true
44199	31954615234375	597603984375	0	false	0	false	8	true
44198	31003689453125	5834306640625	0	false	0	false	11	true
44193	2786770703125	543466845703125	10	true	0	false	0	false
44192	27262208984375	557767529296875	5	true	0	false	0	false
44190	26749951171875	476605517578125	0	false	0	false	24	true
44185	3481712109375	13922810546875	0	false	0	false	4	true
44184	3592355078125	15138828125	0	false	0	false	12	true
44173	40520171875	734890078125	46	true	0	false	2	true
44172	4032278515625	734128046875	36	true	0	false	5	true
44171	735150830078125	79588875	25	true	0	false	0	false
44168	392747421875	720037109375	12	true	0	false	3	true
44166	396112265625	698283671875	0	false	5	true	3	true
44165	349411953125	499357734375	0	false	2	true	10	true
44164	357624453125	4784422265625	0	false	0	false	5	true
44163	35441859375	5509137109375	1	true	0	false	8	true
44162	3656301953125	5459804296875	4	true	0	false	9	true
44160	363329921875	531420078125	0	false	0	false	12	true
44156	3424407421875	5298714453125	0	false	6	true	3	true
44152	3384519140625	5163400390625	7	true	0	false	2	true
44151	3323896484375	4685314453125	11	true	0	false	5	true
44146	484892890625	1169753125	2	true	0	false	2	true
44145	438993203125	488656015625	0	false	0	false	8	true
44144	4298053515625	4778049609375	1	true	10	true	8	true
44142	430004296875	503851640625	0	false	0	false	14	true
44140	3604883984375	51659640625	0	false	0	false	7	true
44138	40166875	5115848046875	1	true	0	false	3	true
44133	4458587890625	5305262890625	0	false	0	false	4	true
44128	29970462890625	3936594140625	0	false	0	false	11	true
44127	4387721484375	99426640625	0	false	0	false	2	true
44124	331220390625	26656375	0	false	0	false	1	true
44123	25871869140625	8458126831054680	33	true	0	false	0	false
44122	25904056640625	8739631958007810	31	true	0	false	0	false
44120	25963365234375	9122823486328120	30	true	0	false	0	false
44119	26585982421875	284431787109375	10	true	0	false	0	false
44116	24514390625	233810693359375	0	false	0	false	9	true
44114	28133046875	336458642578125	0	false	0	false	9	true
44112	2216162890625	3045663818359370	6	true	1	true	0	false
44109	353036640625	78275125	13	true	0	false	2	true
44108	375863359375	784930625	0	false	14	true	1	true
44105	403868046875	485721875	0	false	14	true	0	false
44104	381068125	4701576953125	0	false	0	false	7	true
44101	172293115234375	752755078125	0	false	3	true	10	true
44100	2.02559e+16	75224234375	0	false	1	true	10	true
44098	3855805078125	5666985546875	0	false	0	false	4	true
44097	1522329833984370	7748215625	3	true	0	false	3	true
44094	6554240112304680	79330640625	12	true	0	false	0	false
44093	375319375	6966209375	1	true	0	false	14	true
44092	3745905859375	684331015625	0	false	0	false	5	true
44089	29997421875	4980288671875	0	false	12	true	0	false
44088	27919681640625	48866078125	2	true	0	false	8	true
44084	2921765625	4806262890625	4	true	0	false	9	true
44082	2853182421875	5062208984375	0	false	0	false	5	true
44081	2939695703125	52079265625	10	true	0	false	0	false
44080	2950594921875	516876171875	11	true	0	false	2	true
44078	2401010546875	149410966796875	4	true	1	true	7	true
44076	26872828125	51128796875	2	true	0	false	6	true
44075	27958611328125	54367203125	0	false	0	false	4	true
44071	30894521484375	4510259375	5	true	0	false	2	true
44068	24695208984375	5221898828125	0	false	0	false	12	true
44067	42429921875	685428671875	7	true	1	true	2	true
44066	4243211328125	686297421875	8	true	1	true	2	true
44063	410630234375	67748921875	0	false	0	false	10	true
44062	411155234375	6674915625	5	true	0	false	1	true
44056	136334189453125	59613857421875	0	false	0	false	4	true
44055	18824595703125	473784912109375	53	true	0	false	1	true
44054	19263923828125	8175133056640620	5	true	0	false	0	false
44050	388663671875	6189974609375	0	false	1	true	17	true
44048	3370678515625	69970296875	0	false	0	false	3	true
44046	32532107421875	6438494921875	6	true	0	false	5	true
44044	3806177734375	738031875	0	false	0	false	10	true
44043	40379078125	38483640625	0	false	0	false	2	true
44042	410330078125	400860703125	0	false	0	false	3	true
44038	3491961328125	68175546875	0	false	0	false	7	true
44036	416863828125	4501133203125	0	false	0	false	11	true
44034	45812625	816582861328125	0	false	0	false	6	true
44030	3999488671875	25615134765625	0	false	0	false	7	true
44028	5110205383300780	723687890625	4	true	0	false	1	true
44027	321623125	49636611328125	34	true	0	false	16	true
44026	32126990234375	543598974609375	35	true	0	false	2	true
44025	340837890625	5699381103515620	87	true	0	false	0	false
44024	339529375	6866952514648430	54	true	0	false	0	false
44023	3426590625	3662935485839840	90	true	0	false	0	false
44021	3167508203125	17401845703125	0	false	0	false	12	true
44020	3095175390625	2598983154296870	0	false	0	false	2	true
44018	3472533203125	3450679626464840	38	true	0	false	0	false
44016	32590421875	20835498046875	0	false	0	false	6	true
44012	28715951171875	1398312255859370	0	false	0	false	4	true
44008	3449905078125	256844970703125	0	false	0	false	6	true
44005	4587476953125	28227220703125	0	false	0	false	7	true
44004	464537421875	300391875	4	true	0	false	5	true
44002	484812578125	282322109375	3	true	0	false	6	true
43999	4386327734375	419669453125	0	false	0	false	3	true
43998	4682229296875	424276796875	4	true	0	false	0	false
43996	418516953125	424609296875	0	false	0	false	9	true
43994	4847698046875	4159528515625	0	false	0	false	6	true
43992	4430090625	4023335546875	1	true	0	false	4	true
43991	4688741796875	5491253515625	7	true	0	false	4	true
43990	4754948828125	5154630859375	0	false	0	false	10	true
43986	4664019140625	354063828125	0	false	0	false	1	true
43984	49073609375	399428671875	0	false	0	false	11	true
43983	4877245703125	442468828125	0	false	0	false	12	true
43981	464885234375	4666617578125	0	false	0	false	11	true
43980	462050234375	455204609375	5	true	1	true	2	true
43978	4827705859375	4778921484375	1	true	1	true	3	true
43972	21035515625	79059640625	0	false	0	false	6	true
43970	48312046875	318366015625	0	false	0	false	11	true
43968	481013984375	84664560546875	0	false	0	false	18	true
43963	449625546875	756624453125	61	true	0	false	0	false
43962	4484683984375	7561196875	63	true	0	false	0	false
43961	4254474609375	758916328125	0	false	0	false	12	true
43960	42018890625	76180640625	25	true	0	false	0	false
43958	404400390625	769582421875	0	false	0	false	5	true
43957	412536328125	78385890625	0	false	0	false	14	true
43954	4428419140625	754529921875	0	false	0	false	8	true
43952	4469052734375	788101640625	11	true	0	false	0	false
43950	4530361328125	7785871875	46	true	0	false	0	false
43949	48551390625	743766015625	0	false	0	false	44	true
43948	486562421875	758343671875	9	true	0	false	2	true
43944	47109953125	746490234375	41	true	0	false	2	true
43939	467020859375	58369390625	0	false	0	false	3	true
43938	4598005078125	599085625	0	false	0	false	4	true
43936	4862269921875	56451625	0	false	0	false	8	true
43934	450452421875	6077381640625	0	false	0	false	17	true
43927	468877265625	6896361083984370	20	true	0	false	0	false
43926	47773484375	9568923950195310	0	false	0	false	8	true
43925	4523471484375	26707373046875	17	true	1	true	2	true
43924	4493267578125	3813912109375	0	false	0	false	7	true
43922	4683844140625	2395686279296870	0	false	0	false	7	true
43918	434816015625	23767802734375	8	true	0	false	2	true
43917	4915071484375	2215427734375	0	false	0	false	6	true
43916	4915978515625	13358154296875	6	true	0	false	0	false
43914	43486796875	340217724609375	5	true	0	false	6	true
43910	4657476171875	44508017578125	0	false	0	false	9	true
43907	45928265625	7173253125	13	true	0	false	1	true
43906	4477334765625	729833515625	0	false	0	false	9	true
43904	4757420703125	70378484375	0	false	0	false	12	true
43903	467694375	69065796875	10	true	0	false	4	true
43902	4880616796875	6736121875	1	true	0	false	8	true
43896	46681453125	6648921875	0	false	0	false	7	true
43894	4799887890625	7803453125	0	false	0	false	1	true
43893	48281953125	6377347265625	1	true	0	false	4	true
