# Supplementary material for: A Novel Liquid Biopsy Method Based on Specific Combinations of Vesicular Markers Allows Us to Discriminate Prostate Cancer from Hyperplasia
Source: Cells. 2024 Jul 31;13(15):1286. doi: 10.3390/cells13151286 (PMC11311686; doi:10.3390/cells13151286)
Supplement: Supplementary file 1 [file cells-13-01286-s001.zip › Dataset S1-Raw data CODI BiliGeCT Prostata/Raw data CODI BiliGeCT Prostata/140223_ErbB3_ALK_IIexp_PR20-19-1__counting_scatter.xlsx]

## Sheet: 140223_ErbB3_ALK_IIexp_PR20-19-
counting parameters
radius (nm)	300
bin width (nm)	20
locs in bin threshold	1
active channels
channel name	channel reference	min	max
Channel 0	ch0	1	10000000
Channel 1	ch1	1	10000000
Channel 2	ch2	1	10000000
clusters are positive for a channel if their counts fall within min (inclusive) and max (exclusive) for that channel
	population phenotypes	number of clusters
triple positive	Channel 0, Channel 1, Channel 2	324
double positive	Channel 0, Channel 1	25
double positive	Channel 0, Channel 2	933
double positive	Channel 1, Channel 2	111
single positive	Channel 0	69
single positive	Channel 1	9
single positive	Channel 2	503
	total positive clusters	1974
3 clusters were negative for every channel
all positive clusters are listed here
columns show counts and positivity for channels with thresholds switched on
to see the full data including negative clusters please export a csv from the counting histogram rather than the counting scatter plot
cluster id	centroid x (nm)	centroid y (nm)	count for Channel 0	positive for Channel 0	count for Channel 1	positive for Channel 1	count for Channel 2	positive for Channel 2
152258	24968384765625	4024800390625	102	true	1	true	108	true
152257	25025580078125	4022189453125	117	true	1	true	115	true
152254	2514605078125	402510703125	100	true	1	true	118	true
152253	2509982421875	4028294140625	104	true	1	true	118	true
152252	136597490234375	6208748828125	14	true	1	true	29	true
152251	13673734375	6204119921875	17	true	1	true	31	true
152244	371092529296875	542139140625	29	true	3	true	55	true
152243	3743590576171870	543382265625	28	true	7	true	60	true
152240	2499403515625	4032882421875	90	true	1	true	114	true
152238	126862880859375	6263013671875	4	true	0	false	18	true
152237	12476189453125	6286077734375	1	true	0	false	16	true
152236	160271689453125	660944375	3	true	0	false	17	true
152235	164935625	665243359375	0	false	0	false	10	true
152231	13842515625	6206764453125	12	true	2	true	30	true
152230	16266578125	603861328125	0	false	0	false	7	true
152229	156029658203125	60336421875	0	false	3	true	8	true
152227	13786986328125	6184005078125	11	true	0	false	25	true
152226	153593388671875	6392538671875	2	true	0	false	6	true
152225	158480693359375	6445555859375	0	false	0	false	18	true
152224	1720541015625	65406765625	2	true	1	true	10	true
152223	17457279296875	657648828125	1	true	6	true	11	true
152221	17333453125	668283671875	2	true	0	false	17	true
152220	16423853515625	67430453125	14	true	0	false	0	false
152219	1633900390625	68124109375	1	true	0	false	16	true
152217	1697331640625	65979421875	1	true	0	false	9	true
152215	158838525390625	609015234375	0	false	0	false	14	true
152212	13709.25	5987734375	1	true	0	false	43	true
152211	133330810546875	600439296875	10	true	0	false	1	true
152207	16612361328125	64407765625	1	true	0	false	8	true
152205	1469307421875	6022798046875	36	true	1	true	32	true
152203	15292978515625	6305443359375	8	true	0	false	0	false
152199	12711111328125	614106484375	0	false	0	false	17	true
152198	1517245703125	61978609375	10	true	0	false	1	true
152197	145188037109375	6229031640625	2	true	0	false	10	true
152195	16981638671875	6089731640625	9	true	0	false	4	true
152190	19153884765625	662702421875	0	false	0	false	10	true
152189	19511.5	66623453125	6	true	0	false	9	true
152188	20002060546875	67323734375	7	true	0	false	2	true
152187	20569126953125	679273125	2	true	0	false	9	true
152179	160400302734375	6705734375	1	true	0	false	13	true
152176	18214298828125	670331796875	1	true	0	false	16	true
152166	505308544921875	69525078125	27	true	1	true	2	true
152165	427577734375	694818828125	0	false	0	false	21	true
152158	106608642578125	6374655078125	1	true	6	true	114	true
152157	104170625	63840	0	false	6	true	68	true
152153	2490564453125	4025831640625	99	true	1	true	83	true
152152	25045626953125	40106515625	110	true	1	true	93	true
152151	2510659375	4005928515625	99	true	1	true	80	true
152148	18832689453125	4899448828125	1	true	0	false	8	true
152147	1827673828125	4840312109375	1	true	0	false	19	true
152145	25198498046875	4037862109375	55	true	1	true	117	true
152144	91542470703125	6413571484375	10	true	0	false	29	true
152143	86453896484375	6405942578125	2	true	16	true	7	true
152140	17075634765625	4910424609375	0	false	0	false	24	true
152139	17959705078125	4937327734375	1	true	0	false	7	true
152138	18578904296875	608160546875	0	false	0	false	13	true
152137	18378763671875	6165706640625	0	false	5	true	13	true
152133	3555442138671870	5446529296875	17	true	10	true	60	true
152128	397364892578125	633288515625	5	true	1	true	12	true
152127	4042864501953120	631714453125	5	true	1	true	11	true
152126	64332041015625	6799146875	2	true	0	false	12	true
152125	6917255859375	676730859375	1	true	0	false	9	true
152124	18553783203125	683501328125	1	true	0	false	6	true
152123	193318203125	688675390625	4	true	0	false	14	true
152122	67730224609375	549950625	23	true	1	true	5	true
152121	69782509765625	5464151953125	0	false	0	false	6	true
152118	516710107421875	6180202734375	1	true	0	false	26	true
152117	575504736328125	6197182421875	11	true	0	false	9	true
152116	5398916015625	6443504296875	4	true	0	false	12	true
152115	589695947265625	641428125	3	true	11	true	1	true
152114	726402685546875	6394493359375	1	true	0	false	24	true
152113	75125283203125	63566484375	8	true	0	false	8	true
152112	180221171875	502010234375	1	true	0	false	10	true
152111	18374091796875	5075974609375	0	false	0	false	8	true
152110	184524296875	4739342578125	2	true	0	false	13	true
152109	18916958984375	4731879296875	2	true	0	false	20	true
152108	160347822265625	4615804296875	0	false	0	false	12	true
152107	16412912109375	464633125	10	true	2	true	4	true
152105	4385375	61831171875	2	true	4	true	1	true
152103	578932763671875	632706953125	1	true	0	false	9	true
152101	742145947265625	642543359375	5	true	0	false	0	false
152099	64166630859375	5525340234375	1	true	1	true	6	true
152098	90622451171875	5280566796875	17	true	0	false	2	true
152097	95746416015625	5363851171875	0	false	1	true	9	true
152096	713799365234375	552255390625	10	true	0	false	7	true
152095	73277197265625	554457734375	7	true	0	false	15	true
152094	24854677734375	4032155078125	74	true	1	true	56	true
152088	557886865234375	55229421875	3	true	2	true	14	true
152087	631507861328125	543684765625	3	true	0	false	54	true
152082	113837822265625	71191953125	19	true	0	false	1	true
152081	117666337890625	712650390625	17	true	0	false	0	false
152080	1887673828125	74169109375	2	true	0	false	19	true
152079	19585095703125	739567578125	4	true	0	false	13	true
152078	36211650390625	5619126171875	3	true	2	true	13	true
152077	3953447265625	5614044140625	17	true	1	true	0	false
152076	10955333984375	711954140625	22	true	0	false	9	true
152074	85789013671875	536593359375	4	true	0	false	14	true
152073	7780126953125	5349726171875	0	false	0	false	13	true
152071	78637265625	55886546875	12	true	0	false	0	false
152070	12583296875	714116328125	43	true	0	false	19	true
152069	122068623046875	718428359375	7	true	1	true	5	true
152068	1054729296875	70974421875	24	true	0	false	3	true
152065	10423646484375	53620796875	1	true	0	false	9	true
152064	671990771484375	61974546875	4	true	0	false	5	true
152059	128750283203125	707210859375	2	true	0	false	12	true
152058	456485302734375	6539031640625	2	true	0	false	22	true
152057	3757331298828120	6472262109375	3	true	0	false	9	true
152056	570594873046875	627117421875	1	true	2	true	12	true
152046	107020751953125	498697421875	1	true	0	false	20	true
152045	110310634765625	5009602734375	1	true	0	false	19	true
152043	197317421875	46898640625	2	true	0	false	9	true
152042	3907407470703120	5310307421875	1	true	0	false	11	true
152041	4036550048828120	537519375	1	true	0	false	12	true
152039	44014208984375	558808359375	0	false	0	false	11	true
152038	10428689453125	506823203125	8	true	1	true	38	true
152036	10261513671875	51529546875	3	true	0	false	11	true
152035	96825712890625	5161238671875	4	true	0	false	10	true
152034	144256259765625	48323328125	0	false	0	false	9	true
152033	14258685546875	4886049609375	8	true	0	false	5	true
152032	67733857421875	70203921875	1	true	0	false	13	true
152031	670843359375	692938125	10	true	0	false	1	true
152029	3089382080078120	541317109375	2	true	13	true	35	true
152027	53789833984375	5428553125	0	false	0	false	8	true
152025	115900478515625	50404765625	3	true	0	false	13	true
152024	153848173828125	4729897265625	0	false	0	false	4	true
152023	15075748046875	47501390625	6	true	0	false	0	false
152021	3946919189453120	65320859375	10	true	0	false	4	true
152020	1672612109375	70011296875	8	true	0	false	47	true
152019	16610484375	706292109375	4	true	0	false	21	true
152018	244862353515625	53368609375	1	true	0	false	13	true
152017	1.93691e+16	5345098828125	7	true	0	false	35	true
152008	124549912109375	695214921875	2	true	0	false	11	true
152007	1254156640625	68936375	29	true	1	true	26	true
152003	14862986328125	4786570703125	1	true	0	false	7	true
151999	101857705078125	4908446484375	0	false	0	false	14	true
151998	33564794921875	681636015625	3	true	0	false	10	true
151997	379203857421875	6819490625	9	true	1	true	1	true
151992	2764559326171870	5560064453125	14	true	0	false	9	true
151987	102864765625	521890625	1	true	0	false	12	true
151985	9544798828125	63119734375	1	true	4	true	14	true
151984	8371080078125	65719	2	true	0	false	8	true
151983	79947353515625	663953515625	1	true	0	false	12	true
151982	154516953125	486423046875	65	true	1	true	54	true
151979	177823046875	46843828125	4	true	0	false	10	true
151975	10816072265625	5542503125	1	true	0	false	12	true
151971	447305810546875	683621796875	0	false	0	false	12	true
151970	562413671875	708362578125	8	true	0	false	5	true
151969	495183544921875	705523359375	0	false	0	false	15	true
151967	518959228515625	67905421875	0	false	0	false	13	true
151966	16269373046875	6951778125	2	true	3	true	5	true
151963	3085344482421870	5745686328125	1	true	0	false	28	true
151962	2035307421875	6086042578125	4	true	0	false	13	true
151961	19460953125	6079363671875	10	true	0	false	11	true
151956	812166015625	674344375	2	true	0	false	9	true
151950	48213564453125	5262384375	16	true	0	false	6	true
151949	507609228515625	5306475390625	5	true	0	false	14	true
151947	131789013671875	499198828125	1	true	0	false	19	true
151946	102072978515625	6203844921875	1	true	0	false	27	true
151945	105638876953125	6228508203125	2	true	1	true	14	true
151941	1932396484375	6024728125	1	true	0	false	12	true
151940	19015052734375	73163484375	1	true	0	false	12	true
151939	19387330078125	725312890625	11	true	0	false	2	true
151938	128885078125	521082109375	1	true	0	false	14	true
151937	131995126953125	5161034765625	2	true	0	false	15	true
151935	19568349609375	616516875	3	true	0	false	23	true
151933	25178599609375	400127109375	70	true	0	false	66	true
151931	782263671875	6218002734375	2	true	0	false	13	true
151930	209738046875	715618828125	3	true	0	false	25	true
151929	2097986328125	7176128125	2	true	0	false	23	true
151928	107784873046875	650501484375	2	true	0	false	18	true
151927	115486884765625	653319609375	2	true	0	false	11	true
151925	18851078125	5953530078125	4	true	0	false	12	true
151924	1816693359375	561407734375	1	true	3	true	13	true
151923	20963291015625	5635148828125	4	true	0	false	15	true
151922	123390244140625	5282993359375	7	true	0	false	0	false
151920	164453671875	513795859375	8	true	0	false	10	true
151919	165854921875	5102812890625	2	true	0	false	15	true
151917	182267734375	7362159375	2	true	0	false	15	true
151916	119821142578125	676575546875	1	true	0	false	4	true
151915	119533564453125	662640390625	11	true	0	false	3	true
151909	1433236328125	4665209765625	13	true	0	false	5	true
151908	2911415283203120	6458738671875	0	false	0	false	39	true
151907	2459940673828120	6477584765625	3	true	6	true	20	true
151906	124136728515625	46710390625	1	true	0	false	24	true
151905	12995662109375	4699648046875	1	true	0	false	10	true
151904	22586619140625	5008988671875	4	true	10	true	0	false
151903	2197596484375	500518203125	11	true	0	false	3	true
151901	17176720703125	711440859375	2	true	0	false	12	true
151897	10089419921875	5481821484375	6	true	0	false	1	true
151893	21137767578125	602103984375	0	false	1	true	19	true
151891	1.85936e+16	546536640625	4	true	4	true	5	true
151888	20087123046875	486772890625	1	true	0	false	7	true
151887	1988063671875	5044084765625	4	true	0	false	10	true
151886	16290845703125	5031779296875	11	true	0	false	0	false
151885	160349951171875	49613921875	16	true	0	false	0	false
151882	116352392578125	4770479296875	6	true	0	false	13	true
151877	18836591796875	5877492578125	4	true	9	true	3	true
151875	10911107421875	672385078125	0	false	0	false	7	true
151869	15666271484375	5202496484375	1	true	0	false	16	true
151866	20783609375	62340.5	1	true	0	false	10	true
151865	20502212890625	627425234375	2	true	0	false	11	true
151864	163754931640625	73522171875	6	true	0	false	0	false
151863	1610525390625	7304290625	3	true	1	true	8	true
151861	1060294921875	68591734375	2	true	0	false	15	true
151859	7050900268554680	55669765625	2	true	0	false	14	true
151856	79597421875	493612890625	5	true	0	false	23	true
151855	814663037109375	4944071484375	6	true	0	false	23	true
151854	19713111328125	51598828125	1	true	0	false	12	true
151853	20625083984375	5121115625	1	true	0	false	10	true
151848	161201318359375	724180859375	2	true	0	false	10	true
151845	111541875	5650917578125	22	true	0	false	41	true
151841	96205419921875	5008024609375	17	true	0	false	0	false
151840	212385625	566594140625	0	false	0	false	29	true
151839	2139586328125	5688274609375	0	false	0	false	22	true
151835	2035437109375	75706171875	3	true	0	false	9	true
151833	83367900390625	500200859375	3	true	0	false	32	true
151829	17273533203125	73366109375	1	true	0	false	16	true
151828	21535658203125	491396484375	4	true	0	false	6	true
151826	876692578125	6831334375	1	true	0	false	17	true
151825	90605068359375	687371015625	1	true	1	true	23	true
151824	173332578125	74371484375	1	true	0	false	8	true
151822	2178127734375	509842890625	2	true	0	false	18	true
151821	226808203125	510162578125	14	true	0	false	2	true
151820	2172460546875	5572094140625	0	false	8	true	21	true
151819	21558255859375	556798515625	0	false	5	true	22	true
151813	130118720703125	4761305078125	2	true	1	true	11	true
151812	22433572265625	515858828125	1	true	0	false	10	true
151810	21566759765625	5639325390625	1	true	0	false	18	true
151806	2229798046875	749871328125	2	true	0	false	30	true
151805	2162774609375	7553059375	1	true	0	false	6	true
151803	214388359375	59588953125	1	true	0	false	23	true
151802	132180751953125	6655640625	2	true	0	false	17	true
151801	136269658203125	662485625	1	true	0	false	21	true
151799	2188296484375	56472359375	0	false	0	false	17	true
151797	14354484375	6696209375	1	true	3	true	15	true
151789	21162373046875	5228917578125	1	true	1	true	4	true
151787	93887705078125	649990234375	0	false	0	false	9	true
151786	9488603515625	69382703125	2	true	1	true	7	true
151785	103647626953125	698370625	0	false	2	true	19	true
151784	150500595703125	660645703125	1	true	1	true	19	true
151781	11593748046875	490501328125	6	true	0	false	1	true
151779	113668515625	69711078125	3	true	0	false	7	true
151776	22920025390625	75709859375	1	true	0	false	46	true
151764	2757574951171870	518450859375	1	true	0	false	33	true
151761	22741212890625	4890072265625	7	true	1	true	21	true
151759	20935271484375	56370125	1	true	1	true	13	true
151756	2388598046875	7617715625	1	true	0	false	14	true
151755	24447564453125	764857890625	7	true	0	false	16	true
151747	24995857421875	770536953125	1	true	5	true	16	true
151741	2361475390625	5104559375	2	true	0	false	11	true
151737	2217051953125	574557265625	0	false	0	false	8	true
151735	1341784375	636557734375	11	true	0	false	10	true
151734	16830931640625	42556.5	1	true	0	false	15	true
151733	1638724609375	422268515625	0	false	0	false	12	true
151732	2306508984375	6002690625	2	true	0	false	20	true
151731	22890552734375	5997665625	2	true	0	false	21	true
151730	21994576171875	590671015625	0	false	0	false	14	true
151729	227652734375	589772265625	19	true	0	false	3	true
151728	18525890625	705963359375	3	true	7	true	19	true
151727	19470703125	707076328125	3	true	6	true	4	true
151724	23345109375	5959171875	3	true	0	false	11	true
151720	11522193359375	5154383203125	2	true	4	true	10	true
151719	1161380859375	5173885546875	1	true	5	true	12	true
151716	18925193359375	713234921875	1	true	0	false	4	true
151714	1.97282e+16	673783828125	5	true	1	true	17	true
151713	1.94782e+16	6733240625	6	true	1	true	15	true
151707	142770810546875	5163628515625	1	true	0	false	10	true
151706	149699677734375	5303984375	0	false	22	true	2	true
151704	25596810546875	5651094140625	13	true	0	false	25	true
151703	25866544921875	567559609375	2	true	0	false	9	true
151700	26301009765625	5650749609375	2	true	2	true	11	true
151699	26396	561937734375	8	true	1	true	5	true
151697	2323223828125	768269375	0	false	11	true	10	true
151695	25977423828125	5612117578125	0	false	1	true	10	true
151688	677164599609375	5307380078125	0	false	0	false	10	true
151687	688846923828125	525602265625	12	true	0	false	2	true
151685	23699640625	5789632421875	0	false	5	true	6	true
151683	23465875	77558421875	6	true	0	false	7	true
151682	163578291015625	622693203125	3	true	0	false	17	true
151681	17163560546875	6305566796875	4	true	1	true	3	true
151680	20559287109375	585446640625	2	true	0	false	16	true
151679	21059416015625	5863787109375	5	true	0	false	13	true
151677	221086796875	471148359375	0	false	0	false	22	true
151675	80708505859375	5178464453125	1	true	0	false	6	true
151674	2101966796875	5796201171875	0	false	0	false	10	true
151670	23786125	6112583984375	4	true	7	true	11	true
151669	23890123046875	61068203125	3	true	6	true	12	true
151667	204563916015625	662001484375	2	true	0	false	18	true
151665	760290869140625	504598046875	0	false	0	false	16	true
151663	24813927734375	576279296875	1	true	0	false	20	true
151659	24463384765625	60845734375	4	true	0	false	8	true
151657	43886416015625	669099296875	4	true	0	false	8	true
151654	3694210546875	5952394921875	4	true	11	true	11	true
151653	3738714453125	59280875	3	true	0	false	16	true
151651	25051533203125	3971387109375	11	true	0	false	36	true
151644	17253076171875	4153051953125	0	false	0	false	4	true
151640	324703359375	5901887109375	5	true	0	false	6	true
151639	322033359375	5868003515625	0	false	1	true	7	true
151637	23032943359375	5730240234375	5	true	0	false	2	true
151635	329778671875	5907175390625	2	true	0	false	11	true
151632	24403611328125	4007346875	0	false	0	false	32	true
151627	32738822265625	5822075390625	1	true	0	false	31	true
151626	29577458984375	57538078125	18	true	0	false	46	true
151625	2982108203125	573169453125	5	true	0	false	43	true
151622	31320970703125	5888415234375	1	true	0	false	23	true
151621	31028654296875	584178125	0	false	8	true	9	true
151620	211447265625	411109609375	12	true	1	true	48	true
151619	21012265625	4110577734375	12	true	1	true	54	true
151618	3317244140625	595077578125	1	true	0	false	24	true
151617	33807984375	59417546875	1	true	3	true	7	true
151616	3556387890625	5889412890625	1	true	13	true	8	true
151614	229663984375	5359323828125	0	false	0	false	27	true
151613	22679123046875	53498953125	1	true	0	false	21	true
151609	25745671875	40562234375	1	true	3	true	31	true
151607	2768905859375	55169390625	1	true	0	false	55	true
151606	3467091015625	6020401171875	1	true	23	true	0	false
151604	24848630859375	458802421875	1	true	0	false	24	true
151603	24764841796875	4570099609375	1	true	0	false	33	true
151601	2985941796875	58419265625	3	true	0	false	13	true
151599	36783296875	577783203125	7	true	0	false	5	true
151597	21746982421875	53556921875	1	true	0	false	12	true
151595	24586845703125	4546553125	2	true	0	false	27	true
151589	21313755859375	69121484375	1	true	0	false	4	true
151587	38393546875	5871214453125	0	false	0	false	9	true
151585	25555109375	3939599609375	1	true	0	false	35	true
151584	31038802734375	6012380078125	2	true	0	false	20	true
151583	31145421875	6060142578125	7	true	0	false	7	true
151580	25358466796875	4341289453125	7	true	0	false	144	true
151579	25954638671875	4308745703125	1	true	0	false	17	true
151577	3138104296875	614889765625	13	true	0	false	10	true
151575	330324375	57037.5	1	true	0	false	9	true
151573	3573098828125	5988434765625	1	true	0	false	10	true
151570	24633640625	4446139453125	0	false	0	false	15	true
151567	30193724609375	5628758203125	0	false	0	false	9	true
151564	195408515625	534476640625	13	true	0	false	10	true
151561	26104267578125	4190596484375	2	true	3	true	13	true
151560	31272005859375	56190015625	5	true	0	false	14	true
151556	21068955078125	6532526171875	2	true	0	false	24	true
151555	205113515625	6489571484375	15	true	0	false	0	false
151554	2166608984375	3991016015625	4	true	0	false	22	true
151553	22431517578125	3966516015625	1	true	0	false	6	true
151552	24857556640625	5599111328125	0	false	0	false	8	true
151549	2119575390625	6670740625	11	true	0	false	7	true
151543	1706766796875	526437421875	1	true	2	true	15	true
151542	25390748046875	4628412890625	1	true	0	false	10	true
151540	25802263671875	5455181640625	1	true	0	false	4	true
151539	245242578125	5387996484375	0	false	0	false	34	true
151538	289257421875	5259502734375	0	false	0	false	10	true
151537	29054125	5196846875	2	true	0	false	19	true
151535	21832623046875	4163154296875	2	true	0	false	7	true
151534	281108828125	5357308984375	3	true	5	true	9	true
151531	30370794921875	516714765625	18	true	0	false	2	true
151527	2776582421875	5725815625	10	true	0	false	8	true
151525	24774828125	4171339453125	3	true	0	false	7	true
151519	29490109375	50928828125	0	false	0	false	4	true
151517	6734439697265620	677803515625	2	true	0	false	6	true
151515	21956814453125	6424534375	8	true	0	false	2	true
151514	197684375	3915729296875	0	false	16	true	12	true
151513	1856184375	3918715234375	1	true	0	false	16	true
151512	30288107421875	5972991015625	0	false	9	true	5	true
151511	30531998046875	591036640625	2	true	0	false	7	true
151507	231664296875	4474708984375	1	true	0	false	10	true
151506	19650373046875	4434365234375	0	false	25	true	9	true
151505	1945226953125	44108375	0	false	16	true	10	true
151502	3076253125	5549382421875	1	true	0	false	7	true
151500	3018565625	5425553125	1	true	0	false	18	true
151499	29715546875	5464354296875	34	true	1	true	8	true
151495	20969552734375	42559296875	0	false	0	false	17	true
151493	209049375	386571015625	0	false	1	true	18	true
151491	31122509765625	5460871484375	3	true	0	false	11	true
151489	20590123046875	3990317578125	0	false	2	true	20	true
151486	1324295703125	5505312109375	0	false	0	false	22	true
151485	13326171875	546788828125	1	true	0	false	14	true
151481	94095322265625	661500625	18	true	0	false	0	false
151480	3433057421875	5657219921875	6	true	0	false	3	true
151479	3492226171875	5600680078125	0	false	0	false	50	true
151477	139261240234375	5568118359375	1	true	0	false	9	true
151473	18903.5	453414296875	0	false	0	false	23	true
151471	1428063671875	54958625	1	true	0	false	11	true
151467	131256494140625	559189453125	3	true	0	false	5	true
151466	18518291015625	409592421875	5	true	2	true	31	true
151465	1823197265625	4019063671875	12	true	0	false	2	true
151464	3278047265625	6182692578125	3	true	0	false	14	true
151463	3272001171875	61430765625	10	true	0	false	2	true
151461	18572263671875	435846484375	0	false	12	true	0	false
151460	3936086328125	5827290234375	19	true	1	true	4	true
151458	3556184375	557435078125	2	true	8	true	15	true
151457	3527351171875	55354015625	1	true	0	false	10	true
151448	596084326171875	58720390625	68	true	1	true	52	true
151447	596100927734375	589028125	61	true	1	true	44	true
151445	2032412890625	445970234375	9	true	0	false	4	true
151443	2133428515625	45120078125	1	true	0	false	9	true
151439	240319765625	470355546875	9	true	0	false	3	true
151435	3586848828125	567937578125	0	false	1	true	25	true
151431	3735177734375	56287796875	0	false	0	false	2	true
151430	118382275390625	5594371484375	2	true	0	false	36	true
151429	12344669921875	5679059765625	6	true	0	false	9	true
151427	24653669921875	58978390625	1	true	0	false	10	true
151421	17678826171875	4495958203125	7	true	0	false	4	true
151420	562623876953125	430276796875	13	true	0	false	0	false
151419	58117587890625	436585703125	8	true	0	false	7	true
151418	78282548828125	451708828125	8	true	0	false	45	true
151417	739564697265625	4479173828125	2	true	0	false	13	true
151414	90509501953125	4207330859375	21	true	1	true	11	true
151413	9081759765625	421168203125	23	true	1	true	12	true
151412	216495546875	4337373828125	15	true	1	true	0	false
151411	21813142578125	4461184765625	0	false	0	false	7	true
151409	570301220703125	4477196484375	1	true	0	false	11	true
151407	126502373046875	6402459375	11	true	0	false	1	true
151405	653235205078125	435852265625	0	false	0	false	8	true
151401	51127724609375	4518301171875	2	true	0	false	30	true
151399	5920607421875	584772578125	66	true	0	false	24	true
151398	135559072265625	5775893359375	4	true	0	false	15	true
151397	13202408203125	577702578125	3	true	9	true	1	true
151396	23241337890625	615356953125	14	true	0	false	2	true
151395	2784571044921870	6288536328125	0	false	0	false	10	true
151393	20613712890625	4364072265625	2	true	0	false	4	true
151391	135773203125	5738926171875	20	true	0	false	9	true
151387	140332919921875	5798747265625	14	true	0	false	0	false
151381	131879873046875	58474.75	0	false	0	false	11	true
151379	12758201171875	5844533984375	4	true	0	false	15	true
151378	602371337890625	5783309375	8	true	0	false	5	true
151377	651010400390625	576316796875	12	true	0	false	0	false
151375	853276953125	4449822265625	1	true	0	false	10	true
151374	7904171875	422493515625	14	true	0	false	37	true
151373	800232470703125	4247884375	13	true	0	false	34	true
151372	774930419921875	382529609375	0	false	0	false	24	true
151371	7824978515625	3873893359375	1	true	0	false	22	true
151367	8133123046875	39540140625	0	false	10	true	6	true
151363	14717603515625	5878123046875	10	true	0	false	1	true
151361	32587025390625	533299296875	3	true	0	false	13	true
151360	18827328125	5682044140625	1	true	0	false	19	true
151359	1876448828125	5633413671875	2	true	0	false	12	true
151358	1117459375	597182890625	34	true	1	true	1	true
151357	108696123046875	5936536328125	3	true	1	true	14	true
151355	7945572265625	4045329296875	0	false	7	true	10	true
151353	562904833984375	5740865625	4	true	0	false	11	true
151349	79689326171875	431931796875	10	true	0	false	8	true
151348	4063676171875	59168546875	1	true	0	false	37	true
151347	395620703125	5940596484375	1	true	0	false	14	true
151345	8879884765625	4559745703125	4	true	3	true	38	true
151343	6906337890625	3802395703125	0	false	2	true	17	true
151340	90939892578125	5811331640625	4	true	7	true	9	true
151339	804874609375	5722402734375	3	true	0	false	6	true
151338	2767768310546870	4611998828125	6	true	7	true	7	true
151337	2987787109375	4630013671875	11	true	4	true	10	true
151336	178177109375	5528002734375	5	true	0	false	11	true
151335	182551640625	55688640625	27	true	1	true	25	true
151334	92132841796875	399998125	1	true	7	true	5	true
151333	8906359375	390616953125	0	false	0	false	9	true
151331	477537890625	586643515625	0	false	0	false	5	true
151329	1219542578125	5934980078125	8	true	0	false	1	true
151327	92526142578125	4288027734375	2	true	0	false	12	true
151326	161080830078125	56806796875	1	true	0	false	14	true
151325	150092744140625	5638634765625	1	true	0	false	10	true
151324	2567613037109370	4268108203125	0	false	0	false	16	true
151323	2828373046875	43281171875	4	true	0	false	7	true
151315	4121725390625	592012734375	0	false	0	false	11	true
151313	975965625	5649219140625	3	true	0	false	4	true
151311	17947822265625	5666454296875	2	true	1	true	20	true
151310	9897537109375	5937492578125	2	true	0	false	11	true
151308	976936328125	6099148046875	10	true	1	true	8	true
151307	900972265625	60752453125	1	true	2	true	6	true
151303	1735660546875	57109640625	4	true	15	true	17	true
151301	23050701171875	462179921875	0	false	0	false	13	true
151299	3945112109375	6056645703125	1	true	0	false	13	true
151298	16644060546875	5494933984375	2	true	0	false	30	true
151294	26535009765625	4700305078125	0	false	7	true	7	true
151289	92527353515625	4085233203125	3	true	0	false	1	true
151288	687001611328125	47878796875	6	true	0	false	3	true
151287	682125732421875	4856317578125	2	true	0	false	10	true
151286	3665329345703120	4261667578125	0	false	0	false	33	true
151285	2301996826171870	419759921875	0	false	0	false	14	true
151281	2233218994140620	4313596484375	2	true	0	false	11	true
151280	4360146484375	5873084375	0	false	0	false	21	true
151279	4235546484375	5876743359375	4	true	0	false	4	true
151278	3732746826171870	48439515625	1	true	0	false	6	true
151277	3948537109375	476722109375	6	true	0	false	13	true
151276	812732861328125	60714265625	3	true	0	false	9	true
151269	114236923828125	61071890625	0	false	0	false	9	true
151267	28338095703125	6006781640625	0	false	0	false	2	true
151266	8235013671875	4742235546875	3	true	0	false	30	true
151265	82708037109375	470373671875	1	true	0	false	22	true
151262	163975537109375	4791884375	1	true	0	false	12	true
151261	1.55661e+16	4718917578125	16	true	0	false	0	false
151260	3812214453125	6082133984375	1	true	0	false	12	true
151259	36916078125	6075896484375	5	true	0	false	6	true
151258	36553330078125	50723265625	9	true	4	true	15	true
151257	3412440673828120	512118671875	0	false	0	false	7	true
151256	374785595703125	4986948046875	11	true	0	false	13	true
151255	471241796875	4930834375	2	true	0	false	11	true
151253	252063330078125	4526784375	9	true	0	false	0	false
151252	618667578125	457287421875	2	true	0	false	23	true
151251	677332275390625	4609087109375	6	true	0	false	0	false
151248	56226748046875	4890418359375	2	true	0	false	6	true
151247	564281103515625	481655703125	1	true	0	false	10	true
151234	19731.5	4125212109375	2	true	0	false	17	true
151233	191414609375	414240390625	1	true	0	false	10	true
151231	2517275634765620	482691484375	6	true	0	false	13	true
151223	504854248046875	5999069921875	3	true	0	false	21	true
151221	373169775390625	4564509375	2	true	0	false	14	true
151215	188888671875	4205229296875	1	true	5	true	1	true
151211	19565076171875	4192070703125	4	true	2	true	3	true
151208	91886181640625	3679248046875	1	true	0	false	13	true
151207	91082314453125	372075546875	0	false	1	true	10	true
151206	11875287109375	376299765625	2	true	0	false	24	true
151205	11791576171875	374121875	2	true	0	false	21	true
151204	145602841796875	27644921875	1	true	0	false	22	true
151203	144651591796875	27873080078125	2	true	0	false	20	true
151202	30402705078125	4053009375	12	true	0	false	0	false
151201	361374267578125	414109921875	5	true	0	false	6	true
151199	9973703125	3718344921875	0	false	1	true	17	true
151198	1.3129e+16	3930455078125	13	true	1	true	6	true
151197	1.17615e+16	3902144921875	20	true	0	false	4	true
151196	393204248046875	402431796875	6	true	0	false	9	true
151190	72417138671875	3556921484375	2	true	0	false	17	true
151189	6907583984375	3608429296875	1	true	1	true	7	true
151187	9097252197265620	3930321484375	7	true	0	false	0	false
151186	3661393359375	5238636328125	3	true	0	false	11	true
151185	3564348828125	52491.25	3	true	0	false	7	true
151183	1575148193359370	3866018359375	1	true	0	false	14	true
151182	110555703125	373190859375	1	true	0	false	6	true
151179	140407353515625	27304123046875	0	false	0	false	14	true
151177	1951241015625	4018471875	2	true	0	false	8	true
151175	3692574609375	5161255859375	1	true	0	false	12	true
151171	2368568359375	493685390625	4	true	0	false	5	true
151168	133943134765625	28117255859375	14	true	0	false	0	false
151167	134789833984375	287375078125	0	false	0	false	10	true
151165	860676953125	35889828125	1	true	0	false	7	true
151164	22998392578125	3738713671875	4	true	0	false	14	true
151163	2321504296875	38012078125	1	true	0	false	8	true
151162	590613134765625	4998083203125	2	true	0	false	13	true
151161	502685888671875	504843984375	2	true	1	true	17	true
151157	1319713671875	27323724609375	21	true	0	false	2	true
151155	36198.5	5114664453125	5	true	0	false	0	false
151150	3198356201171870	393684453125	10	true	1	true	8	true
151149	2480668701171870	390034296875	1	true	0	false	10	true
151147	17536396484375	582492734375	2	true	0	false	9	true
151146	10155958984375	3408100390625	14	true	1	true	28	true
151145	103902041015625	3399576171875	9	true	0	false	26	true
151143	1415840625	29058884765625	0	false	0	false	28	true
151137	5977806640625	385518203125	6	true	0	false	20	true
151133	2209371484375	3752983984375	0	false	0	false	12	true
151131	7833662109375	365474296875	5	true	0	false	15	true
151128	836012890625	341409296875	10	true	0	false	75	true
151127	780284765625	3312057421875	1	true	0	false	8	true
151125	15917330078125	561398984375	3	true	0	false	5	true
151123	104278876953125	386714140625	0	false	0	false	10	true
151117	177826953125	539347421875	0	false	0	false	11	true
151113	94868203125	3336572265625	0	false	0	false	14	true
151111	15655228515625	28049583984375	5	true	0	false	16	true
151110	387572734375	6366494140625	26	true	0	false	73	true
151109	3883509375	6389354296875	31	true	1	true	64	true
151106	3817910546875	5079158984375	0	false	0	false	13	true
151105	3862578125	5070794140625	0	false	0	false	8	true
151103	9830359375	4775854296875	1	true	0	false	20	true
151102	3630003125	49615484375	3	true	0	false	12	true
151101	356412578125	4946202734375	1	true	0	false	7	true
151096	347688828125	5114153515625	0	false	0	false	14	true
151095	34885328125	500593828125	6	true	0	false	7	true
151093	3350640625	514466328125	0	false	0	false	12	true
151092	2272383203125	619829453125	0	false	1	true	10	true
151091	238060625	6276456640625	5	true	0	false	16	true
151090	400045546875	525295234375	1	true	0	false	15	true
151089	391485546875	5306677734375	9	true	0	false	0	false
151087	393996640625	5095980859375	1	true	0	false	12	true
151085	38095109375	5265777734375	2	true	0	false	12	true
151084	3279065625	5060538671875	3	true	0	false	12	true
151080	796658203125	5869790625	9	true	1	true	3	true
151078	145149306640625	3046932421875	1	true	0	false	17	true
151077	131331435546875	30179296875	4	true	0	false	14	true
151076	113344697265625	30622669921875	0	false	0	false	13	true
151075	11880109375	3092665234375	11	true	0	false	2	true
151069	122159140625	30389	3	true	0	false	18	true
151064	3534644921875	4781346875	0	false	0	false	18	true
151063	3581480859375	4733037109375	0	false	0	false	12	true
151061	3613488671875	4791139453125	0	false	0	false	18	true
151060	12475236328125	260993125	1	true	0	false	11	true
151056	3345125390625	4940987109375	17	true	2	true	43	true
151055	3301247265625	4879787890625	0	false	0	false	13	true
151054	4066694140625	6399063671875	0	false	0	false	26	true
151053	4057198828125	63812515625	0	false	0	false	21	true
151051	3340625390625	48362765625	0	false	0	false	13	true
151050	3593343359375	620860859375	2	true	5	true	42	true
151049	35577.25	6237977734375	3	true	19	true	10	true
151046	348204609375	692669296875	29	true	17	true	117	true
151045	34802828125	693563828125	26	true	21	true	112	true
151044	4448689453125	32449025390625	3	true	0	false	9	true
151043	46242216796875	32555208984375	6	true	0	false	14	true
151041	397902578125	640095234375	1	true	0	false	11	true
151037	3566828125	62982625	13	true	0	false	4	true
151035	16824201171875	29388140625	0	false	0	false	8	true
151033	3711740625	487123671875	2	true	0	false	9	true
151031	3652716015625	4712795703125	0	false	0	false	16	true
151030	147938779296875	2610620703125	1	true	1	true	9	true
151029	13918669921875	2570553515625	1	true	0	false	14	true
151026	91748447265625	3117647265625	0	false	0	false	19	true
151025	96464306640625	30514083984375	0	false	0	false	4	true
151022	3807869921875	6300707421875	2	true	0	false	17	true
151021	381279140625	6335507421875	10	true	1	true	7	true
151017	3787865625	6405356640625	0	false	0	false	8	true
151015	3613522265625	6368560546875	0	false	0	false	10	true
151011	511173779296875	32193236328125	0	false	0	false	7	true
151007	4036655029296870	32153078125	2	true	0	false	20	true
151004	4009818603515620	36199140625	0	false	0	false	29	true
151003	3944060302734370	357189453125	6	true	12	true	0	false
151002	3725463671875	6443580078125	1	true	0	false	14	true
150999	106395244140625	3107986328125	8	true	0	false	1	true
150997	502005810546875	31617888671875	15	true	0	false	39	true
150995	4200263671875	34616609375	0	false	0	false	17	true
150980	510291064453125	34263265625	3	true	0	false	25	true
150979	55630751953125	34066765625	0	false	0	false	13	true
150977	564323681640625	3489855859375	1	true	0	false	10	true
150976	491656201171875	35869171875	0	false	0	false	5	true
150973	3513536376953120	33948625	1	true	0	false	14	true
150972	64888427734375	26755447265625	0	false	0	false	14	true
150971	673538916015625	263333046875	0	false	0	false	10	true
150969	5493525390625	330459140625	10	true	0	false	0	false
150968	4836865234375	27403779296875	0	false	0	false	10	true
150967	442481298828125	26990486328125	2	true	0	false	13	true
150964	530242919921875	27027484375	10	true	1	true	18	true
150960	86435341796875	2826287109375	4	true	0	false	15	true
150959	9412798828125	28774740234375	8	true	0	false	12	true
150958	109491484375	295794453125	0	false	0	false	8	true
150957	102611162109375	2972769140625	0	false	7	true	1	true
150955	101041533203125	29159197265625	0	false	0	false	8	true
150953	77174365234375	27064982421875	6	true	5	true	2	true
150947	108117392578125	2843215625	0	false	0	false	15	true
150946	4870185546875	2930719921875	0	false	0	false	10	true
150945	516322802734375	3055379296875	5	true	1	true	9	true
150941	4071181396484370	305146015625	11	true	0	false	1	true
150940	245408984375	29258345703125	18	true	1	true	18	true
150939	1.65339e+16	29195505859375	0	false	0	false	13	true
150938	533648876953125	28555990234375	0	false	0	false	19	true
150936	28707119140625	3788801171875	10	true	0	false	53	true
150935	3343023681640620	373513671875	1	true	0	false	11	true
150933	599938427734375	30613001953125	1	true	0	false	15	true
150930	4122961328125	656773125	14	true	9	true	47	true
150929	410526015625	655636640625	15	true	8	true	38	true
150927	584214697265625	27862833984375	2	true	0	false	6	true
150926	35103310546875	27141240234375	2	true	0	false	4	true
150924	169997802734375	3683540234375	5	true	0	false	37	true
150923	21741923828125	3700295703125	1	true	0	false	12	true
150920	734069091796875	3650148046875	3	true	0	false	13	true
150917	32092001953125	29386427734375	2	true	0	false	16	true
150911	3749433203125	653951640625	1	true	0	false	18	true
150909	4164617578125	6457173046875	3	true	0	false	16	true
150902	3455988671875	63822640625	0	false	0	false	11	true
150901	3410135546875	63762125	10	true	1	true	4	true
150896	3152918359375	66465390625	0	false	0	false	39	true
150895	31700302734375	658923203125	3	true	0	false	14	true
150894	33740203125	65596734375	0	false	0	false	14	true
150893	33236671875	6590771875	2	true	4	true	5	true
150891	34356140625	6541123046875	8	true	1	true	32	true
150889	3364765625	663809375	0	false	0	false	15	true
150888	3405926953125	67629328125	2	true	0	false	7	true
150887	3480881640625	67835359375	1	true	0	false	12	true
150885	3380926953125	66954109375	1	true	8	true	12	true
150884	3329324609375	6384675390625	8	true	0	false	18	true
150883	328845234375	637472109375	1	true	0	false	14	true
150882	27154576171875	6259302734375	73	true	1	true	40	true
150881	27117822265625	6246354296875	75	true	1	true	49	true
150878	31518775390625	5121595703125	3	true	0	false	25	true
150877	317979609375	5185061328125	10	true	0	false	1	true
150875	343569921875	664613671875	1	true	0	false	8	true
150872	3356158984375	64658234375	41	true	1	true	64	true
150869	345973125	647900390625	2	true	24	true	10	true
150867	335640703125	682674609375	4	true	1	true	5	true
150863	31992853515625	6776721875	2	true	0	false	14	true
150861	345618515625	69347578125	15	true	16	true	52	true
150860	41684265625	6315401953125	0	false	0	false	9	true
150859	4147655859375	63622125	2	true	0	false	5	true
150855	3031566015625	67470796875	0	false	0	false	11	true
150853	3827445703125	6227952734375	1	true	0	false	9	true
150850	4281627734375	66176546875	0	false	0	false	21	true
150849	4255565625	653111015625	1	true	10	true	1	true
150845	3975701171875	6200439453125	2	true	0	false	35	true
150844	3765828515625	6695240625	0	false	0	false	18	true
150843	3720638671875	674490625	5	true	0	false	16	true
150841	346342734375	6174834765625	6	true	5	true	20	true
150839	29885841796875	659081875	1	true	0	false	15	true
150835	27301064453125	6254417578125	65	true	1	true	38	true
150833	34552484375	6974634375	10	true	0	false	5	true
150830	3044401171875	68399671875	0	false	0	false	10	true
150827	3658418359375	696150859375	1	true	0	false	9	true
150825	3831727734375	665084140625	1	true	0	false	12	true
150823	3630610546875	674230234375	22	true	1	true	12	true
150820	2638601953125	61353265625	0	false	0	false	17	true
150819	26038552734375	6102393359375	3	true	3	true	28	true
150817	21495037109375	6220537890625	0	false	0	false	13	true
150816	27781572265625	643085390625	9	true	1	true	52	true
150815	27757501953125	6419195703125	7	true	1	true	54	true
150811	26871869140625	6230423828125	34	true	0	false	34	true
150804	2569767578125	595695390625	3	true	0	false	7	true
150803	263198828125	5941863671875	1	true	0	false	5	true
150801	27416458984375	61180546875	0	false	0	false	32	true
150797	2625898046875	601514296875	2	true	0	false	21	true
150795	271379453125	6308844140625	1	true	0	false	16	true
150791	2779590625	633391015625	1	true	2	true	12	true
150790	30889064453125	6310441796875	19	true	0	false	4	true
150789	305618515625	636948515625	2	true	0	false	10	true
150786	3018598828125	645201328125	4	true	0	false	48	true
150784	31321298828125	64199625	0	false	5	true	19	true
150781	30193814453125	623908671875	2	true	0	false	15	true
150779	253499296875	6242641796875	0	false	1	true	18	true
150777	2894480078125	632079375	2	true	0	false	8	true
150774	2899869140625	6048103125	1	true	0	false	8	true
150773	29058400390625	6160112890625	0	false	0	false	11	true
150772	244878671875	68816765625	1	true	0	false	9	true
150771	24341451171875	680621328125	1	true	0	false	15	true
150770	24123076171875	674614609375	15	true	0	false	21	true
150769	24032330078125	670518828125	2	true	0	false	15	true
150767	23791751953125	686265546875	2	true	0	false	9	true
150762	2408383203125	658643671875	14	true	0	false	20	true
150761	2475334765625	66794375	0	false	0	false	9	true
150758	140351640625	69716375	2	true	0	false	14	true
150757	149434609375	6894715625	2	true	1	true	8	true
150754	24841310546875	6457408203125	52	true	0	false	101	true
150753	25457560546875	6367877734375	4	true	0	false	13	true
150752	2299898046875	673358828125	0	false	0	false	9	true
150745	22838662109375	6536492578125	2	true	0	false	10	true
150742	2497253515625	3878477734375	6	true	17	true	70	true
150741	25389337890625	38404203125	1	true	0	false	17	true
150738	145474755859375	736570859375	1	true	0	false	6	true
150733	602716357421875	416751484375	10	true	0	false	7	true
150726	3298388671875	695076015625	0	false	0	false	16	true
150725	3185565625	695639140625	1	true	0	false	16	true
150720	32141884765625	719818828125	6	true	0	false	13	true
150719	241523095703125	7186790625	2	true	12	true	5	true
150713	1707355078125	3904880078125	1	true	0	false	19	true
150709	150786279296875	434475625	1	true	0	false	8	true
150706	1960819091796870	3455433203125	18	true	0	false	29	true
150705	215001220703125	3445328515625	18	true	0	false	33	true
150704	13221470703125	410379375	14	true	1	true	72	true
150703	13250853515625	40982015625	15	true	1	true	73	true
150702	2737349609375	334371953125	0	false	0	false	10	true
150699	26662509765625	3250087890625	17	true	5	true	1	true
150696	1.16857e+16	35533015625	9	true	0	false	17	true
150692	113070625	32347822265625	1	true	0	false	4	true
150690	11891048828125	4363353515625	12	true	0	false	30	true
150689	122539033203125	4378840625	0	false	0	false	11	true
150688	11278736328125	4369913671875	19	true	0	false	7	true
150687	11342779296875	4390634765625	16	true	0	false	7	true
150683	124553251953125	44245953125	2	true	9	true	17	true
150681	119123798828125	4504040234375	2	true	0	false	16	true
150677	128873037109375	445276328125	1	true	0	false	9	true
150676	2117009375	73054734375	0	false	0	false	9	true
150673	13525583984375	444324140625	1	true	0	false	17	true
150671	13410498046875	4088330859375	15	true	0	false	72	true
150670	103701220703125	4462212109375	4	true	0	false	5	true
150669	151811181640625	44914015625	3	true	0	false	15	true
150668	14657919921875	4197366796875	8	true	0	false	6	true
150667	147924892578125	418875234375	7	true	0	false	8	true
150665	3.72201e+16	4503179296875	5	true	1	true	0	false
150663	1285615234375	431548671875	13	true	0	false	31	true
150662	1116693115234370	4618597265625	2	true	0	false	6	true
150660	1494808984375	705788046875	3	true	5	true	5	true
150659	142284345703125	717129453125	2	true	0	false	10	true
150655	13831234375	4134621484375	0	false	0	false	17	true
150653	116971064453125	42631765625	1	true	0	false	12	true
150649	22141341796875	78507375	26	true	1	true	0	false
150647	1362524609375	4540562109375	1	true	0	false	9	true
150646	14475619140625	446773046875	9	true	0	false	4	true
150634	134023359375	32274322265625	1	true	0	false	26	true
150633	1242834765625	32405587890625	4	true	0	false	33	true
150631	1410040234375	3290880078125	2	true	0	false	9	true
150628	3598315625	444536328125	4	true	1	true	2	true
150627	3485687890625	4514370703125	0	false	2	true	2	true
150626	31933046875	4059946875	0	false	0	false	23	true
150625	3174408984375	402730546875	11	true	0	false	6	true
150624	32498404296875	43350765625	1	true	0	false	10	true
150623	32745193359375	44275421875	1	true	4	true	14	true
150621	31789052734375	44552484375	1	true	0	false	19	true
150620	2568315625	479116015625	1	true	0	false	30	true
150619	255123046875	477075859375	0	false	0	false	38	true
150618	28168919921875	4427257421875	7	true	1	true	23	true
150617	28497671875	44373140625	0	false	0	false	15	true
150616	278204609375	459474765625	0	false	4	true	16	true
150615	2733540234375	4591770703125	0	false	0	false	22	true
150613	34142921875	4419435546875	1	true	0	false	26	true
150612	758094384765625	29087880859375	1	true	0	false	14	true
150611	7001322265625	28239462890625	0	false	0	false	15	true
150610	29641802734375	3978919140625	5	true	0	false	41	true
150609	2985996875	400121171875	4	true	0	false	30	true
150605	802628125	2970172265625	2	true	0	false	13	true
150603	31300591796875	4041358984375	0	false	0	false	11	true
150602	29743693359375	4614786328125	0	false	0	false	12	true
150601	2970744921875	458366796875	0	false	3	true	19	true
150599	29763037109375	4029310546875	0	false	0	false	17	true
150597	344372578125	4643847265625	0	false	0	false	9	true
150596	2639444921875	4871071875	0	false	0	false	8	true
150595	26034947265625	48847859375	2	true	0	false	14	true
150594	27522697265625	4511231640625	2	true	6	true	10	true
150593	27795525390625	4496826953125	8	true	0	false	26	true
150590	2971923046875	4861218359375	0	false	0	false	13	true
150589	292554765625	4874571875	1	true	0	false	11	true
150587	2933412109375	4093773828125	0	false	0	false	11	true
150585	27482794921875	4456601953125	2	true	0	false	21	true
150583	29434123046875	4920746875	7	true	0	false	24	true
150582	3187155859375	4724234375	0	false	0	false	11	true
150581	321358046875	4772898046875	1	true	12	true	14	true
150580	29042578125	4769044921875	1	true	0	false	10	true
150579	2928046875	4796962890625	3	true	0	false	13	true
150578	28317265625	409077734375	0	false	0	false	9	true
150577	27854236328125	4008062890625	5	true	0	false	1	true
150575	27653755859375	44138046875	1	true	0	false	22	true
150569	3014019921875	4587960546875	8	true	3	true	9	true
150565	35073578125	4324750390625	2	true	0	false	39	true
150563	26722755859375	4540348046875	1	true	0	false	14	true
150557	30332234375	4645253125	1	true	0	false	22	true
150555	31638205078125	481376875	0	false	0	false	8	true
150554	2813804296875	4782808984375	1	true	1	true	9	true
150553	2776306640625	4821245703125	2	true	8	true	11	true
150551	31120880859375	4702109765625	1	true	0	false	7	true
150550	30908666015625	439909296875	2	true	0	false	45	true
150549	30551646484375	4495040234375	2	true	0	false	12	true
150547	2719644140625	400829765625	5	true	0	false	17	true
150546	30337294921875	494862890625	4	true	0	false	69	true
150544	3356665625	410402265625	1	true	0	false	49	true
150543	33190.5	409357109375	0	false	0	false	8	true
150541	3131707421875	4620438671875	0	false	16	true	2	true
150539	27139078125	4725633984375	2	true	0	false	32	true
150538	3417167578125	4096915625	0	false	0	false	14	true
150537	3461855078125	40988046875	1	true	0	false	11	true
150535	30800751953125	4274684765625	2	true	0	false	7	true
150534	1329731640625	38633921875	27	true	0	false	9	true
150533	135053173828125	383997109375	22	true	0	false	1	true
150529	332432421875	4173181640625	19	true	0	false	0	false
150525	30123771484375	4201292578125	0	false	0	false	20	true
150522	3494774609375	4023238671875	0	false	0	false	19	true
150521	3491109375	4003554296875	6	true	0	false	20	true
150518	319795078125	3562368359375	2	true	0	false	15	true
150517	32330041015625	357388515625	0	false	3	true	4	true
150511	326587734375	3628194921875	2	true	0	false	4	true
150510	2.01512e+16	735076640625	3	true	0	false	4	true
150509	6909608764648430	729971015625	4	true	7	true	7	true
150505	291413359375	4280821875	3	true	0	false	7	true
150504	7620000610351560	747786640625	0	false	0	false	10	true
150503	5438271484375	74138640625	1	true	11	true	0	false
150502	153836875	3667359375	1	true	0	false	9	true
150501	153648095703125	3713922265625	1	true	0	false	7	true
150499	150392578125	3621839453125	1	true	0	false	20	true
150498	3433004296875	385351796875	2	true	0	false	21	true
150497	3478326953125	3843087109375	2	true	0	false	31	true
150496	3340670703125	386880078125	1	true	10	true	31	true
150495	33695421875	3829913671875	1	true	0	false	11	true
150492	138062939453125	3780134375	12	true	0	false	6	true
150491	141050458984375	3708953515625	0	false	0	false	17	true
150489	3460147265625	3780046484375	0	false	0	false	19	true
150487	3383219140625	3883253125	0	false	0	false	10	true
150479	141369443359375	363801796875	3	true	6	true	15	true
150475	32895171875	3905678125	1	true	0	false	11	true
150474	33569953125	371183125	3	true	0	false	46	true
150473	336776640625	3693598828125	2	true	0	false	42	true
150471	154783125	3787213671875	0	false	0	false	19	true
150470	163111875	376363984375	0	false	0	false	16	true
150469	162878798828125	3835452734375	0	false	0	false	8	true
150465	3309555859375	366589609375	0	false	0	false	14	true
150464	12950298828125	3647732421875	2	true	0	false	13	true
150461	3244905078125	4190459375	0	false	0	false	7	true
150453	3332455078125	401703671875	0	false	0	false	14	true
150444	1336223828125	3481962890625	421	true	1	true	187	true
150443	121367021484375	35283859375	1	true	0	false	19	true
150442	110339375	354585234375	2	true	30	true	5	true
150440	136675234375	339246015625	0	false	0	false	12	true
150437	11883841796875	3647422265625	0	false	0	false	26	true
150435	31885466796875	3469013671875	4	true	0	false	42	true
150433	1509317578125	39689640625	0	false	0	false	3	true
150423	473245263671875	4313151171875	2	true	0	false	15	true
150417	2730984765625	588905625	28	true	3	true	44	true
150416	27065970703125	76587875	59	true	1	true	51	true
150412	4185469140625	518062109375	1	true	0	false	13	true
150411	418082890625	5220174609375	2	true	0	false	13	true
150410	413650703125	4906619921875	1	true	15	true	9	true
150409	4245028125	50226.25	1	true	5	true	19	true
150407	4253993359375	5135595703125	14	true	0	false	0	false
150406	40511953125	49415.25	2	true	0	false	4	true
150405	4118265234375	502057890625	4	true	0	false	32	true
150401	4051677734375	50770.25	7	true	0	false	6	true
150400	44424125	520624453125	13	true	0	false	20	true
150399	44455859375	5219446875	13	true	0	false	23	true
150395	4430619140625	5266491015625	0	false	0	false	15	true
150394	4414264453125	503078515625	0	false	0	false	13	true
150393	443907421875	5105666796875	6	true	0	false	1	true
150389	455081484375	5240564453125	2	true	0	false	15	true
150383	411577734375	4760290234375	3	true	0	false	5	true
150381	4327872265625	483177265625	1	true	0	false	20	true
150379	38979359375	486716171875	5	true	0	false	8	true
150376	25438845703125	337589296875	63	true	14	true	109	true
150375	25409328125	3382266015625	60	true	8	true	86	true
150374	2555575390625	3358303125	58	true	19	true	132	true
150372	410857265625	5540671484375	1	true	0	false	14	true
150371	405643125	5537499609375	10	true	0	false	12	true
150368	4092266015625	5713888671875	0	false	0	false	13	true
150367	40137640625	5727221875	3	true	0	false	65	true
150365	256163515625	337691484375	59	true	9	true	111	true
150364	4674319921875	5438996875	0	false	0	false	11	true
150363	47079671875	5370371875	2	true	0	false	6	true
150361	4320508203125	549702421875	12	true	0	false	2	true
150359	4350030859375	5410009765625	2	true	0	false	15	true
150357	394481796875	561644765625	0	false	0	false	24	true
150348	387497265625	5719126171875	3	true	0	false	6	true
150346	25835828125	33200015625	0	false	3	true	80	true
150343	25446869140625	3403574609375	32	true	1	true	16	true
150342	427504921875	5722977734375	0	false	0	false	16	true
150337	3955353125	5440598828125	2	true	0	false	21	true
150336	1864815625	2392155078125	1	true	4	true	31	true
150335	18628462890625	23562076171875	0	false	0	false	25	true
150333	181217734375	238727734375	4	true	0	false	13	true
150331	1762894921875	2449003125	3	true	0	false	10	true
150327	25105314453125	3280106640625	5	true	0	false	2	true
150325	26360822265625	3281276171875	0	false	0	false	13	true
150323	39261234375	47261375	0	false	0	false	8	true
150322	26796890625	3482173828125	0	false	0	false	11	true
150321	2656990234375	339833828125	4	true	0	false	23	true
150320	19193576171875	25370248046875	23	true	0	false	41	true
150319	19064818359375	25213412109375	25	true	0	false	43	true
150316	28773646484375	3596223046875	0	false	0	false	10	true
150315	28637623046875	3649764453125	0	false	0	false	24	true
150313	27206056640625	32928140625	0	false	0	false	14	true
150312	26854296875	31957015625	0	false	0	false	15	true
150309	18770455078125	2576058203125	4	true	1	true	6	true
150307	19459318359375	24915423828125	1	true	0	false	8	true
150306	171666953125	216971953125	1	true	4	true	9	true
150305	17054359375	21727314453125	0	false	6	true	9	true
150304	2979555859375	343751015625	0	false	0	false	13	true
150303	302678203125	3367855859375	0	false	0	false	18	true
150302	2403169140625	31397.75	0	false	0	false	13	true
150301	2438069140625	3138266796875	4	true	0	false	9	true
150300	2396634765625	30086060546875	6	true	8	true	12	true
150299	2383287109375	3032691015625	1	true	8	true	10	true
150298	30496072265625	31617841796875	23	true	1	true	37	true
150297	30419947265625	31785498046875	25	true	1	true	34	true
150295	25643365234375	316268984375	2	true	9	true	51	true
150294	24232115234375	2742337890625	1	true	7	true	20	true
150293	23975060546875	28426498046875	0	false	0	false	13	true
150292	2412633984375	29349345703125	4	true	0	false	39	true
150285	2780385546875	31266677734375	0	false	7	true	4	true
150283	293931171875	3750803515625	0	false	4	true	9	true
150282	31577130859375	30101.75	0	false	0	false	14	true
150281	317889296875	297218515625	0	false	0	false	14	true
150278	21935685546875	70815734375	0	false	13	true	10	true
150277	217371015625	703161171875	0	false	0	false	10	true
150273	3251795703125	30173830078125	0	false	0	false	14	true
150270	25893751953125	2584473828125	1	true	0	false	35	true
150269	25549015625	26185111328125	0	false	0	false	25	true
150267	22354041015625	69410484375	1	true	0	false	15	true
150266	16087763671875	2176482421875	0	false	0	false	10	true
150262	143618046875	2064123828125	27	true	1	true	5	true
150261	14436572265625	206583828125	26	true	1	true	7	true
150259	30959310546875	32311525390625	0	false	0	false	16	true
150258	26068533203125	275420546875	15	true	0	false	5	true
150257	2682088671875	2733403515625	0	false	0	false	15	true
150256	160681552734375	22546728515625	14	true	0	false	2	true
150251	2952354296875	32683962890625	1	true	0	false	6	true
150250	24457.5	264406171875	1	true	0	false	36	true
150249	2480401953125	25867017578125	0	false	0	false	15	true
150248	17323642578125	257228125	6	true	0	false	12	true
150247	16242908203125	2569485546875	1	true	0	false	12	true
150244	32702654296875	280709921875	2	true	0	false	11	true
150243	323347734375	27794330078125	5	true	0	false	0	false
150239	2382172265625	25992318359375	8	true	0	false	6	true
150237	36266	65846390625	2	true	0	false	3	true
150235	29022994140625	34852921875	0	false	0	false	17	true
150231	2829462890625	34146890625	7	true	0	false	13	true
150229	157957080078125	23222236328125	0	false	0	false	11	true
150225	27521013671875	3745364453125	1	true	0	false	56	true
150223	251225703125	27146953125	1	true	0	false	6	true
150221	29660349609375	35353328125	3	true	0	false	8	true
150219	22221111328125	27790837890625	0	false	0	false	6	true
150211	15211900390625	25344921875	1	true	0	false	14	true
150210	32767763671875	3328171484375	3	true	0	false	46	true
150209	32189521484375	3317846484375	1	true	0	false	13	true
150207	3289198828125	340317578125	19	true	0	false	0	false
150205	15086537109375	21312146484375	0	false	0	false	18	true
150201	138013115234375	19847583984375	4	true	1	true	15	true
150199	221321875	72970625	2	true	0	false	15	true
150195	245704765625	3462166015625	1	true	0	false	9	true
150194	26496224609375	30773625	0	false	0	false	7	true
150192	21058033203125	2575039453125	23	true	1	true	26	true
150191	20829443359375	25294666015625	0	false	0	false	5	true
150189	3215540625	31859322265625	2	true	0	false	15	true
150185	3312231640625	314478515625	4	true	0	false	0	false
150184	213929296875	24246658203125	2	true	20	true	4	true
150183	22142.5	24530759765625	0	false	0	false	10	true
150180	1860710546875	291820859375	1	true	0	false	33	true
150179	19747169921875	285935390625	0	false	0	false	13	true
150177	2055605078125	24533212890625	0	false	0	false	19	true
150175	22979318359375	29521904296875	1	true	0	false	11	true
150171	153139931640625	2355173046875	1	true	0	false	7	true
150170	18086095703125	2797074609375	1	true	0	false	16	true
150168	3324525390625	27813310546875	0	false	0	false	8	true
150167	333942734375	2816160546875	13	true	0	false	0	false
150165	21739080078125	23355853515625	3	true	0	false	29	true
150162	349936484375	27797798828125	1	true	1	true	20	true
150161	347193125	2814839453125	0	false	0	false	17	true
150159	21908419921875	260003671875	1	true	0	false	10	true
150157	23015654296875	24699171875	2	true	7	true	18	true
150155	22092494140625	28496533203125	1	true	0	false	7	true
150150	3441772265625	295865625	3	true	0	false	15	true
150139	146959150390625	50648671875	16	true	0	false	0	false
150137	1580520703125	24233748046875	1	true	0	false	9	true
150135	30317390625	3629568359375	0	false	0	false	7	true
150128	1159330078125	3973846875	11	true	0	false	0	false
150127	115542919921875	402501796875	0	false	0	false	15	true
150120	8043869018554680	5073573828125	1	true	0	false	15	true
150119	8169155883789060	50145359375	2	true	10	true	0	false
150115	52245146484375	3903555859375	3	true	0	false	11	true
150112	386676796875	4582629296875	1	true	0	false	27	true
150111	3846465234375	4590962109375	2	true	0	false	27	true
150109	3907526953125	4633789453125	0	false	3	true	9	true
150108	3771983984375	4489079296875	2	true	0	false	12	true
150107	3833936328125	4487362890625	5	true	0	false	11	true
150104	31618142578125	70595140625	0	false	0	false	22	true
150103	3147279296875	7060384375	1	true	0	false	24	true
150102	323980625	70653953125	0	false	0	false	9	true
150101	3215410546875	703388828125	1	true	0	false	12	true
150095	20963677734375	766595625	1	true	0	false	16	true
150089	2637013671875	2965733203125	7	true	0	false	7	true
150086	2109278125	315170234375	1	true	0	false	25	true
150085	21035580078125	31329505859375	1	true	0	false	24	true
150083	21046095703125	30534375	0	false	0	false	18	true
150080	17468607421875	3408078125	3	true	0	false	32	true
150079	180271640625	336793984375	0	false	2	true	13	true
150078	20883283203125	348215625	0	false	0	false	18	true
150077	20456654296875	3601665625	4	true	1	true	0	false
150076	20676390625	29583919921875	7	true	0	false	39	true
150075	20533658203125	29620544921875	14	true	0	false	41	true
150073	18359205078125	3607745703125	1	true	0	false	11	true
150071	20406884765625	296989765625	14	true	0	false	37	true
150069	20220224609375	2983171875	15	true	0	false	11	true
150068	178561171875	3492791796875	15	true	0	false	3	true
150067	17783484375	3547409765625	1	true	0	false	11	true
150064	220917265625	3060000390625	0	false	20	true	0	false
150059	192508359375	3218234375	4	true	0	false	18	true
150056	2114817578125	32823484375	1	true	0	false	16	true
150055	2069085546875	3225016796875	0	false	0	false	11	true
150050	22990919921875	3262530078125	20	true	0	false	8	true
150049	22371615234375	3333641796875	16	true	1	true	20	true
150047	21723197265625	3405830859375	0	false	2	true	9	true
150046	301135390625	743488125	1	true	6	true	60	true
150045	29992732421875	743520078125	0	false	6	true	56	true
150043	23542396484375	3320221484375	1	true	0	false	6	true
150042	1707671484375	32405724609375	8	true	0	false	56	true
150041	179862109375	30439380859375	0	false	0	false	13	true
150040	638251220703125	1837159765625	0	false	0	false	15	true
150039	628671923828125	1873129296875	0	false	7	true	8	true
150038	2077660546875	3366998828125	0	false	0	false	13	true
150035	160929541015625	3589886328125	2	true	7	true	5	true
150028	2898708203125	743582734375	2	true	1	true	13	true
150027	28366876953125	735291484375	1	true	0	false	10	true
150024	150802548828125	336273671875	8	true	1	true	7	true
150023	157950703125	322751796875	0	false	0	false	8	true
150022	83505400390625	20393396484375	4	true	1	true	8	true
150021	91382294921875	20405.5	0	false	0	false	12	true
150018	713836376953125	17576626953125	2	true	0	false	15	true
150017	68049013671875	18010623046875	5	true	0	false	38	true
150016	294418125	7034609375	3	true	1	true	26	true
150015	28812673828125	700799609375	2	true	0	false	17	true
150014	100010029296875	2249730078125	12	true	0	false	0	false
150013	10371888671875	20957986328125	1	true	0	false	15	true
150009	27657935546875	741413515625	4	true	0	false	0	false
150008	26886240234375	730571640625	20	true	0	false	0	false
150007	26768923828125	736851484375	2	true	0	false	10	true
150005	2892590625	722599609375	2	true	6	true	6	true
150003	746665185546875	16817.25	1	true	0	false	10	true
150001	290693984375	710608359375	2	true	0	false	14	true
150000	100433076171875	19313158203125	1	true	0	false	15	true
149998	26864943359375	744313203125	1	true	0	false	11	true
149994	92230107421875	17636712890625	2	true	0	false	19	true
149993	852398046875	1803873828125	0	false	0	false	9	true
149991	26227591796875	732166640625	2	true	9	true	18	true
149989	750532421875	18179552734375	0	false	0	false	16	true
149987	84106708984375	1872068359375	3	true	0	false	12	true
149982	26825484375	717841875	4	true	0	false	19	true
149981	2726320703125	721885078125	1	true	0	false	8	true
149980	91161806640625	25409158203125	0	false	0	false	9	true
149979	87089697265625	25765705078125	5	true	11	true	0	false
149975	274114765625	717045546875	9	true	1	true	1	true
149974	27118595703125	70492484375	1	true	0	false	10	true
149973	2626380859375	70609046875	1	true	0	false	18	true
149970	13369171875	2280610546875	3	true	0	false	16	true
149969	1184012109375	2230457421875	0	false	0	false	17	true
149966	106546572265625	244055234375	0	false	0	false	10	true
149965	11416216796875	2410924609375	2	true	0	false	17	true
149963	17840541015625	37354859375	1	true	0	false	0	false
149962	97811904296875	23624126953125	1	true	0	false	12	true
149961	94740771484375	240238984375	6	true	8	true	22	true
149959	25867025390625	698364375	0	false	0	false	9	true
149958	250798984375	730841171875	1	true	0	false	16	true
149957	259639609375	7200665625	24	true	1	true	14	true
149956	88229892578125	24941458984375	1	true	0	false	5	true
149954	128423193359375	2064886328125	0	false	0	false	7	true
149953	12028654296875	1998568359375	7	true	0	false	5	true
149952	63428583984375	1609447265625	0	false	0	false	15	true
149947	21515408203125	3657859765625	1	true	0	false	34	true
149944	10158931640625	256442578125	1	true	0	false	9	true
149938	31115384765625	7556540625	15	true	0	false	0	false
149937	30771892578125	753313984375	1	true	0	false	12	true
149930	125514296875	18476375	4	true	3	true	92	true
149929	12235015625	1877315234375	11	true	0	false	1	true
149928	4406516015625	3708315625	57	true	1	true	73	true
149927	4417072265625	3709686328125	59	true	1	true	98	true
149925	1091248046875	26334357421875	2	true	0	false	5	true
149923	2661304296875	754591796875	7	true	0	false	13	true
149922	4420877734375	372907890625	55	true	2	true	118	true
149918	26658423828125	682649921875	12	true	0	false	39	true
149917	268776015625	6777590625	2	true	0	false	5	true
149914	6284072265625	140778310546875	2	true	0	false	11	true
149913	728106005859375	141887421875	0	false	0	false	11	true
149909	2900792578125	760188125	2	true	0	false	12	true
149908	130930771484375	24175298828125	0	false	2	true	6	true
149907	127006875	25003091796875	2	true	0	false	7	true
149905	75676220703125	15383669921875	0	false	1	true	6	true
149893	2931923828125	767963046875	1	true	0	false	6	true
149891	4402402734375	3702706640625	57	true	1	true	37	true
149889	23015830078125	354040546875	3	true	0	false	16	true
149888	2506080078125	747955703125	2	true	0	false	2	true
149887	23870376953125	74604515625	4	true	0	false	6	true
149883	24509	726607890625	1	true	0	false	18	true
149881	3195334765625	74787	0	false	0	false	17	true
149877	285663984375	68628484375	2	true	0	false	7	true
149874	22956197265625	722799140625	3	true	0	false	9	true
149873	2318830859375	729276015625	8	true	0	false	0	false
149871	2420835546875	706001875	1	true	0	false	3	true
149868	41895109375	4046890234375	20	true	0	false	1	true
149867	424347734375	3983903125	0	false	0	false	12	true
149865	3186223828125	721323828125	1	true	0	false	7	true
149864	39775828125	4101429296875	20	true	1	true	5	true
149863	3854575390625	4050662890625	1	true	0	false	8	true
149861	4168721484375	3971109765625	6	true	0	false	13	true
149860	4014316015625	4004789453125	0	false	12	true	15	true
149859	4064276953125	4091389453125	2	true	0	false	12	true
149857	40385015625	41731859375	1	true	0	false	11	true
149855	408704375	3928365234375	0	false	0	false	14	true
149848	3510583984375	31512111328125	2	true	4	true	8	true
149847	355103046875	3081933203125	0	false	8	true	19	true
149846	4463026171875	3785343359375	2	true	0	false	41	true
149845	444618671875	3882032421875	3	true	0	false	26	true
149844	45266109375	3908650390625	0	false	0	false	21	true
149842	4352780859375	359306171875	18	true	0	false	23	true
149839	422030390625	37947171875	6	true	0	false	19	true
149838	366434296875	33681578125	9	true	0	false	1	true
149837	367623046875	3309824609375	3	true	0	false	13	true
149833	370513359375	3399930859375	1	true	0	false	9	true
149831	34280671875	310550234375	0	false	12	true	0	false
149829	367717421875	3198190234375	2	true	0	false	7	true
149828	4639202734375	3769424609375	0	false	0	false	24	true
149827	4580102734375	37538328125	1	true	0	false	5	true
149825	459573203125	370718203125	0	false	0	false	13	true
149824	42366296875	3613155859375	0	false	12	true	16	true
149823	42256171875	361540859375	0	false	10	true	18	true
149822	3947434375	3390562890625	0	false	8	true	5	true
149821	402796796875	3418166015625	1	true	0	false	17	true
149819	14431205078125	22665232421875	1	true	5	true	11	true
149817	4555687890625	4073959765625	20	true	0	false	2	true
149815	3762466796875	34929828125	1	true	0	false	8	true
149813	353853515625	32246083984375	0	false	0	false	20	true
149812	4494335546875	3645733203125	2	true	12	true	10	true
149809	458956015625	3808880078125	0	false	0	false	12	true
149807	3947155859375	3508065625	1	true	10	true	1	true
149806	4045237890625	3684780859375	12	true	0	false	11	true
149805	402946171875	3673932421875	13	true	0	false	11	true
149804	3857476953125	3619928125	0	false	0	false	2	true
149801	3475905859375	328818828125	1	true	0	false	16	true
149799	38420859375	34152203125	13	true	0	false	40	true
149791	4080848828125	3670019140625	2	true	0	false	15	true
149789	315134296875	367486484375	1	true	0	false	15	true
149785	4482529296875	347185625	9	true	0	false	4	true
149778	462499375	31872921875	2	true	0	false	22	true
149777	4610021484375	3162173828125	3	true	1	true	15	true
149776	467356171875	31851845703125	0	false	0	false	20	true
149774	38159578125	3282512109375	0	false	0	false	14	true
149773	38495515625	3239184765625	0	false	0	false	16	true
149772	4518670703125	3343229296875	1	true	0	false	8	true
149770	4339654296875	4335823828125	1	true	10	true	4	true
149769	429113046875	4278645703125	12	true	0	false	0	false
149767	4321330859375	438290859375	1	true	0	false	26	true
149765	391202734375	32096431640625	20	true	0	false	0	false
149763	47042609375	32622888671875	0	false	0	false	10	true
149760	480396640625	344975859375	0	false	1	true	62	true
149759	4715225390625	3429228515625	1	true	0	false	8	true
149758	41793828125	4249550390625	0	false	12	true	11	true
149757	416225390625	4290689453125	5	true	0	false	5	true
149756	4328701953125	451555703125	2	true	0	false	20	true
149755	420906171875	4553741796875	0	false	0	false	11	true
149753	4259841796875	4218309765625	0	false	0	false	17	true
149747	46435671875	34359828125	1	true	0	false	12	true
149737	471102109375	3673451171875	0	false	2	true	5	true
149735	4325535546875	46853125	5	true	0	false	19	true
149731	15558943359375	5439100390625	1	true	0	false	24	true
149729	19880107421875	2299472265625	8	true	0	false	0	false
149728	195133203125	6305505859375	2	true	0	false	6	true
149724	1024623779296870	4354658984375	0	false	0	false	11	true
149723	5519788208007810	428801171875	3	true	0	false	23	true
149721	4670093078613280	4082501171875	0	false	0	false	10	true
149719	3220678125	7623684375	1	true	0	false	12	true
149713	2608281640625	661495625	3	true	0	false	10	true
149711	3356228515625	42328.25	0	false	8	true	1	true
149710	83333427734375	21737216796875	0	false	0	false	14	true
149709	8867765625	222683203125	1	true	0	false	11	true
149705	3280067578125	73570125	1	true	0	false	12	true
149700	4705410546875	450549609375	22	true	17	true	86	true
149699	473315390625	45051171875	9	true	25	true	45	true
149698	4816884375	4876990234375	9	true	0	false	12	true
149697	4829125390625	49326265625	16	true	1	true	9	true
149696	47211671875	48344546875	1	true	0	false	10	true
149695	4655276171875	480672109375	0	false	0	false	12	true
149692	48607890625	48045703125	0	false	0	false	11	true
149691	4882523046875	486561328125	0	false	0	false	14	true
149688	4592915234375	47001828125	2	true	11	true	10	true
149687	4569566015625	4649531640625	0	false	8	true	2	true
149685	4634708203125	467928203125	1	true	9	true	1	true
149684	4308995703125	31418396484375	0	false	0	false	22	true
149683	4260211328125	30566345703125	2	true	0	false	22	true
149681	4690178125	445436171875	0	false	0	false	16	true
149678	460519609375	4506850390625	2	true	0	false	15	true
149675	33592265625	715320546875	31	true	1	true	24	true
149673	48374390625	447825234375	2	true	0	false	16	true
149670	4381390234375	32014044921875	1	true	0	false	9	true
149667	46949953125	501817890625	2	true	0	false	15	true
149666	3609044921875	2551332421875	3	true	0	false	32	true
149665	3622894287109370	258849140625	6	true	0	false	1	true
149664	4824537109375	4350505859375	1	true	8	true	115	true
149663	47822625	4343309375	0	false	3	true	5	true
149662	45474015625	428599453125	0	false	0	false	8	true
149661	4644680078125	4255241796875	0	false	0	false	25	true
149659	4713020703125	4273384375	1	true	0	false	12	true
149657	3129630615234370	24936544921875	0	false	0	false	19	true
149655	4236921875	32243953125	1	true	0	false	12	true
149653	4809747265625	5043667578125	2	true	0	false	18	true
149649	2887333251953120	24401056640625	3	true	0	false	7	true
149648	4924591796875	4630745703125	1	true	0	false	24	true
149647	4898713671875	46223625	3	true	0	false	21	true
149645	487108359375	457666953125	1	true	2	true	32	true
149641	494217265625	457161796875	0	false	0	false	11	true
149640	3370810791015620	2347830078125	15	true	0	false	0	false
149639	3708345947265620	23079458984375	1	true	0	false	10	true
149638	85808154296875	22934189453125	14	true	0	false	4	true
149637	8217832641601560	23605611328125	3	true	0	false	11	true
149636	4386732421875	27474720703125	9	true	0	false	20	true
149635	447977421875	2692803515625	0	false	0	false	12	true
149633	4281727734375	28685630859375	0	false	0	false	20	true
149631	1.73533e+16	2288932421875	5	true	0	false	3	true
149629	449273681640625	2315556640625	1	true	0	false	18	true
149627	4573602734375	26650673828125	1	true	0	false	21	true
149626	3739817138671870	2240668359375	8	true	0	false	33	true
149621	4780861328125	472369375	1	true	0	false	22	true
149620	27338291015625	22565482421875	8	true	0	false	16	true
149618	481138359375	4204469140625	7	true	0	false	12	true
149617	478360703125	4073548828125	1	true	0	false	7	true
149614	547801318359375	217772421875	0	false	0	false	11	true
149613	420530712890625	220141796875	4	true	1	true	10	true
149611	4421059765625	30181337890625	0	false	0	false	6	true
149599	4745440234375	39249734375	1	true	0	false	15	true
149598	1.32742e+16	2573412109375	19	true	0	false	3	true
149596	42471181640625	2447298046875	1	true	0	false	18	true
149595	442472412109375	23913072265625	1	true	0	false	22	true
149590	3170506591796870	20214498046875	0	false	0	false	25	true
149589	2564491455078120	2029984765625	15	true	0	false	2	true
149588	342406298828125	20713505859375	1	true	0	false	15	true
149587	344053759765625	20929333984375	1	true	0	false	15	true
149585	392657080078125	20754318359375	0	false	0	false	18	true
149580	53968330078125	1990816796875	1	true	0	false	4	true
149579	650030126953125	1987962109375	0	false	6	true	5	true
149575	584397607421875	25183921875	6	true	0	false	16	true
149573	243788232421875	27250796875	0	false	0	false	4	true
149570	389381171875	30443015625	1	true	0	false	10	true
149569	40014453125	3027416015625	10	true	0	false	12	true
149568	412683515625	3128573828125	0	false	0	false	54	true
149562	3992638671875	4626402734375	0	false	0	false	12	true
149561	4045271484375	452423125	2	true	0	false	7	true
149556	15790388671875	76590609375	2	true	0	false	17	true
149555	15258375	7736421875	0	false	6	true	16	true
149553	1654220703125	76137453125	1	true	0	false	9	true
149552	18232537109375	76324984375	25	true	0	false	0	false
149551	1830784765625	768099296875	8	true	0	false	12	true
149549	1797456640625	75832953125	2	true	19	true	7	true
149547	156069970703125	7539596875	4	true	0	false	5	true
149544	130103154296875	751066484375	3	true	0	false	11	true
149543	142771015625	751520859375	2	true	0	false	8	true
149542	1084218359375	774854765625	3	true	8	true	13	true
149541	105753115234375	775546484375	3	true	16	true	9	true
149537	136812724609375	77342984375	1	true	0	false	9	true
149535	1201811328125	758951953125	4	true	0	false	13	true
149533	110971845703125	755713828125	1	true	0	false	8	true
149529	19335798828125	772591328125	1	true	0	false	9	true
149527	17246576171875	774329375	9	true	0	false	13	true
149526	1323457421875	785039375	0	false	0	false	10	true
149523	119461552734375	780753203125	4	true	6	true	3	true
149522	3505128515625	73706734375	1	true	6	true	14	true
149521	344781796875	73707265625	2	true	0	false	11	true
149519	9771857421875	780907265625	1	true	0	false	20	true
149515	3491998828125	7444396875	1	true	8	true	1	true
149513	34060515625	729631796875	1	true	0	false	12	true
149512	3637778125	728348125	0	false	0	false	9	true
149510	3765403515625	73809390625	1	true	0	false	9	true
149509	3795977734375	733352109375	16	true	0	false	0	false
149507	3503841015625	723211796875	0	false	0	false	13	true
149499	27084888671875	501755859375	0	false	7	true	6	true
149498	31461447265625	21213919921875	31	true	8	true	63	true
149497	3146428125	2109990625	29	true	8	true	54	true
149496	275977265625	237278125	0	false	2	true	10	true
149495	2714548828125	23976595703125	2	true	5	true	28	true
149493	2807792578125	23509265625	0	false	0	false	15	true
149492	3168787109375	221287265625	0	false	14	true	19	true
149491	3178368359375	22315943359375	0	false	17	true	16	true
149489	3124840234375	21344341796875	14	true	8	true	51	true
149488	3032530859375	226747421875	2	true	1	true	28	true
149487	30843517578125	2234689453125	1	true	0	false	9	true
149486	306593359375	23237455078125	1	true	0	false	7	true
149485	31025400390625	23711939453125	0	false	0	false	15	true
149484	26948970703125	22772224609375	0	false	0	false	10	true
149483	265747265625	2210433984375	4	true	0	false	20	true
149480	3057465234375	25915255859375	7	true	1	true	50	true
149479	3062942578125	25991578125	9	true	1	true	56	true
149478	278402265625	20845798828125	2	true	0	false	8	true
149477	28108064453125	20268662109375	25	true	1	true	13	true
149471	32625552734375	212110859375	8	true	0	false	5	true
149467	30344533203125	24337830078125	0	false	6	true	4	true
149465	2821145703125	24260861328125	0	false	6	true	8	true
149462	23951728515625	23407794921875	9	true	0	false	2	true
149461	24347185546875	24531400390625	0	false	0	false	12	true
149459	257924765625	233027109375	0	false	0	false	13	true
149458	29137283203125	23334751953125	0	false	0	false	11	true
149455	31034458984375	24762208984375	1	true	9	true	2	true
149453	28735443359375	2131570703125	0	false	0	false	8	true
149451	32327279296875	23081958984375	0	false	0	false	18	true
149449	325155625	2390523046875	5	true	15	true	9	true
149448	321954921875	25995140625	0	false	0	false	8	true
149447	32170775390625	2538835546875	1	true	0	false	26	true
149446	3141216796875	25986974609375	2	true	0	false	27	true
149436	93317822265625	162942861328125	17	true	0	false	0	false
149435	10258892578125	15515388671875	0	false	0	false	9	true
149431	32623451171875	26507015625	0	false	0	false	11	true
149430	82997509765625	1644563671875	0	false	0	false	6	true
149426	4713657421875	30136046875	2	true	0	false	5	true
149425	4656375390625	29375546875	0	false	0	false	9	true
149417	3638921484375	74576390625	1	true	0	false	15	true
149416	25488021484375	52459828125	0	false	0	false	11	true
149415	25159123046875	5267988671875	3	true	0	false	16	true
149414	6799892578125	4024855078125	1	true	4	true	2	true
149411	24962005859375	52014171875	1	true	0	false	12	true
149410	25639087890625	51579171875	3	true	0	false	14	true
149407	26298546875	5124108203125	1	true	0	false	4	true
149406	2638617578125	5232519140625	3	true	0	false	14	true
149405	2664956640625	528829296875	4	true	0	false	12	true
149403	4639612890625	351646875	0	false	1	true	12	true
149398	253060625	4962092578125	1	true	0	false	18	true
149397	2558220703125	4934547265625	13	true	0	false	0	false
149394	33864984375	180957421875	2	true	0	false	18	true
149393	3369306640625	183379296875	8	true	0	false	7	true
149392	3429082421875	20736244140625	0	false	0	false	26	true
149391	3501187890625	2073054296875	0	false	0	false	21	true
149390	344152578125	188812890625	0	false	0	false	11	true
149389	3373259765625	1943584375	1	true	4	true	6	true
149386	35161875	19276267578125	15	true	0	false	3	true
149384	3535861328125	18425537109375	0	false	0	false	15	true
149383	35820984375	180380625	0	false	0	false	20	true
149380	3455632421875	1999599609375	0	false	0	false	11	true
149376	3377717578125	21615021484375	0	false	0	false	24	true
149373	374104296875	17620484375	1	true	1	true	13	true
149371	3679423046875	16799947265625	0	false	0	false	13	true
149370	39322359375	19040845703125	1	true	7	true	5	true
149369	3902739453125	1936224609375	1	true	0	false	8	true
149367	3914648828125	20040337890625	1	true	0	false	23	true
149365	4458437890625	464731796875	1	true	0	false	13	true
149364	32116962890625	163735166015625	2	true	8	true	25	true
149363	3198662890625	16427791015625	2	true	7	true	18	true
149357	32310869140625	158943623046875	4	true	0	false	10	true
149356	32732654296875	165761875	2	true	0	false	12	true
149355	32892078125	1606182421875	0	false	0	false	17	true
149353	336114765625	163517509765625	0	false	0	false	14	true
149351	335086796875	15527291015625	1	true	0	false	20	true
149348	34337953125	17035189453125	0	false	0	false	10	true
149347	3548845703125	15919390625	0	false	0	false	21	true
149345	3685944140625	15638427734375	1	true	0	false	7	true
149344	38412390625	215403046875	0	false	0	false	21	true
149343	38558609375	21721859375	0	false	0	false	16	true
149342	3780955078125	23611734375	0	false	0	false	13	true
149341	3771573046875	23035501953125	0	false	0	false	15	true
149340	3828355078125	2503680078125	1	true	0	false	8	true
149339	37662828125	2523710546875	2	true	0	false	8	true
149338	3345026171875	1742232421875	0	false	0	false	13	true
149335	368461640625	2520196484375	5	true	0	false	5	true
149333	3769891796875	151088271484375	0	false	0	false	8	true
149332	33834578125	14696197265625	19	true	0	false	31	true
149327	3136132421875	15561814453125	0	false	0	false	10	true
149325	3870551171875	24403568359375	1	true	0	false	19	true
149322	3931844140625	23308107421875	10	true	12	true	14	true
149321	39155859375	22910720703125	9	true	0	false	1	true
149320	35252046875	138884580078125	0	false	0	false	7	true
149319	354144140625	1448135546875	1	true	0	false	16	true
149317	347827734375	147272607421875	0	false	4	true	5	true
149315	3804421484375	211719453125	0	false	0	false	12	true
149313	4033322265625	2272419140625	0	false	0	false	15	true
149311	363793046875	25916744140625	2	true	7	true	14	true
149302	30916109375	17807517578125	1	true	9	true	5	true
149301	308990078125	18491697265625	9	true	0	false	0	false
149300	32158517578125	1906450390625	1	true	0	false	13	true
149299	32404001953125	194693671875	0	false	0	false	11	true
149297	355548203125	24873068359375	0	false	0	false	11	true
149296	345485546875	25049892578125	0	false	0	false	13	true
149295	3403260546875	25160173828125	4	true	0	false	18	true
149293	31330072265625	18960962890625	3	true	0	false	11	true
149289	3386752734375	26070650390625	0	false	0	false	22	true
149287	34913453125	263577265625	11	true	0	false	0	false
149285	3104319140625	20037271484375	19	true	0	false	38	true
149283	29855068359375	18152966796875	3	true	0	false	7	true
149282	4031741796875	21687591796875	5	true	2	true	13	true
149281	409139765625	20958087890625	0	false	0	false	13	true
149276	2912244921875	1974552734375	10	true	0	false	0	false
149275	2911070703125	1873890234375	1	true	0	false	7	true
149274	2963316015625	2506663671875	0	false	13	true	13	true
149273	294874140625	25102314453125	0	false	12	true	15	true
149268	4178987890625	18578453125	1	true	0	false	20	true
149267	42456921875	19719587890625	2	true	0	false	17	true
149265	4137232421875	2048917578125	0	false	0	false	8	true
149255	293716171875	26816205078125	2	true	0	false	12	true
149254	4260461328125	147898115234375	0	false	0	false	13	true
149253	4218429296875	147571640625	0	false	0	false	12	true
149250	4338866796875	116913544921875	57	true	0	false	7	true
149249	433581328125	114936875	57	true	0	false	7	true
149248	4167979296875	1459310546875	12	true	0	false	45	true
149246	4363152734375	13596462890625	0	false	0	false	14	true
149245	434673984375	1324313671875	0	false	0	false	14	true
149243	43415390625	127259716796875	7	true	3	true	38	true
149239	4350449609375	110945322265625	39	true	0	false	15	true
149238	4357506640625	1430653515625	0	false	0	false	23	true
149237	4369007421875	147206376953125	0	false	0	false	5	true
149233	4400941796875	112087919921875	1	true	0	false	12	true
149227	4087363671875	1494194921875	0	false	0	false	10	true
149225	441754140625	12603443359375	0	false	5	true	8	true
149223	4451899609375	9923689453125	1	true	0	false	10	true
149221	4186467578125	15295865234375	0	false	5	true	10	true
149217	433464765625	15998255859375	0	false	0	false	22	true
149215	423551484375	17708740234375	11	true	0	false	1	true
149213	4039440625	137831484375	1	true	0	false	10	true
149210	415625537109375	18691447265625	0	false	0	false	11	true
149209	3176896728515620	18613306640625	1	true	0	false	11	true
149205	454720546875	10017404296875	11	true	1	true	2	true
149201	24215189453125	78915140625	1	true	0	false	10	true
149198	4537444921875	5542193359375	21	true	1	true	34	true
149197	4526031640625	555086875	22	true	1	true	35	true
149196	4611264453125	550761328125	2	true	5	true	15	true
149192	1.09591e+16	5928993359375	6	true	0	false	5	true
149191	1.30478e+16	6060033203125	1	true	0	false	10	true
149184	261354296875	109334755859375	0	false	0	false	16	true
149183	2639686328125	9771697265625	0	false	0	false	27	true
149182	24983728515625	118140107421875	0	false	0	false	15	true
149181	261524921875	11719615234375	1	true	0	false	17	true
149178	2899230859375	127102822265625	1	true	0	false	13	true
149177	2908774609375	110675419921875	1	true	0	false	11	true
149172	234262734375	12903662109375	1	true	0	false	8	true
149171	2351435546875	124849404296875	0	false	0	false	27	true
149169	29585744140625	139493935546875	0	false	0	false	8	true
149167	2381469140625	132679580078125	0	false	0	false	20	true
149165	26404802734375	91521845703125	4	true	1	true	27	true
149164	2243971484375	135400400390625	0	false	0	false	10	true
149162	466719921875	27641392578125	3	true	2	true	17	true
149161	4595192578125	2789584765625	2	true	0	false	28	true
149157	45272828125	2802473828125	0	false	0	false	12	true
149155	45233859375	29066236328125	0	false	0	false	10	true
149151	1017978515625	27633796875	0	false	0	false	16	true
149150	3104977734375	1280826171875	5	true	0	false	47	true
149149	31110423828125	13010296875	5	true	0	false	47	true
149147	24085283203125	486893984375	0	false	0	false	13	true
149146	2806348046875	88501640625	0	false	0	false	5	true
149145	2742990234375	88857763671875	0	false	0	false	8	true
149143	2525457421875	87656337890625	0	false	0	false	4	true
149142	25780955078125	139804921875	1	true	0	false	19	true
149141	24928416015625	13717265625	0	false	0	false	11	true
149140	30083921875	3782141796875	0	false	0	false	10	true
149139	29655501953125	3873848828125	0	false	0	false	10	true
149137	24961869140625	129574541015625	0	false	7	true	8	true
149130	27671859375	159094140625	0	false	0	false	15	true
149129	27288962890625	15281984375	0	false	0	false	17	true
149127	2667090625	163521005859375	0	false	0	false	16	true
149125	26635630859375	15747576171875	0	false	0	false	12	true
149121	28038548828125	152271796875	0	false	0	false	10	true
149120	3457187109375	35146515625	1	true	0	false	20	true
149119	3516300390625	3520983203125	0	false	0	false	26	true
149118	29338587890625	152143330078125	5	true	0	false	17	true
149117	30136994140625	154666640625	0	false	0	false	14	true
149114	2312836328125	85121953125	0	false	0	false	19	true
149113	2259843359375	918429296875	1	true	0	false	18	true
149111	3608930859375	345985390625	1	true	0	false	22	true
149106	27498787109375	126308408203125	1	true	0	false	9	true
149102	23817283203125	101846455078125	0	false	0	false	15	true
149101	23684818359375	96634501953125	0	false	0	false	12	true
149100	29001650390625	85021240234375	1	true	22	true	70	true
149099	298196484375	810068359375	1	true	0	false	8	true
149093	29756298828125	91410283203125	0	false	0	false	13	true
149088	2450190234375	86743935546875	1	true	1	true	25	true
149087	23730662109375	78933701171875	0	false	8	true	12	true
149085	13852302734375	759679296875	1	true	0	false	11	true
149080	2759266796875	798794970703125	0	false	0	false	20	true
149079	27569580078125	702078125	10	true	0	false	5	true
149073	4975646057128900	6575590625	2	true	0	false	5	true
149068	216371953125	1835872265625	34	true	1	true	87	true
149067	215666640625	1833641015625	34	true	1	true	93	true
149066	4490827734375	596036328125	5	true	3	true	70	true
149065	4592563671875	6005457421875	0	false	0	false	13	true
149063	4562075390625	60776640625	11	true	0	false	0	false
149061	46869875	608641796875	1	true	0	false	9	true
149060	4633360546875	5760198828125	2	true	0	false	12	true
149059	4625113671875	5849719921875	4	true	2	true	15	true
149057	464667734375	5964864453125	1	true	0	false	14	true
149054	21563080078125	183950546875	32	true	1	true	88	true
149051	4654794140625	61615765625	0	false	0	false	13	true
149047	2154469140625	18239931640625	35	true	1	true	92	true
149045	473269453125	566965234375	1	true	0	false	18	true
149041	4442665234375	16806162109375	0	false	0	false	19	true
149040	214987578125	152134794921875	23	true	5	true	73	true
149039	21567654296875	151300615234375	23	true	6	true	78	true
149035	2145119921875	153021064453125	19	true	7	true	67	true
149034	19506771484375	20156740234375	10	true	1	true	15	true
149033	1944490234375	20117423828125	8	true	1	true	17	true
149031	2140468359375	1509599609375	20	true	5	true	63	true
149030	22494677734375	19291201171875	15	true	1	true	40	true
149029	2245866015625	1918418359375	16	true	1	true	34	true
149028	1910217578125	1969821875	0	false	0	false	24	true
149026	183071328125	19968244140625	0	false	0	false	31	true
149025	181309375	206313203125	0	false	4	true	9	true
149023	212844296875	1791406640625	0	false	0	false	25	true
149021	20997154296875	1851509375	1	true	0	false	7	true
149020	21746494140625	16545033203125	0	false	0	false	13	true
149019	21892548828125	161740400390625	1	true	0	false	11	true
149017	1936609765625	21020650390625	1	true	0	false	11	true
149016	2310080859375	16847341796875	0	false	0	false	10	true
149015	22650494140625	167652890625	2	true	0	false	14	true
149010	169644609375	19263537109375	0	false	2	true	15	true
149008	2019583984375	16587953125	1	true	0	false	31	true
149007	20467267578125	17021623046875	1	true	2	true	12	true
149006	17847875	143817900390625	17	true	0	false	5	true
149005	17684376953125	137177001953125	0	false	0	false	14	true
149003	245166015625	1716654296875	3	true	3	true	16	true
149001	20865654296875	19147373046875	3	true	0	false	7	true
148998	24891919921875	15813970703125	1	true	0	false	5	true
148997	25357623046875	155609169921875	0	false	0	false	6	true
148995	22618439453125	19444419921875	8	true	0	false	39	true
148994	21285140625	2039949609375	0	false	1	true	14	true
148992	241243046875	155884521484375	73	true	1	true	36	true
148989	20627212890625	159999580078125	2	true	0	false	24	true
148987	16713998046875	19930732421875	0	false	0	false	10	true
148984	18310314453125	158950908203125	0	false	0	false	9	true
148983	19133607421875	161106826171875	10	true	0	false	1	true
148979	217194609375	149950263671875	14	true	0	false	39	true
148978	23277806640625	149916787109375	0	false	9	true	34	true
148977	23476810546875	15111818359375	0	false	9	true	32	true
148975	177056171875	1515490234375	1	true	0	false	16	true
148974	1973094921875	147963173828125	0	false	0	false	9	true
148973	19880625	14342837890625	6	true	0	false	4	true
148972	18848787109375	153143623046875	0	false	0	false	14	true
148970	2269165625	151439775390625	3	true	0	false	112	true
148963	205439609375	150777138671875	4	true	3	true	4	true
148953	239564609375	19311548828125	18	true	0	false	2	true
148949	23639474609375	18454599609375	1	true	9	true	0	false
148946	2579185546875	3953881103515620	0	false	0	false	20	true
148945	26028228515625	42378984375	0	false	6	true	4	true
148943	25363380859375	373367626953125	0	false	0	false	13	true
148941	21062060546875	2174535546875	1	true	0	false	17	true
148939	26299109375	3550574462890620	0	false	0	false	21	true
148938	3467290234375	2375323046875	3	true	0	false	5	true
148935	2478510546875	3363495361328120	2	true	0	false	19	true
148934	27563921875	260753955078125	0	false	0	false	1	true
148928	36292171875	12824216796875	0	false	0	false	21	true
148927	3614177734375	11308439453125	1	true	0	false	23	true
148924	748626611328125	2306385546875	0	false	2	true	14	true
148923	67178583984375	23492146484375	0	false	17	true	2	true
148921	676223388671875	22356681640625	0	false	0	false	4	true
148919	2080407958984370	69598234375	3	true	0	false	10	true
148916	494436796875	32836984375	2	true	0	false	85	true
148915	48698890625	3244284375	0	false	0	false	8	true
148913	483654609375	3296712109375	0	false	0	false	16	true
148911	48435390625	31661033203125	1	true	0	false	10	true
148908	4844466015625	380358984375	0	false	0	false	13	true
148907	49020421875	3798151171875	1	true	0	false	15	true
148906	4925361328125	411239453125	2	true	0	false	1	true
148905	4946971484375	395283984375	0	false	0	false	15	true
148899	26051263671875	579300830078125	0	false	0	false	13	true
148898	4271469140625	330103125	0	false	0	false	21	true
148897	42735921875	335323515625	0	false	0	false	12	true
148894	4187331640625	34657859375	0	false	0	false	13	true
148890	28724220703125	28862912109375	0	false	0	false	18	true
148889	2780172265625	27854263671875	4	true	0	false	1	true
148885	119426533203125	28726056640625	0	false	0	false	15	true
148882	448213515625	6275016796875	8	true	0	false	42	true
148881	44547703125	62784421875	10	true	0	false	33	true
148880	4261818359375	6068927734375	2	true	0	false	4	true
148879	433013359375	6063853515625	9	true	1	true	20	true
148878	45212546875	62500703125	1	true	8	true	2	true
148876	45186265625	620910078125	1	true	0	false	23	true
148873	44164703125	6327571875	2	true	0	false	10	true
148871	44071125	6015264453125	2	true	0	false	7	true
148869	4358809765625	6192741796875	0	false	0	false	15	true
148865	4567489453125	6372783203125	1	true	0	false	12	true
148858	362915234375	3907987890625	3	true	0	false	19	true
148857	3744248828125	382098359375	0	false	0	false	22	true
148855	3774147265625	385746484375	1	true	17	true	4	true
148850	367534609375	372901015625	6	true	11	true	19	true
148847	3768526171875	369300234375	0	false	0	false	13	true
148843	27587400390625	25583595703125	3	true	0	false	17	true
148842	3907012109375	6890046875	0	false	9	true	2	true
148841	38462453125	702148984375	1	true	0	false	7	true
148839	4013030078125	704592421875	10	true	0	false	1	true
148838	4047480859375	720294375	0	false	13	true	9	true
148837	3969611328125	72438359375	0	false	0	false	11	true
148835	4117766796875	71191703125	15	true	0	false	0	false
148834	38909953125	71174875	3	true	10	true	8	true
148830	40986828125	68363296875	0	false	0	false	9	true
148829	4044229296875	67839328125	1	true	0	false	8	true
148826	4286059765625	734032265625	0	false	0	false	7	true
148825	4203912890625	72578921875	1	true	0	false	14	true
148823	43099.75	71992515625	1	true	0	false	31	true
148816	27260396484375	185183125	0	false	0	false	15	true
148815	262366796875	1902149609375	14	true	0	false	6	true
148812	87383095703125	733628828125	1	true	1	true	9	true
148811	83517021484375	7403928125	1	true	0	false	4	true
148809	489179609375	527763125	0	false	0	false	15	true
148807	88139111328125	726636015625	1	true	0	false	14	true
148805	76701259765625	749792109375	6	true	0	false	10	true
148803	83921630859375	714129375	0	false	0	false	19	true
148799	410674375	27785109375	0	false	0	false	10	true
148798	139506376953125	178563046875	1	true	0	false	30	true
148797	137607626953125	17843982421875	1	true	0	false	27	true
148795	3401303125	7670853125	0	false	0	false	29	true
148790	29134548828125	76265517578125	3	true	0	false	64	true
148789	28922216796875	746893994140625	4	true	0	false	48	true
148784	130574404296875	16037521484375	10	true	0	false	7	true
148783	133215087890625	1562240234375	6	true	0	false	0	false
148782	13879388671875	151562978515625	2	true	0	false	15	true
148779	130024970703125	1500009765625	0	false	0	false	12	true
148777	116378095703125	1562909375	1	true	2	true	8	true
148774	2438105712890620	1596001171875	121	true	2	true	21	true
148773	2107267822265620	16436734375	3	true	1	true	6	true
148772	2991658447265620	147591884765625	2	true	0	false	20	true
148771	22240458984375	14633478515625	0	false	0	false	13	true
148769	230126025390625	16903759765625	0	false	0	false	7	true
148768	3095884765625	1600187109375	0	false	0	false	12	true
148767	338050732421875	163326455078125	0	false	9	true	2	true
148762	161495166015625	153065595703125	0	false	0	false	16	true
148761	157759814453125	141441376953125	6	true	4	true	17	true
148760	166066171875	158605791015625	0	false	0	false	39	true
148756	15256923828125	18119185546875	1	true	0	false	9	true
148755	156435087890625	17146974609375	1	true	0	false	13	true
148753	2.02539e+16	1382871484375	26	true	1	true	2	true
148752	1448176171875	19195259765625	0	false	0	false	12	true
148747	37681513671875	149887607421875	60	true	1	true	39	true
148743	48913974609375	16817853515625	0	false	0	false	9	true
148740	19130732421875	131136396484375	1	true	16	true	0	false
148739	18720748046875	12090931640625	0	false	0	false	6	true
148735	3151956640625	98380810546875	1	true	0	false	11	true
148732	14504611328125	93512919921875	0	false	0	false	38	true
148731	148412001953125	9362736328125	6	true	0	false	2	true
148729	141081923828125	8735296875	6	true	0	false	22	true
148728	1321905078125	86855888671875	4	true	0	false	19	true
148727	129546513671875	8350201171875	10	true	0	false	2	true
148726	4046952734375	25250876953125	1	true	0	false	8	true
148725	40184625	2620676953125	11	true	0	false	1	true
148723	147312021484375	8647328125	0	false	0	false	22	true
148722	35798921875	2835614453125	1	true	0	false	42	true
148721	36019796875	27873083984375	0	false	0	false	15	true
148719	3837398828125	2745872265625	1	true	0	false	26	true
148717	36166.75	28866572265625	3	true	0	false	24	true
148715	3662276953125	29835021484375	0	false	0	false	44	true
148714	3758176953125	29177625	0	false	4	true	6	true
148713	371983984375	28075626953125	0	false	0	false	13	true
148708	1462814453125	681438232421875	0	false	10	true	3	true
148707	1500221484375	705115771484375	1	true	0	false	31	true
148706	110444482421875	10706861328125	0	false	0	false	14	true
148705	1135179296875	10002642578125	0	false	0	false	18	true
148703	15549517578125	748793212890625	0	false	0	false	20	true
148702	9600865234375	979676171875	2	true	0	false	27	true
148701	98520234375	99007109375	1	true	0	false	24	true
148697	1474853125	77227060546875	0	false	0	false	11	true
148696	5783919677734370	32655431640625	2	true	0	false	12	true
148695	4.96767e+16	334395859375	3	true	0	false	9	true
148694	1497866015625	538048291015625	21	true	0	false	1	true
148693	14843189453125	550987890625	24	true	0	false	1	true
148691	101097001953125	10620751953125	5	true	0	false	7	true
148681	119227451171875	117915361328125	2	true	0	false	20	true
148677	11725068359375	85981953125	2	true	0	false	29	true
148674	867358203125	644619775390625	12	true	0	false	0	false
148673	83984619140625	757441845703125	9	true	0	false	0	false
148672	13577341796875	12461982421875	0	false	0	false	9	true
148671	131890400390625	12379	1	true	0	false	12	true
148669	136809677734375	13197125	0	false	0	false	10	true
148668	1671855859375	99380546875	1	true	0	false	6	true
148667	17061265625	843754296875	0	false	0	false	12	true
148666	140227490234375	1156126953125	0	false	0	false	25	true
148664	67929462890625	450066259765625	1	true	0	false	9	true
148663	612426611328125	493631591796875	2	true	0	false	17	true
148661	65684736328125	608322021484375	12	true	0	false	5	true
148660	67826328125	755574072265625	0	false	0	false	28	true
148658	20367505859375	917219921875	0	false	1	true	25	true
148657	20400826171875	88244384765625	0	false	0	false	18	true
148655	19363919921875	92102294921875	0	false	0	false	12	true
148649	144302802734375	10541474609375	1	true	0	false	11	true
148647	1604491015625	1248566015625	2	true	0	false	6	true
148645	149170615234375	13469087890625	0	false	0	false	8	true
148637	15772728515625	437866552734375	0	false	0	false	4	true
148633	4541116796875	8629072265625	0	false	0	false	4	true
148632	98940517578125	759086953125	3	true	0	false	10	true
148630	43953578125	75022359375	0	false	0	false	13	true
148629	43993859375	74319546875	0	false	0	false	16	true
148615	3797965234375	4271996484375	2	true	0	false	22	true
148613	388525703125	15858068359375	1	true	1	true	21	true
148611	5603552734375	726786015625	15	true	0	false	1	true
148610	441796328125	24784365234375	0	false	0	false	14	true
148609	438393828125	24794775390625	0	false	0	false	14	true
148606	44258109375	23884138671875	0	false	13	true	4	true
148605	44492796875	241378125	1	true	0	false	18	true
148603	44716296875	24539908203125	1	true	0	false	33	true
148600	4644707421875	24503603515625	3	true	0	false	23	true
148599	47357171875	25167390625	1	true	0	false	25	true
148598	479383671875	24115328125	2	true	13	true	3	true
148597	473114296875	22965453125	20	true	0	false	25	true
148596	426838828125	23540537109375	16	true	1	true	7	true
148595	4287207421875	23471650390625	18	true	1	true	7	true
148593	475184453125	21592.75	0	false	0	false	14	true
148591	4225359765625	2390699609375	2	true	2	true	12	true
148589	48361375	21653181640625	1	true	0	false	14	true
148588	4360527734375	22604484375	0	false	0	false	15	true
148587	4306571875	2273972265625	0	false	0	false	9	true
148584	491163828125	271641875	41	true	1	true	99	true
148583	488144921875	266058046875	1	true	13	true	3	true
148577	4201149609375	25705255859375	0	false	0	false	13	true
148574	4953321875	2386477734375	0	false	0	false	11	true
148573	4936637890625	2457769140625	2	true	0	false	17	true
148571	488897578125	2483446875	1	true	0	false	15	true
148567	4708887890625	20668828125	1	true	0	false	8	true
148564	3984159765625	28540119140625	0	false	0	false	15	true
148561	4618915625	22130775390625	0	false	0	false	5	true
148558	504911376953125	765482265625	75	true	13	true	66	true
148557	513522509765625	76553953125	36	true	10	true	59	true
148556	8526119140625	13080681640625	0	false	0	false	11	true
148555	89517734375	119495517578125	0	false	0	false	10	true
148553	7941265625	116271943359375	12	true	0	false	1	true
148551	100051484375	1210136328125	8	true	0	false	15	true
148549	519152734375	76477671875	13	true	11	true	59	true
148544	511359912109375	78694203125	2	true	20	true	10	true
148543	52854130859375	785029375	4	true	21	true	10	true
148542	55583388671875	78845484375	5	true	0	false	50	true
148540	4891607421875	767575390625	99	true	10	true	18	true
148537	52542451171875	78159171875	11	true	0	false	1	true
148535	56385771484375	754698125	4	true	0	false	15	true
148534	4504590234375	20271787109375	0	false	0	false	13	true
148533	4531266796875	198770546875	1	true	0	false	6	true
148532	447185390625	18717421875	13	true	1	true	15	true
148531	4547803125	18179953125	0	false	0	false	13	true
148528	7007666015625	770426796875	0	false	1	true	21	true
148527	8191908203125	791622265625	0	false	0	false	21	true
148525	4678128125	19945150390625	1	true	0	false	7	true
148523	46318546875	17682107421875	2	true	0	false	11	true
148522	19133662109375	476610986328125	1	true	0	false	16	true
148521	17686001953125	473518310546875	0	false	3	true	8	true
148516	3262396484375	762744296875	2	true	18	true	0	false
148515	3877332763671870	75784859375	0	false	0	false	9	true
148513	2450978515625	765450234375	1	true	0	false	16	true
148509	3477647216796870	749774609375	2	true	1	true	13	true
148501	9857407836914060	182828359375	0	false	1	true	6	true
148499	23722279296875	219840078125	1	true	10	true	3	true
148498	449178125	672643671875	2	true	5	true	15	true
148496	3564349609375	2186565625	0	false	0	false	48	true
148495	3552354296875	2162694921875	0	false	0	false	38	true
148493	3624522265625	22399400390625	0	false	0	false	8	true
148491	2575787109375	367947578125	2	true	0	false	10	true
148488	4962545703125	4338491796875	23	true	1	true	0	false
148487	490633828125	4311479296875	0	false	8	true	1	true
148484	47140484375	684259296875	0	false	0	false	16	true
148483	46669453125	680338671875	1	true	0	false	20	true
148479	4755328125	69347671875	0	false	7	true	8	true
148478	4600967578125	70338046875	1	true	26	true	38	true
148477	4621646484375	70377765625	0	false	27	true	36	true
148475	468435234375	70377296875	17	true	0	false	0	false
148471	458674921875	716168828125	1	true	14	true	0	false
148469	462658203125	69047375	0	false	0	false	6	true
148465	18160716796875	832119921875	5	true	0	false	13	true
148462	4852065234375	19245478515625	0	false	8	true	23	true
148461	48374375	19280271484375	1	true	8	true	33	true
148460	4830983203125	1908979296875	1	true	9	true	31	true
148458	4777634765625	1893307421875	0	false	3	true	56	true
148455	4892841796875	2002178125	0	false	0	false	13	true
148453	4933493359375	2090591796875	0	false	0	false	9	true
148449	28507578125	796206171875	0	false	0	false	6	true
148448	17941615234375	608356005859375	0	false	9	true	10	true
148447	18164337890625	613277490234375	0	false	12	true	10	true
148444	398663359375	11349345703125	1	true	0	false	16	true
148443	4000106640625	127167294921875	4	true	0	false	0	false
148439	31340888671875	784395625	0	false	0	false	9	true
148438	9052250366210930	2103019921875	1	true	0	false	6	true
148437	1.14495e+16	19849703125	1	true	20	true	6	true
148434	4821310546875	586930703125	1	true	0	false	14	true
148433	4836444140625	6050846484375	1	true	0	false	13	true
148429	357492421875	78047421875	1	true	0	false	14	true
148427	23312896484375	465866845703125	0	false	3	true	0	false
148426	29397140625	489408740234375	1	true	0	false	16	true
148425	28930125	560764892578125	0	false	0	false	10	true
148423	2890716015625	403549560546875	0	false	0	false	9	true
148420	48160046875	633231640625	2	true	0	false	17	true
148419	4927480078125	6310815234375	0	false	0	false	14	true
148418	57446640625	111588017578125	26	true	0	false	33	true
148417	5802248046875	109404501953125	25	true	0	false	30	true
148416	559342578125	100416259765625	13	true	6	true	41	true
148415	601115087890625	99753935546875	17	true	1	true	5	true
148413	5679099609375	94703173828125	7	true	12	true	0	false
148411	490347421875	641862421875	1	true	0	false	15	true
148409	57718203125	1045898046875	13	true	0	false	2	true
148408	48087890625	65152578125	0	false	0	false	12	true
148407	481051328125	656554453125	0	false	0	false	12	true
148405	4749701953125	66149390625	0	false	0	false	11	true
148403	622737109375	1096124609375	12	true	2	true	18	true
148399	47290484375	6453848046875	1	true	1	true	11	true
148395	40248546875	754395390625	0	false	0	false	10	true
148392	429308203125	9262751953125	10	true	1	true	8	true
148387	17054349609375	796451875	2	true	0	false	9	true
148386	4884136328125	29860353515625	13	true	0	false	13	true
148381	29468.25	778545625	6	true	0	false	0	false
148379	18443912109375	17172064453125	1	true	7	true	27	true
148378	94150029296875	38881875	0	false	0	false	11	true
148377	87735439453125	378761181640625	1	true	0	false	11	true
148376	98527197265625	30213076171875	0	false	0	false	15	true
148375	92180517578125	22142109375	0	false	0	false	4	true
148371	8369533203125	427233056640625	0	false	0	false	13	true
148369	833658203125	26656318359375	0	false	0	false	16	true
148363	3853713671875	77963921875	119	true	1	true	43	true
148362	211556328125	126749169921875	1	true	0	false	11	true
148361	205654453125	115952431640625	1	true	0	false	10	true
148356	3378434765625	462047265625	0	false	6	true	3	true
148355	32559396484375	4280455078125	0	false	0	false	9	true
148354	3318291796875	544580859375	0	false	36	true	25	true
148351	31909865234375	449697021484375	0	false	0	false	10	true
148349	3365511328125	656954345703125	0	false	0	false	10	true
148348	31728392578125	858301953125	0	false	0	false	11	true
148347	3207451171875	800712890625	0	false	0	false	10	true
148343	32575251953125	93462607421875	0	false	0	false	7	true
148340	31037.5	697876123046875	0	false	0	false	9	true
148335	23729091796875	595276220703125	0	false	0	false	13	true
148333	488396640625	556525703125	0	false	1	true	9	true
148332	20467216796875	117451728515625	0	false	0	false	10	true
148331	1692485595703120	118934921875	0	false	0	false	8	true
148329	279358251953125	11485875	0	false	0	false	10	true
148328	20829775390625	101795751953125	0	false	0	false	16	true
148327	1560974609375	99316572265625	0	false	0	false	17	true
148325	16072275390625	112272568359375	1	true	7	true	16	true
148323	3326989501953120	103065693359375	0	false	0	false	14	true
148319	2717262939453120	91074091796875	5	true	0	false	8	true
148317	756526123046875	138301328125	0	false	0	false	8	true
148313	3394661328125	86488388671875	0	false	0	false	14	true
148312	388986484375	580904345703125	0	false	0	false	6	true
148311	4010768359375	631548388671875	0	false	0	false	10	true
148310	3905389453125	91503486328125	0	false	2	true	12	true
148309	39205546875	965128515625	0	false	8	true	0	false
148308	39295015625	1053365234375	16	true	1	true	41	true
148307	3907962109375	107398369140625	5	true	1	true	20	true
148304	3822503125	92638662109375	1	true	0	false	11	true
148302	394561171875	86723876953125	9	true	5	true	4	true
148301	3930098046875	786222607421875	0	false	11	true	4	true
148299	390700625	744537890625	0	false	0	false	9	true
148298	3692451953125	9842234375	0	false	0	false	41	true
148297	3736846875	97769189453125	0	false	0	false	15	true
148295	3986490625	7807669921875	16	true	0	false	0	false
148293	363598046875	90787958984375	0	false	0	false	12	true
148288	3764276171875	605343310546875	3	true	24	true	16	true
148287	3819751171875	59211181640625	0	false	0	false	9	true
148283	3669958984375	66398671875	0	false	0	false	7	true
148282	4123462109375	776614501953125	0	false	0	false	16	true
148281	4070191015625	7105140625	0	false	0	false	22	true
148278	346502421875	9208626953125	0	false	0	false	12	true
148276	4047967578125	9276826171875	0	false	0	false	26	true
148275	406603984375	944363671875	0	false	0	false	29	true
148274	4208019140625	89142666015625	11	true	1	true	44	true
148269	4283501171875	102741904296875	0	false	0	false	14	true
148263	4171252734375	63049736328125	0	false	0	false	7	true
148262	43953203125	692101708984375	0	false	0	false	7	true
148259	2327070556640620	742251904296875	0	false	3	true	5	true
148257	515005029296875	41007626953125	1	true	0	false	6	true
148249	22025552734375	7698521484375	0	false	7	true	7	true
148247	33651515625	788565703125	1	true	0	false	0	false
148243	198481015625	3533907958984370	0	false	0	false	6	true
148242	3324555078125	11728283203125	1	true	0	false	15	true
148241	3331512109375	11091591796875	0	false	0	false	6	true
148239	3350174609375	123941572265625	2	true	0	false	9	true
148237	3361432421875	10482619140625	0	false	0	false	11	true
148234	490729140625	1484641015625	205	true	0	false	50	true
148233	4905044921875	14987607421875	192	true	1	true	16	true
148231	337573515625	22609671875	4	true	0	false	15	true
148229	488555078125	147718427734375	135	true	0	false	81	true
148228	4889158203125	148601875	179	true	0	false	65	true
148223	488972578125	146206435546875	102	true	0	false	84	true
148222	489068359375	141448125	67	true	0	false	8	true
148221	489203671875	14098224609375	65	true	0	false	7	true
148219	489535546875	141297919921875	63	true	0	false	7	true
148217	4893751171875	141894951171875	60	true	0	false	7	true
148215	49025703125	1410205078125	66	true	0	false	7	true
148213	488671171875	141788330078125	64	true	0	false	7	true
148211	4889125390625	142893447265625	64	true	0	false	23	true
148210	4884896484375	140730517578125	62	true	0	false	7	true
148208	4800755859375	157136484375	0	false	0	false	20	true
148207	47884578125	156253603515625	0	false	0	false	21	true
148205	49004734375	143357001953125	63	true	0	false	35	true
148201	48247890625	140585888671875	0	false	0	false	12	true
148199	4808926171875	119477109375	0	false	0	false	12	true
148193	2875885546875	1235197509765620	0	false	0	false	8	true
148192	4580148046875	676601171875	15	true	5	true	6	true
148191	4599741015625	689086865234375	13	true	5	true	9	true
148187	460811015625	132101689453125	0	false	0	false	11	true
148186	25536345703125	948475341796875	0	false	0	false	6	true
148185	26001794921875	513898681640625	1	true	0	false	15	true
148180	56502314453125	8963258666992180	43	true	0	false	0	false
148179	55617470703125	7653201293945310	28	true	0	false	0	false
148177	5639546875	10540693359375	37	true	0	false	0	false
148175	5958962890625	6658812866210930	5	true	0	false	0	false
148174	21616568359375	43369697265625	0	false	16	true	10	true
148173	21713958984375	330143359375	9	true	0	false	1	true
148170	801598583984375	81765087890625	2	true	16	true	0	false
148167	308130546875	35221123046875	0	false	0	false	5	true
148164	349349375	684074755859375	0	false	0	false	14	true
148163	357231796875	736205517578125	0	false	0	false	15	true
148159	399435546875	79199109375	0	false	0	false	10	true
148158	357307958984375	62461318359375	1	true	6	true	0	false
148157	464052294921875	586767578125	12	true	0	false	4	true
148155	1.50205e+16	587118359375	1	true	0	false	6	true
148152	6631672973632810	88437265625	0	false	0	false	16	true
148151	4.35236e+16	9195416015625	1	true	0	false	10	true
148149	2621475524902340	82713173828125	7	true	1	true	0	false
148147	5778385009765620	689062841796875	6	true	1	true	13	true
148143	101233623046875	519469921875	2	true	0	false	12	true
148142	3318349609375	1.36216e+16	0	false	0	false	16	true
148141	415014404296875	1.1666e+16	17	true	0	false	0	false
148139	3197535400390620	24249189453125	1	true	6	true	2	true
148136	3370937890625	288804248046875	1	true	0	false	20	true
148135	3362120703125	2699222900390620	3	true	0	false	22	true
148132	4701714453125	6091787109375	0	false	0	false	20	true
148131	466996171875	5888021484375	0	false	9	true	0	false
148129	3419496484375	1.61511e+16	0	false	0	false	7	true
148128	474012265625	52867744140625	24	true	1	true	20	true
148126	352894140625	42866611328125	0	false	0	false	21	true
148125	355590078125	43691259765625	6	true	0	false	31	true
148123	3582083203125	4367431640625	8	true	0	false	22	true
148116	3710531640625	17467431640625	6	true	1	true	23	true
148115	37021453125	1.75219e+16	7	true	1	true	22	true
148113	360745546875	2.01796e+16	0	false	10	true	5	true
148109	35201234375	522820947265625	0	false	10	true	0	false
148107	8589091796875	36591015625	0	false	0	false	13	true
148104	135602626953125	171778662109375	0	false	0	false	21	true
148103	131845771484375	1.41354e+16	0	false	0	false	14	true
148102	1451762890625	3363953125	0	false	31	true	6	true
148100	12249001953125	1.84767e+16	8	true	15	true	0	false
148099	12376099609375	1813349609375	6	true	14	true	0	false
148095	147913330078125	1122830078125	12	true	0	false	0	false
148089	442300703125	708885859375	1	true	0	false	8	true
148083	489636171875	101761591796875	0	false	0	false	9	true
148081	1172737890625	3.98383e+16	0	false	12	true	0	false
148075	1.80881e+16	789455234375	12	true	15	true	0	false
148072	4553785546875	755566796875	1	true	23	true	0	false
148070	4924276953125	781585107421875	0	false	0	false	12	true
148069	49279.5	7257537109375	9	true	0	false	4	true
148065	4409844140625	515683251953125	0	false	0	false	11	true
148064	4319303515625	780638046875	0	false	16	true	0	false
148063	4169887109375	7726465625	0	false	0	false	16	true
148060	5168916625976560	6141415405273430	50	true	0	false	0	false
148059	7979615478515620	3299583740234370	10	true	0	false	0	false
148052	4208062890625	2232813232421870	0	false	0	false	4	true
148051	41869421875	7265911865234370	0	false	6	true	1	true
148050	4249325390625	3735533935546870	8	true	1	true	19	true
148047	4037670703125	368790087890625	0	false	0	false	10	true
148042	494985390625	729051796875	1	true	0	false	14	true
148041	469755859375	7437978125	0	false	0	false	23	true
148036	4712559375	207060498046875	17	true	3	true	0	false
148033	1951026171875	75978125	0	false	0	false	9	true
148032	4549080078125	77863734375	19	true	0	false	0	false
148031	467714375	7774690625	26	true	0	false	1	true
