# Supplementary material for: A Novel Liquid Biopsy Method Based on Specific Combinations of Vesicular Markers Allows Us to Discriminate Prostate Cancer from Hyperplasia
Source: Cells. 2024 Jul 31;13(15):1286. doi: 10.3390/cells13151286 (PMC11311686; doi:10.3390/cells13151286)
Supplement: Supplementary file 1 [file cells-13-01286-s001.zip › Dataset S1-Raw data CODI BiliGeCT Prostata/Raw data CODI BiliGeCT Prostata/140223_ErbB3_ALK_IIexp_PR20-19-2__counting_scatter.xlsx]

## Sheet: 140223_ErbB3_ALK_IIexp_PR20-19-
counting parameters
radius (nm)	300
bin width (nm)	20
locs in bin threshold	1
active channels
channel name	channel reference	min	max
Channel 0	ch0	1	10000000
Channel 1	ch1	1	10000000
Channel 2	ch2	1	10000000
clusters are positive for a channel if their counts fall within min (inclusive) and max (exclusive) for that channel
	population phenotypes	number of clusters
triple positive	Channel 0, Channel 1, Channel 2	367
double positive	Channel 0, Channel 1	22
double positive	Channel 0, Channel 2	892
double positive	Channel 1, Channel 2	102
single positive	Channel 0	78
single positive	Channel 1	18
single positive	Channel 2	425
	total positive clusters	1904
4 clusters were negative for every channel
all positive clusters are listed here
columns show counts and positivity for channels with thresholds switched on
to see the full data including negative clusters please export a csv from the counting histogram rather than the counting scatter plot
cluster id	centroid x (nm)	centroid y (nm)	count for Channel 0	positive for Channel 0	count for Channel 1	positive for Channel 1	count for Channel 2	positive for Channel 2
155068	14748830078125	6168034765625	86	true	1	true	76	true
155067	147610166015625	6171730859375	86	true	1	true	74	true
155066	14787232421875	6167951171875	81	true	0	false	68	true
155062	146021845703125	6175445703125	105	true	1	true	86	true
155061	146572900390625	61689.75	102	true	1	true	76	true
155051	14674427734375	6184726171875	102	true	1	true	76	true
155043	14540375	61847875	100	true	1	true	89	true
155039	144804326171875	6188254296875	85	true	1	true	100	true
155034	5692236328125	650573828125	23	true	0	false	8	true
155033	56715673828125	6496809375	19	true	0	false	8	true
155032	18732658203125	62868109375	0	false	0	false	8	true
155031	18958494140625	6412185546875	2	true	0	false	29	true
155030	547931640625	658524921875	3	true	0	false	15	true
155029	5003939453125	6577971875	5	true	0	false	13	true
155027	54843935546875	6453100390625	14	true	2	true	29	true
155023	437443994140625	6602596875	13	true	1	true	5	true
155022	7307181640625	664533515625	2	true	0	false	6	true
155021	775699560546875	667975625	0	false	0	false	15	true
155019	1811243359375	625878984375	3	true	0	false	10	true
155017	509423828125	6633596875	1	true	0	false	10	true
155015	175688828125	6449128515625	2	true	0	false	9	true
155013	18087390625	6580715625	4	true	8	true	10	true
155011	642753857421875	663240390625	4	true	1	true	20	true
155009	790870849609375	676381875	31	true	1	true	10	true
155007	428970166015625	6473433203125	6	true	0	false	21	true
155005	3634692626953120	640288046875	0	false	0	false	19	true
155003	142008310546875	618288359375	7	true	0	false	49	true
155002	14947455078125	62384078125	14	true	10	true	16	true
155001	151405439453125	6243428515625	12	true	11	true	16	true
155000	243055234375	60179125	11	true	2	true	39	true
154999	24288890625	6010831640625	11	true	2	true	38	true
154996	156870810546875	621267734375	8	true	0	false	2	true
154994	2392845703125	65456484375	2	true	4	true	17	true
154993	2160315673828120	654924453125	3	true	5	true	19	true
154992	805639306640625	6314778125	23	true	0	false	0	false
154991	8103935546875	6377048046875	5	true	0	false	19	true
154987	86414521484375	6369941796875	5	true	0	false	9	true
154986	11271361328125	672523984375	8	true	1	true	2	true
154985	10481859375	674107421875	1	true	0	false	9	true
154983	1065396484375	681710546875	2	true	0	false	21	true
154982	333889892578125	6551151953125	3	true	0	false	8	true
154980	134711953125	661840546875	9	true	4	true	12	true
154979	134394375	65951984375	9	true	4	true	14	true
154978	69347607421875	6426212890625	3	true	0	false	8	true
154977	77782470703125	6453189453125	3	true	0	false	3	true
154975	157063056640625	62651	10	true	0	false	32	true
154970	126950712890625	645749609375	0	false	0	false	8	true
154969	1250919140625	6506372265625	4	true	0	false	23	true
154966	119814140625	644539140625	3	true	0	false	30	true
154964	1487507421875	60548171875	3	true	0	false	9	true
154963	1548791015625	59933703125	1	true	9	true	8	true
154959	113370986328125	643288515625	1	true	0	false	11	true
154957	111995205078125	635953359375	6	true	1	true	15	true
154955	18888271484375	6194362890625	17	true	0	false	0	false
154953	129029052734375	662094140625	4	true	0	false	4	true
154950	142096884765625	597758203125	0	false	1	true	24	true
154949	143022490234375	589986953125	9	true	16	true	15	true
154948	103944853515625	64875265625	6	true	7	true	3	true
154947	1132490234375	6515572265625	12	true	0	false	1	true
154946	16064642578125	5924265625	13	true	0	false	1	true
154945	15823732421875	5877790625	0	false	0	false	13	true
154943	97736513671875	6451133984375	0	false	0	false	6	true
154942	122123740234375	661523125	0	false	0	false	15	true
154938	2391780078125	615419765625	1	true	0	false	12	true
154937	24567078125	620534375	46	true	14	true	50	true
154935	815026220703125	65808515625	1	true	6	true	1	true
154931	142357021484375	662692578125	3	true	0	false	10	true
154929	135591455078125	6063475390625	1	true	0	false	9	true
154924	92236005859375	68190484375	1	true	0	false	9	true
154923	92587734375	676726171875	1	true	0	false	18	true
154921	1046173583984370	656930234375	3	true	1	true	4	true
154918	28553814453125	64819.5	7	true	0	false	9	true
154917	2897131640625	643711875	5	true	0	false	11	true
154916	140640048828125	6548890625	14	true	0	false	0	false
154912	90729921875	665239609375	3	true	4	true	9	true
154907	24642189453125	6257847265625	1	true	0	false	7	true
154902	119511357421875	6137069921875	10	true	0	false	8	true
154901	114983466796875	607377421875	1	true	17	true	9	true
154900	25287857421875	632212265625	0	false	9	true	2	true
154899	251710625	6405673046875	13	true	0	false	1	true
154897	20001685546875	648821328125	2	true	8	true	13	true
154896	132818544921875	62638.5	1	true	10	true	0	false
154895	1351023046875	6306228125	2	true	3	true	5	true
154891	22800451171875	626923984375	10	true	0	false	11	true
154889	1258704296875	602683046875	4	true	0	false	20	true
154887	29288619140625	656267421875	1	true	1	true	12	true
154885	13157609375	6349544921875	6	true	0	false	6	true
154883	12567361328125	6244839453125	7	true	0	false	8	true
154882	113658720703125	617347109375	1	true	0	false	10	true
154881	1097392578125	6255597265625	5	true	0	false	5	true
154880	126192109375	57833171875	6	true	0	false	4	true
154879	115977255859375	5875126953125	6	true	0	false	1	true
154878	2199900390625	62267.25	11	true	0	false	12	true
154877	2243605859375	6187580078125	2	true	0	false	11	true
154875	2886908984375	632528515625	1	true	0	false	9	true
154874	2216553125	613120703125	10	true	0	false	44	true
154871	2081260546875	6474836328125	2	true	0	false	13	true
154870	22123376953125	6348182421875	7	true	0	false	18	true
154868	215612421875	601726953125	3	true	0	false	10	true
154867	21907595703125	604086484375	1	true	0	false	8	true
154861	1606881640625	6400117578125	4	true	0	false	4	true
154860	2044721875	664637109375	2	true	0	false	8	true
154859	1945979296875	657271875	15	true	1	true	9	true
154857	2951120703125	6508700390625	2	true	0	false	17	true
154852	1931190234375	693946953125	0	false	1	true	7	true
154851	194900625	688499921875	1	true	1	true	9	true
154846	22085658203125	595933671875	1	true	2	true	20	true
154844	23747775390625	608131796875	12	true	0	false	0	false
154842	197155546875	676708828125	10	true	0	false	7	true
154841	1931383203125	671007890625	0	false	0	false	6	true
154837	23418689453125	6033655859375	5	true	0	false	8	true
154836	27257.75	656334375	1	true	0	false	13	true
154835	2664667578125	662737578125	2	true	0	false	16	true
154834	29409396484375	6202693359375	16	true	0	false	70	true
154833	29584052734375	62148	12	true	0	false	65	true
154829	252909609375	650580625	2	true	0	false	9	true
154827	202206640625	6090199609375	0	false	0	false	12	true
154825	104549072265625	69456.25	3	true	0	false	10	true
154824	255832421875	6243871484375	0	false	0	false	24	true
154823	26627576171875	6308653125	12	true	1	true	2	true
154822	27309501953125	6335916796875	1	true	0	false	21	true
154819	26034822265625	673110546875	0	false	0	false	19	true
154817	3003184765625	6356609375	3	true	0	false	4	true
154815	19330267578125	704900234375	1	true	0	false	12	true
154813	2741653125	65049609375	1	true	0	false	12	true
154811	26410185546875	6135031640625	2	true	1	true	7	true
154809	19583091796875	711369296875	1	true	0	false	10	true
154805	1852201953125	5911931640625	4	true	0	false	11	true
154800	329721015625	612461640625	2	true	2	true	47	true
154799	32900171875	6142944921875	3	true	2	true	46	true
154797	20887697265625	6281352734375	0	false	0	false	6	true
154796	28835091796875	6757140625	2	true	0	false	8	true
154795	28572130859375	66976875	9	true	0	false	0	false
154789	32769890625	6171866015625	5	true	0	false	27	true
154783	30342396484375	6155993359375	0	false	0	false	10	true
154778	3412875390625	6393255859375	0	false	0	false	20	true
154777	3405178125	6345371484375	1	true	3	true	14	true
154776	24723384765625	74819625	176	true	0	false	92	true
154775	24697197265625	74748984375	192	true	0	false	96	true
154774	3529391015625	637481953125	376	true	1	true	50	true
154773	362207578125	6349541015625	0	false	0	false	11	true
154772	3490784375	6284828515625	10	true	0	false	20	true
154771	3472434765625	62957421875	15	true	1	true	19	true
154768	3031765625	667596015625	1	true	0	false	12	true
154767	1.76298e+16	676114765625	3	true	0	false	10	true
154764	17979212890625	70958.5	0	false	0	false	13	true
154763	169116484375	70777828125	6	true	0	false	14	true
154761	1.65753e+16	683719453125	6	true	7	true	3	true
154760	32435818359375	59168734375	1	true	0	false	27	true
154759	322681875	606048984375	1	true	22	true	5	true
154757	3606423046875	65276796875	1	true	0	false	20	true
154753	141192880859375	637078515625	3	true	0	false	19	true
154751	20543140625	688103046875	1	true	0	false	13	true
154749	313740078125	6095190234375	0	false	0	false	11	true
154748	35170640625	6086083203125	1	true	0	false	9	true
154747	3463915234375	60701046875	17	true	0	false	0	false
154743	343950390625	615254765625	12	true	0	false	1	true
154741	339099921875	61816875	1	true	0	false	12	true
154739	325600078125	578825625	19	true	2	true	0	false
154733	30592197265625	599892109375	3	true	0	false	2	true
154729	24805396484375	657374921875	6	true	0	false	2	true
154727	2821465234375	685387421875	1	true	14	true	2	true
154725	20716283203125	59383265625	1	true	1	true	10	true
154723	3296367578125	6319995703125	2	true	0	false	32	true
154719	2463028125	74813921875	197	true	0	false	97	true
154715	34362578125	649501640625	1	true	0	false	21	true
154712	24454974609375	747781171875	148	true	1	true	66	true
154711	2452259765625	747493125	163	true	0	false	91	true
154710	2461087109375	7468103125	165	true	0	false	94	true
154706	24848521484375	748441953125	117	true	0	false	64	true
154705	2488198828125	747926640625	105	true	0	false	65	true
154704	1461719140625	69275296875	1	true	0	false	14	true
154703	149172138671875	6992828125	22	true	0	false	0	false
154702	16933490234375	6016552734375	1	true	0	false	9	true
154701	1731321484375	6043803515625	2	true	0	false	11	true
154699	1963339453125	62208015625	2	true	0	false	10	true
154697	709978955078125	68966421875	0	false	0	false	9	true
154694	577428857421875	610377265625	10	true	24	true	4	true
154693	583640234375	6106348828125	7	true	22	true	5	true
154691	17940224609375	607302265625	3	true	0	false	12	true
154689	57705029296875	6110078515625	9	true	24	true	4	true
154688	26135357421875	64252828125	0	false	0	false	10	true
154687	262640078125	6476439453125	4	true	0	false	9	true
154686	332308671875	570394453125	7	true	0	false	0	false
154685	33364765625	5634989453125	2	true	0	false	11	true
154684	33945421875	5414328515625	19	true	1	true	35	true
154683	3307762109375	54828546875	2	true	0	false	17	true
154682	1590833984375	67965359375	0	false	0	false	15	true
154681	1609175390625	67259109375	10	true	0	false	6	true
154679	3281106640625	552886484375	2	true	9	true	5	true
154677	153366015625	666683203125	3	true	0	false	10	true
154675	167956640625	61444578125	2	true	0	false	10	true
154674	176648359375	67055390625	2	true	0	false	9	true
154673	17039048828125	671239921875	5	true	0	false	2	true
154670	30391298828125	5343791796875	4	true	0	false	11	true
154669	31310904296875	53857609375	1	true	0	false	9	true
154667	1682408203125	66431765625	6	true	0	false	5	true
154664	19745142578125	5889491796875	4	true	0	false	26	true
154663	19937908203125	589674140625	4	true	0	false	28	true
154659	31829556640625	5460208203125	10	true	2	true	16	true
154658	32148228515625	5392818359375	14	true	0	false	42	true
154657	3271970703125	5364539453125	1	true	0	false	11	true
154647	3346673046875	527498828125	0	false	0	false	12	true
154646	649463427734375	60012765625	10	true	0	false	0	false
154645	56774765625	603073125	3	true	0	false	10	true
154644	89084873046875	5837040234375	0	false	0	false	13	true
154643	844027734375	5887912890625	1	true	2	true	16	true
154642	743177099609375	5936840625	1	true	3	true	42	true
154641	741655712890625	5908836328125	1	true	4	true	47	true
154638	35865453125	5564851953125	38	true	1	true	0	false
154637	3537797265625	5524773828125	4	true	0	false	36	true
154633	147388369140625	679847890625	8	true	0	false	8	true
154632	78352021484375	603895078125	0	false	0	false	4	true
154629	134352158203125	68114828125	1	true	0	false	9	true
154627	24835923828125	74946640625	101	true	0	false	32	true
154623	3433437890625	5555983203125	2	true	0	false	24	true
154619	140238701171875	70093203125	7	true	0	false	4	true
154617	35075828125	563255078125	14	true	0	false	1	true
154615	934853515625	59333609375	2	true	0	false	1	true
154610	113327529296875	567887265625	1	true	1	true	16	true
154609	1228512890625	56165609375	12	true	0	false	2	true
154605	245787421875	748895703125	171	true	3	true	79	true
154603	10082125	59687375	0	false	0	false	10	true
154601	1288240625	696743125	1	true	0	false	5	true
154600	34804703125	588778671875	1	true	0	false	11	true
154599	3513982421875	5851550390625	5	true	0	false	19	true
154598	13197591796875	55673.75	8	true	0	false	59	true
154597	134814091796875	5537616796875	22	true	0	false	3	true
154590	234987265625	71566703125	2	true	0	false	11	true
154589	22955953125	715042421875	13	true	1	true	5	true
154587	2279611328125	707733984375	3	true	4	true	15	true
154586	3865156640625	5948684375	3	true	0	false	8	true
154585	386442109375	6016757421875	1	true	0	false	7	true
154584	11246728515625	54748625	2	true	0	false	22	true
154583	123314873046875	5500502734375	4	true	6	true	0	false
154582	3808220703125	581828984375	1	true	0	false	8	true
154581	372793671875	5739152734375	2	true	0	false	8	true
154579	2456092578125	7457478125	115	true	0	false	92	true
154577	9661333984375	5679930078125	9	true	0	false	3	true
154575	36154421875	581371484375	1	true	0	false	9	true
154569	343194453125	593042265625	3	true	0	false	12	true
154568	24324587890625	721633828125	0	false	0	false	9	true
154566	3703969921875	5873365234375	1	true	0	false	12	true
154564	153454541015625	5148051171875	11	true	0	false	14	true
154563	153475126953125	514004765625	12	true	0	false	13	true
154562	21771068359375	678626875	1	true	1	true	6	true
154561	2263933203125	67057328125	7	true	0	false	0	false
154559	217186328125	666430625	4	true	0	false	16	true
154557	3788583984375	6097938671875	0	false	0	false	8	true
154550	99138759765625	4275507421875	93	true	0	false	88	true
154549	99118291015625	42816	94	true	1	true	109	true
154546	23591767578125	731500234375	6	true	0	false	4	true
154543	145965830078125	5158587890625	0	false	0	false	8	true
154542	128619072265625	509775078125	4	true	7	true	19	true
154541	126438310546875	5095315625	6	true	7	true	16	true
154538	23644939453125	698155078125	2	true	0	false	5	true
154537	2391849609375	703433203125	2	true	0	false	19	true
154534	15474033203125	505262421875	6	true	0	false	22	true
154533	142282314453125	50843734375	14	true	11	true	3	true
154531	2344011328125	660927890625	5	true	0	false	12	true
154529	3532385546875	572442109375	1	true	0	false	9	true
154528	1297946484375	4870173046875	0	false	0	false	13	true
154527	12892375	483301796875	2	true	8	true	1	true
154524	120821865234375	5324008203125	8	true	0	false	0	false
154523	118293779296875	53624484375	1	true	4	true	8	true
154522	30364076171875	5692284375	2	true	0	false	13	true
154521	30115931640625	574722578125	6	true	0	false	20	true
154519	1368144921875	4813956640625	1	true	2	true	12	true
154518	12973734375	5288962890625	6	true	0	false	0	false
154515	99463935546875	428712421875	93	true	1	true	111	true
154512	28725712890625	5962556640625	5	true	0	false	14	true
154511	28547271484375	5877349609375	1	true	0	false	15	true
154509	2267424609375	69845921875	12	true	0	false	4	true
154507	2840720703125	5781613671875	2	true	0	false	9	true
154505	236099921875	676223359375	0	false	0	false	11	true
154504	156393955078125	4897107421875	6	true	0	false	8	true
154503	16512775390625	5008283203125	4	true	0	false	47	true
154492	123911689453125	515363046875	2	true	0	false	8	true
154489	295216171875	5771801953125	0	false	0	false	8	true
154486	984433984375	5533584765625	2	true	0	false	4	true
154485	1008271484375	5500598046875	1	true	0	false	11	true
154484	28590189453125	603014375	2	true	0	false	8	true
154473	14262609375	6717921875	14	true	0	false	0	false
154472	21072625	697121328125	1	true	12	true	14	true
154468	26439630859375	59681390625	8	true	0	false	17	true
154467	26177	596787890625	13	true	0	false	10	true
154466	98371640625	4294714453125	131	true	1	true	165	true
154465	97928271484375	4305901953125	115	true	1	true	170	true
154463	2709952734375	5965263671875	1	true	0	false	15	true
154462	1048762890625	52652453125	7	true	0	false	6	true
154461	109529345703125	523803203125	11	true	0	false	0	false
154459	148840810546875	5402419140625	2	true	0	false	19	true
154455	25461154296875	58543890625	3	true	0	false	13	true
154453	244472265625	75023765625	70	true	4	true	9	true
154450	10373404296875	492131171875	1	true	1	true	14	true
154449	106900810546875	491681171875	8	true	0	false	3	true
154448	32526892578125	644481015625	2	true	3	true	25	true
154447	3276316015625	6453008203125	1	true	4	true	28	true
154446	10455.75	4822544140625	6	true	0	false	10	true
154445	10972296875	4800612890625	13	true	0	false	3	true
154444	11948400390625	465436015625	9	true	4	true	65	true
154443	1194637109375	4711440625	13	true	1	true	36	true
154442	3110440234375	6415329296875	2	true	0	false	10	true
154441	314612890625	64222	3	true	10	true	3	true
154440	113866416015625	506684609375	0	false	0	false	13	true
154439	98930078125	5179435546875	3	true	0	false	25	true
154438	10745201171875	4642559375	0	false	2	true	35	true
154437	109699091796875	4658627734375	0	false	0	false	27	true
154435	15057021484375	4722442578125	1	true	0	false	7	true
154431	118961474609375	4774730078125	1	true	0	false	20	true
154429	12904591796875	4650237890625	9	true	0	false	0	false
154427	10411076171875	468630078125	7	true	0	false	12	true
154425	1172709375	4821309375	0	false	0	false	31	true
154424	17814177734375	5084035546875	0	false	0	false	18	true
154423	18393986328125	504242109375	1	true	0	false	15	true
154421	98998515625	500499453125	5	true	0	false	56	true
154410	200271171875	51097796875	4	true	0	false	1	true
154409	19669625	5067062109375	5	true	0	false	4	true
154405	1917498046875	5101483203125	0	false	0	false	10	true
154402	974344140625	4297789453125	123	true	1	true	171	true
154399	87444208984375	4948757421875	1	true	1	true	8	true
154398	3409384375	66908875	0	false	0	false	8	true
154397	3485586328125	68079328125	1	true	1	true	14	true
154395	3335948046875	660914921875	0	false	14	true	1	true
154394	3275362109375	67337515625	0	false	0	false	11	true
154379	93793203125	508026015625	5	true	0	false	1	true
154378	149524990234375	4563916796875	2	true	0	false	30	true
154377	153587490234375	4507619921875	4	true	0	false	1	true
154375	2343156640625	76223953125	2	true	0	false	37	true
154374	18426951171875	4668426953125	4	true	1	true	27	true
154373	18215146484375	4653585546875	7	true	1	true	30	true
154372	162549658203125	45888828125	0	false	0	false	10	true
154371	16853291015625	454021796875	0	false	0	false	19	true
154370	85726923828125	540584296875	3	true	0	false	37	true
154369	82238388671875	5376245703125	4	true	9	true	4	true
154368	451273486328125	478954609375	94	true	0	false	74	true
154367	4524548828125	47928640625	85	true	0	false	61	true
154366	9496654296875	538780390625	3	true	0	false	19	true
154365	94561904296875	543392734375	0	false	0	false	14	true
154362	66777373046875	562988828125	6	true	3	true	63	true
154361	744311376953125	5708601171875	1	true	0	false	36	true
154359	8985392578125	5425033203125	20	true	0	false	0	false
154356	89329833984375	5320935546875	2	true	0	false	16	true
154352	18540115234375	46157828125	6	true	0	false	4	true
154351	19141193359375	456662734375	9	true	1	true	1	true
154349	759258056640625	537859296875	4	true	5	true	27	true
154348	528994873046875	5098301953125	1	true	3	true	7	true
154347	49451171875	509658125	8	true	0	false	4	true
154345	102391328125	6093637890625	1	true	0	false	5	true
154343	243835625	73989890625	0	false	0	false	11	true
154342	684656787109375	5327309765625	0	false	0	false	8	true
154336	444786865234375	52341359375	0	false	0	false	9	true
154335	396606494140625	51719484375	1	true	0	false	17	true
154331	71323623046875	5518450390625	2	true	1	true	11	true
154328	459001220703125	47851421875	79	true	0	false	61	true
154326	100280439453125	4278834375	74	true	0	false	75	true
154323	16471482421875	47265078125	10	true	0	false	3	true
154321	1760096875	4493443359375	1	true	0	false	7	true
154320	18410904296875	4785060546875	2	true	0	false	26	true
154317	13560619140625	4441546484375	4	true	1	true	8	true
154316	2856967578125	55451640625	0	false	0	false	19	true
154315	284589140625	5490439453125	0	false	0	false	5	true
154310	56191396484375	5265950390625	11	true	0	false	0	false
154307	277938203125	5499585546875	3	true	4	true	16	true
154306	2971415283203120	514708515625	8	true	0	false	17	true
154304	28700166015625	5402509375	0	false	0	false	15	true
154303	28744390625	5327111328125	0	false	0	false	14	true
154302	162969501953125	432726640625	0	false	0	false	24	true
154301	16432208984375	426040625	1	true	0	false	19	true
154297	15470	42452734375	0	false	0	false	15	true
154295	44612138671875	4781756640625	98	true	0	false	109	true
154291	28221171875	5284485546875	5	true	0	false	14	true
154289	27340232421875	52612.25	8	true	0	false	13	true
154285	152112275390625	4318139453125	13	true	0	false	6	true
154284	2619412109375	5306899609375	7	true	1	true	27	true
154279	161498349609375	4151855859375	2	true	0	false	12	true
154274	17378626953125	414237265625	0	false	0	false	7	true
154273	18196697265625	4191439453125	6	true	1	true	10	true
154267	4271427734375	476547265625	79	true	0	false	170	true
154266	96768125	43121.75	80	true	2	true	137	true
154265	965669140625	4318279296875	68	true	2	true	113	true
154264	2406754296875	5891241015625	11	true	0	false	3	true
154260	122015068359375	4403512890625	2	true	1	true	14	true
154259	1204414453125	447453125	1	true	0	false	11	true
154257	25972255859375	5523176171875	5	true	0	false	12	true
154255	108474833984375	4521028515625	1	true	9	true	9	true
154253	4522298828125	47701015625	99	true	0	false	120	true
154249	95884736328125	430166015625	82	true	1	true	119	true
154248	97276181640625	4286984375	115	true	1	true	150	true
154245	97829521484375	4325769140625	56	true	2	true	88	true
154242	1174298828125	4146090625	22	true	1	true	13	true
154241	117936123046875	413567578125	20	true	1	true	11	true
154240	96431318359375	3865491015625	36	true	18	true	92	true
154239	94673349609375	38714078125	34	true	15	true	84	true
154238	11823234375	415172265625	22	true	1	true	12	true
154236	390118115234375	5023721484375	1	true	0	false	10	true
154235	3476049560546870	502631640625	1	true	0	false	17	true
154231	118860673828125	408607421875	10	true	0	false	8	true
154229	794367529296875	5159359765625	3	true	0	false	16	true
154225	123354541015625	71255046875	6	true	0	false	12	true
154224	41154462890625	4733896484375	28	true	0	false	60	true
154223	4175103515625	4728189453125	20	true	0	false	37	true
154220	3803870849609370	4225318359375	0	false	0	false	13	true
154219	422471142578125	4324621484375	0	false	0	false	15	true
154217	87733408203125	3911628125	1	true	0	false	25	true
154216	108400146484375	4051324609375	3	true	0	false	6	true
154215	1034923046875	4123519140625	4	true	0	false	6	true
154214	10797142578125	3747451953125	17	true	1	true	24	true
154213	111625390625	3771721484375	0	false	0	false	11	true
154212	94945302734375	36807375	1	true	0	false	6	true
154211	83077861328125	373668125	1	true	1	true	34	true
154209	109274814453125	4147944921875	1	true	0	false	8	true
154208	2822317138671870	47768078125	27	true	0	false	18	true
154207	26742890625	4789793359375	21	true	0	false	13	true
154206	125473310546875	41772625	4	true	0	false	12	true
154203	293225048828125	4757848828125	9	true	0	false	34	true
154201	791756494140625	3934514453125	1	true	0	false	14	true
154198	21173654296875	4517692578125	13	true	0	false	33	true
154197	2126343359375	442289765625	1	true	0	false	16	true
154195	319008544921875	476342265625	2	true	0	false	26	true
154193	538877734375	4299093359375	1	true	6	true	10	true
154192	2797185546875	725350625	0	false	21	true	2	true
154191	28123060546875	72906046875	14	true	0	false	0	false
154189	43366259765625	4791738671875	88	true	0	false	98	true
154188	53027734375	3938632421875	10	true	0	false	11	true
154187	54683515625	39581203125	9	true	0	false	9	true
154185	989153515625	4221136328125	2	true	0	false	13	true
154184	552513037109375	69875296875	41	true	9	true	53	true
154183	555502685546875	699071953125	35	true	9	true	55	true
154179	107238876953125	3700234375	0	false	0	false	6	true
154177	103693486328125	3937982421875	0	false	0	false	11	true
154176	439252685546875	40668.25	2	true	0	false	15	true
154175	44906923828125	4111687890625	2	true	0	false	8	true
154174	19120041015625	4396791015625	1	true	8	true	3	true
154173	1955971875	435080625	12	true	0	false	33	true
154171	289029921875	727867265625	3	true	0	false	13	true
154169	19785732421875	4431269921875	4	true	0	false	10	true
154168	4771951171875	4843915234375	3	true	3	true	32	true
154165	617250830078125	3942335546875	1	true	0	false	14	true
154164	1.34539e+16	5714419921875	3	true	0	false	17	true
154163	1982975830078120	5730410546875	3	true	0	false	11	true
154162	12270201171875	387199609375	1	true	5	true	5	true
154161	116597939453125	389979765625	1	true	0	false	22	true
154160	34829619140625	4034221484375	15	true	3	true	83	true
154159	335041015625	415244921875	5	true	1	true	23	true
154156	8859216796875	70448640625	3	true	0	false	11	true
154155	777298486328125	705913984375	9	true	0	false	0	false
154153	5424890625	48675046875	1	true	9	true	7	true
154152	9359537109375	405592890625	0	false	0	false	16	true
154151	8665080078125	41094546875	2	true	0	false	7	true
154149	113694345703125	419943125	0	false	0	false	13	true
154147	114530439453125	363036640625	1	true	0	false	17	true
154144	30918427734375	5588221484375	1	true	0	false	27	true
154140	2762160546875	697311328125	1	true	0	false	16	true
154139	304851015625	697783046875	0	false	0	false	10	true
154137	3488546630859370	4719603515625	4	true	0	false	0	false
154135	2810158984375	73773875	1	true	0	false	8	true
154134	2610147265625	7151703125	12	true	0	false	5	true
154133	268199453125	718673671875	0	false	0	false	9	true
154127	125462021484375	379399921875	0	false	1	true	18	true
154125	26911994140625	704616953125	2	true	0	false	8	true
154123	1.50407e+16	5773066015625	10	true	0	false	0	false
154120	707820458984375	374330390625	0	false	0	false	9	true
154119	669380029296875	379448828125	5	true	0	false	18	true
154118	21497939453125	738179609375	0	false	0	false	7	true
154117	2077884375	725820546875	2	true	0	false	13	true
154111	610359423828125	3831991796875	2	true	0	false	8	true
154109	301331484375	725104609375	1	true	0	false	2	true
154107	60256884765625	404294453125	1	true	0	false	12	true
154105	26247333984375	696949609375	1	true	0	false	8	true
154104	197391015625	4891643359375	7	true	0	false	1	true
154103	266098046875	489651171875	5	true	2	true	36	true
154100	8765596313476560	5788266796875	18	true	0	false	5	true
154095	39684345703125	4895908984375	2	true	0	false	11	true
154092	455163232421875	39408734375	3	true	0	false	7	true
154089	3477089453125	5327111328125	0	false	0	false	10	true
154087	2975310302734370	5687323046875	3	true	0	false	16	true
154086	244017333984375	4642573046875	3	true	0	false	7	true
154083	2996391845703120	400182734375	0	false	9	true	3	true
154079	3709761962890620	3909511328125	9	true	0	false	0	false
154078	131991025390625	409649375	0	false	0	false	14	true
154077	137873017578125	4088830078125	1	true	0	false	13	true
154075	114016279296875	4323178125	0	false	0	false	12	true
154074	139160517578125	41619796875	2	true	0	false	34	true
154067	65399580078125	4091119921875	1	true	0	false	8	true
154065	1.09033e+16	487967734375	3	true	0	false	7	true
154064	71425322265625	70635359375	1	true	36	true	3	true
154060	18298326171875	369261171875	18	true	0	false	0	false
154059	18323154296875	368698828125	18	true	0	false	0	false
154058	1712098828125	3902381640625	3	true	0	false	9	true
154057	1812285546875	3945883203125	0	false	0	false	15	true
154056	15859875	3975105859375	1	true	0	false	46	true
154055	153934345703125	400875703125	3	true	0	false	15	true
154052	46179580078125	5732445703125	0	false	0	false	12	true
154051	555063720703125	58166578125	5	true	0	false	12	true
154050	561174951171875	69946.25	35	true	10	true	57	true
154048	1.41781e+16	44095703125	4	true	0	false	22	true
154047	1.89113e+16	4369743359375	2	true	1	true	12	true
154045	13532716796875	40078	1	true	0	false	9	true
154043	8174785766601560	4421506640625	5	true	3	true	3	true
154037	124419560546875	37058703125	0	false	0	false	6	true
154035	14204880859375	39962515625	2	true	0	false	15	true
154033	732789453125	4206996484375	3	true	0	false	6	true
154031	1628609765625	4009676171875	0	false	0	false	9	true
154028	7800208740234370	568071484375	1	true	0	false	18	true
154027	396744140625	5665467578125	3	true	0	false	12	true
154025	449251025390625	4669309375	2	true	4	true	13	true
154021	1318283203125	452329140625	2	true	0	false	13	true
154018	709077392578125	7178559375	5	true	0	false	17	true
154017	62618935546875	727181875	0	false	8	true	3	true
154012	909697265625	4748703125	0	false	4	true	31	true
154011	8925716796875	47388703125	0	false	4	true	34	true
154009	18635400390625	3772665625	1	true	0	false	7	true
154008	9721067504882810	553604765625	3	true	0	false	6	true
154007	1807665771484370	5609164453125	6	true	0	false	6	true
154003	739829345703125	731561171875	6	true	0	false	0	false
154001	361502099609375	4618673046875	2	true	0	false	12	true
153998	18073474609375	3495286328125	6	true	1	true	20	true
153997	17880703125	3495109375	7	true	1	true	21	true
153995	8279013671875	47354265625	0	false	0	false	27	true
153994	53694189453125	72881609375	1	true	0	false	13	true
153993	458340234375	72777078125	0	false	0	false	13	true
153991	86840830078125	4637675390625	13	true	0	false	25	true
153990	2504504150390620	4512853125	0	false	0	false	9	true
153989	21708271484375	4553179296875	9	true	0	false	0	false
153988	183461279296875	6221171484375	1	true	0	false	11	true
153987	1212312255859370	5997007421875	2	true	0	false	4	true
153985	36952939453125	45447359375	3	true	0	false	9	true
153984	710978857421875	4807401171875	2	true	0	false	3	true
153980	1.11866e+16	4145887890625	5	true	0	false	19	true
153979	1.92514e+16	412189375	0	false	1	true	8	true
153977	18788982421875	35083484375	5	true	0	false	11	true
153975	1937419921875	403637265625	1	true	0	false	6	true
153974	223031640625	5545570703125	5	true	0	false	15	true
153973	21938568359375	55394046875	2	true	7	true	10	true
153972	1757624609375	3569847265625	15	true	8	true	44	true
153971	17526609375	3588180078125	10	true	7	true	17	true
153967	8725090942382810	4294391015625	0	false	0	false	11	true
153966	177807578125	355771484375	4	true	6	true	54	true
153963	561633154296875	71010421875	1	true	0	false	12	true
153960	146266787109375	3393476171875	36	true	3	true	30	true
153959	150042548828125	338692265625	0	false	2	true	34	true
153954	163086416015625	3559812109375	9	true	0	false	4	true
153953	169899375	3572346875	6	true	0	false	5	true
153951	3988280334472650	542822265625	2	true	0	false	12	true
153950	24170748046875	5619079296875	4	true	0	false	10	true
153949	23919080078125	5634996484375	10	true	0	false	11	true
153945	13219509765625	3950412109375	0	false	0	false	9	true
153944	381791455078125	5398045703125	4	true	0	false	9	true
153943	2851919921875	544820078125	3	true	2	true	5	true
153942	21195904296875	5548020703125	7	true	1	true	22	true
153938	5443890625	699618125	38	true	1	true	57	true
153936	2650829345703120	5354906640625	0	false	0	false	11	true
153933	228736171875	5614207421875	1	true	0	false	19	true
153932	7213984375	4518347265625	8	true	0	false	12	true
153931	687107373046875	453466015625	10	true	0	false	10	true
153929	11888232421875	3928671875	3	true	0	false	15	true
153927	170198828125	3480988671875	0	false	0	false	12	true
153920	1463687744140620	5347244921875	0	false	0	false	10	true
153917	43747763671875	550404609375	9	true	0	false	0	false
153915	17772212890625	3367965625	0	false	0	false	14	true
153914	694420166015625	3840337890625	5	true	0	false	3	true
153913	141340771484375	3848064453125	9	true	3	true	3	true
153910	3606594970703120	5949083203125	7	true	0	false	4	true
153909	3665489501953120	6057902734375	0	false	0	false	18	true
153907	239335205078125	3863718359375	8	true	1	true	15	true
153906	594917041015625	453683671875	1	true	0	false	21	true
153905	57665146484375	4608737890625	2	true	0	false	20	true
153897	48630927734375	4560119140625	0	false	0	false	14	true
153896	15340296875	343729765625	6	true	0	false	19	true
153893	3016021240234370	375394140625	12	true	0	false	10	true
153890	331871337890625	70282703125	4	true	0	false	21	true
153889	303199169921875	7031734375	7	true	1	true	9	true
153888	3905837646484370	622026328125	3	true	2	true	24	true
153887	3199965087890620	6253062890625	11	true	0	false	3	true
153883	2186234375	581816640625	5	true	0	false	4	true
153879	574399169921875	697853203125	28	true	10	true	46	true
153874	85470087890625	36234109375	0	false	0	false	13	true
153871	13305326171875	335288828125	4	true	0	false	30	true
153866	1.061e+16	6405372265625	1	true	12	true	0	false
153865	1.55178e+16	6399891796875	11	true	0	false	2	true
153864	2401162890625	5322409765625	0	false	0	false	5	true
153863	24301580078125	530523984375	0	false	0	false	12	true
153857	7905702514648430	6266109765625	2	true	0	false	7	true
153855	2878314697265620	6367290234375	2	true	8	true	2	true
153851	24584890625	553297734375	1	true	4	true	14	true
153850	24560244140625	5378980078125	4	true	4	true	7	true
153843	421942333984375	700841015625	2	true	0	false	31	true
153839	244745390625	574249609375	1	true	0	false	7	true
153833	3522041015625	684208359375	1	true	0	false	28	true
153832	13204177734375	31912205078125	1	true	0	false	18	true
153826	15867814453125	379053046875	2	true	0	false	1	true
153825	148241376953125	3671194140625	1	true	0	false	9	true
153815	29625546875	554710234375	0	false	17	true	1	true
153814	75589521484375	4908539453125	0	false	1	true	14	true
153812	82065673828125	45260671875	10	true	4	true	0	false
153811	8855966796875	452893671875	1	true	1	true	12	true
153810	83666416015625	444691875	12	true	0	false	3	true
153809	84698193359375	43824578125	0	false	0	false	8	true
153805	9626208984375	441895859375	3	true	0	false	16	true
153803	7447740234375	4379867578125	0	false	0	false	8	true
153798	846825390625	6248412890625	8	true	1	true	14	true
153797	861391796875	61241875	1	true	0	false	9	true
153796	31104611328125	682387578125	1	true	0	false	8	true
153795	31562390625	692569140625	0	false	0	false	11	true
153790	3207460546875	68251953125	1	true	0	false	15	true
153787	23409828125	544205234375	2	true	11	true	8	true
153785	30477505859375	668586328125	1	true	0	false	17	true
153777	26251421875	5827698828125	0	false	0	false	14	true
153776	23584439453125	4729950390625	14	true	1	true	8	true
153775	232565234375	4725393359375	5	true	0	false	12	true
153774	26538251953125	4513812890625	4	true	0	false	15	true
153773	26334453125	453812578125	1	true	0	false	20	true
153772	25214236328125	76502546875	0	false	0	false	13	true
153771	24482908203125	774215546875	1	true	10	true	3	true
153770	264644140625	45927078125	1	true	0	false	13	true
153768	226240546875	47342140625	4	true	0	false	10	true
153766	22784833984375	4938093359375	11	true	5	true	34	true
153765	22714814453125	49645609375	7	true	7	true	11	true
153764	25833833984375	77368375	3	true	18	true	8	true
153762	23993	4635969140625	0	false	3	true	47	true
153761	23991865234375	4590468359375	4	true	1	true	27	true
153759	2207278125	49306640625	0	false	0	false	22	true
153756	2437148828125	44825953125	6	true	17	true	6	true
153754	26154056640625	443599453125	3	true	0	false	23	true
153752	333698203125	6850053125	1	true	0	false	43	true
153750	14687904296875	383129375	0	false	0	false	8	true
153747	32611935546875	7061803125	15	true	1	true	6	true
153744	2977003125	479658828125	5	true	0	false	50	true
153743	29652666015625	4786464453125	5	true	0	false	56	true
153739	23278107421875	504636875	3	true	0	false	12	true
153736	28754154296875	47756109375	0	false	0	false	23	true
153735	28643421875	4823519921875	3	true	0	false	9	true
153731	29756013671875	47625	2	true	0	false	23	true
153729	296029765625	48309.25	12	true	0	false	0	false
153728	29109373046875	50079765625	2	true	0	false	25	true
153727	28602001953125	5017614453125	1	true	0	false	20	true
153725	27958185546875	4758877734375	0	false	0	false	13	true
153723	28063248046875	507015625	4	true	0	false	13	true
153722	1097883203125	332166953125	56	true	24	true	147	true
153721	110695107421875	3303718359375	46	true	18	true	112	true
153719	29705724609375	4916923828125	3	true	0	false	17	true
153718	28575427734375	458506484375	0	false	0	false	18	true
153717	27682451171875	4580514453125	1	true	0	false	23	true
153713	2699521484375	45619328125	0	false	0	false	15	true
153711	27581634765625	4915777734375	19	true	0	false	11	true
153707	27698931640625	46672921875	4	true	33	true	27	true
153705	26211072265625	4639608203125	1	true	8	true	14	true
153704	246695234375	4768695703125	1	true	0	false	16	true
153703	24903046875	483633671875	2	true	0	false	14	true
153700	26082095703125	48596765625	9	true	5	true	14	true
153698	30935671875	5217985546875	1	true	0	false	14	true
153697	3118555859375	51982375	4	true	0	false	13	true
153691	30507681640625	517488515625	0	false	0	false	11	true
153687	230247421875	4588727734375	0	false	0	false	9	true
153684	197447890625	4838022265625	22	true	0	false	0	false
153683	19788904296875	488536796875	1	true	0	false	19	true
153681	2747451171875	50564515625	0	false	0	false	7	true
153679	25211259765625	433299296875	0	false	0	false	18	true
153678	10437703125	32463041015625	8	true	1	true	25	true
153677	1038693359375	3253662109375	10	true	1	true	25	true
153676	259838671875	474290625	0	false	10	true	10	true
153675	26974462890625	476572421875	1	true	0	false	11	true
153673	2047855078125	4814298046875	1	true	0	false	15	true
153671	19462154296875	4937287109375	1	true	12	true	16	true
153669	21062974609375	4743816015625	9	true	0	false	13	true
153664	198773671875	4729209765625	1	true	0	false	11	true
153661	10048552734375	3287161328125	1	true	0	false	13	true
153653	19106931640625	4796592578125	20	true	0	false	2	true
153651	22969302734375	5160290234375	1	true	0	false	13	true
153649	1164951171875	3264808984375	1	true	0	false	12	true
153647	11700296875	31191876953125	2	true	0	false	13	true
153646	115948310546875	3384309375	1	true	0	false	21	true
153641	11829572265625	353114140625	0	false	0	false	13	true
153637	29505869140625	5202302734375	1	true	0	false	21	true
153636	24142939453125	42953125	2	true	0	false	12	true
153633	31013818359375	492554765625	0	false	0	false	7	true
153632	151566875	76373390625	68	true	1	true	69	true
153631	153598115234375	7643759375	65	true	0	false	71	true
153630	265283515625	5067994921875	1	true	0	false	22	true
153629	26479494140625	505858125	2	true	0	false	25	true
153628	32105982421875	739610234375	6	true	1	true	5	true
153627	31506783203125	747086953125	2	true	0	false	13	true
153624	17717677734375	734443828125	1	true	0	false	17	true
153623	16858251953125	736394296875	0	false	0	false	19	true
153621	17768005859375	7444584375	1	true	0	false	9	true
153617	17381640625	724724375	4	true	0	false	18	true
153616	88575322265625	335920234375	1	true	6	true	8	true
153615	8199625	339284921875	6	true	0	false	9	true
153614	143886962890625	74296765625	0	false	0	false	16	true
153613	13697537109375	749463671875	1	true	0	false	11	true
153611	13573234375	73967421875	12	true	0	false	0	false
153609	14184583984375	76618203125	3	true	0	false	13	true
153607	1380896484375	758988515625	0	false	0	false	8	true
153604	31017349609375	70696546875	4	true	0	false	18	true
153603	30801962890625	704681484375	8	true	0	false	2	true
153602	157742861328125	749283671875	21	true	0	false	2	true
153601	15741841796875	749941015625	20	true	0	false	2	true
153593	155009267578125	743379453125	3	true	0	false	15	true
153591	161903330078125	7652115625	1	true	0	false	9	true
153589	18746435546875	731703359375	0	false	1	true	9	true
153586	1831394140625	75276875	0	false	0	false	9	true
153582	206933046875	748827578125	1	true	0	false	7	true
153581	1938650390625	747158359375	0	false	0	false	3	true
153580	29662546875	36307390625	5	true	5	true	67	true
153579	303267265625	35745265625	1	true	0	false	12	true
153573	15381537109375	73207203125	9	true	0	false	32	true
153572	22416619140625	39689125	12	true	0	false	7	true
153571	21827806640625	3922505078125	5	true	0	false	32	true
153570	2244071875	293740078125	0	false	0	false	24	true
153569	22439291015625	2915609375	0	false	0	false	21	true
153567	2210866796875	29336455078125	2	true	6	true	18	true
153566	223743125	29992646484375	5	true	0	false	11	true
153564	27948283203125	369206328125	0	false	0	false	8	true
153563	26729625	371609375	10	true	0	false	1	true
153561	2284217578125	287241171875	0	false	0	false	11	true
153560	237765625	4097270703125	10	true	0	false	0	false
153559	237653984375	41794484375	0	false	0	false	9	true
153557	280794921875	358057734375	1	true	0	false	17	true
153556	260196953125	3675596484375	0	false	5	true	4	true
153555	26279923828125	3582833203125	3	true	6	true	10	true
153551	24748822265625	4153158203125	1	true	0	false	15	true
153550	24504275390625	393563125	6	true	0	false	25	true
153549	2411035546875	397695625	4	true	0	false	3	true
153548	27103099609375	348080078125	0	false	0	false	11	true
153545	24710751953125	3877238671875	0	false	0	false	14	true
153542	21638447265625	3537557421875	19	true	0	false	63	true
153541	21655083984375	3560715234375	20	true	0	false	59	true
153539	21679673828125	3834568359375	20	true	0	false	85	true
153536	23341689453125	354564296875	22	true	0	false	0	false
153535	23410150390625	3518559765625	20	true	0	false	0	false
153534	22673658203125	3148165234375	4	true	0	false	20	true
153533	22972912109375	307855078125	5	true	6	true	96	true
153532	20561576171875	3915030859375	2	true	0	false	26	true
153531	2023105859375	3873669921875	1	true	0	false	9	true
153529	11440955078125	7288765625	2	true	0	false	11	true
153528	2398559765625	3368784375	1	true	0	false	13	true
153527	23980251953125	343436640625	1	true	0	false	10	true
153524	2121195703125	3675050390625	0	false	0	false	19	true
153523	2153361328125	3740142578125	2	true	0	false	16	true
153519	23392146484375	33666328125	0	false	0	false	13	true
153517	232806796875	3459192578125	2	true	0	false	22	true
153516	21213453125	3548000390625	17	true	0	false	21	true
153510	24465966796875	36445.5	3	true	0	false	6	true
153509	24855640625	3736185546875	0	false	1	true	18	true
153507	22185419921875	36194890625	0	false	0	false	17	true
153501	24760490234375	340235234375	6	true	0	false	35	true
153500	24344009765625	314300625	0	false	0	false	6	true
153499	24763412109375	3196153125	1	true	6	true	2	true
153497	23002359375	328174296875	1	true	0	false	19	true
153495	2021789453125	3605940625	1	true	0	false	9	true
153492	251403046875	3132411328125	1	true	0	false	46	true
153490	214260859375	31740880859375	0	false	2	true	11	true
153489	217889765625	3285442578125	10	true	0	false	0	false
153488	218145546875	4270144921875	1	true	1	true	45	true
153487	21609568359375	4229015625	6	true	0	false	29	true
153483	29901689453125	3750961328125	0	false	8	true	2	true
153482	11484013671875	77036828125	1	true	6	true	6	true
153481	111290546875	76184390625	12	true	0	false	1	true
153480	2249078125	276781953125	2	true	15	true	2	true
153479	2310640234375	2763865625	3	true	0	false	9	true
153475	22612458984375	760628359375	1	true	14	true	0	false
153473	21192734375	3306116796875	1	true	0	false	9	true
153472	2492533984375	330631953125	6	true	0	false	106	true
153470	2411319140625	27732021484375	24	true	0	false	5	true
153467	22484134765625	4249478125	4	true	1	true	34	true
153465	12076349609375	76644328125	4	true	0	false	9	true
153463	222136875	2709278515625	0	false	0	false	13	true
153462	22333283203125	26451208984375	0	false	0	false	11	true
153461	214638984375	2603606640625	1	true	0	false	16	true
153458	2586441796875	382519765625	0	false	0	false	14	true
153451	20178451171875	40470203125	0	false	0	false	3	true
153448	31524009765625	369638828125	7	true	0	false	1	true
153447	3186862890625	364977109375	4	true	0	false	13	true
153443	3145143359375	358086640625	1	true	2	true	9	true
153442	27241830078125	4350603125	31	true	4	true	50	true
153441	27025943359375	41838859375	0	false	0	false	21	true
153439	13997552734375	729547265625	2	true	0	false	6	true
153422	19173599609375	5572578515625	43	true	1	true	115	true
153421	19445994140625	5664463671875	1	true	0	false	13	true
153419	18950248046875	5405589453125	0	false	0	false	17	true
153418	18630677734375	5771891015625	6	true	0	false	10	true
153417	18686626953125	57602046875	6	true	0	false	9	true
153415	18486419921875	581043046875	13	true	0	false	2	true
153414	1788639453125	5799073046875	9	true	0	false	29	true
153412	16652904296875	580426484375	25	true	0	false	1	true
153411	17018802734375	572810859375	1	true	0	false	11	true
153410	17193623046875	5594034765625	0	false	0	false	11	true
153407	16087197265625	5584029296875	2	true	0	false	17	true
153406	16437482421875	5329297265625	2	true	0	false	17	true
153405	17227658203125	530488046875	0	false	0	false	13	true
153403	164344296875	5209784375	1	true	0	false	11	true
153401	159133857421875	5661608984375	16	true	0	false	1	true
153397	148375390625	560333046875	5	true	0	false	28	true
153391	25207642578125	30487263671875	20	true	0	false	0	false
153387	18346509765625	4032165625	4	true	0	false	22	true
153385	2568585546875	728063125	14	true	0	false	1	true
153383	1495932421875	351956171875	2	true	0	false	13	true
153381	445535205078125	6768434375	2	true	0	false	9	true
153380	2419204296875	51359421875	1	true	0	false	8	true
153379	24874021484375	5159912890625	1	true	0	false	7	true
153377	24604861328125	506207421875	0	false	0	false	27	true
153370	6532520751953120	5127829296875	1	true	4	true	12	true
153369	3583526306152340	511968046875	10	true	2	true	9	true
153367	4013545227050780	518031171875	16	true	0	false	0	false
153365	1039592041015620	5032215234375	17	true	0	false	2	true
153363	1.70428e+16	5162894140625	2	true	0	false	10	true
153359	3759682421875	60015203125	4	true	0	false	54	true
153357	18710630859375	766601875	0	false	0	false	11	true
153344	19709015625	3760135546875	42	true	1	true	75	true
153343	195740546875	3747647265625	40	true	1	true	61	true
153341	1987850390625	3746082421875	31	true	0	false	48	true
153337	153122041015625	7802421875	3	true	0	false	6	true
153336	3625392578125	687589296875	0	false	0	false	12	true
153335	36265234375	67862859375	1	true	0	false	10	true
153333	121802939453125	7532934375	7	true	0	false	9	true
153332	21871173828125	53931328125	0	false	0	false	10	true
153331	223889140625	5296978515625	0	false	0	false	11	true
153328	2695910546875	270583125	0	false	4	true	10	true
153327	26305373046875	27104546875	9	true	0	false	9	true
153326	4036207421875	669973203125	4	true	0	false	11	true
153325	4078919140625	670082109375	2	true	0	false	19	true
153324	4131037109375	67518328125	3	true	0	false	9	true
153321	27170236328125	27734587890625	0	false	0	false	5	true
153320	4131296484375	680040703125	2	true	0	false	28	true
153318	29388423828125	28954943359375	0	false	0	false	15	true
153317	2854321484375	2946226171875	0	false	0	false	16	true
153316	27564935546875	28584228515625	10	true	0	false	29	true
153313	25419787109375	2650082421875	5	true	0	false	56	true
153308	3948579296875	664106171875	17	true	0	false	0	false
153305	24578162109375	26399951171875	1	true	0	false	5	true
153304	263156015625	28791896484375	0	false	0	false	9	true
153303	2669157421875	2889177734375	0	false	0	false	21	true
153302	3901555078125	701816796875	0	false	1	true	13	true
153301	385077578125	70215078125	14	true	0	false	3	true
153300	2508699609375	28425947265625	2	true	0	false	27	true
153299	25495162109375	28619431640625	15	true	0	false	0	false
153297	26167365234375	2829424609375	2	true	0	false	15	true
153296	32304453125	49103703125	13	true	0	false	7	true
153295	3298477734375	494993828125	1	true	0	false	18	true
153291	3904460546875	69101625	2	true	0	false	14	true
153287	25603458984375	2587671484375	0	false	0	false	7	true
153284	31852287109375	508086875	6	true	1	true	23	true
153283	32138341796875	507243671875	17	true	1	true	35	true
153281	704991552734375	5021162109375	1	true	0	false	11	true
153280	3573149609375	494872734375	14	true	1	true	60	true
153279	35923421875	49435328125	13	true	1	true	50	true
153276	4022155859375	6541136328125	17	true	1	true	46	true
153274	38641296875	68321109375	2	true	8	true	7	true
153273	3798412890625	691813828125	1	true	0	false	12	true
153272	334271015625	479087265625	0	false	0	false	21	true
153271	3313681640625	4783537890625	0	false	0	false	17	true
153270	29170828125	275653828125	0	false	0	false	22	true
153269	28923689453125	27313306640625	6	true	0	false	25	true
153261	319413984375	4776813671875	3	true	0	false	8	true
153260	3964419921875	5007659765625	0	false	0	false	22	true
153259	395045078125	5059697265625	0	false	5	true	5	true
153257	40166703125	498994375	1	true	0	false	9	true
153255	3549546484375	4963140234375	8	true	1	true	23	true
153253	28853576171875	283660078125	1	true	0	false	16	true
153251	30466640625	3820422265625	5	true	1	true	14	true
153247	31126615234375	4692990625	2	true	0	false	20	true
153246	4023742578125	6458216015625	0	false	3	true	11	true
153245	4017298046875	642996640625	0	false	8	true	6	true
153243	400423671875	637501328125	3	true	0	false	17	true
153240	390764765625	515269765625	1	true	0	false	8	true
153239	386243828125	5087620703125	4	true	0	false	9	true
153237	384804375	655433125	1	true	0	false	5	true
153235	32232345703125	469542734375	7	true	0	false	4	true
153233	32458658203125	5178721875	1	true	0	false	7	true
153232	3493660546875	519316875	3	true	0	false	28	true
153229	373204921875	665959375	1	true	0	false	13	true
153228	3726744140625	6376917578125	0	false	8	true	9	true
153227	3750866796875	6352288671875	1	true	0	false	22	true
153225	3872407421875	634338203125	1	true	0	false	15	true
153222	359516171875	5036180859375	0	false	0	false	14	true
153215	3641066015625	48812.75	1	true	0	false	25	true
153214	3745950390625	49437.5	23	true	0	false	0	false
153213	376564921875	49630	21	true	0	false	0	false
153212	366886171875	5115725390625	1	true	0	false	16	true
153211	36926546875	51667390625	6	true	0	false	12	true
153209	3420834375	49219671875	1	true	5	true	7	true
153203	3793280078125	522824921875	9	true	0	false	6	true
153200	393176171875	4844746484375	2	true	0	false	33	true
153199	3911355078125	4846819921875	1	true	0	false	32	true
153196	3971541015625	361037109375	1	true	0	false	11	true
153195	39341484375	35894625	3	true	0	false	22	true
153194	38204890625	4862824609375	6	true	0	false	11	true
153191	37245203125	500728359375	0	false	10	true	0	false
153189	3948169140625	490029453125	16	true	0	false	0	false
153188	3888526953125	3670951171875	0	false	0	false	14	true
153186	42316234375	3257822265625	3	true	0	false	21	true
153185	4244969140625	32702431640625	2	true	0	false	18	true
153182	4502507421875	27445400390625	2	true	0	false	6	true
153181	4481074609375	27727689453125	2	true	7	true	18	true
153180	407112421875	3914187109375	0	false	0	false	15	true
153179	39943796875	3942940234375	0	false	0	false	18	true
153178	4279796484375	30028703125	0	false	0	false	10	true
153177	431084921875	30269685546875	28	true	0	false	0	false
153175	420819921875	31815486328125	3	true	6	true	8	true
153174	3815984765625	34851609375	1	true	0	false	22	true
153173	3900861328125	3475858203125	0	false	0	false	11	true
153169	421239375	30626388671875	0	false	0	false	10	true
153167	3950122265625	3383177734375	6	true	0	false	14	true
153166	38530234375	30395494140625	9	true	3	true	29	true
153165	3813054296875	2984209375	0	false	0	false	12	true
153163	43661140625	27437892578125	1	true	0	false	14	true
153159	400232265625	3469469140625	0	false	0	false	8	true
153158	3779934765625	4131857421875	5	true	5	true	39	true
153157	3786283203125	408037421875	6	true	5	true	2	true
153152	413926640625	30606666015625	0	false	0	false	8	true
153151	399132109375	30990326171875	0	false	0	false	14	true
153150	3914154296875	3868908984375	35	true	1	true	0	false
153149	393823359375	383479609375	26	true	0	false	8	true
153148	4293365625	3418639453125	3	true	0	false	16	true
153147	43359421875	3390330078125	1	true	20	true	10	true
153145	394021328125	3804544921875	5	true	0	false	5	true
153144	3876390234375	4226318359375	0	false	0	false	10	true
153143	3958249609375	4106305859375	1	true	0	false	29	true
153141	397366640625	3795214453125	16	true	0	false	0	false
153140	370475859375	718133515625	12	true	7	true	21	true
153139	3720520703125	717869765625	13	true	5	true	20	true
153137	434374375	289899609375	0	false	4	true	16	true
153135	406618125	4154909765625	15	true	0	false	0	false
153134	43085921875	278673828125	31	true	0	false	0	false
153130	4041421484375	2949244140625	2	true	0	false	36	true
153129	392772578125	30153021484375	0	false	0	false	4	true
153123	3795919921875	31233169921875	1	true	0	false	22	true
153119	39386515625	28824462890625	2	true	0	false	10	true
153117	3817980078125	714716484375	0	false	0	false	13	true
153116	33831203125	460320234375	2	true	0	false	38	true
153115	343923828125	46616.75	1	true	0	false	6	true
153111	33722453125	4537433203125	11	true	0	false	15	true
153107	458976171875	2848763671875	0	false	0	false	28	true
153105	4144446875	3408511328125	7	true	0	false	22	true
153102	3962174609375	436282578125	4	true	0	false	6	true
153101	40288484375	448984140625	4	true	0	false	6	true
153100	4091177734375	3731931640625	1	true	0	false	12	true
153099	408721875	3630636328125	0	false	0	false	13	true
153097	421143359375	352227734375	0	false	0	false	4	true
153093	35622953125	4689143359375	0	false	0	false	18	true
153090	37756015625	427262421875	1	true	0	false	11	true
153089	37010921875	4211123046875	1	true	0	false	16	true
153088	3793784765625	4413684375	5	true	0	false	4	true
153087	3692771484375	43561125	0	false	7	true	6	true
153086	3629483203125	4216594921875	5	true	1	true	52	true
153078	36093421875	28015017578125	3	true	6	true	32	true
153077	3604647265625	28163203125	3	true	0	false	29	true
153074	3809344140625	4545062890625	9	true	0	false	1	true
153073	3908330859375	454273828125	9	true	0	false	0	false
153070	3658619140625	3498050390625	3	true	0	false	26	true
153069	36195421875	3417692578125	1	true	6	true	9	true
153067	3607070703125	27737138671875	2	true	13	true	12	true
153065	3490900390625	70474734375	0	false	0	false	15	true
153064	3393004296875	31148623046875	4	true	0	false	13	true
153063	342320859375	320144375	1	true	0	false	12	true
153061	353161953125	3406796484375	2	true	0	false	19	true
153059	3602412109375	43898.75	0	false	0	false	13	true
153057	3487737109375	329167734375	1	true	0	false	16	true
153056	362686171875	3598540625	0	false	0	false	17	true
153055	3677692578125	3644057421875	6	true	0	false	18	true
153054	349595234375	29763892578125	0	false	0	false	28	true
153053	35367	30740986328125	1	true	0	false	11	true
153051	3584094921875	26973509765625	0	false	0	false	9	true
153045	3687419140625	2722196875	1	true	0	false	18	true
153042	3622765234375	3256553515625	0	false	0	false	22	true
153040	408494296875	622509453125	0	false	0	false	8	true
153039	4104219921875	6152376953125	0	false	0	false	7	true
153029	3634883984375	317397734375	0	false	0	false	12	true
153026	4212070703125	625358046875	1	true	0	false	20	true
153025	4278209765625	621396328125	0	false	0	false	8	true
153022	4275200390625	60027296875	3	true	0	false	11	true
153021	42551234375	6042930078125	10	true	0	false	4	true
153019	4334213671875	604211875	1	true	13	true	8	true
153017	2855861328125	7113603125	1	true	0	false	16	true
153015	20061345703125	3425654296875	16	true	0	false	1	true
153013	3419076953125	4432966015625	1	true	0	false	32	true
153009	3592710546875	3016646484375	0	false	0	false	7	true
153007	3672187890625	5274755859375	2	true	0	false	6	true
153006	400660703125	6176088671875	0	false	22	true	4	true
153005	39298671875	617424375	21	true	0	false	35	true
153002	37674875	32711087890625	0	false	0	false	15	true
153001	3777991015625	3349736328125	8	true	0	false	0	false
152997	3976222265625	623201015625	1	true	0	false	18	true
152992	19250740234375	775419140625	1	true	0	false	5	true
152991	18774724609375	78718203125	3	true	0	false	16	true
152990	2156235546875	78621828125	1	true	0	false	13	true
152989	2219358984375	79101140625	0	false	0	false	5	true
152987	153571240234375	7190790625	1	true	0	false	13	true
152986	28815814453125	336835078125	0	false	0	false	41	true
152985	2903626171875	331182890625	0	false	19	true	1	true
152984	29720146484375	31390162109375	16	true	6	true	35	true
152983	29622263671875	31299126953125	14	true	6	true	34	true
152982	4466635546875	620981328125	3	true	0	false	25	true
152981	4389855859375	62643234375	1	true	0	false	9	true
152979	4341199609375	611593359375	0	false	0	false	10	true
152978	2992415234375	30787134765625	2	true	0	false	8	true
152977	303837109375	31141638671875	1	true	0	false	14	true
152971	30341138671875	306287734375	1	true	0	false	7	true
152970	27720341796875	325799921875	0	false	35	true	15	true
152969	28704646484375	319489375	3	true	0	false	4	true
152966	4518429296875	6118521875	7	true	0	false	70	true
152965	4592155078125	6167290234375	1	true	1	true	14	true
152960	45881203125	63648703125	0	false	1	true	8	true
152959	453806796875	63585984375	0	false	11	true	8	true
152957	445064609375	6067653515625	1	true	0	false	15	true
152955	31144439453125	320058125	1	true	4	true	23	true
152953	3084988671875	3385320703125	1	true	0	false	10	true
152945	4655290625	629053984375	2	true	0	false	13	true
152938	24204990234375	3311140625	10	true	0	false	22	true
152937	2088781494140620	333938984375	0	false	19	true	8	true
152933	2830031982421870	3314289453125	11	true	0	false	6	true
152929	280315576171875	3250070703125	3	true	0	false	14	true
152928	345528759765625	31142998046875	7	true	0	false	0	false
152927	355408642578125	31456529296875	0	false	0	false	10	true
152926	190153662109375	322151171875	1	true	4	true	7	true
152925	1.34668e+16	32440880859375	0	false	6	true	10	true
152920	2378465087890620	30845802734375	0	false	0	false	32	true
152918	3262636962890620	2970912890625	0	false	0	false	24	true
152917	3078170166015620	29236640625	10	true	1	true	7	true
152916	2254882080078120	30143365234375	15	true	1	true	3	true
152913	3490474365234370	286847578125	3	true	0	false	15	true
152911	442304443359375	295784453125	6	true	5	true	16	true
152908	533367041015625	26439638671875	2	true	0	false	12	true
152907	434114697265625	2683766015625	8	true	0	false	34	true
152904	385057080078125	3486751953125	2	true	0	false	14	true
152903	435816650390625	34219015625	13	true	0	false	0	false
152902	22973056640625	3602257421875	8	true	0	false	8	true
152901	2177841796875	346618203125	4	true	1	true	14	true
152899	499231689453125	349529765625	0	false	0	false	12	true
152897	168731103515625	28709076171875	2	true	0	false	3	true
152896	304566015625	27323685546875	0	false	11	true	2	true
152895	1893677734375	2777878125	5	true	0	false	21	true
152893	55845224609375	356915625	0	false	0	false	6	true
152889	584204638671875	3363734765625	0	false	0	false	12	true
152887	5923389892578120	27600111328125	16	true	1	true	7	true
152886	1.68867e+16	25750755859375	1	true	0	false	9	true
152885	2800168701171870	26493716796875	0	false	0	false	11	true
152882	4300137109375	533528984375	16	true	2	true	5	true
152881	4317756640625	5349334765625	18	true	0	false	5	true
152879	427541328125	5356394921875	0	false	15	true	5	true
152877	1.10483e+16	3533657421875	24	true	0	false	30	true
152869	410610498046875	331800078125	1	true	0	false	9	true
152868	4293765625	524173203125	8	true	0	false	86	true
152865	434091328125	5454559765625	1	true	0	false	14	true
152863	42684765625	54891890625	1	true	0	false	5	true
152862	4279665234375	50640078125	0	false	0	false	12	true
152861	4325303515625	5114006640625	1	true	0	false	14	true
152858	4413396875	5510211328125	7	true	1	true	6	true
152857	431711640625	5594385546875	0	false	0	false	17	true
152853	4181454296875	5440872265625	9	true	0	false	0	false
152851	4377533203125	5197642578125	2	true	0	false	10	true
152850	4399035546875	5672536328125	1	true	11	true	1	true
152849	4449313671875	5694948828125	0	false	0	false	10	true
152846	4512060546875	58589625	7	true	0	false	5	true
152845	4536891796875	59067109375	0	false	0	false	18	true
152844	48879390625	555514765625	2	true	0	false	21	true
152843	4824778125	5642205078125	8	true	0	false	17	true
152842	4683566796875	5673836328125	5	true	1	true	20	true
152841	460630234375	5656126953125	4	true	0	false	7	true
152840	4797526953125	590303359375	0	false	0	false	11	true
152839	4833019921875	598032109375	0	false	20	true	7	true
152837	4459848046875	5812785546875	2	true	9	true	12	true
152835	4766812890625	5674521484375	1	true	4	true	11	true
152833	459880546875	5771641015625	4	true	0	false	10	true
152831	47046046875	596743203125	0	false	0	false	6	true
152827	488026484375	54862703125	1	true	0	false	12	true
152822	44439421875	5429847265625	4	true	0	false	26	true
152821	45005453125	5401836328125	1	true	0	false	38	true
152817	4621065234375	5401812890625	0	false	0	false	28	true
152815	4599430078125	5327704296875	4	true	0	false	8	true
152810	475116796875	5264392578125	1	true	0	false	0	false
152808	4181512109375	2745691796875	5	true	0	false	21	true
152807	4230187890625	27036443359375	2	true	0	false	16	true
152805	4219762890625	66210296875	0	false	0	false	6	true
152803	411727890625	5338483984375	2	true	0	false	12	true
152802	3796245703125	158091875	117	true	0	false	61	true
152801	380043828125	158532373046875	133	true	1	true	66	true
152799	4224797265625	258066484375	1	true	0	false	9	true
152798	424761484375	5904492578125	0	false	16	true	1	true
152797	443370234375	5926900390625	0	false	0	false	11	true
152793	411256015625	2661493359375	1	true	0	false	9	true
152792	4941390625	60876046875	16	true	0	false	5	true
152791	493063125	6115672265625	6	true	0	false	11	true
152780	448236875	4176645703125	0	false	0	false	24	true
152779	4427583984375	42050046875	3	true	0	false	12	true
152776	4364216796875	4332601953125	2	true	0	false	27	true
152773	38037484375	158216484375	138	true	0	false	85	true
152772	4710656640625	4192734765625	9	true	0	false	35	true
152771	4727746875	4260887890625	3	true	0	false	16	true
152769	477509453125	4161919921875	2	true	0	false	13	true
152766	4139914453125	4257884765625	16	true	2	true	19	true
152765	4148953515625	425477265625	16	true	3	true	20	true
152764	4922196875	3856604296875	1	true	0	false	12	true
152763	4911309765625	3949455078125	13	true	7	true	12	true
152761	478471484375	4054598046875	9	true	0	false	10	true
152757	43375625	4101801953125	0	false	15	true	4	true
152756	4908668359375	4105548046875	7	true	0	false	10	true
152751	458507109375	4166682421875	1	true	0	false	18	true
152749	4633164453125	4023741796875	1	true	0	false	10	true
152745	4201767578125	4354213671875	0	false	0	false	9	true
152742	4604709375	4386974609375	1	true	0	false	12	true
152741	467373828125	44002015625	1	true	0	false	7	true
152739	4931310546875	429860859375	21	true	0	false	94	true
152733	3807204296875	157367392578125	142	true	0	false	112	true
152730	3020400390625	3962273046875	0	false	7	true	23	true
152729	3008044921875	393940546875	0	false	12	true	24	true
152727	29374017578125	3985649609375	2	true	0	false	11	true
152722	381130234375	15837462890625	139	true	1	true	99	true
152720	4559598828125	3724308203125	0	false	7	true	12	true
152719	4703099609375	376726484375	20	true	1	true	9	true
152716	2048555859375	537222578125	35	true	4	true	28	true
152715	19904900390625	5205239453125	10	true	0	false	15	true
152713	4800065625	37156265625	0	false	0	false	8	true
152710	3823578125	157798427734375	130	true	1	true	106	true
152709	3832192578125	15674806640625	80	true	0	false	99	true
152707	381121796875	15695642578125	145	true	0	false	121	true
152704	4715789453125	3622756640625	1	true	0	false	18	true
152701	4926518359375	3719807421875	0	false	8	true	1	true
152699	45024.25	3772946875	1	true	4	true	6	true
152696	344488203125	740570703125	1	true	0	false	20	true
152695	3424001171875	737305859375	10	true	1	true	2	true
152693	345858828125	732615859375	19	true	0	false	0	false
152691	3531500390625	7325084375	11	true	0	false	1	true
152690	38271015625	159056845703125	117	true	1	true	86	true
152689	3827740625	159434541015625	94	true	1	true	75	true
152688	27411458984375	18768634765625	3	true	1	true	12	true
152687	278183046875	1952905859375	0	false	0	false	16	true
152682	32132458984375	23940439453125	0	false	0	false	22	true
152681	32011806640625	23721041015625	0	false	0	false	22	true
152677	324092421875	24389666015625	1	true	0	false	14	true
152676	22481125	2186224609375	1	true	4	true	18	true
152675	2249403125	21787931640625	1	true	4	true	16	true
152674	23399041015625	227278046875	2	true	0	false	8	true
152673	2279041015625	22252400390625	6	true	2	true	0	false
152672	3084212890625	23206681640625	9	true	1	true	14	true
152671	30734423828125	23197701171875	14	true	1	true	18	true
152669	31840603515625	233644921875	1	true	6	true	6	true
152667	26961640625	1959086328125	1	true	0	false	14	true
152666	2851877734375	2071754296875	13	true	2	true	15	true
152665	27745267578125	2102673828125	1	true	0	false	11	true
152662	32462330078125	2573649609375	2	true	1	true	16	true
152661	3331341796875	26030958984375	1	true	0	false	9	true
152660	2889593359375	1944846875	0	false	0	false	9	true
152659	285423671875	1979919921875	0	false	0	false	11	true
152656	30441791015625	21480392578125	9	true	0	false	9	true
152655	30036033203125	221784296875	2	true	0	false	22	true
152654	28655005859375	2169087109375	2	true	0	false	12	true
152653	2890130078125	22259701171875	3	true	0	false	16	true
152651	33471390625	2522533984375	1	true	0	false	9	true
152649	22575888671875	214491796875	1	true	0	false	19	true
152646	3418776953125	242516171875	0	false	0	false	10	true
152645	34643046875	25228408203125	7	true	0	false	7	true
152644	21744767578125	221153828125	0	false	2	true	10	true
152638	2314248046875	1895448828125	3	true	0	false	22	true
152637	2340880078125	19637162109375	10	true	0	false	0	false
152636	2110574609375	2087114453125	4	true	0	false	31	true
152635	22161830078125	20123322265625	4	true	0	false	13	true
152633	2198708984375	21125162109375	2	true	1	true	22	true
152632	2892926953125	17357478515625	0	false	0	false	7	true
152631	27802669921875	17239451171875	0	false	0	false	19	true
152630	26933498046875	2162808984375	1	true	3	true	9	true
152627	32254556640625	2266080859375	0	false	0	false	11	true
152626	29480443359375	24571970703125	1	true	0	false	14	true
152625	30154658203125	25336029296875	0	false	0	false	6	true
152622	31241671875	20512197265625	1	true	0	false	7	true
152621	318245546875	20384328125	0	false	6	true	3	true
152620	428050146484375	739787265625	2	true	0	false	1	true
152617	29692583984375	20770318359375	0	false	0	false	12	true
152612	2907255859375	23411751953125	0	false	0	false	13	true
152605	268171796875	207513203125	5	true	0	false	9	true
152599	23279029296875	20088947265625	2	true	3	true	11	true
152594	2250798046875	1719162109375	0	false	0	false	10	true
152593	21985294921875	17140482421875	0	false	0	false	12	true
152588	2442079296875	17849224609375	6	true	5	true	91	true
152587	25099431640625	16721912109375	0	false	0	false	8	true
152582	2519264453125	156688935546875	2	true	0	false	32	true
152581	2500460546875	155415947265625	2	true	0	false	27	true
152580	28734841796875	38794546875	0	false	0	false	11	true
152579	29259111328125	3852812109375	9	true	0	false	16	true
152577	2801773046875	390518203125	1	true	12	true	2	true
152574	3540892578125	22789900390625	5	true	0	false	22	true
152573	353762890625	23050447265625	5	true	0	false	28	true
152571	339955703125	28229490234375	1	true	0	false	8	true
152570	22144642578125	14388044921875	0	false	0	false	12	true
152569	2215620703125	129930966796875	11	true	0	false	25	true
152567	239845625	233701953125	0	false	0	false	7	true
152566	34612421875	22869806640625	3	true	0	false	11	true
152564	23562576171875	152666962890625	6	true	0	false	30	true
152563	24043234375	162802451171875	1	true	0	false	15	true
152562	2504294921875	19489064453125	0	false	0	false	19	true
152561	25340181640625	2024773046875	11	true	0	false	0	false
152560	25648708984375	15272705078125	6	true	0	false	48	true
152556	3949641796875	12847400390625	31	true	3	true	128	true
152555	3950627734375	130085869140625	51	true	3	true	126	true
152552	2664933984375	162088125	0	false	4	true	13	true
152551	26097771484375	1592372265625	0	false	0	false	11	true
152544	3338797265625	3756865234375	1	true	41	true	6	true
152543	333787890625	368328671875	2	true	0	false	29	true
152537	3627615625	244870703125	0	false	0	false	9	true
152534	330061953125	1963842578125	0	false	0	false	1	true
152533	3428876171875	2060714453125	0	false	0	false	10	true
152528	3941541015625	18405037109375	0	false	0	false	10	true
152527	3911739453125	18436509765625	0	false	0	false	10	true
152526	24781916015625	23922525390625	10	true	0	false	59	true
152525	25535607421875	24334291015625	17	true	0	false	0	false
152523	387206484375	18152478515625	0	false	0	false	15	true
152519	3819572265625	184132578125	0	false	5	true	3	true
152517	23469068359375	16835033203125	0	false	0	false	15	true
152515	396207890625	17905705078125	1	true	0	false	10	true
152513	21756486328125	19345544921875	3	true	0	false	32	true
152505	3979430078125	19313537109375	0	false	0	false	25	true
152504	32056349609375	18337783203125	18	true	0	false	1	true
152502	32285548828125	16501724609375	4	true	0	false	12	true
152498	3700265625	17862791015625	0	false	0	false	10	true
152497	371085546875	16496634765625	0	false	0	false	8	true
152495	348393125	1747866015625	0	false	0	false	9	true
152493	23005962890625	1585475390625	0	false	0	false	14	true
152490	41240328125	20588986328125	1	true	0	false	27	true
152489	414809765625	19709658203125	0	false	3	true	18	true
152487	400681640625	20424166015625	0	false	0	false	17	true
152485	3076370703125	18753099609375	2	true	0	false	2	true
152484	41184875	24686271484375	1	true	0	false	19	true
152483	408986328125	248176015625	11	true	0	false	3	true
152481	29150865234375	2592980078125	2	true	0	false	19	true
152479	415056484375	24287564453125	0	false	0	false	9	true
152477	4079755859375	254809375	2	true	0	false	22	true
152475	3786999609375	154913388671875	22	true	0	false	35	true
152474	3951974609375	22495033203125	0	false	0	false	54	true
152473	3955384375	22676220703125	0	false	0	false	54	true
152472	401881796875	13973154296875	19	true	0	false	7	true
152471	39904109375	139596591796875	7	true	0	false	20	true
152470	38296	1536324609375	7	true	1	true	49	true
152467	40769515625	2342906640625	0	false	0	false	21	true
152466	393369453125	145529404296875	0	false	0	false	15	true
152465	3910790625	14672861328125	0	false	0	false	13	true
152464	361038203125	20960244140625	2	true	0	false	10	true
152463	3727408203125	20638986328125	2	true	0	false	17	true
152461	275529375	160734013671875	11	true	2	true	49	true
152459	414351328125	18920150390625	0	false	0	false	26	true
152458	3574459375	1846265625	12	true	0	false	138	true
152453	3928818359375	130747744140625	44	true	3	true	60	true
152451	372797265625	22254265625	0	false	0	false	8	true
152449	399517421875	22780943359375	1	true	0	false	13	true
152448	3863160546875	230478984375	1	true	0	false	29	true
152447	3927969921875	23122982421875	3	true	0	false	8	true
152443	3962853515625	14940244140625	1	true	0	false	15	true
152439	3896895703125	13598830078125	1	true	0	false	11	true
152437	4003457421875	2348144921875	0	false	9	true	0	false
152432	412602890625	1756162890625	3	true	0	false	21	true
152431	4140545703125	17351560546875	4	true	0	false	29	true
152429	3846526171875	1322766796875	2	true	32	true	17	true
152424	2069839453125	151236943359375	9	true	0	false	2	true
152423	2114679296875	15571751953125	0	false	0	false	9	true
152421	21761939453125	161310625	7	true	0	false	12	true
152419	4023612890625	21587712890625	1	true	0	false	11	true
152417	39435.75	158788818359375	5	true	0	false	25	true
152410	4365733203125	4741117578125	0	false	0	false	70	true
152409	434589921875	4731077734375	0	false	0	false	70	true
152403	440949609375	47567375	33	true	1	true	1	true
152397	447706796875	4851156640625	2	true	0	false	8	true
152396	4325066015625	4858828125	16	true	0	false	2	true
152395	426051484375	490327890625	0	false	0	false	17	true
152394	4515898046875	4953102734375	1	true	0	false	10	true
152393	4429209765625	4944416015625	7	true	0	false	11	true
152391	419242890625	4962298046875	1	true	0	false	18	true
152385	354535546875	3744073046875	0	false	0	false	8	true
152383	416510390625	483870859375	0	false	0	false	16	true
152378	21018275390625	23524365234375	15	true	0	false	0	false
152377	2064707421875	247881953125	4	true	0	false	5	true
152376	4161020703125	5803184375	1	true	0	false	28	true
152375	4099435546875	5819109765625	1	true	0	false	12	true
152373	4696451953125	560339375	0	false	0	false	4	true
152372	409329609375	5746344140625	1	true	0	false	16	true
152366	389579609375	58123984375	2	true	1	true	9	true
152365	3911371484375	5787283203125	12	true	1	true	11	true
152364	4047635546875	596378203125	0	false	0	false	21	true
152363	4010026953125	5884783984375	1	true	1	true	13	true
152362	3863880859375	5582201171875	1	true	12	true	10	true
152361	3894460546875	5583640234375	3	true	6	true	26	true
152360	39760671875	570277890625	22	true	1	true	10	true
152359	3964560546875	5658380859375	5	true	0	false	19	true
152358	4060361328125	564553125	3	true	0	false	9	true
152355	4696906640625	4970140625	3	true	0	false	11	true
152349	45822.75	5089223046875	0	false	0	false	5	true
152341	3744398046875	5483746484375	6	true	0	false	2	true
152339	4192171484375	564483046875	3	true	0	false	13	true
152336	17548591796875	31148546875	41	true	5	true	71	true
152335	17616826171875	31209169921875	38	true	6	true	65	true
152332	16898927734375	2801916015625	3	true	9	true	12	true
152331	1705140625	2788828125	3	true	9	true	10	true
152329	16592109375	28011685546875	1	true	0	false	16	true
152327	16361205078125	284234765625	5	true	0	false	26	true
152325	704882568359375	2723322265625	0	false	0	false	12	true
152323	1768717578125	31028830078125	41	true	5	true	70	true
152321	17356203125	2843859765625	1	true	4	true	3	true
152320	14805232421875	2629468359375	0	false	0	false	10	true
152319	1495246484375	2701051171875	0	false	0	false	8	true
152318	142027099609375	272232890625	0	false	0	false	6	true
152315	148008916015625	258029609375	0	false	0	false	9	true
152313	155933271484375	26695037109375	1	true	6	true	8	true
152312	16494201171875	26903384765625	3	true	0	false	23	true
152311	1666462890625	2632446875	5	true	8	true	4	true
152310	17871208984375	217129140625	11	true	0	false	0	false
152309	1740631640625	21132328125	1	true	0	false	21	true
152308	14466068359375	24323865234375	4	true	0	false	24	true
152307	139406171875	2536958984375	5	true	1	true	12	true
152305	152441015625	28137296875	2	true	0	false	18	true
152300	16865578125	29760134765625	7	true	0	false	0	false
152299	167392578125	29429158203125	4	true	0	false	20	true
152297	18248453125	21285966796875	1	true	10	true	0	false
152296	16344232421875	296981484375	1	true	0	false	14	true
152295	162381611328125	294344375	0	false	0	false	14	true
152291	1644655078125	30103185546875	8	true	0	false	0	false
152289	1730751171875	3007277734375	1	true	0	false	16	true
152285	171601796875	318749140625	29	true	0	false	2	true
152283	1738496875	3272869140625	8	true	0	false	31	true
152282	160906865234375	3102533203125	1	true	0	false	9	true
152281	151585263671875	3054044921875	3	true	0	false	13	true
152280	18577875	27716369140625	1	true	0	false	3	true
152279	18355423828125	281316484375	0	false	0	false	12	true
152275	1800387109375	3282995703125	20	true	1	true	15	true
152273	1801648828125	2862450390625	0	false	0	false	9	true
152269	18187173828125	22190951171875	1	true	0	false	18	true
152266	16770041015625	23940431640625	3	true	0	false	10	true
152265	16357123046875	24286990234375	1	true	0	false	11	true
152263	17792529296875	23341068359375	9	true	0	false	18	true
152262	135820009765625	2778209765625	0	false	0	false	15	true
152261	138335263671875	28940244140625	0	false	0	false	7	true
152260	17001466796875	22962685546875	28	true	0	false	57	true
152259	16550396484375	2296971484375	13	true	0	false	0	false
152258	169137109375	2503288671875	1	true	0	false	11	true
152257	18143166015625	24572158203125	0	false	0	false	20	true
152254	1926783203125	32344734375	2	true	0	false	14	true
152253	18935138671875	30967322265625	4	true	0	false	14	true
152252	13843087890625	3009036328125	0	false	9	true	14	true
152251	144067021484375	30323654296875	10	true	0	false	0	false
152248	186798515625	20837451171875	3	true	0	false	35	true
152246	19390015625	29875724609375	5	true	7	true	13	true
152245	1941669921875	30497869140625	9	true	0	false	2	true
152241	132993134765625	29751978515625	12	true	0	false	8	true
152226	792170263671875	30980525390625	0	false	1	true	30	true
152225	802460595703125	30860638671875	0	false	1	true	31	true
152224	90474853515625	31761638671875	2	true	0	false	29	true
152223	9292353515625	3132585546875	0	false	0	false	8	true
152222	9389537109375	30648615234375	6	true	4	true	4	true
152221	10062591796875	29900130859375	5	true	2	true	0	false
152220	15126337890625	2292920703125	1	true	0	false	22	true
152219	13352787109375	22773978515625	5	true	6	true	5	true
152212	4667270703125	480741484375	2	true	0	false	17	true
152211	47168578125	466818046875	0	false	0	false	10	true
152209	2065281640625	289165390625	15	true	0	false	2	true
152208	4813808203125	4550928515625	0	false	1	true	5	true
152206	4788184765625	4895327734375	0	false	3	true	27	true
152205	47656234375	4893989453125	0	false	4	true	28	true
152204	101593466796875	249841640625	2	true	5	true	63	true
152203	1250060546875	24935939453125	0	false	0	false	19	true
152199	463671015625	4697904296875	4	true	0	false	7	true
152197	48608265625	4928393359375	2	true	0	false	14	true
152194	6869583984375	3031838671875	0	false	1	true	13	true
152191	822873046875	32273595703125	5	true	5	true	78	true
152189	4860825390625	5067059765625	1	true	0	false	13	true
152188	669951611328125	31217421875	1	true	0	false	10	true
152187	713151953125	3227475390625	6	true	0	false	0	false
152182	452130322265625	31715861328125	11	true	0	false	16	true
152181	51562666015625	318775234375	1	true	0	false	21	true
152180	1937148828125	276983359375	1	true	0	false	29	true
152178	775080126953125	2800249609375	3	true	0	false	40	true
152177	75027802734375	283983125	33	true	21	true	32	true
152175	17996357421875	19549091796875	1	true	0	false	8	true
152171	12397052734375	22931462890625	1	true	0	false	19	true
152169	540701513671875	31318166015625	3	true	0	false	16	true
152160	337417578125	2306357421875	31	true	7	true	47	true
152159	3386803125	2294698046875	29	true	7	true	50	true
152157	333860234375	22523134765625	0	false	0	false	7	true
152156	47197640625	613639296875	2	true	1	true	13	true
152153	328154140625	220232265625	15	true	0	false	1	true
152148	29253169921875	121990087890625	1	true	2	true	18	true
152147	286720234375	116935732421875	7	true	1	true	0	false
152146	3067559765625	11417962890625	5	true	0	false	8	true
152145	3065594140625	117067119140625	3	true	0	false	16	true
152144	2642971484375	118643203125	0	false	0	false	14	true
152143	257981328125	118261181640625	0	false	0	false	12	true
152142	3156051953125	1120512109375	13	true	1	true	8	true
152141	314223828125	112794560546875	13	true	1	true	12	true
152139	2642508984375	12332615234375	7	true	0	false	24	true
152135	31097294921875	1023464453125	0	false	0	false	12	true
152133	30095462890625	133361572265625	0	false	6	true	12	true
152128	2914922265625	14401115234375	16	true	0	false	16	true
152127	29150830078125	146541064453125	17	true	1	true	17	true
152126	295540390625	150879140625	0	false	0	false	47	true
152124	32717916015625	123319677734375	0	false	4	true	14	true
152123	3290596484375	12315416015625	1	true	6	true	15	true
152120	31007427734375	15003833984375	5	true	1	true	65	true
152119	30281779296875	14719384765625	0	false	0	false	10	true
152118	29145013671875	163823203125	0	false	4	true	13	true
152117	3053328125	163512294921875	6	true	0	false	11	true
152113	2700258203125	106893837890625	2	true	0	false	12	true
152111	271059921875	94224267578125	3	true	1	true	47	true
152108	32347380859375	11724220703125	1	true	0	false	18	true
152107	32751470703125	11580166015625	6	true	0	false	4	true
152106	32170857421875	127046953125	0	false	0	false	42	true
152098	25897615234375	138306123046875	0	false	5	true	11	true
152094	873819921875	789191015625	1	true	1	true	13	true
152093	9206302734375	7866165625	3	true	6	true	24	true
152091	9800115234375	787388046875	0	false	0	false	8	true
152090	87664853515625	766039140625	2	true	0	false	13	true
152089	83652587890625	75783515625	7	true	0	false	0	false
152087	85585732421875	775996328125	12	true	1	true	7	true
152084	10630669921875	788659453125	5	true	0	false	6	true
152083	107573642578125	785867890625	11	true	0	false	1	true
152080	601681201171875	76126953125	26	true	1	true	7	true
152079	538519140625	75708578125	0	false	0	false	7	true
152077	664727392578125	755370859375	3	true	0	false	11	true
152075	743836328125	794251015625	1	true	0	false	8	true
152073	77952314453125	74258078125	1	true	0	false	11	true
152072	97173369140625	736988828125	0	false	0	false	15	true
152065	18472236328125	2614594921875	0	false	0	false	9	true
152064	2997315234375	8620015625	0	false	0	false	8	true
152063	28626380859375	8620609375	0	false	0	false	3	true
152062	3159271875	802229833984375	1	true	0	false	6	true
152061	309709921875	90353876953125	0	false	4	true	10	true
152059	3282916015625	773324169921875	6	true	0	false	25	true
152053	28100177734375	2350263671875	16	true	1	true	10	true
152052	12499564453125	796044765625	3	true	0	false	35	true
152051	138106328125	790848515625	1	true	1	true	7	true
152047	2032724609375	1328379296875	0	false	0	false	2	true
152045	13314630859375	3564615625	2	true	0	false	8	true
152044	11405232421875	27766005859375	3	true	0	false	17	true
152043	110656123046875	28106263671875	1	true	0	false	10	true
152041	105338271484375	27301955078125	0	false	0	false	13	true
152039	22270765625	4521408984375	0	false	14	true	5	true
152038	12302423828125	29865787109375	2	true	0	false	20	true
152037	122419619140625	291858515625	2	true	0	false	8	true
152035	113380283203125	3013868359375	0	false	0	false	13	true
152031	97721572265625	27826115234375	15	true	0	false	0	false
152026	17269771484375	12370974609375	9	true	0	false	15	true
152025	166586953125	12228443359375	10	true	0	false	1	true
152024	31630646484375	24410939453125	0	false	0	false	14	true
152023	30818474609375	24853390625	0	false	1	true	32	true
152022	3793219140625	2453515625	0	false	0	false	11	true
152021	3880159765625	24599166015625	0	false	0	false	14	true
152017	31325861328125	25328037109375	0	false	0	false	13	true
152013	18593970703125	125743828125	3	true	7	true	14	true
152011	1931216015625	1188783203125	2	true	0	false	15	true
152009	152874111328125	116226474609375	1	true	0	false	36	true
152004	4354308984375	685977578125	12	true	0	false	11	true
152003	43774984375	66920625	0	false	0	false	6	true
151996	29424412109375	75483125	2	true	0	false	9	true
151995	30157908203125	757585234375	0	false	0	false	21	true
151987	1670441796875	784662109375	9	true	0	false	4	true
151984	84017041015625	24139970703125	8	true	0	false	9	true
151983	86275986328125	24629744140625	1	true	0	false	14	true
151982	50726435546875	2118594921875	8	true	0	false	1	true
151981	550962451171875	2137805078125	1	true	0	false	11	true
151980	91769130859375	23787826171875	0	false	0	false	14	true
151979	93085693359375	23197251953125	1	true	0	false	9	true
151977	8629490234375	25113390625	0	false	0	false	14	true
151976	694947998046875	22327912109375	6	true	0	false	9	true
151974	9000298828125	2054323828125	100	true	25	true	100	true
151973	8743220703125	20444103515625	54	true	5	true	52	true
151971	8015701171875	2339783984375	7	true	0	false	0	false
151970	270537890625	152834912109375	2	true	0	false	10	true
151969	27335345703125	150861611328125	0	false	12	true	7	true
151967	8630291015625	20357099609375	8	true	4	true	14	true
151961	8592375	223792890625	4	true	0	false	5	true
151960	104704658203125	20362970703125	1	true	0	false	16	true
151959	99874296875	21328197265625	0	false	0	false	17	true
151958	92071630859375	1507872265625	3	true	2	true	26	true
151957	9195396484375	157271533203125	0	false	1	true	22	true
151956	47197216796875	19761248046875	1	true	0	false	12	true
151955	541329833984375	20495447265625	0	false	1	true	14	true
151954	107899951171875	2207965234375	1	true	0	false	1	true
151949	82891796875	1544147265625	9	true	1	true	0	false
151948	822384375	18553748046875	10	true	0	false	2	true
151947	777690625	17614798828125	1	true	0	false	8	true
151943	730158740234375	19071599609375	0	false	0	false	12	true
151942	10018056640625	144738583984375	2	true	0	false	11	true
151941	10204634765625	13702853515625	1	true	0	false	8	true
151937	1111174609375	140623203125	0	false	0	false	6	true
151933	777969189453125	1694042578125	6	true	0	false	6	true
151930	831278515625	109809306640625	1	true	0	false	7	true
151929	7656748046875	10742052734375	1	true	0	false	9	true
151928	1550414453125	18100076171875	3	true	1	true	29	true
151927	1561635546875	1810951171875	5	true	0	false	25	true
151924	1611018359375	17874546875	3	true	1	true	52	true
151922	38068609375	262333984375	0	false	0	false	11	true
151921	375894140625	2538511328125	9	true	0	false	0	false
151919	5903126953125	23535806640625	3	true	0	false	15	true
151918	1287591796875	1672751953125	0	false	2	true	20	true
151917	13236732421875	16483177734375	4	true	0	false	6	true
151916	13869462890625	139775283203125	0	false	0	false	2	true
151915	14591.25	132289140625	1	true	0	false	8	true
151914	12009328125	162247431640625	0	false	0	false	13	true
151913	12074724609375	1679521875	5	true	1	true	3	true
151912	16305943359375	19157353515625	0	false	0	false	20	true
151911	1640692578125	18547744140625	4	true	0	false	5	true
151908	14300021484375	126770888671875	0	false	0	false	19	true
151904	36692203125	119719638671875	0	false	0	false	8	true
151903	3729303125	13133083984375	0	false	5	true	18	true
151902	36039234375	140455546875	0	false	0	false	16	true
151901	35341625	15111853515625	2	true	0	false	9	true
151897	17496525390625	1723341015625	0	false	0	false	22	true
151895	6323916015625	1642668359375	3	true	0	false	18	true
151894	138864560546875	17568990234375	0	false	0	false	5	true
151893	129317763671875	178993125	1	true	0	false	10	true
151891	114122431640625	1569333984375	2	true	0	false	9	true
151890	699527978515625	127146787109375	0	false	15	true	7	true
151889	76649912109375	1291839453125	8	true	0	false	1	true
151886	119034853515625	18058931640625	1	true	0	false	12	true
151883	13425013671875	15683412109375	2	true	0	false	6	true
151882	635012939453125	17636837890625	1	true	13	true	13	true
151881	5633806640625	172213671875	2	true	2	true	8	true
151879	1256618359375	1526372265625	10	true	0	false	5	true
151878	10201265625	18657568359375	0	false	0	false	1	true
151877	11274982421875	19065400390625	0	false	0	false	12	true
151867	157855830078125	1887405078125	0	false	0	false	23	true
151866	9959986328125	17694513671875	0	false	0	false	7	true
151865	97007060546875	1673454296875	8	true	0	false	0	false
151864	142752177734375	19768625	2	true	0	false	16	true
151863	15358875	19500119140625	0	false	0	false	18	true
151860	1912137109375	161591552734375	0	false	0	false	9	true
151859	184475546875	1696524609375	0	false	0	false	12	true
151855	75039853515625	9701484375	2	true	0	false	17	true
151852	3427534375	1334111328125	3	true	0	false	11	true
151849	17804283203125	1633361328125	2	true	0	false	9	true
151848	153596181640625	17317390625	1	true	0	false	6	true
151847	14986232421875	1728187890625	0	false	0	false	16	true
151841	1065453515625	17673638671875	0	false	0	false	7	true
151840	144734326171875	158153310546875	1	true	0	false	22	true
151839	14581263671875	15175177734375	0	false	0	false	11	true
151838	126307890625	210870234375	0	false	0	false	10	true
151837	126493583984375	207707109375	0	false	0	false	16	true
151833	1981166796875	1672101171875	2	true	0	false	9	true
151831	16061619140625	1517612890625	0	false	0	false	12	true
151822	16966419921875	141836611328125	0	false	0	false	19	true
151821	16009259765625	132717314453125	0	false	9	true	2	true
151815	135827099609375	21118072265625	2	true	1	true	8	true
151794	32388904296875	446435546875	0	false	0	false	16	true
151793	331008984375	4468696484375	1	true	26	true	5	true
151791	3188971875	4518046484375	3	true	0	false	21	true
151790	3121616015625	4350049609375	110	true	1	true	131	true
151789	32868.25	434272734375	0	false	0	false	13	true
151786	29620169921875	441864140625	0	false	0	false	10	true
151785	301194296875	4486142578125	1	true	0	false	13	true
151784	29242607421875	431403671875	0	false	0	false	15	true
151783	29371580078125	43647125	1	true	7	true	14	true
151780	30163818359375	427701875	4	true	0	false	21	true
151779	2996534375	43335359375	0	false	2	true	22	true
151775	32348380859375	4221864453125	0	false	0	false	16	true
151773	28719990234375	4352298828125	1	true	0	false	17	true
151771	29551814453125	4164169921875	2	true	1	true	11	true
151768	464153046875	32200759765625	2	true	0	false	12	true
151767	4685620703125	32077083984375	1	true	0	false	9	true
151766	4877998828125	31957775390625	0	false	0	false	21	true
151765	4804660546875	31831736328125	2	true	0	false	18	true
151764	4910511328125	28442431640625	2	true	0	false	16	true
151763	4885080859375	28220447265625	0	false	0	false	15	true
151761	48831703125	3239795703125	0	false	6	true	6	true
151759	4865694140625	31077005859375	0	false	0	false	10	true
151756	48027796875	2702776171875	3	true	0	false	16	true
151755	4844909375	26837265625	8	true	1	true	12	true
151753	488242578125	30400892578125	0	false	3	true	24	true
151750	4355209765625	370212890625	0	false	6	true	7	true
151749	4362376953125	36484046875	4	true	0	false	16	true
151747	471739609375	33576765625	5	true	1	true	8	true
151745	437154765625	35549171875	5	true	1	true	0	false
151744	423459296875	3907284765625	21	true	0	false	0	false
151743	423881484375	384347109375	1	true	0	false	13	true
151741	4771484765625	27495984375	1	true	0	false	15	true
151740	425795546875	3975705859375	5	true	1	true	51	true
151739	426689375	4032162890625	6	true	0	false	19	true
151737	4296127734375	3743525390625	2	true	0	false	13	true
151731	4655903125	3497165625	0	false	0	false	8	true
151725	465044140625	30826587890625	1	true	0	false	5	true
151719	5449107055664060	314530703125	2	true	0	false	26	true
151717	28631591796875	104729833984375	12	true	1	true	0	false
151715	727935400390625	26243109375	0	false	0	false	11	true
151713	17615830078125	4871944140625	2	true	0	false	9	true
151705	301036328125	27910669921875	8	true	3	true	31	true
151703	19916431640625	19683630859375	5	true	0	false	47	true
151692	4209812890625	6431857421875	2	true	0	false	17	true
151691	4354775390625	643526015625	15	true	1	true	0	false
151690	13728349609375	6957447265625	0	false	4	true	12	true
151689	1386237890625	7136666015625	0	false	5	true	14	true
151685	13391416015625	65216630859375	0	false	0	false	13	true
151684	141612421875	10060365234375	0	false	0	false	21	true
151683	138419775390625	99039912109375	0	false	0	false	13	true
151681	140826171875	94308505859375	1	true	0	false	11	true
151680	10855416015625	107706904296875	1	true	0	false	13	true
151679	104134912109375	10426046875	2	true	0	false	11	true
151678	125680556640625	11301875	2	true	0	false	8	true
151677	131206513671875	10897021484375	11	true	0	false	0	false
151676	127042939453125	962654296875	0	false	0	false	20	true
151675	128439482421875	919462109375	0	false	0	false	18	true
151674	140157177734375	598286865234375	6	true	1	true	13	true
151672	11439822265625	115615439453125	1	true	8	true	19	true
151669	126849296875	557963232421875	0	false	20	true	0	false
151665	13273224609375	88132890625	1	true	0	false	28	true
151661	131440048828125	126121640625	0	false	0	false	13	true
151660	158221533203125	98236806640625	8	true	1	true	3	true
151659	15892005859375	954386328125	7	true	1	true	4	true
151657	154806748046875	9430513671875	1	true	0	false	11	true
151649	134395947265625	418515234375	5	true	0	false	11	true
151648	4804843359375	6272451953125	52	true	1	true	27	true
151647	4802347265625	6282068359375	50	true	1	true	29	true
151645	3417501953125	162771943359375	5	true	0	false	0	false
151644	108136767578125	87268408203125	2	true	0	false	6	true
151643	96793076171875	8589345703125	0	false	0	false	22	true
151641	127732978515625	3344548828125	0	false	0	false	17	true
151626	466667578125	234414453125	19	true	0	false	1	true
151625	4707132421875	23931509765625	1	true	1	true	17	true
151621	4572581640625	2357702734375	0	false	0	false	16	true
151619	4484173828125	2345850390625	0	false	0	false	8	true
151618	4653831640625	2480405859375	0	false	0	false	11	true
151616	4403701171875	2081018359375	1	true	0	false	12	true
151615	444532890625	2011091796875	2	true	0	false	11	true
151613	451243515625	19617900390625	2	true	13	true	3	true
151612	4633266015625	2667810546875	0	false	0	false	5	true
151609	4455340234375	214014609375	6	true	0	false	11	true
151608	4792516796875	20552677734375	0	false	0	false	9	true
151607	47995796875	20960658203125	0	false	0	false	14	true
151605	4782233984375	21557779296875	1	true	0	false	17	true
151603	484749921875	23358962890625	0	false	0	false	13	true
151600	4724462890625	19643126953125	2	true	0	false	15	true
151599	46402.5	1923353515625	5	true	0	false	4	true
151598	435573046875	2453036328125	11	true	0	false	142	true
151597	431966953125	25069591796875	20	true	0	false	0	false
151593	438176484375	22888138671875	27	true	1	true	10	true
151591	4272687890625	20958859375	1	true	0	false	6	true
151589	426080234375	23276287109375	0	false	0	false	8	true
151585	438817529296875	25192388671875	9	true	0	false	3	true
151578	436936875	122947822265625	2	true	4	true	10	true
151577	43581234375	12579265625	0	false	13	true	4	true
151576	416558828125	14549224609375	5	true	0	false	8	true
151575	4178360546875	15521658203125	0	false	11	true	7	true
151574	4410915234375	16556765625	1	true	0	false	18	true
151573	4372609375	156392060546875	1	true	0	false	9	true
151572	425037421875	134088857421875	2	true	3	true	18	true
151571	4242786328125	129484189453125	0	false	9	true	8	true
151561	4494684375	452756328125	0	false	0	false	10	true
151560	32110326171875	2840951953125	10	true	0	false	15	true
151559	32753572265625	295628046875	0	false	8	true	0	false
151558	3194632421875	297620859375	12	true	16	true	0	false
151557	31981330078125	301126015625	13	true	53	true	0	false
151553	32207478515625	3137519921875	0	false	0	false	20	true
151550	2965249755859370	2361205859375	14	true	0	false	1	true
151549	340471240234375	22909181640625	6	true	0	false	27	true
151547	2752087890625	231279921875	0	false	0	false	17	true
151544	2529893798828120	21245591796875	4	true	0	false	50	true
151543	21367109375	21447326171875	0	false	0	false	11	true
151541	892489990234375	21038099609375	1	true	0	false	6	true
151539	5193763427734370	20171369140625	5	true	0	false	9	true
151535	424910498046875	23299185546875	2	true	0	false	7	true
151526	31527984375	594089697265625	73	true	10	true	106	true
151525	31517173828125	587286083984375	72	true	10	true	108	true
151522	3159054296875	591141357421875	69	true	8	true	108	true
151515	3154142578125	602455859375	70	true	12	true	93	true
151512	183075546875	777541064453125	1	true	0	false	36	true
151511	18402072265625	761110595703125	1	true	0	false	31	true
151510	17654138671875	10246109375	4	true	0	false	6	true
151509	184118046875	927115234375	65	true	3	true	61	true
151507	199021875	916388671875	0	false	2	true	13	true
151504	19716052734375	10458525390625	5	true	2	true	9	true
151503	2086559765625	9936978515625	0	false	1	true	8	true
151499	2157691015625	113507744140625	0	false	0	false	15	true
151497	1716744140625	84708798828125	0	false	0	false	6	true
151492	6559088745117180	709988671875	1	true	0	false	9	true
151491	6855338745117180	698719921875	19	true	0	false	0	false
151487	19667701171875	2254375390625	1	true	1	true	11	true
151484	9239951171875	706744140625	0	false	0	false	12	true
151483	94882744140625	683246484375	5	true	0	false	13	true
151481	31408130859375	60714814453125	68	true	9	true	57	true
151480	11127490234375	592876318359375	0	false	0	false	3	true
151479	111970673828125	70948955078125	1	true	4	true	6	true
151474	29476263671875	372269482421875	1	true	6	true	11	true
151473	29614990234375	49944814453125	0	false	0	false	22	true
151471	30189712890625	621536279296875	0	false	16	true	6	true
151470	2829584765625	4129826171875	1	true	0	false	20	true
151469	2799123828125	425614208984375	0	false	0	false	12	true
151467	2833071484375	2421424072265620	9	true	0	false	4	true
151465	315965859375	609865185546875	71	true	11	true	77	true
151463	27289169921875	457659228515625	19	true	0	false	0	false
151460	26339771484375	3632634033203120	17	true	1	true	23	true
151459	2635851953125	3473230224609370	14	true	1	true	22	true
151458	2545366796875	521623974609375	0	false	0	false	20	true
151456	3077202734375	38894140625	3	true	0	false	35	true
151454	26610380859375	2756791748046870	0	false	0	false	11	true
151451	31467646484375	491951904296875	0	false	0	false	10	true
151443	6294859619140620	30315509765625	0	false	0	false	9	true
151442	22719701171875	91470400390625	1	true	0	false	24	true
151441	223233125	8904380859375	4	true	0	false	9	true
151440	2414403125	81035810546875	1	true	0	false	10	true
151439	22572783203125	765924365234375	0	false	1	true	9	true
151437	2502503515625	696124951171875	1	true	0	false	14	true
151436	21830046875	84126884765625	0	false	0	false	20	true
151432	24865064453125	10497626953125	0	false	0	false	21	true
151431	244793046875	1025351171875	0	false	0	false	6	true
151430	342945703125	120850546875	1	true	0	false	12	true
151429	348867109375	114673525390625	2	true	0	false	17	true
151426	2764680078125	618822021484375	0	false	0	false	8	true
151425	28189427734375	55924140625	0	false	0	false	5	true
151423	26707830078125	5878703125	0	false	0	false	7	true
151422	23771103515625	100631357421875	3	true	0	false	28	true
151421	2247896484375	104234228515625	0	false	0	false	17	true
151420	30679673828125	2429096435546870	0	false	0	false	7	true
151408	287340546875	50097451171875	4	true	0	false	10	true
151407	28571421875	49798271484375	5	true	0	false	10	true
151401	2367774609375	4447790234375	6	true	4	true	61	true
151399	29296923828125	79068.5	1	true	21	true	11	true
151393	4854875390625	254158125	0	false	0	false	15	true
151392	488051796875	19616115234375	3	true	0	false	36	true
151391	4877627734375	20428759765625	0	false	12	true	0	false
151390	4770283203125	6473159375	0	false	0	false	10	true
151385	2208266796875	346062578125	60	true	28	true	86	true
151382	23996880859375	123485126953125	0	false	21	true	0	false
151381	23905548828125	123992109375	0	false	24	true	0	false
151379	2415369921875	118034287109375	0	false	10	true	10	true
151377	22947849609375	1328017578125	13	true	0	false	0	false
151372	375104140625	79005265625	81	true	0	false	10	true
151371	37714140625	788701640625	46	true	9	true	10	true
151369	3781683984375	786049765625	2	true	14	true	6	true
151368	352071484375	791394921875	0	false	0	false	16	true
151367	3584483984375	790720234375	1	true	0	false	4	true
151364	31938439453125	78430015625	0	false	1	true	6	true
151363	31078556640625	795176015625	0	false	0	false	19	true
151362	332013671875	17498884765625	3	true	0	false	14	true
151361	2105458251953120	1726298828125	13	true	0	false	1	true
151360	3647405859375	78041953125	5	true	1	true	1	true
151359	368881640625	777750625	1	true	0	false	11	true
151354	1.30217e+16	143300458984375	0	false	0	false	15	true
151353	1060277099609370	1438215625	1	true	0	false	21	true
151349	311922265625	1863267578125	2	true	0	false	13	true
151348	2264590087890620	110755625	0	false	0	false	5	true
151347	1.61252e+16	108410048828125	9	true	0	false	2	true
151345	2965552734375	1113205859375	0	false	0	false	9	true
151343	7109883422851560	158985234375	2	true	0	false	13	true
151342	327468212890625	154562001953125	0	false	0	false	17	true
151341	2981777587890620	140598330078125	2	true	4	true	13	true
151339	1.8896e+16	122323486328125	6	true	0	false	5	true
151329	22490716796875	24793517578125	6	true	3	true	49	true
151328	575183740234375	76944267578125	3	true	1	true	12	true
151327	61858720703125	8157740234375	0	false	0	false	10	true
151326	2484329345703120	389165283203125	51	true	1	true	4	true
151325	8511858520507810	457014453125	2	true	16	true	0	false
151323	6273294921875	6453046875	0	false	0	false	7	true
151322	807681201171875	4854107421875	1	true	0	false	18	true
151321	8025224609375	52495439453125	0	false	0	false	13	true
151319	55352841796875	3962564453125	1	true	0	false	5	true
151317	706506591796875	349142041015625	0	false	0	false	12	true
151316	731077783203125	564141357421875	12	true	0	false	8	true
151313	8515826171875	242325830078125	0	false	7	true	7	true
151312	1.7896e+16	70555126953125	24	true	1	true	37	true
151311	1.85486e+16	73316455078125	14	true	1	true	33	true
151310	438264794921875	689604638671875	1	true	0	false	17	true
151306	2282202392578120	7793533203125	0	false	0	false	8	true
151305	2744123779296870	7593158203125	0	false	10	true	0	false
151299	291399755859375	89538125	7	true	2	true	32	true
151297	36243857421875	940934765625	1	true	0	false	5	true
151291	29075201171875	8969105834960930	0	false	0	false	8	true
151290	4578182421875	661315703125	0	false	0	false	5	true
151287	3600262756347650	106890849609375	1	true	0	false	6	true
151280	461131484375	15668896484375	10	true	1	true	16	true
151279	46126234375	155972900390625	8	true	1	true	12	true
151275	4715789453125	155472060546875	0	false	1	true	19	true
151274	45289203125	1454028515625	0	false	0	false	11	true
151273	4411867578125	14136615234375	0	false	0	false	11	true
151267	25224169921875	410332275390625	1	true	0	false	16	true
151266	45964265625	116429443359375	1	true	0	false	8	true
151265	456320703125	117179814453125	1	true	7	true	6	true
151263	460946484375	112998056640625	0	false	0	false	16	true
151261	450038515625	136831513671875	0	false	10	true	5	true
151260	449025234375	11249208984375	0	false	0	false	29	true
151259	454780703125	107632265625	12	true	0	false	0	false
151253	4442359765625	99660361328125	0	false	0	false	11	true
151251	4382284375	869934765625	0	false	0	false	10	true
151250	452158984375	817158056640625	0	false	0	false	17	true
151249	4507551953125	88248115234375	1	true	0	false	20	true
151245	48191734375	89409775390625	0	false	0	false	6	true
151244	42651015625	7385703125	20	true	1	true	28	true
151243	422368828125	721397509765625	4	true	0	false	21	true
151242	4455196484375	702525341796875	0	false	0	false	13	true
151241	444210546875	59739716796875	17	true	0	false	1	true
151239	416742265625	7902564453125	1	true	0	false	25	true
151238	4240700390625	56401337890625	0	false	0	false	22	true
151237	4254512109375	6226244140625	0	false	0	false	11	true
151235	4332793359375	468342919921875	1	true	11	true	0	false
151232	4299484765625	102360693359375	9	true	0	false	13	true
151231	42344296875	108189599609375	0	false	0	false	5	true
151228	4142755859375	10597953125	3	true	0	false	16	true
151227	4173940234375	9105140625	0	false	0	false	10	true
151216	36488421875	92612822265625	0	false	0	false	23	true
151215	36285921875	105629833984375	0	false	0	false	8	true
151212	2326755078125	61339560546875	0	false	0	false	1	true
151211	21775111328125	585089892578125	0	false	0	false	9	true
151207	4.91597e+16	59439306640625	3	true	0	false	12	true
151203	46128.75	84925302734375	0	false	0	false	14	true
151202	5758103515625	104426123046875	0	false	0	false	37	true
151201	61314658203125	10597931640625	0	false	0	false	8	true
151195	3299444140625	140095791015625	7	true	1	true	7	true
151194	3406596484375	7678353125	1	true	0	false	24	true
151193	346658515625	7606615625	0	false	0	false	9	true
151191	3515880859375	758586953125	0	false	14	true	3	true
151190	398500390625	73720078125	0	false	0	false	9	true
151189	382277421875	7413253125	1	true	0	false	12	true
151188	3904348046875	765258828125	1	true	15	true	0	false
151187	3895626953125	758597421875	0	false	0	false	11	true
151185	37914828125	758622421875	6	true	0	false	20	true
151182	3877088623046870	766078203125	3	true	10	true	15	true
151181	3271549560546870	76109765625	0	false	0	false	25	true
151178	4205315234375	74458203125	1	true	0	false	19	true
151174	1.02681e+16	764327421875	0	false	0	false	7	true
151172	3286757421875	761077890625	23	true	2	true	87	true
151171	32709958984375	7616453125	21	true	2	true	85	true
151170	1.69417e+16	78710859375	0	false	0	false	6	true
151169	214136962890625	78921328125	1	true	0	false	15	true
151167	2883590087890620	77749	0	false	0	false	5	true
151158	37751859375	3858060546875	26	true	84	true	8	true
151157	3769630078125	38677.5	26	true	84	true	6	true
151156	342366328125	412156640625	25	true	2	true	102	true
151155	342433046875	41325390625	26	true	2	true	103	true
151153	37683625	3862697265625	26	true	80	true	8	true
151150	87853837890625	3598781982421870	1	true	0	false	14	true
151149	93500244140625	418585546875	0	false	0	false	8	true
151145	3465221875	3988721875	2	true	0	false	1	true
151143	35287125	413723984375	1	true	0	false	14	true
151141	376339296875	387373046875	26	true	84	true	7	true
151139	358901875	39121953125	7	true	0	false	6	true
151138	340619375	426063671875	0	false	0	false	7	true
151129	32351923828125	40012375	2	true	0	false	1	true
151128	448635009765625	1.38722e+16	0	false	0	false	15	true
151127	560419580078125	1399360595703120	9	true	0	false	0	false
151121	464303955078125	129181884765625	0	false	0	false	10	true
151119	4857206640625	15742828125	2	true	6	true	2	true
151115	415710546875	7161334375	0	false	0	false	7	true
151114	21294966796875	359985498046875	0	false	0	false	9	true
151113	2116084375	322916748046875	0	false	1	true	53	true
151112	2238743359375	3696771240234370	0	false	0	false	10	true
151111	234214609375	3071104248046870	1	true	0	false	12	true
151109	20731953125	4030516357421870	0	false	0	false	4	true
151105	24648529296875	2204781494140620	1	true	0	false	12	true
151102	3680011328125	524234423828125	3	true	0	false	12	true
151101	364809296875	587788818359375	1	true	0	false	12	true
151100	3271899609375	2736516845703120	0	false	0	false	12	true
151099	32294681640625	3269642578125	0	false	0	false	8	true
151097	3603793359375	534396630859375	3	true	0	false	28	true
151096	3436189453125	52099697265625	0	false	11	true	0	false
151095	34439125	521920263671875	0	false	10	true	1	true
151094	3378303125	94634609375	0	false	1	true	11	true
151093	3442098828125	8543076171875	0	false	8	true	0	false
151091	3363907421875	41698076171875	0	false	0	false	27	true
151089	35172890625	887507421875	2	true	0	false	11	true
151085	3562393359375	7416189453125	1	true	0	false	3	true
151083	347472109375	444541796875	69	true	1	true	55	true
151078	344645703125	2273075927734370	0	false	0	false	20	true
151077	357558671875	2852314453125	0	false	2	true	21	true
151075	3664786328125	2582875244140620	0	false	6	true	9	true
151070	3885945703125	1017313671875	8	true	16	true	59	true
151069	391745078125	94952529296875	0	false	0	false	7	true
151067	229881484375	1542138427734370	0	false	0	false	7	true
151058	11174392578125	2857797607421870	28	true	1	true	9	true
151057	112249990234375	286234033203125	29	true	1	true	10	true
151055	11098841796875	2850511474609370	31	true	1	true	10	true
151053	112914833984375	3589731689453120	1	true	14	true	7	true
151051	132677265625	1.81731e+16	0	false	0	false	14	true
151048	454593515625	717996875	8	true	0	false	79	true
151047	44758078125	72146359375	0	false	11	true	2	true
151046	4615871875	722812734375	0	false	0	false	10	true
151045	4617361328125	733243671875	0	false	8	true	3	true
151042	495576796875	71503234375	0	false	22	true	0	false
151041	49677328125	7147134375	0	false	22	true	0	false
151039	44901859375	746309375	1	true	0	false	23	true
151038	439018125	706990625	0	false	0	false	17	true
151037	4434709765625	70008421875	1	true	0	false	10	true
151035	4445542578125	693371484375	0	false	0	false	14	true
151033	47727453125	71469609375	13	true	14	true	7	true
151025	48509546875	121669921875	0	false	0	false	18	true
151023	17927423828125	605773095703125	0	false	0	false	12	true
151016	3926180859375	242760986328125	1	true	0	false	16	true
151015	3862289453125	3696539794921870	0	false	0	false	15	true
151013	381565234375	1.54029e+16	0	false	0	false	9	true
151011	152601650390625	773879345703125	0	false	5	true	4	true
151010	47250890625	689889921875	0	false	1	true	22	true
151009	4771637109375	684786328125	0	false	4	true	0	false
151008	4830457421875	68532328125	0	false	0	false	12	true
151007	4897769140625	690943828125	0	false	0	false	17	true
151000	474534296875	659461181640625	11	true	1	true	0	false
150999	4858662109375	620854052734375	0	false	0	false	12	true
150997	45632734375	619104541015625	0	false	0	false	15	true
150993	48365888671875	789027421875	0	false	0	false	8	true
150990	45692.25	2582778076171870	0	false	23	true	0	false
150989	4654025390625	298811083984375	0	false	16	true	0	false
150987	4540148046875	428929150390625	5	true	0	false	0	false
150986	46536828125	1911630859375	27	true	0	false	0	false
150981	4381092578125	774136796875	0	false	28	true	0	false
150979	15921978515625	126344873046875	0	false	8	true	1	true
150977	1795085546875	3456086181640620	0	false	0	false	5	true
150975	4760056640625	3725892333984370	0	false	0	false	14	true
150974	76136318359375	5631232299804680	0	false	2	true	10	true
150973	729317138671875	3648263854980460	1	true	0	false	10	true
150969	4796971484375	7608215625	0	false	0	false	5	true
150968	4316480859375	244346435546875	0	false	0	false	13	true
150967	4266840625	6829462890625	0	false	5	true	0	false
150963	4937178125	7898253125	0	false	17	true	0	false
