# Supplementary material for: A Novel Liquid Biopsy Method Based on Specific Combinations of Vesicular Markers Allows Us to Discriminate Prostate Cancer from Hyperplasia
Source: Cells. 2024 Jul 31;13(15):1286. doi: 10.3390/cells13151286 (PMC11311686; doi:10.3390/cells13151286)
Supplement: Supplementary file 1 [file cells-13-01286-s001.zip › Dataset S1-Raw data CODI BiliGeCT Prostata/Raw data CODI BiliGeCT Prostata/140223_ErbB3_ALK_IIexp_PR20-19-3__counting_scatter.xlsx]

## Sheet: 140223_ErbB3_ALK_IIexp_PR20-19-
counting parameters
radius (nm)	300
bin width (nm)	20
locs in bin threshold	1
active channels
channel name	channel reference	min	max
Channel 0	ch0	1	10000000
Channel 1	ch1	1	10000000
Channel 2	ch2	1	10000000
clusters are positive for a channel if their counts fall within min (inclusive) and max (exclusive) for that channel
	population phenotypes	number of clusters
triple positive	Channel 0, Channel 1, Channel 2	394
double positive	Channel 0, Channel 1	29
double positive	Channel 0, Channel 2	965
double positive	Channel 1, Channel 2	140
single positive	Channel 0	109
single positive	Channel 1	14
single positive	Channel 2	475
	total positive clusters	2126
0 clusters were negative for every channel
all positive clusters are listed here
columns show counts and positivity for channels with thresholds switched on
to see the full data including negative clusters please export a csv from the counting histogram rather than the counting scatter plot
cluster id	centroid x (nm)	centroid y (nm)	count for Channel 0	positive for Channel 0	count for Channel 1	positive for Channel 1	count for Channel 2	positive for Channel 2
185301	719738720703125	694399375	29	true	3	true	109	true
185300	73420908203125	6950815625	28	true	3	true	110	true
185299	2386279296875	6244383203125	15	true	0	false	35	true
185298	239637734375	6234730859375	14	true	0	false	32	true
185292	23689921875	6214009375	6	true	0	false	8	true
185291	2130357421875	623521484375	2	true	16	true	8	true
185290	21601001953125	6203274609375	1	true	1	true	25	true
185289	2250796875	667572421875	2	true	8	true	34	true
185288	22502240234375	66613421875	2	true	6	true	36	true
185287	22432916015625	646747421875	2	true	0	false	12	true
185286	2255624609375	6533635546875	6	true	0	false	8	true
185284	22497154296875	658851015625	12	true	0	false	9	true
185280	21361833984375	6303480859375	0	false	2	true	23	true
185274	2223544921875	636656015625	7	true	1	true	0	false
185273	156536962890625	6303644140625	2	true	2	true	37	true
185272	15875162109375	631210859375	0	false	2	true	35	true
185271	30413349609375	55729234375	0	false	0	false	17	true
185270	3996508056640620	55605359375	1	true	0	false	20	true
185268	1577310546875	63803859375	9	true	0	false	2	true
185264	245882734375	62193828125	7	true	1	true	21	true
185261	16444845703125	4624149609375	7	true	1	true	34	true
185260	16412765625	462996875	10	true	1	true	30	true
185257	17647904296875	609994296875	3	true	0	false	24	true
185256	17372109375	61015359375	3	true	0	false	32	true
185253	17321052734375	652763984375	6	true	0	false	18	true
185252	17459265625	65399828125	7	true	0	false	20	true
185250	17804220703125	6035783203125	5	true	1	true	15	true
185249	1628830078125	6440705859375	2	true	0	false	16	true
185248	16491560546875	6495037890625	1	true	6	true	2	true
185246	17163798828125	6057664453125	0	false	0	false	10	true
185244	1785228515625	6529191796875	8	true	0	false	2	true
185242	1871909375	6524993359375	1	true	0	false	12	true
185241	166640703125	63333046875	12	true	0	false	9	true
185240	16921111328125	6372298828125	3	true	1	true	12	true
185237	324835009765625	5411769140625	5	true	0	false	8	true
185236	31963759765625	53456140625	4	true	0	false	12	true
185228	2176116796875	6772584375	20	true	7	true	48	true
185227	200276875	6284187109375	4	true	0	false	2	true
185226	2022508203125	6212869140625	11	true	0	false	5	true
185225	583363427734375	579854453125	2	true	1	true	12	true
185224	6018763671875	5766012890625	0	false	1	true	11	true
185222	18855505859375	6034028515625	12	true	0	false	24	true
185219	2710267578125	595763125	1	true	0	false	29	true
185218	2785468994140620	5987315234375	3	true	0	false	27	true
185217	109562255859375	6424404296875	23	true	0	false	14	true
185216	108912021484375	6422613671875	22	true	0	false	14	true
185215	151716806640625	6240351171875	4	true	0	false	10	true
185214	1419432421875	6267607421875	16	true	1	true	14	true
185212	2053738671875	690628984375	0	false	1	true	0	false
185211	1612401953125	47288703125	11	true	1	true	71	true
185210	160129267578125	473876171875	11	true	1	true	77	true
185209	2667862060546870	5709496875	10	true	1	true	14	true
185208	2648025390625	5768211328125	10	true	0	false	1	true
185207	420816650390625	5919638671875	1	true	0	false	15	true
185206	514418701171875	591854296875	3	true	1	true	9	true
185204	172987578125	645482265625	0	false	0	false	20	true
185203	1927982421875	6238168359375	5	true	1	true	13	true
185201	101177041015625	683455859375	1	true	0	false	6	true
185200	98820654296875	686934609375	2	true	0	false	14	true
185199	122480224609375	709793828125	5	true	0	false	3	true
185198	12265615234375	7139503125	0	false	0	false	13	true
185194	3091110107421870	5982016796875	13	true	0	false	1	true
185193	3165068603515620	6018758203125	5	true	2	true	41	true
185192	3377822021484370	603358515625	4	true	7	true	50	true
185190	1856547119140620	5697541796875	3	true	26	true	8	true
185189	122357412109375	70425375	0	false	3	true	18	true
185187	1753721875	6257240625	7	true	0	false	37	true
185186	174418046875	623679375	3	true	0	false	36	true
185182	126995166015625	56904921875	1	true	1	true	12	true
185181	119687568359375	66246265625	0	false	2	true	7	true
185180	1237559765625	658429453125	2	true	0	false	15	true
185179	9723611328125	73320859375	1	true	0	false	18	true
185178	9465818359375	730914296875	1	true	0	false	28	true
185176	11410490234375	7022903125	0	false	0	false	23	true
185175	144743486328125	57159546875	2	true	1	true	7	true
185174	14680251953125	5763923828125	7	true	0	false	3	true
185173	12870244140625	66473578125	3	true	11	true	4	true
185172	13317009765625	6646403125	4	true	0	false	12	true
185169	1767599609375	587306484375	1	true	0	false	14	true
185168	16691775390625	584874765625	16	true	0	false	3	true
185166	35840703125	6087933984375	0	false	0	false	7	true
185164	9977623046875	727547421875	0	false	0	false	45	true
185162	140318310546875	5638998046875	1	true	0	false	18	true
185158	132144482421875	656285859375	1	true	0	false	13	true
185157	1428232421875	657381328125	2	true	0	false	13	true
185156	146032333984375	6556453125	0	false	0	false	10	true
185155	160387119140625	576562890625	1	true	0	false	13	true
185154	17233181640625	5770065625	9	true	0	false	1	true
185152	11392021484375	675908515625	0	false	0	false	11	true
185151	111258779296875	66688296875	3	true	11	true	42	true
185148	1250048046875	670424921875	7	true	0	false	2	true
185147	107380888671875	745039375	2	true	0	false	76	true
185146	105079404296875	7401646875	0	false	5	true	9	true
185144	411066845703125	5638246484375	0	false	0	false	13	true
185141	148817451171875	590653203125	7	true	0	false	13	true
185138	182377109375	621774921875	3	true	0	false	18	true
185134	22451962890625	6748503125	1	true	7	true	40	true
185131	290061279296875	5221651953125	5	true	4	true	6	true
185130	3205362060546870	5174939453125	0	false	14	true	6	true
185128	564839599609375	5967466796875	5	true	0	false	10	true
185126	161970517578125	6184678125	2	true	0	false	8	true
185124	3211664794921870	5845512109375	1	true	0	false	17	true
185123	2813781982421870	5102671875	0	false	6	true	28	true
185122	275218212890625	505786015625	0	false	0	false	17	true
185121	89444990234375	7446571875	1	true	2	true	19	true
185120	94494306640625	74394234375	6	true	0	false	3	true
185117	1261390234375	51568015625	6	true	2	true	32	true
185116	124864951171875	51651109375	10	true	5	true	51	true
185115	14945421875	527636015625	3	true	11	true	19	true
185114	15593046875	53385359375	6	true	0	false	14	true
185113	1.61769e+16	6001211328125	0	false	0	false	15	true
185112	782203369140625	6040739453125	6	true	0	false	3	true
185108	125787783203125	51867828125	9	true	6	true	42	true
185107	315965234375	5021536328125	5	true	0	false	38	true
185104	11491361328125	725764609375	2	true	4	true	5	true
185100	158666025390625	5278240234375	3	true	0	false	22	true
185093	20717521484375	5738278125	2	true	0	false	13	true
185092	209556328125	5789055859375	3	true	0	false	23	true
185090	2034945703125	571633984375	0	false	0	false	12	true
185088	116027841796875	739690390625	1	true	1	true	7	true
185087	134678662109375	5874045703125	1	true	0	false	15	true
185086	130318955078125	5953069921875	1	true	3	true	17	true
185084	14735576171875	5376889453125	1	true	0	false	13	true
185082	1704172265625	538623671875	1	true	0	false	12	true
185079	9600603515625	674536015625	0	false	0	false	31	true
185076	129375791015625	674877109375	6	true	0	false	5	true
185075	154863623046875	666406953125	35	true	1	true	14	true
185074	154072978515625	655872109375	1	true	0	false	13	true
185073	120636630859375	6118079296875	2	true	0	false	40	true
185072	123086533203125	6146287109375	9	true	0	false	5	true
185070	21597939453125	585047890625	9	true	0	false	0	false
185064	157033291015625	568111875	2	true	0	false	10	true
185062	12650080078125	6085540625	5	true	1	true	15	true
185060	2081321875	592773125	0	false	0	false	20	true
185053	1289066015625	612164140625	2	true	0	false	19	true
185051	14656021484375	55036	1	true	0	false	9	true
185050	139900693359375	547437734375	11	true	1	true	5	true
185048	137968271484375	598751171875	1	true	0	false	14	true
185046	19844796875	57908125	1	true	0	false	10	true
185043	207524375	563076484375	2	true	0	false	13	true
185041	8617486328125	606389453125	14	true	3	true	53	true
185040	89744169921875	6118753515625	8	true	0	false	0	false
185034	154551533203125	4648918359375	4	true	3	true	14	true
185033	115365830078125	61997140625	2	true	0	false	29	true
185031	53395986328125	607276171875	1	true	0	false	7	true
185030	62618974609375	6041271875	4	true	0	false	10	true
185028	792585205078125	61710359375	0	false	0	false	15	true
185027	20615224609375	6508463671875	0	false	0	false	14	true
185026	2057037890625	6466826953125	2	true	0	false	21	true
185025	11322958984375	510966796875	3	true	3	true	95	true
185024	115390546875	5155397265625	3	true	0	false	13	true
185021	80831708984375	5945492578125	11	true	0	false	5	true
185020	73470517578125	5845618359375	4	true	0	false	3	true
185019	640889208984375	691161328125	0	false	10	true	9	true
185018	655022216796875	693319921875	0	false	8	true	9	true
185017	20286916015625	6403554296875	4	true	0	false	20	true
185008	152146416015625	471299140625	15	true	0	false	0	false
185007	155744619140625	43376984375	4	true	1	true	26	true
185006	15583189453125	4309344921875	7	true	0	false	38	true
185005	544067529296875	688701796875	0	false	0	false	6	true
185004	562695263671875	691335078125	0	false	0	false	11	true
185003	127816875	548732265625	5	true	0	false	0	false
185002	125867568359375	543869296875	0	false	0	false	24	true
184999	136021181640625	5123360546875	0	false	0	false	12	true
184994	15251294921875	4304894921875	3	true	5	true	13	true
184992	613510693359375	687240390625	0	false	0	false	17	true
184990	130008427734375	5055107421875	1	true	0	false	12	true
184989	88273955078125	59050109375	0	false	0	false	51	true
184988	92947060546875	58417984375	2	true	4	true	16	true
184986	767823388671875	6318278515625	0	false	0	false	9	true
184984	11807513671875	639392265625	1	true	0	false	11	true
184983	127654775390625	69414125	3	true	0	false	13	true
184982	1269842578125	685917421875	2	true	0	false	9	true
184980	13772302734375	61265625	8	true	0	false	2	true
184973	10555615234375	636614375	0	false	4	true	7	true
184970	134016025390625	494876953125	0	false	1	true	9	true
184968	105352490234375	663298984375	2	true	7	true	49	true
184964	216517890625	657649453125	12	true	0	false	2	true
184963	156684501953125	4864350390625	1	true	0	false	14	true
184962	150133525390625	48509859375	0	false	0	false	24	true
184961	127427392578125	5335759765625	0	false	0	false	9	true
184960	121528466796875	529809765625	10	true	0	false	1	true
184958	152765966796875	4355799609375	0	false	1	true	19	true
184953	15569439453125	4528694140625	5	true	0	false	23	true
184952	156564794921875	45541609375	0	false	0	false	24	true
184951	146646103515625	4522777734375	5	true	5	true	8	true
184950	15219890625	4436002734375	1	true	0	false	9	true
184947	89896689453125	63000	10	true	0	false	6	true
184943	609930810546875	52345796875	2	true	1	true	21	true
184942	668624072265625	52662734375	1	true	0	false	19	true
184939	19057810546875	58071765625	0	false	0	false	13	true
184932	92720595703125	667063359375	8	true	0	false	11	true
184929	1554844921875	4385162109375	0	false	0	false	21	true
184926	139026337890625	53164671875	0	false	1	true	10	true
184924	466954052734375	691103046875	0	false	0	false	10	true
184921	18156806640625	4672841796875	0	false	0	false	18	true
184920	1722446875	468463359375	1	true	0	false	13	true
184916	16254560546875	438386015625	0	false	0	false	14	true
184911	20630025390625	667612265625	6	true	0	false	21	true
184910	20006203125	66091453125	18	true	0	false	4	true
184909	7510791015625	682127578125	1	true	8	true	15	true
184908	8084580078125	678503671875	0	false	2	true	17	true
184905	502606787109375	5297393359375	1	true	0	false	19	true
184904	473814990234375	5273769921875	1	true	0	false	14	true
184902	612564453125	67748609375	1	true	0	false	10	true
184900	20104587890625	6004647265625	0	false	10	true	12	true
184894	698593994140625	5357487109375	1	true	0	false	15	true
184890	1005581640625	6489688671875	3	true	0	false	0	false
184885	621915771484375	5376305859375	1	true	0	false	9	true
184884	61368232421875	5339418359375	0	false	0	false	11	true
184881	1939284375	677588515625	2	true	0	false	10	true
184879	12138662109375	503192421875	9	true	0	false	78	true
184878	12296544921875	5078773828125	5	true	0	false	0	false
184870	635210595703125	5461662109375	2	true	0	false	6	true
184869	150306083984375	6458152734375	2	true	0	false	33	true
184867	463077099609375	684790390625	0	false	0	false	13	true
184866	425214013671875	6800134375	8	true	0	false	2	true
184863	533581982421875	5181873828125	3	true	0	false	17	true
184862	5253109375	5113054296875	0	false	23	true	10	true
184855	133822841796875	438149453125	3	true	0	false	18	true
184854	140293935546875	44358890625	7	true	0	false	21	true
184851	13292078125	44888171875	0	false	1	true	24	true
184850	129819404296875	4522827734375	0	false	0	false	16	true
184840	813846533203125	5355842578125	2	true	0	false	11	true
184836	101024619140625	5882255859375	2	true	1	true	27	true
184833	1797184375	5032580078125	0	false	0	false	22	true
184832	17988546875	496853671875	11	true	0	false	0	false
184829	1596153125	4229570703125	3	true	0	false	23	true
184828	16140080078125	4205987109375	2	true	0	false	24	true
184827	1915208984375	5040562890625	1	true	0	false	13	true
184826	187112265625	4989226953125	1	true	0	false	22	true
184824	100410869140625	518204609375	0	false	0	false	10	true
184823	17322150390625	486823046875	16	true	0	false	0	false
184822	1721924609375	490866796875	2	true	0	false	17	true
184820	18525822265625	4928270703125	2	true	0	false	29	true
184817	159563603515625	5156065625	0	false	0	false	10	true
184816	156138828125	5162381640625	0	false	0	false	21	true
184813	1697120703125	5084199609375	3	true	0	false	17	true
184807	159504140625	416748046875	10	true	1	true	44	true
184805	428138330078125	6273006640625	10	true	0	false	2	true
184804	3809727294921870	629951640625	15	true	0	false	0	false
184801	15638890625	4985644140625	0	false	0	false	37	true
184800	147127529296875	50108984375	0	false	0	false	8	true
184798	15493255859375	419215078125	0	false	0	false	20	true
184796	163599375	4274823046875	6	true	0	false	9	true
184795	10870046875	48256390625	1	true	0	false	33	true
184794	1178130078125	4825390234375	4	true	0	false	9	true
184790	162065869140625	40395.25	1	true	0	false	11	true
184789	56021025390625	6370058984375	0	false	0	false	14	true
184788	5368248046875	6400498046875	12	true	0	false	4	true
184786	103574267578125	4891205078125	2	true	0	false	8	true
184785	102828544921875	5430152734375	1	true	0	false	15	true
184784	10875173828125	542496171875	7	true	0	false	2	true
184783	1437222265625	4162054296875	8	true	0	false	5	true
184782	14981947265625	4137647265625	0	false	0	false	13	true
184780	111313603515625	5372391015625	1	true	0	false	10	true
184778	1398990234375	4189044921875	1	true	0	false	14	true
184777	534009228515625	647883671875	1	true	1	true	7	true
184775	1677384375	5520491015625	10	true	0	false	33	true
184774	167416328125	54554671875	2	true	1	true	28	true
184772	10324.5	5810409765625	0	false	0	false	7	true
184770	527653076171875	6526913671875	2	true	0	false	9	true
184765	121214443359375	4732265625	3	true	0	false	16	true
184764	13436216796875	47142828125	0	false	0	false	7	true
184762	13273677734375	4197612890625	8	true	0	false	14	true
184760	31464658203125	63301265625	0	false	0	false	8	true
184759	1719696875	3936469921875	104	true	1	true	56	true
184758	1740930859375	3946753515625	70	true	0	false	52	true
184755	1081640234375	494773359375	1	true	0	false	16	true
184754	114038525390625	4969918359375	0	false	0	false	13	true
184753	523947802734375	6237604296875	24	true	4	true	55	true
184752	539090771484375	61873546875	6	true	0	false	1	true
184751	396091943359375	6385741015625	1	true	0	false	24	true
184745	604188037109375	661517734375	2	true	0	false	54	true
184744	65354658203125	66326046875	2	true	1	true	16	true
184742	17585296875	3982486328125	1	true	0	false	10	true
184741	17169705078125	4015601171875	1	true	0	false	19	true
184736	544061865234375	6603940625	8	true	0	false	0	false
184734	98528984375	5504561328125	0	false	0	false	6	true
184731	454000048828125	744028125	0	false	0	false	6	true
184730	426591796875	747523046875	1	true	0	false	12	true
184727	100473671875	5332984375	7	true	0	false	41	true
184726	109069208984375	532612890625	0	false	0	false	18	true
184724	722867919921875	654593203125	1	true	0	false	15	true
184723	4092835693359370	708552265625	15	true	0	false	6	true
184722	395960546875	71316.75	22	true	0	false	7	true
184720	10568185546875	554658671875	3	true	0	false	9	true
184719	2684498046875	67511953125	6	true	0	false	10	true
184718	276177109375	673256953125	5	true	0	false	12	true
184715	18042322265625	66800515625	9	true	1	true	20	true
184714	183503359375	664831171875	0	false	4	true	6	true
184709	275178828125	686238203125	16	true	0	false	2	true
184708	28709248046875	678461640625	1	true	12	true	0	false
184706	411299072265625	702651171875	8	true	0	false	1	true
184705	28784099609375	69093203125	11	true	4	true	9	true
184704	2884983984375	689781015625	7	true	3	true	8	true
184703	487512939453125	7041921875	0	false	0	false	17	true
184701	17278830078125	4459751953125	0	false	0	false	10	true
184700	17151232421875	4326460546875	0	false	0	false	4	true
184699	3544314697265620	721415390625	0	false	0	false	15	true
184698	385226025390625	73130171875	5	true	0	false	10	true
184696	5813033203125	741826796875	1	true	0	false	5	true
184693	91196044921875	5446837890625	1	true	0	false	12	true
184692	90352734375	53957171875	1	true	0	false	12	true
184690	52169072265625	75415.25	2	true	0	false	15	true
184686	9968966796875	477225546875	0	false	0	false	15	true
184681	9421291015625	5303752734375	6	true	0	false	71	true
184679	263037548828125	71818.5	0	false	0	false	27	true
184678	2505120849609370	72270921875	10	true	0	false	0	false
184677	11642720703125	5663383203125	2	true	0	false	18	true
184676	10908083984375	5641826953125	5	true	0	false	10	true
184675	24800857421875	68958375	5	true	0	false	2	true
184674	2439019140625	68991734375	0	false	0	false	12	true
184669	24609884765625	67298078125	9	true	0	false	2	true
184668	254282265625	683703828125	3	true	0	false	11	true
184665	27034943359375	699530859375	0	false	0	false	12	true
184664	2749071875	69639734375	0	false	0	false	12	true
184661	643669873046875	709268671875	1	true	0	false	26	true
184660	528953857421875	707847109375	9	true	0	false	0	false
184658	111071953125	4716983203125	1	true	0	false	9	true
184654	929945703125	5553852734375	1	true	0	false	9	true
184652	456019580078125	72850.75	0	false	0	false	24	true
184647	8602689453125	46875375	0	false	0	false	8	true
184646	9246548828125	47496109375	6	true	1	true	3	true
184644	114323359375	5723661328125	0	false	0	false	11	true
184639	26041171875	695080703125	5	true	0	false	15	true
184638	2889321533203120	702148828125	1	true	0	false	13	true
184637	28461095703125	697169765625	2	true	0	false	12	true
184634	27845080078125	712173359375	7	true	0	false	3	true
184631	2194159765625	703889765625	6	true	0	false	0	false
184630	20795474609375	705438125	13	true	0	false	0	false
184626	117715087890625	55206140625	0	false	0	false	12	true
184622	23655921875	681762109375	2	true	4	true	0	false
184616	24198486328125	698706328125	1	true	0	false	16	true
184611	21239109375	72366578125	9	true	0	false	13	true
184610	21553392578125	715138671875	1	true	0	false	9	true
184609	22370353515625	720674140625	0	false	0	false	11	true
184606	1413411328125	47732234375	14	true	0	false	0	false
184600	19802447265625	70283109375	0	false	0	false	10	true
184598	19013015625	697701640625	8	true	0	false	1	true
184596	231529453125	706564765625	2	true	0	false	24	true
184592	96595205078125	5691593359375	7	true	0	false	14	true
184586	18973443359375	566054765625	0	false	0	false	10	true
184585	8547599609375	514323203125	7	true	0	false	19	true
184584	8531150390625	5092987109375	0	false	0	false	11	true
184583	854318359375	500088515625	2	true	0	false	9	true
184578	9877130859375	5037670703125	1	true	0	false	5	true
184576	9184076171875	657935546875	1	true	0	false	7	true
184575	74057998046875	5063366015625	0	false	7	true	9	true
184574	728941943359375	5138365625	3	true	0	false	9	true
184572	672981591796875	5127378515625	2	true	0	false	19	true
184571	1700099609375	678826015625	39	true	1	true	84	true
184570	165359296875	68171203125	0	false	0	false	10	true
184566	82922900390625	5760660546875	1	true	0	false	8	true
184564	80978154296875	5265324609375	1	true	0	false	13	true
184556	1551638671875	6854465625	10	true	1	true	5	true
184555	40271357421875	65678.5	0	false	0	false	22	true
184554	471186328125	661611015625	0	false	0	false	18	true
184553	17043482421875	6957078125	2	true	1	true	20	true
184552	168795390625	689268515625	3	true	0	false	7	true
184549	18007623046875	697710625	2	true	0	false	26	true
184548	17860529296875	695994375	4	true	0	false	26	true
184544	90007001953125	523634375	0	false	0	false	9	true
184542	2407311328125	65724296875	9	true	2	true	30	true
184536	117906376953125	4480499609375	12	true	0	false	4	true
184535	101599609375	398964921875	0	false	0	false	9	true
184534	9899537109375	4050440625	1	true	0	false	7	true
184533	11709505859375	4128085546875	1	true	11	true	1	true
184532	118446708984375	419757421875	0	false	10	true	3	true
184529	11817240234375	437842734375	3	true	0	false	15	true
184528	115491201171875	4361231640625	2	true	0	false	10	true
184526	105054541015625	41554859375	5	true	0	false	1	true
184524	11980634765625	4040925390625	2	true	5	true	12	true
184520	11222640625	4403245703125	0	false	0	false	4	true
184519	23019439453125	5794242578125	3	true	0	false	43	true
184518	2310198046875	5828204296875	15	true	0	false	48	true
184516	23205345703125	58464	13	true	0	false	36	true
184515	239476953125	58271984375	5	true	0	false	10	true
184514	24334005859375	58490484375	5	true	0	false	12	true
184511	22289015625	58340.75	3	true	0	false	6	true
184510	222341484375	5863848046875	9	true	0	false	0	false
184508	2442901953125	5942907421875	11	true	1	true	3	true
184507	2647709765625	612129453125	1	true	0	false	8	true
184506	25676638671875	601815625	2	true	0	false	15	true
184505	2743684765625	6148252734375	3	true	0	false	22	true
184504	2759073828125	6187641796875	3	true	2	true	10	true
184503	2774133984375	611175546875	1	true	0	false	14	true
184502	27495189453125	607933125	0	false	4	true	3	true
184497	27854607421875	63192609375	2	true	0	false	40	true
184496	2745128515625	635523671875	2	true	0	false	10	true
184495	13608107421875	397629765625	8	true	1	true	30	true
184490	9814732421875	4326944921875	0	false	0	false	5	true
184484	28208162109375	6173678125	6	true	11	true	6	true
184482	12323478515625	42659625	2	true	1	true	19	true
184481	23387380859375	5960521484375	5	true	0	false	10	true
184480	232859140625	593240859375	9	true	0	false	1	true
184476	27037375	604069296875	0	false	0	false	14	true
184475	25894490234375	589227421875	2	true	0	false	15	true
184469	25693412109375	62971609375	5	true	21	true	19	true
184463	26415423828125	6425474609375	5	true	1	true	9	true
184462	2661903515625	6529019140625	2	true	0	false	24	true
184460	23818892578125	605916484375	1	true	0	false	12	true
184458	252778046875	6519456640625	6	true	0	false	0	false
184456	9188046875	457861015625	7	true	0	false	6	true
184455	25520462890625	665881875	9	true	0	false	0	false
184447	7128166015625	7448228125	2	true	0	false	10	true
184446	732690625	737628671875	1	true	0	false	6	true
184443	2455678125	4662276953125	160	true	2	true	132	true
184442	24714234375	465418203125	134	true	2	true	118	true
184440	738307666015625	72869296875	2	true	0	false	20	true
184438	2443207421875	4655690625	123	true	0	false	110	true
184437	99061025390625	614871875	6	true	8	true	41	true
184436	101409296875	6146503515625	6	true	5	true	29	true
184434	67077275390625	760529296875	1	true	0	false	5	true
184430	97769287109375	613142734375	1	true	5	true	27	true
184426	125810302734375	6294783984375	1	true	0	false	13	true
184420	243411875	4667090625	102	true	1	true	84	true
184419	31676943359375	752884140625	12	true	0	false	1	true
184418	29907568359375	744666796875	0	false	0	false	7	true
184416	2227818603515620	755258671875	3	true	0	false	18	true
184415	106556650390625	59824671875	1	true	12	true	14	true
184414	112686357421875	5928622265625	1	true	0	false	3	true
184410	1.95472e+16	74407828125	1	true	0	false	11	true
184408	1.47787e+16	733878359375	1	true	0	false	11	true
184403	24738478515625	4665130078125	129	true	2	true	107	true
184401	18320201171875	4504687109375	1	true	0	false	12	true
184400	17952654296875	458698046875	0	false	0	false	9	true
184399	1907648828125	4307066015625	4	true	0	false	110	true
184393	24388072265625	5439621484375	0	false	0	false	8	true
184392	24594375	547863203125	0	false	4	true	11	true
184390	25122818359375	548783125	4	true	0	false	6	true
184389	312083515625	5850211328125	162	true	25	true	191	true
184388	31294373046875	5837254296875	197	true	23	true	204	true
184387	27057111328125	5411787890625	6	true	0	false	0	false
184386	27556478515625	545524296875	1	true	0	false	14	true
184385	23755029296875	536521875	1	true	0	false	25	true
184382	284713671875	550181953125	5	true	0	false	20	true
184381	22891244140625	538595390625	6	true	0	false	0	false
184380	22376517578125	544001484375	3	true	1	true	19	true
184379	25236546875	5332048046875	1	true	15	true	17	true
184378	2533941015625	529195546875	1	true	0	false	10	true
184376	27430126953125	551797734375	15	true	0	false	0	false
184375	19253283203125	5237295703125	0	false	0	false	30	true
184374	18704001953125	5121201171875	1	true	1	true	7	true
184371	1969733203125	54336484375	5	true	2	true	2	true
184370	1945808203125	5394710546875	0	false	0	false	12	true
184369	23869310546875	552183828125	0	false	0	false	17	true
184361	21162171875	4513309765625	1	true	0	false	34	true
184360	21040646484375	449197734375	2	true	0	false	41	true
184359	218696171875	55468265625	1	true	0	false	17	true
184358	22342087890625	557704140625	0	false	9	true	5	true
184357	20304580078125	5161284375	1	true	0	false	10	true
184356	1978596875	512032578125	6	true	1	true	7	true
184352	247892265625	5243441796875	4	true	0	false	8	true
184350	22954822265625	564824140625	2	true	0	false	15	true
184348	2393169921875	5167500390625	0	false	2	true	13	true
184344	27555669921875	536263359375	3	true	0	false	28	true
184340	24679099609375	467761328125	130	true	2	true	109	true
184338	25856333984375	5528108203125	0	false	0	false	9	true
184336	24481640625	467953671875	123	true	2	true	104	true
184335	17908912109375	5305626953125	1	true	0	false	17	true
184333	2074173828125	535315703125	0	false	0	false	6	true
184332	21485212890625	5199234765625	5	true	9	true	39	true
184330	286881875	55913390625	0	false	0	false	6	true
184327	2498296875	5654859765625	2	true	0	false	12	true
184325	200185009765625	64421203125	8	true	1	true	28	true
184324	1.93486e+16	6449701171875	8	true	1	true	21	true
184321	2050990966796870	6408527734375	2	true	0	false	33	true
184320	1933998291015620	641264609375	5	true	0	false	34	true
184319	1892231640625	5513241796875	2	true	0	false	12	true
184318	1829514453125	54539	0	false	0	false	12	true
184317	30295158203125	5626696484375	9	true	0	false	0	false
184316	29735017578125	56435953125	1	true	0	false	13	true
184314	29042701171875	54315609375	1	true	0	false	11	true
184311	732435009765625	5608255078125	10	true	2	true	76	true
184310	7717962890625	56298.5	11	true	3	true	42	true
184308	28385083984375	5316343359375	2	true	0	false	26	true
184302	2398857666015620	645560390625	10	true	0	false	1	true
184300	1.56814e+16	63887640625	0	false	0	false	6	true
184296	21812998046875	636974921875	11	true	0	false	3	true
184294	297592890625	5409052734375	1	true	0	false	23	true
184290	773006884765625	555950625	14	true	0	false	0	false
184289	237936279296875	6179335546875	3	true	0	false	8	true
184288	1762302001953120	6169296484375	3	true	0	false	14	true
184287	6564994140625	5585758984375	0	false	0	false	9	true
184284	26560423828125	719510546875	1	true	0	false	44	true
184282	1.50741e+16	6289881640625	7	true	0	false	1	true
184281	24097986328125	483046640625	1	true	1	true	13	true
184280	2378416796875	481266015625	12	true	1	true	3	true
184277	313255517578125	666466171875	10	true	0	false	15	true
184276	3530395263671870	6616690625	0	false	0	false	9	true
184275	29558431640625	521010859375	1	true	3	true	12	true
184274	29050529296875	5177692578125	8	true	0	false	2	true
184272	264539306640625	6647428125	8	true	0	false	0	false
184270	222110986328125	658747109375	0	false	0	false	11	true
184268	7806575317382810	6221055078125	5	true	0	false	2	true
184266	608986962890625	561105390625	1	true	0	false	22	true
184262	2483773046875	465285703125	96	true	0	false	56	true
184254	8503310546875	5592903515625	1	true	0	false	12	true
184253	21354001953125	4809855078125	0	false	0	false	7	true
184252	222615078125	4833552734375	3	true	0	false	36	true
184251	3150815625	504024296875	0	false	1	true	6	true
184250	3200359765625	5075437890625	8	true	0	false	13	true
184249	27506275390625	5078200390625	0	false	0	false	28	true
184248	2735793359375	5057473828125	0	false	0	false	32	true
184247	3186841015625	5120117578125	1	true	0	false	23	true
184242	31478111328125	495161015625	1	true	0	false	6	true
184241	2588721875	5124712890625	7	true	0	false	27	true
184240	258650078125	5148691796875	6	true	1	true	27	true
184239	26520294921875	5012228515625	1	true	0	false	23	true
184236	26215916015625	516330390625	1	true	0	false	17	true
184234	2419280859375	4679600390625	41	true	2	true	8	true
184233	22967291015625	5012267578125	0	false	1	true	16	true
184232	22476001953125	503691796875	8	true	0	false	0	false
184231	228262578125	423358203125	6	true	0	false	6	true
184230	2272822265625	42626.75	1	true	2	true	9	true
184229	21098703125	492324921875	6	true	0	false	52	true
184228	2123323046875	49705328125	2	true	0	false	16	true
184226	22497216796875	492827734375	1	true	0	false	25	true
184224	29708875	507926953125	7	true	0	false	15	true
184222	221983671875	4183917578125	4	true	1	true	13	true
184220	268677265625	5278545703125	5	true	1	true	18	true
184218	2289784375	482817109375	6	true	0	false	8	true
184214	23591322265625	466135390625	0	false	2	true	23	true
184212	281500546875	504359921875	2	true	0	false	14	true
184211	30011005859375	4920287109375	1	true	0	false	10	true
184210	293207109375	4932537890625	4	true	0	false	5	true
184209	249143984375	4767280078125	2	true	0	false	7	true
184203	35699109375	5343976171875	3	true	1	true	15	true
184202	3534970703125	5333680859375	11	true	0	false	3	true
184199	20664564453125	73108046875	19	true	0	false	11	true
184198	20040443359375	7289209375	5	true	0	false	9	true
184196	3606625390625	5261821484375	7	true	0	false	1	true
184195	2758396875	4955892578125	2	true	2	true	8	true
184194	27621908203125	484478359375	10	true	0	false	11	true
184190	19777.5	734620390625	13	true	1	true	2	true
184189	26833974609375	74754578125	19	true	3	true	46	true
184188	26975708984375	74693703125	15	true	3	true	36	true
184186	2289677734375	5114966015625	12	true	0	false	2	true
184185	327498984375	5187143359375	2	true	0	false	14	true
184184	332660625	515602734375	2	true	0	false	24	true
184182	22798779296875	4305535546875	0	false	0	false	11	true
184179	260359921875	4751540234375	1	true	0	false	17	true
184178	264414296875	4798880859375	0	false	0	false	10	true
184177	30973158203125	52347828125	1	true	0	false	11	true
184176	3196748828125	527892109375	1	true	0	false	35	true
184174	286862109375	4822659765625	2	true	0	false	12	true
184170	26592435546875	748382265625	1	true	2	true	25	true
184165	1470616796875	731367734375	16	true	1	true	3	true
184164	1505044921875	7318034375	4	true	1	true	0	false
184163	2732962109375	7435871875	8	true	0	false	31	true
184160	30579326171875	5061483203125	4	true	0	false	12	true
184158	141254599609375	732346875	1	true	6	true	0	false
184155	146127734375	720754609375	0	false	0	false	11	true
184154	1463751171875	71281375	0	false	0	false	8	true
184151	2783844921875	575390078125	4	true	0	false	38	true
184150	28275615234375	5722686328125	1	true	0	false	8	true
184148	190327890625	735777109375	1	true	0	false	10	true
184145	2485054296875	4146178125	8	true	0	false	18	true
184144	25398951171875	4187524609375	3	true	1	true	14	true
184143	247956171875	4500323828125	2	true	0	false	25	true
184142	2526353125	45788515625	0	false	0	false	11	true
184141	6757491455078120	497244375	1	true	0	false	11	true
184140	4379438781738280	5056335546875	10	true	0	false	0	false
184139	18478318359375	72715828125	1	true	0	false	11	true
184138	18149412109375	7297634375	8	true	0	false	3	true
184136	31125548828125	5346257421875	1	true	0	false	14	true
184135	23064267578125	4143608984375	9	true	1	true	15	true
184134	22926716796875	41484078125	9	true	1	true	14	true
184132	25415029296875	452216015625	0	false	0	false	4	true
184131	137534853515625	72277859375	0	false	0	false	13	true
184130	1326636328125	72264.25	1	true	0	false	6	true
184128	20083892578125	4723241015625	1	true	1	true	25	true
184127	2477767578125	4306771875	1	true	0	false	12	true
184126	2452857421875	42659015625	14	true	0	false	0	false
184122	250343515625	4418436328125	0	false	1	true	12	true
184121	26653767578125	388212890625	5	true	0	false	32	true
184120	26633873046875	393925234375	3	true	1	true	13	true
184118	15884490234375	721176796875	1	true	0	false	19	true
184113	6138472290039060	48908109375	1	true	9	true	17	true
184106	155296484375	4992884375	1	true	0	false	10	true
184104	28536673828125	5799408203125	13	true	0	false	0	false
184103	2814171875	59642921875	2	true	0	false	17	true
184102	28483419921875	59252359375	10	true	0	false	13	true
184101	2362084716796870	495289921875	1	true	0	false	5	true
184096	26035857421875	3971133203125	4	true	0	false	17	true
184094	17736833984375	71792703125	2	true	0	false	11	true
184093	29735701171875	57466109375	2	true	0	false	9	true
184089	2751780078125	752700546875	12	true	1	true	78	true
184088	2803387109375	75131421875	12	true	0	false	0	false
184080	29586681640625	583727109375	4	true	10	true	9	true
184078	24151025390625	4375588671875	0	false	0	false	19	true
184072	253311796875	49142890625	1	true	0	false	11	true
184071	19227052734375	3816289453125	0	false	0	false	14	true
184070	19034283203125	3845598046875	9	true	0	false	1	true
184064	29338724609375	761490546875	5	true	0	false	0	false
184060	19757474609375	3753681640625	7	true	0	false	0	false
184059	2847503515625	73094.5	2	true	0	false	17	true
184058	279451640625	739303515625	5	true	0	false	1	true
184057	307719921875	764905703125	10	true	0	false	0	false
184056	30599861328125	77050265625	0	false	5	true	4	true
184055	2034060546875	3775321484375	4	true	0	false	5	true
184051	336288046875	5289515234375	8	true	0	false	0	false
184049	312650625	586220390625	123	true	8	true	134	true
184046	21118302734375	4240008984375	0	false	0	false	9	true
184044	27201423828125	403701640625	1	true	0	false	8	true
184042	30054087890625	77259203125	0	false	0	false	8	true
184040	373719296875	510063828125	12	true	0	false	0	false
184039	21038751953125	4349565234375	9	true	0	false	94	true
184038	2016030859375	4377806640625	0	false	0	false	13	true
184035	19881697265625	3916174609375	3	true	0	false	14	true
184034	200893046875	39739234375	0	false	0	false	12	true
184033	24773373046875	3857584375	1	true	0	false	18	true
184032	243361875	3940258984375	0	false	5	true	16	true
184031	21985671875	447204765625	9	true	0	false	24	true
184027	3764390234375	4647861328125	118	true	2	true	134	true
184026	3755997265625	464092578125	112	true	2	true	181	true
184025	22695470703125	39490109375	6	true	0	false	4	true
184020	31098515625	5837687109375	149	true	24	true	177	true
184018	1.11545e+16	685448125	9	true	0	false	0	false
184015	20963359375	3674803125	6	true	1	true	3	true
184014	2080131640625	372913203125	6	true	0	false	6	true
184009	1897209375	400052578125	0	false	1	true	29	true
184008	18589505859375	398709296875	0	false	5	true	2	true
184000	17825146484375	42838125	0	false	0	false	10	true
183998	2154335546875	3749101953125	2	true	12	true	25	true
183995	3338780859375	3957817578125	5	true	0	false	102	true
183994	3356227734375	3963188671875	5	true	0	false	99	true
183992	374674140625	462203359375	94	true	2	true	188	true
183990	22692873046875	3789150390625	7	true	0	false	23	true
183985	145280830078125	701570703125	6	true	0	false	10	true
183984	14662966796875	695230546875	1	true	0	false	14	true
183976	31346642578125	581798046875	117	true	7	true	127	true
183971	31529458984375	5560410546875	1	true	1	true	26	true
183970	318901171875	5553359765625	5	true	0	false	1	true
183968	32024005859375	5509244140625	1	true	0	false	9	true
183966	3279271484375	548249140625	0	false	0	false	23	true
183965	2422881640625	3355036328125	0	false	14	true	23	true
183964	241310234375	3358076953125	0	false	12	true	24	true
183963	376766328125	46300125	97	true	2	true	153	true
183960	2221642578125	731340625	5	true	0	false	17	true
183959	245176796875	72144953125	1	true	0	false	8	true
183957	3516614453125	4151548828125	6	true	0	false	20	true
183956	3517710546875	4177820703125	7	true	0	false	25	true
183955	3825283203125	352998828125	0	false	0	false	26	true
183954	3876262890625	350040703125	2	true	0	false	13	true
183952	35606	41107296875	1	true	6	true	16	true
183947	31596798828125	4034681640625	13	true	0	false	0	false
183946	3185713671875	397054296875	7	true	5	true	1	true
183945	27907767578125	4620888671875	12	true	0	false	40	true
183944	28551529296875	4610666015625	2	true	0	false	9	true
183943	32168123046875	4240154296875	25	true	0	false	0	false
183942	31825701171875	422325078125	11	true	0	false	24	true
183939	32151552734375	41610453125	8	true	4	true	10	true
183938	3264375390625	4129584375	1	true	0	false	15	true
183936	23410431640625	335110234375	1	true	0	false	13	true
183933	385044765625	3305721484375	7	true	0	false	12	true
183932	3823180859375	3366474609375	0	false	0	false	11	true
183931	372292265625	397960546875	3	true	0	false	8	true
183930	38710015625	403295234375	1	true	0	false	11	true
183928	381041796875	321153203125	0	false	0	false	8	true
183926	39038171875	323555703125	0	false	0	false	12	true
183924	328046484375	4087768359375	2	true	0	false	9	true
183922	3350032421875	3942098828125	4	true	0	false	101	true
183921	31426326171875	4138521484375	1	true	7	true	16	true
183920	3133510546875	4145896875	1	true	7	true	15	true
183919	3389819140625	4263544921875	7	true	1	true	45	true
183916	22796873046875	3324380078125	0	false	0	false	21	true
183915	32704888671875	4007223828125	4	true	3	true	4	true
183912	33935921875	3875985546875	7	true	0	false	8	true
183910	3337371484375	4078201953125	0	false	0	false	15	true
183909	3737472265625	36472296875	1	true	0	false	8	true
183901	3558962890625	37151328125	7	true	14	true	46	true
183900	354019921875	3717356640625	6	true	14	true	45	true
183898	3336471484375	37881875	0	false	0	false	10	true
183897	25300962890625	31986078125	5	true	2	true	17	true
183896	25612408203125	31943419921875	24	true	0	false	6	true
183892	3463376953125	4055296875	0	false	0	false	13	true
183891	3638355859375	31548361328125	0	false	23	true	19	true
183890	364593515625	31470923828125	0	false	20	true	18	true
183889	36196046875	3806677734375	3	true	0	false	22	true
183888	373415546875	38263703125	0	false	0	false	8	true
183887	29405453125	44191359375	6	true	0	false	7	true
183886	28738703125	43331421875	1	true	0	false	32	true
183884	2855615234375	4450447265625	2	true	0	false	6	true
183882	227669140625	3448357421875	0	false	0	false	11	true
183881	2825031640625	45054890625	0	false	0	false	23	true
183880	28000279296875	4518256640625	0	false	0	false	31	true
183877	27703677734375	4561687890625	0	false	14	true	1	true
183875	3678151953125	405896796875	11	true	0	false	3	true
183870	2816955078125	4263567578125	0	false	0	false	16	true
183869	3447166796875	3629699609375	24	true	8	true	75	true
183868	3435114453125	36339453125	22	true	8	true	75	true
183866	24816900390625	3206356640625	1	true	0	false	22	true
183864	29397583984375	4212360546875	0	false	0	false	8	true
183860	24280501953125	31732951171875	11	true	0	false	47	true
183855	23997857421875	343364765625	2	true	1	true	12	true
183854	24262111328125	34439	4	true	1	true	7	true
183852	244760078125	3309060546875	1	true	0	false	13	true
183851	26796921875	4248946484375	3	true	0	false	8	true
183848	245154375	354812265625	3	true	0	false	20	true
183839	27794638671875	32464078125	1	true	0	false	12	true
183838	2817655078125	32209375	13	true	0	false	0	false
183837	32377158203125	3864698046875	14	true	1	true	18	true
183836	325538515625	3842454296875	15	true	1	true	10	true
183834	2742602734375	3192319921875	5	true	5	true	1	true
183832	32245029296875	38991671875	6	true	0	false	1	true
183828	3733076171875	46236671875	80	true	0	false	147	true
183824	31740099609375	3809909765625	2	true	0	false	12	true
183823	15379728515625	34985078125	0	false	0	false	13	true
183822	162326923828125	3492343359375	1	true	0	false	20	true
183820	28246408203125	31551638671875	5	true	0	false	0	false
183818	23103541015625	32069802734375	5	true	3	true	8	true
183815	3141234765625	368268359375	2	true	0	false	11	true
183814	325607734375	3738673828125	1	true	0	false	14	true
183812	2763519921875	330064609375	0	false	0	false	16	true
183805	17204923828125	339416171875	1	true	2	true	14	true
183804	17415568359375	33685359375	1	true	0	false	8	true
183801	1833757421875	352080234375	4	true	9	true	22	true
183800	182851484375	350327109375	5	true	9	true	23	true
183798	172334296875	3303730859375	1	true	11	true	4	true
183796	265007890625	3223486328125	1	true	0	false	13	true
183795	26613353515625	333446015625	3	true	0	false	8	true
183792	26681826171875	31170220703125	0	false	0	false	10	true
183788	19048353515625	357274140625	0	false	0	false	21	true
183784	28836380859375	3281176171875	2	true	0	false	22	true
183781	2890558984375	3404203515625	1	true	0	false	9	true
183780	29333314453125	344263046875	0	false	1	true	11	true
183778	1976868359375	3583180078125	18	true	1	true	0	false
183775	26138220703125	3721892578125	2	true	0	false	19	true
183774	2550755859375	3737174609375	5	true	0	false	10	true
183773	2622466796875	35802859375	0	false	0	false	16	true
183772	26227701171875	3508201953125	5	true	0	false	27	true
183771	152196435546875	338298828125	2	true	0	false	14	true
183768	268278046875	358378359375	0	false	0	false	16	true
183766	2712869140625	36618328125	2	true	0	false	10	true
183764	191894296875	3484211328125	0	false	0	false	10	true
183760	24365314453125	3688059765625	6	true	0	false	11	true
183759	21384091796875	3431278125	17	true	2	true	155	true
183758	21570826171875	336782265625	0	false	0	false	18	true
183754	20444681640625	344914140625	8	true	0	false	25	true
183751	31507220703125	3115325390625	2	true	0	false	16	true
183750	30405814453125	31512380859375	9	true	0	false	2	true
183748	141771572265625	680109453125	13	true	0	false	2	true
183744	26769755859375	49219640625	0	false	0	false	12	true
183741	30575666015625	65094390625	5	true	1	true	8	true
183740	3073391015625	657186171875	1	true	0	false	7	true
183738	3774428515625	465960390625	99	true	2	true	45	true
183733	1.27168e+16	669972109375	4	true	10	true	15	true
183732	1383296875	66848765625	0	false	11	true	15	true
183730	1.38568e+16	6729021875	20	true	0	false	6	true
183728	30673416015625	664329296875	2	true	0	false	12	true
183727	372198515625	4632483203125	81	true	0	false	93	true
183726	37164734375	461351640625	67	true	0	false	47	true
183725	3523431396484370	6707628125	36	true	0	false	0	false
183724	7391820068359370	66054078125	6	true	0	false	10	true
183717	165644296875	3866461328125	16	true	0	false	2	true
183716	160994638671875	387833671875	1	true	0	false	25	true
183714	1563812890625	388374609375	4	true	0	false	12	true
183713	32709966796875	5686447265625	5	true	2	true	19	true
183712	318310703125	5667749609375	8	true	5	true	10	true
183710	155672119140625	38178515625	4	true	0	false	12	true
183708	31611447265625	5808337890625	29	true	0	false	27	true
183704	1475690625	3762503515625	1	true	0	false	12	true
183703	14262955078125	3848246875	10	true	0	false	5	true
183701	1.51729e+16	704806328125	0	false	0	false	11	true
183700	9583187255859370	703440078125	1	true	0	false	19	true
183699	221203125	705243359375	0	false	0	false	19	true
183698	2474432373046870	711952265625	7	true	0	false	1	true
183697	3566787890625	5022965625	11	true	5	true	66	true
183696	3558751171875	5027599609375	10	true	5	true	66	true
183694	292879765625	67060421875	0	false	0	false	27	true
183693	151096953125	746641171875	2	true	0	false	13	true
183692	1657219140625	7593115625	6	true	0	false	5	true
183690	3179710546875	583927109375	7	true	0	false	15	true
183684	3100705859375	589884609375	2	true	0	false	17	true
183682	16075623046875	7704403125	2	true	0	false	17	true
183681	3157916796875	5983978125	1	true	0	false	10	true
183680	3238562890625	5949758984375	0	false	0	false	19	true
183678	283088671875	6483344140625	1	true	0	false	15	true
183676	337535859375	5774013671875	0	false	0	false	22	true
183674	3730724609375	46488203125	41	true	1	true	118	true
183672	3301965234375	602374453125	3	true	0	false	19	true
183670	341981484375	5687376953125	1	true	0	false	23	true
183669	337032734375	6054213671875	1	true	0	false	14	true
183668	3451310546875	60922	5	true	0	false	24	true
183667	20728759765625	772358828125	0	false	16	true	12	true
183666	20873525390625	77030046875	0	false	15	true	24	true
183655	2053283984375	75137609375	0	false	0	false	11	true
183654	1918482421875	7564771875	2	true	0	false	6	true
183648	30243095703125	4604221484375	10	true	0	false	32	true
183644	207976015625	7437715625	0	false	6	true	6	true
183636	3739225390625	4679462890625	15	true	0	false	13	true
183632	3704312109375	47263125	2	true	0	false	19	true
183629	33775796875	499738046875	1	true	0	false	14	true
183628	345345703125	4974938671875	13	true	0	false	0	false
183625	3719943359375	4377392578125	1	true	1	true	11	true
183624	364609140625	4350506640625	6	true	1	true	17	true
183623	3972615625	4480319921875	13	true	0	false	64	true
183622	3955905859375	44647703125	25	true	0	false	63	true
183621	3566671875	491408984375	0	false	0	false	13	true
183620	354276796875	4884075390625	1	true	0	false	12	true
183618	3583944140625	4402158203125	3	true	9	true	1	true
183617	393059765625	4477759765625	20	true	13	true	21	true
183615	367616640625	4945630859375	0	false	0	false	7	true
183614	3708993359375	4938503515625	1	true	0	false	13	true
183612	3616403125	4878394921875	9	true	0	false	8	true
183610	3517661328125	432124453125	0	false	15	true	5	true
183606	3504968359375	496649375	1	true	0	false	16	true
183602	4006864453125	442323203125	9	true	0	false	0	false
183601	3621362109375	44589265625	1	true	13	true	10	true
183600	35783359375	44846703125	8	true	0	false	20	true
183598	4075095703125	445269375	0	false	0	false	21	true
183595	3546582421875	4663030078125	1	true	1	true	34	true
183594	3559733984375	463125234375	12	true	1	true	22	true
183592	358186484375	4587918359375	3	true	10	true	20	true
183590	371212421875	4834067578125	9	true	0	false	1	true
183586	3700215234375	4451876953125	12	true	0	false	8	true
183584	3936101953125	4375367578125	3	true	1	true	15	true
183583	40854984375	4118173046875	7	true	13	true	2	true
183582	4078847265625	4208402734375	7	true	0	false	12	true
183576	40222109375	412374296875	4	true	2	true	6	true
183574	39846	4587945703125	0	false	0	false	12	true
183572	351739140625	457496484375	1	true	0	false	9	true
183571	4246548046875	4423661328125	2	true	0	false	12	true
183570	4300432421875	4345728125	4	true	0	false	10	true
183569	42423328125	45280953125	12	true	0	false	4	true
183568	419910625	452321640625	3	true	0	false	9	true
183565	414888671875	442227578125	1	true	0	false	11	true
183561	381583984375	429969140625	7	true	4	true	4	true
183560	3885833203125	4226485546875	1	true	1	true	6	true
183550	3518264453125	4792478125	0	false	0	false	10	true
183546	36826359375	4249152734375	0	false	0	false	31	true
183535	3318267578125	4846879296875	2	true	1	true	11	true
183534	324376484375	479393203125	0	false	0	false	20	true
183533	3287878125	46831578125	0	false	0	false	15	true
183532	3260022265625	465276015625	6	true	0	false	6	true
183530	3350065234375	4692015234375	5	true	0	false	30	true
183529	3117032421875	6241489453125	5	true	0	false	2	true
183528	3126887890625	635494921875	1	true	0	false	11	true
183523	30783373046875	6031546484375	6	true	1	true	15	true
183520	3321424609375	4617401953125	1	true	0	false	13	true
183519	314713125	4476942578125	2	true	0	false	6	true
183518	3227858203125	448611796875	0	false	2	true	8	true
183516	31015591796875	4371544921875	1	true	0	false	10	true
183508	255451171875	70867140625	0	false	0	false	8	true
183492	2539340234375	390840703125	0	false	0	false	6	true
183489	3553811328125	353455703125	1	true	0	false	16	true
183488	3685798828125	3529112109375	0	false	0	false	7	true
183480	344428984375	59054.5	4	true	0	false	11	true
183479	31888529296875	3258780859375	0	false	0	false	5	true
183478	3188521484375	33242390625	2	true	0	false	11	true
183476	31016228515625	33577.75	3	true	1	true	16	true
183475	30618462890625	32944390625	7	true	0	false	0	false
183467	1855001953125	79509.5	1	true	0	false	11	true
183466	17363767578125	78188375	3	true	0	false	12	true
183464	18224923828125	769950859375	0	false	0	false	3	true
183453	1763955078125	3691074609375	17	true	11	true	41	true
183452	1716123828125	3738328515625	0	false	0	false	24	true
183449	3151013671875	68472109375	1	true	0	false	12	true
183448	30967068359375	679795546875	1	true	0	false	15	true
183442	32456298828125	673178046875	2	true	0	false	10	true
183436	21182009765625	463501640625	1	true	0	false	19	true
183427	552409326171875	783868203125	0	false	0	false	15	true
183426	54241083984375	773208984375	1	true	0	false	16	true
183424	708702490234375	778430078125	0	false	0	false	12	true
183413	1796655859375	27397970703125	24	true	1	true	70	true
183412	17952513671875	27255755859375	25	true	1	true	65	true
183410	91121064453125	720876796875	0	false	0	false	16	true
183406	2888184326171870	68232296875	1	true	0	false	7	true
183404	120886484375	75681.5	0	false	0	false	7	true
183402	4239562890625	4171622265625	4	true	0	false	37	true
183401	19905671875	2537523828125	2	true	13	true	8	true
183400	1944183203125	25429626953125	1	true	13	true	1	true
183399	1964280078125	283159296875	4	true	9	true	25	true
183398	19069451171875	27922224609375	7	true	0	false	4	true
183394	19152017578125	26538814453125	12	true	0	false	0	false
183392	20958140625	25402.75	1	true	0	false	12	true
183390	19395162109375	27625201171875	0	false	0	false	11	true
183389	4469465234375	5397847265625	11	true	2	true	55	true
183388	4464018359375	5404487890625	11	true	1	true	58	true
183387	16965177734375	2932687109375	2	true	20	true	18	true
183386	17091986328125	29305216796875	2	true	19	true	17	true
183385	22903552734375	29222765625	1	true	0	false	1	true
183384	21017029296875	290893359375	2	true	0	false	10	true
183382	1867575390625	2718181640625	0	false	0	false	23	true
183381	183621171875	2633830859375	0	false	1	true	8	true
183380	17482740234375	26978328125	3	true	0	false	14	true
183378	18992376953125	24698130859375	1	true	0	false	12	true
183374	2012161328125	2672840234375	7	true	0	false	7	true
183373	1732185546875	28175490234375	2	true	0	false	15	true
183372	178479921875	2837463671875	1	true	2	true	12	true
183370	1975623828125	2898488671875	0	false	0	false	14	true
183369	16744294921875	320888828125	10	true	0	false	33	true
183368	16856515625	3141655078125	4	true	0	false	18	true
183364	21530587890625	2613177734375	2	true	0	false	21	true
183362	22670849609375	25567908203125	1	true	0	false	34	true
183360	16582439453125	2925223046875	14	true	1	true	2	true
183358	177040859375	29204365234375	5	true	3	true	10	true
183356	23115396484375	284509921875	0	false	0	false	11	true
183353	18237716796875	23674611328125	9	true	11	true	125	true
183352	180112109375	2365635546875	0	false	15	true	95	true
183346	16099908203125	30879154296875	4	true	0	false	13	true
183344	1765875390625	252219765625	7	true	1	true	23	true
183342	16545734375	30070083984375	0	false	0	false	20	true
183338	136867373046875	761289921875	3	true	0	false	4	true
183336	165867890625	28277828125	0	false	0	false	21	true
183335	3661343359375	30586548828125	6	true	0	false	36	true
183334	3692888671875	309471640625	0	false	4	true	9	true
183332	91153955078125	69479765625	2	true	0	false	5	true
183331	3580298046875	30034458984375	0	false	0	false	9	true
183325	1979906640625	2375944140625	1	true	0	false	13	true
183324	1954237109375	23552919921875	5	true	0	false	23	true
183323	147512548828125	29364708984375	8	true	0	false	77	true
183322	141656455078125	28946064453125	10	true	0	false	3	true
183320	15016513671875	28022185546875	0	false	0	false	27	true
183316	144082392578125	27151884765625	1	true	0	false	29	true
183315	1415534765625	2809751953125	1	true	5	true	11	true
183314	137324375	28331337890625	1	true	0	false	25	true
183309	4018900390625	482624375	3	true	5	true	9	true
183308	4002505859375	4828467578125	3	true	6	true	7	true
183305	1884565234375	3030428125	1	true	0	false	2	true
183304	20640560546875	30514765625	0	false	0	false	6	true
183303	1493508984375	24712080078125	1	true	5	true	28	true
183302	148505673828125	2482332421875	1	true	6	true	32	true
183300	39714390625	4768488671875	9	true	0	false	2	true
183294	39376921875	475868046875	2	true	0	false	10	true
183293	20264328125	31346765625	12	true	0	false	0	false
183292	19775818359375	3161932421875	0	false	0	false	10	true
183290	18771169921875	2899423046875	1	true	0	false	19	true
183287	40572515625	487172421875	4	true	0	false	21	true
183286	4051342578125	483113125	3	true	0	false	18	true
183285	213208828125	32294244140625	2	true	0	false	7	true
183284	19886376953125	3281566015625	4	true	0	false	28	true
183283	413591953125	52300015625	2	true	0	false	12	true
183282	4082310546875	5196912890625	3	true	0	false	17	true
183278	23406.75	24636880859375	0	false	6	true	2	true
183277	421451015625	5348759375	2	true	1	true	11	true
183276	4227459765625	5389823828125	2	true	0	false	11	true
183275	40770640625	4942222265625	22	true	1	true	35	true
183274	404284765625	4938984375	7	true	1	true	9	true
183273	15387111328125	25476287109375	1	true	0	false	35	true
183272	158666533203125	25795904296875	0	false	0	false	14	true
183270	419245234375	5306376171875	8	true	0	false	3	true
183262	20969291015625	24324681640625	3	true	0	false	13	true
183260	1482517578125	25656796875	2	true	0	false	6	true
183256	4483846484375	53213.5	0	false	8	true	8	true
183254	4143530859375	5001600390625	3	true	0	false	10	true
183252	1604599609375	26913296875	5	true	2	true	21	true
183250	4154413671875	4911503515625	1	true	0	false	15	true
183248	22579806640625	270831953125	2	true	2	true	26	true
183246	437443671875	526984296875	11	true	1	true	21	true
183244	135485361328125	25020380859375	0	false	0	false	13	true
183242	433627890625	5345611328125	3	true	0	false	11	true
183237	3960596875	535899453125	1	true	0	false	8	true
183236	39037609375	5408006640625	6	true	0	false	0	false
183234	167750703125	7325696875	2	true	3	true	4	true
183233	29026849609375	3943797265625	4	true	0	false	16	true
183232	28947509765625	3995790625	10	true	0	false	0	false
183229	61703671875	27625580078125	2	true	0	false	19	true
183228	61549833984375	27919552734375	6	true	0	false	17	true
183227	382359921875	5240308984375	1	true	0	false	17	true
183226	3815463671875	527994140625	5	true	2	true	21	true
183221	608188671875	4310521875	2	true	9	true	33	true
183220	618653173828125	4307993359375	2	true	12	true	33	true
183218	44849.25	518401796875	19	true	1	true	64	true
183215	760758837890625	27448890625	8	true	0	false	15	true
183214	75665244140625	27620513671875	9	true	0	false	13	true
183212	167756640625	26314109375	0	false	0	false	7	true
183211	70144609375	27329185546875	2	true	0	false	18	true
183209	1.91897e+16	405993671875	2	true	0	false	31	true
183208	1.9996e+16	416395625	11	true	0	false	36	true
183206	608029052734375	27051609375	6	true	0	false	2	true
183205	9264275390625	322170078125	3	true	0	false	74	true
183204	9088095703125	3205573046875	3	true	0	false	74	true
183203	4713539123535150	42298375	8	true	0	false	7	true
183202	1.53886e+16	423689921875	1	true	10	true	13	true
183200	6321208984375	4334891796875	0	false	1	true	27	true
183199	18180318359375	31471314453125	11	true	0	false	37	true
183193	286878125	4094480859375	0	false	0	false	14	true
183190	38793328125	513582578125	12	true	0	false	1	true
183189	592362255859375	304938203125	0	false	0	false	15	true
183188	580333642578125	30206345703125	0	false	0	false	11	true
183186	812521337890625	281846640625	0	false	0	false	14	true
183184	545291552734375	29935712890625	4	true	1	true	6	true
183182	7008861328125	43451140625	0	false	0	false	12	true
183181	22687728515625	2383380859375	2	true	0	false	8	true
183180	2221991015625	24151537109375	2	true	0	false	11	true
183176	5133572265625	29327291015625	3	true	0	false	11	true
183175	9316244140625	328206171875	1	true	0	false	22	true
183174	9093185546875	328813828125	1	true	0	false	23	true
183172	1302350341796870	4357365625	0	false	0	false	8	true
183170	8652833984375	28660564453125	9	true	0	false	3	true
183167	9019146484375	355051171875	1	true	0	false	15	true
183166	940351953125	3451437890625	6	true	0	false	4	true
183164	741266357421875	268751328125	0	false	0	false	16	true
183163	580930615234375	29013294921875	3	true	0	false	20	true
183159	123311923828125	3756855078125	0	false	0	false	10	true
183158	127042744140625	3757648046875	0	false	0	false	12	true
183157	25954400390625	24476841796875	2	true	2	true	55	true
183156	25657548828125	24619732421875	0	false	8	true	10	true
183155	771783642578125	3633698828125	0	false	0	false	10	true
183154	804513037109375	358495625	0	false	0	false	13	true
183153	4537334765625	59104	9	true	0	false	0	false
183152	448992734375	5925084765625	3	true	0	false	12	true
183150	665195703125	2881035546875	0	false	0	false	16	true
183148	85247236328125	3511197265625	0	false	0	false	11	true
183146	25006779296875	254135078125	0	false	0	false	43	true
183144	4537821484375	5969826171875	9	true	0	false	0	false
183141	8196044921875	338535546875	4	true	0	false	13	true
183140	93062109375	3341663671875	0	false	0	false	10	true
183138	21939564453125	2291500390625	1	true	0	false	12	true
183136	103691943359375	3253758984375	10	true	0	false	41	true
183134	251578046875	24199744140625	1	true	0	false	11	true
183132	23398990234375	23181283203125	2	true	0	false	11	true
183130	64463349609375	26430513671875	0	false	0	false	10	true
183128	109817900390625	329128203125	5	true	0	false	15	true
183124	117487724609375	3623307421875	8	true	0	false	4	true
183123	746399267578125	32473455078125	1	true	0	false	10	true
183122	68656513671875	32383275390625	3	true	1	true	14	true
183121	7236537109375	4245262890625	6	true	0	false	10	true
183120	71869921875	4265307421875	6	true	0	false	10	true
183116	98976142578125	3556904296875	3	true	0	false	16	true
183114	2796836328125	3868677734375	0	false	0	false	8	true
183112	25380345703125	23172166015625	11	true	0	false	7	true
183110	82030732421875	2890476953125	0	false	0	false	25	true
183108	651196484375	32120904296875	1	true	0	false	10	true
183101	105612109375	371813046875	1	true	7	true	3	true
183100	109906005859375	3724996484375	20	true	2	true	62	true
183099	2984530078125	40414140625	2	true	0	false	21	true
183098	30370525390625	3947435546875	2	true	0	false	21	true
183096	57065068359375	315792421875	0	false	0	false	14	true
183094	1114152734375	378353203125	4	true	13	true	11	true
183093	115784140625	2734615625	2	true	0	false	28	true
183092	118978759765625	27667634765625	1	true	0	false	12	true
183091	434285234375	56125296875	0	false	0	false	10	true
183090	4341126171875	565453125	5	true	0	false	28	true
183087	783373876953125	3115487890625	1	true	0	false	12	true
183086	75568525390625	31816958984375	1	true	0	false	19	true
183080	82750927734375	42064.75	16	true	0	false	0	false
183075	3414636474609370	3317055859375	2	true	3	true	32	true
183074	3247473876953120	3296454296875	1	true	3	true	28	true
183070	158628486328125	242579609375	2	true	0	false	20	true
183069	470083447265625	328737890625	5	true	0	false	13	true
183068	4280640625	3315511328125	3	true	0	false	28	true
183067	56634228515625	451437890625	0	false	0	false	6	true
183066	501999951171875	4359633984375	3	true	0	false	9	true
183064	1332127734375	27553990234375	3	true	0	false	14	true
183063	1753475341796870	24792501953125	2	true	3	true	10	true
183062	1.56106e+16	25551958984375	2	true	0	false	12	true
183061	44745921875	577073828125	17	true	0	false	5	true
183059	30600486328125	355588125	71	true	3	true	97	true
183058	30535751953125	3549013671875	77	true	3	true	100	true
183057	4581375	26281755859375	2	true	0	false	12	true
183056	50924248046875	26247318359375	6	true	1	true	0	false
183055	49676455078125	3236394140625	5	true	1	true	24	true
183053	3659784912109370	24775580078125	5	true	0	false	16	true
183052	37069482421875	251307265625	4	true	0	false	20	true
183050	1095187109375	3664719921875	6	true	0	false	0	false
183047	3707115478515620	4503316796875	1	true	0	false	20	true
183046	3908824951171870	4368262890625	0	false	0	false	11	true
183042	1085396875	3523309765625	4	true	0	false	8	true
183040	130458076171875	3846619140625	45	true	1	true	16	true
183038	41363095703125	324338359375	0	false	0	false	5	true
183036	4127333984375	25800251953125	1	true	0	false	14	true
183034	73867822265625	41239515625	4	true	0	false	7	true
183030	4219185546875	562967578125	12	true	0	false	0	false
183027	367665380859375	3040485546875	8	true	1	true	45	true
183026	412278173828125	31115564453125	0	false	0	false	15	true
183025	28245244140625	25645759765625	1	true	0	false	24	true
183022	4453191796875	5620240234375	1	true	0	false	4	true
183020	42782080078125	31902068359375	0	false	0	false	19	true
183018	399362646484375	24180587890625	7	true	0	false	4	true
183013	8751115234375	3763565625	5	true	1	true	44	true
183012	8825154296875	377749453125	4	true	1	true	45	true
183011	1.88181e+16	3872858203125	3	true	0	false	21	true
183010	8818319091796870	3864305859375	7	true	11	true	7	true
183006	3410802490234370	26123572265625	3	true	0	false	80	true
183004	457733359375	5384673046875	7	true	0	false	0	false
183003	58476865234375	331051640625	1	true	0	false	22	true
183002	615799365234375	32533111328125	8	true	0	false	0	false
183001	1.33677e+16	23369431640625	4	true	0	false	7	true
183000	2475936767578120	24013884765625	9	true	0	false	7	true
182996	124102060546875	3612838671875	1	true	0	false	10	true
182990	2786989990234370	431836640625	13	true	0	false	0	false
182986	481166845703125	30517.5	6	true	1	true	25	true
182982	879507421875	37299765625	1	true	0	false	8	true
182980	3932494921875	4985673828125	3	true	0	false	31	true
182978	111187080078125	26842302734375	0	false	0	false	8	true
182970	5509015625	25627826171875	3	true	0	false	23	true
182968	82124892578125	3764144140625	1	true	0	false	10	true
182965	526022119140625	358640546875	0	false	0	false	27	true
182964	57453857421875	3662996875	4	true	0	false	17	true
182963	1901067138671870	350684921875	5	true	0	false	20	true
182962	1634681884765620	3544365625	12	true	0	false	1	true
182961	2151860595703120	329137265625	0	false	0	false	5	true
182960	1805527099609370	32701572265625	1	true	0	false	16	true
182959	2119874755859370	334832734375	0	false	0	false	24	true
182957	1.33558e+16	363471640625	0	false	0	false	17	true
182952	2994568359375	4427921484375	0	false	0	false	9	true
182950	866620703125	3890442578125	10	true	0	false	7	true
182947	565717529296875	4071130078125	1	true	0	false	32	true
182946	546242822265625	405137265625	3	true	0	false	32	true
182945	741019775390625	444064296875	0	false	0	false	9	true
182943	615969140625	41084359375	4	true	0	false	39	true
182942	59502451171875	4143287890625	2	true	0	false	12	true
182940	8407818359375	3108318359375	1	true	0	false	15	true
182939	2823490234375	349130078125	2	true	7	true	20	true
182936	48566669921875	3623556640625	11	true	0	false	0	false
182935	651758251953125	3758266796875	5	true	0	false	4	true
182934	70305947265625	3791466796875	1	true	0	false	15	true
182929	10064587890625	3832987890625	3	true	0	false	3	true
182927	26644951171875	3588973046875	10	true	5	true	21	true
182926	2785515380859370	3555730078125	2	true	0	false	10	true
182924	43377099609375	419361015625	0	false	1	true	12	true
182920	3061351171875	3545901171875	76	true	3	true	99	true
182919	54495732421875	502793671875	2	true	1	true	23	true
182918	618475634765625	500387890625	1	true	1	true	14	true
182917	655113623046875	3870980859375	1	true	0	false	22	true
182916	59216259765625	3851522265625	5	true	2	true	28	true
182914	2595965087890620	3630551953125	0	false	0	false	9	true
182913	84405595703125	4437811328125	4	true	0	false	0	false
182912	80733583984375	455345078125	1	true	0	false	8	true
182911	493480126953125	4821046875	2	true	0	false	40	true
182910	480810400390625	480518984375	2	true	0	false	39	true
182908	6927469482421870	32585576171875	1	true	0	false	10	true
182905	6989380859375	33863109375	1	true	0	false	16	true
182904	655931982421875	340047578125	2	true	0	false	12	true
182900	55723525390625	3913184375	5	true	0	false	8	true
182896	913430859375	304098671875	1	true	0	false	5	true
182895	593060205078125	3447965234375	0	false	0	false	11	true
182894	64482431640625	3463819921875	2	true	5	true	5	true
182893	470181591796875	3986472265625	0	false	0	false	16	true
182889	76439404296875	485344375	7	true	1	true	14	true
182888	8020712890625	48598	1	true	3	true	10	true
182886	79068125	30074267578125	0	false	0	false	15	true
182884	5802111328125	494078203125	11	true	0	false	4	true
182881	4126625	3978115625	3	true	1	true	14	true
182880	42752275390625	391064375	4	true	0	false	7	true
182878	10308369140625	3395522265625	0	false	0	false	9	true
182877	69266884765625	393500078125	0	false	10	true	11	true
182876	701585400390625	39331390625	1	true	9	true	12	true
182870	55111318359375	4834101171875	0	false	0	false	10	true
182866	607100927734375	37526984375	0	false	12	true	0	false
182864	65971259765625	4893915625	0	false	0	false	9	true
182862	58630947265625	4793937890625	0	false	0	false	16	true
182860	786127294921875	3983314453125	3	true	0	false	35	true
182858	728943505859375	3912816796875	2	true	2	true	19	true
182857	667702001953125	479544921875	1	true	0	false	10	true
182856	638130615234375	475187890625	0	false	0	false	17	true
182840	30695255859375	3568557421875	56	true	2	true	84	true
182836	3055338671875	3541724609375	67	true	3	true	90	true
182835	35263837890625	4815400390625	1	true	0	false	23	true
182830	3810517822265620	3658708203125	0	false	0	false	12	true
182829	132606103515625	2636559765625	5	true	0	false	9	true
182828	142867919921875	273321171875	9	true	0	false	2	true
182824	150443251953125	764166796875	1	true	5	true	6	true
182823	212436279296875	4663733984375	0	false	0	false	22	true
182822	2411017333984370	4746547265625	0	false	0	false	15	true
182821	438109375	48043	1	true	0	false	9	true
182820	1.38517e+16	4801380078125	9	true	0	false	8	true
182818	1.36798e+16	4528044140625	4	true	5	true	4	true
182810	30459361328125	3539641796875	60	true	2	true	74	true
182806	31758466796875	4624722265625	1	true	0	false	17	true
182804	509921630859375	4640115625	1	true	0	false	16	true
182802	4044105712890620	3479436328125	8	true	0	false	0	false
182799	9382140625	762335625	0	false	1	true	22	true
182798	9114421875	76120765625	0	false	1	true	19	true
182795	2237195068359370	3012670703125	1	true	0	false	29	true
182794	2582720947265620	3065891015625	18	true	0	false	3	true
182792	90880126953125	771738828125	2	true	0	false	22	true
182790	2786355224609370	29207990234375	0	false	0	false	11	true
182789	7214051513671870	3038521875	12	true	0	false	4	true
182788	1.44664e+16	30920609375	4	true	4	true	14	true
182786	3506742431640620	27903486328125	1	true	0	false	8	true
182781	6693142700195310	31871505859375	2	true	0	false	24	true
182780	1.32381e+16	31870705078125	10	true	1	true	13	true
182772	307584609375	35504984375	63	true	1	true	94	true
182770	66025693359375	456019140625	2	true	0	false	12	true
182767	2979973046875	3499729296875	15	true	0	false	56	true
182764	3013127734375	3718108203125	4	true	0	false	9	true
182761	33228640625	35676875	15	true	0	false	2	true
182760	33364015625	3523103515625	0	false	0	false	10	true
182758	4130279296875	769350078125	0	false	0	false	12	true
182756	3236044140625	3483544921875	2	true	0	false	8	true
182755	3461569921875	3421026953125	0	false	6	true	0	false
182754	348983671875	33999625	4	true	5	true	4	true
182752	3527388671875	3363242578125	7	true	0	false	2	true
182751	3412449609375	340150078125	0	false	8	true	11	true
182750	3399661328125	34421671875	15	true	5	true	0	false
182746	342319765625	329166171875	1	true	0	false	16	true
182742	329969609375	336120546875	1	true	4	true	8	true
182741	3185208203125	3557010546875	3	true	1	true	39	true
182737	151110146484375	21430900390625	2	true	7	true	72	true
182736	1496334375	21453896484375	2	true	6	true	70	true
182733	37055921875	3352665625	13	true	0	false	58	true
182732	368275390625	334515234375	18	true	0	false	45	true
182731	2238316015625	77407390625	6	true	0	false	3	true
182730	2328947265625	767642578125	8	true	0	false	0	false
182729	18003404296875	146165390625	1	true	0	false	58	true
182728	180967578125	149652138671875	5	true	0	false	14	true
182727	14228708984375	16845736328125	1	true	0	false	13	true
182726	13406345703125	16626578125	0	false	0	false	21	true
182725	16251521484375	16823111328125	2	true	0	false	9	true
182724	1699562109375	1671833984375	0	false	0	false	9	true
182722	140772275390625	17327.75	0	false	1	true	20	true
182721	24507189453125	75758375	11	true	0	false	23	true
182719	148775390625	228035078125	1	true	0	false	13	true
182718	143068828125	23702537109375	0	false	0	false	15	true
182716	13046431640625	17118623046875	1	true	0	false	19	true
182713	1846216015625	196394453125	0	false	0	false	8	true
182712	185096171875	20334763671875	0	false	0	false	15	true
182711	178760703125	17648142578125	0	false	0	false	15	true
182710	17735359375	1750084765625	0	false	0	false	16	true
182708	17983849609375	16980048828125	1	true	0	false	15	true
182707	16316498046875	20334603515625	0	false	0	false	10	true
182706	16443794921875	19948435546875	12	true	0	false	5	true
182705	153194130859375	2065900390625	11	true	0	false	46	true
182702	1575696875	22165755859375	0	false	0	false	8	true
182698	143142734375	18061798828125	1	true	8	true	0	false
182696	167778984375	203958046875	0	false	0	false	10	true
182694	190313125	179866796875	9	true	0	false	0	false
182693	1651984375	2087515234375	1	true	0	false	30	true
182688	153299541015625	1736565625	4	true	0	false	11	true
182686	17131681640625	19869931640625	7	true	0	false	9	true
182684	2189444921875	754585546875	9	true	0	false	0	false
182681	1052714453125	245511171875	0	false	0	false	11	true
182680	10320908203125	239641640625	4	true	0	false	10	true
182678	19961306640625	17258154296875	0	false	0	false	11	true
182677	126794365234375	3400726171875	0	false	11	true	15	true
182676	137133857421875	3235128125	0	false	0	false	14	true
182675	26164537109375	7671359375	0	false	1	true	9	true
182674	265712890625	77197.75	9	true	0	false	42	true
182671	11360287109375	2572196875	0	false	3	true	6	true
182670	105187626953125	25128888671875	0	false	3	true	9	true
182667	1267933203125	235303359375	0	false	0	false	7	true
182666	130072626953125	22545775390625	1	true	0	false	20	true
182665	2566787890625	780946953125	3	true	0	false	35	true
182662	17790498046875	137296669921875	1	true	0	false	7	true
182661	11640283203125	24649193359375	0	false	11	true	1	true
182651	127567265625	29685583984375	23	true	1	true	14	true
182650	119949658203125	30090763671875	0	false	5	true	7	true
182646	99932421875	2606312109375	0	false	18	true	0	false
182644	11088025390625	23740646484375	0	false	0	false	24	true
182643	13900578125	31009626953125	2	true	0	false	27	true
182640	24028478515625	744677421875	6	true	0	false	23	true
182634	14451498046875	3250009765625	0	false	0	false	9	true
182629	1104416015625	28505951171875	1	true	0	false	15	true
182628	106073046875	28725072265625	8	true	0	false	0	false
182627	17148830078125	2216971875	0	false	0	false	24	true
182626	17303396484375	22282126953125	0	false	0	false	20	true
182625	121081025390625	156187548828125	1	true	11	true	15	true
182624	123290966796875	156803203125	0	false	11	true	15	true
182621	657950537109375	214895546875	1	true	0	false	7	true
182620	673170947265625	2093013671875	11	true	0	false	1	true
182618	105794423828125	2957413671875	0	false	1	true	6	true
182616	74180068359375	21806228515625	0	false	0	false	7	true
182613	12578466796875	162736669921875	1	true	0	false	7	true
182611	674995654296875	23352666015625	3	true	8	true	0	false
182610	690948046875	232618515625	5	true	9	true	0	false
182609	758164697265625	23506498046875	1	true	0	false	29	true
182608	760317333984375	237044921875	1	true	0	false	27	true
182607	8888474609375	23384748046875	6	true	0	false	27	true
182606	9125654296875	2419544140625	1	true	0	false	11	true
182605	83863203125	2282351171875	1	true	0	false	32	true
182604	8365212890625	2262372265625	1	true	0	false	28	true
182602	10478146484375	31500361328125	0	false	7	true	2	true
182600	718440283203125	23584630859375	0	false	0	false	13	true
182599	561040625	21094974609375	0	false	5	true	10	true
182598	49790087890625	2100398828125	2	true	0	false	13	true
182592	81124111328125	2392769921875	1	true	0	false	34	true
182590	600033935546875	23066009765625	1	true	0	false	12	true
182588	42445146484375	21178978515625	0	false	0	false	19	true
182584	3716412109375	2132256640625	0	false	0	false	7	true
182582	11809994140625	150831201171875	1	true	0	false	10	true
182579	315545751953125	2162257421875	0	false	0	false	12	true
182578	3321235107421870	22259921875	0	false	7	true	16	true
182576	470908154296875	21995365234375	0	false	7	true	5	true
182575	8548396484375	21003408203125	0	false	0	false	10	true
182574	87689677734375	21604744140625	0	false	0	false	9	true
182573	4174443359375	22166064453125	4	true	1	true	50	true
182567	121753544921875	185613671875	38	true	11	true	33	true
182566	123312041015625	187635703125	22	true	9	true	31	true
182565	119222666015625	2108865234375	16	true	3	true	9	true
182564	12051560546875	21066359375	14	true	2	true	9	true
182563	6278353515625	178536640625	53	true	1	true	35	true
182562	717767822265625	17629291015625	0	false	0	false	22	true
182561	18568603515625	21965677734375	4	true	0	false	9	true
182559	130409345703125	87467607421875	2	true	0	false	5	true
182558	126639375	9253634765625	1	true	0	false	12	true
182555	117694462890625	18562908203125	1	true	0	false	35	true
182553	1061003515625	133003671875	6	true	0	false	10	true
182552	1062128125	142956123046875	2	true	0	false	14	true
182550	42465791015625	19801169921875	0	false	0	false	11	true
182549	114019580078125	18945751953125	11	true	1	true	37	true
182546	114286025390625	2104900390625	9	true	0	false	1	true
182544	11729560546875	2183367578125	0	false	0	false	18	true
182543	67951005859375	20057501953125	16	true	0	false	0	false
182537	98706513671875	1791919140625	0	false	0	false	16	true
182536	104866328125	1853467578125	2	true	0	false	13	true
182535	9173732421875	18187759765625	1	true	0	false	10	true
182534	94684658203125	18190109375	6	true	0	false	3	true
182533	15244794921875	1008631640625	0	false	0	false	10	true
182532	15784103515625	100784697265625	2	true	0	false	11	true
182529	97318935546875	18794755859375	0	false	5	true	9	true
182528	103004755859375	19208197265625	3	true	0	false	14	true
182524	108189677734375	212178046875	0	false	0	false	12	true
182523	9051998901367180	29185125	0	false	0	false	14	true
182522	9099354858398430	286925390625	0	false	0	false	9	true
182520	115037919921875	20322802734375	0	false	0	false	12	true
182518	120836484375	1778436328125	3	true	0	false	19	true
182517	12405615234375	2058216796875	0	false	0	false	11	true
182516	128644130859375	2098112890625	0	false	0	false	29	true
182514	161860546875	11104921875	4	true	0	false	4	true
182512	129214736328125	2052006640625	0	false	0	false	4	true
182505	17415869140625	795040087890625	0	false	0	false	30	true
182504	1643738671875	82915234375	4	true	0	false	17	true
182503	102819892578125	16841685546875	0	false	7	true	49	true
182497	406729375	5673759375	0	false	0	false	5	true
182496	4037806640625	5762293359375	16	true	1	true	0	false
182493	2890618896484370	151563935546875	21	true	0	false	0	false
182492	263154833984375	1517821875	19	true	0	false	0	false
182490	1056165625	2179528515625	2	true	0	false	17	true
182489	140975234375	120466640625	0	false	0	false	14	true
182488	14388685546875	10943724609375	1	true	0	false	8	true
182487	190690546875	160176748046875	5	true	0	false	64	true
182486	19466900390625	1597719140625	0	false	0	false	11	true
182482	19243130859375	15670544921875	0	false	0	false	15	true
182480	758026123046875	1606750390625	3	true	3	true	24	true
182478	39403109375	5657629296875	4	true	9	true	14	true
182477	16917189453125	12490482421875	0	false	0	false	9	true
182476	17504765625	12335423828125	17	true	0	false	1	true
182474	7569935546875	20564869140625	0	false	0	false	17	true
182472	19737783203125	152878125	0	false	0	false	11	true
182470	85595537109375	1988033984375	0	false	0	false	11	true
182468	3334431640625	150615546875	9	true	0	false	0	false
182466	116571982421875	85819072265625	0	false	0	false	7	true
182461	117866064453125	104204921875	1	true	0	false	17	true
182460	12901521484375	10853916015625	0	false	0	false	5	true
182458	133056650390625	133828544921875	1	true	0	false	6	true
182449	2020267578125	16735357421875	2	true	0	false	23	true
182448	2227441162109370	17409470703125	1	true	0	false	7	true
182446	13261498046875	21732265625	8	true	0	false	4	true
182445	1598029296875	134327998046875	1	true	11	true	1	true
182442	1142116455078120	163813798828125	8	true	9	true	33	true
182441	3751403125	6077623828125	11	true	0	false	41	true
182440	3727805859375	609996484375	13	true	2	true	41	true
182433	1.99694e+16	20131314453125	7	true	0	false	1	true
182432	1568918212890620	1932998828125	6	true	0	false	9	true
182431	3901105859375	5982671484375	1	true	0	false	26	true
182430	388306171875	6006623046875	0	false	0	false	29	true
182429	4276099609375	4717837109375	7	true	0	false	23	true
182428	421831953125	46599765625	6	true	0	false	0	false
182426	4313319921875	4760854296875	4	true	0	false	10	true
182422	3719029296875	5967618359375	1	true	7	true	4	true
182420	38952421875	5841758203125	13	true	0	false	5	true
182419	507661376953125	16694474609375	4	true	0	false	11	true
182418	42217470703125	158057470703125	0	false	6	true	10	true
182416	3832582421875	5735151171875	1	true	3	true	21	true
182414	84858115234375	1586509765625	0	false	0	false	9	true
182413	3030769287109370	18222056640625	0	false	1	true	21	true
182412	3802908935546870	18284720703125	0	false	0	false	12	true
182409	1.01871e+16	2102999609375	1	true	0	false	6	true
182402	3643716552734370	1680264453125	0	false	0	false	10	true
182401	158189658203125	62036591796875	0	false	4	true	24	true
182400	16365466796875	56225146484375	0	false	13	true	1	true
182398	1.25328e+16	1788721484375	2	true	0	false	12	true
182395	6813334350585930	19059943359375	0	false	11	true	4	true
182390	4.3737e+16	145956435546875	0	false	0	false	11	true
182383	408941953125	612777421875	1	true	0	false	16	true
182382	4135330859375	6143637109375	0	false	0	false	10	true
182378	150239833984375	147782724609375	0	false	0	false	9	true
182377	3521000390625	639898359375	21	true	1	true	49	true
182376	3570996484375	6364403125	0	false	0	false	11	true
182371	3804276953125	63151609375	0	false	0	false	18	true
182370	377862734375	6338706640625	1	true	1	true	37	true
182368	3735108203125	6300636328125	1	true	0	false	17	true
182367	340061484375	6521496875	3	true	0	false	11	true
182366	352932109375	6533890625	11	true	0	false	0	false
182364	3670690234375	650977890625	8	true	0	false	1	true
182362	3648058984375	6232071875	4	true	0	false	6	true
182360	10185427734375	1580167578125	0	false	0	false	25	true
182350	4156267578125	6219320703125	3	true	13	true	16	true
182349	3553321484375	73645359375	2	true	0	false	9	true
182348	35012671875	738008125	0	false	4	true	11	true
182346	3444013671875	741816484375	2	true	0	false	10	true
182345	135188330078125	3531216796875	0	false	12	true	11	true
182344	137727822265625	3557955859375	0	false	0	false	21	true
182342	406075546875	5954898046875	0	false	0	false	11	true
182341	3354163671875	7429753125	1	true	0	false	14	true
182336	148147197265625	35752578125	4	true	0	false	13	true
182335	3203962890625	766626015625	16	true	0	false	0	false
182334	332072734375	763825703125	4	true	0	false	14	true
182332	34275984375	754806171875	1	true	0	false	11	true
182327	32508142578125	73689921875	0	false	0	false	9	true
182326	3341637890625	736723359375	0	false	0	false	13	true
182324	32936.75	732392109375	6	true	0	false	0	false
182323	1721549609375	422711640625	1	true	0	false	15	true
182320	320579765625	73271203125	2	true	2	true	34	true
182317	4315356640625	6009892578125	4	true	0	false	36	true
182316	431824921875	5990858984375	4	true	0	false	37	true
182315	3361415625	78900625	0	false	5	true	2	true
182314	3363552734375	79314515625	1	true	1	true	21	true
182312	347168671875	7892384375	1	true	12	true	0	false
182311	43199359375	6151965625	9	true	0	false	9	true
182310	437393125	6121503125	15	true	2	true	112	true
182308	332744296875	78020265625	9	true	0	false	0	false
182306	428657109375	621868359375	1	true	0	false	11	true
182303	30819470703125	72955265625	0	false	0	false	9	true
182302	2971518359375	74553609375	8	true	0	false	4	true
182300	4025626171875	6290531640625	17	true	0	false	6	true
182298	4289298828125	60388703125	13	true	0	false	5	true
182296	4251811328125	59953765625	4	true	0	false	36	true
182291	4318387890625	5887948828125	18	true	0	false	2	true
182289	32730884765625	622122109375	1	true	0	false	14	true
182288	341007265625	6281478515625	11	true	0	false	1	true
182271	4597373828125	4610419140625	0	false	0	false	17	true
182270	462498984375	45906390625	1	true	0	false	15	true
182269	4536106640625	4589053515625	2	true	0	false	25	true
182267	4407847265625	45547828125	1	true	0	false	38	true
182266	440189453125	45066234375	2	true	0	false	9	true
182265	47272171875	44046046875	4	true	1	true	20	true
182264	46983203125	436758984375	1	true	0	false	25	true
182262	4760023828125	4340369921875	1	true	0	false	18	true
182260	446217578125	452766875	9	true	0	false	0	false
182258	4777386328125	4423148046875	0	false	4	true	3	true
182255	4733547265625	448210234375	10	true	1	true	43	true
182253	21950130859375	6053390625	1	true	0	false	44	true
182250	1459800048828120	5365705078125	0	false	7	true	3	true
182247	468991015625	4660937890625	5	true	5	true	2	true
182246	4612461328125	4809534765625	3	true	0	false	7	true
182239	3990026953125	657607734375	11	true	1	true	4	true
182238	3858013671875	66054578125	4	true	1	true	13	true
182237	37737109375	648352578125	12	true	0	false	24	true
182234	3700755078125	5533539453125	2	true	0	false	0	false
182232	40835203125	67087109375	0	false	0	false	12	true
182229	123116181640625	11555357421875	14	true	0	false	2	true
182228	12400138671875	11870474609375	0	false	0	false	17	true
182226	11710072265625	116486630859375	5	true	0	false	14	true
182223	3438898828125	3017826953125	10	true	0	false	40	true
182222	34447203125	30441765625	7	true	0	false	26	true
182219	3347609765625	31300794921875	7	true	1	true	33	true
182218	3356509765625	31034453125	4	true	1	true	35	true
182211	1131174609375	7951365625	1	true	0	false	7	true
182210	111007177734375	791354921875	1	true	0	false	5	true
182208	124402333984375	79212375	47	true	1	true	20	true
182207	117435185546875	78363046875	0	false	4	true	8	true
182195	4624384765625	56555296875	9	true	0	false	0	false
182194	4709134765625	565601015625	5	true	0	false	14	true
182190	4702790625	498566796875	0	false	0	false	26	true
182189	43798390625	4206153515625	0	false	0	false	5	true
182179	3573091015625	773348125	1	true	0	false	32	true
182178	345220625	77110203125	0	false	0	false	7	true
182169	3542717578125	5820713671875	21	true	1	true	130	true
182168	3651110546875	5761569140625	12	true	0	false	1	true
182166	4732183203125	5266927734375	1	true	5	true	6	true
182157	23774185546875	19447486328125	6	true	0	false	15	true
182156	24066396484375	1948378125	11	true	0	false	7	true
182149	22371828125	20967283203125	5	true	0	false	10	true
182144	2054471875	209023828125	2	true	0	false	38	true
182142	2501630859375	198874296875	0	false	0	false	11	true
182140	492418671875	44508546875	20	true	0	false	0	false
182139	3846965625	29172083984375	0	false	6	true	8	true
182138	3831996484375	29838	3	true	0	false	42	true
182136	38520796875	28518033203125	1	true	0	false	57	true
182135	3941208203125	29141423828125	0	false	0	false	9	true
182133	3848641015625	265848984375	0	false	0	false	15	true
182132	3940998046875	2756251171875	8	true	0	false	1	true
182131	41141265625	2882070703125	5	true	1	true	39	true
182130	412673671875	2944719921875	0	false	0	false	19	true
182127	30371185546875	1885512890625	2	true	0	false	54	true
182126	30426732421875	19055955078125	2	true	0	false	55	true
182124	146033408203125	784443359375	1	true	0	false	11	true
182123	4155587890625	30838529296875	0	false	0	false	16	true
182122	414349375	3047946875	4	true	1	true	20	true
182121	3800578515625	27771474609375	1	true	0	false	8	true
182120	3698031640625	28690310546875	0	false	0	false	18	true
182119	40233390625	311472421875	0	false	0	false	16	true
182118	397654453125	30459685546875	13	true	0	false	0	false
182116	40329484375	295875859375	0	false	0	false	17	true
182110	3591883203125	28456359375	8	true	0	false	0	false
182107	3298143359375	16774373046875	1	true	0	false	15	true
182106	328258515625	17098548828125	0	false	0	false	13	true
182105	4212222265625	2438839453125	0	false	16	true	49	true
182104	4205094921875	24823759765625	3	true	0	false	47	true
182102	3346011328125	16941080078125	0	false	0	false	10	true
182100	4512755078125	50200953125	0	false	0	false	8	true
182098	23489078125	22095484375	1	true	0	false	10	true
182097	4294546875	23808419921875	0	false	0	false	27	true
182096	4307513671875	24483046875	0	false	0	false	9	true
182095	30643.5	19710646484375	2	true	0	false	45	true
182094	3113130078125	19924703125	0	false	5	true	9	true
182092	36419	275823046875	0	false	0	false	18	true
182089	27005873046875	16753890625	16	true	10	true	30	true
182088	26848001953125	1678096875	16	true	12	true	27	true
182087	3142975390625	18253234375	13	true	0	false	10	true
182086	315462109375	18310640625	13	true	0	false	11	true
182085	42361.5	2707065234375	9	true	0	false	41	true
182084	4227778515625	26882806640625	11	true	0	false	34	true
182079	4188584765625	22716310546875	1	true	0	false	20	true
182078	4165235546875	2196821875	0	false	0	false	8	true
182077	421510546875	29731998046875	0	false	0	false	37	true
182076	421518671875	2994441015625	0	false	0	false	37	true
182072	31068779296875	1837222265625	7	true	0	false	10	true
182068	3064351171875	1804071875	2	true	0	false	24	true
182067	319824140625	18375796875	0	false	5	true	0	false
182066	32035638671875	18934625	0	false	4	true	16	true
182064	422248984375	26140984375	7	true	0	false	0	false
182063	4166830859375	25715787109375	1	true	0	false	16	true
182062	4161919140625	26279759765625	2	true	0	false	11	true
182060	4360584765625	25496771484375	1	true	10	true	0	false
182059	3173292578125	157837939453125	1	true	10	true	57	true
182058	32122685546875	151655810546875	2	true	0	false	17	true
182053	41283640625	18996498046875	7	true	0	false	5	true
182052	406895546875	20304921875	0	false	8	true	8	true
182050	3246679296875	19547171875	0	false	0	false	27	true
182047	4408064453125	2388815234375	1	true	0	false	9	true
182046	445210078125	24222625	7	true	0	false	0	false
182045	427295859375	17629142578125	7	true	0	false	3	true
182044	419910390625	18356833984375	14	true	0	false	0	false
182043	4431571875	232774609375	2	true	0	false	19	true
182042	4467858984375	2346500390625	0	false	0	false	9	true
182040	320840625	20780046875	0	false	0	false	13	true
182035	4531287890625	2792901953125	1	true	8	true	7	true
182034	4562685546875	27649421875	13	true	0	false	20	true
182031	272110703125	240132109375	5	true	1	true	2	true
182030	268424609375	2432253125	0	false	5	true	8	true
182028	3343446875	20317107421875	0	false	7	true	4	true
182026	314826484375	1687642578125	2	true	0	false	14	true
182023	3684377734375	24611888671875	26	true	1	true	94	true
182022	368941171875	24233796875	11	true	0	false	21	true
182021	27977982421875	2494942578125	17	true	1	true	86	true
182020	2839874609375	24652498046875	0	false	4	true	15	true
182017	2722098046875	2203359765625	1	true	0	false	35	true
182016	27598697265625	23226900390625	3	true	0	false	14	true
182014	2650813671875	16559482421875	1	true	0	false	24	true
182009	2953601953125	157803427734375	1	true	0	false	17	true
182008	3075112890625	15804626953125	1	true	0	false	14	true
182005	491588203125	2356661328125	1	true	6	true	9	true
182004	480355078125	23511212890625	0	false	4	true	22	true
182003	463022890625	23406447265625	10	true	0	false	18	true
182002	4820289453125	25236029296875	12	true	0	false	0	false
182001	4188048828125	161340458984375	1	true	9	true	1	true
181998	27362298828125	25042873046875	0	false	0	false	17	true
181997	4765153515625	22634513671875	6	true	0	false	1	true
181992	3111418359375	143937841796875	0	false	0	false	11	true
181990	27029529296875	17356666015625	2	true	0	false	15	true
181985	44981625	22187857421875	6	true	4	true	14	true
181984	4509223046875	2213573046875	7	true	5	true	12	true
181983	45736078125	20567138671875	0	false	8	true	5	true
181982	4647615234375	20990005859375	4	true	5	true	3	true
181978	3719432421875	2522406640625	7	true	0	false	4	true
181976	471389921875	25145546875	8	true	0	false	0	false
181974	28664302734375	2599292578125	1	true	0	false	11	true
181971	4775726953125	21659666015625	2	true	0	false	11	true
181969	4374833203125	3292641015625	14	true	1	true	17	true
181968	4424776953125	331046484375	4	true	0	false	15	true
181966	3647404296875	24132919921875	10	true	0	false	3	true
181965	4671223828125	30255107421875	45	true	1	true	34	true
181964	46340078125	297985625	7	true	0	false	8	true
181963	4902973828125	276862421875	5	true	1	true	37	true
181962	4865333203125	27663921875	3	true	14	true	9	true
181960	4562240625	29254142578125	7	true	0	false	2	true
181959	2700108984375	2821333984375	29	true	3	true	131	true
181958	27992310546875	2936365625	2	true	0	false	25	true
181957	253821171875	150383046875	0	false	0	false	26	true
181956	2503986328125	1480809765625	0	false	0	false	13	true
181955	442222109375	295874453125	1	true	42	true	16	true
181954	44340546875	29538759765625	1	true	40	true	15	true
181953	457260234375	2180098828125	7	true	0	false	36	true
181948	437912421875	32197056640625	4	true	0	false	8	true
181946	25481630859375	156224970703125	1	true	0	false	14	true
181945	4741608203125	294479921875	2	true	14	true	13	true
181944	472932109375	294890390625	2	true	14	true	13	true
181940	2625784375	2865031640625	3	true	0	false	23	true
181939	2754960546875	30122669921875	1	true	13	true	19	true
181938	27418669921875	301413125	0	false	10	true	13	true
181936	26974775390625	16294767578125	1	true	0	false	15	true
181935	4581331640625	28628265625	1	true	0	false	42	true
181931	4884713671875	269429140625	1	true	0	false	16	true
181930	4920847265625	26599322265625	1	true	2	true	21	true
181927	4727269921875	28061103515625	0	false	0	false	19	true
181926	4766535546875	28482302734375	1	true	0	false	28	true
181925	4384343359375	2728904296875	2	true	0	false	53	true
181924	4395574609375	28111923828125	0	false	0	false	10	true
181922	26384546875	171321953125	0	false	0	false	14	true
181921	48528234375	31580064453125	6	true	1	true	0	false
181920	4824883984375	313059296875	0	false	0	false	14	true
181916	4105465234375	1673964453125	17	true	0	false	7	true
181914	27558798828125	16160130859375	0	false	0	false	14	true
181913	35511125	2363540234375	7	true	0	false	8	true
181912	35793921875	23073865234375	1	true	0	false	6	true
181910	48462046875	28547080078125	0	false	0	false	12	true
181909	4806816796875	29670599609375	3	true	0	false	47	true
181908	48610140625	29345455078125	0	false	7	true	2	true
181904	4943233203125	21960626953125	2	true	0	false	13	true
181903	459823125	256246796875	1	true	1	true	12	true
181902	4685936328125	26113919921875	12	true	0	false	5	true
181898	28047826171875	17012830078125	1	true	0	false	8	true
181892	474288203125	30718076171875	0	false	9	true	15	true
181888	43476796875	3396477734375	0	false	0	false	30	true
181883	3099869921875	2542437109375	0	false	5	true	9	true
181882	30635201171875	2556460546875	18	true	0	false	1	true
181880	30966470703125	25738794921875	9	true	4	true	1	true
181876	3618181640625	25407955078125	12	true	0	false	1	true
181875	3506569140625	20038814453125	2	true	0	false	9	true
181874	34753296875	2093989453125	3	true	7	true	8	true
181872	4513705078125	265279296875	12	true	0	false	25	true
181871	322464296875	25405716796875	18	true	6	true	34	true
181870	3293562890625	257076953125	0	false	1	true	31	true
181868	279276953125	27711634765625	0	false	5	true	11	true
181862	29715751953125	238977109375	1	true	0	false	17	true
181854	26391869140625	23418416015625	0	false	0	false	11	true
181853	467098984375	31374359375	0	false	0	false	10	true
181852	4640853515625	3163261328125	0	false	0	false	19	true
181851	452387734375	31361630859375	2	true	0	false	12	true
181850	4467053125	30167474609375	4	true	0	false	20	true
181848	3336166796875	26349068359375	0	false	0	false	11	true
181846	26107548828125	2694855078125	0	false	0	false	11	true
181840	3582889453125	20950703125	2	true	0	false	15	true
181837	4734573046875	41467328125	1	true	0	false	7	true
181836	4699009765625	4164075390625	2	true	0	false	12	true
181830	2982399609375	2561215234375	7	true	0	false	6	true
181828	349984453125	22138234375	1	true	0	false	21	true
181819	3987298046875	2022507421875	0	false	0	false	18	true
181818	395380234375	206253671875	0	false	0	false	10	true
181817	372817734375	20586974609375	0	false	0	false	12	true
181816	371825703125	20933673828125	12	true	0	false	1	true
181814	390849453125	197333203125	9	true	0	false	0	false
181813	397313671875	21589380859375	8	true	1	true	31	true
181812	4005519140625	21173103515625	4	true	0	false	6	true
181810	32819875	141494267578125	0	false	0	false	16	true
181809	372658828125	19477763671875	1	true	0	false	25	true
181806	383951171875	2121065234375	0	false	0	false	23	true
181805	281756953125	26892560546875	0	false	0	false	11	true
181804	272888359375	26888568359375	0	false	0	false	14	true
181792	3313980078125	27494232421875	1	true	0	false	61	true
181790	2745882421875	25623169921875	2	true	4	true	0	false
181788	3313368359375	2110709765625	1	true	0	false	11	true
181786	3776235546875	181207578125	0	false	0	false	8	true
181785	45520109375	42650.75	20	true	10	true	59	true
181784	4540076171875	42672046875	2	true	9	true	39	true
181782	2955043359375	22730828125	0	false	0	false	14	true
181779	4453861328125	358849921875	6	true	0	false	61	true
181778	44412140625	362588359375	8	true	3	true	7	true
181777	4588709765625	4278616015625	22	true	11	true	36	true
181776	4572094140625	4281691796875	24	true	12	true	68	true
181774	301322109375	22475814453125	0	false	0	false	10	true
181773	30044486328125	28449208984375	0	false	0	false	12	true
181772	2951564453125	29022638671875	1	true	0	false	8	true
181770	25279982421875	1693176953125	2	true	0	false	9	true
181769	4468437890625	3672929296875	0	false	0	false	22	true
181766	262724609375	25658169921875	1	true	0	false	8	true
181764	2451144140625	28250404296875	2	true	0	false	0	false
181760	26248755859375	18866181640625	0	false	0	false	12	true
181759	4607910546875	38138203125	0	false	0	false	7	true
181758	451604140625	375820390625	1	true	0	false	15	true
181754	4527544921875	367540546875	0	false	0	false	12	true
181753	439168046875	3784482421875	10	true	1	true	30	true
181752	433753046875	37044828125	0	false	0	false	13	true
181747	4647736328125	396113046875	3	true	10	true	0	false
181742	4523935546875	432566796875	1	true	6	true	0	false
181740	4472441015625	345960078125	1	true	0	false	3	true
181739	31478400390625	2891828125	0	false	0	false	18	true
181732	438957890625	3940536328125	0	false	0	false	15	true
181731	280354609375	1960123046875	1	true	2	true	20	true
181730	27501853515625	20052125	0	false	0	false	19	true
181727	4276084765625	379413984375	5	true	0	false	14	true
181726	4232151171875	38575328125	0	false	0	false	9	true
181725	3978186328125	25081482421875	15	true	0	false	1	true
181724	4006484765625	2556337109375	0	false	0	false	11	true
181722	2698226171875	20782.75	0	false	0	false	12	true
181720	3909526953125	24667.25	1	true	0	false	8	true
181719	3296783984375	232460078125	8	true	0	false	9	true
181718	32026966796875	237784140625	0	false	0	false	23	true
181715	4718062890625	35336765625	6	true	6	true	51	true
181714	4707416015625	35040046875	2	true	0	false	30	true
181713	3281609375	22284744140625	1	true	5	true	4	true
181710	354478046875	19124451171875	10	true	0	false	0	false
181706	4697908203125	3610681640625	1	true	8	true	5	true
181695	4782142578125	3413920703125	0	false	5	true	2	true
181694	485739375	346804765625	11	true	0	false	3	true
181693	23505140625	1085082421875	70	true	1	true	26	true
181692	235187578125	11091337890625	42	true	1	true	23	true
181691	294492265625	139809482421875	0	false	0	false	13	true
181690	2904833203125	14099326171875	11	true	0	false	1	true
181689	2299234765625	16422908203125	8	true	2	true	45	true
181688	23019232421875	163195654296875	10	true	2	true	51	true
181687	27608919921875	109354912109375	1	true	4	true	11	true
181686	27713984375	108830390625	1	true	4	true	8	true
181685	4862261328125	3659830078125	10	true	0	false	5	true
181684	4831799609375	359466796875	5	true	0	false	16	true
181681	2720092578125	114068662109375	9	true	0	false	24	true
181680	26579416015625	11961453125	9	true	0	false	6	true
181677	341285234375	23795509765625	65	true	1	true	51	true
181676	3413867578125	23950490234375	65	true	1	true	52	true
181673	256006328125	133771123046875	1	true	0	false	26	true
181672	2559547265625	124503173828125	2	true	0	false	13	true
181670	29821576171875	130421572265625	0	false	6	true	9	true
181669	28604546875	1344005859375	0	false	0	false	13	true
181668	27946533203125	132839697265625	1	true	0	false	10	true
181666	485668671875	3306030078125	1	true	11	true	0	false
181664	25016333984375	1274048046875	1	true	1	true	8	true
181662	459035078125	5135145703125	5	true	1	true	4	true
181661	22507328125	12529271484375	1	true	0	false	10	true
181660	22699228515625	121677431640625	0	false	0	false	10	true
181652	2454221484375	12051767578125	0	false	0	false	27	true
181645	29105169921875	99563974609375	0	false	0	false	14	true
181644	29250701171875	94118828125	1	true	0	false	14	true
181642	23736083984375	27056833984375	2	true	4	true	8	true
181641	29482119140625	1052685546875	0	false	0	false	11	true
181640	29705103515625	11247216796875	3	true	0	false	36	true
181639	3005077734375	1057455078125	6	true	18	true	21	true
181637	24842611328125	95931162109375	0	false	0	false	9	true
181636	25483953125	102331494140625	3	true	1	true	32	true
181635	26042923828125	991126171875	0	false	3	true	22	true
181634	26257197265625	89380771484375	12	true	1	true	13	true
181628	4508523828125	4059741015625	2	true	0	false	9	true
181626	27417505859375	92832958984375	13	true	2	true	0	false
181625	24064791015625	14941099609375	0	false	4	true	13	true
181624	24072619140625	1474346875	3	true	4	true	13	true
181623	32036337890625	115820751953125	1	true	0	false	16	true
181622	317507890625	113134658203125	11	true	0	false	5	true
181618	4036733984375	366191640625	2	true	0	false	23	true
181614	31684294921875	126095634765625	1	true	0	false	10	true
181613	3058171484375	134103681640625	1	true	2	true	11	true
181612	31140318359375	13101548828125	4	true	8	true	1	true
181606	2410352734375	102650341796875	0	false	6	true	24	true
181595	234317734375	168414453125	0	false	0	false	26	true
181592	217219921875	1622553515625	1	true	0	false	13	true
181590	2390521484375	17346533203125	0	false	3	true	40	true
181586	23251466796875	13992861328125	3	true	0	false	21	true
181581	4909582421875	473243046875	13	true	0	false	3	true
181580	4867669140625	46347.25	3	true	0	false	48	true
181579	4795621875	4804218359375	4	true	0	false	7	true
181575	408464921875	3324713671875	0	false	6	true	5	true
181574	4178196484375	3366855859375	1	true	0	false	11	true
181567	3682613671875	144221240234375	0	false	0	false	16	true
181566	37510265625	1373220703125	0	false	0	false	9	true
181565	142548720703125	793893046875	3	true	0	false	13	true
181564	144256708984375	78956234375	6	true	0	false	10	true
181563	3701951953125	16566783203125	0	false	0	false	16	true
181562	359332421875	15698216796875	0	false	1	true	9	true
181561	3980062890625	17360736328125	0	false	0	false	7	true
181560	387603203125	17359421875	12	true	0	false	0	false
181559	391635625	1616156640625	1	true	0	false	7	true
181558	382553359375	16178671875	0	false	3	true	10	true
181550	154320068359375	78375265625	0	false	1	true	12	true
181543	19886533203125	4099623828125	6	true	6	true	50	true
181542	1947497265625	411040703125	1	true	1	true	6	true
181540	188223125	4138621875	1	true	0	false	23	true
181539	3487533984375	26808505859375	0	false	0	false	20	true
181538	351659765625	2641296875	0	false	0	false	10	true
181537	27361248046875	3462034765625	9	true	0	false	0	false
181530	343302109375	25254033203125	0	false	1	true	15	true
181526	65339384765625	79454890625	0	false	1	true	6	true
181525	37183921875	1261134375	14	true	1	true	43	true
181524	37267859375	12614298828125	14	true	1	true	43	true
181522	155226806640625	84928984375	0	false	0	false	6	true
181521	358364375	121770244140625	0	false	3	true	6	true
181513	21669765625	18345513671875	9	true	0	false	4	true
181512	20977578125	18506794921875	6	true	0	false	4	true
181510	20350935546875	1911595703125	0	false	0	false	12	true
181509	81397900390625	1077399609375	7	true	0	false	41	true
181508	818067236328125	11003708984375	6	true	0	false	39	true
181506	8466806640625	105863837890625	0	false	0	false	8	true
181505	81876572265625	101549677734375	18	true	0	false	1	true
181504	807485693359375	101633525390625	19	true	0	false	1	true
181502	748418115234375	10843376953125	0	false	0	false	27	true
181500	747931298828125	9614869140625	0	false	0	false	17	true
181496	684987109375	10350966796875	1	true	0	false	22	true
181492	88849091796875	98609208984375	0	false	0	false	10	true
181488	719730859375	91642021484375	4	true	0	false	0	false
181486	757411767578125	1195019140625	2	true	0	false	11	true
181484	734372412109375	12891693359375	0	false	0	false	16	true
181483	96292509765625	106458955078125	20	true	0	false	1	true
181480	8626560546875	129400146484375	0	false	0	false	9	true
181479	474042529296875	8511201171875	1	true	0	false	40	true
181478	558538330078125	864891796875	0	false	0	false	14	true
181477	628676171875	93353515625	1	true	3	true	1	true
181473	414038427734375	94978154296875	4	true	1	true	5	true
181472	339684326171875	10450033203125	6	true	0	false	2	true
181471	98663330078125	8822359375	1	true	0	false	16	true
181470	104581904296875	93775673828125	0	false	0	false	8	true
181469	826237890625	1430379296875	0	false	0	false	10	true
181468	836555859375	140265048828125	0	false	0	false	10	true
181467	24947109375	13224515625	2	true	9	true	14	true
181466	2366713623046870	1325969921875	2	true	9	true	10	true
181464	89831318359375	1404495703125	1	true	0	false	14	true
181461	3176392822265620	11242548828125	1	true	0	false	6	true
181460	3739382568359370	111157431640625	1	true	0	false	11	true
181458	50171806640625	9758255859375	7	true	0	false	19	true
181456	1.60072e+16	134285673828125	0	false	0	false	22	true
181451	3518098828125	109655791015625	0	false	0	false	16	true
181450	3541441796875	103987939453125	0	false	0	false	13	true
181446	3447921630859370	129410595703125	0	false	12	true	8	true
181444	3220582763671870	122016787109375	0	false	0	false	8	true
181442	3079571533203120	13887861328125	3	true	11	true	8	true
181436	86423515625	120068291015625	1	true	0	false	16	true
181434	9386524658203120	13710	0	false	0	false	7	true
181432	577772119140625	112162626953125	1	true	0	false	27	true
181430	485140185546875	1247791796875	0	false	0	false	12	true
181429	62811220703125	79817021484375	1	true	0	false	4	true
181428	700691845703125	813497265625	3	true	0	false	25	true
181426	576848486328125	705581005859375	38	true	22	true	13	true
181423	6544978515625	137828349609375	2	true	0	false	5	true
181421	675777001953125	660046630859375	7	true	1	true	0	false
181420	70377548828125	675994384765625	0	false	0	false	9	true
181418	63827490234375	6389443359375	0	false	0	false	11	true
181414	63873359375	152445576171875	0	false	0	false	6	true
181412	147507998046875	620533544921875	3	true	0	false	11	true
181411	39858271484375	531997900390625	2	true	0	false	16	true
181410	3880563232421870	52119267578125	2	true	0	false	20	true
181409	38919375	457985546875	0	false	6	true	10	true
181408	4090764892578120	448910546875	0	false	5	true	10	true
181406	4446798828125	47836787109375	8	true	0	false	0	false
181403	49142783203125	52577353515625	1	true	0	false	9	true
181402	442264892578125	634690869140625	0	false	0	false	11	true
181400	749346875	737631787109375	7	true	0	false	0	false
181397	1.13204e+16	109414384765625	1	true	0	false	12	true
181396	6864415283203120	101358271484375	1	true	0	false	4	true
181392	1308609619140620	125194306640625	0	false	0	false	5	true
181390	4378810546875	23257998046875	97	true	1	true	49	true
181388	1243305419921870	92684482421875	0	false	0	false	14	true
181379	4066447265625	130151142578125	9	true	6	true	29	true
181378	40663234375	130835830078125	9	true	6	true	30	true
181377	3270418359375	104121533203125	1	true	0	false	62	true
181376	328097578125	10581677734375	4	true	0	false	59	true
181374	3302067578125	105728896484375	5	true	0	false	22	true
181373	3412641796875	902247265625	3	true	0	false	26	true
181372	337808203125	945608203125	10	true	1	true	0	false
181369	327901640625	924628515625	5	true	2	true	43	true
181368	31951451171875	91954697265625	9	true	0	false	0	false
181362	33656.5	121395322265625	0	false	0	false	19	true
181361	2795434765625	697315478515625	0	false	0	false	22	true
181360	27122498046875	7102626953125	0	false	6	true	1	true
181359	414736328125	12541390625	1	true	1	true	23	true
181358	4132378515625	1278257421875	1	true	1	true	29	true
181357	39370984375	14198943359375	2	true	4	true	0	false
181356	38761.25	13796291015625	1	true	0	false	33	true
181353	2077221484375	8088171875	1	true	7	true	8	true
181352	20864814453125	8058697265625	1	true	4	true	6	true
181351	2639636328125	44235751953125	1	true	14	true	13	true
181350	26291255859375	447569140625	1	true	13	true	13	true
181349	20345380859375	102760146484375	17	true	0	false	12	true
181348	19919193359375	1068933984375	1	true	0	false	10	true
181346	19935267578125	113346357421875	0	false	0	false	9	true
181344	2222338671875	83297294921875	7	true	2	true	26	true
181342	394373515625	1269379296875	6	true	0	false	0	false
181341	24255234375	780761865234375	0	false	0	false	23	true
181340	24072490234375	814085107421875	0	false	7	true	3	true
181339	2021826171875	7616166015625	0	false	0	false	7	true
181337	232759375	76601845703125	0	false	0	false	23	true
181336	23613908203125	76412216796875	0	false	0	false	6	true
181335	1935940234375	808413623046875	0	false	0	false	18	true
181334	18843921875	9149025390625	0	false	1	true	9	true
181329	213256953125	105988447265625	3	true	0	false	13	true
181328	214411015625	98777998046875	0	false	0	false	12	true
181326	21178576171875	113335703125	1	true	0	false	8	true
181324	28143583984375	754725634765625	0	false	0	false	13	true
181323	25438943359375	73924267578125	1	true	0	false	27	true
181322	26003453125	672313037109375	10	true	0	false	33	true
181314	25325638671875	52353369140625	1	true	1	true	29	true
181310	381472265625	116243740234375	0	false	1	true	9	true
181302	2247666015625	659508251953125	0	false	0	false	13	true
181301	2352569140625	448448193359375	1	true	4	true	5	true
181300	24547640625	459117724609375	1	true	0	false	12	true
181297	24113953125	607182177734375	3	true	0	false	18	true
181296	23804076171875	62624111328125	3	true	0	false	24	true
181292	3061267578125	7277263671875	0	false	0	false	19	true
181291	2033389453125	612142333984375	0	false	0	false	20	true
181290	20903083984375	61814013671875	0	false	0	false	10	true
181287	19397509765625	624712548828125	0	false	0	false	25	true
181283	204147021484375	768655546875	12	true	1	true	34	true
181282	1987679443359370	765845234375	18	true	1	true	18	true
181280	2592218359375	359511962890625	0	false	0	false	22	true
181278	1.58297e+16	7693265625	1	true	0	false	32	true
181274	2676052001953120	79715734375	0	false	14	true	0	false
181270	160743232421875	464098828125	0	false	0	false	14	true
181267	28415603515625	3544573046875	0	false	0	false	17	true
181249	4018318359375	687515859375	0	false	1	true	19	true
181248	3972905859375	687814296875	0	false	0	false	10	true
181240	19348171875	124718408203125	2	true	0	false	9	true
181237	59531220703125	1.45269e+16	0	false	0	false	13	true
181236	6932890625	2280187744140620	0	false	0	false	13	true
181235	806175341796875	404550439453125	1	true	0	false	33	true
181234	85387431640625	3171641357421870	0	false	0	false	12	true
181232	703870263671875	40079228515625	6	true	0	false	10	true
181231	95162998046875	39067587890625	1	true	0	false	43	true
181227	91685703125	2543442578125	1	true	0	false	10	true
181226	899687890625	25862373046875	0	false	0	false	11	true
181225	96501357421875	26976828125	2	true	1	true	63	true
181224	98527099609375	28011310546875	0	false	0	false	9	true
181222	4829345703125	1.46043e+16	0	false	0	false	10	true
181214	275304453125	793530703125	0	false	6	true	0	false
181213	35478046875	68647171875	2	true	0	false	45	true
181212	355629765625	685702265625	2	true	0	false	43	true
181210	19104619140625	110983232421875	0	false	16	true	0	false
181209	343324453125	69085.75	4	true	0	false	25	true
181208	34431734375	682231328125	2	true	0	false	26	true
181206	2809690234375	77928234375	1	true	0	false	6	true
181203	3612334375	699946484375	1	true	0	false	17	true
181202	3569265234375	69919234375	13	true	0	false	1	true
181201	31495982421875	7078584375	4	true	0	false	25	true
181200	31728494140625	7099240625	1	true	0	false	30	true
181198	356863203125	714665625	10	true	0	false	2	true
181197	35016046875	707681953125	0	false	2	true	10	true
181194	329641875	7148890625	7	true	0	false	6	true
181193	3728292578125	731298046875	0	false	0	false	17	true
181192	3790228515625	733991171875	1	true	12	true	15	true
181188	38222828125	721324921875	1	true	0	false	54	true
181184	3734319140625	741881796875	5	true	0	false	0	false
181182	37217421875	70944828125	23	true	1	true	63	true
181181	3867556640625	70619984375	1	true	0	false	7	true
181178	3940052734375	719592578125	2	true	0	false	7	true
181174	34076921875	719101953125	26	true	0	false	9	true
181173	362296640625	75291015625	69	true	1	true	42	true
181171	396009375	734840703125	15	true	1	true	0	false
181170	3932540625	740431875	7	true	0	false	6	true
181168	40098578125	735913515625	1	true	0	false	13	true
181161	370704453125	2298403515625	0	false	3	true	11	true
181160	3710590625	2314598046875	0	false	4	true	9	true
181159	382116640625	23150255859375	15	true	0	false	5	true
181158	3775852734375	23675349609375	2	true	0	false	9	true
181157	3778844921875	22653205078125	3	true	0	false	19	true
181153	102283779296875	608000634765625	0	false	0	false	52	true
181152	106392275390625	680687646484375	0	false	0	false	34	true
181150	10837640625	612724365234375	0	false	0	false	20	true
181146	93649521484375	7310537109375	11	true	0	false	0	false
181140	3511476953125	14045818359375	3	true	0	false	11	true
181137	4905584375	5340485546875	23	true	0	false	228	true
181136	49434359375	5308278125	6	true	0	false	21	true
181134	4901330078125	54381828125	5	true	0	false	18	true
181133	4905328125	514252265625	5	true	0	false	8	true
181128	4732823046875	5934880859375	1	true	0	false	3	true
181127	4828255859375	3900383203125	31	true	1	true	99	true
181126	4894298046875	390431171875	17	true	0	false	54	true
181123	128322861328125	528763330078125	0	false	0	false	17	true
181122	135539560546875	604232861328125	0	false	0	false	10	true
181121	12125345703125	54303515625	0	false	0	false	8	true
181120	11617181640625	485907080078125	10	true	0	false	5	true
181108	247526708984375	84052783203125	2	true	0	false	12	true
181107	4495508203125	19241310546875	59	true	2	true	51	true
181106	449165625	191114765625	60	true	2	true	54	true
181105	42639640625	19940751953125	0	false	0	false	17	true
181104	4330721484375	2028144140625	1	true	0	false	19	true
181101	4659580859375	18518451171875	1	true	0	false	23	true
181100	4520505859375	182072265625	6	true	0	false	0	false
181098	424150390625	65053.5	0	false	1	true	11	true
181091	4226524609375	1064006640625	0	false	0	false	17	true
181090	41094921875	104571767578125	2	true	0	false	22	true
181089	3930503515625	1042672265625	0	false	0	false	12	true
181088	3967634765625	1077546875	0	false	0	false	14	true
181083	3808395703125	6879590625	10	true	0	false	4	true
181082	3765472265625	685493984375	4	true	0	false	18	true
181077	19988515625	14000447265625	2	true	3	true	37	true
181076	19835271484375	141433076171875	2	true	4	true	35	true
181074	20208271484375	144009638671875	17	true	0	false	103	true
181071	4249956640625	1390395703125	17	true	0	false	0	false
181070	4315811328125	132770576171875	1	true	0	false	18	true
181067	31137080078125	790023828125	0	false	0	false	13	true
181064	443338984375	17365912109375	3	true	0	false	23	true
181060	44575875	115370283203125	0	false	0	false	10	true
181059	31090447265625	46752958984375	3	true	0	false	61	true
181058	310815390625	4493478515625	3	true	0	false	62	true
181057	3187628125	59078544921875	0	false	1	true	39	true
181056	3170206640625	59265263671875	0	false	1	true	36	true
181055	28904453125	423535498046875	1	true	0	false	34	true
181054	28990859375	3953010986328120	1	true	0	false	53	true
181052	30865294921875	525565673828125	1	true	0	false	19	true
181050	3039527734375	5227958984375	0	false	0	false	10	true
181046	2805773046875	3321799560546870	1	true	0	false	47	true
181042	291105546875	56147080078125	0	false	7	true	3	true
181040	3385946533203120	38794677734375	0	false	0	false	16	true
181036	26786658203125	4473558984375	16	true	0	false	48	true
181034	3762534765625	759483671875	0	false	0	false	26	true
[truncated: 150 more rows]
