# Supplementary material for: A Novel Liquid Biopsy Method Based on Specific Combinations of Vesicular Markers Allows Us to Discriminate Prostate Cancer from Hyperplasia
Source: Cells. 2024 Jul 31;13(15):1286. doi: 10.3390/cells13151286 (PMC11311686; doi:10.3390/cells13151286)
Supplement: Supplementary file 1 [file cells-13-01286-s001.zip › Dataset S1-Raw data CODI BiliGeCT Prostata/Raw data CODI BiliGeCT Prostata/140223_ErbB3_ALK_IIexp_PR20-19__counting_scatter.xlsx]

## Sheet: 140223_ErbB3_ALK_IIexp_PR20-19_
counting parameters
radius (nm)	300
bin width (nm)	20
locs in bin threshold	1
active channels
channel name	channel reference	min	max
Channel 0	ch0	1	10000000
Channel 1	ch1	1	10000000
Channel 2	ch2	1	10000000
clusters are positive for a channel if their counts fall within min (inclusive) and max (exclusive) for that channel
	population phenotypes	number of clusters
triple positive	Channel 0, Channel 1, Channel 2	365
double positive	Channel 0, Channel 1	16
double positive	Channel 0, Channel 2	932
double positive	Channel 1, Channel 2	73
single positive	Channel 0	120
single positive	Channel 1	10
single positive	Channel 2	283
	total positive clusters	1799
0 clusters were negative for every channel
all positive clusters are listed here
columns show counts and positivity for channels with thresholds switched on
to see the full data including negative clusters please export a csv from the counting histogram rather than the counting scatter plot
cluster id	centroid x (nm)	centroid y (nm)	count for Channel 0	positive for Channel 0	count for Channel 1	positive for Channel 1	count for Channel 2	positive for Channel 2
153458	1535299609375	4684803125	139	true	3	true	113	true
153457	153212978515625	46916765625	130	true	2	true	108	true
153454	152894013671875	4677853125	138	true	3	true	120	true
153445	152645390625	467122109375	142	true	3	true	121	true
153440	13514298828125	518394453125	42	true	17	true	93	true
153439	135044892578125	516915859375	43	true	9	true	97	true
153438	10230814453125	687850078125	2	true	0	false	9	true
153437	106257861328125	685989375	1	true	0	false	12	true
153435	9644240234375	68339703125	4	true	0	false	12	true
153434	584949267578125	57413.25	4	true	0	false	54	true
153433	58683779296875	5773023046875	1	true	0	false	23	true
153432	690053955078125	5652744921875	1	true	0	false	20	true
153431	669066015625	5677859375	3	true	0	false	14	true
153430	1060903515625	6938384375	4	true	0	false	11	true
153428	559925830078125	589603125	4	true	0	false	2	true
153427	475549267578125	5946142578125	4	true	1	true	13	true
153424	151358046875	684927109375	128	true	6	true	84	true
153423	151400185546875	686314453125	146	true	6	true	85	true
153422	269506689453125	58137796875	0	false	2	true	32	true
153421	2579890380859370	582473515625	0	false	6	true	31	true
153419	51607998046875	5786458203125	2	true	0	false	12	true
153418	767830029296875	559163984375	11	true	0	false	11	true
153417	83079228515625	557151484375	5	true	1	true	12	true
153416	10257009765625	67287890625	3	true	0	false	8	true
153415	96756025390625	668093125	2	true	0	false	7	true
153413	662484619140625	57097671875	4	true	2	true	18	true
153412	32058798828125	6026628125	2	true	0	false	9	true
153411	3097927001953120	5977284375	10	true	7	true	2	true
153409	554745361328125	6013148828125	17	true	0	false	35	true
153407	435991552734375	6044211328125	6	true	0	false	13	true
153405	11042595703125	6770553125	12	true	0	false	0	false
153401	796481005859375	56698859375	0	false	0	false	14	true
153394	129725673828125	679618984375	3	true	0	false	20	true
153393	13544703125	684500859375	2	true	0	false	26	true
153388	366054345703125	54710515625	4	true	0	false	38	true
153387	3325394775390620	548379375	3	true	0	false	31	true
153385	2698595703125	571678046875	14	true	0	false	0	false
153382	1973392333984370	5979288671875	3	true	0	false	12	true
153381	1.35705e+16	592951796875	1	true	3	true	10	true
153379	9291060546875	691691328125	0	false	1	true	9	true
153378	10354091796875	5753605859375	2	true	0	false	11	true
153377	9752640625	5774876171875	2	true	0	false	8	true
153376	151480107421875	468286796875	128	true	3	true	120	true
153373	65124443359375	553432109375	2	true	0	false	28	true
153372	664793212890625	650672890625	5	true	0	false	4	true
153371	6902984375	64710125	2	true	0	false	6	true
153370	2849601806640620	6290443359375	12	true	0	false	23	true
153369	351382568359375	625213515625	11	true	0	false	2	true
153367	127848466796875	700060703125	3	true	1	true	5	true
153366	631557958984375	6441626953125	4	true	0	false	12	true
153361	3615094482421870	6180059765625	0	false	0	false	11	true
153360	563678466796875	6463748828125	8	true	1	true	21	true
153358	91091767578125	5764521875	1	true	0	false	29	true
153354	508698876953125	661770703125	5	true	0	false	9	true
153353	563219091796875	658945078125	2	true	1	true	10	true
153351	44521865234375	54659109375	1	true	0	false	20	true
153350	971234375	65270796875	2	true	0	false	15	true
153349	10032337890625	6509355859375	8	true	0	false	21	true
153347	2712001220703120	542453515625	3	true	0	false	7	true
153346	1526418701171870	677513203125	13	true	0	false	0	false
153345	190394921875	6793421875	0	false	0	false	15	true
153344	4155111328125	5607439453125	1	true	0	false	12	true
153343	43648203125	5660304296875	0	false	0	false	12	true
153342	3823906982421870	565391484375	9	true	1	true	12	true
153341	328657275390625	5666328125	1	true	0	false	16	true
153340	1211314453125	692709765625	6	true	0	false	17	true
153339	112549853515625	700046484375	11	true	0	false	1	true
153337	3899654296875	5581050390625	6	true	0	false	0	false
153333	225428515625	6719753125	5	true	0	false	10	true
153328	500572216796875	6747928125	3	true	0	false	9	true
153325	272755810546875	6623365625	8	true	0	false	1	true
153323	2568659912109370	5642882421875	3	true	8	true	2	true
153322	42300341796875	5858441796875	3	true	0	false	11	true
153321	451967041015625	581879375	1	true	7	true	3	true
153320	1665171875	621868984375	1	true	0	false	11	true
153319	1.85866e+16	6292008984375	4	true	0	false	8	true
153317	2706433837890620	5570625390625	2	true	0	false	28	true
153313	2301390869140620	6190902734375	2	true	0	false	10	true
153304	1039786376953120	5536568359375	5	true	8	true	4	true
153303	2.00056e+16	5515346875	6	true	1	true	7	true
153302	1236778515625	64242.75	11	true	0	false	15	true
153301	12095306640625	6487802734375	2	true	0	false	9	true
153297	51251650390625	5657933984375	3	true	0	false	14	true
153296	11303564453125	641064765625	3	true	0	false	18	true
153294	3695891357421870	574215703125	5	true	0	false	10	true
153287	95445166015625	715402890625	9	true	0	false	0	false
153283	10877109375	724557890625	7	true	0	false	15	true
153281	781845654296875	648676328125	3	true	0	false	20	true
153277	3448384033203120	6737271875	4	true	0	false	18	true
153275	133736728515625	51965515625	26	true	14	true	86	true
153273	108492685546875	737642421875	0	false	0	false	19	true
153270	622963232421875	5416259375	3	true	0	false	39	true
153269	537740087890625	5382673046875	4	true	1	true	16	true
153266	9729310546875	5139362890625	6	true	0	false	21	true
153265	92390654296875	5164588671875	6	true	0	false	9	true
153264	15259888671875	686051328125	127	true	5	true	86	true
153259	5256314453125	69234859375	1	true	0	false	13	true
153258	131785087890625	527373671875	1	true	0	false	25	true
153257	136392998046875	52644703125	1	true	10	true	13	true
153255	92901171875	61356265625	2	true	0	false	0	false
153253	154384951171875	4668278515625	124	true	1	true	73	true
153252	14920	560757109375	3	true	1	true	14	true
153251	14622408203125	55529046875	2	true	0	false	14	true
153243	878511328125	6382068359375	4	true	4	true	17	true
153239	113888857421875	658511171875	4	true	0	false	4	true
153236	19350912109375	5660625390625	6	true	0	false	10	true
153235	18659962890625	569362109375	2	true	0	false	12	true
153234	109084140625	52066453125	2	true	0	false	12	true
153233	104297890625	515875625	2	true	0	false	15	true
153229	1385204296875	536391171875	2	true	0	false	8	true
153227	1607110595703120	58550265625	4	true	0	false	20	true
153226	140784951171875	4418925390625	4	true	0	false	22	true
153225	142558447265625	44674.25	5	true	0	false	11	true
153224	1348693603515620	5282519140625	0	false	0	false	15	true
153223	6636917114257810	528911953125	3	true	4	true	2	true
153222	1454055078125	453515859375	4	true	0	false	16	true
153219	92128427734375	5913248828125	10	true	0	false	0	false
153218	1422983203125	476764453125	1	true	0	false	20	true
153217	1408217578125	4742728515625	5	true	0	false	9	true
153216	1338193359375	481327734375	2	true	0	false	13	true
153215	13693564453125	48097546875	2	true	0	false	15	true
153214	16035322265625	4626546875	14	true	1	true	31	true
153213	161193515625	462489921875	17	true	1	true	27	true
153212	103610615234375	4908412890625	3	true	0	false	20	true
153211	1021393359375	4869973046875	23	true	0	false	7	true
153206	109789072265625	50561328125	0	false	0	false	21	true
153205	11192841796875	495699609375	8	true	0	false	11	true
153204	141784052734375	4670158203125	9	true	0	false	7	true
153203	138473212890625	4682244921875	8	true	0	false	8	true
153200	149324912109375	4907973046875	8	true	0	false	37	true
153199	13680794921875	507946953125	0	false	0	false	7	true
153198	1383313671875	4617485546875	4	true	5	true	12	true
153197	132110791015625	463281328125	1	true	0	false	7	true
153196	138799365234375	5665649609375	3	true	0	false	13	true
153193	1283266796875	4784447265625	1	true	0	false	9	true
153191	10857638671875	4758874609375	2	true	0	false	3	true
153189	186954765625	57653890625	14	true	0	false	1	true
153184	16749888671875	46724390625	18	true	1	true	37	true
153183	16688869140625	4664137890625	18	true	1	true	40	true
153182	17907181640625	71438265625	21	true	0	false	6	true
153181	1812001953125	71878.25	1	true	0	false	21	true
153180	16940748046875	714534765625	2	true	0	false	39	true
153179	16838248046875	713829453125	9	true	0	false	33	true
153177	9773341796875	4973384765625	3	true	0	false	11	true
153169	122461142578125	4772898828125	2	true	0	false	10	true
153167	148987392578125	572744765625	7	true	0	false	11	true
153165	1671196484375	71484796875	8	true	0	false	37	true
153164	113626318359375	4599037109375	2	true	2	true	7	true
153163	10905904296875	46347765625	8	true	0	false	1	true
153161	118901025390625	4734310546875	2	true	0	false	6	true
153160	128115458984375	550955234375	2	true	3	true	5	true
153157	182431171875	71337484375	1	true	0	false	13	true
153154	11994412109375	454776171875	4	true	0	false	61	true
153147	119007001953125	4880885546875	1	true	0	false	5	true
153143	16626708984375	71243203125	7	true	0	false	19	true
153140	16297826171875	583129375	2	true	0	false	10	true
153139	16416130859375	5923940625	9	true	0	false	2	true
153135	1682549609375	727521015625	10	true	0	false	7	true
153134	1800471484375	742272109375	5	true	5	true	27	true
153133	1799282421875	743173125	7	true	4	true	26	true
153128	157786103515625	573115546875	3	true	0	false	29	true
153122	15959255859375	73615.5	3	true	0	false	12	true
153121	153137861328125	743681875	1	true	0	false	11	true
153115	159343896484375	702740859375	5	true	0	false	9	true
153114	20396609375	76732625	10	true	0	false	0	false
153113	20217076171875	758942734375	8	true	1	true	4	true
153112	2005026171875	665120234375	4	true	0	false	6	true
153111	201477734375	6739371875	7	true	0	false	0	false
153108	72802587890625	6552435546875	15	true	1	true	1	true
153107	1.10117e+16	656721171875	3	true	1	true	7	true
153106	126531650390625	753421640625	12	true	0	false	1	true
153105	122199052734375	746513359375	4	true	0	false	15	true
153104	19012896484375	7543596875	0	false	0	false	9	true
153103	1874310546875	748479453125	0	false	0	false	12	true
153101	1956773828125	769581953125	2	true	0	false	15	true
153097	79666962890625	50058375	1	true	0	false	17	true
153095	1877708203125	78296296875	2	true	0	false	6	true
153093	689011181640625	659239609375	4	true	0	false	15	true
153089	17629884765625	5559812109375	3	true	0	false	14	true
153085	1780796484375	5986116015625	16	true	9	true	6	true
153084	1671255859375	6922053125	12	true	0	false	0	false
153083	1794120703125	701200703125	5	true	0	false	8	true
153081	8114421875	66683484375	0	false	0	false	16	true
153080	22430095703125	6441773046875	1	true	0	false	15	true
153079	22439888671875	652323515625	3	true	0	false	52	true
153077	22990458984375	6398148828125	7	true	0	false	16	true
153072	2217805859375	67195.75	4	true	0	false	13	true
153071	22862923828125	677171328125	3	true	0	false	10	true
153069	1693891015625	744818203125	2	true	0	false	15	true
153065	9497375	489192265625	1	true	1	true	29	true
153064	12198986328125	7349821875	4	true	0	false	11	true
153062	23150359375	666082578125	14	true	0	false	0	false
153061	2476383984375	657386875	1	true	0	false	11	true
153058	205408828125	655578203125	3	true	0	false	22	true
153057	21562005859375	664121015625	3	true	0	false	6	true
153054	1167959765625	62362296875	1	true	1	true	16	true
153053	11838662109375	6168578125	1	true	0	false	12	true
153051	2090390234375	6449053515625	3	true	0	false	7	true
153049	14460478515625	5845362109375	13	true	0	false	15	true
153045	18630896484375	67442640625	4	true	0	false	15	true
153044	119300341796875	762341640625	2	true	0	false	13	true
153043	12216470703125	76069.5	0	false	0	false	10	true
153041	11042513671875	625059375	8	true	0	false	5	true
153037	1517315625	68844234375	107	true	2	true	15	true
153036	103674267578125	5666297265625	3	true	0	false	0	false
153032	14888931640625	688939609375	82	true	4	true	0	false
153031	1479531640625	68982828125	56	true	4	true	0	false
153027	12242599609375	6280144921875	2	true	1	true	11	true
153026	147806865234375	685942265625	63	true	4	true	6	true
153023	20452900390625	68774921875	4	true	0	false	3	true
153022	2045555859375	715177578125	0	false	0	false	15	true
153021	19619869140625	72387609375	11	true	0	false	8	true
153020	123498662109375	718639453125	15	true	11	true	16	true
153019	124862734375	71790203125	13	true	10	true	15	true
153018	16539806640625	67469484375	9	true	1	true	21	true
153017	1644211328125	676789609375	8	true	1	true	29	true
153015	20440603515625	72180515625	8	true	0	false	1	true
153013	194881796875	70181234375	2	true	0	false	5	true
153012	2194039453125	69514546875	3	true	7	true	1	true
153001	15497228515625	68380.25	18	true	0	false	8	true
153000	123169453125	58770921875	3	true	0	false	21	true
152999	126057646484375	5910339453125	1	true	0	false	12	true
152998	13203025390625	5906423046875	12	true	0	false	17	true
152997	13226265625	5821132421875	5	true	0	false	8	true
152996	677952734375	694500546875	18	true	5	true	11	true
152995	65532431640625	69598859375	11	true	17	true	9	true
152994	118987939453125	58071203125	5	true	0	false	46	true
152993	122095244140625	5757084375	3	true	1	true	17	true
152991	132256748046875	717553828125	3	true	0	false	13	true
152989	157962548828125	684186171875	5	true	0	false	31	true
152987	157263466796875	687013203125	1	true	0	false	24	true
152983	17117712890625	68479171875	1	true	0	false	17	true
152981	18137865234375	685546015625	1	true	0	false	11	true
152977	158162216796875	4783348828125	7	true	0	false	0	false
152974	11883685546875	5275889453125	1	true	4	true	8	true
152972	1.35279e+16	49232578125	4	true	0	false	8	true
152971	1077922119140620	4868128125	0	false	0	false	9	true
152970	738933349609375	686903359375	9	true	0	false	0	false
152967	1.7048e+16	5014037109375	8	true	0	false	7	true
152966	1863088623046870	5188728125	8	true	0	false	6	true
152965	1.17376e+16	5134287890625	2	true	0	false	13	true
152959	19493478515625	740379453125	0	false	0	false	8	true
152958	2364757421875	539330859375	26	true	0	false	114	true
152957	24037439453125	539365546875	16	true	0	false	12	true
152955	72060048828125	677486640625	10	true	0	false	10	true
152954	23846578125	5422152734375	6	true	1	true	55	true
152950	29315283203125	51854609375	2	true	9	true	6	true
152949	2625855712890620	5208251171875	1	true	5	true	10	true
152948	145500048828125	722548984375	3	true	0	false	16	true
152947	14854076171875	727712109375	1	true	0	false	10	true
152946	2220784375	538554375	2	true	20	true	46	true
152945	2188858203125	545984453125	9	true	0	false	5	true
152944	29708044921875	5426102734375	0	false	0	false	37	true
152943	29612099609375	5479721484375	3	true	0	false	17	true
152941	143295166015625	717121328125	3	true	0	false	9	true
152939	20940837890625	5462431640625	16	true	0	false	8	true
152936	13880703125	724129296875	7	true	0	false	2	true
152929	210601484375	739211171875	1	true	12	true	3	true
152925	24810287109375	54092734375	5	true	0	false	12	true
152924	3016258984375	5405711328125	65	true	1	true	35	true
152922	270023671875	5256352734375	10	true	0	false	12	true
152921	2666846875	5255892578125	6	true	0	false	13	true
152919	2304779296875	701739296875	2	true	0	false	8	true
152917	24408755859375	5314855078125	5	true	0	false	8	true
152916	23137578125	52872125	6	true	1	true	7	true
152912	25397318359375	5135897265625	15	true	1	true	28	true
152911	2526576953125	5234005078125	5	true	0	false	23	true
152908	26872412109375	5406336328125	12	true	0	false	7	true
152907	2769946875	5253526953125	9	true	0	false	0	false
152906	20113181640625	5532109765625	8	true	7	true	6	true
152905	20090158203125	5516661328125	7	true	7	true	6	true
152903	264623125	5193019140625	0	false	0	false	14	true
152899	7948364868164060	5389869140625	0	false	0	false	13	true
152896	288498203125	5268199609375	4	true	0	false	3	true
152895	289258515625	5183999609375	6	true	0	false	0	false
152893	2051224609375	56014875	9	true	0	false	0	false
152892	2135312890625	76400.75	1	true	0	false	27	true
152891	2150238671875	760177421875	2	true	0	false	7	true
152890	21915330078125	5556908984375	14	true	0	false	8	true
152889	230358671875	549358203125	2	true	0	false	15	true
152883	2679083203125	5110872265625	8	true	0	false	13	true
152879	30108060546875	5244409765625	1	true	0	false	10	true
152872	24642693359375	56694828125	0	false	0	false	17	true
152871	2455463671875	558629453125	3	true	0	false	16	true
152869	2203523046875	5274893359375	3	true	0	false	10	true
152868	1874451171875	64927859375	8	true	0	false	8	true
152867	1854916015625	657305390625	19	true	0	false	4	true
152863	2317758984375	5608368359375	3	true	0	false	1	true
152861	17994740234375	66355453125	2	true	0	false	9	true
152856	20459609375	5910779296875	8	true	6	true	31	true
152855	202954296875	5910832421875	6	true	5	true	34	true
152854	2165645703125	565671171875	1	true	1	true	14	true
152850	178206328125	41927828125	47	true	2	true	73	true
152849	17894884765625	4179369921875	51	true	2	true	72	true
152845	19612548828125	58917359375	2	true	1	true	15	true
152843	1936860546875	5853290625	2	true	0	false	10	true
152842	102408134765625	623946953125	1	true	0	false	20	true
152841	91239697265625	624111953125	2	true	4	true	11	true
152840	18595234375	43462578125	2	true	0	false	14	true
152839	1855935546875	441689609375	11	true	0	false	18	true
152837	25818640625	5456665234375	7	true	0	false	0	false
152835	107443935546875	4524744921875	3	true	0	false	27	true
152834	23553572265625	5795069140625	4	true	0	false	35	true
152833	23633505859375	589066171875	1	true	0	false	11	true
152832	19304146484375	4262037890625	1	true	0	false	17	true
152831	1959856640625	42561328125	7	true	0	false	10	true
152830	216906875	5829508984375	2	true	0	false	15	true
152829	22708228515625	5858553125	2	true	9	true	7	true
152827	17705384765625	451999609375	3	true	0	false	62	true
152826	17161953125	4428622265625	1	true	0	false	11	true
152823	18867927734375	4301314453125	2	true	0	false	11	true
152821	88914921875	611190234375	6	true	0	false	2	true
152818	20989095703125	439065625	2	true	0	false	16	true
152817	19925583984375	4443304296875	3	true	0	false	19	true
152815	26554953125	4909498828125	1	true	0	false	16	true
152814	22545236328125	5981734765625	1	true	0	false	8	true
152813	2372676953125	604697109375	4	true	0	false	0	false
152810	20947638671875	4663113671875	3	true	0	false	12	true
152809	21023423828125	45675.75	2	true	0	false	11	true
152808	1648620703125	4344973828125	9	true	1	true	15	true
152807	157037685546875	4373108203125	1	true	0	false	11	true
152805	171443515625	41764921875	1	true	0	false	9	true
152800	24784357421875	699024140625	9	true	0	false	7	true
152799	251033046875	693018984375	16	true	0	false	1	true
152797	19059724609375	447844296875	4	true	0	false	20	true
152789	2443578515625	709940703125	5	true	0	false	12	true
152782	23992046875	476327734375	1	true	0	false	29	true
152781	24102697265625	477601875	1	true	0	false	31	true
152777	22555169921875	72221453125	3	true	0	false	6	true
152775	24274109375	684294453125	11	true	1	true	3	true
152773	18200466796875	470038046875	6	true	0	false	5	true
152772	25656140625	475276484375	6	true	0	false	4	true
152771	24733984375	4819341796875	1	true	0	false	11	true
152768	1742797265625	4982237109375	14	true	8	true	5	true
152767	1728401953125	4983471875	14	true	9	true	5	true
152765	2549619921875	4880482421875	1	true	0	false	20	true
152763	19687693359375	603288046875	0	false	0	false	18	true
152760	171711796875	4942545703125	3	true	10	true	3	true
152758	16649390625	4111759375	0	false	11	true	0	false
152757	162797666015625	403167109375	10	true	0	false	0	false
152753	22950130859375	472665859375	17	true	2	true	32	true
152751	24003318359375	4953715625	9	true	0	false	5	true
152749	16649244140625	496968203125	0	false	0	false	5	true
152746	652507958984375	5991227734375	5	true	1	true	49	true
152745	6618849609375	6004403125	4	true	1	true	66	true
152744	21228791015625	79090171875	0	false	0	false	17	true
152743	22248162109375	777212890625	9	true	0	false	37	true
152737	674505908203125	601630859375	1	true	0	false	40	true
152734	18962298828125	5069035546875	10	true	1	true	81	true
152733	18936384765625	5052069140625	9	true	1	true	79	true
152729	12722337890625	666859609375	1	true	0	false	22	true
152725	756519970703125	6001669140625	9	true	0	false	8	true
152719	407363232421875	6348058984375	2	true	1	true	7	true
152717	162234951171875	758093046875	2	true	0	false	21	true
152711	19246478515625	5080337890625	1	true	0	false	24	true
152709	18538966796875	5111261328125	14	true	0	false	2	true
152708	127211865234375	6152165625	0	false	0	false	9	true
152707	126835537109375	6085237890625	1	true	10	true	31	true
152706	14840029296875	6218691796875	5	true	0	false	14	true
152705	138152265625	6248968359375	11	true	1	true	7	true
152704	17845849609375	5226217578125	0	false	0	false	12	true
152703	182378984375	5173576171875	3	true	0	false	10	true
152702	146347724609375	604817578125	2	true	0	false	13	true
152701	1479708203125	60880703125	1	true	0	false	11	true
152699	13539671875	61543140625	4	true	0	false	6	true
152698	15081826171875	63309546875	3	true	0	false	8	true
152697	15452724609375	638504765625	1	true	0	false	12	true
152694	166388671875	526299296875	1	true	0	false	20	true
152693	171336953125	5242919921875	13	true	0	false	8	true
152691	19833978515625	5014983984375	0	false	0	false	6	true
152690	155552412109375	606591796875	11	true	0	false	7	true
152689	154612666015625	613209921875	12	true	0	false	0	false
152684	2146998828125	5044755078125	1	true	0	false	23	true
152683	21092857421875	50440109375	1	true	0	false	13	true
152681	18094208984375	50335609375	2	true	0	false	11	true
152680	1259870703125	622323046875	7	true	1	true	4	true
152673	153899072265625	516966875	1	true	0	false	31	true
152670	2669946875	6804628125	2	true	0	false	23	true
152669	27157654296875	675621015625	2	true	0	false	18	true
152668	17579177734375	5398938671875	8	true	0	false	1	true
152667	175599375	5440580859375	3	true	3	true	15	true
152666	2060877734375	509102578125	0	false	0	false	17	true
152663	2215698828125	50201.75	0	false	0	false	13	true
152661	2278599609375	4975478515625	0	false	8	true	9	true
152660	27748765625	68352875	2	true	2	true	10	true
152659	27659662109375	6895634375	5	true	0	false	8	true
152657	2668458984375	689460390625	3	true	0	false	27	true
152656	18911623046875	53073640625	2	true	2	true	18	true
152655	1920646484375	5187915625	1	true	0	false	12	true
152650	16810552734375	6084332421875	1	true	0	false	14	true
152646	275189921875	657518359375	22	true	0	false	1	true
152645	26773333984375	66816390625	3	true	1	true	20	true
152641	1824037109375	535456953125	3	true	0	false	14	true
152638	1591128515625	5374355859375	1	true	0	false	13	true
152637	158864228515625	5406467578125	0	false	0	false	5	true
152636	20372189453125	4762615625	3	true	9	true	17	true
152635	20618115234375	4765887890625	1	true	7	true	24	true
152631	167612421875	5147600390625	10	true	0	false	2	true
152630	19948201171875	5347146484375	4	true	0	false	13	true
152620	2105561328125	422543984375	17	true	0	false	1	true
152619	22286916015625	4167874609375	10	true	0	false	0	false
152614	16707177734375	6289557421875	3	true	0	false	10	true
152613	16842669921875	6397616015625	2	true	0	false	14	true
152609	162316572265625	6184918359375	2	true	0	false	14	true
152604	30634958984375	6981709375	2	true	0	false	20	true
152603	31678314453125	7011965625	7	true	0	false	10	true
152599	3007547265625	689305390625	1	true	0	false	9	true
152598	26582060546875	731007734375	2	true	0	false	10	true
152597	26559.75	72765828125	0	false	0	false	14	true
152596	25537875	7412878125	6	true	0	false	22	true
152595	26209541015625	744374375	2	true	0	false	12	true
152594	259321484375	719951484375	18	true	0	false	1	true
152591	2424228125	73615234375	2	true	0	false	13	true
152590	27003478515625	71015625	1	true	8	true	8	true
152589	2625958984375	71253828125	1	true	0	false	13	true
152587	31530857421875	714177265625	11	true	0	false	0	false
152586	2966957421875	711263046875	0	false	0	false	19	true
152585	29260865234375	697748203125	3	true	2	true	6	true
152581	32638517578125	69499453125	1	true	0	false	9	true
152580	27225294921875	74040171875	2	true	1	true	9	true
152578	284318671875	707679921875	4	true	7	true	6	true
152571	32092181640625	726501015625	2	true	0	false	14	true
152569	316785390625	736775859375	13	true	0	false	1	true
152568	286074375	7319353125	7	true	0	false	3	true
152562	735226708984375	5164447265625	0	false	13	true	3	true
152561	82446630859375	5296053125	15	true	0	false	1	true
152560	88925302734375	52833453125	0	false	0	false	14	true
152557	752442041015625	5331585546875	2	true	0	false	13	true
152555	61309248046875	51414859375	3	true	0	false	5	true
152552	3120209375	5718548828125	2	true	0	false	17	true
152551	3162166796875	5665556640625	8	true	0	false	0	false
152550	25855060546875	55902.75	3	true	0	false	15	true
152546	295558359375	64759796875	1	true	0	false	23	true
152545	29654576171875	655040234375	8	true	0	false	14	true
152544	32117826171875	5930305859375	1	true	0	false	17	true
152543	328210703125	5959815234375	4	true	0	false	8	true
152542	29222005859375	672553046875	1	true	0	false	11	true
152541	29039533203125	67776890625	0	false	6	true	9	true
152539	2960322265625	676636953125	6	true	0	false	4	true
152537	3188081640625	5979483203125	8	true	0	false	0	false
152536	31153931640625	5988112890625	2	true	1	true	14	true
152535	30566013671875	59432921875	6	true	0	false	6	true
152533	29409009765625	6635790625	6	true	0	false	11	true
152532	3141559765625	6275671875	9	true	0	false	61	true
152531	3158079296875	631551953125	14	true	0	false	0	false
152529	3209498828125	6354565625	6	true	5	true	5	true
152528	31446224609375	6043919921875	1	true	0	false	14	true
152527	31649158203125	608678515625	5	true	0	false	11	true
152520	330337265625	58387953125	3	true	26	true	5	true
152519	3283361328125	578906484375	2	true	0	false	8	true
152517	3107018359375	6158060546875	11	true	0	false	3	true
152512	3373470703125	574255703125	1	true	0	false	21	true
152511	3398464453125	5809678515625	2	true	0	false	16	true
152510	34218484375	570565234375	0	false	0	false	32	true
152502	12341271484375	43355515625	39	true	16	true	81	true
152501	11412912109375	432415703125	3	true	0	false	7	true
152497	3326951953125	61923390625	8	true	0	false	1	true
152496	98480029296875	43471046875	17	true	0	false	21	true
152495	96901953125	4358612890625	15	true	0	false	19	true
152494	13773943359375	65750765625	12	true	0	false	15	true
152493	14044962890625	6618178125	9	true	0	false	0	false
152491	96926787109375	427664765625	1	true	0	false	12	true
152490	1.78628e+16	47157140625	3	true	0	false	10	true
152489	1511209716796870	4668288671875	1	true	0	false	7	true
152488	9223848266601560	45936640625	0	false	0	false	14	true
152487	7553941650390620	46532234375	1	true	0	false	8	true
152486	9073.5	4375296875	12	true	1	true	44	true
152484	32270267578125	662079609375	12	true	0	false	2	true
152483	32369951171875	668740703125	17	true	2	true	61	true
152479	31856447265625	67006234375	8	true	0	false	18	true
152478	145795107421875	65947015625	13	true	1	true	25	true
152474	31141951171875	658518046875	18	true	0	false	2	true
152470	28283560546875	622502578125	1	true	0	false	16	true
152469	28464666015625	6305574609375	1	true	0	false	9	true
152467	28292955078125	6388183203125	5	true	0	false	26	true
152466	14602568359375	4258937890625	1	true	31	true	27	true
152465	1.2048e+16	4280593359375	0	false	14	true	12	true
152463	155369111328125	65239875	4	true	0	false	0	false
152459	1095833984375	4698330078125	1	true	0	false	7	true
152457	2943694140625	631777578125	9	true	1	true	13	true
152455	257584716796875	46783140625	2	true	20	true	8	true
152454	5671788940429680	4416767578125	2	true	0	false	15	true
152453	1.43161e+16	4395225390625	3	true	0	false	9	true
152449	3207776611328120	4623651171875	1	true	0	false	10	true
152448	2330615966796870	4529612109375	2	true	0	false	12	true
152447	163159423828125	4503020703125	19	true	0	false	2	true
152446	371548779296875	42458.5	15	true	0	false	4	true
152445	3392444580078120	4185312890625	1	true	1	true	11	true
152443	2457081787109370	44482	3	true	7	true	8	true
152439	3197203125	4113264453125	0	false	0	false	14	true
152437	2089.75	4618268359375	4	true	0	false	11	true
152435	42011015625	422277109375	6	true	0	false	21	true
152434	5955611328125	413999453125	0	false	0	false	19	true
152433	589025927734375	416433671875	0	false	0	false	19	true
152431	2488374755859370	419847890625	4	true	0	false	3	true
152429	299199140625	58139828125	9	true	0	false	0	false
152427	56008330078125	424514453125	1	true	0	false	9	true
152425	28444830078125	5676415625	3	true	0	false	4	true
152424	2152948486328120	3995697265625	3	true	0	false	12	true
152423	2670093505859370	4059318359375	2	true	2	true	11	true
152422	694226416015625	4344482421875	2	true	0	false	12	true
152421	807973779296875	432630546875	1	true	0	false	23	true
152419	11738505859375	407654453125	1	true	0	false	0	false
152414	672754052734375	4398494921875	12	true	0	false	2	true
152412	523862158203125	4150748046875	3	true	0	false	18	true
152409	7657009765625	614529296875	14	true	0	false	0	false
152405	652886669921875	42342640625	0	false	0	false	10	true
152403	759107373046875	42060.75	0	false	0	false	9	true
152398	2487147705078120	4321048828125	2	true	0	false	11	true
152397	347427978515625	4394240234375	11	true	0	false	0	false
152394	25176873046875	6344915625	9	true	0	false	13	true
152393	253393359375	6332668359375	9	true	0	false	19	true
152390	26476365234375	6300965625	3	true	0	false	12	true
152389	2719242578125	6316570703125	7	true	0	false	9	true
152387	48314970703125	52470953125	2	true	0	false	10	true
152385	26059388671875	620477421875	15	true	0	false	37	true
152384	25957759765625	638753046875	1	true	0	false	16	true
152381	26846587890625	613656171875	9	true	8	true	23	true
152378	4911685546875	4838969921875	7	true	0	false	19	true
152377	4716.25	4891481640625	5	true	0	false	8	true
152376	234746484375	6248159765625	1	true	0	false	14	true
152375	24434310546875	6275471875	1	true	0	false	13	true
152374	627412353515625	4833312109375	0	false	1	true	18	true
152373	591939404296875	4827137890625	0	false	2	true	14	true
152368	2163776953125	6221653125	5	true	4	true	4	true
152367	21120216796875	6143966796875	3	true	0	false	8	true
152366	2219826953125	61844.25	1	true	0	false	12	true
152364	18980640625	623309296875	9	true	0	false	24	true
152363	18711388671875	623839296875	7	true	0	false	24	true
152362	699375634765625	4663549609375	7	true	0	false	14	true
152361	652569873046875	4725572265625	12	true	0	false	0	false
152360	2585284765625	600229609375	0	false	0	false	12	true
152359	25546271484375	590418671875	0	false	0	false	17	true
152357	19799263671875	629689609375	1	true	0	false	9	true
152356	738156884765625	4836044921875	5	true	0	false	17	true
152355	8329775390625	48702265625	0	false	0	false	12	true
152354	2042528515625	616497734375	0	false	0	false	14	true
152353	201434921875	6191361328125	3	true	0	false	20	true
152351	2547397265625	610064765625	3	true	0	false	9	true
152349	558264306640625	4705341796875	1	true	0	false	20	true
152341	73516220703125	4754033203125	4	true	1	true	16	true
152338	92954169921875	4587453125	18	true	0	false	0	false
152337	84757451171875	466659296875	2	true	2	true	9	true
152332	86280546875	422091484375	3	true	1	true	6	true
152330	3562715234375	636688671875	2	true	0	false	56	true
152329	360502109375	65036890625	14	true	0	false	1	true
152327	680154736328125	4568438671875	4	true	0	false	12	true
152326	757528662109375	392702421875	0	false	0	false	16	true
152325	72759208984375	392253203125	2	true	0	false	11	true
152324	10273544921875	40812171875	13	true	0	false	2	true
152323	10098724609375	4107583984375	9	true	0	false	0	false
152321	8029875	3946690234375	7	true	1	true	1	true
152320	727518505859375	408249609375	6	true	0	false	15	true
152319	768105908203125	4070644140625	1	true	0	false	6	true
152318	82079365234375	4584812109375	4	true	0	false	6	true
152316	8843962890625	4002947265625	2	true	0	false	29	true
152315	846555078125	40647.5	0	false	0	false	10	true
152314	510098583984375	449868671875	1	true	0	false	17	true
152313	498415625	4453737109375	10	true	1	true	2	true
152311	6675072265625	3981462890625	3	true	0	false	12	true
152303	361474140625	6248471484375	4	true	0	false	5	true
152299	557739453125	4052396484375	2	true	0	false	8	true
152298	148106943359375	4029661328125	6	true	3	true	12	true
152297	14836939453125	40466296875	9	true	2	true	10	true
152295	4011986328125	448929765625	7	true	0	false	2	true
152292	3403815625	64823671875	13	true	16	true	23	true
152288	151033671875	399918125	8	true	0	false	0	false
152287	14782607421875	3964054296875	11	true	0	false	1	true
152286	3518468359375	6180772265625	2	true	1	true	25	true
152285	350042109375	6200497265625	2	true	0	false	28	true
152283	3503162890625	615257890625	1	true	10	true	7	true
152282	367501640625	6357883984375	2	true	4	true	6	true
152279	436744677734375	4023146875	2	true	0	false	9	true
152275	3485365234375	6120329296875	6	true	7	true	5	true
152274	349672109375	6000250390625	3	true	0	false	15	true
152273	341994453125	60299515625	6	true	0	false	10	true
152272	11630845703125	403395234375	8	true	0	false	18	true
152271	112053427734375	3967303125	1	true	15	true	11	true
152269	347397734375	627271015625	5	true	3	true	7	true
152266	137591513671875	406019921875	0	false	0	false	9	true
152261	12958046875	4045879296875	1	true	0	false	26	true
152260	566867529296875	393268984375	5	true	0	false	9	true
152259	518835693359375	3854687109375	7	true	0	false	2	true
152257	3301688232421870	485283984375	0	false	0	false	1	true
152253	118383046875	4174270703125	4	true	4	true	11	true
152250	105547080078125	3855519140625	1	true	0	false	17	true
152249	114320859375	3838047265625	2	true	0	false	7	true
152242	522850830078125	3595561328125	0	false	0	false	16	true
152241	490530517578125	3707698828125	2	true	0	false	30	true
152239	1.35018e+16	3879865234375	1	true	0	false	7	true
152238	386430859375	580779453125	0	false	0	false	8	true
152237	390003984375	5748798046875	7	true	0	false	0	false
152236	3835479296875	5769294921875	0	false	6	true	6	true
152231	394276640625	5765618359375	0	false	0	false	13	true
152229	38807625	6198616015625	18	true	0	false	5	true
152228	38802	5893512890625	3	true	8	true	6	true
152225	65973828125	3585344921875	12	true	0	false	0	false
152223	12451068359375	391410625	7	true	0	false	6	true
152220	636813037109375	369714609375	6	true	0	false	9	true
152217	361021015625	66394359375	2	true	0	false	10	true
152216	3722096875	5829709375	0	false	0	false	15	true
152211	31447935546875	5536373046875	1	true	6	true	0	false
152209	3789799609375	5941384375	10	true	0	false	0	false
152207	3676791015625	5998113671875	8	true	10	true	2	true
152204	13783845703125	420224765625	6	true	0	false	11	true
152197	32003650390625	6462449609375	26	true	0	false	0	false
152196	4004542578125	651375703125	3	true	0	false	17	true
152195	3910414453125	6538434375	4	true	0	false	10	true
152194	128392451171875	3706252734375	2	true	8	true	11	true
152193	124922109375	3708927734375	6	true	0	false	3	true
152192	376537265625	6547219921875	4	true	0	false	7	true
152191	379255234375	63578671875	3	true	0	false	14	true
152187	12118982421875	369911015625	0	false	0	false	14	true
152181	142882421875	749571484375	2	true	0	false	2	true
152180	4132034765625	6229680859375	3	true	0	false	5	true
152179	4117798046875	6379374609375	28	true	0	false	0	false
152177	4263463671875	630546328125	6	true	0	false	0	false
152175	4033292578125	6132308984375	1	true	0	false	13	true
152172	27837095703125	600575390625	13	true	0	false	1	true
152171	27990875	60521109375	8	true	0	false	7	true
152169	28505072265625	592843046875	5	true	0	false	13	true
152168	2711966015625	5915263671875	23	true	0	false	35	true
152164	3966611328125	5494631640625	16	true	3	true	4	true
152163	40151359375	539706796875	1	true	1	true	19	true
152161	38831734375	5560198828125	3	true	0	false	23	true
152157	5556328125	6217104296875	1	true	0	false	10	true
152156	3641072265625	732056953125	3	true	0	false	11	true
152155	372924296875	732793359375	6	true	6	true	36	true
152154	358254453125	72231390625	1	true	0	false	12	true
152151	34777328125	72260765625	4	true	17	true	2	true
152149	3850505078125	5378464453125	16	true	0	false	0	false
152145	344366875	70556890625	0	false	17	true	6	true
152143	33291390625	718351484375	10	true	0	false	5	true
152142	3857487890625	73235859375	2	true	6	true	7	true
152141	3849599609375	742013984375	11	true	0	false	1	true
152139	392705625	741005390625	2	true	0	false	13	true
152135	357027734375	7354290625	1	true	0	false	14	true
152134	1115695703125	5913313671875	8	true	0	false	5	true
152133	107347041015625	5946606640625	0	false	0	false	10	true
152132	103536884765625	6007744140625	3	true	0	false	8	true
152130	356989453125	69232	2	true	5	true	9	true
152129	3547262109375	69386015625	2	true	6	true	12	true
152128	2414926171875	421542734375	4	true	0	false	31	true
152127	23986037109375	421676015625	3	true	0	false	34	true
152125	2329762890625	420565625	2	true	0	false	29	true
152124	377910078125	696812890625	4	true	0	false	0	false
152123	369935234375	703650546875	12	true	4	true	60	true
152121	3702999609375	683396484375	3	true	0	false	9	true
152120	3524791796875	680071953125	7	true	0	false	8	true
152113	33697	674460078125	1	true	0	false	7	true
152112	2666463671875	4193252734375	1	true	0	false	21	true
152111	26565365234375	4167172265625	0	false	0	false	22	true
152109	26380138671875	4209930859375	12	true	1	true	0	false
152105	2570637109375	4204295703125	4	true	0	false	11	true
152103	2501756640625	4283094140625	1	true	0	false	9	true
152102	25718275390625	4370123828125	5	true	0	false	16	true
152101	254651484375	4316930859375	1	true	12	true	6	true
152100	26496880859375	457149609375	1	true	0	false	9	true
152099	26332341796875	454153203125	8	true	0	false	1	true
152097	2518883984375	436440859375	0	false	0	false	16	true
152094	327925078125	494564921875	12	true	0	false	8	true
152093	331651328125	5038264453125	3	true	0	false	10	true
152088	2362268359375	4528551953125	1	true	0	false	12	true
152087	23872306640625	4502131640625	7	true	0	false	8	true
152086	26373556640625	4409932421875	2	true	0	false	12	true
152084	27595193359375	4719571875	1	true	0	false	11	true
152083	28566306640625	4699069921875	1	true	0	false	11	true
152082	2905912890625	48090390625	3	true	0	false	18	true
152080	3389687109375	5168298828125	1	true	0	false	18	true
152079	3320087890625	5234977734375	1	true	0	false	15	true
152075	3136808203125	4772347265625	1	true	0	false	0	false
152073	32175962890625	53501375	6	true	0	false	6	true
152066	306372890625	4976523046875	8	true	0	false	2	true
152065	29605546875	5052857421875	4	true	0	false	9	true
152058	245064296875	510268359375	10	true	1	true	27	true
152057	2437818359375	512472265625	12	true	1	true	24	true
152056	97111435546875	764303671875	1	true	0	false	8	true
152055	9512568359375	754643046875	2	true	0	false	20	true
152051	107440341796875	77682.5	3	true	0	false	12	true
152042	32052443359375	462670546875	7	true	0	false	1	true
152041	31793080078125	4543119140625	2	true	0	false	16	true
152039	4100722265625	5922580859375	14	true	0	false	1	true
152038	33000953125	44840875	3	true	0	false	9	true
152035	305615625	451092265625	13	true	3	true	47	true
152027	19589484375	4853674609375	3	true	0	false	8	true
152025	2065446484375	60537046875	3	true	0	false	10	true
152020	1288828857421870	3735032421875	2	true	0	false	14	true
152019	8772982177734370	37722.75	5	true	0	false	5	true
152016	3401695703125	544956328125	4	true	0	false	17	true
152015	3398599609375	5485994140625	3	true	7	true	15	true
152014	3397155078125	5319362890625	5	true	1	true	21	true
152013	34023140625	5382556640625	2	true	8	true	3	true
152011	343080859375	54031.75	0	false	0	false	8	true
152006	354282109375	528964375	7	true	21	true	90	true
152004	3312422265625	543843203125	7	true	0	false	5	true
152002	3923666796875	497436640625	12	true	0	false	3	true
152001	388256640625	4959689453125	10	true	0	false	1	true
151999	3829789453125	497668203125	2	true	5	true	16	true
151998	1638432421875	7779790625	1	true	0	false	13	true
151997	16544212890625	7880796875	3	true	0	false	10	true
151996	37622171875	5106904296875	0	false	0	false	7	true
151995	378149765625	5032030859375	6	true	0	false	2	true
151994	378815859375	5206545703125	26	true	0	false	5	true
151993	3748974609375	516324453125	2	true	5	true	1	true
151989	3683264453125	510837265625	2	true	0	false	9	true
151984	23551623046875	30864755859375	72	true	2	true	110	true
151983	23525974609375	30872158203125	68	true	4	true	107	true
151982	295124375	755491640625	0	false	8	true	1	true
151981	28408822265625	7453953125	2	true	0	false	9	true
151980	39154515625	4723616015625	8	true	0	false	11	true
151979	392870234375	47667.5	0	false	0	false	18	true
151978	29735271484375	769282109375	5	true	0	false	4	true
151973	301111171875	736136953125	10	true	0	false	1	true
151972	355568671875	549320234375	8	true	0	false	32	true
151971	3548620703125	5475423046875	7	true	0	false	31	true
151970	2350217578125	30793939453125	80	true	4	true	106	true
151966	36606734375	537417890625	2	true	5	true	0	false
151961	364693359375	5271167578125	5	true	0	false	16	true
151957	2345121484375	30861037109375	76	true	4	true	108	true
151952	4278609375	450651015625	1	true	0	false	31	true
151951	42356171875	449128125	2	true	0	false	19	true
151949	422132578125	4447360546875	2	true	1	true	15	true
151948	4232465625	4337862109375	5	true	0	false	35	true
151947	41978171875	4304770703125	0	false	5	true	27	true
151945	41646125	44474203125	1	true	0	false	16	true
151943	4111401171875	4535383984375	0	false	9	true	15	true
151942	4134601953125	460268515625	3	true	0	false	12	true
151941	4203746875	45870	0	false	6	true	6	true
151935	3542009765625	51169421875	4	true	0	false	9	true
151933	3989730859375	4535188671875	1	true	0	false	11	true
151928	4205903515625	4705673046875	3	true	0	false	4	true
151925	3620130078125	4941673046875	0	false	0	false	10	true
151922	4643171484375	5118578515625	10	true	0	false	4	true
151921	4699146875	5118515625	13	true	0	false	0	false
151920	23566439453125	3075278515625	76	true	4	true	108	true
151919	23592689453125	308126171875	72	true	2	true	112	true
151917	4608901171875	5078746875	2	true	0	false	15	true
151915	2356278125	3068577734375	81	true	4	true	107	true
151912	436290390625	492481171875	2	true	0	false	17	true
151911	4390239453125	4888123828125	1	true	0	false	13	true
151910	432263671875	2395114453125	80	true	0	false	114	true
151909	4332441796875	239691953125	77	true	0	false	115	true
151907	3551340087890620	392216015625	2	true	0	false	7	true
151906	4310450390625	50499375	27	true	0	false	0	false
151905	4367566796875	4994815234375	6	true	0	false	24	true
151902	445287265625	50880859375	0	false	0	false	20	true
151896	42272921875	4851874609375	3	true	0	false	19	true
151895	4131412109375	4911301953125	1	true	0	false	16	true
151887	4280499609375	4770694921875	2	true	0	false	14	true
151882	434527578125	23948880859375	55	true	0	false	88	true
151881	434314296875	2397694921875	55	true	0	false	102	true
151880	65978388671875	73290703125	21	true	1	true	44	true
151879	66551396484375	73318453125	21	true	1	true	42	true
151877	415189306640625	378293515625	2	true	0	false	7	true
151875	431342890625	23908609375	49	true	0	false	113	true
151874	4341045703125	2392048046875	65	true	0	false	105	true
151869	23414052734375	306586640625	81	true	3	true	108	true
151866	32460111328125	4324871484375	7	true	0	false	15	true
151865	32111619140625	4326396875	15	true	0	false	1	true
151861	3220186328125	4380061328125	3	true	0	false	19	true
151858	30917462890625	432351640625	4	true	0	false	22	true
151856	24325267578125	28603568359375	24	true	1	true	46	true
151855	24385015625	28634431640625	23	true	1	true	42	true
151854	29173552734375	4460123046875	5	true	0	false	8	true
151853	29491310546875	44163859375	9	true	0	false	7	true
151852	31940759765625	4108439453125	10	true	0	false	0	false
151851	32230341796875	4129856640625	0	false	0	false	15	true
151846	36651796875	4529594140625	5	true	4	true	36	true
151845	3649892578125	4506518359375	13	true	7	true	43	true
151843	3661084765625	457689375	18	true	0	false	2	true
151838	23486220703125	30546599609375	68	true	4	true	69	true
151837	23528060546875	30583810546875	72	true	3	true	81	true
151835	32063310546875	4229419921875	1	true	0	false	13	true
151831	28620546875	4365619921875	9	true	0	false	0	false
151830	3837067578125	458135078125	13	true	1	true	4	true
151829	3794563671875	459703828125	4	true	1	true	14	true
151826	1856189453125	155884765625	0	false	0	false	22	true
151825	18287328125	1588889453125	0	false	0	false	16	true
151824	120056201171875	3319095703125	0	false	0	false	23	true
151823	121986611328125	333058984375	0	false	0	false	21	true
151822	212794375	183728125	1	true	0	false	15	true
151821	20703716796875	18022201171875	0	false	0	false	24	true
151820	38542197265625	337855390625	39	true	2	true	71	true
151819	3864205810546870	3374073828125	39	true	2	true	69	true
151818	3717245703125	433008984375	3	true	1	true	7	true
151817	3617761328125	4360114453125	1	true	0	false	31	true
151816	19377291015625	29174892578125	6	true	0	false	29	true
151815	19610119140625	29719283203125	0	false	0	false	17	true
151811	373483515625	437174375	5	true	0	false	21	true
151810	379928984375	4477810546875	2	true	0	false	11	true
151808	20046560546875	20295322265625	11	true	1	true	30	true
151807	1992009765625	20354408203125	13	true	1	true	29	true
151806	380180859375	4109762109375	0	false	0	false	15	true
151805	38174546875	4073506640625	4	true	0	false	19	true
151803	124355361328125	3255033984375	1	true	0	false	14	true
151799	3849140234375	401436015625	1	true	0	false	12	true
151798	3538247265625	387762890625	13	true	0	false	10	true
151797	3544210546875	3862779296875	11	true	0	false	14	true
151795	196934453125	2062577734375	1	true	0	false	16	true
151794	17493283203125	2141085546875	13	true	1	true	29	true
151793	17419380859375	21329876953125	11	true	1	true	31	true
151789	3924415234375	4093629296875	27	true	0	false	4	true
151785	19805578125	2098240234375	0	false	0	false	8	true
151784	19369869140625	28370171875	0	false	0	false	14	true
151783	20129224609375	27881607421875	1	true	0	false	21	true
151781	371680625	4281328125	0	false	0	false	12	true
151779	4021499609375	4055236328125	1	true	0	false	15	true
151775	19274677734375	15590400390625	6	true	0	false	10	true
151774	20684654296875	21040064453125	20	true	1	true	110	true
151773	2032865234375	2143876953125	45	true	31	true	97	true
151772	23667197265625	3600337109375	9	true	1	true	31	true
151771	23714353515625	3542683203125	1	true	0	false	15	true
151770	21317814453125	20760880859375	12	true	4	true	57	true
151769	21596392578125	20634083984375	5	true	1	true	43	true
151767	3594387890625	3926721484375	0	false	0	false	19	true
151766	4054564453125	42067984375	4	true	0	false	13	true
151765	387605703125	416801796875	4	true	0	false	9	true
151764	2404236328125	3240411328125	5	true	0	false	63	true
151763	2377144921875	32297353515625	18	true	2	true	58	true
151760	2411576953125	2858915625	25	true	1	true	48	true
151757	21479802734375	198775703125	0	false	0	false	19	true
151756	19805037109375	221990859375	26	true	1	true	39	true
151755	2013827734375	22885369140625	0	false	0	false	11	true
151751	2050178125	27363974609375	7	true	0	false	0	false
151750	11090060546875	340126015625	2	true	7	true	62	true
151749	1114718359375	344363984375	6	true	9	true	13	true
151747	4340935546875	23816212890625	55	true	0	false	88	true
151746	1852161328125	1496908984375	0	false	0	false	28	true
151744	3306571875	3809584375	5	true	0	false	23	true
151743	324185078125	3871895703125	3	true	0	false	13	true
151742	23700169921875	28610771484375	10	true	0	false	5	true
151740	1980544140625	160377626953125	0	false	0	false	11	true
151739	2012173828125	16558482421875	5	true	0	false	10	true
151737	1039223828125	3495860546875	0	false	0	false	14	true
151736	19083958984375	201688984375	0	false	0	false	12	true
151735	185236328125	20450169921875	4	true	0	false	2	true
151733	3414514453125	3940358203125	0	false	0	false	10	true
151732	2982763671875	4142294921875	16	true	1	true	41	true
151731	30794443359375	4198194921875	6	true	0	false	1	true
151730	21778365234375	27168765625	2	true	1	true	23	true
151727	1887605078125	16135880859375	13	true	0	false	5	true
151723	18084037109375	15192064453125	0	false	0	false	9	true
151721	2099970703125	1988409765625	0	false	0	false	11	true
151716	36730.25	421732734375	1	true	0	false	17	true
151715	3734965234375	4208349609375	4	true	0	false	28	true
151711	1997843359375	15060337890625	9	true	1	true	58	true
151705	22145359375	19875466796875	2	true	0	false	15	true
151701	18993857421875	22885720703125	0	false	7	true	0	false
151699	3286040234375	3941933984375	1	true	0	false	17	true
151695	2312709765625	332035078125	1	true	0	false	8	true
151692	23823443359375	31630208984375	2	true	0	false	23	true
151689	1308206640625	3155770703125	2	true	0	false	1	true
151686	607913916015625	73110234375	1	true	0	false	14	true
151685	60084716796875	727736875	1	true	0	false	11	true
151684	1987129296875	136095634765625	0	false	0	false	20	true
151683	20359015625	137565126953125	1	true	2	true	10	true
151677	342872421875	4290658984375	3	true	0	false	17	true
151675	2272558984375	297325703125	1	true	0	false	10	true
151673	17289158203125	2028640625	0	false	0	false	7	true
151672	23501126953125	341492734375	2	true	0	false	82	true
151670	951609375	3368580078125	1	true	0	false	14	true
151669	1030983203125	33359140625	0	false	0	false	26	true
151667	17007814453125	21565453125	0	false	0	false	14	true
151666	102200390625	3614262890625	1	true	0	false	9	true
151665	9874939453125	36783296875	11	true	0	false	7	true
151659	51445693359375	727868828125	2	true	0	false	12	true
151658	212732890625	139417646484375	1	true	0	false	24	true
151656	239243125	29420630859375	1	true	11	true	0	false
151653	9079970703125	3716231640625	1	true	0	false	11	true
151652	149568466796875	32134912109375	1	true	0	false	15	true
151651	147285390625	32458802734375	8	true	0	false	5	true
151649	19988099609375	26688333984375	0	false	1	true	12	true
151647	20721169921875	25638681640625	1	true	0	false	8	true
151645	141607861328125	3108161328125	17	true	0	false	2	true
151644	244190859375	3363844140625	6	true	0	false	13	true
151643	24537541015625	334142265625	5	true	0	false	12	true
151640	16882365234375	13472232421875	0	false	0	false	7	true
151639	17769369140625	14382927734375	0	false	12	true	6	true
151637	1222376953125	3447502734375	3	true	0	false	13	true
151636	84064677734375	729838515625	3	true	0	false	0	false
151635	778429345703125	739141796875	0	false	0	false	12	true
151630	18204017578125	26946662109375	1	true	0	false	15	true
151629	18368984375	277584375	3	true	0	false	14	true
151626	24131685546875	3637966796875	0	false	0	false	8	true
151625	2383273046875	3686172265625	10	true	0	false	10	true
151624	20613873046875	124615625	1	true	11	true	7	true
151623	204889921875	125394873046875	1	true	11	true	10	true
151620	6042843627929680	7341740625	1	true	0	false	14	true
151619	8838322143554680	731739921875	7	true	0	false	9	true
151617	1638350341796870	730423046875	1	true	0	false	10	true
151611	2515062890625	2872337109375	3	true	0	false	10	true
151610	19833923828125	118610498046875	10	true	1	true	10	true
151604	1830291015625	135260361328125	2	true	1	true	7	true
151603	18830150390625	134840595703125	11	true	0	false	9	true
151598	3473337890625	4409242578125	8	true	1	true	8	true
151595	388585859375	4335731640625	0	false	0	false	8	true
151594	651722314453125	756488828125	1	true	0	false	18	true
151593	6206177734375	74987984375	6	true	0	false	0	false
151587	2255940673828120	72156234375	2	true	1	true	13	true
151585	91490712890625	3541865625	0	false	0	false	8	true
151583	3858644775390620	714477109375	1	true	0	false	9	true
151577	20496013671875	30440853515625	2	true	0	false	18	true
151576	3283911328125	27101654296875	8	true	0	false	10	true
151575	3302612890625	26970642578125	7	true	0	false	12	true
151573	1.52511e+16	7138053125	14	true	0	false	7	true
151572	149198740234375	3341001171875	36	true	2	true	41	true
151571	15811369140625	3304146484375	0	false	0	false	12	true
151569	32636111328125	2659221484375	3	true	0	false	35	true
151567	721295703125	749190390625	1	true	5	true	7	true
151566	2738515625	336168359375	0	false	15	true	3	true
151565	27801291015625	337697578125	12	true	1	true	10	true
151562	2716219140625	373327890625	1	true	17	true	1	true
151561	274966796875	375252265625	9	true	0	false	27	true
151560	3898826953125	27627716796875	0	false	0	false	7	true
151559	3937197265625	28529296875	0	false	0	false	17	true
151558	2311016796875	131423564453125	1	true	7	true	12	true
151557	229983359375	13205677734375	0	false	5	true	12	true
151553	54992802734375	716405078125	5	true	0	false	11	true
151552	27226857421875	30301705078125	2	true	0	false	7	true
151551	27127724609375	29099765625	1	true	0	false	11	true
151549	166578515625	3368519921875	3	true	0	false	6	true
151545	2283336328125	137448916015625	1	true	0	false	14	true
151544	3737505859375	3778312109375	5	true	0	false	0	false
151543	3774338671875	3708475390625	8	true	0	false	0	false
151541	2248706640625	3677628125	1	true	0	false	11	true
151539	2652090234375	29291228515625	1	true	0	false	15	true
151538	29350611328125	28675365234375	5	true	0	false	27	true
151537	29444701171875	2795830078125	6	true	0	false	4	true
151536	3789371484375	29979591796875	17	true	0	false	18	true
151535	378931640625	3018540625	16	true	0	false	20	true
151534	42443609375	238559921875	1	true	0	false	10	true
151533	4177308984375	234488515625	0	false	0	false	20	true
151528	1484487890625	3580869140625	2	true	0	false	13	true
151527	1550690625	3489396875	2	true	0	false	10	true
151526	256245546875	3265729296875	0	false	0	false	12	true
151525	25451013671875	33041203125	1	true	0	false	16	true
151523	2643278125	3301785546875	1	true	0	false	11	true
151522	2904023046875	27318943359375	3	true	2	true	9	true
151521	2874010546875	27154556640625	2	true	0	false	14	true
151520	289841484375	26288529296875	0	false	2	true	12	true
151519	285038515625	2540310546875	1	true	0	false	15	true
151516	1518663671875	27709349609375	7	true	0	false	53	true
151515	14967341796875	27472853515625	1	true	0	false	17	true
151513	28765107421875	29121666015625	0	false	0	false	5	true
151510	18212158203125	24208708984375	2	true	0	false	11	true
151509	17558998046875	247434609375	11	true	5	true	5	true
151506	3880344140625	29432595703125	16	true	1	true	19	true
151504	18314376953125	125280009765625	4	true	0	false	14	true
151503	1768265234375	122438544921875	0	false	0	false	8	true
151501	17016537109375	1211484375	0	false	0	false	6	true
151499	337004140625	27888630859375	1	true	0	false	11	true
151497	2804021875	27219818359375	3	true	0	false	9	true
151493	19010173828125	11749423828125	14	true	1	true	0	false
151491	174078203125	2533301171875	12	true	0	false	0	false
151490	3692503515625	362803046875	0	false	0	false	21	true
151487	26412697265625	31882318359375	14	true	0	false	0	false
151485	15514763671875	27344353515625	1	true	0	false	15	true
151483	218159140625	15483939453125	0	false	4	true	12	true
151476	4235784765625	2554831640625	10	true	0	false	6	true
151471	3060971875	27670201171875	8	true	0	false	16	true
151466	3515919921875	29311009765625	1	true	5	true	6	true
151465	3570045703125	2984123046875	11	true	0	false	0	false
151463	137486044921875	28075697265625	3	true	0	false	9	true
151459	3839078125	3881636328125	4	true	0	false	7	true
151458	2655631640625	3476452734375	6	true	0	false	2	true
151457	2594842578125	34998421875	1	true	0	false	10	true
151455	3651069921875	3749387890625	2	true	0	false	8	true
151454	3620955859375	2957411328125	8	true	1	true	0	false
151453	366093046875	2902517578125	2	true	0	false	13	true
151452	40749015625	27250958984375	2	true	0	false	10	true
151451	40694703125	26697537109375	11	true	0	false	0	false
151449	19139423828125	2190439453125	0	false	0	false	12	true
151448	21393.75	24245388671875	1	true	0	false	21	true
151447	2121742578125	24199298828125	2	true	0	false	19	true
151445	3053185546875	2901818359375	12	true	0	false	2	true
151444	362463671875	286159921875	6	true	0	false	12	true
151443	366243984375	27913484375	0	false	0	false	14	true
151441	3911792578125	300457734375	0	false	0	false	14	true
151439	3797981640625	3575510546875	7	true	0	false	0	false
151437	2628548046875	3567286328125	0	false	0	false	13	true
151433	372291328125	3149601953125	2	true	0	false	12	true
151431	2737596484375	349003046875	3	true	7	true	2	true
151429	13584953125	295036171875	0	false	0	false	14	true
151428	114153671875	31459833984375	2	true	2	true	16	true
151427	10748626953125	31002849609375	0	false	0	false	14	true
151422	2286199609375	25129779296875	17	true	1	true	20	true
151421	23390927734375	253229296875	2	true	0	false	13	true
151417	220325234375	2486912890625	1	true	5	true	14	true
151414	1704358203125	26914810546875	15	true	0	false	0	false
151413	17693375	2651158984375	2	true	0	false	11	true
151408	4343265234375	26132705078125	1	true	0	false	9	true
151407	44577265625	2545070703125	1	true	0	false	18	true
151403	160643251953125	2646539453125	1	true	0	false	14	true
151401	3460666796875	4577559375	0	false	9	true	0	false
151400	4346142578125	29111375	10	true	1	true	51	true
151399	4419260546875	287921015625	12	true	0	false	11	true
151398	1518213671875	3792656640625	4	true	0	false	72	true
151397	150467734375	3724982421875	2	true	7	true	8	true
151396	19881388671875	3301380859375	2	true	0	false	10	true
151395	1932991015625	32109302734375	3	true	0	false	11	true
151391	338047890625	412770546875	1	true	0	false	21	true
151389	1463445703125	38627453125	0	false	6	true	9	true
151387	2693401953125	26618294921875	4	true	0	false	7	true
151385	42368921875	29145689453125	0	false	5	true	3	true
151384	20857365234375	11497740234375	8	true	1	true	30	true
151383	212709296875	11483984375	0	false	0	false	25	true
151382	2363580078125	17833607421875	1	true	21	true	0	false
151381	24139662109375	1749249609375	1	true	1	true	21	true
151379	4379601171875	28078537109375	1	true	0	false	9	true
151376	2324040234375	39633546875	5	true	0	false	7	true
151375	22533921875	3947348046875	5	true	0	false	0	false
151374	23422455078125	4009616796875	4	true	0	false	22	true
151373	2306378515625	404529296875	14	true	1	true	2	true
151371	102863818359375	699469140625	3	true	0	false	6	true
151368	375853515625	2741981640625	0	false	0	false	22	true
151367	377852890625	28323107421875	0	false	0	false	8	true
151362	1920940625	33895015625	1	true	0	false	24	true
151359	3080582421875	2636741015625	0	false	0	false	11	true
151355	4263285546875	27099478515625	0	false	0	false	2	true
151354	341148671875	296428046875	0	false	0	false	7	true
151352	22138810546875	343857265625	0	false	3	true	11	true
151351	22297001953125	3501828515625	1	true	0	false	12	true
151347	2359485546875	38826984375	1	true	0	false	14	true
151344	28902736328125	2378622265625	0	false	0	false	15	true
151343	28465310546875	24272115234375	1	true	0	false	10	true
151338	28003556640625	22308021484375	7	true	1	true	4	true
151337	27421.25	22074068359375	2	true	4	true	13	true
151334	138125859375	3385074609375	8	true	0	false	20	true
151327	412821015625	2840319921875	0	false	0	false	8	true
151322	27280208984375	23795525390625	9	true	0	false	1	true
151319	24339451171875	18842830078125	8	true	0	false	1	true
151314	349739404296875	687185078125	6	true	0	false	0	false
151313	281518603515625	695743046875	1	true	0	false	11	true
151312	217807890625	401103515625	0	false	0	false	13	true
151311	22365498046875	4030824609375	2	true	0	false	11	true
151310	2152936328125	3843865625	3	true	0	false	31	true
151309	21497384765625	3861934765625	3	true	0	false	31	true
151303	3728345703125	3379057421875	38	true	2	true	70	true
151302	24701142578125	399132421875	12	true	1	true	47	true
151301	2431571484375	4004795703125	6	true	1	true	6	true
151299	2137061328125	2175677734375	0	false	0	false	13	true
151296	18192216796875	33992546875	7	true	1	true	7	true
151293	22109376953125	32596197265625	1	true	17	true	2	true
151291	23372578125	18745775390625	1	true	0	false	16	true
151289	156921630859375	24474197265625	12	true	0	false	1	true
151288	282742265625	30691955078125	0	false	4	true	13	true
151287	28820041015625	30660125	3	true	0	false	7	true
151285	18307341796875	3221133984375	1	true	0	false	11	true
151283	22699025390625	383108203125	1	true	0	false	13	true
151280	29553435546875	31077673828125	14	true	0	false	15	true
151279	30936216796875	31274751953125	0	false	0	false	15	true
151276	411076328125	2485218359375	5	true	12	true	1	true
151275	40378453125	23820916015625	12	true	0	false	4	true
151274	31306046875	3862671875	4	true	0	false	5	true
151273	3020894921875	390371328125	12	true	0	false	0	false
151267	294995234375	38324484375	0	false	0	false	13	true
151264	57918232421875	298831640625	0	false	0	false	32	true
151263	563408935546875	30072373046875	0	false	0	false	31	true
151260	12049482421875	23292568359375	14	true	1	true	21	true
151259	1220469140625	23281962890625	14	true	1	true	25	true
151258	2616992578125	39494484375	5	true	0	false	27	true
151257	2648767578125	38619515625	1	true	0	false	8	true
151256	23628482421875	26604564453125	1	true	0	false	13	true
151254	24476396484375	383129921875	2	true	0	false	8	true
151250	64294248046875	31230634765625	2	true	6	true	6	true
151249	6792021484375	31588490234375	1	true	0	false	11	true
151243	31792376953125	320531171875	9	true	0	false	0	false
151240	580957177734375	308043515625	3	true	0	false	15	true
151238	445884423828125	30777392578125	4	true	0	false	11	true
151237	490341357421875	29963154296875	8	true	0	false	0	false
151233	257621484375	370059296875	17	true	0	false	0	false
151229	240421953125	2056078515625	3	true	0	false	0	false
151225	166935859375	3509318359375	2	true	0	false	7	true
151223	12592787109375	2351437109375	0	false	0	false	8	true
151221	133883701171875	23190478515625	4	true	0	false	12	true
151219	41499046875	552200234375	2	true	0	false	3	true
151218	1991734765625	3860323828125	8	true	1	true	35	true
151216	117693701171875	24250533203125	14	true	0	false	17	true
151215	11780853515625	24010556640625	11	true	0	false	10	true
151214	1407336328125	22027677734375	1	true	0	false	5	true
151211	147595068359375	23083392578125	5	true	11	true	2	true
151209	143155576171875	2495777734375	2	true	0	false	17	true
151208	4028685546875	29319189453125	5	true	0	false	0	false
151206	4291901171875	664241796875	2	true	22	true	3	true
151205	4121294140625	672259609375	4	true	1	true	1	true
151201	113613720703125	24571837890625	0	false	0	false	10	true
151200	29892375	336183671875	0	false	0	false	22	true
151199	29570923828125	3389348828125	6	true	0	false	14	true
151195	38073779296875	3366647265625	39	true	2	true	67	true
151193	1327296484375	243216015625	0	false	0	false	8	true
151191	4082990625	688176015625	0	false	1	true	2	true
151185	29019677734375	3321351171875	1	true	0	false	6	true
151183	640260107421875	293938359375	1	true	0	false	7	true
151182	603030810546875	2729011328125	11	true	0	false	3	true
151181	687378515625	2713184765625	0	false	0	false	9	true
151178	579110302734375	283763515625	3	true	0	false	12	true
151173	29596115234375	2320978515625	4	true	1	true	14	true
151161	776118115234375	32304357421875	1	true	0	false	13	true
151158	763167041015625	3413903125	0	false	0	false	17	true
151157	69533427734375	3422787109375	1	true	0	false	32	true
151156	2581597900390620	22041087890625	0	false	6	true	6	true
151155	24491787109375	230975078125	0	false	0	false	16	true
151154	259484130859375	3448390234375	2	true	0	false	33	true
151153	2949905517578120	3549991015625	2	true	0	false	13	true
151151	60576044921875	32829703125	11	true	1	true	32	true
151149	2093426025390620	2183165625	0	false	0	false	19	true
151147	1.59303e+16	2128057421875	2	true	0	false	7	true
151146	8364717407226560	351583359375	2	true	7	true	22	true
151145	119135400390625	3419694140625	6	true	0	false	1	true
151144	371953173828125	22344572265625	2	true	0	false	9	true
151143	40440654296875	22754384765625	0	false	0	false	9	true
151141	1965671630859370	338201171875	2	true	0	false	13	true
151133	2433136474609370	325209453125	4	true	0	false	11	true
151131	138542060546875	3557922265625	0	false	0	false	12	true
151129	33102353515625	3315792578125	1	true	1	true	10	true
151125	499701318359375	28453431640625	0	false	0	false	12	true
151122	1.55685e+16	1991917578125	5	true	2	true	26	true
151121	1.46211e+16	1930470703125	0	false	0	false	9	true
151120	216727783203125	19203458984375	9	true	0	false	4	true
151118	475687353515625	248251328125	0	false	0	false	14	true
151117	4382302734375	2554198046875	1	true	0	false	12	true
151116	704033544921875	2527936328125	2	true	0	false	12	true
151115	663462158203125	25677720703125	9	true	0	false	0	false
151114	566884765625	25387373046875	0	false	0	false	19	true
151112	438196630859375	19413205078125	2	true	0	false	17	true
151111	45750390625	19445888671875	1	true	0	false	18	true
151110	467286376953125	1881228125	0	false	0	false	10	true
151109	509674951171875	18397439453125	2	true	9	true	10	true
151103	74921552734375	2624360546875	2	true	0	false	11	true
151100	218415087890625	16767056640625	0	false	0	false	9	true
151097	3728957763671870	20042453125	3	true	0	false	13	true
151094	637951904296875	2307609375	2	true	0	false	20	true
151093	588908447265625	2276312890625	1	true	1	true	19	true
151092	3783139453125	3288323828125	9	true	0	false	1	true
151091	371329453125	3434809375	1	true	0	false	8	true
151090	516135205078125	21990798828125	7	true	0	false	20	true
151089	559213330078125	219277265625	6	true	0	false	0	false
151083	5867359375	2396667578125	0	false	4	true	10	true
151082	2715363525390620	24945619140625	1	true	0	false	9	true
151081	3408357177734370	24846439453125	13	true	0	false	0	false
151073	452590283203125	20862255859375	0	false	1	true	9	true
151072	788365869140625	29215353515625	1	true	0	false	7	true
151071	85364287109375	2935446484375	7	true	0	false	0	false
151069	800648779296875	31044826171875	3	true	0	false	21	true
151066	795722509765625	2385053125	1	true	0	false	6	true
151065	756435791015625	2323473046875	2	true	0	false	9	true
151062	553142041015625	3376187109375	0	false	0	false	8	true
151061	48376640625	3428872265625	2	true	0	false	12	true
151060	9587548828125	2440455859375	13	true	0	false	18	true
151058	449541796875	27767458984375	2	true	0	false	13	true
151057	4532759375	2672960546875	5	true	0	false	12	true
151047	151720703125	2155200390625	8	true	0	false	17	true
151046	100160595703125	2835755078125	0	false	0	false	15	true
151045	10128404296875	2892047265625	1	true	0	false	17	true
151043	286934296875	3662705859375	6	true	1	true	7	true
151042	95276181640625	2930405078125	6	true	0	false	9	true
151039	99477763671875	27937828125	0	false	0	false	18	true
151038	157722216796875	24638357421875	0	false	0	false	5	true
151037	1.97718e+16	26205587890625	1	true	3	true	7	true
151035	94026796875	2811666796875	0	false	0	false	18	true
151032	95419775390625	26675884765625	9	true	0	false	9	true
151031	93810048828125	2621326953125	14	true	0	false	10	true
151030	20620890625	414465859375	4	true	0	false	12	true
151029	1963562890625	4089748828125	5	true	0	false	15	true
151028	3429676953125	32695697265625	3	true	0	false	18	true
151027	3411555078125	32482.5	3	true	0	false	20	true
151025	1578709765625	12608318359375	0	false	0	false	8	true
151024	3409857421875	3316346484375	0	false	0	false	18	true
151023	3434453515625	3353831640625	2	true	0	false	9	true
151019	6758084106445310	22903794921875	0	false	0	false	4	true
151017	3454807421875	31760388671875	15	true	0	false	4	true
151012	11888953125	27568478515625	4	true	0	false	33	true
151009	3556624609375	31304154296875	4	true	0	false	10	true
151000	253626484375	24606990234375	0	false	0	false	28	true
150999	25099447265625	24265291015625	1	true	6	true	13	true
150997	240061015625	24033880859375	2	true	0	false	11	true
150995	249118515625	2310257421875	4	true	0	false	10	true
150994	2627291796875	25336373046875	8	true	0	false	6	true
150991	25983763671875	2366544140625	4	true	0	false	0	false
150987	17744353515625	399922734375	1	true	0	false	19	true
150986	2879721875	149075390625	10	true	1	true	10	true
150985	285296328125	15264216796875	9	true	0	false	6	true
150982	28600701171875	16447640625	1	true	0	false	12	true
150981	285749921875	15852857421875	0	false	0	false	14	true
150979	2996641015625	1727562890625	1	true	0	false	14	true
150977	27936642578125	16433900390625	0	false	0	false	14	true
150972	294212578125	1838611328125	2	true	4	true	4	true
150971	30035583984375	1842421875	1	true	1	true	13	true
150970	30462357421875	1772615625	7	true	0	false	32	true
150967	27617923828125	318470859375	0	false	0	false	13	true
150966	3305766015625	171815546875	4	true	1	true	21	true
150965	3274217578125	1658544140625	14	true	1	true	30	true
150962	3474035546875	1674605859375	7	true	0	false	9	true
150961	3378501171875	161528642578125	1	true	0	false	11	true
150958	3048723828125	16623705078125	12	true	8	true	5	true
150957	31559529296875	15858484375	0	false	0	false	8	true
150952	275145078125	153369443359375	0	false	0	false	9	true
150951	2711190234375	147077001953125	0	false	0	false	19	true
150948	258558046875	122290009765625	2	true	0	false	58	true
150947	2536598046875	11856369140625	1	true	0	false	12	true
150946	28314046875	1996569921875	1	true	0	false	7	true
150945	2804618359375	19650630859375	0	false	0	false	10	true
150944	26279048828125	21694998046875	1	true	0	false	10	true
150943	27101154296875	21003896484375	1	true	1	true	15	true
150942	28045505859375	18243447265625	0	false	0	false	13	true
150941	27689533203125	1849138671875	0	false	0	false	20	true
150939	27376451171875	17579107421875	9	true	0	false	0	false
150937	2726737109375	19842765625	1	true	0	false	18	true
150934	2515404296875	21744689453125	0	false	10	true	3	true
150932	29221498046875	20462435546875	0	false	0	false	13	true
150931	2955951171875	20688193359375	0	false	0	false	30	true
150929	248034453125	107320986328125	0	false	0	false	7	true
150925	25499212890625	19028599609375	4	true	0	false	35	true
150924	24782890625	142110322265625	5	true	0	false	12	true
150923	243840703125	123220087890625	3	true	1	true	54	true
150917	2557576171875	14447177734375	0	false	0	false	10	true
150916	29376.5	13538654296875	3	true	0	false	6	true
150914	185875078125	38296046875	15	true	0	false	10	true
150913	18202181640625	37709	4	true	11	true	4	true
150911	2319173828125	101337236328125	0	false	0	false	24	true
150907	1894651171875	3731892578125	0	false	0	false	17	true
150902	1729539453125	3875646484375	1	true	0	false	8	true
150899	17961517578125	3600599609375	1	true	0	false	10	true
150895	3529640625	48163875	0	false	0	false	15	true
150893	3055808984375	23709466796875	1	true	0	false	8	true
150892	24923060546875	811337353515625	1	true	0	false	12	true
150891	2534887109375	797417431640625	1	true	0	false	19	true
150889	25364875	716860400390625	1	true	0	false	14	true
150887	25977501953125	730073095703125	1	true	0	false	15	true
150883	24403966796875	89765654296875	1	true	0	false	17	true
150879	6247642211914060	18936830078125	2	true	0	false	25	true
150876	346188671875	3488911328125	1	true	0	false	11	true
150875	3429783203125	3442148046875	1	true	0	false	20	true
150874	3013547265625	3594209765625	1	true	0	false	19	true
150873	3011199609375	3550814453125	1	true	0	false	9	true
150871	33623546875	34749.75	2	true	0	false	17	true
150869	30437953125	362885390625	15	true	0	false	4	true
150865	3124244140625	3641690625	0	false	0	false	12	true
150863	32692576171875	3640358203125	1	true	0	false	4	true
150860	42069953125	5772758984375	9	true	1	true	11	true
150859	4237126953125	5780083984375	13	true	0	false	6	true
150857	4269034375	580366640625	5	true	0	false	0	false
150855	4177231640625	5696359765625	18	true	0	false	0	false
150854	469765390625	55605.25	1	true	0	false	12	true
150853	469018359375	565476796875	14	true	0	false	0	false
150852	4463728125	5690365234375	9	true	0	false	6	true
150851	444471875	5685606640625	10	true	0	false	6	true
150849	45507015625	570090390625	2	true	0	false	6	true
150845	4341026171875	588757421875	3	true	0	false	42	true
150843	43368109375	56312484375	5	true	0	false	5	true
150840	4490362109375	536423125	19	true	0	false	4	true
150839	4397681640625	5405616015625	3	true	0	false	10	true
150837	437790859375	549740234375	0	false	0	false	11	true
150836	453989453125	587726484375	10	true	1	true	6	true
150835	458773828125	58244	13	true	0	false	0	false
150831	467824453125	5428703125	3	true	0	false	17	true
150828	159712080078125	28886416015625	2	true	0	false	18	true
150827	162829287109375	2948293359375	1	true	0	false	11	true
150825	152527490234375	297173984375	6	true	0	false	7	true
150823	163369462890625	305480703125	1	true	4	true	28	true
150820	24494232421875	16508201171875	13	true	0	false	16	true
150819	2433190625	164225390625	11	true	0	false	19	true
150814	131506484375	25768888671875	42	true	13	true	92	true
150813	13093751953125	25801787109375	41	true	19	true	91	true
150811	345778984375	377674765625	23	true	0	false	3	true
150808	49241765625	548644296875	15	true	24	true	17	true
150807	4916580078125	54924140625	15	true	24	true	17	true
150805	24867744140625	669273125	3	true	1	true	6	true
150803	4933533984375	5495266015625	20	true	25	true	16	true
150801	480591796875	54401828125	7	true	0	false	33	true
150793	16970890625	1925168359375	0	false	0	false	25	true
150791	132533603515625	25842048828125	40	true	12	true	89	true
150790	2373544921875	580464990234375	0	false	0	false	17	true
150789	24252927734375	667141357421875	0	false	0	false	11	true
150786	24785375	45140765625	7	true	0	false	1	true
150785	24923263671875	46380.5	1	true	0	false	11	true
150780	26321181640625	17460537109375	7	true	1	true	21	true
150779	26366423828125	17405744140625	7	true	1	true	21	true
150777	26287365234375	161643857421875	0	false	0	false	17	true
150773	123797861328125	2590889453125	0	false	1	true	7	true
150764	437164375	5174168359375	56	true	3	true	51	true
150763	4372919921875	517913671875	61	true	1	true	46	true
150762	32517703125	11323142578125	0	false	0	false	17	true
150761	32233568359375	126534677734375	3	true	1	true	11	true
150760	32457162109375	9602060546875	2	true	4	true	35	true
150759	335565390625	114990908203125	23	true	1	true	2	true
150757	317294609375	1368811328125	2	true	0	false	11	true
150754	3377821484375	150329453125	0	false	0	false	9	true
150753	343390390625	150583818359375	0	false	4	true	6	true
150751	3322999609375	144018974609375	1	true	0	false	21	true
150749	32640439453125	135723330078125	4	true	0	false	1	true
150745	3094145703125	112101103515625	0	false	0	false	7	true
150744	4363096875	5176956640625	59	true	2	true	47	true
150740	3527128515625	123055791015625	131	true	0	false	140	true
150739	3526741796875	123687822265625	140	true	0	false	121	true
150738	35349	12214171875	120	true	1	true	137	true
150737	3535780078125	1230450390625	148	true	9	true	131	true
150734	3673490234375	1638471875	1	true	0	false	16	true
150733	3654354296875	148038896484375	2	true	0	false	10	true
150727	4359959375	5168967578125	61	true	3	true	51	true
150725	4377010546875	5165870703125	60	true	2	true	56	true
150723	35407328125	12442947265625	161	true	18	true	91	true
150719	135624560546875	77511140625	2	true	0	false	5	true
150717	351091328125	120808642578125	59	true	0	false	133	true
150716	35703703125	12451109375	122	true	20	true	61	true
150715	356377578125	12408291015625	146	true	19	true	60	true
150714	35715546875	125861083984375	102	true	22	true	57	true
150713	356551484375	12675462890625	96	true	15	true	61	true
150712	3555450390625	124614755859375	153	true	22	true	78	true
150707	3556866015625	125973759765625	134	true	20	true	69	true
150704	2120922265625	353668984375	10	true	1	true	19	true
150703	21171958984375	3556176171875	11	true	1	true	21	true
150701	210400625	35957375	0	false	5	true	6	true
150699	20162232421875	3638059765625	1	true	0	false	17	true
150698	19485359375	35758265625	8	true	1	true	30	true
150693	371666171875	47514890625	6	true	0	false	0	false
150692	32709744140625	30422125	2	true	9	true	16	true
150691	3258412109375	30488482421875	1	true	9	true	23	true
150690	421381171875	320469296875	50	true	1	true	127	true
150689	422999609375	320901328125	55	true	1	true	128	true
150685	350441640625	124205087890625	59	true	0	false	54	true
150682	3576675390625	1220259375	46	true	18	true	5	true
150681	356565078125	121692119140625	46	true	19	true	15	true
150675	3466175390625	110779716796875	1	true	0	false	26	true
150673	38616328125	25739556640625	0	false	0	false	9	true
150672	373599140625	1077230859375	1	true	25	true	3	true
150671	3818980859375	10855314453125	0	false	5	true	15	true
150669	3829761328125	121937392578125	6	true	0	false	0	false
150667	3941811328125	1181885546875	0	false	0	false	15	true
150665	343262734375	132369140625	0	false	0	false	13	true
150663	3691334375	11807955078125	0	false	1	true	8	true
150660	3483361328125	139572333984375	12	true	0	false	0	false
150659	3586241796875	143336884765625	1	true	0	false	12	true
150658	387236796875	9624240234375	0	false	0	false	10	true
150652	42892765625	341851484375	9	true	0	false	13	true
150651	433740546875	3421984375	2	true	11	true	12	true
150650	435801953125	36096859375	5	true	0	false	15	true
150649	431847265625	3570123828125	0	false	0	false	8	true
150648	4360846875	35238953125	1	true	0	false	13	true
150643	44212234375	35953546875	1	true	0	false	12	true
150642	432948671875	367151640625	2	true	0	false	13	true
150641	4360349609375	368922890625	8	true	1	true	3	true
150638	4606627734375	3515465234375	1	true	0	false	29	true
150637	455973203125	3533891015625	0	false	3	true	18	true
150635	4306802734375	3327784765625	2	true	11	true	6	true
150633	448420546875	375498828125	4	true	0	false	13	true
150631	457237890625	3626947265625	6	true	2	true	13	true
150630	4749576171875	3621783984375	8	true	0	false	9	true
150625	45269359375	3397587890625	0	false	15	true	1	true
150622	215865390625	62662255859375	3	true	0	false	15	true
150621	2153809765625	6695083984375	1	true	0	false	24	true
150619	440936328125	32113857421875	12	true	0	false	0	false
150618	4008495703125	3325109375	1	true	0	false	7	true
150617	40988453125	32103671875	1	true	0	false	29	true
150616	2085715625	607314990234375	0	false	0	false	25	true
150615	20614796875	61827626953125	0	false	0	false	21	true
150612	4520174609375	61454625	0	false	0	false	7	true
150611	4514580078125	6372005078125	0	false	0	false	14	true
150610	3298701953125	75866140625	0	false	0	false	12	true
150609	3238017578125	7500221875	5	true	0	false	0	false
150605	21100583984375	71593857421875	0	false	0	false	4	true
150603	225634375	58599248046875	0	false	0	false	7	true
150597	20134939453125	666167333984375	1	true	0	false	10	true
150594	444142578125	39709421875	14	true	0	false	38	true
150593	451876484375	3894452734375	4	true	0	false	2	true
150591	2142626953125	4403890625	0	false	4	true	17	true
150588	407682890625	3719312890625	1	true	11	true	9	true
150587	409328359375	3783424609375	0	false	0	false	14	true
150585	46129671875	402641171875	4	true	0	false	0	false
150583	25023380859375	775720234375	5	true	2	true	5	true
150581	4388270703125	402086171875	1	true	0	false	7	true
150580	411890078125	4029773046875	1	true	0	false	29	true
150579	419447734375	40387734375	1	true	0	false	13	true
150573	4084874609375	39351265625	1	true	0	false	14	true
150572	39577625	3767435546875	2	true	1	true	12	true
150571	397289296875	36590671875	0	false	0	false	18	true
150565	4645639453125	3344380078125	6	true	0	false	5	true
150564	3648293359375	24742556640625	29	true	0	false	1	true
150563	365339296875	24850595703125	28	true	0	false	4	true
150559	388686796875	348264296875	1	true	0	false	9	true
150557	3715655859375	25172888671875	3	true	0	false	15	true
150556	3839151171875	23121056640625	0	false	0	false	22	true
150555	3919351171875	22416751953125	2	true	0	false	13	true
150551	40945125	3506528125	0	false	16	true	7	true
150550	40863953125	217115703125	2	true	0	false	8	true
150549	4020737890625	21608015625	0	false	0	false	11	true
150548	3536071484375	21830095703125	4	true	1	true	25	true
150547	3675940234375	21300240234375	0	false	0	false	13	true
150545	37443859375	2201488671875	2	true	0	false	9	true
150541	3566598046875	25041541015625	2	true	0	false	16	true
150535	3879934765625	24173416015625	1	true	6	true	12	true
150534	2215684765625	10160.25	0	false	0	false	14	true
150533	22377958984375	9850611328125	0	false	0	false	20	true
150532	16717640625	93948134765625	15	true	1	true	11	true
150531	163444951171875	93971484375	8	true	0	false	4	true
150525	2171788671875	98870703125	14	true	0	false	10	true
150522	19755451171875	90642861328125	1	true	0	false	7	true
150521	20595080078125	98172197265625	15	true	0	false	4	true
150520	17590619140625	944083203125	10	true	0	false	0	false
150519	1826912109375	90315361328125	6	true	0	false	8	true
150514	162501298828125	82673486328125	0	false	12	true	19	true
150511	158538046875	953956640625	1	true	0	false	20	true
150507	215046796875	8233041015625	0	false	5	true	5	true
150501	486459453125	351956171875	1	true	0	false	11	true
150498	31174927734375	19931349609375	3	true	0	false	12	true
150497	31962525390625	195626171875	4	true	1	true	0	false
150494	33212984375	1927083984375	2	true	0	false	12	true
150493	337337421875	19333033203125	12	true	0	false	0	false
150490	484873984375	6428196484375	12	true	0	false	0	false
150489	474950703125	627512734375	0	false	0	false	8	true
150488	4735545703125	602172265625	8	true	0	false	7	true
150487	4927784375	616088203125	1	true	0	false	12	true
150483	49489890625	632395234375	0	false	0	false	5	true
150482	465084453125	31631861328125	3	true	0	false	10	true
150481	4621859765625	30734125	17	true	0	false	0	false
150480	104143876953125	5439685546875	21	true	1	true	34	true
150479	1029433203125	5440608984375	21	true	0	false	37	true
150475	4397741015625	3025445703125	0	false	1	true	13	true
150471	11100359375	545841328125	11	true	0	false	2	true
150470	109397958984375	53524	1	true	3	true	18	true
150468	88720322265625	5476711328125	2	true	0	false	29	true
150466	495547265625	50821828125	43	true	1	true	9	true
150465	4888080078125	50016390625	0	false	8	true	4	true
150464	4955659375	48964	14	true	0	false	1	true
150459	4807399609375	5181075390625	5	true	0	false	23	true
150455	360389208984375	26879861328125	1	true	0	false	26	true
150454	4490223828125	22270619140625	0	false	0	false	21	true
150453	4450456640625	23095189453125	1	true	0	false	15	true
150452	4386773828125	22602228515625	2	true	0	false	18	true
150450	4634327734375	22729443359375	2	true	0	false	18	true
150449	45587515625	2356985546875	2	true	0	false	26	true
150442	2273674560546870	28326154296875	4	true	0	false	10	true
150441	1.78167e+16	2739229296875	9	true	0	false	0	false
150440	271037158203125	2922508984375	4	true	3	true	2	true
150437	2393164794921870	30614626953125	0	false	8	true	3	true
150436	27371125	8544939453125	0	false	0	false	11	true
150435	26835865234375	8372921875	0	false	0	false	14	true
150430	31281521484375	3469244921875	4	true	1	true	5	true
150429	31876876953125	34152734375	1	true	0	false	7	true
150426	34105296875	83160517578125	0	false	0	false	34	true
150425	34307125	789731201171875	1	true	0	false	17	true
150423	3464776171875	712411767578125	1	true	0	false	70	true
150422	39412984375	18920611328125	2	true	0	false	11	true
150421	3961423828125	17980859375	0	false	1	true	15	true
150420	367463359375	6594453125	0	false	5	true	6	true
150419	358422109375	6684927734375	4	true	0	false	35	true
150418	35322265625	8283796875	0	false	0	false	7	true
150415	37447265625	6784361328125	2	true	0	false	15	true
150414	401548984375	19572587890625	6	true	0	false	1	true
150413	38929171875	1997312109375	3	true	0	false	19	true
150407	3987526171875	2082373046875	0	false	0	false	12	true
150405	3523040625	534737060546875	0	false	0	false	9	true
150402	4133488671875	1698087109375	0	false	2	true	23	true
150401	415699375	1839947265625	0	false	0	false	14	true
150399	403103515625	16420021484375	1	true	0	false	17	true
150398	4090829296875	17860044921875	11	true	1	true	8	true
150397	4087412890625	17843404296875	10	true	1	true	10	true
150396	419075234375	20334697265625	8	true	0	false	5	true
150390	156607568359375	687696435546875	1	true	0	false	17	true
150389	14504041015625	7503546875	6	true	6	true	1	true
150387	13821478515625	803476708984375	0	false	0	false	22	true
150382	2712371484375	76565921875	1	true	0	false	6	true
150381	26661947265625	760633515625	0	false	0	false	12	true
150378	354103203125	18119158203125	0	false	0	false	7	true
150375	386665390625	14970638671875	1	true	0	false	9	true
150374	3395792578125	22732791015625	0	false	0	false	52	true
150373	349715234375	23030564453125	0	false	8	true	3	true
150371	3411323046875	245701953125	4	true	0	false	1	true
150367	234177421875	462869677734375	0	false	0	false	19	true
150365	18431775390625	18389435546875	1	true	0	false	13	true
150360	5532490234375	789317421875	1	true	0	false	29	true
150359	535840234375	78816859375	1	true	0	false	26	true
150358	44739599609375	789076953125	1	true	0	false	12	true
150357	463528759765625	78865296875	3	true	0	false	12	true
150355	503778173828125	794019375	0	false	0	false	29	true
150351	555525732421875	792766484375	0	false	0	false	13	true
150348	259696630859375	762173828125	2	true	15	true	0	false
150347	221397900390625	757384296875	0	false	0	false	14	true
150345	622703076171875	779095234375	3	true	14	true	6	true
150343	694318115234375	79126140625	1	true	0	false	12	true
150341	3271697509765620	750484921875	0	false	0	false	15	true
150340	48949345703125	7685259375	1	true	0	false	6	true
150339	3527677001953120	764971171875	1	true	0	false	16	true
150328	31692564453125	79276953125	1	true	0	false	11	true
150327	3133909375	785347890625	2	true	17	true	39	true
150325	30662859375	785685546875	0	false	0	false	22	true
150324	131045146484375	146536640625	89	true	0	false	161	true
150323	131175146484375	146054833984375	97	true	0	false	176	true
150320	2672809765625	10258001953125	8	true	0	false	2	true
150319	27241677734375	106169443359375	3	true	0	false	13	true
150317	2787358984375	10626013671875	2	true	0	false	19	true
150313	131574169921875	14637853515625	92	true	0	false	177	true
150311	2306480859375	11156267578125	8	true	0	false	4	true
150309	131091640625	14561154296875	93	true	0	false	169	true
150308	290053984375	789062890625	0	false	0	false	13	true
150306	13056427734375	145238310546875	86	true	0	false	165	true
150303	3729872265625	2051309375	0	false	0	false	15	true
150299	131829267578125	14566162109375	103	true	0	false	176	true
150296	131365029296875	14411572265625	85	true	0	false	144	true
150295	131932001953125	144721708984375	94	true	0	false	172	true
150291	429027578125	614282578125	8	true	0	false	5	true
150290	578109619140625	11371623046875	14	true	1	true	64	true
150289	5702189453125	113927958984375	14	true	1	true	64	true
150287	133043505859375	144691962890625	96	true	0	false	152	true
150286	1808273828125	108388525390625	4	true	9	true	15	true
150285	17937259765625	109182646484375	4	true	7	true	16	true
150281	132239296875	14707103515625	96	true	0	false	158	true
150277	13306560546875	146203427734375	98	true	0	false	161	true
150276	89916572265625	2015953125	25	true	0	false	1	true
150275	906437890625	194695390625	0	false	0	false	6	true
150274	751543017578125	17951048828125	0	false	0	false	15	true
150273	703388037109375	1835940625	3	true	0	false	7	true
150271	8371978515625	1954816015625	0	false	5	true	6	true
150270	663105322265625	1740740234375	9	true	0	false	0	false
150267	935999609375	20762953125	0	false	10	true	6	true
150264	100935244140625	2206886328125	6	true	0	false	0	false
150263	10823205078125	22631935546875	2	true	0	false	20	true
150262	68024150390625	15077314453125	15	true	0	false	3	true
150261	639247705078125	149915810546875	4	true	0	false	0	false
150260	10543353515625	2061567578125	7	true	0	false	18	true
150258	66067216796875	160043203125	10	true	5	true	8	true
150257	73584462890625	159794501953125	0	false	0	false	16	true
150249	101105390625	193307890625	1	true	0	false	5	true
150248	840993359375	135630546875	1	true	0	false	27	true
150247	91660966796875	13858517578125	0	false	0	false	12	true
150246	106404130859375	16156166015625	3	true	0	false	14	true
150245	108862548828125	16734337890625	1	true	0	false	13	true
150243	9952177734375	17330873046875	2	true	0	false	11	true
150241	13475466796875	14586232421875	44	true	0	false	69	true
150239	571923193359375	1070480859375	0	false	7	true	47	true
150237	615457275390625	116807294921875	1	true	0	false	12	true
150234	8319259765625	120111103515625	2	true	0	false	8	true
150233	799572021484375	116718408203125	1	true	0	false	21	true
150231	8503505859375	11240513671875	9	true	1	true	7	true
150229	85890283203125	179517890625	2	true	0	false	6	true
150226	85260078125	14715822265625	20	true	0	false	2	true
150225	83956630859375	149270751953125	18	true	1	true	10	true
150223	594634326171875	103221259765625	0	false	0	false	12	true
150218	1276969140625	17216265625	0	false	0	false	18	true
150217	136656953125	16686134765625	2	true	0	false	9	true
150214	12048060546875	1409749609375	1	true	0	false	26	true
150211	1169519921875	1281271875	0	false	0	false	16	true
150209	520177978515625	113032509765625	0	false	0	false	10	true
150208	1329738671875	156745625	1	true	0	false	8	true
150205	471216015625	103057353515625	11	true	1	true	0	false
150203	10094427734375	147106806640625	1	true	0	false	17	true
150202	1332311328125	20019091796875	4	true	0	false	25	true
150201	13613416015625	19373337890625	0	false	0	false	9	true
150193	76310654296875	129522841796875	1	true	0	false	9	true
150189	14968103515625	187708515625	4	true	0	false	15	true
150187	148536630859375	17930767578125	0	false	0	false	17	true
150185	13570509765625	1825479296875	1	true	2	true	17	true
150184	974133203125	96960537109375	0	false	0	false	16	true
150183	954106640625	10481767578125	26	true	1	true	37	true
150182	12707966796875	19038986328125	1	true	0	false	19	true
150179	85770478515625	99016748046875	1	true	0	false	11	true
150177	3811290771484370	102280224609375	1	true	0	false	18	true
150173	128471328125	21107185546875	1	true	0	false	32	true
150172	503165625	1401344921875	0	false	0	false	8	true
150171	5012931640625	147551591796875	0	false	0	false	11	true
150164	161548095703125	15100896484375	12	true	7	true	131	true
150163	1552387890625	149938583984375	0	false	0	false	15	true
150161	1682591015625	156271337890625	0	false	0	false	13	true
150159	5529724609375	128364912109375	1	true	4	true	7	true
150156	154168974609375	15884384765625	0	false	0	false	9	true
150153	154220966796875	16866275390625	3	true	0	false	17	true
150149	10484666015625	114385703125	1	true	0	false	9	true
150148	2482446533203120	1414240234375	33	true	23	true	29	true
150147	25071552734375	139131337890625	53	true	24	true	35	true
150146	3610794921875	1229972265625	0	false	0	false	12	true
150145	2874421875	123362724609375	3	true	0	false	9	true
150143	310062646484375	13706166015625	0	false	0	false	8	true
150141	2254770263671870	12691033203125	0	false	0	false	5	true
150133	31054365234375	29679505859375	1	true	0	false	32	true
150129	131020947265625	787764375	0	false	0	false	6	true
150125	435446484375	64710359375	7	true	0	false	0	false
150124	74054658203125	68687158203125	1	true	0	false	4	true
150123	745166552734375	718808349609375	0	false	0	false	17	true
150122	674262158203125	67384365234375	0	false	0	false	4	true
150119	76121328125	835178125	1	true	0	false	16	true
150117	6772876953125	606962060546875	0	false	0	false	13	true
150112	289551484375	118548994140625	33	true	0	false	2	true
150110	138965283203125	11066501953125	41	true	1	true	21	true
150109	144306201171875	103418544921875	16	true	1	true	13	true
150107	32220947265625	2106730859375	0	false	0	false	13	true
150105	134371025390625	12564900390625	1	true	0	false	18	true
150104	278267265625	13380111328125	4	true	0	false	0	false
150103	27983720703125	125839326171875	9	true	0	false	1	true
150097	507461376953125	877653515625	2	true	0	false	2	true
150096	480703203125	4268647265625	3	true	0	false	15	true
150095	4756712890625	4283361328125	18	true	0	false	14	true
150094	4701820703125	46687328125	3	true	0	false	8	true
150093	474292109375	47036828125	1	true	0	false	19	true
150092	4905628125	4205733984375	0	false	1	true	23	true
150091	487651171875	41179.75	0	false	0	false	11	true
150089	4687430859375	4603748828125	13	true	0	false	0	false
150087	48003765625	4728741015625	10	true	0	false	0	false
150086	4688244140625	43539.75	8	true	1	true	6	true
150081	472360703125	4148513671875	9	true	0	false	0	false
150080	463796484375	44801875	12	true	1	true	83	true
150075	4963246875	4525221875	12	true	0	false	0	false
150074	4481371484375	4389878515625	4	true	0	false	3	true
150070	3001315234375	10163771484375	3	true	0	false	4	true
150069	30742951171875	9049646484375	0	false	0	false	6	true
150065	3987537890625	71880	1	true	0	false	0	false
150064	362199921875	83301435546875	71	true	1	true	18	true
150063	3628552734375	806419091796875	43	true	0	false	22	true
150060	382739990234375	7598528125	7	true	0	false	0	false
150059	141084423828125	768103828125	2	true	0	false	6	true
150057	2441322509765620	7726278125	0	false	0	false	8	true
150053	289762734375	90202216796875	0	false	0	false	8	true
150051	3753640625	864930859375	1	true	0	false	22	true
150048	8184989013671870	12800625	1	true	0	false	15	true
150046	39050828125	763083984375	21	true	1	true	4	true
150045	39368359375	755632578125	1	true	0	false	10	true
150042	26291134765625	302625439453125	0	false	0	false	4	true
150041	25862255859375	3844674560546870	0	false	0	false	6	true
150034	3720588671875	766347109375	21	true	0	false	0	false
150033	3622219140625	766191796875	1	true	0	false	16	true
150032	3628308203125	753351875	1	true	0	false	9	true
150028	48773453125	3920959375	4	true	2	true	12	true
150027	48460109375	38269.25	5	true	0	false	9	true
150025	309963984375	69557197265625	1	true	0	false	33	true
150022	19196814453125	53794462890625	0	false	0	false	13	true
150021	1805869140625	4223126953125	1	true	0	false	10	true
150018	4459850390625	18235115234375	5	true	1	true	0	false
150017	4466276171875	19353802734375	1	true	0	false	8	true
150016	456819296875	18132349609375	2	true	0	false	28	true
150012	4420859765625	20805658203125	17	true	0	false	0	false
150010	43506078125	159960341796875	5	true	0	false	19	true
150009	429791328125	1628779296875	0	false	9	true	11	true
150007	43846265625	16963044921875	2	true	3	true	7	true
150006	435127734375	17770845703125	32	true	4	true	80	true
150002	460446015625	1690761328125	0	false	1	true	19	true
150001	4631052734375	15425923828125	0	false	0	false	27	true
149998	4614444140625	116249384765625	19	true	0	false	0	false
149997	4527793359375	1267883984375	0	false	0	false	8	true
149996	47112609375	16738333984375	3	true	0	false	26	true
149995	4756519140625	161656455078125	10	true	0	false	0	false
149993	440485390625	134646201171875	2	true	0	false	87	true
149989	4092280078125	150438759765625	4	true	0	false	12	true
149983	26489068359375	791033515625	3	true	0	false	1	true
149982	688572265625	975184375	33	true	1	true	26	true
149981	14743232421875	9307841796875	0	false	0	false	7	true
149980	1952147705078120	1065778515625	0	false	0	false	4	true
149977	107387939453125	813520849609375	0	false	0	false	9	true
149976	1589205810546870	69948544921875	0	false	0	false	13	true
149975	92310595703125	69786044921875	1	true	0	false	8	true
149972	338510009765625	630392236328125	0	false	0	false	7	true
149971	2239567626953120	63104111328125	2	true	1	true	19	true
149970	2201879150390620	3882377197265620	0	false	0	false	12	true
149969	1916656494140620	4037456787109370	0	false	7	true	2	true
149965	8778485107421870	50375908203125	0	false	0	false	4	true
149961	366996337890625	532372998046875	0	false	0	false	10	true
149959	7338646240234370	3324591552734370	2	true	0	false	11	true
149956	4354412890625	68545671875	20	true	0	false	0	false
149955	432789609375	69596125	1	true	1	true	12	true
149954	4227416796875	712035078125	13	true	0	false	0	false
149953	42976.5	712691171875	10	true	2	true	100	true
149942	24312021484375	7938421875	4	true	0	false	8	true
149941	24805103515625	794025546875	1	true	14	true	7	true
149938	1414633984375	499862255859375	0	false	0	false	12	true
149937	138021064453125	472918603515625	10	true	0	false	0	false
149936	148897744140625	528363818359375	0	false	0	false	20	true
149933	12743630859375	420214404296875	0	false	1	true	11	true
149931	46678	21195634765625	4	true	0	false	2	true
149928	48128625	27945537109375	4	true	0	false	22	true
149927	48811765625	269642578125	0	false	3	true	5	true
149925	494425859375	28895826171875	3	true	0	false	7	true
149922	4825821875	24724931640625	1	true	0	false	0	false
149918	4704398046875	26018634765625	0	false	3	true	8	true
149915	4628576953125	27816708984375	5	true	0	false	0	false
149912	3348209375	359758154296875	0	false	2	true	66	true
149911	351862890625	430451513671875	2	true	0	false	25	true
149909	3744729736328120	394732958984375	0	false	0	false	5	true
149907	3257730078125	444060791015625	7	true	0	false	6	true
149906	353406015625	7001780395507810	2	true	0	false	27	true
149905	3466429296875	1.69501e+16	6	true	1	true	3	true
149901	3308151171875	690778759765625	17	true	0	false	0	false
149898	611940478515625	422727490234375	3	true	6	true	94	true
149897	5933849609375	410641064453125	6	true	41	true	118	true
149896	567759765625	413281201171875	2	true	47	true	67	true
149895	5710365234375	425259033203125	1	true	44	true	52	true
149892	590871435546875	2725074951171870	0	false	0	false	19	true
149891	506664453125	246316650390625	0	false	0	false	5	true
149890	445587158203125	2298966796875	0	false	36	true	10	true
149887	723566552734375	3571811767578120	1	true	0	false	12	true
149885	79361123046875	456300048828125	0	false	0	false	17	true
149884	2539294677734370	1.72013e+16	0	false	0	false	13	true
149883	223591943359375	8337382202148430	0	false	9	true	5	true
149875	4429380078125	419915703125	10	true	0	false	60	true
149873	4659987109375	1921624609375	16	true	0	false	0	false
149872	113465615234375	88650439453125	42	true	1	true	80	true
149871	114027197265625	89842607421875	43	true	1	true	82	true
149868	1200362109375	58569462890625	0	false	14	true	0	false
149867	116071162109375	48360283203125	0	false	0	false	11	true
149864	4895275390625	21881455078125	2	true	10	true	14	true
149863	4883443359375	21955341796875	2	true	9	true	12	true
149861	48978546875	22249021484375	1	true	0	false	7	true
149858	119126572265625	9605001953125	1	true	0	false	18	true
149855	10892384765625	85917529296875	1	true	0	false	17	true
149853	11436083984375	810824658203125	2	true	0	false	15	true
149852	109023349609375	648465283203125	0	false	8	true	7	true
149851	96969921875	5817013671875	0	false	5	true	1	true
149850	89290966796875	6548400390625	0	false	0	false	8	true
149849	855408203125	677580517578125	11	true	0	false	0	false
149847	88848720703125	567380615234375	9	true	0	false	0	false
149839	14819306640625	155362353515625	11	true	2	true	3	true
149837	4123916796875	75921328125	2	true	0	false	7	true
149836	107123720703125	311151904296875	7	true	0	false	14	true
149835	103018994140625	411142578125	4	true	0	false	11	true
149831	17666416015625	7002865234375	2	true	0	false	82	true
149830	28857580078125	632061474609375	0	false	0	false	7	true
149826	4659073046875	69935015625	0	false	9	true	1	true
149825	456651953125	687008125	1	true	0	false	8	true
149821	5325717163085930	78736984375	0	false	0	false	9	true
149818	4347608984375	8270810546875	7	true	1	true	45	true
149817	4334022265625	8313529296875	6	true	1	true	43	true
149816	43022828125	101481845703125	50	true	0	false	9	true
149815	4280259375	100676484375	43	true	0	false	10	true
149814	4253233203125	65233125	0	false	18	true	0	false
149813	435911484375	492274560546875	0	false	0	false	14	true
149803	616222705078125	1.01188e+16	0	false	0	false	16	true
149802	34972515625	79692984375	0	false	11	true	0	false
149801	3475645703125	787609765625	2	true	7	true	0	false
149800	334117578125	7839909375	5	true	1	true	1	true
149799	340620234375	77462828125	1	true	0	false	13	true
149794	29304115234375	443970263671875	0	false	0	false	22	true
149793	3110948828125	45819697265625	5	true	0	false	0	false
149792	32159751953125	315538037109375	0	false	0	false	27	true
149791	31890240234375	3193358642578120	0	false	0	false	26	true
149789	314499765625	2880214111328120	0	false	0	false	8	true
149783	298375703125	1.42742e+16	0	false	0	false	16	true
149781	3109781640625	1.0257e+16	1	true	0	false	10	true
149775	4205191015625	122437822265625	1	true	0	false	6	true
149770	101403974609375	1513658935546870	52	true	1	true	14	true
149769	101767236328125	1499184814453120	52	true	1	true	15	true
149768	494331875	17866193359375	0	false	0	false	18	true
149767	4903870703125	1747054296875	0	false	7	true	1	true
149766	102320810546875	1501252685546870	52	true	1	true	15	true
149759	102845458984375	1.54546e+16	52	true	1	true	16	true
149757	9171291015625	1.07847e+16	0	false	0	false	11	true
149755	903141796875	27629775390625	7	true	0	false	0	false
149746	48219078125	118889228515625	1	true	0	false	12	true
149745	486478984375	118343046875	1	true	0	false	17	true
149743	477429296875	121128388671875	87	true	14	true	11	true
149742	470158984375	9288181640625	0	false	6	true	12	true
149741	4809841796875	10070703125	1	true	0	false	10	true
149732	2381249609375	28893466796875	0	false	0	false	10	true
149731	23324326171875	266959521484375	1	true	0	false	9	true
149729	24515560546875	2700999755859370	5	true	0	false	0	false
149727	26442921875	10746884765625	2	true	0	false	56	true
149720	3859009375	59172802734375	1	true	0	false	17	true
149719	385657265625	559677001953125	7	true	0	false	9	true
149718	3993009375	6850453125	4	true	1	true	23	true
149717	3954935546875	6209998046875	0	false	0	false	28	true
149714	415577109375	5537470703125	0	false	8	true	2	true
149713	417397421875	479786767578125	10	true	4	true	2	true
149712	3974316796875	48715341796875	6	true	8	true	0	false
149711	4017184375	427228076171875	2	true	0	false	9	true
149707	38868546875	425536328125	6	true	1	true	16	true
149705	8930205688476560	2254873291015620	0	false	4	true	0	false
149701	4051013671875	8139390625	2	true	0	false	38	true
149694	4892101953125	147489931640625	0	false	0	false	28	true
149693	492251484375	140904091796875	18	true	0	false	0	false
149691	481235234375	13849796875	21	true	0	false	0	false
149685	4240066015625	776462734375	0	false	0	false	5	true
149684	123587392578125	20995361328125	16	true	18	true	40	true
149683	12366421875	216696923828125	15	true	18	true	39	true
149679	3682634765625	2751893310546870	0	false	3	true	13	true
149677	12265751953125	2263049072265620	21	true	18	true	39	true
149676	128027626953125	2698417236328120	0	false	15	true	45	true
149675	127109951171875	254182421875	0	false	14	true	34	true
149674	130267177734375	270697705078125	0	false	12	true	17	true
149670	133320146484375	1.65994e+16	0	false	0	false	15	true
149667	135721083984375	2391901123046870	0	false	0	false	34	true
149661	4643016015625	729829453125	1	true	0	false	8	true
149651	4470112890625	75845765625	0	false	1	true	6	true
149646	22695771484375	4311455078125	0	false	0	false	17	true
149641	427554296875	2934336181640620	0	false	0	false	17	true
149640	4600598828125	209942041015625	27	true	1	true	49	true
149639	46120921875	21355498046875	28	true	1	true	49	true
149637	461444765625	2.03801e+16	28	true	1	true	49	true
149636	4600645703125	39088134765625	32	true	1	true	72	true
149635	4606944921875	3754452392578120	30	true	1	true	69	true
149630	3906385546875	7902576904296870	0	false	0	false	30	true
149629	38128734375	3133248596191400	0	false	0	false	8	true
149627	37075921875	4806920471191400	2	true	0	false	13	true
149623	4883955859375	507620458984375	11	true	1	true	0	false
149622	4624369921875	562163671875	0	false	10	true	23	true
149621	46260625	612955517578125	0	false	0	false	17	true
149619	461190390625	6603234375	0	false	0	false	19	true
149615	4456358984375	787411015625	26	true	0	false	0	false
149613	1842785546875	13587529296875	0	false	0	false	13	true
149611	416783671875	1.82801e+16	55	true	1	true	32	true
149610	4471043359375	4450318298339840	0	false	12	true	0	false
149609	4635461328125	385490966796875	0	false	7	true	0	false
149606	4947641796875	784137109375	0	false	14	true	0	false
149603	38925796875	795626953125	50	true	0	false	0	false
