# Supplementary material for: A Novel Liquid Biopsy Method Based on Specific Combinations of Vesicular Markers Allows Us to Discriminate Prostate Cancer from Hyperplasia
Source: Cells. 2024 Jul 31;13(15):1286. doi: 10.3390/cells13151286 (PMC11311686; doi:10.3390/cells13151286)
Supplement: Supplementary file 1 [file cells-13-01286-s001.zip › Dataset S1-Raw data CODI BiliGeCT Prostata/Raw data CODI BiliGeCT Prostata/140223_ErbB3_ALK_IIexp_PR20-21-1__counting_scatter.xlsx]

## Sheet: 140223_ErbB3_ALK_IIexp_PR20-21-
counting parameters
radius (nm)	300
bin width (nm)	20
locs in bin threshold	1
active channels
channel name	channel reference	min	max
Channel 0	ch0	1	10000000
Channel 1	ch1	1	10000000
Channel 2	ch2	1	10000000
clusters are positive for a channel if their counts fall within min (inclusive) and max (exclusive) for that channel
	population phenotypes	number of clusters
triple positive	Channel 0, Channel 1, Channel 2	585
double positive	Channel 0, Channel 1	60
double positive	Channel 0, Channel 2	748
double positive	Channel 1, Channel 2	46
single positive	Channel 0	52
single positive	Channel 1	18
single positive	Channel 2	78
	total positive clusters	1587
2 clusters were negative for every channel
all positive clusters are listed here
columns show counts and positivity for channels with thresholds switched on
to see the full data including negative clusters please export a csv from the counting histogram rather than the counting scatter plot
cluster id	centroid x (nm)	centroid y (nm)	count for Channel 0	positive for Channel 0	count for Channel 1	positive for Channel 1	count for Channel 2	positive for Channel 2
118989	3942562109375	6088943359375	20	true	0	false	1	true
118988	3899628125	607312578125	8	true	3	true	3	true
118987	3933170703125	6211544140625	8	true	6	true	1	true
118986	401267421875	625045234375	15	true	2	true	1	true
118983	42521421875	6312909765625	12	true	0	false	14	true
118982	4241441015625	6245539453125	29	true	0	false	1	true
118981	4093515625	645792734375	18	true	1	true	4	true
118980	406772109375	6347878515625	12	true	2	true	4	true
118979	43007390625	639569375	11	true	1	true	4	true
118976	3843794140625	608315546875	14	true	9	true	7	true
118975	3738594140625	634754296875	23	true	2	true	1	true
118974	378502578125	634817734375	16	true	1	true	4	true
118971	4430660546875	64852734375	11	true	0	false	1	true
118970	4385792578125	645620390625	9	true	2	true	14	true
118969	413864921875	626585703125	12	true	1	true	12	true
118967	3173980078125	721201171875	11	true	0	false	2	true
118966	31611740234375	724472890625	5	true	3	true	3	true
118964	4334707421875	6432330078125	4	true	1	true	8	true
118962	311635859375	71995640625	10	true	2	true	9	true
118961	3069284375	716714140625	8	true	12	true	2	true
118960	303288359375	724250390625	9	true	1	true	5	true
118959	3684638671875	6381381640625	12	true	3	true	9	true
118951	3806414453125	6252188671875	12	true	1	true	16	true
118950	3787374609375	628888125	7	true	7	true	1	true
118949	4106106640625	651948828125	6	true	7	true	0	false
118948	408357109375	658032421875	9	true	9	true	2	true
118947	31145748046875	69745546875	23	true	1	true	1	true
118946	3066569921875	699633359375	13	true	10	true	2	true
118944	29389521484375	731109296875	14	true	1	true	9	true
118941	3654832421875	662638359375	14	true	0	false	9	true
118940	36536625	673879140625	33	true	1	true	1	true
118939	28871125	725899609375	6	true	11	true	2	true
118937	35930875	6441798828125	15	true	0	false	3	true
118934	32607771484375	7133721875	8	true	1	true	22	true
118932	31397673828125	701244453125	10	true	3	true	13	true
118931	370840234375	6529513671875	11	true	0	false	6	true
118928	31138869140625	68956890625	20	true	0	false	0	false
118925	352040390625	669011640625	20	true	1	true	11	true
118924	34824203125	67459109375	13	true	0	false	9	true
118922	399537890625	60293.25	12	true	2	true	14	true
118919	3457653515625	66664671875	8	true	0	false	12	true
118914	32199564453125	698368515625	21	true	1	true	4	true
118913	34324015625	70111203125	12	true	2	true	11	true
118912	3433340234375	7095759375	29	true	0	false	8	true
118910	3343369921875	702892421875	15	true	1	true	6	true
118908	3120027734375	70722640625	18	true	0	false	1	true
118904	3932835546875	634145078125	17	true	1	true	3	true
118900	347127890625	684635625	6	true	0	false	5	true
118898	3419419921875	69181296875	12	true	0	false	10	true
118896	29528501953125	715884609375	10	true	2	true	11	true
118895	3360342578125	685294921875	6	true	2	true	6	true
118894	330632578125	69106265625	11	true	2	true	13	true
118889	33466078125	671618046875	18	true	1	true	9	true
118888	330446875	668343203125	9	true	1	true	14	true
118886	354506171875	6910884375	10	true	0	false	7	true
118885	3640092578125	609729921875	10	true	4	true	6	true
118884	3677554296875	6142248046875	11	true	4	true	8	true
118881	3692088671875	68517953125	8	true	4	true	14	true
118880	3669676171875	684708046875	9	true	3	true	15	true
118876	3699394921875	688336953125	6	true	1	true	10	true
118874	3683046484375	691591796875	6	true	7	true	4	true
118873	356267265625	6116254296875	14	true	11	true	10	true
118870	370406953125	609441015625	18	true	0	false	2	true
118868	361792578125	6214332421875	16	true	0	false	6	true
118863	3448014453125	6076614453125	11	true	0	false	8	true
118861	3048352734375	648421953125	11	true	17	true	29	true
118860	30518189453125	6497580078125	16	true	18	true	31	true
118859	3403196875	6370405859375	17	true	1	true	10	true
118858	34310.75	626571171875	15	true	0	false	7	true
118856	3627015234375	6293025390625	10	true	1	true	70	true
118852	35973640625	68173140625	8	true	1	true	12	true
118850	36432140625	6037801171875	7	true	0	false	7	true
118849	29377845703125	69211671875	7	true	2	true	21	true
118848	30009236328125	693656484375	11	true	8	true	1	true
118847	42697421875	5950773046875	14	true	5	true	4	true
118846	418113046875	5999471484375	8	true	0	false	3	true
118842	4080201953125	5993833984375	11	true	0	false	11	true
118841	31128625	6460995703125	12	true	1	true	11	true
118839	322249609375	647280546875	13	true	0	false	13	true
118838	31798712890625	642189375	17	true	0	false	14	true
118835	4122347265625	5808944921875	12	true	0	false	12	true
118834	4176453125	579066875	7	true	13	true	3	true
118831	3920482421875	674290703125	15	true	1	true	7	true
118830	39140125	679581640625	14	true	0	false	11	true
118829	407788984375	617200078125	14	true	1	true	11	true
118826	4231301171875	5754910546875	11	true	0	false	6	true
118825	3022037109375	657789140625	21	true	0	false	6	true
118823	28680458984375	69767703125	12	true	1	true	7	true
118818	406332734375	589058828125	14	true	1	true	5	true
118817	3947682421875	66849421875	26	true	1	true	3	true
118815	3077250390625	663868984375	12	true	0	false	8	true
118814	3130078515625	658809375	9	true	0	false	10	true
118812	4211705078125	5881077734375	16	true	1	true	11	true
118809	3450621875	6543564453125	12	true	0	false	26	true
118808	3471939453125	6512879296875	4	true	0	false	13	true
118805	424999453125	56679859375	12	true	0	false	13	true
118804	4312691015625	5591226953125	20	true	1	true	21	true
118801	385989140625	65270171875	13	true	7	true	5	true
118800	3922501171875	6512453125	14	true	1	true	2	true
118797	3981676953125	65835609375	10	true	9	true	11	true
118794	30045451171875	66891125	13	true	0	false	0	false
118793	30704619140625	6396340625	12	true	1	true	6	true
118791	2795209765625	681898125	11	true	4	true	8	true
118790	27157580078125	689571171875	11	true	2	true	3	true
118789	33581546875	6490640625	20	true	5	true	9	true
118786	4333763671875	6051634375	11	true	1	true	4	true
118785	4162403515625	610993984375	11	true	1	true	7	true
118784	41975953125	6172215625	10	true	7	true	2	true
118782	384172578125	6881584375	16	true	0	false	4	true
118779	28999111328125	682022265625	12	true	0	false	2	true
118775	3821342578125	66842828125	35	true	2	true	1	true
118774	38248875	6675496875	36	true	3	true	1	true
118770	3774823046875	692105625	10	true	0	false	16	true
118768	267474765625	682617734375	7	true	0	false	13	true
118766	29383958984375	65907375	8	true	2	true	13	true
118764	3386999609375	71767875	9	true	1	true	11	true
118755	416057265625	681336171875	11	true	1	true	1	true
118754	423541875	669432265625	16	true	0	false	4	true
118752	4031533203125	682858671875	7	true	0	false	9	true
118749	401816484375	5823015625	14	true	0	false	6	true
118744	4070639453125	69239984375	22	true	0	false	2	true
118742	4148410546875	66429.75	19	true	0	false	0	false
118741	45215453125	5907614453125	22	true	0	false	0	false
118740	45199.5	580264609375	15	true	1	true	1	true
118738	442348671875	573651015625	9	true	0	false	17	true
118737	4428896875	6019380078125	16	true	1	true	3	true
118735	4634214453125	562748828125	10	true	1	true	12	true
118734	466877890625	5643445703125	13	true	3	true	2	true
118732	4571454296875	562944140625	15	true	0	false	7	true
118730	46340421875	55323515625	13	true	0	false	8	true
118728	4684101171875	574538984375	11	true	2	true	4	true
118727	4736042578125	5673119140625	15	true	0	false	2	true
118724	463425390625	58039734375	20	true	1	true	2	true
118721	4624628515625	5446035546875	15	true	0	false	9	true
118718	451311484375	6095173828125	13	true	0	false	6	true
118717	30643443359375	68030109375	13	true	1	true	7	true
118716	31281701171875	673324296875	16	true	1	true	15	true
118715	4854928125	5425782421875	8	true	1	true	10	true
118714	4835168359375	5471833203125	17	true	0	false	10	true
118713	319956484375	680170859375	17	true	0	false	9	true
118710	4710278125	5434083203125	12	true	0	false	4	true
118707	2414064453125	604032421875	8	true	1	true	19	true
118706	24737650390625	6064196875	5	true	4	true	8	true
118701	445890703125	6302701953125	12	true	4	true	1	true
118700	44966125	630207109375	7	true	0	false	17	true
118699	453861640625	62485796875	23	true	0	false	14	true
118698	461214296875	628643671875	9	true	3	true	6	true
118694	4341525390625	5874236328125	8	true	0	false	10	true
118693	446993671875	6429871484375	10	true	0	false	15	true
118692	4499297265625	6441853515625	9	true	8	true	3	true
118691	25004234375	6172313671875	10	true	1	true	8	true
118688	258832265625	60414.75	11	true	0	false	9	true
118687	2662398046875	6518026171875	13	true	1	true	9	true
118686	2649479296875	659985546875	14	true	2	true	3	true
118683	455495390625	6459590625	5	true	0	false	10	true
118680	271542734375	661670625	17	true	1	true	3	true
118679	23644716796875	62832.25	17	true	0	false	2	true
118678	23585298828125	62189390625	19	true	0	false	2	true
118675	24280861328125	630998203125	41	true	1	true	11	true
118673	22324666015625	6164160546875	5	true	0	false	10	true
118672	21753048828125	6115024609375	9	true	2	true	16	true
118670	25879955078125	5950191796875	11	true	0	false	14	true
118666	2287687109375	642630703125	9	true	0	false	6	true
118664	43671984375	61997125	17	true	1	true	1	true
118663	24434478515625	64965375	6	true	7	true	4	true
118662	23650087890625	652562265625	12	true	0	false	7	true
118659	2675716796875	6132710546875	5	true	0	false	8	true
118656	24012046875	65961015625	10	true	0	false	8	true
118655	26435287109375	66845328125	9	true	1	true	13	true
118653	242008828125	617874921875	17	true	0	false	2	true
118650	25356470703125	652133828125	14	true	1	true	4	true
118649	4067462890625	669350859375	18	true	1	true	1	true
118646	28640224609375	66249765625	4	true	5	true	1	true
118642	21515314453125	596112109375	5	true	2	true	12	true
118639	222135078125	6266630078125	9	true	1	true	3	true
118638	21191361328125	6379039453125	9	true	12	true	2	true
118630	472690703125	6324841015625	28	true	0	false	2	true
118627	361058203125	702073984375	24	true	1	true	0	false
118625	4288287890625	5411137890625	7	true	0	false	5	true
118624	4296146875	549961640625	10	true	1	true	7	true
118620	3520684765625	6293228515625	17	true	0	false	4	true
118619	1985040625	6299745703125	5	true	2	true	11	true
118618	20006134765625	6333108984375	6	true	1	true	7	true
118616	1965743359375	64037890625	17	true	0	false	10	true
118614	2036238671875	624513359375	13	true	0	false	7	true
118612	20828470703125	61171359375	9	true	0	false	6	true
118608	322606796875	669709921875	12	true	4	true	2	true
118606	32926953125	68374203125	10	true	1	true	9	true
118605	31220740234375	619411953125	14	true	0	false	12	true
118604	31130068359375	6257803515625	14	true	1	true	11	true
118602	3229137109375	6187702734375	12	true	1	true	5	true
118601	3357713671875	756988125	9	true	1	true	7	true
118600	3312788671875	75073.75	12	true	9	true	5	true
118599	3126521875	740144375	21	true	0	false	9	true
118598	306157265625	738272890625	16	true	0	false	8	true
118596	3278747265625	743662109375	14	true	1	true	15	true
118595	31402130859375	75177265625	11	true	1	true	7	true
118592	323831328125	760669453125	17	true	1	true	2	true
118591	2842847265625	6343559375	10	true	2	true	12	true
118590	291003359375	6349409375	15	true	0	false	7	true
118588	332569140625	764700625	13	true	0	false	4	true
118587	2973000390625	6184299609375	4	true	0	false	8	true
118586	302066953125	620717578125	7	true	6	true	9	true
118584	40797859375	576631015625	9	true	2	true	4	true
118580	29468662109375	6281258984375	7	true	1	true	9	true
118578	34457484375	748978984375	6	true	6	true	2	true
118572	4405374609375	561615390625	15	true	0	false	2	true
118571	2877287890625	61949671875	10	true	2	true	3	true
118570	27758322265625	62218.25	12	true	0	false	8	true
118563	4670393359375	61167109375	11	true	2	true	12	true
118562	465304296875	6018287109375	15	true	0	false	1	true
118561	478778515625	61513125	11	true	1	true	6	true
118560	474553125	6184888671875	10	true	7	true	2	true
118556	4581058984375	59754140625	6	true	2	true	12	true
118554	46132671875	5362726171875	7	true	0	false	6	true
118551	4694490625	53140609375	9	true	2	true	7	true
118550	479761796875	5344774609375	22	true	0	false	1	true
118546	2846001171875	6496830859375	16	true	0	false	1	true
118545	32361580078125	60388	4	true	3	true	13	true
118544	31607259765625	6014299609375	10	true	0	false	8	true
118542	3277146484375	61209.25	9	true	0	false	2	true
118539	2639808203125	6951196875	14	true	1	true	3	true
118538	256441015625	687177421875	4	true	6	true	9	true
118537	25313400390625	6315778125	12	true	0	false	18	true
118536	2587553515625	62362296875	10	true	0	false	9	true
118535	37889109375	57869578125	9	true	1	true	10	true
118534	387191484375	5849505078125	12	true	0	false	3	true
118533	3861387109375	570942578125	6	true	1	true	7	true
118532	3794462890625	5680341015625	10	true	1	true	6	true
118528	2532537890625	698243671875	13	true	1	true	10	true
118527	403546015625	562811796875	6	true	8	true	6	true
118526	395978203125	5624015625	11	true	0	false	2	true
118522	3923910546875	571023671875	7	true	0	false	8	true
118516	3772425390625	675058125	12	true	3	true	6	true
118513	4190313671875	5421215625	10	true	0	false	9	true
118511	436387734375	662945703125	45	true	0	false	2	true
118508	428956796875	682406328125	9	true	0	false	5	true
118507	23445265625	594568203125	6	true	1	true	6	true
118506	24256640625	5958764453125	7	true	0	false	7	true
118503	28758935546875	74204375	8	true	2	true	10	true
118502	2836418359375	74062171875	7	true	0	false	24	true
118500	2800354296875	733894765625	6	true	5	true	1	true
118498	374471328125	70643453125	10	true	1	true	5	true
118497	2714451953125	742588125	15	true	2	true	3	true
118492	387565703125	5582551171875	10	true	1	true	3	true
118490	3907244140625	69582015625	15	true	0	false	1	true
118488	470565625	5227604296875	11	true	0	false	13	true
118486	26890541015625	73362640625	18	true	0	false	4	true
118484	4850829296875	604031796875	9	true	2	true	2	true
118483	3922049609375	72878421875	16	true	0	false	2	true
118482	39620609375	734456171875	8	true	4	true	2	true
118480	3890216796875	7236840625	3	true	0	false	12	true
118479	3815186328125	73890890625	11	true	1	true	1	true
118478	37700796875	73375265625	11	true	1	true	5	true
118477	3753513671875	7224240625	11	true	3	true	4	true
118471	241884296875	680679296875	17	true	0	false	0	false
118470	2478792578125	684616171875	11	true	0	false	3	true
118465	27859490234375	5990560546875	5	true	0	false	11	true
118464	2757404296875	605944296875	7	true	1	true	8	true
118463	25963693359375	711075703125	12	true	2	true	3	true
118462	2611101171875	721224140625	11	true	0	false	5	true
118460	25588814453125	72841	12	true	4	true	3	true
118458	26773595703125	7059715625	12	true	0	false	6	true
118457	31188083984375	610072109375	11	true	0	false	7	true
118454	28770498046875	596118828125	9	true	7	true	8	true
118453	27454140625	7174534375	15	true	2	true	3	true
118445	287223125	5685430859375	11	true	0	false	15	true
118444	27574982421875	5766951953125	7	true	0	false	22	true
118443	27258912109375	588921796875	9	true	4	true	6	true
118442	26079732421875	5847772265625	11	true	0	false	2	true
118441	485275703125	5004315234375	14	true	3	true	1	true
118440	490781953125	4911651953125	7	true	1	true	11	true
118435	47004390625	508805625	10	true	1	true	8	true
118434	47156515625	5017534765625	17	true	2	true	3	true
118432	4770374609375	50702953125	8	true	14	true	0	false
118429	4601381640625	50746609375	11	true	0	false	14	true
118428	46349921875	49843	7	true	1	true	6	true
118427	4541409375	4992510546875	11	true	0	false	7	true
118426	452514140625	50447328125	10	true	0	false	6	true
118421	4295153515625	5090634375	11	true	0	false	11	true
118420	4356402734375	5078389453125	11	true	0	false	15	true
118419	439503671875	514136328125	3	true	8	true	3	true
118418	441602890625	52099484375	23	true	1	true	1	true
118415	44095671875	5288751171875	12	true	1	true	4	true
118412	4639906640625	5177005078125	9	true	1	true	8	true
118410	441398125	5026965625	8	true	0	false	8	true
118404	2953396484375	64782515625	19	true	2	true	2	true
118402	4198053515625	5519751953125	13	true	0	false	7	true
118401	3466424609375	736337578125	5	true	19	true	11	true
118400	343493125	730699921875	8	true	5	true	0	false
118399	3608080078125	728677109375	14	true	2	true	4	true
118396	3561540234375	7186234375	14	true	0	false	2	true
118395	364125078125	73710.25	9	true	0	false	2	true
118393	3292010546875	727761015625	16	true	0	false	32	true
118392	3366332421875	72779484375	10	true	3	true	2	true
118391	4950573828125	5241892578125	10	true	5	true	4	true
118390	49484734375	53042546875	8	true	8	true	1	true
118387	483849921875	5612745703125	9	true	0	false	21	true
118386	4923240625	570776015625	15	true	2	true	6	true
118380	3359453125	7373553125	15	true	1	true	1	true
118379	3466998046875	770941171875	8	true	0	false	9	true
118378	3472478125	760783359375	8	true	6	true	2	true
118372	26773271484375	6290634765625	7	true	0	false	7	true
118370	284320546875	755129765625	10	true	1	true	4	true
118368	42876671875	5013480078125	7	true	2	true	1	true
118367	485890234375	584152265625	10	true	0	false	8	true
118366	496251640625	5869271875	2	true	9	true	0	false
118365	378367109375	598224140625	11	true	1	true	9	true
118364	3718193359375	5879673828125	13	true	1	true	5	true
118360	3677059375	579760546875	11	true	0	false	13	true
118359	3165388671875	770103984375	13	true	1	true	4	true
118358	3084166015625	761641328125	7	true	2	true	11	true
118356	44976515625	51583.5	6	true	8	true	4	true
118350	27681013671875	69995390625	7	true	1	true	5	true
118349	239100703125	706385859375	11	true	4	true	1	true
118346	397907734375	706445859375	14	true	1	true	2	true
118344	4512085546875	5298895703125	12	true	0	false	7	true
118342	381334765625	753210390625	7	true	22	true	2	true
118341	4278083203125	5197287890625	7	true	2	true	11	true
118339	260945390625	76195078125	9	true	4	true	13	true
118338	26166224609375	75447171875	32	true	0	false	1	true
118336	254602109375	7617934375	10	true	1	true	4	true
118335	22229787109375	775457578125	5	true	1	true	16	true
118334	23923548828125	766215234375	8	true	0	false	5	true
118332	26111826171875	747293828125	11	true	3	true	4	true
118331	256521328125	778314296875	8	true	0	false	5	true
118320	20950630859375	77734.25	9	true	1	true	5	true
118319	416323359375	51276328125	3	true	0	false	5	true
118316	443305859375	4830548828125	9	true	0	false	1	true
118311	4124401171875	534951171875	13	true	1	true	2	true
118310	40593546875	5502580078125	8	true	0	false	0	false
118307	26695349609375	777346328125	17	true	0	false	2	true
118306	2742559375	78054734375	9	true	1	true	16	true
118304	28166541015625	791708046875	6	true	3	true	3	true
118302	2684665234375	764214921875	6	true	0	false	10	true
118299	17506650390625	6344891015625	7	true	1	true	6	true
118298	17159966796875	638833125	16	true	1	true	1	true
118297	13950576171875	644672265625	7	true	0	false	19	true
118296	136496083984375	6481623828125	5	true	9	true	2	true
118295	4605724609375	4621415625	9	true	0	false	12	true
118294	46519109375	4559348828125	8	true	1	true	21	true
118293	1606946875	643412421875	6	true	0	false	11	true
118292	15220375	6473926171875	11	true	0	false	4	true
118289	154729892578125	6609453125	4	true	1	true	10	true
118288	162263984375	662733359375	5	true	0	false	7	true
118287	45955171875	4757378125	8	true	0	false	9	true
118286	4560996875	4822178515625	7	true	5	true	6	true
118285	18389	6517079296875	10	true	1	true	8	true
118284	17623326171875	65639609375	9	true	1	true	9	true
118280	1671176171875	655567890625	10	true	5	true	1	true
118277	24350271484375	726645625	10	true	6	true	0	false
118276	2418883984375	736747265625	5	true	1	true	14	true
118272	19495494140625	6521813671875	9	true	0	false	6	true
118264	24076841796875	74902625	10	true	4	true	9	true
118262	244598984375	716433125	10	true	0	false	9	true
118261	3348428515625	55714625	4	true	3	true	13	true
118260	340102265625	5597671875	10	true	0	false	19	true
118258	3369200390625	5430305078125	8	true	1	true	5	true
118255	35336546875	554243984375	5	true	1	true	25	true
118254	3512187890625	54971609375	4	true	5	true	5	true
118253	19672865234375	68142453125	10	true	0	false	8	true
118252	19386078125	695443046875	4	true	4	true	9	true
118251	3584798828125	5671652734375	6	true	0	false	12	true
118250	344387109375	5698297265625	11	true	0	false	4	true
118249	3568017578125	584076171875	6	true	0	false	10	true
118248	35342015625	5898983203125	14	true	0	false	14	true
118247	2069964453125	6902396875	11	true	2	true	1	true
118245	19065380859375	6738809375	11	true	0	false	8	true
118243	21017162109375	678069609375	5	true	1	true	10	true
118242	19927330078125	67121515625	13	true	1	true	5	true
118235	3649594140625	55225734375	14	true	1	true	24	true
118234	3549961328125	541501015625	6	true	0	false	16	true
118231	21974919921875	677051953125	10	true	2	true	6	true
118230	22653595703125	68415.75	5	true	1	true	7	true
118228	3406968359375	5813062890625	8	true	1	true	9	true
118227	21762953125	694965625	6	true	1	true	4	true
118224	3743631640625	546480859375	13	true	0	false	1	true
118223	4036017578125	717328515625	8	true	2	true	16	true
118218	216064609375	64995125	11	true	1	true	3	true
118215	22033001953125	7078790625	13	true	2	true	7	true
118214	22112365234375	71469.5	13	true	2	true	4	true
118212	18901091796875	701412578125	9	true	1	true	5	true
118208	2253240625	720359453125	20	true	0	false	5	true
118206	2053196484375	6598821875	10	true	0	false	0	false
118205	3338798046875	590725703125	4	true	2	true	5	true
118204	3414876953125	5927728125	8	true	0	false	5	true
118196	2912236328125	76457671875	14	true	1	true	0	false
118195	3710665625	75635109375	8	true	0	false	7	true
118194	35785078125	75325328125	12	true	1	true	8	true
118191	393151328125	5258821484375	5	true	60	true	2	true
118190	3974230859375	520564609375	8	true	2	true	6	true
118188	35501171875	5257859375	5	true	0	false	7	true
118187	4006544140625	512485390625	15	true	0	false	1	true
118186	4096729296875	5085169921875	10	true	0	false	5	true
118185	397020078125	5318562109375	10	true	0	false	6	true
118178	4654024609375	655986640625	2	true	1	true	11	true
118177	3272330078125	5773490234375	12	true	0	false	10	true
118176	325324921875	5866275390625	14	true	0	false	6	true
118175	30697443359375	5744906640625	6	true	1	true	3	true
118174	31495017578125	5678622265625	13	true	0	false	6	true
118173	2997167578125	5942706640625	11	true	4	true	17	true
118172	3142610546875	58839953125	6	true	2	true	10	true
118166	29779845703125	5849493359375	7	true	0	false	19	true
118163	365243046875	7733296875	19	true	2	true	1	true
118162	370808125	771204609375	4	true	0	false	10	true
118160	3797354296875	7696928125	10	true	0	false	12	true
118158	3575233203125	767795078125	8	true	2	true	8	true
118155	2916397265625	5575990234375	9	true	13	true	0	false
118154	289032265625	556201328125	11	true	6	true	5	true
118153	2869042578125	5514446484375	6	true	3	true	3	true
118150	27837548828125	5506684375	12	true	1	true	5	true
118148	2947927734375	5477837109375	7	true	0	false	9	true
118146	29169826171875	5397941015625	24	true	1	true	1	true
118144	290414765625	5229639453125	4	true	1	true	7	true
118143	279812890625	511517734375	7	true	0	false	11	true
118142	28275279296875	5047896484375	5	true	0	false	12	true
118141	2884156640625	513546875	10	true	0	false	7	true
118138	2985505859375	5319483984375	7	true	0	false	6	true
118137	28411423828125	4972855078125	5	true	0	false	45	true
118130	24179306640625	7806740625	5	true	2	true	12	true
118128	466789921875	48976578125	12	true	0	false	4	true
118127	450617578125	68942703125	12	true	1	true	1	true
118126	44111640625	687096953125	7	true	2	true	14	true
118125	44562796875	698869609375	12	true	1	true	1	true
118124	44701.5	710778671875	10	true	0	false	9	true
118120	4311121875	701165859375	11	true	2	true	3	true
118117	160982861328125	698220078125	10	true	7	true	1	true
118116	161750546875	70498.25	7	true	4	true	0	false
118115	210603671875	725308828125	7	true	2	true	11	true
118114	2078794921875	72169609375	11	true	0	false	8	true
118113	155599677734375	682273671875	10	true	1	true	7	true
118112	147591533203125	687805703125	9	true	6	true	3	true
118109	132396923828125	693885859375	11	true	1	true	8	true
118108	13704099609375	69009375	12	true	2	true	0	false
118107	14024279296875	663459296875	10	true	0	false	0	false
118106	13637419921875	6702040625	5	true	5	true	0	false
118105	17273111328125	68503859375	6	true	3	true	9	true
118104	16709462890625	6805334375	9	true	1	true	8	true
118103	20054373046875	710915546875	10	true	0	false	11	true
118102	2064545703125	71017890625	11	true	2	true	0	false
118100	1418264453125	68036171875	12	true	0	false	5	true
118098	17985431640625	670533984375	18	true	3	true	0	false
118095	17231400390625	71469296875	10	true	0	false	4	true
118094	1775841796875	726423125	8	true	1	true	6	true
118093	19678818359375	724197734375	12	true	0	false	11	true
118091	150565380859375	712012109375	9	true	0	false	7	true
118090	15029552734375	705662734375	10	true	2	true	5	true
118088	2095418359375	731633671875	7	true	5	true	8	true
118086	13016912109375	684448984375	17	true	1	true	2	true
118078	30128748046875	783824609375	8	true	1	true	12	true
118077	11642404296875	707801171875	9	true	0	false	8	true
118076	1227811328125	705551328125	8	true	0	false	10	true
118071	21380578125	746098203125	11	true	1	true	7	true
118070	21864724609375	74960828125	4	true	1	true	15	true
118067	19717341796875	743975390625	12	true	0	false	8	true
118066	20408	747297265625	5	true	1	true	11	true
118064	18418724609375	66364890625	13	true	0	false	3	true
118063	110588955078125	66712046875	15	true	1	true	5	true
118062	109310732421875	66442796875	10	true	0	false	12	true
118058	30333517578125	5583912109375	14	true	0	false	3	true
118057	114068271484375	6851746875	10	true	2	true	10	true
118056	106772998046875	687777578125	12	true	1	true	2	true
118055	111312890625	70025	10	true	3	true	1	true
118052	107619443359375	67492953125	11	true	0	false	7	true
118051	10064546875	663830390625	12	true	0	false	3	true
118048	11489087890625	7187659375	14	true	1	true	6	true
118045	118018095703125	69404140625	11	true	0	false	4	true
118041	1906598046875	587231171875	13	true	0	false	11	true
118040	192478671875	5996310546875	10	true	0	false	6	true
118037	8943400390625	662351171875	6	true	0	false	10	true
118036	8380037109375	657215390625	7	true	3	true	6	true
118034	1126735546875	65725359375	12	true	1	true	0	false
118030	95841005859375	68269578125	16	true	1	true	8	true
118026	1867392578125	6105901953125	11	true	0	false	9	true
118025	1819776953125	5906337109375	10	true	0	false	10	true
118020	224463671875	7330896875	10	true	2	true	8	true
118019	1898603125	7621496875	14	true	0	false	7	true
118018	18411841796875	76545453125	17	true	1	true	8	true
118017	1867538671875	75518234375	5	true	0	false	5	true
118015	18589443359375	6206765234375	9	true	1	true	4	true
118012	18457556640625	736354921875	7	true	0	false	6	true
118007	21643212890625	765124765625	12	true	0	false	1	true
118004	198822734375	766572421875	8	true	1	true	11	true
118003	162967568359375	604155546875	9	true	0	false	0	false
118002	17027591796875	6029659765625	11	true	0	false	7	true
117998	2262920703125	74364234375	13	true	0	false	7	true
117996	17746099609375	775564765625	5	true	2	true	2	true
117992	403704921875	726939140625	12	true	2	true	0	false
117989	161865390625	610894140625	7	true	1	true	9	true
117985	4933148046875	63124890625	10	true	18	true	2	true
117984	4883465625	6373880078125	7	true	1	true	14	true
117982	124087587890625	663957421875	9	true	0	false	7	true
117981	479335546875	65009984375	11	true	0	false	6	true
117979	159951513671875	757397421875	6	true	0	false	11	true
117978	1634169921875	766488203125	4	true	0	false	10	true
117977	1579794140625	733454921875	8	true	12	true	3	true
117976	15691322265625	742921171875	7	true	1	true	1	true
117974	161263828125	775973671875	11	true	0	false	3	true
117971	141405078125	727584921875	4	true	6	true	4	true
117968	152818037109375	775990078125	33	true	4	true	2	true
117967	14029326171875	743846953125	10	true	0	false	7	true
117966	14711154296875	74743765625	7	true	1	true	5	true
117959	4450338671875	72502	2	true	0	false	19	true
117958	4515572265625	720996796875	12	true	1	true	6	true
117954	4489968359375	547826796875	9	true	0	false	13	true
117952	412197265625	70306109375	10	true	0	false	2	true
117951	93076796875	7036928125	3	true	0	false	11	true
117950	97540478515625	697895625	14	true	2	true	3	true
117947	32677380859375	782316875	17	true	0	false	0	false
117946	3244413671875	78804234375	10	true	0	false	5	true
117943	36628078125	514624296875	6	true	0	false	17	true
117942	360629921875	5133571484375	7	true	1	true	13	true
117940	493198984375	649944296875	8	true	8	true	20	true
117939	3697483203125	51956265625	11	true	1	true	5	true
117937	35788390625	5064603125	13	true	1	true	9	true
117935	37959921875	509264140625	20	true	0	false	6	true
117934	376512421875	50138890625	14	true	0	false	10	true
117932	3758509765625	51723109375	4	true	0	false	15	true
117928	4488598046875	657377734375	13	true	1	true	1	true
117926	36794.25	5279216015625	9	true	0	false	14	true
117923	4699281640625	684905703125	11	true	2	true	4	true
117922	46708.5	688086875	1	true	8	true	1	true
117921	4744509375	700011640625	3	true	1	true	13	true
117920	4696834765625	7010484375	10	true	0	false	12	true
117918	46844	705645390625	4	true	4	true	1	true
117916	4694141796875	69568671875	4	true	3	true	9	true
117912	461388359375	71239203125	3	true	7	true	2	true
117908	483916640625	5178118359375	7	true	2	true	2	true
117907	36239.25	78127890625	8	true	4	true	5	true
117904	27530552734375	5189914453125	24	true	0	false	17	true
117903	26241275390625	5569242578125	7	true	6	true	1	true
117902	26295888671875	550121953125	10	true	1	true	18	true
117901	144388310546875	757141953125	9	true	7	true	11	true
117900	144880849609375	756281484375	7	true	5	true	9	true
117898	2691155859375	56079375	12	true	3	true	6	true
117897	14062578125	75618625	4	true	0	false	6	true
117894	26353353515625	569496640625	9	true	2	true	5	true
117891	2513896875	5710278125	17	true	1	true	0	false
117890	25077091796875	5806403125	11	true	1	true	6	true
117887	16988080078125	795772734375	3	true	5	true	0	false
117882	18680576171875	780216484375	10	true	0	false	10	true
117881	27418744140625	4996737890625	6	true	1	true	6	true
117880	26640533203125	5090257421875	10	true	0	false	7	true
117877	3490610546875	4790740234375	8	true	0	false	16	true
117876	3522269921875	468278828125	11	true	3	true	2	true
117875	36039375	494929453125	6	true	0	false	3	true
117874	3536728125	487177734375	4	true	10	true	2	true
117870	370301328125	4873344140625	5	true	1	true	24	true
117869	23502109375	5600108203125	7	true	1	true	15	true
117868	241441796875	562479921875	7	true	0	false	7	true
117865	3371115625	464285625	6	true	0	false	8	true
117864	33014.25	4740408203125	6	true	0	false	6	true
117863	31861234375	4729573046875	6	true	1	true	9	true
117862	31929146484375	462940546875	4	true	0	false	7	true
117856	2308393359375	5474014453125	7	true	0	false	14	true
117854	22993484375	56918.25	7	true	0	false	14	true
117853	23431232421875	67265890625	11	true	0	false	0	false
117851	2232236328125	5907378125	10	true	2	true	2	true
117850	22650623046875	5814087890625	13	true	1	true	14	true
117846	2389909765625	5853406640625	7	true	0	false	9	true
117845	21230580078125	5754922265625	7	true	0	false	5	true
117841	2059832421875	528551953125	12	true	1	true	9	true
117840	21096755859375	5376656640625	6	true	0	false	8	true
117839	22007462890625	55227046875	8	true	2	true	8	true
117838	19935033203125	5496283203125	9	true	0	false	2	true
117835	1985170703125	53570953125	10	true	2	true	4	true
117834	19382154296875	5277861328125	7	true	3	true	2	true
117833	2397112109375	5377615234375	2	true	0	false	9	true
117832	24363677734375	5495837890625	10	true	0	false	11	true
117827	11377443359375	6359784765625	10	true	1	true	1	true
117826	123356806640625	635629765625	6	true	0	false	12	true
117823	1891836328125	5620933984375	14	true	0	false	1	true
117822	1842308984375	5568515625	13	true	0	false	3	true
117820	120975615234375	64845453125	6	true	0	false	2	true
117816	19059568359375	571333828125	23	true	0	false	1	true
117811	3522149609375	79405890625	2	true	0	false	12	true
117810	3584623046875	790093984375	19	true	0	false	3	true
117807	4138582421875	75030234375	4	true	4	true	1	true
117806	42350453125	750765390625	9	true	0	false	6	true
117805	40397328125	74908875	12	true	0	false	0	false
117803	3942487890625	762755390625	3	true	11	true	1	true
117802	392182578125	756157734375	14	true	1	true	2	true
117799	33118296875	52142	15	true	0	false	9	true
117798	32033453125	5064809765625	2	true	0	false	11	true
117796	32099267578125	5381766015625	7	true	1	true	9	true
117792	4114045703125	76462625	7	true	3	true	2	true
117788	38250421875	54045828125	10	true	0	false	2	true
117787	3366942578125	4494709375	4	true	13	true	26	true
117786	334957578125	45434875	14	true	0	false	0	false
117784	3411264453125	4482801171875	4	true	0	false	15	true
117782	144923388671875	6275528125	10	true	4	true	1	true
117780	349157578125	4455421875	28	true	0	false	0	false
117779	322672734375	4438594140625	9	true	0	false	7	true
117777	4910364453125	4699881640625	24	true	1	true	18	true
117776	4928365625	4664030859375	11	true	1	true	15	true
117772	48337671875	469311171875	8	true	0	false	10	true
117771	494696875	4753312109375	11	true	1	true	14	true
117769	475777734375	4744318359375	9	true	0	false	7	true
117767	4899483203125	459998828125	10	true	0	false	6	true
117765	482504609375	4432123828125	7	true	0	false	18	true
117764	477013203125	455636484375	5	true	5	true	5	true
117761	19577505859375	785353671875	7	true	2	true	10	true
117758	4687345703125	441706015625	8	true	1	true	5	true
117755	66965048828125	6390366796875	6	true	0	false	21	true
117754	648720361328125	6447641015625	9	true	1	true	11	true
117752	544673486328125	6412979296875	3	true	0	false	21	true
117750	816594580078125	63285609375	1	true	2	true	2	true
117749	8575490234375	6218883984375	4	true	4	true	0	false
117748	91779619140625	6163471484375	8	true	0	false	3	true
117746	4522284765625	435376640625	5	true	8	true	1	true
117744	94943408203125	62988.25	6	true	2	true	4	true
117741	83579140625	5973061328125	9	true	0	false	7	true
117740	794193359375	5888338671875	5	true	0	false	10	true
117736	744895556640625	6500928515625	1	true	1	true	7	true
117735	3832933984375	5300207421875	4	true	2	true	6	true
117731	4140246484375	4463924609375	10	true	0	false	35	true
117730	416787734375	449187578125	9	true	0	false	13	true
117729	4207583984375	465703984375	11	true	0	false	22	true
117728	424766484375	4597336328125	19	true	0	false	7	true
117727	4100883984375	45537578125	20	true	0	false	0	false
117726	40415.75	4551199609375	5	true	0	false	11	true
117724	3981523828125	452499609375	5	true	0	false	16	true
117722	4316923046875	45559	7	true	0	false	8	true
117721	4400354296875	4516452734375	7	true	0	false	7	true
117718	4375758203125	443281796875	5	true	3	true	11	true
117713	44546484375	4567646484375	21	true	0	false	1	true
117712	4417080859375	4612250390625	9	true	0	false	6	true
117710	3903432421875	45180375	6	true	4	true	2	true
117706	99576923828125	600193828125	6	true	0	false	0	false
117705	40283109375	391079140625	5	true	0	false	15	true
117704	41098234375	39747421875	12	true	0	false	0	false
117703	3944071875	388657578125	8	true	0	false	14	true
117702	3923690625	38390296875	6	true	0	false	10	true
117701	4063819921875	405067421875	9	true	0	false	5	true
117700	3914071484375	4001655078125	20	true	0	false	7	true
117699	4221196875	4364016015625	9	true	3	true	7	true
117698	429686484375	43856453125	9	true	1	true	8	true
117693	40650109375	4368547265625	12	true	0	false	20	true
117692	4064288671875	4266831640625	9	true	1	true	5	true
117688	39503390625	4087088671875	5	true	0	false	10	true
117686	4014071875	4169928515625	5	true	6	true	4	true
117680	4292365625	4226391796875	14	true	1	true	2	true
117679	38913203125	46621	9	true	0	false	2	true
117677	3676757421875	4517261328125	8	true	1	true	13	true
117676	363861640625	447079140625	28	true	0	false	2	true
117675	3764987109375	390054296875	18	true	9	true	15	true
117674	3776025390625	3927298046875	7	true	12	true	17	true
117673	37076328125	4394066796875	31	true	0	false	2	true
117672	3763019140625	4448703125	4	true	0	false	15	true
117670	3558908984375	4504105078125	0	false	4	true	13	true
117668	3836191796875	4494997265625	11	true	0	false	7	true
117667	422368984375	417883046875	7	true	16	true	4	true
117666	4253657421875	4108419140625	12	true	0	false	7	true
117664	4160801953125	414385390625	9	true	0	false	5	true
117662	370269453125	399398046875	8	true	0	false	6	true
117656	4410416015625	412387265625	3	true	1	true	5	true
117655	4287544921875	4759051171875	9	true	2	true	2	true
117654	419629609375	4923572265625	25	true	0	false	0	false
117651	405172421875	4718992578125	10	true	9	true	11	true
117650	411428203125	4744307421875	9	true	0	false	7	true
117649	3892205859375	483904453125	12	true	8	true	5	true
117648	3832676171875	4786776953125	7	true	6	true	1	true
117640	3771574609375	470996015625	9	true	0	false	2	true
117635	11209373046875	736867578125	19	true	0	false	8	true
117634	11975951171875	7340384375	8	true	0	false	11	true
117632	10057720703125	72757421875	4	true	1	true	10	true
117631	408997265625	490725390625	7	true	0	false	7	true
117629	13109900390625	727479921875	6	true	0	false	3	true
117626	635230224609375	6272414453125	8	true	2	true	2	true
117622	80865224609375	6784821875	6	true	0	false	22	true
117621	3632907421875	4677562890625	7	true	0	false	9	true
117620	36249046875	4763373046875	3	true	1	true	13	true
117615	231573828125	50251046875	1	true	0	false	9	true
117614	22811880859375	4973977734375	26	true	2	true	3	true
117613	233829609375	494397109375	15	true	0	false	2	true
117611	22415267578125	5118395703125	17	true	13	true	0	false
117610	23359234375	5091226953125	4	true	0	false	8	true
117606	22126169921875	500546640625	1	true	7	true	11	true
117604	2434998046875	5076980859375	9	true	1	true	5	true
117602	22530697265625	4886621484375	9	true	1	true	9	true
117600	22894482421875	4803978515625	8	true	3	true	12	true
117598	2336451171875	5237116015625	6	true	0	false	15	true
117596	24667279296875	4841060546875	6	true	0	false	8	true
117595	20626814453125	492974453125	3	true	0	false	10	true
117594	2088108203125	4888843359375	12	true	0	false	7	true
117593	19867404296875	485650703125	6	true	0	false	4	true
117590	2150602734375	51336828125	7	true	1	true	25	true
117588	25102046875	49389328125	9	true	1	true	8	true
117585	75579677734375	687553828125	4	true	9	true	1	true
117584	673271875	680673515625	5	true	0	false	11	true
117582	627014013671875	674910703125	3	true	0	false	12	true
117578	217854453125	4823193359375	5	true	1	true	7	true
117575	4439099609375	3902026953125	18	true	0	false	1	true
117574	4455835546875	3967108984375	7	true	1	true	7	true
117571	30670751953125	5168344921875	16	true	0	false	0	false
117570	30886470703125	526561328125	8	true	0	false	13	true
117567	84497998046875	712347578125	2	true	2	true	7	true
117566	8655779296875	70979671875	12	true	1	true	0	false
117563	136893232421875	5614654296875	10	true	1	true	11	true
117562	139186962890625	5671910546875	11	true	0	false	8	true
117561	1706918359375	5574435546875	8	true	0	false	10	true
117560	175110859375	5464945703125	21	true	1	true	0	false
117559	15496103515625	5544856640625	3	true	0	false	10	true
117558	15401923828125	548436328125	8	true	0	false	9	true
117556	131093876953125	5527021875	6	true	0	false	0	false
117554	143797177734375	574032109375	16	true	0	false	3	true
117553	154237041015625	566760390625	13	true	14	true	15	true
117550	146939306640625	5573105859375	5	true	1	true	17	true
117549	16991841796875	569196484375	8	true	0	false	9	true
117546	17663130859375	5403193359375	11	true	1	true	9	true
117543	13102462890625	59373390625	7	true	0	false	11	true
117542	129324384765625	6021516015625	7	true	7	true	2	true
117540	3429636328125	4934853125	3	true	0	false	16	true
117538	375724375	782194453125	7	true	0	false	17	true
117535	11977705078125	6259420703125	8	true	1	true	2	true
117534	112429091796875	61647.75	19	true	1	true	2	true
117532	1876544140625	540390703125	4	true	3	true	1	true
117531	132238603515625	6250157421875	3	true	0	false	20	true
117528	117801337890625	60166484375	16	true	1	true	0	false
117526	122168505859375	6160275390625	13	true	1	true	7	true
117524	155118935546875	5377155859375	19	true	0	false	0	false
117519	4510903515625	3798180859375	4	true	2	true	16	true
117518	4390023828125	3719702734375	23	true	0	false	5	true
117514	4499196484375	3704266796875	8	true	1	true	18	true
117513	17360310546875	52094046875	8	true	1	true	0	false
117512	16269626953125	5158753515625	12	true	1	true	6	true
117510	4448570703125	3652246875	12	true	0	false	2	true
117509	4631405078125	3841233203125	5	true	0	false	23	true
117507	157340322265625	52440828125	0	false	5	true	2	true
117505	14491302734375	61295828125	17	true	1	true	7	true
117504	155196865234375	590975546875	5	true	1	true	5	true
117503	18650552734375	5170269140625	6	true	0	false	5	true
117502	193380546875	5157795703125	4	true	2	true	18	true
117500	122111044921875	5641124609375	8	true	0	false	0	false
117497	4290142578125	3637078125	3	true	0	false	15	true
117495	18336583984375	5232546484375	4	true	0	false	8	true
117490	4391514453125	3575741015625	6	true	5	true	16	true
117487	4770101171875	4145225390625	20	true	0	false	4	true
117486	4641189453125	4101400390625	8	true	0	false	7	true
117482	4616724609375	430670546875	6	true	0	false	10	true
117481	111418974609375	56158203125	5	true	0	false	12	true
117480	109754326171875	56945875	10	true	0	false	0	false
117478	46425140625	367485390625	2	true	1	true	12	true
117475	487951953125	422413515625	5	true	0	false	11	true
117474	4830755078125	4250666796875	5	true	11	true	1	true
117473	4900159375	388052421875	15	true	1	true	0	false
117472	4879788671875	399229609375	9	true	4	true	0	false
117470	4277857421875	3545666796875	3	true	0	false	8	true
117466	481417734375	3874103125	13	true	0	false	5	true
117463	488951640625	376138671875	7	true	0	false	6	true
117462	4783658203125	37619671875	4	true	2	true	7	true
117460	494041796875	364483984375	10	true	3	true	7	true
117457	4775301171875	366014296875	6	true	6	true	4	true
117456	47658328125	357946328125	6	true	0	false	10	true
117452	494458203125	4313359765625	7	true	0	false	9	true
117447	49657421875	69442234375	5	true	0	false	10	true
117446	531841259765625	696121015625	5	true	8	true	2	true
117445	38107783203125	68955890625	9	true	1	true	5	true
117444	42377431640625	69466609375	14	true	2	true	0	false
117441	411613359375	382337265625	10	true	0	false	14	true
117439	4412930078125	741812578125	8	true	7	true	4	true
117438	4413855078125	74569.5	2	true	0	false	17	true
117435	30388060546875	48695859375	11	true	0	false	7	true
117434	30888615234375	4885642578125	6	true	0	false	9	true
117432	24864044921875	530443515625	3	true	1	true	2	true
117430	4304481640625	73889921875	6	true	1	true	8	true
117428	3161301171875	4957156640625	6	true	1	true	13	true
117426	31457083984375	486711484375	8	true	0	false	15	true
117424	136408115234375	6344917578125	33	true	2	true	1	true
117418	32794.75	4918954296875	5	true	0	false	1	true
117416	30242501953125	5004640625	8	true	0	false	13	true
117412	18514009765625	5000114453125	6	true	12	true	13	true
117410	4909714453125	684368984375	3	true	7	true	0	false
117408	118037099609375	577271484375	7	true	0	false	4	true
117407	113142578125	517970390625	5	true	13	true	2	true
117406	10487365234375	5225741015625	5	true	0	false	9	true
117405	11782291015625	529525859375	4	true	0	false	0	false
117402	134227451171875	5324190234375	18	true	1	true	2	true
117401	87423779296875	54523578125	3	true	8	true	4	true
117400	84642587890625	5526072265625	8	true	0	false	13	true
117398	98276044921875	5402383203125	2	true	0	false	9	true
117395	84999931640625	5305847265625	14	true	0	false	7	true
117392	143108046875	53220125	5	true	24	true	3	true
117388	727528125	605654375	6	true	1	true	11	true
117386	731976513671875	704617109375	7	true	2	true	8	true
117384	101955146484375	645230625	9	true	2	true	0	false
117382	113719501953125	5454003125	4	true	1	true	3	true
117381	42077578125	66681234375	5	true	3	true	10	true
117380	222642333984375	668714609375	11	true	0	false	4	true
117379	4878581640625	32919859375	26	true	1	true	6	true
117378	489189296875	331100234375	26	true	1	true	6	true
117376	1.39311e+16	67368328125	1	true	0	false	5	true
117372	402668671875	771499609375	4	true	3	true	12	true
117371	46881	3422501953125	6	true	0	false	14	true
117367	26415390625	5348494140625	8	true	1	true	8	true
117366	258386875	536498046875	14	true	0	false	11	true
117365	39007375	42621578125	8	true	0	false	1	true
117364	3914439453125	437873046875	2	true	0	false	10	true
117358	654568310546875	66553984375	9	true	1	true	1	true
117356	7030478515625	71497046875	15	true	1	true	0	false
117355	121471904296875	772914765625	14	true	2	true	2	true
117354	13115138671875	7721509375	10	true	0	false	3	true
117352	129907666015625	76402609375	5	true	2	true	7	true
117348	43237484375	38661734375	8	true	0	false	8	true
117347	125167275390625	750535546875	7	true	0	false	3	true
117344	2632339453125	484353203125	10	true	0	false	13	true
117343	1114997265625	765048359375	7	true	3	true	3	true
117342	1108129296875	758951328125	5	true	8	true	2	true
117339	330412421875	4293474609375	3	true	0	false	13	true
117338	32723826171875	4322579296875	3	true	0	false	16	true
117334	450368984375	34753515625	7	true	0	false	5	true
117333	4534983203125	3211868359375	5	true	5	true	0	false
117332	4589028125	3187242578125	7	true	5	true	5	true
117331	466689296875	32352931640625	9	true	1	true	8	true
117328	4761319921875	32565666015625	3	true	0	false	7	true
117327	4359795703125	339119296875	5	true	5	true	0	false
117326	4421326953125	3328779296875	9	true	0	false	7	true
117321	28301	4751541015625	3	true	0	false	9	true
117320	2863939453125	4710996484375	9	true	0	false	10	true
117319	27418337890625	4582266796875	9	true	0	false	10	true
117318	2685135546875	4595026171875	32	true	0	false	6	true
117317	533835302734375	6087865625	2	true	0	false	37	true
117316	494222900390625	6095194921875	14	true	0	false	4	true
117315	30364427734375	463449609375	7	true	1	true	15	true
117314	30181287109375	4583695703125	6	true	0	false	23	true
117312	25630255859375	4568625390625	4	true	0	false	9	true
117310	29568201171875	4517012109375	10	true	0	false	21	true
117308	2492895703125	4605503515625	6	true	0	false	8	true
117306	435993115234375	6059866015625	9	true	0	false	2	true
117304	5672744140625	6013454296875	6	true	1	true	10	true
117301	23911845703125	4591430859375	5	true	2	true	22	true
117300	23081017578125	4669493359375	7	true	1	true	6	true
117298	583491259765625	6171676953125	53	true	2	true	1	true
117294	2440871875	4500949609375	5	true	0	false	6	true
117289	294016015625	4221326171875	6	true	0	false	2	true
117285	1933663671875	466708984375	5	true	1	true	6	true
117284	18879443359375	4620145703125	5	true	0	false	6	true
117280	17991845703125	465518515625	5	true	0	false	10	true
117279	4143676953125	32607140625	10	true	16	true	6	true
117278	41219421875	31884703125	5	true	0	false	12	true
117277	45532203125	2962865234375	8	true	1	true	8	true
117276	46234328125	29315818359375	3	true	0	false	13	true
117275	466999140625	30244177734375	5	true	0	false	13	true
117273	404248671875	3155556640625	1	true	7	true	0	false
117271	20660041015625	4570324609375	9	true	5	true	6	true
117270	1989097265625	447070078125	3	true	0	false	8	true
117269	21067880859375	474841484375	6	true	28	true	5	true
117267	4149333984375	31088619140625	6	true	0	false	7	true
117266	4218229296875	312063515625	11	true	0	false	1	true
117265	418061015625	3018564453125	6	true	0	false	14	true
117264	4135590234375	292061015625	1	true	0	false	10	true
117259	4458039453125	310388984375	3	true	0	false	8	true
117258	4438230078125	29993298828125	3	true	6	true	10	true
117257	427305078125	31714380859375	1	true	18	true	0	false
117253	4378821875	29555869140625	3	true	1	true	4	true
117249	4014473046875	347278515625	10	true	4	true	28	true
117248	39878953125	34790.25	12	true	4	true	39	true
117246	20907966796875	445274921875	5	true	0	false	4	true
117243	4167846484375	340836796875	8	true	0	false	0	false
117242	41429390625	3447520703125	2	true	0	false	8	true
117240	407473203125	351925703125	2	true	0	false	14	true
117239	402487734375	3357901953125	22	true	4	true	1	true
117238	4008509375	3339324609375	18	true	4	true	2	true
117234	408634453125	33782578125	5	true	0	false	10	true
117227	4584878125	2747701953125	25	true	0	false	13	true
117226	4591219921875	28193078125	2	true	0	false	7	true
117223	2260735107421870	639968203125	5	true	5	true	1	true
117222	3726549560546870	6355012109375	17	true	1	true	4	true
117220	2232589599609370	6290036328125	5	true	7	true	2	true
117216	21330439453125	65722671875	11	true	1	true	4	true
117214	9311187744140620	6552007421875	6	true	0	false	10	true
117212	7851929931640620	6367205859375	5	true	0	false	7	true
117211	406380859375	365439609375	4	true	0	false	5	true
117210	417757578125	3725983203125	15	true	0	false	1	true
117206	37785966796875	6173261328125	5	true	2	true	1	true
117205	186039794921875	604558671875	2	true	0	false	9	true
117204	2758234619140620	6015589453125	2	true	1	true	13	true
117201	42571890625	26273306640625	6	true	0	false	24	true
117200	4182997265625	26605890625	5	true	0	false	11	true
117199	420230078125	28500865234375	3	true	0	false	14	true
117198	42273	27919642578125	1	true	5	true	1	true
117190	453867421875	26613029296875	10	true	0	false	0	false
117189	132916904296875	78755703125	7	true	4	true	0	false
117187	837433203125	575870078125	5	true	0	false	1	true
117186	68408740234375	5786629296875	5	true	0	false	9	true
117185	666443896484375	5905339453125	7	true	1	true	10	true
117181	378325078125	30960173828125	6	true	0	false	6	true
117180	389685546875	3092562890625	7	true	0	false	19	true
117176	10024205078125	784212734375	8	true	0	false	2	true
117175	3711964453125	424667734375	7	true	0	false	7	true
117173	49204404296875	5855951171875	9	true	1	true	13	true
117170	4204575390625	25469771484375	4	true	2	true	9	true
117169	4839551953125	351315078125	4	true	5	true	0	false
117168	49084921875	350160859375	5	true	1	true	18	true
117165	1692749609375	48363859375	2	true	1	true	8	true
117164	165516484375	4807438671875	6	true	0	false	7	true
117163	16731685546875	491089296875	17	true	0	false	1	true
117161	3560193359375	3750096875	3	true	0	false	12	true
117160	359474921875	381204296875	33	true	0	false	5	true
117158	1736228125	62066296875	7	true	0	false	5	true
117154	351019453125	3688232421875	3	true	0	false	10	true
117153	3652596484375	3576271875	8	true	0	false	10	true
117152	3567114453125	3606405859375	21	true	3	true	8	true
117151	3479410546875	3572571484375	17	true	0	false	10	true
117149	3416087109375	385255703125	4	true	0	false	8	true
117148	348296484375	391656875	3	true	0	false	8	true
117146	36159875	387042890625	4	true	4	true	1	true
117144	347167421875	402466640625	4	true	3	true	2	true
117140	3555790625	411933515625	3	true	5	true	3	true
117136	35223609375	43108171875	1	true	1	true	17	true
117135	3262498828125	3934141796875	6	true	1	true	7	true
117134	3308618359375	4129825390625	6	true	0	false	3	true
117127	3206175537109370	5293905859375	1	true	5	true	4	true
117126	2816019775390620	5301798828125	3	true	0	false	10	true
117124	3717441796875	4107412890625	6	true	0	false	5	true
117123	146968115234375	5572419140625	6	true	0	false	11	true
117122	20101171875	5676073828125	14	true	1	true	3	true
117121	2991596435546870	54573796875	4	true	0	false	7	true
117118	42044638671875	5451137109375	4	true	0	false	7	true
117114	4007314453125	5651468359375	2	true	0	false	9	true
117109	99163779296875	5645789453125	2	true	0	false	9	true
117105	4846605859375	314127421875	3	true	2	true	0	false
117104	48630.75	298301015625	7	true	2	true	3	true
117101	11963537109375	5056690234375	3	true	1	true	2	true
117100	128308310546875	519434453125	2	true	0	false	10	true
117096	1710557421875	45266953125	7	true	0	false	1	true
117094	67810400390625	6064741796875	1	true	2	true	6	true
117092	2810413330078120	706216640625	4	true	0	false	7	true
117089	148419189453125	4992191015625	0	false	0	false	2	true
117088	154565595703125	489248984375	2	true	0	false	6	true
117087	3973748046875	7854978125	20	true	0	false	0	false
117084	1273466015625	49267890625	5	true	0	false	5	true
117080	39845875	29172189453125	6	true	5	true	2	true
117079	36300515625	31778029296875	2	true	0	false	15	true
117078	3602151953125	3245821484375	12	true	0	false	11	true
117077	3602274609375	3343060546875	4	true	0	false	11	true
117076	353062890625	3434931640625	2	true	5	true	5	true
117073	30884087890625	3243563671875	1	true	0	false	12	true
117072	3105915234375	3275366015625	3	true	0	false	18	true
117071	31995232421875	31636666015625	0	false	0	false	9	true
117070	31689603515625	31066580078125	1	true	7	true	1	true
117068	3061811328125	31970994140625	22	true	1	true	20	true
117064	32360849609375	30982328125	2	true	1	true	9	true
117059	2031767578125	4205064453125	2	true	0	false	19	true
117058	19919841796875	41857734375	4	true	0	false	10	true
117056	2037571875	412280546875	3	true	0	false	10	true
117054	1986515625	407454765625	2	true	0	false	9	true
117052	19171693359375	42889546875	3	true	0	false	7	true
117048	3747902734375	363298203125	5	true	0	false	11	true
117047	439432734375	27411.5	3	true	2	true	7	true
117046	4411953515625	26321869140625	4	true	0	false	8	true
117043	13785427734375	452237421875	3	true	0	false	12	true
117042	134503291015625	4513230859375	14	true	0	false	2	true
117041	144502080078125	4448182421875	2	true	0	false	11	true
117039	112095615234375	4608101953125	4	true	0	false	7	true
117038	11505703125	4632666796875	0	false	0	false	17	true
117037	118379267578125	4760225390625	6	true	0	false	3	true
117036	13251814453125	47828421875	5	true	0	false	11	true
117035	15285404296875	445904765625	3	true	5	true	2	true
117032	99276298828125	4615851953125	11	true	0	false	2	true
117031	162357421875	4676087890625	2	true	0	false	9	true
117030	158212451171875	4632108203125	3	true	0	false	6	true
117027	14238859375	478964453125	1	true	0	false	14	true
117025	15455373046875	474862109375	3	true	0	false	1	true
117022	105382529296875	4772689453125	1	true	0	false	7	true
117020	1380830078125	4620131640625	4	true	0	false	7	true
117017	113380625	447255625	5	true	0	false	6	true
117016	124515087890625	4507020703125	3	true	0	false	6	true
117009	21770806640625	390998359375	3	true	6	true	3	true
117008	22049388671875	3839101953125	3	true	0	false	8	true
117006	21271796875	40171703125	1	true	3	true	13	true
117005	2445648046875	428064921875	2	true	1	true	12	true
117004	2494203125	4209030859375	6	true	1	true	10	true
117003	23180626953125	43525453125	8	true	0	false	10	true
117002	2329836328125	425669296875	21	true	0	false	18	true
117000	24313439453125	4142334375	2	true	0	false	7	true
116993	9699048828125	75450859375	37	true	0	false	0	false
116990	3733842529296870	5802005859375	9	true	7	true	1	true
116989	314551953125	4172852734375	6	true	0	false	11	true
116988	32126607421875	4088179296875	6	true	0	false	7	true
116985	1.28264e+16	585535546875	11	true	3	true	0	false
116984	119724365234375	5959209765625	11	true	0	false	2	true
116981	47420546875	714870859375	7	true	0	false	7	true
116978	22270880859375	4547562109375	18	true	0	false	0	false
116976	4655242578125	726676875	5	true	1	true	5	true
116974	1653378515625	432296796875	5	true	1	true	8	true
116973	4355586328125	2193507421875	11	true	12	true	5	true
116972	434923828125	22531703125	0	false	2	true	13	true
116970	43066125	214630390625	1	true	0	false	10	true
116969	4172013671875	2393976953125	0	false	0	false	7	true
116968	4152444921875	242614453125	4	true	0	false	12	true
116967	442631875	211428046875	13	true	6	true	1	true
116961	26361619140625	3864292578125	3	true	0	false	15	true
116960	2562470703125	37937375	5	true	0	false	8	true
116959	25508298828125	395978203125	6	true	0	false	5	true
116958	24721435546875	3949477734375	4	true	17	true	4	true
116956	23069490234375	3954467578125	3	true	1	true	5	true
116950	23210859375	4069571484375	0	false	11	true	5	true
116949	2741843359375	4388058203125	7	true	0	false	7	true
116948	28045044921875	431354765625	6	true	2	true	4	true
116945	2752796484375	4013794921875	4	true	0	false	10	true
116944	2778814453125	4056459765625	17	true	0	false	5	true
116942	2699932421875	40908609375	6	true	0	false	6	true
116940	26159421875	409282734375	3	true	0	false	16	true
116938	98876982421875	4881433984375	5	true	0	false	3	true
116936	26251384765625	4258953125	9	true	0	false	0	false
116935	897111328125	5028921484375	10	true	1	true	6	true
116934	812059375	5099646875	4	true	0	false	11	true
116933	9641283203125	51097375	5	true	1	true	13	true
116932	92853349609375	512223828125	8	true	0	false	1	true
116926	88445478515625	49320046875	1	true	0	false	18	true
116922	90353447265625	767796875	8	true	0	false	2	true
116921	70664150390625	534481015625	2	true	0	false	8	true
116920	655409814453125	5464095703125	3	true	3	true	2	true
116916	663371533203125	728105703125	4	true	0	false	5	true
116915	119432353515625	4301600390625	2	true	35	true	0	false
116914	115880263671875	4264430859375	4	true	0	false	9	true
116910	1.01436e+16	69467703125	4	true	2	true	0	false
116909	487717734375	27410810546875	10	true	7	true	10	true
116908	4849353515625	27700216796875	3	true	0	false	10	true
116906	4771597265625	28118046875	11	true	0	false	1	true
116904	493317265625	2771322265625	7	true	0	false	18	true
116900	4915212890625	714417734375	9	true	0	false	2	true
116898	40576828125	27337603515625	6	true	0	false	11	true
116896	158969736328125	4218791015625	15	true	1	true	1	true
116895	2992471875	406133671875	12	true	0	false	0	false
116894	29257302734375	406370546875	9	true	1	true	2	true
116892	309371640625	3979528515625	4	true	0	false	1	true
116890	2933483203125	39484453125	5	true	0	false	10	true
116886	141537060546875	426661953125	6	true	3	true	1	true
116884	680753466796875	56322546875	9	true	0	false	5	true
116883	3243328125	327080546875	3	true	0	false	10	true
116882	3220198046875	338570078125	3	true	0	false	9	true
116879	2303986328125	71969171875	8	true	0	false	19	true
116878	21777783203125	71990015625	16	true	0	false	28	true
116877	2125519775390620	72207484375	17	true	0	false	23	true
116874	23898349609375	725810859375	2	true	0	false	8	true
116872	444205322265625	734933828125	5	true	1	true	0	false
116868	5394977416992180	70917.75	9	true	1	true	9	true
116867	335872109375	24022109375	0	false	0	false	21	true
116866	3377846484375	24425248046875	2	true	0	false	8	true
116864	3422719921875	247292890625	0	false	1	true	11	true
116863	3534396484375	25363373046875	2	true	1	true	9	true
116861	3466361328125	22671873046875	3	true	0	false	3	true
116860	3560140625	23767748046875	3	true	3	true	3	true
116859	33032484375	257281953125	1	true	12	true	6	true
116858	33395296875	25260091796875	3	true	1	true	8	true
116855	3242040234375	2725303515625	2	true	0	false	2	true
116854	3083221875	2794870703125	0	false	25	true	3	true
116849	352844375	21319759765625	16	true	0	false	3	true
116848	346049296875	20682365234375	1	true	0	false	10	true
116845	32422822265625	29208408203125	2	true	0	false	11	true
116844	3166071484375	28730970703125	0	false	4	true	11	true
116842	3377918359375	29480248046875	4	true	0	false	3	true
116837	4710603125	20736626953125	6	true	0	false	19	true
116836	4704233984375	19866662109375	4	true	0	false	6	true
116835	4953312109375	732018515625	7	true	0	false	2	true
116832	4745023828125	2231931640625	10	true	2	true	1	true
116831	453791796875	2291102734375	3	true	7	true	1	true
116830	4605259375	23505037109375	2	true	0	false	13	true
116828	4629546484375	2157561328125	0	false	17	true	0	false
116824	4842351953125	2428489453125	3	true	1	true	6	true
116822	4514842578125	24703810546875	2	true	0	false	5	true
116819	2835724609375	28419990234375	5	true	0	false	8	true
116818	2958655078125	2832996875	6	true	0	false	13	true
116814	2800553125	3863833203125	10	true	1	true	0	false
116813	83040283203125	47478.75	7	true	5	true	11	true
116812	861032421875	470701171875	19	true	0	false	0	false
116810	732742138671875	4745957421875	5	true	1	true	15	true
116809	382283056640625	4753490625	5	true	1	true	9	true
116808	455317041015625	4650378125	4	true	6	true	1	true
116807	542080615234375	4662213671875	5	true	0	false	11	true
116804	56511943359375	476098984375	10	true	0	false	0	false
116803	60843994140625	45249125	4	true	0	false	7	true
116802	656727734375	4691424609375	3	true	0	false	11	true
116796	3060362109375	378621953125	2	true	2	true	0	false
116795	35212859375	27392880859375	1	true	0	false	7	true
116794	3609991015625	26889064453125	1	true	11	true	3	true
116793	3880639453125	26694130859375	2	true	0	false	8	true
116792	3827312890625	26310494140625	5	true	17	true	1	true
116790	38661125	2617273046875	14	true	0	false	8	true
116788	378097265625	26813099609375	3	true	0	false	13	true
116787	2202750390625	363851015625	4	true	0	false	6	true
116786	2134320703125	3744951171875	2	true	0	false	8	true
116784	3752244140625	25316982421875	3	true	0	false	1	true
116782	3421740234375	282910546875	3	true	0	false	7	true
116773	59772890625	754385859375	16	true	0	false	2	true
116772	640724853515625	77786421875	4	true	3	true	3	true
116768	31536513671875	30107978515625	3	true	1	true	7	true
116767	1705858984375	399210390625	3	true	0	false	7	true
116766	162147177734375	3944834375	4	true	0	false	8	true
116765	178658828125	4107478125	1	true	0	false	9	true
116762	1798887890625	3923303125	4	true	0	false	6	true
116759	299746640625	3514851953125	4	true	0	false	9	true
116758	29235583984375	3523657421875	5	true	0	false	9	true
116756	30456083984375	3533196484375	1	true	0	false	10	true
116755	3070933984375	342066015625	12	true	0	false	30	true
116753	290695625	3614840625	5	true	0	false	7	true
116752	28316048828125	3592243359375	5	true	7	true	2	true
116748	27366599609375	35608546875	2	true	0	false	8	true
116747	130042626953125	751161171875	6	true	1	true	7	true
116746	2058708251953120	74672421875	6	true	0	false	7	true
116744	2921932421875	3443178125	6	true	0	false	5	true
116743	1454461181640620	4942918359375	1	true	1	true	6	true
116742	292003173828125	4925233203125	4	true	1	true	11	true
116739	1.36383e+16	477384296875	0	false	4	true	15	true
116738	6086602172851560	4670634375	3	true	0	false	8	true
116737	26409318359375	3633689453125	4	true	5	true	6	true
116736	25520486328125	3648676171875	6	true	1	true	14	true
116731	657811328125	50558859375	4	true	1	true	8	true
116730	66824208984375	5125229296875	15	true	0	false	1	true
116729	2642507568359370	512194375	19	true	0	false	7	true
116727	24219353515625	370226875	5	true	0	false	7	true
116726	23980232421875	3767434375	2	true	17	true	2	true
116725	533533642578125	534259609375	6	true	7	true	0	false
116724	558549609375	52646875	4	true	0	false	7	true
116721	24091080078125	3584662890625	0	false	1	true	7	true
116716	499177978515625	5079199609375	11	true	0	false	3	true
116712	277498203125	3693745703125	9	true	0	false	0	false
116707	374829453125	2308488671875	1	true	3	true	1	true
116706	3687693359375	23668173828125	8	true	0	false	8	true
116704	379731875	22406916015625	0	false	13	true	9	true
116701	4029410546875	24173935546875	7	true	0	false	4	true
116700	394607890625	243770703125	10	true	0	false	6	true
116698	4075504296875	23205283203125	12	true	0	false	4	true
116696	4032573828125	22114001953125	2	true	0	false	7	true
116694	3984696875	22830208984375	2	true	0	false	11	true
116691	31411619140625	222866640625	4	true	0	false	16	true
116690	32646134765625	21300435546875	5	true	0	false	10	true
116689	3318054296875	230888359375	1	true	3	true	4	true
116687	123061611328125	375846796875	9	true	0	false	0	false
116686	126515986328125	3684204296875	5	true	0	false	10	true
116684	3166178125	23476447265625	3	true	0	false	19	true
116683	119961484375	3980948828125	2	true	0	false	8	true
116682	12030541015625	390865703125	8	true	0	false	10	true
116679	110221064453125	37790609375	9	true	0	false	10	true
116678	113216708984375	38476609375	5	true	0	false	7	true
116674	110536318359375	39394890625	4	true	2	true	10	true
116673	136381455078125	351998984375	1	true	0	false	5	true
116672	12969482421875	3452275390625	10	true	0	false	1	true
116670	9979681640625	3960058984375	3	true	0	false	6	true
116669	85731943359375	3948599609375	2	true	0	false	1	true
116663	147058984375	4013583203125	6	true	0	false	2	true
116662	133576806640625	3926433984375	3	true	0	false	7	true
116659	631655517578125	4874315234375	4	true	1	true	1	true
116656	13815970703125	384469140625	4	true	0	false	8	true
116652	105972412109375	5248491796875	4	true	1	true	6	true
116651	46872671875	2586638671875	2	true	0	false	6	true
116650	4722566015625	25917609375	2	true	11	true	1	true
116648	478600234375	254688671875	4	true	2	true	8	true
116645	3789128125	285783125	3	true	2	true	17	true
116644	38002765625	2811290234375	1	true	0	false	12	true
116642	373673828125	28393890625	3	true	0	false	11	true
116640	38567484375	27728234375	7	true	0	false	9	true
116637	8130861328125	4192054296875	8	true	9	true	3	true
116636	96161357421875	421594140625	4	true	1	true	5	true
116635	88408662109375	4385846875	5	true	0	false	1	true
116630	192708984375	3929620703125	2	true	5	true	1	true
116628	45579328125	75462375	3	true	3	true	1	true
116627	18434375	345118359375	11	true	0	false	7	true
116626	180494296875	349883828125	3	true	0	false	14	true
116624	17641912109375	35865.75	1	true	4	true	3	true
116622	16503328125	356568359375	3	true	0	false	11	true
116620	19162990234375	3544755859375	7	true	0	false	8	true
116618	1651468359375	34919765625	2	true	0	false	12	true
116616	1902805859375	3663278125	7	true	0	false	8	true
116615	17932072265625	4252023046875	4	true	0	false	6	true
116612	204418046875	3593273828125	11	true	0	false	6	true
116611	23900619140625	344958828125	4	true	0	false	10	true
116610	23971734375	3338621875	3	true	0	false	12	true
116608	23467251953125	32411939453125	2	true	10	true	0	false
116606	20499328125	332742265625	4	true	0	false	0	false
116604	15289951171875	353756875	1	true	10	true	3	true
116602	21975349609375	3386016796875	11	true	0	false	5	true
116597	26006412109375	29323515625	10	true	0	false	0	false
116596	25489126953125	28621724609375	4	true	0	false	13	true
116594	2517489453125	29524619140625	2	true	1	true	12	true
116593	29024666015625	24855216796875	1	true	1	true	11	true
116592	30020357421875	2507429296875	7	true	1	true	6	true
116590	28661712890625	24178896484375	4	true	0	false	9	true
116588	2980716015625	24156265625	3	true	0	false	10	true
116587	27976259765625	26705978515625	2	true	0	false	1	true
116585	27490177734375	29832111328125	4	true	1	true	2	true
116580	25220001953125	30902998046875	7	true	0	false	17	true
116579	24203572265625	307707265625	2	true	0	false	16	true
116577	27022966796875	31082146484375	0	false	0	false	5	true
116576	266978046875	3183841796875	3	true	7	true	8	true
116575	27730697265625	32436619140625	3	true	0	false	5	true
116573	244813828125	2633045703125	4	true	6	true	10	true
116570	2339475390625	26164451171875	3	true	0	false	10	true
116567	2307555078125	28748841796875	4	true	0	false	6	true
116566	22802.5	29842109375	8	true	0	false	13	true
116563	2165791015625	25258916015625	3	true	0	false	6	true
116562	22816240234375	2511260546875	2	true	0	false	12	true
116558	24348818359375	23948810546875	7	true	0	false	0	false
116555	31939365234375	3826593359375	3	true	0	false	17	true
116554	3217607421875	3849314453125	6	true	0	false	18	true
116552	2886135986328120	3950025390625	3	true	0	false	13	true
116550	4299818359375	406854375	4	true	0	false	9	true
116549	2897828857421870	4297742578125	17	true	0	false	3	true
116548	1.97697e+16	428080703125	2	true	0	false	13	true
116547	8022487182617180	424324296875	6	true	0	false	11	true
116546	61084130859375	4111033984375	1	true	0	false	6	true
116544	14622216796875	4051333203125	20	true	0	false	3	true
116543	5501142578125	4041045703125	4	true	0	false	9	true
116542	591523779296875	4133751171875	3	true	2	true	10	true
116540	9575466796875	38036703125	4	true	0	false	7	true
116537	1.90439e+16	4494923046875	9	true	0	false	3	true
116534	679987158203125	404985859375	2	true	0	false	11	true
116531	48359912109375	3957201953125	2	true	5	true	12	true
116530	40071005859375	390051796875	5	true	0	false	11	true
116525	442162841796875	4338965625	2	true	4	true	14	true
116524	446360302734375	43121453125	2	true	5	true	8	true
116523	41379794921875	420548984375	4	true	4	true	3	true
116522	49703251953125	421606796875	5	true	0	false	1	true
116521	401290478515625	4456829296875	17	true	1	true	1	true
116517	606820654296875	4398596875	2	true	0	false	8	true
116516	697416015625	4327319140625	4	true	0	false	12	true
116509	27881599609375	2109219140625	8	true	5	true	8	true
116508	279655859375	209972265625	8	true	6	true	6	true
116507	2689653515625	22228509765625	0	false	0	false	10	true
116506	27686166015625	22190822265625	1	true	0	false	27	true
116502	44403251953125	74940890625	6	true	0	false	5	true
116500	28181259765625	23146111328125	2	true	0	false	18	true
116497	3382994921875	3366390234375	3	true	0	false	7	true
116496	3327503125	3437785546875	20	true	1	true	14	true
116494	3347159375	32403474609375	7	true	0	false	6	true
116491	23131373046875	31142763671875	3	true	1	true	14	true
116489	223572998046875	3703846875	6	true	6	true	2	true
116488	3917809814453120	367399453125	3	true	0	false	6	true
116487	1.28061e+16	352864375	10	true	0	false	5	true
116486	809004638671875	35912140625	18	true	0	false	2	true
116484	1.28525e+16	3670577734375	3	true	0	false	7	true
116481	1.18791e+16	320685859375	1	true	0	false	10	true
116480	132468310546875	3277976171875	1	true	1	true	25	true
116478	6964725952148430	3405485546875	2	true	0	false	3	true
116476	2623841064453120	3409884375	2	true	1	true	0	false
116471	1704083984375	30562099609375	1	true	8	true	1	true
116470	1687980078125	3117181640625	5	true	0	false	14	true
116468	18025638671875	3010834765625	1	true	0	false	8	true
116466	17542353515625	32062412109375	11	true	0	false	3	true
116464	164586953125	30246689453125	0	false	9	true	0	false
116461	1947201171875	28648607421875	3	true	0	false	8	true
116459	2086795703125	30547837890625	1	true	0	false	14	true
116458	20205056640625	3145467578125	3	true	0	false	8	true
116453	84045625	79653234375	6	true	0	false	2	true
116452	80753642578125	78782.75	3	true	3	true	0	false
116450	336241640625	2184902734375	4	true	0	false	6	true
116447	2907119921875	19823998046875	1	true	0	false	21	true
116446	29325083984375	203691171875	4	true	2	true	10	true
116443	2424803515625	2288215234375	1	true	0	false	16	true
116442	24891537109375	23082578125	1	true	1	true	18	true
116441	2447466015625	22214916015625	2	true	0	false	9	true
116438	2607621484375	23442142578125	3	true	0	false	9	true
116437	25606041015625	249009765625	2	true	0	false	14	true
116436	25304126953125	254990703125	2	true	0	false	20	true
116432	4175325390625	218699765625	0	false	0	false	10	true
116430	2644843359375	255856171875	3	true	0	false	12	true
116428	26804685546875	24237828125	2	true	0	false	19	true
116425	34501298828125	462830859375	8	true	0	false	2	true
116423	28857173828125	3122715625	6	true	0	false	10	true
116420	146816767578125	28754568359375	12	true	0	false	2	true
116419	2175362890625	26930751953125	2	true	0	false	5	true
116417	299404765625	32863734375	2	true	0	false	12	true
116414	48103291015625	7642984375	3	true	0	false	3	true
116410	17048603515625	3338065234375	1	true	21	true	0	false
116409	152476474609375	37290421875	2	true	0	false	6	true
116408	16642779296875	37328078125	2	true	1	true	11	true
116403	155379931640625	2632030859375	2	true	0	false	40	true
116402	15367423828125	26430880859375	2	true	0	false	33	true
116401	36227953125	17328990234375	3	true	12	true	1	true
116400	3551328125	16630474609375	4	true	1	true	3	true
116399	131586328125	27130771484375	2	true	0	false	9	true
116398	1254667578125	28541595703125	3	true	0	false	10	true
116397	36801046875	161644892578125	1	true	3	true	18	true
116395	3750240625	1909260546875	4	true	1	true	11	true
116394	3665915625	19292962890625	4	true	1	true	18	true
116393	384227578125	148930751953125	9	true	0	false	6	true
116392	3910684765625	152291494140625	4	true	1	true	8	true
116391	137514970703125	26227083984375	4	true	0	false	0	false
116388	39518421875	158835546875	6	true	1	true	5	true
116386	3915440625	170426328125	5	true	0	false	17	true
116383	35574875	132463193359375	0	false	1	true	8	true
116382	36442421875	136792080078125	3	true	0	false	5	true
116380	344119140625	160049384765625	3	true	0	false	3	true
116378	3828774609375	179520078125	3	true	0	false	10	true
116377	93420634765625	28997783203125	6	true	0	false	1	true
116376	9543583984375	30703439453125	0	false	1	true	10	true
116374	39112546875	19247755859375	2	true	0	false	8	true
116367	31840888671875	160154248046875	0	false	0	false	5	true
116366	3246531640625	16899103515625	5	true	0	false	7	true
116364	10865810546875	28204796875	1	true	0	false	14	true
116363	328411015625	181397890625	3	true	0	false	7	true
116362	3315937890625	176872578125	1	true	6	true	4	true
116358	12656634765625	29655923828125	3	true	0	false	5	true
116356	804693017578125	28094923828125	5	true	0	false	10	true
116354	14176365234375	24437859375	2	true	3	true	5	true
116351	40167046875	17567701171875	0	false	1	true	10	true
116350	411994609375	17263861328125	2	true	1	true	10	true
116348	651351904296875	2678092578125	0	false	0	false	5	true
116345	4202869921875	161969033203125	3	true	0	false	4	true
116342	3428473828125	19033765625	3	true	0	false	11	true
116337	4877765234375	746043515625	2	true	2	true	10	true
116334	4088236328125	16063267578125	1	true	3	true	13	true
116332	31630666015625	201694921875	2	true	0	false	10	true
116328	2936514453125	22244322265625	0	false	0	false	2	true
116326	3816828515625	1316186328125	1	true	0	false	10	true
116325	4884658984375	1928483203125	2	true	0	false	10	true
116324	48574625	18044646484375	2	true	0	false	13	true
116322	4903962890625	20954619140625	6	true	1	true	3	true
116320	106240126953125	31710673828125	3	true	0	false	14	true
116317	12335974609375	31858341796875	0	false	17	true	0	false
116316	132080576171875	32332578125	5	true	0	false	13	true
116315	4125916015625	1900067578125	3	true	0	false	0	false
116312	124331943359375	313489375	0	false	0	false	20	true
116308	1097458984375	348549453125	2	true	5	true	0	false
116306	4118677734375	139976640625	1	true	0	false	1	true
116305	766495166015625	37564296875	1	true	2	true	5	true
116303	408497421875	20126021484375	2	true	0	false	16	true
116302	415149921875	20538853515625	0	false	0	false	6	true
116298	42202078125	128024677734375	0	false	0	false	13	true
116297	30198125	155314755859375	1	true	0	false	9	true
116295	24757021484375	30234212890625	1	true	0	false	9	true
116294	191005712890625	30306923828125	3	true	0	false	14	true
116292	3184911376953120	3184515234375	1	true	0	false	7	true
116289	54510029296875	31124533203125	1	true	1	true	17	true
116288	54849892578125	318727890625	3	true	0	false	4	true
116287	68648623046875	3032348828125	2	true	0	false	7	true
116286	773307763671875	3074297265625	5	true	1	true	7	true
116285	479161474609375	3037915234375	5	true	4	true	2	true
116282	536083447265625	334467421875	4	true	0	false	5	true
116281	6589427734375	3153508984375	3	true	0	false	3	true
116277	16152470703125	2458187890625	1	true	8	true	0	false
116275	9536837890625	264131875	3	true	2	true	0	false
116274	98074130859375	26199197265625	4	true	1	true	11	true
116273	8850671875	254633046875	1	true	0	false	17	true
116269	95203798828125	23592521484375	4	true	1	true	7	true
116268	8812263671875	24357974609375	10	true	3	true	1	true
116267	4246873046875	17429314453125	0	false	0	false	11	true
116266	4341061328125	17229201171875	10	true	0	false	0	false
116260	9811431640625	2464048828125	0	false	4	true	1	true
116258	11259775390625	25033662109375	1	true	0	false	15	true
116256	109004267578125	23160447265625	1	true	0	false	5	true
116252	25768658203125	2042968359375	1	true	1	true	6	true
116250	25523962890625	329637265625	1	true	0	false	10	true
116248	2663457421875	2103856640625	3	true	0	false	8	true
116247	1511882421875	3307444140625	0	false	1	true	8	true
116246	156147734375	3353797265625	2	true	8	true	18	true
116243	1219217578125	25619423828125	2	true	0	false	5	true
116241	23064560546875	1901197265625	5	true	1	true	8	true
116240	23409767578125	19624765625	0	false	4	true	0	false
116239	25966294921875	17504720703125	0	false	17	true	19	true
116238	2635568359375	17587705078125	0	false	0	false	6	true
116237	26183376953125	15935525390625	0	false	12	true	2	true
116236	2620239453125	1534714453125	0	false	0	false	8	true
116235	27286646484375	16721140625	13	true	0	false	12	true
116234	27276205078125	16504984375	10	true	0	false	11	true
116233	19707224609375	2396498046875	1	true	0	false	11	true
116232	202281484375	24131623046875	1	true	0	false	11	true
116226	22244814453125	19529986328125	2	true	6	true	9	true
116225	2557283203125	18817625	0	false	0	false	8	true
116222	1846167578125	2447473828125	11	true	7	true	0	false
116219	2062168359375	215738203125	4	true	0	false	4	true
116218	218475859375	2265558203125	1	true	1	true	15	true
116217	23117265625	170101328125	1	true	7	true	2	true
116216	2438681640625	16720205078125	1	true	0	false	8	true
116215	18127916015625	224740859375	1	true	4	true	1	true
116214	190940078125	2282712109375	3	true	13	true	0	false
116208	19184484375	21071744140625	0	false	0	false	12	true
116200	351256796875	126457919921875	2	true	6	true	1	true
116198	3574356640625	2924536328125	3	true	0	false	14	true
116197	13897265625	227405390625	0	false	6	true	15	true
116196	14153857421875	22590453125	0	false	12	true	4	true
116194	1459120703125	210440546875	3	true	1	true	3	true
116193	4088130078125	94020498046875	1	true	0	false	14	true
116192	4196930859375	101725048828125	0	false	0	false	7	true
116191	162918515625	19816169921875	1	true	0	false	7	true
116190	1753217578125	19762955078125	0	false	0	false	7	true
116187	4003806640625	1222633203125	2	true	0	false	8	true
116186	41084875	114879541015625	1	true	0	false	3	true
116179	37559189453125	25147294921875	0	false	19	true	3	true
116178	314157373046875	2473390625	2	true	0	false	11	true
116177	30745791015625	25763859375	2	true	1	true	12	true
116174	1611097412109370	25104220703125	4	true	3	true	7	true
116172	1.61247e+16	26643103515625	2	true	0	false	2	true
116170	1.69186e+16	23571736328125	10	true	0	false	6	true
116168	447317822265625	26945056640625	1	true	7	true	3	true
116164	14771431640625	19608552734375	0	false	0	false	8	true
116162	48084	16768546875	4	true	0	false	13	true
116161	492709716796875	23475666015625	4	true	3	true	10	true
116160	41873740234375	2331128125	1	true	4	true	6	true
116159	456118212890625	2490045703125	12	true	0	false	0	false
116158	47368291015625	24520248046875	1	true	0	false	18	true
116150	17563794921875	26745353515625	1	true	5	true	3	true
116149	377537265625	1041737890625	13	true	0	false	2	true
116148	3727898046875	109791796875	2	true	1	true	11	true
116146	383415234375	100609189453125	14	true	0	false	16	true
116145	3867803125	8251537109375	0	false	14	true	5	true
116144	385201171875	89079892578125	0	false	5	true	2	true
116142	394056640625	767768505859375	1	true	0	false	13	true
116141	3861481640625	644081591796875	0	false	0	false	13	true
116140	38870109375	68248076171875	0	false	6	true	0	false
116133	2887171484375	1692839453125	0	false	0	false	14	true
116132	27943609375	172017890625	0	false	0	false	12	true
116130	3122084765625	1805732421875	14	true	0	false	4	true
116127	287713046875	15430607421875	1	true	0	false	12	true
116126	2866171875	1433871875	0	false	1	true	7	true
116123	4510281640625	16916619140625	0	false	5	true	13	true
116122	4475437890625	16589779296875	3	true	9	true	1	true
116120	461896953125	1485231640625	4	true	0	false	16	true
116118	46749375	13480517578125	4	true	0	false	20	true
116117	4487688671875	1485666796875	5	true	0	false	4	true
116113	320457109375	127083544921875	4	true	0	false	6	true
116112	31645982421875	1219039453125	14	true	0	false	21	true
116111	30218275390625	130977587890625	4	true	3	true	0	false
116106	4.29827e+16	766023515625	3	true	6	true	2	true
116105	18860662109375	160493515625	1	true	0	false	20	true
116104	18855451171875	162735537109375	1	true	0	false	16	true
116103	1757821484375	1710956640625	2	true	0	false	11	true
116102	164919296875	1717817578125	1	true	0	false	12	true
116100	17988275390625	157515419921875	1	true	0	false	11	true
116096	20004	168726015625	1	true	0	false	8	true
116094	4269742578125	84302919921875	2	true	0	false	8	true
116092	6833140625	3519860546875	0	false	0	false	1	true
116090	184578828125	174963671875	1	true	0	false	8	true
116088	209452890625	16727875	2	true	0	false	7	true
116087	159858203125	137687705078125	1	true	0	false	11	true
116086	158101630859375	144345205078125	1	true	0	false	6	true
116084	151179384765625	1638748046875	4	true	0	false	8	true
116079	12685115234375	1920140625	0	false	2	true	2	true
116077	1.60682e+16	20557689453125	4	true	0	false	14	true
116076	200908447265625	19673447265625	5	true	0	false	8	true
116075	5300206298828120	160125673828125	1	true	4	true	1	true
116074	8459293823242180	1611564453125	9	true	0	false	0	false
116073	14924306640625	154973388671875	1	true	4	true	0	false
116071	1.40532e+16	14834583984375	35	true	0	false	0	false
116069	2055633544921870	17676181640625	1	true	0	false	11	true
116068	1.67354e+16	16572869140625	0	false	0	false	13	true
116067	8866182861328120	19284404296875	0	false	0	false	5	true
116061	3086510498046870	21148037109375	1	true	7	true	0	false
116058	807847412109375	17513498046875	1	true	0	false	12	true
116054	4007466796875	602632470703125	0	false	0	false	15	true
116053	19637337890625	134054677734375	0	false	0	false	5	true
116052	20136611328125	1311604296875	1	true	4	true	3	true
116050	1963849609375	14697736328125	1	true	4	true	0	false
116048	21085107421875	148101982421875	0	false	0	false	13	true
116045	32518951171875	97444990234375	2	true	0	false	9	true
116044	32296646484375	856960546875	0	false	0	false	18	true
116042	32228701171875	748265234375	4	true	0	false	0	false
116041	30713080078125	110305927734375	0	false	0	false	20	true
116040	31417505859375	102505849609375	0	false	0	false	8	true
116039	31818474609375	650159423828125	2	true	0	false	9	true
116038	32273357421875	6342419921875	0	false	0	false	14	true
116031	96062822265625	19067623046875	0	false	0	false	9	true
116030	9041146484375	18061876953125	1	true	0	false	20	true
116029	654126025390625	20812224609375	0	false	0	false	3	true
116028	532433740234375	22042052734375	2	true	0	false	5	true
116027	7625818359375	181289296875	9	true	0	false	0	false
116020	8564708984375	32725943359375	3	true	6	true	4	true
116019	270220234375	119632685546875	2	true	0	false	4	true
116018	29177828125	105810517578125	1	true	0	false	15	true
116014	88449228515625	2143002734375	0	false	1	true	14	true
116013	30129591796875	634986083984375	0	false	4	true	0	false
116012	3112278515625	518091162109375	3	true	0	false	11	true
116011	28389529296875	668637451171875	0	false	0	false	2	true
116008	29941072265625	82610400390625	1	true	0	false	7	true
116004	138720810546875	1755512109375	5	true	0	false	3	true
116002	377451220703125	17136537109375	3	true	0	false	23	true
116001	13621216796875	1413534765625	1	true	0	false	6	true
116000	12436201171875	13808232421875	0	false	2	true	11	true
115996	421769140625	514823291015625	0	false	11	true	0	false
115994	300939697265625	15512513671875	0	false	0	false	5	true
115993	26094421875	95749072265625	14	true	0	false	14	true
115992	2617880078125	9815857421875	14	true	0	false	14	true
115991	2541881640625	722630322265625	0	false	0	false	15	true
115986	4042571484375	463515576171875	0	false	14	true	3	true
115985	1109960546875	20455794921875	1	true	0	false	2	true
115983	126673525390625	16525576171875	1	true	0	false	9	true
115982	122055966796875	161172822265625	2	true	2	true	4	true
115981	10886470703125	153063837890625	0	false	0	false	3	true
115979	78590751953125	138349423828125	0	false	6	true	2	true
115978	7793255859375	14263701171875	1	true	3	true	11	true
115976	758646484375	130755302734375	1	true	8	true	0	false
115974	792118701171875	14915908203125	8	true	14	true	1	true
115972	8299638671875	1337890625	0	false	0	false	9	true
115970	6906984375	147706171875	1	true	0	false	11	true
115968	92097841796875	159780478515625	0	false	0	false	8	true
115967	88993955078125	119050283203125	0	false	0	false	3	true
115966	845962890625	108829072265625	0	false	0	false	20	true
115964	95058828125	113652841796875	1	true	0	false	10	true
115962	94588193359375	14139953125	3	true	0	false	22	true
115960	104343046875	12529568359375	0	false	0	false	6	true
115955	23784283203125	116871611328125	9	true	10	true	6	true
115954	237052109375	114981435546875	7	true	10	true	6	true
115952	231004609375	116028857421875	3	true	0	false	14	true
115948	22258685546875	115930947265625	2	true	0	false	12	true
115946	2281662109375	10593998046875	0	false	5	true	6	true
115944	24210021484375	1251319140625	1	true	0	false	13	true
115942	228873828125	13381837890625	2	true	4	true	5	true
115940	24643224609375	107202919921875	6	true	0	false	5	true
115936	87930693359375	8251470703125	1	true	2	true	7	true
115935	17000408203125	119283974609375	0	false	0	false	4	true
115934	18023720703125	122185849609375	1	true	0	false	10	true
115930	19494890625	111365576171875	0	false	0	false	6	true
115926	112352626953125	11126623046875	1	true	0	false	5	true
115925	547693798828125	112783408203125	1	true	12	true	0	false
115924	618071240234375	114336552734375	0	false	14	true	1	true
115923	503840966796875	124807314453125	1	true	0	false	1	true
115921	4194283203125	14476501953125	0	false	0	false	3	true
115918	2.00425e+16	118220126953125	0	false	0	false	18	true
115915	143150302734375	104387158203125	0	false	0	false	7	true
115914	16549888671875	108647578125	0	false	5	true	0	false
115913	727630419921875	8286423828125	1	true	0	false	7	true
115912	616356103515625	81598662109375	0	false	0	false	6	true
115910	150363994140625	8804849609375	1	true	1	true	12	true
115907	57590849609375	60040478515625	0	false	0	false	11	true
115906	5968380859375	4907091796875	0	false	0	false	9	true
115901	344538046875	504486181640625	0	false	0	false	10	true
115900	349978671875	586864013671875	0	false	0	false	8	true
115897	27735341796875	88836865234375	0	false	0	false	12	true
115896	1474299560546870	9520591796875	1	true	0	false	14	true
115894	2903761962890620	100706982421875	0	false	0	false	15	true
115892	364716796875	806391357421875	1	true	0	false	12	true
115890	9701815795898430	756620068359375	6	true	1	true	0	false
115886	94562314453125	573961083984375	1	true	0	false	0	false
115885	4585471484375	11554775390625	1	true	0	false	10	true
115884	4618094921875	112239365234375	0	false	0	false	12	true
115881	2350533984375	6911189453125	1	true	0	false	17	true
115878	356079453125	7818533203125	0	false	0	false	14	true
115876	16548158203125	760378662109375	0	false	0	false	7	true
115875	220643408203125	7843603125	0	false	7	true	7	true
115874	215008837890625	78702640625	0	false	5	true	4	true
115872	2542217041015620	794947734375	0	false	0	false	11	true
115867	29268625	2969457763671870	0	false	5	true	2	true
115866	29391345703125	9009684448242180	1	true	4	true	0	false
115865	27236283203125	380681201171875	1	true	8	true	1	true
115862	30029587890625	38983349609375	0	false	0	false	9	true
115860	2613180078125	449935302734375	1	true	0	false	4	true
115857	815302099609375	1.79827e+16	22	true	0	false	0	false
115856	811160595703125	1831612548828120	24	true	0	false	0	false
115855	11729603515625	3257963134765620	0	false	7	true	0	false
115854	110525322265625	22579306640625	0	false	11	true	0	false
115852	96472255859375	291144677734375	0	false	16	true	1	true
115847	101569541015625	80143271484375	1	true	0	false	13	true
115846	116913076171875	719162548828125	0	false	8	true	1	true
115843	33649189453125	547276708984375	1	true	0	false	1	true
115842	397746923828125	28125078125	4	true	0	false	0	false
115838	447123828125	96402646484375	1	true	7	true	1	true
115835	493963359375	105942734375	0	false	0	false	20	true
115833	4953335546875	776294765625	0	false	22	true	0	false
115832	4803928125	773138046875	0	false	13	true	9	true
115828	3840558837890620	1.15796e+16	0	false	0	false	8	true
115827	388749453125	340134814453125	0	false	0	false	13	true
115826	3926553125	4201669921875	0	false	2	true	12	true
115824	380892578125	283724609375	0	false	0	false	14	true
115820	368541171875	1.31219e+16	0	false	0	false	10	true
115819	26378474609375	1800467529296870	3	true	0	false	7	true
115818	2545887109375	17300126953125	0	false	0	false	7	true
115817	2333138671875	33444677734375	1	true	0	false	16	true
115816	237488828125	32732021484375	0	false	0	false	10	true
115812	2273272265625	541756298828125	0	false	0	false	9	true
115811	2268957421875	1.3627e+16	0	false	0	false	20	true
115808	216821015625	1.31886e+16	0	false	9	true	0	false
115805	21140884765625	38387783203125	0	false	13	true	0	false
115804	212095234375	34042275390625	11	true	0	false	0	false
115800	731388427734375	1319755078125	0	false	4	true	7	true
115798	349324453125	943876708984375	0	false	4	true	4	true
115797	4551835546875	589997119140625	0	false	10	true	0	false
115796	45823203125	618397705078125	0	false	0	false	26	true
115795	45741984375	7203134765625	1	true	0	false	18	true
115792	488778203125	700714306640625	0	false	1	true	8	true
115788	1.36907e+16	511372412109375	0	false	0	false	9	true
115787	162707333984375	3502594482421870	0	false	0	false	4	true
115786	16947404296875	3421508544921870	0	false	10	true	0	false
115784	155384306640625	3225148681640620	0	false	0	false	7	true
115783	13082501953125	2459353515625	0	false	4	true	0	false
115780	1289865625	44426826171875	0	false	5	true	1	true
115777	409503046875	8278538208007810	0	false	21	true	1	true
115776	3971140625	9501347045898430	0	false	0	false	9	true
115774	41898828125	588352783203125	0	false	0	false	12	true
115768	597462548828125	2911334716796870	0	false	5	true	0	false
115767	4466646875	1278314208984370	0	false	26	true	3	true
115766	4471971875	1.43315e+16	0	false	26	true	3	true
115764	4507023828125	3376397705078120	1	true	0	false	15	true
115761	18336681640625	2775877197265620	0	false	6	true	0	false
115760	18872544921875	1.46675e+16	0	false	10	true	4	true
115756	1640641015625	1868156982421870	7	true	0	false	0	false
