# Supplementary material for: A Novel Liquid Biopsy Method Based on Specific Combinations of Vesicular Markers Allows Us to Discriminate Prostate Cancer from Hyperplasia
Source: Cells. 2024 Jul 31;13(15):1286. doi: 10.3390/cells13151286 (PMC11311686; doi:10.3390/cells13151286)
Supplement: Supplementary file 1 [file cells-13-01286-s001.zip › Dataset S1-Raw data CODI BiliGeCT Prostata/Raw data CODI BiliGeCT Prostata/140223_ErbB3_ALK_IIexp_PR20-21-2__counting_scatter.xlsx]

## Sheet: 140223_ErbB3_ALK_IIexp_PR20-21-
counting parameters
radius (nm)	300
bin width (nm)	20
locs in bin threshold	1
active channels
channel name	channel reference	min	max
Channel 0	ch0	1	10000000
Channel 1	ch1	1	10000000
Channel 2	ch2	1	10000000
clusters are positive for a channel if their counts fall within min (inclusive) and max (exclusive) for that channel
	population phenotypes	number of clusters
triple positive	Channel 0, Channel 1, Channel 2	609
double positive	Channel 0, Channel 1	72
double positive	Channel 0, Channel 2	817
double positive	Channel 1, Channel 2	41
single positive	Channel 0	40
single positive	Channel 1	20
single positive	Channel 2	75
	total positive clusters	1674
3 clusters were negative for every channel
all positive clusters are listed here
columns show counts and positivity for channels with thresholds switched on
to see the full data including negative clusters please export a csv from the counting histogram rather than the counting scatter plot
cluster id	centroid x (nm)	centroid y (nm)	count for Channel 0	positive for Channel 0	count for Channel 1	positive for Channel 1	count for Channel 2	positive for Channel 2
129774	30353404296875	64919734375	14	true	12	true	1	true
129773	3018776953125	6512446875	17	true	13	true	2	true
129772	30543294921875	655999921875	16	true	1	true	3	true
129771	3054507421875	66033953125	15	true	0	false	11	true
129767	30986251953125	64935.5	9	true	1	true	13	true
129766	30701365234375	61467515625	61	true	2	true	17	true
129765	30483939453125	617881015625	8	true	29	true	1	true
129761	30307982421875	6123435546875	12	true	0	false	2	true
129754	369776796875	648922109375	13	true	1	true	12	true
129753	37400265625	6443009375	11	true	0	false	25	true
129751	31249025390625	6211853515625	11	true	6	true	13	true
129750	3802678515625	665370859375	17	true	4	true	9	true
129749	3795478515625	6718434375	9	true	0	false	8	true
129747	30800673828125	6406159765625	10	true	0	false	11	true
129745	3086540234375	627438515625	15	true	1	true	5	true
129744	32527677734375	699102734375	11	true	1	true	12	true
129743	3317225390625	70593578125	5	true	0	false	11	true
129742	31670955078125	695605234375	10	true	0	false	13	true
129741	31608357421875	701445703125	14	true	0	false	13	true
129739	324673515625	707826796875	30	true	0	false	22	true
129737	3172828125	6884871875	7	true	6	true	8	true
129736	31611828125	680715390625	10	true	2	true	7	true
129735	3191042578125	676556796875	3	true	0	false	11	true
129734	3618684765625	66747421875	7	true	3	true	15	true
129733	3566694140625	67376453125	12	true	17	true	1	true
129729	3708065234375	65991515625	13	true	5	true	7	true
129722	346666953125	657505703125	9	true	1	true	15	true
129721	35503109375	658965703125	19	true	0	false	9	true
129720	3076845703125	69021984375	18	true	2	true	8	true
129717	3630183203125	676658046875	15	true	0	false	7	true
129716	33550578125	6659690625	14	true	0	false	7	true
129713	37832	6541958203125	11	true	0	false	7	true
129712	3828464453125	6329902734375	13	true	0	false	1	true
129711	39035109375	6486914453125	12	true	0	false	7	true
129710	330761328125	685075234375	12	true	0	false	3	true
129709	3435733984375	69145359375	19	true	1	true	2	true
129707	390778046875	6561909375	14	true	1	true	2	true
129704	30231037109375	68211015625	20	true	0	false	2	true
129703	29595556640625	684686875	13	true	1	true	5	true
129700	3586909765625	697441328125	8	true	1	true	10	true
129699	3543333203125	706650234375	11	true	1	true	12	true
129695	3527555859375	684708828125	10	true	0	false	11	true
129691	29461521484375	641812265625	20	true	2	true	1	true
129690	4195466015625	6177994921875	35	true	0	false	2	true
129689	4233926953125	6155672265625	20	true	0	false	14	true
129683	367119921875	63383796875	13	true	0	false	13	true
129682	4096233984375	6159062109375	44	true	1	true	8	true
129681	409841015625	6124390625	18	true	0	false	10	true
129679	425914140625	6266687109375	12	true	3	true	6	true
129675	31699287109375	6575240625	13	true	1	true	2	true
129671	30032119140625	67408703125	9	true	0	false	7	true
129667	4134316796875	6256021484375	14	true	0	false	10	true
129666	34650859375	723054453125	11	true	5	true	9	true
129665	3379697265625	7250821875	7	true	9	true	6	true
129664	2963092578125	70226390625	6	true	0	false	11	true
129663	298229453125	694060625	5	true	4	true	1	true
129659	4170257421875	6070251953125	8	true	0	false	11	true
129658	2650032421875	66761.5	27	true	0	false	0	false
129657	261519765625	66454453125	19	true	0	false	5	true
129656	31301392578125	728971953125	13	true	0	false	17	true
129655	316168984375	736110078125	4	true	1	true	17	true
129653	3119026953125	73701875	3	true	0	false	14	true
129651	31401373046875	74279953125	9	true	0	false	17	true
129650	3825650390625	614750390625	14	true	0	false	6	true
129649	39494515625	607277421875	9	true	0	false	7	true
129648	24619115234375	65774671875	8	true	0	false	7	true
129647	2500803515625	6548060546875	18	true	1	true	7	true
129646	32184970703125	717843515625	11	true	1	true	14	true
129645	3109558203125	71218421875	12	true	1	true	17	true
129644	3930271484375	62154640625	16	true	0	false	6	true
129643	3988016796875	625606328125	14	true	2	true	14	true
129642	264570078125	6548051953125	11	true	1	true	9	true
129639	4381782421875	61749484375	9	true	1	true	11	true
129635	30650228515625	728294609375	7	true	0	false	7	true
129633	35389859375	73667890625	10	true	0	false	10	true
129632	3252567578125	733605859375	5	true	1	true	15	true
129627	27071630859375	671995390625	5	true	6	true	1	true
129624	2843556640625	636341640625	8	true	2	true	0	false
129623	27057625	6415509765625	10	true	0	false	5	true
129622	2419128515625	627611640625	13	true	0	false	20	true
129621	2423753125	6248615234375	11	true	1	true	16	true
129618	26877353515625	611238671875	9	true	0	false	13	true
129617	27221111328125	601361953125	5	true	21	true	4	true
129612	3390338671875	6327761328125	25	true	15	true	7	true
129611	35453296875	634493046875	18	true	0	false	25	true
129609	24336982421875	6210826171875	3	true	1	true	11	true
129607	23627005859375	6247391796875	11	true	1	true	4	true
129606	26372634765625	681701953125	6	true	1	true	5	true
129605	25400529296875	688948125	9	true	0	false	10	true
129599	2805093359375	630409609375	11	true	3	true	4	true
129597	35580625	6433097265625	10	true	0	false	10	true
129596	24762671875	6129499609375	8	true	0	false	5	true
129595	25218353515625	614955703125	28	true	1	true	3	true
129594	2616284765625	611490234375	5	true	3	true	0	false
129589	356003203125	627081015625	17	true	0	false	1	true
129587	3004991796875	714168203125	20	true	2	true	1	true
129585	2496676953125	62303015625	29	true	0	false	0	false
129581	23810416015625	6356857421875	10	true	0	false	26	true
129575	3307498046875	654923125	5	true	1	true	8	true
129573	23926369140625	6150272265625	11	true	0	false	0	false
129569	3317668359375	6424044921875	8	true	1	true	8	true
129567	3310487109375	6351430859375	12	true	0	false	5	true
129565	3485568359375	6464567578125	15	true	0	false	4	true
129564	36440546875	6182194921875	29	true	0	false	6	true
129563	3557298046875	6176659375	18	true	1	true	10	true
129560	482304609375	6008019140625	18	true	0	false	3	true
129559	4781555078125	5993276171875	10	true	0	false	25	true
129558	31726515625	60419015625	5	true	8	true	0	false
129557	315429375	6076312890625	8	true	0	false	11	true
129556	4599351953125	6475603125	4	true	6	true	29	true
129555	459018671875	64942234375	4	true	7	true	25	true
129554	4604420703125	63787421875	7	true	7	true	1	true
129553	4665087109375	6376941796875	16	true	1	true	3	true
129552	442625234375	5910435546875	12	true	1	true	14	true
129551	4303605859375	5858205078125	6	true	6	true	0	false
129549	4363506640625	5988716015625	15	true	2	true	1	true
129544	4748170703125	644175859375	4	true	2	true	36	true
129543	4812749609375	6453416015625	8	true	6	true	3	true
129539	4845719921875	6083692578125	4	true	2	true	4	true
129538	4726359375	61793890625	16	true	2	true	9	true
129537	4735244140625	634869921875	7	true	2	true	18	true
129535	3268728125	627862734375	14	true	1	true	0	false
129534	4589044140625	612333046875	13	true	1	true	13	true
129533	4586444140625	6188359765625	5	true	0	false	21	true
129532	324851796875	5938687109375	10	true	5	true	12	true
129526	46281125	5868562890625	13	true	1	true	2	true
129525	4739983984375	587145859375	9	true	1	true	4	true
129523	4519297265625	5963007421875	5	true	0	false	9	true
129522	4805757421875	5819334375	9	true	0	false	10	true
129517	4526227734375	6523531640625	9	true	0	false	10	true
129511	46032109375	60169	15	true	0	false	18	true
129507	3968298046875	596747421875	8	true	8	true	1	true
129506	489516171875	5703486328125	11	true	1	true	21	true
129505	48753484375	5753083984375	9	true	0	false	17	true
129504	437240703125	5762858203125	16	true	3	true	0	false
129502	437021015625	562465078125	6	true	0	false	32	true
129501	4353982421875	56034875	8	true	0	false	27	true
129497	4849316015625	5612266015625	15	true	1	true	6	true
129496	4344378125	554487578125	7	true	4	true	27	true
129495	42943484375	5545861328125	7	true	0	false	19	true
129493	4792906640625	55285875	9	true	0	false	12	true
129490	4212104296875	5879937109375	17	true	0	false	7	true
129489	42201421875	600271171875	12	true	1	true	4	true
129483	4289391796875	5655241015625	13	true	4	true	3	true
129476	28070859375	68882609375	19	true	0	false	8	true
129475	2833599609375	67896421875	16	true	0	false	3	true
129473	31669998046875	75371234375	9	true	2	true	7	true
129471	23074392578125	640515859375	10	true	0	false	8	true
129470	270628046875	6188335546875	8	true	1	true	9	true
129469	2627355078125	6255401171875	10	true	1	true	11	true
129466	29092966796875	717690078125	9	true	1	true	25	true
129465	2841338671875	702098828125	22	true	0	false	4	true
129462	287875625	665223203125	9	true	2	true	2	true
129459	3295794140625	7529384375	9	true	5	true	2	true
129456	4163167578125	53655265625	4	true	4	true	3	true
129455	42513296875	5424855078125	9	true	1	true	10	true
129454	4195544140625	55375328125	12	true	0	false	4	true
129451	4112930859375	5474746484375	9	true	2	true	5	true
129448	4948242578125	6146153125	7	true	0	false	12	true
129447	492119453125	618511640625	12	true	1	true	11	true
129443	3504777734375	668021015625	27	true	0	false	1	true
129442	2749974609375	72519015625	14	true	5	true	4	true
129441	27932994140625	719573984375	8	true	1	true	17	true
129439	28399533203125	73564140625	14	true	0	false	10	true
129437	279745546875	742396796875	7	true	7	true	10	true
129435	26970703125	716374296875	8	true	0	false	14	true
129434	36804359375	5964484375	22	true	0	false	0	false
129433	3628278125	6051937109375	12	true	0	false	4	true
129432	26587462890625	741732578125	10	true	1	true	14	true
129431	27146818359375	73552859375	24	true	0	false	6	true
129425	26278845703125	719211171875	12	true	2	true	10	true
129424	25323404296875	731513984375	9	true	6	true	7	true
129423	25909009765625	72732875	11	true	2	true	0	false
129419	29392298828125	737270390625	8	true	8	true	5	true
129418	29894783203125	753402734375	10	true	6	true	3	true
129417	29367298828125	75135640625	13	true	0	false	9	true
129416	3974919140625	68240421875	13	true	2	true	1	true
129415	397390546875	691772890625	13	true	2	true	7	true
129413	248743515625	720995859375	10	true	7	true	6	true
129411	3894223828125	69826375	9	true	1	true	7	true
129409	3963657421875	668499296875	8	true	2	true	13	true
129408	29724681640625	76684796875	6	true	1	true	12	true
129402	411920546875	673532734375	10	true	5	true	4	true
129401	4252316015625	681818828125	11	true	3	true	7	true
129399	28499400390625	7689528125	21	true	1	true	2	true
129395	304903828125	759860078125	6	true	0	false	7	true
129392	2790861328125	753555546875	15	true	1	true	13	true
129391	27649587890625	75392015625	12	true	0	false	21	true
129389	261460546875	702880078125	13	true	0	false	6	true
129387	28349607421875	75894828125	3	true	0	false	10	true
129385	2758371484375	768285234375	16	true	1	true	7	true
129383	3963846484375	708518515625	6	true	2	true	14	true
129380	4115819140625	636167734375	19	true	16	true	2	true
129379	417546796875	637398828125	11	true	0	false	10	true
129377	4037826953125	679404765625	9	true	8	true	2	true
129374	4340943359375	6546831640625	10	true	4	true	11	true
129373	427831953125	6641384375	10	true	1	true	9	true
129372	4212564453125	6434083203125	16	true	0	false	8	true
129369	4419923046875	6412665625	15	true	0	false	18	true
129368	4094931640625	65454	15	true	1	true	4	true
129366	439618828125	674812890625	5	true	0	false	14	true
129360	4692448828125	574381875	10	true	0	false	11	true
129359	45414703125	5728805859375	14	true	2	true	1	true
129355	387651484375	7166584375	13	true	0	false	8	true
129349	3771112109375	683134453125	13	true	1	true	1	true
129347	40940484375	60063484375	9	true	14	true	3	true
129346	36311078125	71675890625	12	true	1	true	1	true
129343	23549001953125	6065425390625	7	true	0	false	14	true
129342	37288921875	719738125	15	true	0	false	2	true
129339	4742069921875	5662130078125	10	true	0	false	13	true
129337	4771290234375	6536626953125	17	true	0	false	1	true
129336	31923841796875	775665625	8	true	10	true	1	true
129333	411540078125	5799906640625	13	true	0	false	21	true
129332	49148484375	52889640625	9	true	0	false	16	true
129331	4882360546875	5389191015625	64	true	0	false	6	true
129330	482533984375	5288133984375	6	true	1	true	13	true
129327	4762415625	5270069140625	14	true	3	true	6	true
129323	4918958203125	54855046875	10	true	0	false	3	true
129322	2016069921875	646828671875	12	true	0	false	9	true
129321	2089286328125	6466614453125	11	true	2	true	1	true
129319	21557025390625	6460057421875	12	true	2	true	13	true
129315	20807548828125	6387348046875	5	true	3	true	6	true
129313	21611392578125	6365798046875	10	true	8	true	0	false
129312	149339833984375	665124140625	8	true	0	false	12	true
129311	1536169140625	66313.75	14	true	0	false	8	true
129306	1918156640625	6382347265625	9	true	0	false	1	true
129304	17841626953125	663174765625	11	true	0	false	8	true
129302	1489549609375	6412954296875	9	true	2	true	16	true
129301	1464183203125	6471548828125	12	true	2	true	6	true
129299	1975692578125	6600578125	12	true	1	true	1	true
129298	180353984375	6274000390625	12	true	1	true	17	true
129297	17889115234375	62404359375	8	true	0	false	7	true
129295	15503998046875	647542734375	17	true	1	true	5	true
129293	18327005859375	62189125	8	true	0	false	12	true
129289	1696729296875	6516672265625	8	true	0	false	6	true
129288	18399615234375	6454778515625	9	true	2	true	9	true
129287	1904216015625	6485835546875	13	true	1	true	5	true
129281	377369921875	695502265625	9	true	2	true	1	true
129279	484345390625	628776484375	8	true	1	true	1	true
129277	2089499609375	6260973828125	6	true	0	false	36	true
129276	4519521875	5302369921875	11	true	0	false	16	true
129275	4510655859375	53474234375	10	true	1	true	13	true
129273	454748046875	53466484375	12	true	1	true	34	true
129270	166351640625	6392719921875	5	true	1	true	13	true
129268	4632038671875	5607209375	1	true	1	true	15	true
129267	451777890625	556526484375	18	true	1	true	4	true
129265	4598728125	5327946484375	18	true	1	true	3	true
129263	459039140625	545103515625	11	true	2	true	6	true
129259	4444995703125	52688171875	12	true	2	true	15	true
129258	29211951171875	79313140625	2	true	3	true	10	true
129257	29855796875	78752359375	16	true	0	false	5	true
129251	45870734375	663712265625	7	true	0	false	9	true
129249	330082421875	74177109375	15	true	1	true	0	false
129246	3475344140625	753605546875	4	true	0	false	33	true
129245	342686640625	763580078125	10	true	0	false	9	true
129244	3408808203125	748498359375	11	true	0	false	2	true
129239	49585078125	5649430859375	5	true	1	true	4	true
129237	450999453125	6247876953125	16	true	1	true	9	true
129236	28296083984375	78330515625	8	true	0	false	10	true
129235	28512373046875	789984140625	10	true	8	true	2	true
129234	19356796875	69666390625	29	true	0	false	16	true
129233	19603697265625	698763828125	9	true	1	true	26	true
129230	18740447265625	702923828125	6	true	1	true	14	true
129229	19164236328125	702894375	8	true	1	true	15	true
129226	1819270703125	702051171875	6	true	2	true	10	true
129224	18882576171875	68038859375	16	true	0	false	2	true
129223	1856680078125	68577046875	8	true	4	true	34	true
129221	17545884765625	69159375	17	true	0	false	0	false
129220	24500431640625	744263671875	20	true	1	true	5	true
129219	24956064453125	751221796875	11	true	1	true	11	true
129217	20372392578125	703311875	9	true	0	false	8	true
129214	23283892578125	758510078125	13	true	6	true	6	true
129213	22559369140625	750731875	11	true	0	false	19	true
129212	2641695703125	76582609375	17	true	3	true	13	true
129211	25357205078125	76477109375	10	true	5	true	5	true
129208	21725220703125	72629296875	20	true	0	false	13	true
129207	2124294921875	727964765625	8	true	0	false	6	true
129206	2320103515625	714640859375	10	true	1	true	7	true
129205	2276168359375	70770.25	12	true	1	true	6	true
129201	2255153125	719560234375	13	true	0	false	7	true
129199	2455297265625	771337265625	10	true	1	true	2	true
129198	2302405859375	663741640625	5	true	1	true	11	true
129197	23436197265625	662669140625	9	true	1	true	12	true
129195	227121875	66084703125	16	true	0	false	7	true
129194	369023828125	70917328125	4	true	7	true	0	false
129192	227411953125	7366403125	3	true	2	true	18	true
129190	22828515625	6553079296875	17	true	0	false	10	true
129187	21537296875	712640546875	12	true	0	false	8	true
129185	24131216796875	734541796875	7	true	1	true	4	true
129183	24705419921875	782144921875	7	true	0	false	8	true
129180	23112421875	66867109375	23	true	3	true	0	false
129174	242498046875	681039765625	20	true	0	false	41	true
129173	23892818359375	67771828125	8	true	1	true	4	true
129168	20097107421875	684692421875	10	true	8	true	4	true
129167	2022080859375	673128828125	15	true	0	false	4	true
129165	23911755859375	69305203125	13	true	4	true	4	true
129161	22348060546875	6812653125	6	true	1	true	7	true
129160	220159375	659528359375	32	true	0	false	3	true
129157	23416677734375	726520078125	13	true	0	false	6	true
129153	22067591796875	765998125	13	true	2	true	2	true
129147	17779587890625	67691609375	3	true	0	false	10	true
129146	3969981640625	541883828125	8	true	0	false	5	true
129144	3969027734375	581248359375	14	true	0	false	4	true
129143	4007764453125	5735306640625	3	true	0	false	8	true
129141	40526734375	58386640625	14	true	0	false	1	true
129139	494134296875	6447747265625	3	true	9	true	4	true
129136	457944609375	498626171875	12	true	1	true	39	true
129135	4539255859375	4987043359375	16	true	0	false	4	true
129133	4639791015625	5046505078125	9	true	1	true	14	true
129132	48845140625	4881333984375	9	true	1	true	11	true
129131	4850876171875	48206875	23	true	0	false	9	true
129130	379890859375	5491843359375	9	true	7	true	4	true
129129	381093046875	5557655859375	9	true	1	true	10	true
129127	3772068359375	5609225390625	9	true	8	true	0	false
129125	4854377734375	4984884375	12	true	0	false	8	true
129123	374632109375	5539128125	8	true	0	false	13	true
129121	4920933984375	5044849609375	13	true	0	false	10	true
129120	33726046875	5725911328125	15	true	14	true	28	true
129119	3372271875	57397640625	16	true	15	true	29	true
129118	371506171875	5467324609375	24	true	1	true	1	true
129115	3674658203125	5573480078125	7	true	0	false	22	true
129113	4926234765625	51585546875	6	true	0	false	8	true
129111	478309765625	4934327734375	14	true	1	true	9	true
129108	3580290625	561654375	8	true	2	true	10	true
129107	36197140625	57046265625	13	true	0	false	2	true
129104	349509609375	55440125	10	true	0	false	0	false
129103	346153125	5490237109375	6	true	7	true	3	true
129100	347959765625	5783023828125	7	true	9	true	3	true
129099	3460273046875	570420703125	15	true	2	true	1	true
129097	358799609375	5461688671875	7	true	0	false	4	true
129096	3409907421875	5834112890625	9	true	1	true	6	true
129093	39367875	55767328125	14	true	0	false	7	true
129090	3548930859375	5810746875	5	true	1	true	5	true
129089	3604203125	584480078125	4	true	0	false	8	true
129083	28168212890625	6483523046875	13	true	0	false	2	true
129081	342175234375	5591196875	7	true	1	true	9	true
129076	3292183984375	766473828125	7	true	2	true	2	true
129075	33677015625	7815465625	14	true	1	true	4	true
129072	432379453125	704727265625	8	true	1	true	6	true
129071	437886171875	69510921875	12	true	0	false	10	true
129069	4253336328125	69722296875	15	true	0	false	4	true
129068	455891953125	70494359375	6	true	1	true	18	true
129067	4661538671875	701217734375	9	true	0	false	8	true
129065	4238509765625	712146484375	6	true	1	true	13	true
129064	4432327734375	71665375	3	true	0	false	32	true
129063	449898046875	7123040625	23	true	0	false	43	true
129059	4351557421875	719321015625	5	true	0	false	14	true
129053	28207435546875	61834703125	14	true	0	false	3	true
129052	456334609375	512365390625	16	true	0	false	11	true
129051	4531399609375	518110546875	13	true	0	false	10	true
129050	493742890625	655116015625	2	true	0	false	12	true
129049	4873527734375	658538984375	5	true	3	true	11	true
129044	292171796875	5865395703125	6	true	0	false	15	true
129043	29022658203125	5915846484375	10	true	1	true	17	true
129041	4357161328125	5380641796875	7	true	0	false	6	true
129040	29949625	5585758203125	5	true	11	true	2	true
129039	30300474609375	5692396484375	8	true	0	false	8	true
129038	30123783203125	5858530859375	11	true	0	false	1	true
129036	28536814453125	5699976953125	15	true	0	false	4	true
129035	289715625	578923203125	17	true	0	false	0	false
129033	31384060546875	5681512890625	7	true	1	true	6	true
129031	2993365625	57803453125	4	true	0	false	9	true
129029	3012076953125	60133984375	10	true	0	false	1	true
129026	1774792578125	762658125	8	true	0	false	8	true
129025	1785062109375	752716171875	5	true	2	true	4	true
129023	17237603515625	751958125	7	true	1	true	15	true
129021	18697943359375	757138671875	5	true	7	true	8	true
129020	3137066015625	5482096484375	8	true	0	false	19	true
129019	32185900390625	5494177734375	9	true	2	true	12	true
129018	160178662109375	744019609375	16	true	0	false	3	true
129017	167816171875	740275703125	14	true	2	true	9	true
129015	31504861328125	5809028515625	9	true	0	false	3	true
129012	1672794140625	767818046875	10	true	2	true	6	true
129011	1652175390625	76011984375	5	true	0	false	10	true
129010	28508763671875	555653203125	3	true	0	false	9	true
129007	32429798828125	5724831640625	6	true	5	true	3	true
128998	20793119140625	755572109375	5	true	3	true	8	true
128997	203457734375	73925953125	16	true	5	true	32	true
128996	19164869140625	7357303125	15	true	2	true	6	true
128993	14471072265625	75669.75	9	true	0	false	3	true
128990	165884765625	688664375	9	true	2	true	8	true
128989	15576798828125	6863378125	11	true	0	false	3	true
128985	149950166015625	740545859375	14	true	0	false	0	false
128981	1990462109375	764456171875	8	true	1	true	7	true
128980	130278740234375	6527901953125	7	true	0	false	7	true
128979	12525994140625	64896578125	5	true	1	true	16	true
128977	1312484765625	646141328125	5	true	20	true	3	true
128973	4036978515625	5555126171875	7	true	1	true	8	true
128972	16692099609375	709383515625	8	true	2	true	12	true
128971	1663194921875	7191246875	13	true	1	true	1	true
128969	158420810546875	706663828125	12	true	0	false	9	true
128968	15029912109375	720576484375	12	true	1	true	8	true
128965	17396064453125	730189921875	6	true	1	true	4	true
128962	19780701171875	71434	5	true	1	true	11	true
128961	18930740234375	71845265625	19	true	1	true	2	true
128957	17726443359375	739213828125	14	true	0	false	1	true
128956	134536123046875	713968203125	9	true	1	true	5	true
128953	4629909375	479263203125	2	true	0	false	15	true
128952	160681796875	778805390625	3	true	9	true	10	true
128951	153075087890625	777308828125	4	true	0	false	10	true
128947	152594208984375	764831484375	5	true	4	true	1	true
128946	3797772265625	73736.25	7	true	0	false	13	true
128945	3762258203125	730690546875	7	true	0	false	11	true
128943	3748872265625	74183625	12	true	1	true	5	true
128940	27632625	79247078125	6	true	1	true	11	true
128936	24977568359375	6007798046875	5	true	14	true	3	true
128935	2533837109375	594430859375	14	true	0	false	17	true
128933	25990595703125	58957703125	9	true	1	true	13	true
128932	264539296875	787514765625	8	true	0	false	12	true
128931	24459283203125	79427203125	2	true	7	true	11	true
128930	27217759765625	5828577734375	9	true	0	false	16	true
128929	26616541015625	5866847265625	7	true	0	false	12	true
128926	24957791015625	584015078125	9	true	0	false	9	true
128925	249703125	5721903515625	11	true	3	true	10	true
128920	29643138671875	538763359375	5	true	0	false	15	true
128919	29434203125	54658	11	true	0	false	12	true
128917	1627962890625	79087578125	9	true	2	true	0	false
128915	28413955078125	5431823828125	9	true	0	false	10	true
128914	26416611328125	578174140625	21	true	0	false	7	true
128913	2655960546875	569473046875	12	true	0	false	1	true
128907	242439609375	5802817578125	7	true	0	false	5	true
128905	2717244921875	5619482421875	5	true	0	false	4	true
128902	3835614453125	5213326171875	13	true	1	true	8	true
128901	3907740234375	52413859375	8	true	0	false	15	true
128899	3860755859375	5122334765625	8	true	1	true	22	true
128898	3752574609375	5020139453125	15	true	0	false	4	true
128897	3675659375	5050660546875	17	true	2	true	8	true
128894	22892642578125	780079140625	9	true	1	true	19	true
128893	23126236328125	77645109375	16	true	1	true	5	true
128892	150060927734375	698367109375	9	true	1	true	5	true
128890	3833411328125	47378515625	9	true	4	true	10	true
128889	38872015625	4786388671875	18	true	1	true	1	true
128887	23543501953125	784368984375	11	true	1	true	11	true
128886	3548045703125	4917134375	9	true	9	true	8	true
128885	360708671875	48991703125	2	true	0	false	12	true
128883	22358689453125	6255996875	4	true	1	true	17	true
128882	3423302734375	4854300390625	14	true	0	false	7	true
128881	334403203125	489584453125	24	true	1	true	1	true
128879	4049846875	528151640625	9	true	1	true	2	true
128878	3378594140625	50849140625	6	true	0	false	14	true
128877	3461323046875	5037538671875	6	true	7	true	1	true
128876	3717090234375	4927448828125	6	true	2	true	7	true
128874	3366508203125	5359950390625	7	true	0	false	21	true
128873	3289304296875	535937421875	7	true	0	false	6	true
128868	3476978515625	532329765625	12	true	0	false	0	false
128867	3592466015625	5334454296875	10	true	0	false	8	true
128864	4149640234375	5672729296875	13	true	1	true	1	true
128863	4113901953125	559133203125	19	true	0	false	0	false
128862	366914375	524170390625	8	true	0	false	8	true
128861	375650703125	5301284375	7	true	1	true	22	true
128859	3282419140625	5100392578125	13	true	0	false	0	false
128857	3590266015625	520822265625	7	true	6	true	10	true
128853	4703893359375	6933746875	5	true	1	true	8	true
128852	3834453515625	49073640625	9	true	0	false	8	true
128847	3979769140625	515923046875	7	true	0	false	8	true
128843	372816875	48359515625	10	true	0	false	9	true
128834	1304715625	67911.5	7	true	0	false	10	true
128833	1257528125	664387578125	13	true	1	true	3	true
128832	1429266015625	688409609375	13	true	0	false	2	true
128831	138892919921875	696900625	5	true	1	true	0	false
128830	131296259765625	69321	11	true	0	false	4	true
128825	452454453125	6883715625	21	true	1	true	2	true
128821	1147298046875	6954271875	11	true	1	true	15	true
128820	474464609375	458662578125	6	true	0	false	18	true
128819	4714298046875	461416953125	9	true	0	false	8	true
128818	48933125	4607355078125	2	true	1	true	27	true
128817	4835942578125	459872265625	7	true	10	true	2	true
128815	4920021875	4547895703125	14	true	1	true	1	true
128813	4895757421875	47221625	15	true	8	true	3	true
128811	37651859375	5770442578125	8	true	0	false	5	true
128805	33293625	787467265625	23	true	0	false	3	true
128804	2460476953125	5535434375	7	true	0	false	15	true
128803	2535259765625	554898046875	7	true	1	true	8	true
128802	93091484375	68333.25	20	true	1	true	32	true
128801	94678271484375	68462890625	16	true	1	true	31	true
128800	3314665625	606985234375	5	true	7	true	0	false
128799	3351226953125	610686875	15	true	4	true	14	true
128797	25476921875	542128046875	9	true	0	false	9	true
128795	3400705078125	6065040625	13	true	1	true	10	true
128794	8883697265625	68587859375	4	true	1	true	8	true
128790	105687939453125	68381484375	14	true	0	false	6	true
128789	111533173828125	681029140625	23	true	0	false	7	true
128787	3244415234375	6129947265625	10	true	0	false	11	true
128782	645639794921875	725613046875	7	true	18	true	0	false
128781	639236572265625	720798203125	5	true	16	true	0	false
128779	34864234375	604075625	14	true	0	false	2	true
128777	78756025390625	684255546875	7	true	1	true	5	true
128775	670531787109375	71009203125	8	true	1	true	15	true
128771	76490009765625	7113321875	6	true	1	true	1	true
128769	946614453125	70214109375	12	true	1	true	8	true
128768	10824916015625	64607234375	12	true	0	false	16	true
128767	10636865234375	653182265625	14	true	0	false	0	false
128765	11368232421875	65774734375	12	true	0	false	3	true
128763	3409059765625	6180913671875	10	true	1	true	4	true
128761	3514540625	5941835546875	11	true	1	true	11	true
128760	751158349609375	696226953125	3	true	0	false	7	true
128759	722872314453125	6997040625	3	true	0	false	19	true
128755	77966611328125	7203296875	5	true	7	true	0	false
128749	61539560546875	7360609375	6	true	1	true	10	true
128744	4168544921875	5169832421875	4	true	0	false	3	true
128743	4075595703125	51075484375	7	true	1	true	11	true
128740	1413130859375	6273431640625	5	true	0	false	4	true
128739	1449961328125	632179921875	6	true	0	false	10	true
128738	134446318359375	628138046875	13	true	4	true	5	true
128735	130610791015625	63734.5	8	true	0	false	7	true
128733	117808798828125	6416003515625	10	true	6	true	11	true
128730	3946303515625	748726015625	27	true	0	false	3	true
128728	26856421875	5423291796875	7	true	0	false	20	true
128724	3021362109375	52506421875	12	true	0	false	11	true
128723	309586875	52903046875	13	true	1	true	14	true
128722	29485328125	51889390625	5	true	0	false	15	true
128721	287992890625	5210178125	9	true	0	false	10	true
128717	4947014453125	6288033984375	14	true	1	true	2	true
128715	27971158203125	5232688671875	14	true	0	false	2	true
128713	2800373828125	532923359375	16	true	12	true	22	true
128710	21949685546875	5787591015625	8	true	9	true	0	false
128709	214903203125	5743336328125	6	true	8	true	2	true
128705	20869728515625	5778310546875	6	true	1	true	11	true
128701	22426498046875	57194265625	13	true	0	false	2	true
128700	227713828125	5844314453125	14	true	0	false	15	true
128697	23130482421875	5950928125	11	true	0	false	5	true
128695	23454412109375	566089609375	8	true	1	true	5	true
128693	2217854296875	5998162109375	15	true	0	false	12	true
128692	357958125	77388484375	2	true	0	false	12	true
128691	3572146484375	777834609375	13	true	1	true	0	false
128690	1978573046875	6056833984375	9	true	0	false	6	true
128689	20351365234375	600448828125	25	true	0	false	0	false
128687	3630872265625	770868515625	8	true	4	true	13	true
128685	2105451171875	5970233203125	9	true	0	false	7	true
128683	3694860546875	767385234375	7	true	12	true	23	true
128682	180900234375	5909391796875	7	true	2	true	5	true
128681	1833844140625	584674765625	4	true	1	true	5	true
128680	3741850390625	75841109375	2	true	9	true	0	false
128679	3787059765625	762061953125	2	true	0	false	13	true
128678	2107708203125	612092734375	13	true	2	true	18	true
128675	1865017578125	5783042578125	10	true	0	false	5	true
128673	19421240234375	5865828125	9	true	11	true	2	true
128663	1746573828125	6097987890625	8	true	10	true	6	true
128662	382709609375	5900945703125	6	true	1	true	5	true
128660	128281513671875	730794453125	5	true	3	true	16	true
128659	135900068359375	730152734375	8	true	1	true	8	true
128658	104233076171875	71810109375	4	true	2	true	18	true
128657	116753134765625	716374921875	18	true	0	false	2	true
128656	12714248046875	740685625	6	true	9	true	2	true
128653	1151273046875	7327415625	7	true	1	true	6	true
128649	2086832421875	5664789453125	2	true	1	true	7	true
128644	39777796875	49089359375	4	true	0	false	10	true
128643	3976936328125	4981831640625	7	true	4	true	11	true
128641	4034801953125	500136015625	5	true	1	true	9	true
128637	181144453125	7761740625	4	true	0	false	2	true
128636	158487900390625	6289172265625	4	true	7	true	1	true
128635	1687740234375	626208046875	2	true	0	false	15	true
128634	152240341796875	6214008984375	4	true	1	true	13	true
128631	15269275390625	6110708984375	9	true	1	true	5	true
128630	82312041015625	728928671875	5	true	2	true	8	true
128629	780883935546875	73549609375	5	true	0	false	9	true
128627	82980205078125	738539140625	1	true	1	true	7	true
128625	74555068359375	7430765625	5	true	1	true	9	true
128623	16231615234375	6100359765625	9	true	2	true	9	true
128622	16476876953125	5940383984375	7	true	0	false	2	true
128615	32208060546875	79086359375	12	true	0	false	7	true
128613	3324789453125	560434375	8	true	0	false	6	true
128611	18464845703125	786909453125	2	true	1	true	7	true
128609	40331375	74123359375	13	true	1	true	4	true
128608	4362790234375	4565845703125	7	true	0	false	21	true
128607	429790390625	454806484375	12	true	1	true	4	true
128605	42063625	450274609375	6	true	5	true	1	true
128604	4444983203125	4706384375	12	true	0	false	12	true
128603	4395030859375	4635947265625	7	true	1	true	8	true
128600	419830078125	475626796875	14	true	0	false	10	true
128599	4286633984375	4673345703125	8	true	0	false	13	true
128598	4218826953125	4856903515625	12	true	1	true	9	true
128593	351737578125	78839015625	3	true	0	false	10	true
128592	4041362890625	470972421875	13	true	0	false	4	true
128591	3987361328125	48037.25	6	true	2	true	11	true
128589	4532526953125	4820693359375	13	true	0	false	2	true
128588	411586796875	4615796484375	6	true	0	false	2	true
128585	4341736328125	4759469140625	6	true	0	false	17	true
128580	124484521484375	61520625	12	true	0	false	15	true
128579	11841462890625	6142362109375	5	true	0	false	5	true
128578	13055255859375	5835494921875	15	true	0	false	6	true
128577	13042837890625	59398796875	10	true	1	true	5	true
128576	143294638671875	56274	7	true	0	false	16	true
128575	14792.75	558425078125	9	true	13	true	6	true
128574	154176044921875	5808417578125	8	true	1	true	5	true
128573	1538952734375	576508203125	8	true	4	true	5	true
128572	151570625	537938671875	14	true	0	false	17	true
128571	145126962890625	542936953125	5	true	10	true	10	true
128569	1337791015625	575001484375	1	true	0	false	6	true
128568	158114697265625	547851875	17	true	0	false	7	true
128567	15151857421875	54991.75	6	true	0	false	8	true
128565	159561357421875	5546070703125	9	true	2	true	6	true
128562	15024345703125	57086265625	5	true	1	true	6	true
128560	145168212890625	5968934375	5	true	2	true	8	true
128559	149006484375	590073828125	8	true	0	false	12	true
128557	1329581640625	60790796875	13	true	0	false	1	true
128548	20113919921875	5519621875	3	true	0	false	9	true
128547	19859365234375	5619320703125	9	true	0	false	14	true
128546	123443232421875	55850453125	9	true	2	true	21	true
128545	115547255859375	5739783203125	8	true	1	true	8	true
128541	13767203125	5513383203125	3	true	1	true	5	true
128540	160375126953125	5664371484375	7	true	2	true	0	false
128538	20940755859375	525166328125	6	true	0	false	35	true
128537	21303009765625	51760078125	15	true	1	true	0	false
128533	2263348046875	520449765625	10	true	0	false	9	true
128532	21327697265625	55473296875	9	true	0	false	4	true
128529	22407330078125	527436875	5	true	1	true	5	true
128528	24217.5	53945953125	11	true	0	false	8	true
128527	23983171875	543902890625	9	true	0	false	22	true
128526	21996056640625	533217578125	6	true	1	true	6	true
128524	23473154296875	5491424609375	5	true	0	false	10	true
128522	22450947265625	5388534375	4	true	1	true	9	true
128519	21239208984375	534925078125	3	true	0	false	10	true
128518	23770453125	5293344140625	13	true	0	false	16	true
128515	16492958984375	57903	6	true	1	true	6	true
128514	1863246484375	566713671875	9	true	1	true	30	true
128511	19994224609375	5229174609375	7	true	0	false	7	true
128507	22507505859375	548198359375	6	true	0	false	9	true
128500	477950546875	71299859375	2	true	0	false	14	true
128498	215772890625	78803390625	2	true	1	true	17	true
128497	21509935546875	787079765625	4	true	1	true	18	true
128495	20942666015625	79006.75	5	true	0	false	13	true
128494	19682650390625	7909115625	2	true	1	true	10	true
128493	20471884765625	789455546875	4	true	6	true	3	true
128489	19711400390625	783021953125	13	true	1	true	1	true
128486	10911138671875	6338934375	6	true	1	true	23	true
128485	12249177734375	6309740234375	17	true	0	false	4	true
128482	9429416015625	5540130078125	12	true	1	true	8	true
128481	10185244140625	5486939453125	5	true	1	true	8	true
128480	3348633203125	522659609375	4	true	0	false	14	true
128478	81887783203125	5564464453125	5	true	1	true	3	true
128476	7305013671875	5511530859375	4	true	0	false	9	true
128475	721507275390625	555434609375	5	true	0	false	17	true
128474	3998916015625	72888625	2	true	0	false	7	true
128467	398248359375	764272421875	3	true	0	false	8	true
128466	4361078125	4892659765625	3	true	0	false	9	true
128463	105781240234375	5892331640625	6	true	0	false	1	true
128462	4345312109375	5099848046875	10	true	0	false	7	true
128461	4407181640625	51356265625	9	true	0	false	7	true
128458	204632890625	5019209765625	8	true	0	false	10	true
128457	1973771875	50798140625	3	true	12	true	2	true
128455	20613576171875	5126455078125	4	true	0	false	12	true
128452	4588294921875	4692680078125	6	true	0	false	16	true
128449	87158564453125	5412294140625	12	true	0	false	1	true
128447	147040439453125	7861740625	3	true	0	false	5	true
128446	3480509765625	5136712890625	7	true	0	false	6	true
128443	141318974609375	74086.5	9	true	2	true	3	true
128441	4328539453125	4400745703125	9	true	0	false	7	true
128440	25793353515625	5249537890625	6	true	1	true	10	true
128439	26290658203125	5293428515625	9	true	0	false	12	true
128438	2682990625	5211901953125	7	true	0	false	13	true
128436	26154322265625	5136826171875	7	true	2	true	6	true
128432	1276162109375	536984296875	8	true	2	true	5	true
128431	112765048828125	5349376171875	5	true	0	false	8	true
128429	12675279296875	76848734375	8	true	1	true	1	true
128425	44245625	4985980078125	5	true	1	true	11	true
128423	4410718359375	65859.5	13	true	1	true	0	false
128422	9016984375	57734765625	17	true	0	false	0	false
128421	9072759765625	5700028515625	10	true	1	true	13	true
128419	80071171875	57686.25	33	true	1	true	6	true
128416	471148388671875	745643828125	2	true	1	true	13	true
128415	54354794921875	74397296875	11	true	0	false	2	true
128411	24820091796875	507066640625	11	true	0	false	9	true
128404	4130371875	42537125	8	true	0	false	2	true
128403	4277334765625	4295599609375	8	true	1	true	1	true
128402	3855713671875	4352121875	7	true	1	true	11	true
128401	3978989453125	430905859375	11	true	0	false	21	true
128399	3806061328125	42753890625	9	true	0	false	11	true
128397	4371515625	417554453125	13	true	0	false	16	true
128391	4126575390625	495306015625	19	true	0	false	1	true
128390	16946982421875	5433427734375	4	true	0	false	14	true
128389	17749986328125	5444223046875	9	true	1	true	11	true
128387	172845390625	526081015625	4	true	1	true	8	true
128386	1721426171875	5064033984375	1	true	0	false	8	true
128385	16613865234375	498597421875	14	true	0	false	1	true
128383	18066369140625	49185.25	3	true	1	true	6	true
128381	18661125	5308048828125	6	true	3	true	2	true
128379	18526921875	5174941015625	11	true	0	false	1	true
128378	1576008203125	51249703125	5	true	0	false	20	true
128377	15621359375	5222178515625	3	true	0	false	9	true
128374	31062041015625	5008312890625	5	true	0	false	12	true
128373	3148357421875	5025937890625	16	true	0	false	3	true
128366	11639509765625	5245016015625	8	true	2	true	7	true
128365	11547412109375	5137855078125	5	true	1	true	9	true
128363	308955234375	4888227734375	5	true	1	true	8	true
128361	1220273046875	5168559375	4	true	0	false	10	true
128360	30812884765625	512193984375	2	true	0	false	10	true
128357	29907896484375	494165078125	8	true	0	false	7	true
128353	31945904296875	4878808984375	6	true	0	false	8	true
128350	4126447265625	660576328125	8	true	2	true	5	true
128349	382365576171875	667976875	5	true	6	true	1	true
128347	3961735595703120	675174296875	9	true	1	true	9	true
128345	582736767578125	6518365234375	10	true	3	true	12	true
128344	2276687255859370	663049921875	7	true	0	false	10	true
128343	2861369873046870	665955625	5	true	6	true	4	true
128340	74536201171875	6403212890625	6	true	0	false	3	true
128339	726864404296875	6517209765625	14	true	1	true	8	true
128333	4218278125	50346265625	6	true	3	true	2	true
128331	6493361328125	66299078125	11	true	1	true	3	true
128330	1.53012e+16	6049824609375	8	true	0	false	16	true
128329	1.52012e+16	611949453125	7	true	4	true	0	false
128327	53227880859375	668464609375	19	true	0	false	4	true
128323	220403076171875	618101015625	8	true	0	false	8	true
128321	633200634765625	67482984375	12	true	0	false	0	false
128320	30945263671875	6533550390625	4	true	0	false	8	true
128319	1372623046875	6420922265625	8	true	0	false	4	true
128318	85132431640625	66153765625	5	true	1	true	15	true
128317	96601044921875	658788203125	6	true	1	true	14	true
128314	4534859375	42655421875	1	true	0	false	14	true
128313	449950546875	4206767578125	8	true	0	false	9	true
128311	953998046875	670078515625	6	true	7	true	4	true
128310	2808160400390620	5979364453125	23	true	1	true	0	false
128307	1176696044921870	6511319921875	9	true	2	true	0	false
128306	45815859375	4225026953125	5	true	0	false	19	true
128302	46790140625	423454921875	5	true	0	false	11	true
128300	4866196875	409531328125	5	true	0	false	13	true
128299	4809601171875	41138390625	5	true	1	true	21	true
128297	13399765625	6321737890625	7	true	6	true	3	true
128295	4811878125	402405625	16	true	0	false	5	true
128294	4720988671875	44471.25	8	true	0	false	35	true
128293	466946171875	4396394921875	6	true	4	true	10	true
128292	4524762890625	444411875	3	true	0	false	8	true
128291	4590126953125	4406485546875	29	true	0	false	10	true
128289	4654883984375	4536024609375	9	true	4	true	3	true
128287	4749890234375	4056376171875	5	true	0	false	12	true
128285	39863125	617340625	3	true	9	true	7	true
128283	451724296875	4558846484375	9	true	20	true	1	true
128281	784577783203125	62683046875	6	true	13	true	0	false
128279	4821320703125	4219333984375	10	true	0	false	6	true
128278	3166185302734370	63443875	5	true	2	true	13	true
128277	36231923828125	6336267578125	2	true	1	true	12	true
128273	3572115478515620	6430158203125	7	true	1	true	4	true
128272	4929816015625	4234123828125	59	true	3	true	13	true
128270	486188046875	4302655078125	5	true	1	true	6	true
128267	2640112548828120	5888087109375	5	true	2	true	8	true
128263	280127734375	626222734375	7	true	0	false	12	true
128256	602957958984375	631424140625	6	true	5	true	2	true
128255	586791162109375	6239446484375	24	true	0	false	0	false
128253	4908635546875	4383415234375	2	true	0	false	9	true
128245	478173203125	683392734375	5	true	8	true	4	true
128244	14429779296875	514838046875	13	true	0	false	4	true
128243	137851669921875	506068046875	4	true	0	false	25	true
128241	135152880859375	51570828125	4	true	0	false	9	true
128238	3513677734375	44137515625	3	true	0	false	14	true
128237	356973046875	4325809375	6	true	1	true	0	false
128235	3676462890625	43618578125	4	true	6	true	3	true
128233	93318125	6318819140625	10	true	1	true	4	true
128231	3645359375	4450612109375	3	true	1	true	7	true
128229	3680009375	423321171875	4	true	2	true	22	true
128227	341423359375	4410519921875	4	true	3	true	7	true
128225	3476184765625	4530495703125	6	true	0	false	7	true
128223	369450859375	45970546875	6	true	0	false	6	true
128220	4881187109375	386574609375	8	true	4	true	13	true
128219	493806640625	384460390625	3	true	1	true	8	true
128217	4735639453125	3931712109375	7	true	0	false	5	true
128214	3703494921875	78006796875	8	true	0	false	8	true
128213	371448046875	793107890625	1	true	0	false	14	true
128209	41727953125	7436571875	7	true	2	true	5	true
128208	567115576171875	5878844921875	6	true	0	false	4	true
128207	5539244140625	5776658984375	3	true	2	true	9	true
128205	640233935546875	5782919140625	13	true	5	true	3	true
128204	6635802734375	5936077734375	8	true	0	false	5	true
128203	545384326171875	6001596484375	17	true	0	false	3	true
128197	4620566796875	4069469140625	9	true	2	true	10	true
128195	4437840234375	4316468359375	5	true	0	false	8	true
128194	3296772265625	4751348828125	6	true	1	true	10	true
128193	32316255859375	46953671875	6	true	1	true	9	true
128192	30669650390625	4769894921875	3	true	0	false	9	true
128191	30549291015625	4711616015625	8	true	1	true	11	true
128185	83948583984375	64679375	9	true	2	true	3	true
128184	4605547265625	3615223046875	7	true	1	true	9	true
128183	458997890625	3687544140625	13	true	0	false	6	true
128181	4522456640625	3636072265625	14	true	0	false	1	true
128179	459471875	3492813671875	4	true	0	false	19	true
128178	18369654296875	4671308984375	6	true	1	true	2	true
128177	188346328125	4657451953125	8	true	8	true	16	true
128176	478199609375	3681715625	5	true	1	true	16	true
128175	479407109375	375294140625	8	true	0	false	21	true
128174	4186473828125	36274296875	3	true	0	false	10	true
128173	423541484375	3588019921875	1	true	0	false	9	true
128171	18666462890625	4797863671875	3	true	3	true	11	true
128170	436893203125	356238125	6	true	2	true	5	true
128165	471159140625	3814320703125	5	true	0	false	12	true
128158	7344833984375	616372109375	11	true	1	true	8	true
128157	77688974609375	60787578125	11	true	1	true	0	false
128156	958956640625	747434453125	6	true	2	true	1	true
128155	10751810546875	740595859375	6	true	2	true	5	true
128153	65260791015625	607043515625	4	true	1	true	9	true
128149	127416083984375	496292578125	6	true	0	false	13	true
128146	41669892578125	591646875	5	true	3	true	9	true
128145	45608359375	585624921875	4	true	0	false	9	true
128142	19686111328125	414728984375	1	true	0	false	15	true
128141	2009202734375	4104609375	10	true	0	false	2	true
128139	20730435546875	41023921875	5	true	0	false	8	true
128138	194729375	430195546875	5	true	1	true	8	true
128137	19837771484375	4337647265625	3	true	0	false	4	true
128136	1861255859375	4237097265625	7	true	1	true	17	true
128132	17972279296875	4310672265625	5	true	0	false	28	true
128130	1868179296875	45155921875	8	true	0	false	5	true
128129	19696474609375	4463098828125	5	true	0	false	10	true
128128	20021150390625	465331484375	4	true	0	false	3	true
128127	195849296875	4569444140625	5	true	8	true	0	false
128125	19495298828125	40390453125	1	true	0	false	23	true
128117	82072314453125	59593.5	13	true	2	true	0	false
128116	206510234375	4869089453125	1	true	3	true	5	true
128115	20409580078125	4849855859375	4	true	6	true	7	true
128113	19998560546875	4894648046875	6	true	7	true	19	true
128110	21761060546875	474147265625	6	true	0	false	13	true
128109	2087778125	46939296875	9	true	1	true	9	true
128103	2146804296875	4908191796875	3	true	0	false	17	true
128102	22822705078125	474523671875	2	true	1	true	13	true
128101	23028203125	4722969140625	2	true	1	true	6	true
128100	25919220703125	4777488671875	6	true	4	true	4	true
128099	2531901171875	4768380859375	5	true	9	true	0	false
128098	2404972265625	478985625	15	true	1	true	3	true
128095	22985810546875	4611023046875	9	true	3	true	19	true
128092	26522859375	493794921875	5	true	0	false	9	true
128091	256545390625	4914412109375	3	true	3	true	1	true
128088	27325458984375	475430859375	10	true	0	false	14	true
128087	2851894921875	4759719921875	11	true	0	false	17	true
128084	2770495703125	5009229296875	6	true	2	true	7	true
128083	28609345703125	5029172265625	5	true	0	false	8	true
128081	23890884765625	460742578125	7	true	0	false	5	true
128077	387368515625	77844078125	7	true	1	true	5	true
128074	1.60343e+16	5815332421875	6	true	5	true	10	true
128073	1.09196e+16	5861897265625	6	true	1	true	10	true
128071	4252808203125	4060388671875	4	true	0	false	12	true
128068	3945191015625	4483173046875	16	true	1	true	12	true
128067	3878088671875	4546228515625	6	true	0	false	14	true
128066	32040337890625	4527577734375	13	true	1	true	21	true
128065	324386328125	4412951171875	5	true	0	false	11	true
128064	109480185546875	755028046875	5	true	8	true	8	true
128063	10194744140625	757723515625	18	true	1	true	3	true
128059	31439576171875	451104375	5	true	6	true	3	true
128057	10003154296875	772378359375	8	true	3	true	1	true
128053	3328769140625	45245875	9	true	0	false	6	true
128051	3422708203125	462342265625	8	true	0	false	1	true
128047	8659654296875	588300625	6	true	0	false	8	true
128046	1.88769e+16	686850234375	5	true	9	true	6	true
128045	1.06976e+16	69079296875	1	true	7	true	0	false
128043	119931591796875	672964375	16	true	0	false	1	true
128040	4327873046875	3943263671875	4	true	4	true	0	false
128038	22623578125	411956171875	4	true	0	false	5	true
128037	23062201171875	4104357421875	3	true	18	true	1	true
128035	22780517578125	406452109375	1	true	0	false	6	true
128034	218926796875	4251958984375	11	true	0	false	0	false
128029	2339409375	414528046875	3	true	2	true	8	true
128028	23902291015625	409169609375	3	true	0	false	4	true
128027	24643859375	4131572265625	5	true	0	false	13	true
128024	2400337890625	4495526953125	6	true	0	false	31	true
128023	23097814453125	445379296875	6	true	0	false	17	true
128021	22409015625	4398125390625	3	true	0	false	13	true
128018	30811533203125	403348125	4	true	0	false	15	true
128017	3120346875	4054353125	5	true	0	false	10	true
128013	30662892578125	41219390625	7	true	0	false	31	true
128012	3235078515625	4202992578125	6	true	0	false	5	true
128011	311455546875	4269657421875	6	true	0	false	12	true
128006	35924578125	4165329296875	4	true	1	true	16	true
128005	3661679296875	41018	7	true	0	false	5	true
128004	4033641796875	772924375	7	true	1	true	15	true
128003	4117773046875	768418828125	3	true	1	true	7	true
127999	344618984375	425681640625	11	true	0	false	8	true
127997	3585301171875	4029332421875	3	true	0	false	5	true
127990	473640078125	341390703125	8	true	1	true	9	true
127989	4784668359375	3379370703125	4	true	1	true	10	true
127988	479420078125	327525546875	6	true	0	false	9	true
127987	474696015625	33111125	3	true	0	false	5	true
127986	28519833984375	4521337109375	4	true	2	true	15	true
127985	27842140625	4529421875	6	true	0	false	9	true
127984	2778988671875	44532078125	9	true	0	false	13	true
127983	2810339453125	4405598828125	4	true	0	false	11	true
127982	49015171875	3304718359375	9	true	0	false	13	true
127980	4662694921875	333938125	6	true	10	true	1	true
127979	459823203125	33713734375	14	true	0	false	1	true
127978	270146875	44148078125	8	true	0	false	5	true
127977	27404029296875	4354362109375	4	true	0	false	14	true
127967	2706528515625	4632545703125	6	true	0	false	17	true
127965	135722978515625	779094453125	5	true	2	true	2	true
127964	4598805859375	2872725390625	5	true	4	true	2	true
127963	4522687109375	27996607421875	5	true	5	true	8	true
127962	2582319140625	460667109375	2	true	0	false	8	true
127961	2638363671875	4522640625	4	true	10	true	7	true
127960	2583217578125	440961796875	1	true	0	false	19	true
127959	26333181640625	44529828125	5	true	0	false	12	true
127953	24958775390625	4457732421875	10	true	0	false	15	true
127952	4476723828125	31574361328125	36	true	0	false	9	true
127951	45740296875	3100579296875	8	true	0	false	6	true
127949	44764375	299011171875	9	true	0	false	5	true
127948	27433958984375	426632421875	8	true	2	true	8	true
127947	28018130859375	4224767578125	14	true	0	false	4	true
127945	4515809765625	3288424609375	12	true	0	false	5	true
127943	27614580078125	4187923828125	3	true	0	false	13	true
127941	49143796875	321282578125	3	true	0	false	13	true
127932	29976287109375	4552721484375	1	true	0	false	7	true
127930	24198919921875	4332756640625	5	true	1	true	1	true
127927	2927499609375	4408364453125	5	true	0	false	5	true
127923	4536527734375	26776259765625	11	true	0	false	0	false
127922	234693505859375	5557135546875	3	true	1	true	6	true
127921	2269414306640620	5509780078125	2	true	5	true	1	true
127919	33210673828125	561360390625	4	true	0	false	12	true
127916	387134296875	4144489453125	16	true	4	true	13	true
127915	3869618359375	40560140625	8	true	9	true	4	true
127914	4044848828125	4109366015625	8	true	1	true	10	true
127913	3958623828125	40466890625	7	true	0	false	10	true
127912	4372325390625	3822543359375	1	true	6	true	14	true
127911	446236171875	377841328125	7	true	0	false	6	true
127910	3769943359375	402772734375	17	true	0	false	5	true
127909	3747598828125	407165859375	4	true	0	false	3	true
127908	4266726171875	28811353515625	7	true	0	false	5	true
127904	37289078125	3974134375	9	true	1	true	9	true
127902	383759609375	370086484375	11	true	0	false	7	true
127901	3907230859375	3725977734375	3	true	0	false	8	true
127900	397938203125	30151837890625	5	true	0	false	18	true
127899	398670078125	298039609375	10	true	0	false	21	true
127897	45166890625	3886951953125	7	true	0	false	0	false
127896	4057588671875	29488732421875	7	true	1	true	13	true
127895	4034321875	29588919921875	7	true	0	false	10	true
127894	4311862109375	733698828125	5	true	0	false	5	true
127893	43009046875	750198984375	4	true	5	true	11	true
127892	4454057421875	74429125	1	true	1	true	4	true
127891	4529401953125	726352421875	9	true	0	false	12	true
127890	412681875	39186984375	8	true	0	false	12	true
127889	411282421875	3855276171875	6	true	8	true	6	true
127885	4197401953125	391484765625	6	true	1	true	13	true
127881	3906578125	29640978515625	3	true	0	false	10	true
127877	3708452734375	373192109375	4	true	0	false	9	true
127875	4059945703125	30487568359375	1	true	0	false	14	true
127873	4116437890625	4004412890625	0	false	0	false	19	true
127871	3593954296875	3870721875	16	true	11	true	0	false
127870	4203123828125	727234921875	5	true	0	false	11	true
127867	3964690234375	372206796875	10	true	2	true	0	false
127865	4080809375	3162215625	6	true	0	false	14	true
127863	3899155078125	314175078125	4	true	0	false	32	true
127857	4174058984375	29800720703125	20	true	0	false	28	true
127853	3860781640625	384918046875	11	true	0	false	7	true
127847	421720078125	32489009765625	1	true	6	true	1	true
127843	4391240234375	29119986328125	5	true	0	false	9	true
127842	380567734375	32113583984375	16	true	0	false	14	true
127840	380591748046875	688002734375	7	true	0	false	4	true
127839	3273125732421870	699183828125	5	true	3	true	1	true
127838	54530732421875	697810546875	4	true	0	false	7	true
127837	447253662109375	697035703125	5	true	0	false	10	true
127832	4231428125	762909296875	2	true	0	false	16	true
127831	427135078125	7719934375	10	true	0	false	9	true
127827	29090923828125	415014921875	11	true	0	false	3	true
127825	4367762109375	33414875	3	true	0	false	10	true
127823	415691875	3724561328125	13	true	0	false	0	false
127822	1.88758e+16	69975546875	2	true	0	false	20	true
127821	19710849609375	697053359375	2	true	0	false	22	true
127820	1.45022e+16	714169453125	19	true	8	true	2	true
127819	1975142333984370	709841328125	10	true	3	true	2	true
127813	4918693359375	670767734375	3	true	1	true	10	true
127812	21725353515625	4557558203125	10	true	1	true	7	true
127810	2337778515625	502345390625	6	true	0	false	10	true
127809	23959310546875	493857265625	3	true	0	false	10	true
127806	1265317578125	792835703125	5	true	0	false	9	true
127805	132755751953125	791307421875	5	true	0	false	21	true
127801	413476875	286730703125	2	true	0	false	2	true
127800	1143553515625	48392.25	5	true	1	true	8	true
127799	11229142578125	49551859375	6	true	0	false	7	true
127797	108866259765625	4776595703125	11	true	0	false	3	true
127796	12196138671875	44777.75	9	true	0	false	3	true
127795	127433271484375	4444010546875	4	true	1	true	11	true
127793	128899169921875	4377633984375	6	true	4	true	6	true
127791	11137611328125	461568828125	4	true	12	true	5	true
127790	120068173828125	4693408984375	6	true	3	true	14	true
127789	12847255859375	4762820703125	4	true	2	true	5	true
127782	999166015625	4854243359375	4	true	0	false	10	true
127781	103775400390625	48191765625	4	true	0	false	8	true
127780	16818998046875	431216015625	1	true	1	true	10	true
127779	176212890625	4465342578125	8	true	0	false	12	true
127774	2998385546875	4292383984375	19	true	0	false	5	true
127772	3690573828125	349917890625	4	true	0	false	26	true
127771	363865625	3473455078125	1	true	1	true	12	true
127770	3496662109375	3527000390625	4	true	12	true	0	false
127769	3501120703125	348296328125	5	true	1	true	11	true
127767	354114296875	3479826171875	3	true	0	false	19	true
127765	370059375	342048828125	1	true	0	false	10	true
127763	3728601171875	33709734375	3	true	3	true	0	false
127761	3778609765625	3586330859375	5	true	0	false	4	true
127760	3857020703125	3556046484375	5	true	0	false	14	true
127759	3838108984375	34744640625	5	true	0	false	13	true
127758	345192109375	3425008984375	16	true	0	false	6	true
127751	389081484375	336381171875	4	true	0	false	7	true
127749	39788859375	3611119140625	11	true	0	false	1	true
127744	170212890625	4083309375	11	true	0	false	7	true
127743	16764888671875	40855953125	13	true	0	false	7	true
127742	4916049609375	27265298828125	6	true	0	false	3	true
127741	4782453125	2763565625	4	true	0	false	16	true
127739	486614140625	25940052734375	2	true	0	false	0	false
127734	3564624609375	37763234375	1	true	0	false	16	true
127733	350723828125	3722533984375	8	true	0	false	1	true
127732	3609780078125	36289	4	true	0	false	8	true
127728	326153984375	3578986328125	2	true	9	true	14	true
127727	3297253515625	3603569921875	3	true	1	true	10	true
127726	31857708984375	36366828125	2	true	0	false	12	true
127725	32038134765625	3588498828125	3	true	0	false	4	true
127722	3261179296875	396756875	5	true	0	false	13	true
127721	32226734375	3904082421875	7	true	1	true	12	true
127720	33225453125	3897959765625	5	true	0	false	7	true
127717	33543984375	3690118359375	7	true	7	true	10	true
127714	3435922265625	3995551953125	5	true	0	false	17	true
127713	34321984375	406125625	2	true	0	false	6	true
127708	26266572265625	4039074609375	7	true	0	false	5	true
127705	1867222265625	3880275390625	2	true	0	false	13	true
127703	2594371484375	4268396875	6	true	0	false	4	true
127702	274614296875	377551875	4	true	1	true	11	true
127701	26724365234375	3801212109375	4	true	0	false	19	true
127700	27685142578125	373282890625	6	true	1	true	22	true
127698	263852578125	3860551953125	6	true	6	true	12	true
127696	27678046875	362061015625	7	true	7	true	5	true
127695	2688626953125	358924140625	3	true	0	false	5	true
127694	26202796875	3543545703125	4	true	1	true	6	true
127690	26591662109375	342900625	8	true	0	false	4	true
127688	30081708984375	377665859375	4	true	0	false	6	true
127687	29550970703125	383940078125	4	true	0	false	7	true
127686	29577294921875	3578373046875	1	true	0	false	36	true
127685	3041180859375	3617442578125	2	true	7	true	1	true
127683	3041538671875	383990546875	1	true	0	false	6	true
127681	25575931640625	389884296875	6	true	0	false	8	true
127679	24358830078125	392446875	3	true	0	false	8	true
127675	25275109375	3390169921875	3	true	0	false	13	true
127673	24358103515625	384232890625	4	true	0	false	11	true
127671	25511125	328268203125	3	true	0	false	13	true
127669	291313671875	341971953125	6	true	2	true	6	true
127665	27156248046875	3244598828125	8	true	0	false	8	true
127664	24860703125	3707742578125	4	true	0	false	13	true
127662	98428515625	786359296875	5	true	2	true	5	true
127661	11441587890625	78624578125	0	false	3	true	5	true
127658	234435078125	3580812890625	1	true	0	false	9	true
127655	28488048828125	3930553125	5	true	2	true	4	true
127651	20635513671875	435620703125	3	true	0	false	5	true
127650	4692708203125	271109609375	12	true	0	false	0	false
127647	4943884375	71070828125	1	true	1	true	15	true
127646	4333198046875	25108208984375	34	true	0	false	10	true
127645	427258359375	24627435546875	0	false	0	false	13	true
127644	4261607421875	2628004296875	7	true	0	false	2	true
127643	4233457421875	26068693359375	3	true	0	false	10	true
127641	41776875	26357228515625	14	true	0	false	0	false
127637	437209375	2608740234375	3	true	0	false	9	true
127635	4149246875	2737732421875	8	true	0	false	8	true
127632	163908515625	4829746484375	6	true	3	true	23	true
127631	158598984375	4811689453125	5	true	15	true	0	false
127630	17110373046875	48225578125	3	true	6	true	3	true
127627	153246015625	4851307421875	1	true	6	true	0	false
127626	86924013671875	44372890625	17	true	0	false	7	true
127625	85580546875	4535308203125	5	true	0	false	17	true
127623	75501298828125	4553787109375	9	true	1	true	8	true
127621	163761982421875	4530082421875	5	true	0	false	4	true
127620	85114560546875	760389296875	17	true	4	true	26	true
127619	82796396484375	76077296875	17	true	3	true	23	true
127615	8577708984375	7715365625	6	true	1	true	4	true
127609	39790671875	788676171875	6	true	10	true	0	false
127608	481001796875	22529541015625	2	true	0	false	7	true
127607	48055375	23436203125	1	true	0	false	5	true
127605	48728078125	2442356640625	2	true	0	false	5	true
127602	9560806640625	520322109375	4	true	2	true	0	false
127600	4143880859375	232195546875	3	true	0	false	10	true
127599	406695859375	23718408203125	5	true	0	false	12	true
127597	407744375	2462626953125	11	true	14	true	2	true
127596	4835884375	731870625	1	true	36	true	7	true
127592	4041887109375	3435998046875	3	true	1	true	8	true
127591	41543828125	34657734375	5	true	0	false	17	true
127588	780402099609375	48177375	0	false	4	true	8	true
127587	80130087890625	473153828125	12	true	0	false	3	true
127585	656654052734375	4886408984375	2	true	0	false	18	true
127584	3457181640625	30257994140625	2	true	0	false	13	true
127583	345737421875	30553009765625	4	true	0	false	18	true
127582	34623390625	29538328125	3	true	2	true	12	true
127580	3431014453125	290021171875	1	true	0	false	14	true
127579	3406476953125	2880762890625	0	false	0	false	22	true
127577	336966953125	29589224609375	2	true	0	false	11	true
127575	4854001953125	3521767578125	7	true	0	false	5	true
127571	698938330078125	4733823046875	9	true	0	false	6	true
127567	3261684765625	314230625	2	true	0	false	4	true
127565	3349246484375	3287525390625	1	true	0	false	8	true
127563	32617482421875	3406897265625	5	true	3	true	10	true
127560	3576840234375	31440224609375	1	true	5	true	8	true
127559	356773828125	315355625	1	true	4	true	10	true
127558	3509466796875	32287412109375	3	true	0	false	8	true
127556	3688949609375	31137115234375	12	true	0	false	22	true
127551	140717763671875	4370838671875	4	true	0	false	10	true
127548	469826875	23650140625	3	true	0	false	8	true
127547	468439453125	2422861328125	1	true	1	true	18	true
127545	47420078125	25005650390625	2	true	0	false	9	true
127543	4624184765625	25478400390625	2	true	0	false	11	true
127540	1482019140625	445079140625	0	false	0	false	14	true
127539	144713916015625	45386515625	5	true	0	false	10	true
127537	146182021484375	46475953125	3	true	0	false	12	true
127534	3867170703125	28370259765625	5	true	1	true	13	true
127533	3983247265625	28613228515625	2	true	6	true	1	true
127532	3874298828125	2602366796875	3	true	0	false	21	true
127531	389980546875	270830546875	6	true	0	false	18	true
127526	66995693359375	522125234375	4	true	0	false	7	true
127525	6304560546875	515422421875	4	true	0	false	15	true
127524	67668701171875	5051598046875	3	true	6	true	6	true
127522	783551904296875	528972890625	10	true	1	true	15	true
127521	719852294921875	53078.75	11	true	0	false	2	true
127516	2179802734375	471143125	5	true	1	true	12	true
127515	2.00675e+16	4707828515625	6	true	0	false	13	true
127513	52160400390625	516703125	9	true	0	false	0	false
127512	314821240234375	4642801171875	2	true	0	false	7	true
127509	4022035888671870	496023671875	6	true	19	true	4	true
127508	1740647216796870	50333296875	6	true	0	false	4	true
127507	8693698120117180	493673828125	3	true	2	true	7	true
127503	3303231201171870	5134893359375	8	true	2	true	9	true
127501	2440319091796870	527851953125	6	true	2	true	0	false
127500	425105859375	5391957421875	21	true	2	true	1	true
127499	374922265625	5400141796875	1	true	2	true	5	true
127497	2313383056640620	44563609375	3	true	2	true	8	true
127496	52458525390625	536441953125	9	true	1	true	7	true
127495	559160400390625	5340996484375	12	true	1	true	0	false
127490	42683740234375	5289105078125	4	true	0	false	10	true
127487	531059765625	5508437109375	7	true	1	true	0	false
127480	140473037109375	4168901953125	2	true	2	true	28	true
127479	154881298828125	425166953125	11	true	0	false	8	true
127477	361660078125	3280262890625	1	true	0	false	0	false
127474	10285216796875	4471153125	10	true	0	false	3	true
127472	22866423828125	3413871484375	3	true	0	false	11	true
127471	223403046875	3428065234375	5	true	0	false	16	true
127469	393756171875	32258162109375	3	true	0	false	9	true
127465	94608349609375	5194062109375	2	true	0	false	9	true
127463	3030594921875	34189296875	3	true	0	false	13	true
127462	158828291015625	38828828125	3	true	0	false	8	true
127461	153913291015625	3843916796875	5	true	0	false	14	true
127459	1634141015625	3742734765625	0	false	1	true	7	true
127458	2080916015625	38186671875	18	true	0	false	4	true
127457	2013238671875	3892637109375	5	true	5	true	2	true
127455	2226037109375	3746245703125	2	true	2	true	1	true
127454	19098767578125	37043875	4	true	0	false	12	true
127453	19207.75	3638838671875	3	true	2	true	12	true
127452	23127990234375	380036015625	7	true	0	false	14	true
127447	146965595703125	3785836328125	0	false	0	false	12	true
127444	122097421875	40030203125	3	true	0	false	10	true
127443	130114716796875	4021486328125	3	true	0	false	11	true
127441	160480791015625	3974799609375	0	false	0	false	10	true
127440	30713330078125	3180028515625	8	true	0	false	3	true
127439	3016283203125	3220479296875	2	true	0	false	12	true
127438	20546388671875	3639624609375	4	true	0	false	10	true
127435	137389306640625	3919128515625	3	true	0	false	21	true
127434	16637822265625	3562086328125	6	true	1	true	1	true
127433	17266501953125	36123578125	9	true	1	true	0	false
127432	28711224609375	325057421875	4	true	0	false	9	true
127430	2760070556640620	731676640625	11	true	1	true	5	true
127429	23792060546875	741938203125	0	false	1	true	18	true
127426	209938671875	3494487890625	3	true	4	true	6	true
127425	2005068359375	353416640625	3	true	6	true	1	true
127423	20503541015625	338423671875	10	true	0	false	6	true
127420	18212982421875	3464403515625	0	false	10	true	0	false
127419	185381796875	34005.75	5	true	0	false	3	true
127416	327708544921875	7172059375	14	true	2	true	0	false
127412	22110275390625	330219296875	4	true	0	false	13	true
127411	21510005859375	335651640625	1	true	3	true	6	true
127403	156683310546875	3555380859375	4	true	0	false	8	true
127401	19816552734375	32644849609375	2	true	3	true	2	true
127397	36415125	29849904296875	3	true	49	true	2	true
127394	24299408203125	3323853125	2	true	0	false	11	true
127391	3252162890625	29643923828125	3	true	1	true	6	true
127390	639634423828125	76669734375	4	true	5	true	0	false
127389	58159462890625	78280.5	6	true	6	true	0	false
127386	4906901953125	29636197265625	7	true	7	true	1	true
127385	4822741015625	2924638671875	3	true	0	false	12	true
127383	4870893359375	30692251953125	6	true	0	false	14	true
127381	4715544921875	31047291015625	5	true	0	false	10	true
127377	31840083984375	32861296875	8	true	1	true	4	true
127376	2789679296875	29339111328125	2	true	0	false	25	true
127375	28615158203125	29369921875	5	true	4	true	11	true
127373	28030560546875	30512748046875	5	true	0	false	12	true
127371	285463984375	286921796875	3	true	0	false	14	true
127369	29785365234375	306825859375	2	true	0	false	11	true
127366	30440345703125	28641126953125	4	true	2	true	11	true
127365	30560359375	29688009765625	2	true	0	false	9	true
127362	10616826171875	42511515625	1	true	5	true	0	false
127361	11177966796875	43404109375	4	true	0	false	6	true
127360	115119091796875	4191940234375	2	true	0	false	7	true
127359	111193056640625	4090130859375	4	true	8	true	0	false
127353	538841552734375	465522109375	6	true	0	false	11	true
127352	810693310546875	429073203125	7	true	2	true	6	true
127351	730002587890625	4258169140625	0	false	1	true	15	true
127350	3495555419921870	4150532421875	9	true	1	true	5	true
127349	415428173828125	414837265625	2	true	0	false	13	true
127348	577730908203125	4175238671875	10	true	0	false	1	true
127347	65544169921875	4191721875	3	true	8	true	5	true
127345	8353255859375	4185882421875	7	true	0	false	5	true
127344	45969890625	752413828125	1	true	10	true	0	false
127343	462179609375	74447265625	20	true	1	true	1	true
127339	786182568359375	4080851171875	8	true	2	true	7	true
127333	1427014892578120	4180805859375	2	true	9	true	1	true
127331	91959072265625	4080912890625	2	true	0	false	7	true
127329	45570009765625	4277415625	0	false	1	true	8	true
127325	2338240234375	393916875	3	true	0	false	9	true
127324	1.80301e+16	3627362109375	1	true	0	false	6	true
127323	3037950927734370	3778409375	2	true	0	false	6	true
127322	137159814453125	38070671875	15	true	1	true	4	true
127321	1626825439453120	3881427734375	8	true	0	false	3	true
127319	305171728515625	398036171875	2	true	0	false	3	true
127313	42033935546875	4428679296875	3	true	1	true	13	true
127309	4086358984375	2652781640625	24	true	2	true	3	true
127308	227416162109375	764274765625	4	true	1	true	0	false
127306	11042962890625	371454453125	0	false	0	false	11	true
127305	117159169921875	37730328125	3	true	10	true	7	true
127303	105932509765625	36887078125	4	true	2	true	10	true
127302	96522841796875	37611890625	0	false	0	false	15	true
127300	136207001953125	3638474609375	5	true	2	true	15	true
127299	13403884765625	3559355078125	3	true	1	true	14	true
127298	12205142578125	3885059375	4	true	2	true	8	true
127295	88846962890625	3769620703125	2	true	1	true	8	true
127294	12408220703125	360616171875	7	true	0	false	1	true
127289	10421888671875	3564938671875	2	true	0	false	10	true
127287	936586328125	360597890625	2	true	0	false	12	true
127284	3205958984375	2812103515625	1	true	7	true	6	true
127283	32441294921875	2850339453125	3	true	0	false	9	true
127281	3319698828125	2810334375	17	true	0	false	0	false
127278	250574462890625	3355225390625	23	true	0	false	4	true
127277	1.6472e+16	3352441796875	2	true	0	false	6	true
127273	21125939453125	32117087890625	5	true	2	true	3	true
127271	22261328125	387102109375	2	true	0	false	6	true
127270	281789453125	2518580078125	1	true	0	false	3	true
127269	2815211328125	2625112890625	15	true	2	true	0	false
127268	19619125	30180138671875	1	true	5	true	6	true
127267	19176419921875	29408791015625	6	true	20	true	3	true
127266	2625724609375	30297787109375	4	true	0	false	8	true
127265	25665267578125	30430.25	6	true	0	false	13	true
127264	17594716796875	31759912109375	5	true	0	false	13	true
127263	1715029296875	31658140625	3	true	0	false	23	true
127261	264857421875	29058708984375	19	true	0	false	0	false
127259	27137220703125	25216638671875	2	true	4	true	12	true
127258	2653999609375	279106484375	7	true	0	false	7	true
127256	2261448046875	29673669921875	1	true	0	false	5	true
127255	22456162109375	30202568359375	5	true	0	false	6	true
127254	2629390625	26932380859375	5	true	0	false	2	true
127251	23304876953125	30517259765625	1	true	0	false	7	true
127250	24477025390625	27350576171875	5	true	0	false	17	true
127249	24309814453125	26602439453125	2	true	0	false	23	true
127247	20554408203125	3047176953125	2	true	0	false	7	true
127246	2047619140625	28371939453125	5	true	0	false	12	true
127245	214734296875	28964986328125	6	true	0	false	10	true
127243	2481680078125	245944140625	5	true	0	false	11	true
127241	2560857421875	25931275390625	8	true	0	false	3	true
127238	17901427734375	30542703125	2	true	0	false	10	true
127231	24816734375	31419125	2	true	0	false	22	true
127229	169406171875	2932077734375	1	true	0	false	7	true
127227	22975115234375	28643330078125	3	true	0	false	7	true
127226	24534021484375	30294064453125	5	true	5	true	6	true
127217	255538515625	22954779296875	2	true	12	true	8	true
127213	846262451171875	4547750390625	8	true	0	false	2	true
127212	19816787109375	24558904296875	8	true	5	true	8	true
127211	19530888671875	25182125	2	true	0	false	15	true
127209	20259388671875	2557494140625	1	true	0	false	13	true
127208	209020234375	2620271484375	2	true	7	true	6	true
127205	2074237890625	2394343359375	1	true	0	false	17	true
127204	18814763671875	2744055078125	6	true	17	true	0	false
127203	18798076171875	270248984375	2	true	0	false	6	true
127201	192604140625	27538048828125	4	true	1	true	11	true
127200	19302837890625	225212421875	2	true	0	false	47	true
127199	1860046484375	217826015625	2	true	1	true	16	true
127198	38586609375	2370715234375	0	false	0	false	18	true
127197	388030703125	2353222265625	2	true	0	false	13	true
127195	39673359375	22419845703125	2	true	10	true	4	true
127194	17799693359375	24971455078125	3	true	0	false	7	true
127193	181465390625	257650625	4	true	6	true	8	true
127188	22633021484375	2421831640625	2	true	2	true	32	true
127187	21870982421875	242289375	2	true	0	false	13	true
127185	3890542578125	2214136328125	1	true	1	true	14	true
127184	3882978515625	1934787890625	16	true	0	false	3	true
127183	392892734375	1945584765625	2	true	0	false	9	true
127181	23154908203125	2331911328125	0	false	11	true	3	true
127179	17236037109375	27430283203125	2	true	1	true	6	true
127177	2226543359375	25674509765625	8	true	0	false	11	true
127174	371261484375	25320662109375	1	true	23	true	5	true
127173	3662558203125	254356171875	15	true	1	true	5	true
127171	22898384765625	2690934375	3	true	0	false	11	true
127169	366573046875	26654357421875	9	true	0	false	10	true
127165	376024296875	24189771484375	3	true	0	false	14	true
127161	4042773828125	19867794921875	2	true	0	false	23	true
127159	372110859375	19322751953125	1	true	4	true	10	true
127152	34272984375	1836134375	2	true	0	false	7	true
127151	3512186328125	18518544921875	2	true	0	false	19	true
127149	3409823828125	17742796875	2	true	2	true	19	true
127148	3422462890625	1676751953125	0	false	1	true	23	true
127145	445089453125	766811015625	7	true	1	true	33	true
127144	343891953125	19738310546875	6	true	0	false	5	true
127143	353079609375	20202103515625	1	true	2	true	9	true
127141	360732890625	1885922265625	2	true	0	false	9	true
127136	364621142578125	35017546875	3	true	0	false	18	true
127135	3099166748046870	3572363671875	2	true	1	true	18	true
127131	729399853515625	3930118359375	4	true	0	false	6	true
127129	148649638671875	28644779296875	3	true	0	false	13	true
127127	375535234375	26835123046875	8	true	0	false	3	true
127125	621595263671875	4379471875	3	true	0	false	6	true
127124	157062421875	27043267578125	3	true	0	false	11	true
127123	151009482421875	26794509765625	2	true	1	true	12	true
127122	1443213671875	26606578125	2	true	1	true	13	true
127117	32720015625	18227779296875	0	false	3	true	5	true
127115	308662353515625	325984296875	0	false	0	false	5	true
127112	3463616015625	2309434375	2	true	0	false	21	true
127111	3509646484375	23430880859375	0	false	0	false	16	true
127109	3541012109375	23038078125	2	true	0	false	12	true
127108	29153462890625	17934462890625	3	true	0	false	19	true
127107	28167947265625	17826458984375	1	true	8	true	1	true
127105	29989193359375	1688378515625	2	true	0	false	12	true
127104	33715625	24464484375	3	true	2	true	0	false
127103	3306856640625	23520662109375	0	false	0	false	8	true
127102	2871413671875	161302451171875	2	true	0	false	11	true
127101	28828548828125	16877912109375	1	true	0	false	12	true
127100	35815859375	24556025390625	2	true	2	true	15	true
127099	354554921875	24748798828125	1	true	12	true	6	true
127098	3652204296875	20637025390625	2	true	1	true	9	true
127097	3602283203125	2136737890625	22	true	0	false	1	true
127095	367478671875	2168442578125	4	true	0	false	12	true
127092	369037734375	2261212890625	1	true	0	false	10	true
127088	28204482421875	154882001953125	1	true	9	true	0	false
127087	2760431640625	159800419921875	1	true	0	false	12	true
127081	9840287109375	3941406640625	1	true	2	true	11	true
127080	28362447265625	22292326171875	9	true	0	false	9	true
127079	28712154296875	214518359375	0	false	6	true	8	true
127078	32050947265625	23400005859375	4	true	2	true	12	true
127075	360185859375	22244619140625	0	false	1	true	11	true
127074	3064811328125	2478909375	4	true	0	false	3	true
127073	296588203125	241402890625	1	true	0	false	20	true
127070	24358287109375	14947775390625	2	true	0	false	18	true
127069	25094896484375	14992607421875	0	false	0	false	23	true
127068	286698828125	20495095703125	2	true	1	true	2	true
127064	29325423828125	196293359375	2	true	0	false	5	true
127063	2862741015625	18998310546875	1	true	0	false	12	true
127061	275846484375	1413427734375	1	true	0	false	13	true
127059	28199923828125	23613849609375	3	true	0	false	8	true
127058	22262048828125	165113671875	2	true	0	false	11	true
127057	22301958984375	155574306640625	2	true	1	true	12	true
127052	3774539453125	21203251953125	3	true	0	false	11	true
127049	21582376953125	154710146484375	0	false	0	false	21	true
127048	32693890625	15836689453125	0	false	0	false	13	true
127047	315955390625	161576396484375	1	true	18	true	11	true
127044	2492967578125	16428779296875	1	true	5	true	1	true
127043	2433623046875	164050703125	5	true	0	false	9	true
127040	23384623046875	1598636328125	11	true	0	false	3	true
127036	23472224609375	146862373046875	1	true	0	false	14	true
127031	15002798828125	3408664453125	1	true	2	true	4	true
127029	23212626953125	13703837890625	2	true	0	false	20	true
127023	29855384765625	26476150390625	5	true	0	false	10	true
127021	307441953125	27061759765625	2	true	0	false	17	true
127019	3089364453125	153058837890625	1	true	2	true	22	true
127018	19246396484375	18611287109375	2	true	0	false	7	true
127017	198775859375	17105634765625	0	false	5	true	0	false
127016	343049453125	212377734375	23	true	0	false	6	true
127015	338572265625	21483033203125	1	true	0	false	9	true
127013	33295359375	21298099609375	9	true	1	true	7	true
127011	33458921875	20771373046875	1	true	0	false	7	true
127009	20424591796875	162976220703125	5	true	13	true	11	true
127007	18617283203125	2042283203125	2	true	0	false	7	true
127001	3017365625	2059664453125	0	false	0	false	6	true
126999	31273947265625	20720755859375	2	true	0	false	16	true
126996	555752783203125	337702890625	1	true	0	false	13	true
126995	58128828125	3498765625	31	true	0	false	1	true
126994	55510126953125	36449109375	2	true	5	true	4	true
126993	518150048828125	3642593359375	10	true	1	true	0	false
126991	46973447265625	349056328125	2	true	0	false	10	true
126989	602666455078125	31949212890625	1	true	0	false	3	true
126984	21376701171875	21193251953125	4	true	0	false	11	true
126983	206054375	21503408203125	1	true	0	false	9	true
126982	22046056640625	22078513671875	0	false	0	false	11	true
126979	2159152734375	22956794921875	1	true	0	false	12	true
126976	7334739379882810	751953515625	4	true	0	false	6	true
126974	30979802734375	19265025390625	2	true	0	false	14	true
126973	3062915234375	18220244140625	3	true	0	false	13	true
126970	266291875	201072109375	5	true	7	true	18	true
126969	26865390625	20038734375	2	true	0	false	19	true
126967	2649166015625	20342716796875	0	false	9	true	7	true
126963	79109208984375	366456484375	0	false	2	true	7	true
126962	23572826171875	1764388671875	7	true	0	false	4	true
126961	22343904296875	19521251953125	1	true	0	false	11	true
126957	327462109375	145649453125	3	true	0	false	0	false
126955	410325859375	18113759765625	2	true	0	false	6	true
126954	24911470703125	195558515625	1	true	3	true	4	true
126953	249241171875	20877330078125	2	true	1	true	4	true
126949	30206904296875	22475484375	3	true	0	false	9	true
126948	45552796875	23747322265625	4	true	0	false	25	true
126947	44079296875	23525083984375	2	true	14	true	0	false
126944	6983703125	28904203125	4	true	7	true	12	true
126943	744581103515625	2831308984375	4	true	0	false	6	true
126942	336408544921875	29936623046875	3	true	0	false	5	true
126941	2434760986328120	30661130859375	2	true	1	true	5	true
126939	1.88154e+16	31639263671875	2	true	0	false	6	true
126938	5877001953125	30084599609375	3	true	6	true	1	true
126937	500989501953125	303342578125	8	true	1	true	1	true
126933	651642822265625	2787589453125	2	true	4	true	0	false
126932	535394677734375	27926330078125	3	true	0	false	9	true
126927	2405630615234370	2860549609375	2	true	0	false	14	true
126926	126517294921875	286179375	4	true	0	false	17	true
126925	1291415625	30340755859375	2	true	2	true	14	true
126922	105438154296875	3362281640625	2	true	0	false	13	true
126921	11206013671875	339000546875	2	true	2	true	8	true
126920	11438326171875	29861046875	2	true	1	true	8	true
126919	1077901171875	2892159765625	0	false	0	false	7	true
126916	108801279296875	3244959765625	4	true	0	false	3	true
126915	95003076171875	335038359375	1	true	0	false	0	false
126913	110530458984375	30509037109375	2	true	0	false	6	true
126907	10920271484375	31585455078125	6	true	0	false	3	true
126906	97305849609375	30152087890625	1	true	0	false	11	true
126905	96801650390625	29428509765625	1	true	1	true	7	true
126902	85890078125	31404.25	1	true	0	false	3	true
126895	25003966796875	17918201171875	0	false	0	false	9	true
126894	4528529296875	1911708984375	2	true	1	true	34	true
126893	4520060546875	194960625	1	true	2	true	40	true
126891	455496171875	19828427734375	4	true	0	false	18	true
126889	45715890625	20110189453125	16	true	0	false	1	true
126888	43344015625	1943238671875	1	true	0	false	13	true
126887	43719890625	18927841796875	3	true	0	false	12	true
126886	42783921875	1846535546875	2	true	0	false	11	true
126882	4222027734375	2028517578125	1	true	1	true	14	true
126881	4222401953125	2068711328125	0	false	0	false	14	true
126880	4827041015625	1918109375	4	true	3	true	3	true
126879	479323359375	19035498046875	2	true	0	false	9	true
126878	4409717578125	172670703125	0	false	0	false	10	true
126877	44528390625	1684788671875	4	true	0	false	10	true
126876	4433671484375	1797102734375	1	true	0	false	13	true
126874	4315880078125	16701669921875	7	true	0	false	8	true
126873	4214723046875	16670390625	2	true	0	false	21	true
126870	15570591796875	22950630859375	2	true	0	false	13	true
126869	15217021484375	22414453125	2	true	0	false	4	true
126867	4436886328125	15435197265625	2	true	0	false	8	true
126863	2629614453125	16613833984375	15	true	0	false	9	true
126862	397212734375	152881669921875	2	true	0	false	8	true
126861	405487109375	15591109375	7	true	0	false	7	true
126859	16639146484375	222981015625	2	true	0	false	10	true
126858	397206875	162567607421875	2	true	0	false	14	true
126857	3914684375	16728087890625	6	true	0	false	6	true
126855	46813953125	1981523828125	1	true	6	true	1	true
126854	13637544921875	23220814453125	3	true	0	false	13	true
126850	441394765625	21532953125	7	true	0	false	9	true
126847	4589699609375	162635986328125	3	true	0	false	15	true
126846	3972758984375	1380543359375	0	false	0	false	27	true
126845	4031419140625	1343410546875	2	true	0	false	18	true
126844	42574515625	1289633984375	3	true	5	true	0	false
126843	43112828125	124736064453125	1	true	0	false	10	true
126842	3831121484375	137408759765625	1	true	1	true	6	true
126841	37642328125	133625908203125	6	true	0	false	0	false
126839	147373525390625	213771328125	1	true	0	false	13	true
126835	4150409375	134047314453125	9	true	0	false	13	true
126831	49137609375	17999984375	0	false	0	false	5	true
126823	4589444140625	17963630859375	3	true	0	false	7	true
126821	42947203125	14680591796875	3	true	3	true	0	false
126819	4637537109375	217420625	5	true	6	true	0	false
126813	37346578125	153144375	3	true	0	false	7	true
126811	483092890625	21081623046875	5	true	0	false	7	true
126809	474580078125	17024408203125	3	true	0	false	5	true
126804	3683584375	16919732421875	5	true	0	false	9	true
126801	4111134765625	121910673828125	1	true	4	true	1	true
126800	26896390625	18142001953125	4	true	0	false	15	true
126796	116831767578125	23529884765625	5	true	0	false	7	true
126795	134304228515625	2461251953125	2	true	0	false	4	true
126793	108012724609375	247516328125	2	true	0	false	1	true
126792	30493333984375	140427646484375	1	true	2	true	2	true
126791	2914638671875	146531611328125	0	false	0	false	7	true
126790	96117158203125	25678232421875	3	true	1	true	0	false
126783	6250720825195310	322291796875	6	true	8	true	2	true
126782	292795703125	106347099609375	2	true	0	false	13	true
126781	30265140625	11832037109375	1	true	0	false	9	true
126780	794901806640625	3321676953125	4	true	0	false	10	true
126776	93545986328125	278126875	4	true	1	true	1	true
126773	779821337890625	25390263671875	2	true	2	true	5	true
126772	1354686328125	32151515625	26	true	0	false	5	true
126771	1323791796875	3215398046875	5	true	0	false	10	true
126767	9593349609375	30008037109375	3	true	0	false	7	true
126766	2839691796875	882585546875	1	true	0	false	26	true
126765	2759923828125	947811328125	1	true	0	false	5	true
126762	3334292724609370	2713988671875	0	false	4	true	2	true
126761	1.69185e+16	27477396484375	1	true	0	false	12	true
126757	3546984375	14715154296875	2	true	0	false	34	true
126755	4181882421875	2196702734375	1	true	8	true	0	false
126754	143640908203125	1888594921875	2	true	0	false	16	true
126753	155890263671875	1868348046875	4	true	0	false	4	true
126752	108932890625	1888821484375	0	false	0	false	6	true
126751	11389173828125	19051921875	0	false	7	true	0	false
126750	115540888671875	163454130859375	2	true	0	false	9	true
126749	11237255859375	15179087890625	1	true	0	false	17	true
126747	16554544921875	178053046875	1	true	0	false	5	true
126745	103257158203125	19272431640625	2	true	0	false	9	true
126744	1246016015625	18627419921875	0	false	0	false	10	true
126743	122257041015625	19123126953125	2	true	0	false	6	true
126741	127240419921875	153398564453125	1	true	1	true	10	true
126740	106087001953125	2135551171875	0	false	2	true	11	true
126739	96060517578125	20537955078125	1	true	0	false	8	true
126737	131564140625	18739650390625	5	true	0	false	10	true
126732	1265792578125	20502548828125	1	true	0	false	10	true
126731	121168583984375	21411763671875	15	true	0	false	0	false
126727	97695048828125	165629609375	0	false	4	true	13	true
126726	155481376953125	20069771484375	2	true	0	false	5	true
126724	9754837890625	22653669921875	3	true	0	false	6	true
126721	102344345703125	149502939453125	5	true	0	false	1	true
126720	142808271484375	15603080078125	0	false	0	false	16	true
126719	14020556640625	17457	3	true	0	false	8	true
126715	127731025390625	173175234375	1	true	12	true	2	true
126710	1915111328125	13427966796875	18	true	0	false	1	true
126709	18422814453125	129354091796875	7	true	0	false	0	false
126708	20005126953125	121445380859375	2	true	5	true	1	true
126707	193476015625	11400470703125	5	true	0	false	15	true
126705	1991692578125	138932353515625	1	true	0	false	12	true
126700	119478681640625	132248603515625	2	true	2	true	7	true
126698	18213142578125	155778369140625	2	true	0	false	10	true
126697	1732171484375	14807798828125	1	true	0	false	10	true
126696	21075599609375	128818720703125	1	true	0	false	5	true
126693	170783125	15793091796875	0	false	0	false	8	true
126689	86482314453125	23639962890625	1	true	0	false	6	true
126686	6967080078125	20224029296875	1	true	0	false	10	true
126685	25149482421875	21160197265625	3	true	6	true	6	true
126683	1.86784e+16	2228188671875	2	true	0	false	11	true
126682	3521812255859370	2039428125	3	true	0	false	1	true
126680	45282919921875	19247208984375	0	false	20	true	2	true
126679	536463134765625	18643748046875	3	true	0	false	8	true
126677	630178564453125	1872943359375	4	true	3	true	0	false
126676	799113623046875	21637671875	3	true	0	false	8	true
126675	787661962890625	2285091796875	6	true	0	false	6	true
126674	7052060546875	201843671875	23	true	3	true	0	false
126672	60141611328125	16678966796875	10	true	0	false	1	true
126671	71943916015625	16770208984375	0	false	8	true	8	true
126669	5547109375	17905490234375	0	false	4	true	0	false
126667	8589754028320310	23271828125	3	true	0	false	3	true
126662	464565869140625	24165609375	2	true	0	false	17	true
126661	540837109375	2310097265625	2	true	0	false	6	true
126657	3791647216796870	2242828515625	1	true	0	false	3	true
126651	3501601171875	1304653125	0	false	6	true	9	true
126649	25964587890625	1196025390625	1	true	7	true	8	true
126648	84946103515625	157688740234375	1	true	0	false	10	true
126646	21332279296875	781452197265625	0	false	0	false	14	true
126645	22435357421875	9145345703125	0	false	0	false	14	true
126644	24004685546875	110538046875	8	true	0	false	2	true
126643	2276677734375	109625625	19	true	0	false	3	true
126641	2480480859375	9354177734375	0	false	4	true	3	true
126639	21062265625	95837216796875	6	true	0	false	0	false
126637	2651847265625	10081646484375	0	false	14	true	0	false
126631	494791953125	751726328125	2	true	6	true	0	false
126630	4502240625	128086884765625	0	false	8	true	0	false
126629	452758125	116515205078125	5	true	0	false	8	true
126626	98552470703125	118957197265625	1	true	1	true	8	true
126625	929625390625	12015.75	0	false	1	true	8	true
126624	105302392578125	1239137890625	3	true	2	true	29	true
126620	368109140625	7986994140625	0	false	9	true	0	false
126619	370825703125	90675234375	0	false	0	false	10	true
126618	37550515625	102540947265625	2	true	21	true	4	true
126615	3954228125	90713701171875	0	false	9	true	0	false
126614	3389823046875	99936904296875	0	false	6	true	5	true
126613	3422852734375	9342849609375	0	false	8	true	15	true
126612	344839609375	102503330078125	1	true	17	true	0	false
126609	3446827734375	84736904296875	1	true	0	false	11	true
126607	3411751953125	7339271484375	0	false	0	false	14	true
126605	3537356640625	107607587890625	0	false	0	false	17	true
126604	3664633984375	73277646484375	0	false	0	false	14	true
126603	3509206640625	572046435546875	16	true	0	false	0	false
126599	41357390625	9304326171875	0	false	0	false	11	true
126594	2589601953125	60277216796875	0	false	5	true	5	true
126593	25196001953125	582541064453125	0	false	0	false	13	true
126591	25571720703125	768482666015625	1	true	13	true	10	true
126590	27325353515625	526584912109375	6	true	0	false	33	true
126589	27054384765625	56214013671875	0	false	0	false	9	true
126585	2862640625	656782763671875	11	true	0	false	0	false
126584	25148056640625	4016330322265620	4	true	22	true	10	true
126583	25255693359375	2576175537109370	0	false	0	false	17	true
126578	32226470703125	88817822265625	3	true	0	false	10	true
126577	3133894140625	873741015625	0	false	0	false	17	true
126576	3077106640625	76375791015625	6	true	0	false	9	true
126575	31023623046875	755689501953125	5	true	0	false	7	true
126574	2972910546875	732440234375	0	false	0	false	14	true
126568	4888057421875	149756162109375	6	true	0	false	11	true
126567	48812.75	146770263671875	17	true	0	false	3	true
126565	482023984375	141893515625	3	true	0	false	14	true
126563	47356921875	148837080078125	1	true	0	false	9	true
126561	488283671875	1341118359375	7	true	0	false	8	true
126560	467549921875	132050400390625	16	true	4	true	30	true
126556	289790625	429463623046875	0	false	0	false	11	true
126555	286121171875	42114853515625	0	false	0	false	21	true
126554	30532173828125	584982958984375	0	false	5	true	10	true
126553	3027878515625	549508154296875	0	false	6	true	5	true
126551	29412677734375	5377923828125	0	false	0	false	15	true
126550	27465572265625	3277929931640620	1	true	0	false	36	true
126549	276976015625	24916728515625	0	false	0	false	12	true
126547	266722578125	2282158935546870	0	false	5	true	7	true
126545	96782119140625	13773908203125	0	false	0	false	10	true
126543	28973962890625	2863161376953120	11	true	0	false	3	true
126540	2850540234375	836824951171875	0	false	0	false	7	true
126539	28821396484375	1.61546e+16	0	false	0	false	17	true
126531	4203216015625	79618515625	0	false	9	true	8	true
126530	4111185546875	742348388671875	0	false	5	true	9	true
126529	4034880859375	753372265625	0	false	15	true	4	true
126527	4187498046875	7270517578125	1	true	0	false	23	true
126524	25823810546875	9627725219726560	5	true	0	false	7	true
126523	2701483203125	1327070556640620	0	false	8	true	1	true
126520	540522265625	15519544921875	15	true	0	false	1	true
126519	46286064453125	151600146484375	1	true	8	true	1	true
126518	511068994140625	13122236328125	0	false	2	true	6	true
126514	3066883984375	1.77788e+16	0	false	6	true	2	true
126513	3054918359375	1058766845703120	0	false	0	false	8	true
126511	3171903515625	1.93664e+16	0	false	6	true	0	false
126510	30764271484375	4083141357421870	0	false	0	false	11	true
126509	31466474609375	3706586669921870	5	true	0	false	3	true
126503	227857109375	674613720703125	1	true	3	true	4	true
126502	442200859375	91471591796875	6	true	0	false	7	true
126499	4810078515625	759863671875	0	false	0	false	16	true
126497	79471845703125	113730751953125	0	false	0	false	7	true
126495	3295892578125	6551484375	0	false	0	false	11	true
126493	348437578125	450503271484375	3	true	0	false	11	true
126492	29191640625	139424912109375	2	true	0	false	10	true
126491	2221710693359370	12122962890625	0	false	0	false	11	true
126490	200030078125	157371220703125	0	false	2	true	1	true
126489	1.29233e+16	1753346484375	1	true	5	true	1	true
126487	7976399536132810	11857921875	0	false	0	false	17	true
126481	622917333984375	105044638671875	7	true	0	false	0	false
126479	7769515625	130098876953125	0	false	0	false	9	true
126478	4832024609375	10748958984375	1	true	7	true	0	false
126477	49471546875	10622595703125	1	true	0	false	11	true
126475	4663368359375	10756341796875	1	true	0	false	8	true
126474	461011796875	8276451171875	2	true	10	true	5	true
126472	150576591796875	144838935546875	0	false	0	false	17	true
126471	143412998046875	138953623046875	0	false	0	false	7	true
126468	84709375	763968798828125	0	false	2	true	15	true
126467	88341962890625	774660888671875	0	false	5	true	4	true
126464	141395341796875	9896548828125	0	false	0	false	11	true
126463	138334208984375	104309599609375	0	false	4	true	0	false
126461	153775625	95138720703125	0	false	8	true	6	true
126460	122003076171875	654122021484375	1	true	0	false	6	true
126459	134507802734375	58002802734375	1	true	0	false	17	true
126457	158719326171875	7301935546875	1	true	0	false	4	true
126455	1669721484375	896724609375	7	true	0	false	12	true
126451	119226708984375	847484765625	0	false	0	false	19	true
126450	415333935546875	72345869140625	0	false	0	false	16	true
126449	4262873046875	679597998046875	17	true	0	false	0	false
126445	560208935546875	6913865234375	1	true	0	false	8	true
126443	109387509765625	572330615234375	1	true	0	false	26	true
126441	576883056640625	77284326171875	0	false	0	false	15	true
126439	753252587890625	51568115234375	1	true	0	false	7	true
126433	6920537109375	91990400390625	9	true	0	false	0	false
126431	19233890625	94935087890625	6	true	0	false	1	true
126430	20297369140625	67680654296875	0	false	7	true	6	true
126429	18621892578125	6825466796875	2	true	4	true	6	true
126424	11190705078125	3917076904296870	0	false	0	false	21	true
126423	10974435546875	3852090576171870	0	false	0	false	20	true
126421	1041527734375	336833447265625	9	true	0	false	14	true
126418	39107203125	1628978759765620	0	false	7	true	0	false
126417	3857540625	2206876220703120	0	false	0	false	18	true
126416	4032158984375	1606330322265620	0	false	0	false	18	true
126414	145152529296875	41370615234375	0	false	12	true	0	false
126412	3763290625	491529150390625	7	true	1	true	0	false
126411	3676894921875	3970747314453120	0	false	0	false	6	true
126410	378170859375	435930810546875	0	false	13	true	8	true
126407	36720625	3129373046875	0	false	0	false	9	true
126403	365323984375	82514208984375	1	true	0	false	8	true
126401	4059394921875	5838300170898430	0	false	20	true	3	true
126397	1656541796875	3792817626953120	1	true	19	true	1	true
126396	4920012109375	6995634765625	23	true	14	true	1	true
126395	491293671875	70540107421875	24	true	11	true	1	true
126393	4833156640625	8557193359375	4	true	1	true	23	true
126390	2415739501953120	91414365234375	0	false	12	true	0	false
126389	1567690673828120	89673779296875	0	false	0	false	8	true
126387	3762043701171870	104777470703125	0	false	13	true	0	false
126383	4315659765625	3685674560546870	0	false	0	false	9	true
126380	684459912109375	2689305419921870	1	true	2	true	9	true
126379	6353609375	1.19876e+16	0	false	5	true	5	true
126378	33543171875	7830296630859370	1	true	0	false	6	true
126377	346856875	1.35125e+16	10	true	0	false	13	true
126376	122356494140625	1.95427e+16	14	true	0	false	0	false
126375	12629861328125	2407218994140620	0	false	0	false	8	true
126369	103745439453125	1.31491e+16	0	false	6	true	0	false
126367	445937353515625	3232761474609370	0	false	0	false	6	true
126363	9382607421875	1.80712e+16	0	false	7	true	0	false
126361	220493125	3487159912109370	0	false	0	false	9	true
126359	472534228515625	146216015625	0	false	4	true	0	false
126357	3330330078125	386703955078125	0	false	6	true	0	false
126355	4932765625	776579453125	16	true	0	false	0	false
126352	1892212109375	2340441650390620	0	false	0	false	10	true
126350	4425190234375	8288008422851560	0	false	10	true	0	false
126349	4336456640625	1077735107421870	1	true	0	false	6	true
126347	120263720703125	561437255859375	0	false	0	false	9	true
126343	2242073046875	5526824951171870	0	false	0	false	12	true
126341	145927939453125	74057080078125	0	false	16	true	0	false
