# Supplementary material for: A Novel Liquid Biopsy Method Based on Specific Combinations of Vesicular Markers Allows Us to Discriminate Prostate Cancer from Hyperplasia
Source: Cells. 2024 Jul 31;13(15):1286. doi: 10.3390/cells13151286 (PMC11311686; doi:10.3390/cells13151286)
Supplement: Supplementary file 1 [file cells-13-01286-s001.zip › Dataset S1-Raw data CODI BiliGeCT Prostata/Raw data CODI BiliGeCT Prostata/140223_ErbB3_ALK_IIexp_PR20-21-3__counting_scatter.xlsx]

## Sheet: 140223_ErbB3_ALK_IIexp_PR20-21-
counting parameters
radius (nm)	300
bin width (nm)	20
locs in bin threshold	1
active channels
channel name	channel reference	min	max
Channel 0	ch0	1	10000000
Channel 1	ch1	1	10000000
Channel 2	ch2	1	10000000
clusters are positive for a channel if their counts fall within min (inclusive) and max (exclusive) for that channel
	population phenotypes	number of clusters
triple positive	Channel 0, Channel 1, Channel 2	727
double positive	Channel 0, Channel 1	73
double positive	Channel 0, Channel 2	973
double positive	Channel 1, Channel 2	47
single positive	Channel 0	49
single positive	Channel 1	18
single positive	Channel 2	112
	total positive clusters	1999
1 clusters were negative for every channel
all positive clusters are listed here
columns show counts and positivity for channels with thresholds switched on
to see the full data including negative clusters please export a csv from the counting histogram rather than the counting scatter plot
cluster id	centroid x (nm)	centroid y (nm)	count for Channel 0	positive for Channel 0	count for Channel 1	positive for Channel 1	count for Channel 2	positive for Channel 2
143380	3926726953125	62597109375	10	true	0	false	16	true
143379	3934128125	6327726953125	20	true	1	true	10	true
143377	3928301171875	6199830078125	13	true	0	false	21	true
143376	37279640625	6527859375	26	true	8	true	0	false
143375	3725963671875	65490921875	32	true	9	true	1	true
143374	388077421875	640170546875	11	true	1	true	24	true
143373	3847812109375	6463503515625	12	true	1	true	8	true
143371	3744214453125	66060140625	7	true	1	true	13	true
143370	37663296875	6533656640625	10	true	0	false	5	true
143369	3815927734375	6527675390625	28	true	1	true	1	true
143366	35827765625	651174453125	10	true	0	false	21	true
143365	365706171875	659786328125	8	true	0	false	10	true
143363	3756976171875	6461762890625	10	true	0	false	14	true
143362	3559815625	670462734375	13	true	0	false	10	true
143361	35814328125	67394796875	7	true	6	true	8	true
143358	36839953125	67050171875	13	true	1	true	5	true
143356	3594644140625	665959296875	8	true	0	false	11	true
143352	35216328125	628598125	5	true	7	true	10	true
143351	3568338671875	63246828125	12	true	0	false	14	true
143348	381721796875	626573515625	11	true	0	false	7	true
143347	3751416015625	629552265625	16	true	6	true	4	true
143344	3760602734375	6394033203125	16	true	1	true	0	false
143343	378378203125	635781796875	9	true	0	false	8	true
143340	397341875	66812671875	29	true	3	true	8	true
143339	398861875	663205703125	22	true	0	false	0	false
143338	366971953125	6341464453125	17	true	1	true	1	true
143333	3996052734375	67408.5	16	true	2	true	4	true
143329	408194453125	6688384375	8	true	2	true	6	true
143328	4144434375	66413328125	19	true	3	true	6	true
143325	398285703125	6061505859375	9	true	0	false	13	true
143323	4018416015625	64917875	12	true	2	true	8	true
143322	40580921875	675828828125	13	true	1	true	8	true
143321	4051492578125	678010625	16	true	1	true	8	true
143319	347900546875	6109271484375	11	true	0	false	8	true
143316	385210546875	6707465625	10	true	2	true	9	true
143315	3871866015625	663846484375	24	true	1	true	15	true
143311	38545640625	681535390625	13	true	0	false	3	true
143310	416862109375	647735078125	13	true	2	true	18	true
143309	423838828125	6501386328125	7	true	2	true	16	true
143307	39470953125	646055078125	2	true	1	true	10	true
143305	41145109375	6392496484375	6	true	0	false	10	true
143304	377210859375	69490609375	22	true	2	true	5	true
143303	3812578125	688852265625	18	true	1	true	1	true
143302	40357515625	6357400390625	8	true	1	true	9	true
143301	401768359375	6280665234375	12	true	0	false	12	true
143295	4129103125	687300390625	10	true	0	false	10	true
143294	4311577734375	6247620703125	10	true	6	true	2	true
143293	434546640625	6272628515625	12	true	0	false	11	true
143292	41959234375	6292653125	19	true	2	true	2	true
143290	4154118359375	618908125	6	true	0	false	9	true
143288	428936171875	62881328125	10	true	1	true	15	true
143284	43936015625	63134625	12	true	6	true	8	true
143283	44342828125	637361953125	15	true	2	true	4	true
143282	4065810546875	615196484375	9	true	6	true	1	true
143281	4087168359375	610777734375	12	true	0	false	4	true
143279	4296890625	638973203125	23	true	2	true	3	true
143273	3853249609375	69725734375	27	true	0	false	2	true
143272	4532196875	641456328125	4	true	1	true	15	true
143271	4523776171875	638585234375	5	true	0	false	16	true
143270	463052265625	6258807421875	9	true	0	false	16	true
143269	4617707421875	61414.75	8	true	1	true	18	true
143267	45516109375	646977890625	6	true	2	true	14	true
143265	44926.75	653419609375	9	true	1	true	9	true
143264	455319296875	655588984375	12	true	1	true	0	false
143261	45666328125	6330473828125	14	true	6	true	3	true
143257	4623756640625	6379021875	5	true	1	true	12	true
143256	44401140625	6167380859375	16	true	1	true	4	true
143253	449481015625	6313954296875	6	true	5	true	1	true
143250	3314630859375	72936828125	11	true	2	true	18	true
143249	331996171875	724636875	20	true	1	true	3	true
143247	3488953125	65774640625	12	true	3	true	6	true
143244	3260566796875	7239690625	10	true	3	true	10	true
143242	332242734375	74629265625	15	true	1	true	30	true
143241	3268874609375	756319296875	10	true	0	false	8	true
143237	3295171875	734822578125	5	true	0	false	16	true
143234	31328703125	716886796875	11	true	2	true	8	true
143233	31471595703125	710195390625	18	true	3	true	0	false
143231	32618525390625	715200234375	9	true	1	true	8	true
143229	31651634765625	7296690625	14	true	0	false	9	true
143227	3091049609375	707806328125	8	true	0	false	11	true
143226	420644140625	61333015625	15	true	0	false	16	true
143225	4204925390625	60773265625	12	true	0	false	27	true
143222	412076171875	5909776953125	9	true	0	false	25	true
143221	4166641015625	5956212109375	23	true	7	true	4	true
143220	4184520703125	585908984375	9	true	0	false	12	true
143213	4296452734375	6069822265625	6	true	0	false	9	true
143209	3024012890625	705061640625	11	true	1	true	7	true
143208	4306005078125	58560.75	11	true	0	false	9	true
143206	3045568359375	6787690625	17	true	0	false	50	true
143205	30514609375	670705078125	4	true	3	true	3	true
143201	3103083203125	67436546875	5	true	1	true	10	true
143200	30250900390625	7175709375	10	true	0	false	7	true
143199	29604115234375	7142409375	19	true	1	true	6	true
143198	27605388671875	708778046875	9	true	1	true	21	true
143197	2795964453125	71286078125	9	true	1	true	18	true
143196	3490850390625	5960433984375	5	true	0	false	20	true
143195	348872578125	6016077734375	9	true	14	true	3	true
143194	30272990234375	74024625	17	true	0	false	13	true
143193	31746763671875	74164328125	11	true	1	true	4	true
143190	345889140625	5879849609375	13	true	0	false	6	true
143189	3379118359375	588338203125	36	true	2	true	36	true
143187	30701595703125	69470953125	15	true	1	true	9	true
143183	28052951171875	705249453125	10	true	0	false	13	true
143181	299244609375	66109546875	9	true	1	true	17	true
143179	28615556640625	702707265625	12	true	2	true	10	true
143177	32255341796875	749751171875	14	true	0	false	1	true
143175	29339224609375	70671375	2	true	10	true	4	true
143173	29305763671875	656961796875	9	true	0	false	12	true
143172	31267125	66477359375	19	true	1	true	0	false
143168	3204230859375	587256484375	5	true	3	true	11	true
143167	32127724609375	5825391015625	19	true	1	true	5	true
143166	3549727734375	5786705859375	8	true	9	true	3	true
143165	347471640625	578839765625	8	true	5	true	6	true
143163	3245725390625	58471046875	15	true	0	false	7	true
143162	359131796875	703430546875	10	true	0	false	9	true
143161	3631818359375	693498515625	15	true	0	false	3	true
143160	32118466796875	56585375	13	true	1	true	10	true
143159	3160694140625	5722024609375	10	true	3	true	1	true
143157	28611193359375	723366171875	8	true	1	true	6	true
143155	33846515625	601864921875	7	true	1	true	12	true
143153	29401654296875	672027421875	14	true	0	false	6	true
143152	3359926953125	570215625	4	true	29	true	12	true
143151	3358768359375	567360703125	7	true	14	true	22	true
143149	332570703125	574775234375	7	true	0	false	7	true
143144	333418984375	698753125	10	true	8	true	2	true
143143	3382953125	69866046875	31	true	1	true	6	true
143142	364968125	6832846875	13	true	0	false	2	true
143137	33017640625	701539453125	9	true	1	true	11	true
143133	3433644921875	5685273828125	12	true	0	false	2	true
143132	31555138671875	6409140625	12	true	0	false	15	true
143131	3153807421875	6464983203125	13	true	1	true	21	true
143129	3320787109375	5625959375	8	true	0	false	11	true
143127	33619328125	6887340625	7	true	11	true	3	true
143125	3291297265625	555927578125	7	true	7	true	4	true
143123	317749609375	760220234375	19	true	0	false	4	true
143122	3226170703125	701733125	9	true	1	true	20	true
143120	3432512109375	6865271875	20	true	0	false	6	true
143119	3540184765625	682382890625	7	true	2	true	10	true
143117	31138951171875	65258671875	11	true	6	true	5	true
143113	29585326171875	6825021875	7	true	1	true	10	true
143103	31822640625	6556834375	9	true	1	true	13	true
143102	3213873046875	6816428125	11	true	0	false	15	true
143099	369989453125	708173359375	36	true	1	true	0	false
143098	3492865234375	694841015625	9	true	9	true	3	true
143095	396625703125	695425390625	11	true	0	false	4	true
143087	3438535546875	673758515625	10	true	0	false	0	false
143086	36583921875	5980441015625	9	true	1	true	23	true
143085	360618671875	6059341015625	13	true	4	true	13	true
143083	363266640625	5884208984375	9	true	0	false	11	true
143082	3804759375	60616203125	11	true	1	true	3	true
143081	3795039453125	6154495703125	15	true	0	false	8	true
143080	386844296875	595745625	14	true	3	true	3	true
143079	394477421875	5951126953125	18	true	0	false	8	true
143075	38036078125	5943148828125	21	true	0	false	0	false
143069	30767287109375	56847.75	11	true	0	false	6	true
143068	25587810546875	708844921875	10	true	1	true	13	true
143067	25559951171875	703361875	14	true	1	true	7	true
143065	26120140625	71437734375	14	true	1	true	7	true
143063	392739453125	704356953125	4	true	1	true	13	true
143059	346250859375	64068484375	11	true	4	true	4	true
143058	34249171875	753898125	10	true	12	true	9	true
143057	34484765625	754461953125	10	true	11	true	17	true
143056	23908044921875	7229028125	20	true	0	false	18	true
143055	239679140625	714752734375	8	true	1	true	15	true
143054	4130896875	70287859375	7	true	7	true	8	true
143053	419054453125	706891640625	8	true	5	true	9	true
143052	243693359375	706564609375	9	true	2	true	7	true
143047	344405390625	748749453125	11	true	0	false	30	true
143044	2722361328125	66376328125	18	true	2	true	41	true
143043	27250875	670051171875	11	true	1	true	18	true
143042	27783404296875	672064375	16	true	0	false	3	true
143038	33738453125	655486484375	42	true	0	false	8	true
143034	26023744140625	67178515625	18	true	0	false	9	true
143033	26685119140625	682196640625	14	true	0	false	21	true
143029	23931630859375	73370625	13	true	0	false	5	true
143028	24478896484375	6352116796875	29	true	0	false	2	true
143027	251148203125	638676171875	10	true	0	false	20	true
143026	2391755859375	7458346875	14	true	0	false	4	true
143025	24926767578125	748076171875	12	true	1	true	12	true
143023	28472072265625	6776571875	10	true	0	false	18	true
143021	2499531640625	6271483984375	5	true	1	true	17	true
143020	24130796875	664369765625	6	true	1	true	11	true
143019	23979951171875	66858953125	6	true	8	true	7	true
143018	23567953125	65724546875	5	true	8	true	0	false
143017	23197619140625	6527733984375	11	true	6	true	13	true
143013	23961849609375	642685234375	12	true	1	true	5	true
143009	2857199609375	6843921875	12	true	4	true	3	true
143007	248008671875	67850.75	6	true	0	false	10	true
143005	27026732421875	69494.25	5	true	2	true	4	true
143004	2602451953125	775623359375	13	true	11	true	0	false
143003	2528240625	776395625	11	true	1	true	6	true
143002	233642265625	76837.25	9	true	27	true	0	false
143001	23770107421875	76784828125	10	true	1	true	16	true
142999	2518852734375	643996015625	10	true	0	false	6	true
142997	290629609375	68892796875	12	true	0	false	6	true
142996	2536808203125	656863125	15	true	0	false	15	true
142995	26013685546875	65813734375	15	true	1	true	10	true
142992	24603205078125	76993.25	10	true	0	false	5	true
142990	22944029296875	682429140625	3	true	13	true	6	true
142989	2341964453125	68051484375	4	true	0	false	9	true
142988	25362287109375	764912421875	11	true	3	true	8	true
142987	2611334765625	76592265625	6	true	1	true	6	true
142981	26501255859375	6461370703125	13	true	1	true	3	true
142978	258252265625	63783453125	8	true	1	true	17	true
142975	23579896484375	69032640625	12	true	1	true	3	true
142969	3921858203125	5871986328125	8	true	1	true	14	true
142965	30468955078125	5588410546875	10	true	0	false	11	true
142964	22315212890625	736726328125	35	true	2	true	1	true
142963	2313805078125	739280859375	13	true	6	true	14	true
142960	2204678125	7066103125	9	true	0	false	36	true
142959	229195546875	7121809375	6	true	4	true	4	true
142958	3469710546875	726449453125	15	true	2	true	1	true
142957	3537434765625	730349140625	14	true	8	true	11	true
142955	22207966796875	71794.5	15	true	3	true	2	true
142954	36792625	71689796875	13	true	1	true	9	true
142953	369571484375	7249653125	10	true	1	true	7	true
142952	34858484375	714512890625	14	true	0	false	22	true
142947	27231158203125	715485234375	10	true	1	true	5	true
142945	360576484375	721883359375	13	true	0	false	4	true
142944	3699183203125	734027890625	11	true	7	true	6	true
142933	4490611328125	6238980859375	11	true	0	false	10	true
142932	33430421875	645297421875	10	true	1	true	10	true
142930	3245190234375	6176068359375	10	true	1	true	9	true
142929	3165328125	6189520703125	11	true	0	false	5	true
142928	315936796875	6289244921875	15	true	1	true	16	true
142926	32419490234375	6029730859375	13	true	0	false	3	true
142923	24934072265625	69028.5	11	true	0	false	0	false
142921	32471279296875	6399595703125	12	true	2	true	7	true
142920	30255298828125	6236944140625	8	true	0	false	27	true
142919	303984765625	6160346484375	6	true	0	false	12	true
142918	30656505859375	600550390625	18	true	0	false	4	true
142917	299696015625	6087209765625	9	true	0	false	17	true
142915	3350946875	6286369921875	11	true	1	true	2	true
142913	29149646484375	60035171875	10	true	1	true	10	true
142909	28703802734375	60909015625	10	true	0	false	5	true
142906	3812508984375	5808869921875	4	true	0	false	8	true
142904	386397109375	57070609375	2	true	0	false	8	true
142903	3889277734375	5654844140625	11	true	0	false	7	true
142899	264093515625	6266801953125	14	true	1	true	7	true
142896	4893245703125	5706990234375	21	true	0	false	5	true
142895	484590390625	569951875	5	true	1	true	22	true
142894	4856340625	575478046875	6	true	2	true	15	true
142892	470434140625	5648331640625	9	true	1	true	10	true
142891	4718950390625	5687473046875	11	true	0	false	12	true
142890	43391765625	67706109375	23	true	1	true	12	true
142889	4340719140625	6795434375	17	true	1	true	9	true
142887	4382122265625	682040859375	20	true	1	true	4	true
142885	27060236328125	638203359375	9	true	0	false	7	true
142882	4624809765625	5675418359375	13	true	0	false	9	true
142881	461401796875	5761766015625	13	true	1	true	8	true
142879	4544248828125	566714453125	7	true	0	false	6	true
142878	4538691015625	5340219921875	5	true	2	true	12	true
142877	4548888671875	5418146875	13	true	0	false	13	true
142876	4186871484375	67626578125	5	true	8	true	0	false
142875	425046015625	6772909375	10	true	0	false	8	true
142871	455073828125	558938359375	10	true	0	false	20	true
142870	456346328125	525594375	14	true	0	false	3	true
142867	4575930078125	5508373828125	13	true	1	true	6	true
142863	40655921875	70081703125	14	true	1	true	2	true
142857	295476328125	72750296875	28	true	1	true	2	true
142855	454612421875	518060859375	14	true	0	false	3	true
142854	45923203125	598873984375	13	true	1	true	8	true
142853	4618490625	5930976171875	5	true	0	false	13	true
142851	4699755859375	5366832421875	10	true	1	true	5	true
142850	4894033203125	5584030859375	7	true	0	false	7	true
142849	480598203125	54196046875	12	true	0	false	2	true
142845	468712421875	5545066015625	9	true	1	true	11	true
142840	469511015625	5140076171875	7	true	0	false	19	true
142839	4779862890625	5129298046875	6	true	12	true	11	true
142838	47639625	5240957421875	9	true	0	false	3	true
142837	4844885546875	5208143359375	9	true	2	true	12	true
142836	46644203125	6512186328125	7	true	6	true	0	false
142835	4652823046875	6461910546875	23	true	0	false	9	true
142832	4698327734375	5009034765625	8	true	9	true	13	true
142831	46172890625	508550078125	8	true	0	false	17	true
142829	488166796875	512343203125	10	true	1	true	1	true
142824	4729180859375	592634453125	10	true	1	true	13	true
142823	4697959375	59928140625	9	true	7	true	5	true
142822	475196171875	610250625	11	true	1	true	6	true
142821	474528359375	603374296875	15	true	1	true	5	true
142818	47981875	5950166796875	12	true	0	false	5	true
142815	486568046875	6086273828125	13	true	3	true	0	false
142809	4444915625	5048106640625	5	true	0	false	7	true
142808	29342515625	561439140625	6	true	2	true	14	true
142807	29506232421875	5667294140625	8	true	1	true	13	true
142805	497471484375	5216828515625	3	true	6	true	0	false
142803	488304375	5960567578125	11	true	0	false	4	true
142802	445925078125	596961328125	7	true	4	true	0	false
142801	44770609375	5907697265625	6	true	0	false	20	true
142799	450805234375	5793312109375	12	true	0	false	18	true
142798	305492109375	585770078125	15	true	0	false	6	true
142797	3023137109375	5870679296875	13	true	2	true	13	true
142795	29486486328125	57911890625	26	true	7	true	15	true
142789	2855595703125	5842959765625	10	true	1	true	6	true
142786	21245701171875	646366328125	7	true	3	true	6	true
142785	20264599609375	6408957421875	11	true	24	true	12	true
142783	20718814453125	634504375	5	true	1	true	12	true
142781	19717701171875	633665546875	9	true	2	true	17	true
142780	2275108984375	6363228515625	12	true	4	true	6	true
142779	2284813671875	631323515625	11	true	0	false	15	true
142776	209808203125	6651459375	18	true	17	true	16	true
142775	21580658203125	66551984375	6	true	1	true	10	true
142773	19998564453125	6260634375	15	true	1	true	4	true
142772	22166794921875	6434673046875	18	true	0	false	8	true
142771	21979259765625	636526640625	6	true	9	true	3	true
142768	19129158203125	63832828125	5	true	0	false	15	true
142767	18867236328125	64240453125	8	true	1	true	5	true
142766	18721951171875	6502805078125	12	true	0	false	6	true
142764	28229607421875	6263807421875	5	true	3	true	10	true
142763	27973294921875	63047875	11	true	0	false	9	true
142762	19436021484375	6560078125	16	true	21	true	9	true
142759	2806852734375	6208979296875	25	true	1	true	4	true
142756	23378568359375	607476640625	2	true	0	false	13	true
142755	23307302734375	6030523046875	5	true	0	false	12	true
142754	22653021484375	6001640234375	11	true	10	true	8	true
142750	2457108203125	6124667578125	13	true	0	false	6	true
142747	21915935546875	677786171875	9	true	0	false	8	true
142744	4770540625	4815616015625	15	true	2	true	5	true
142743	4696000390625	48743765625	7	true	5	true	2	true
142742	29460107421875	6380408203125	22	true	0	false	7	true
142741	28903029296875	644488515625	9	true	2	true	11	true
142740	28135712890625	640903203125	10	true	0	false	9	true
142737	27093607421875	618177421875	13	true	0	false	3	true
142735	21888185546875	657262109375	16	true	1	true	14	true
142731	478977578125	4683794140625	2	true	0	false	12	true
142729	20397521484375	655685078125	5	true	1	true	7	true
142726	4583115234375	4957829296875	10	true	1	true	25	true
142723	20029927734375	664348125	16	true	1	true	2	true
142718	4748035546875	464820546875	8	true	0	false	7	true
142716	4829405859375	497119921875	8	true	0	false	3	true
142714	47314921875	4754896484375	8	true	0	false	5	true
142713	4704954296875	4740305859375	7	true	0	false	14	true
142708	27804072265625	6513694921875	12	true	0	false	9	true
142707	28080841796875	6517453515625	8	true	0	false	11	true
142704	153844091796875	65914203125	7	true	0	false	7	true
142703	159979560546875	6587603125	5	true	1	true	10	true
142701	163180048828125	64604671875	7	true	1	true	5	true
142699	23431087890625	6211283984375	14	true	1	true	2	true
142696	4328780078125	569899140625	8	true	0	false	8	true
142695	4429936328125	5791838671875	10	true	0	false	14	true
142691	452768046875	60494171875	9	true	4	true	0	false
142688	3787380078125	5701254296875	17	true	0	false	10	true
142684	433046328125	5222741796875	16	true	0	false	3	true
142683	4269943359375	519764453125	10	true	0	false	15	true
142682	4200322265625	5242624609375	5	true	6	true	6	true
142681	4141198046875	5283547265625	20	true	0	false	0	false
142680	44364703125	5204417578125	13	true	13	true	3	true
142679	4384016796875	5170396875	14	true	1	true	1	true
142678	4071316015625	5179480078125	4	true	0	false	6	true
142677	4124738671875	517323828125	13	true	0	false	0	false
142675	4112548828125	50985125	10	true	1	true	11	true
142671	406499921875	528289765625	9	true	0	false	16	true
142665	17312638671875	667479453125	13	true	1	true	2	true
142664	3174671484375	772080546875	7	true	0	false	3	true
142660	16075380859375	6138909375	7	true	2	true	5	true
142659	15714712890625	623463515625	8	true	0	false	5	true
142657	1596924609375	60674921875	2	true	1	true	12	true
142656	15055734375	6312790625	7	true	4	true	3	true
142653	152463232421875	640831328125	9	true	1	true	7	true
142652	17212224609375	641265859375	23	true	1	true	0	false
142651	17126892578125	6347817578125	5	true	2	true	26	true
142648	14165021484375	6274644921875	9	true	0	false	9	true
142645	17996857421875	63782	14	true	0	false	3	true
142639	39702953125	5666203515625	9	true	1	true	4	true
142638	143958447265625	670158359375	6	true	1	true	22	true
142637	1453868359375	660851796875	8	true	10	true	1	true
142630	126369892578125	721878828125	9	true	0	false	12	true
142629	122867119140625	722240703125	10	true	6	true	2	true
142628	135052294921875	717614375	12	true	0	false	2	true
142627	12835291015625	711597265625	7	true	3	true	7	true
142626	12594236328125	663495234375	11	true	1	true	9	true
142625	13510515625	658857265625	15	true	1	true	3	true
142624	116976298828125	6533606640625	10	true	0	false	10	true
142622	19577791015625	736151171875	17	true	1	true	0	false
142621	19598611328125	73715765625	20	true	1	true	0	false
142618	1149311328125	699050625	4	true	7	true	5	true
142617	124623173828125	6970021875	8	true	0	false	7	true
142614	142614296875	70370984375	13	true	1	true	3	true
142613	13231634765625	705092578125	10	true	4	true	1	true
142612	19929599609375	742252421875	10	true	0	false	11	true
142608	151850732421875	6995703125	8	true	4	true	19	true
142606	11910607421875	72938140625	10	true	4	true	0	false
142605	128631826171875	740099140625	4	true	1	true	9	true
142604	114138330078125	715674140625	16	true	1	true	6	true
142603	1044142578125	71625828125	6	true	2	true	7	true
142600	14999662109375	681428671875	3	true	0	false	11	true
142599	146015205078125	68424140625	5	true	0	false	15	true
142598	1231730859375	68019421875	33	true	0	false	0	false
142597	1131334765625	6784771875	12	true	2	true	0	false
142596	2028176171875	723303046875	10	true	2	true	6	true
142595	19045330078125	725869140625	15	true	2	true	8	true
142593	2060991015625	71511578125	7	true	7	true	1	true
142592	11224984375	66733265625	5	true	0	false	8	true
142591	111229951171875	660033671875	8	true	1	true	10	true
142589	11416314453125	6422058984375	7	true	1	true	8	true
142588	10051591796875	6495552734375	5	true	0	false	9	true
142586	14134908203125	74271421875	5	true	1	true	26	true
142585	14397619140625	7436678125	4	true	1	true	26	true
142582	107065791015625	728747890625	19	true	15	true	5	true
142581	10922625	727619375	20	true	12	true	6	true
142580	15144.75	74263296875	6	true	2	true	26	true
142579	1486320703125	745423828125	10	true	1	true	6	true
142573	1028255078125	6386869140625	9	true	2	true	14	true
142566	14214748046875	693195625	11	true	0	false	11	true
142564	19204900390625	765023046875	15	true	2	true	12	true
142563	19846849609375	770561640625	18	true	1	true	15	true
142557	1900415625	75585234375	52	true	0	false	6	true
142556	18448740234375	702110703125	8	true	3	true	9	true
142555	1869077734375	70640125	7	true	1	true	8	true
142553	17701107421875	74532171875	6	true	0	false	7	true
142549	19022814453125	7087003125	8	true	1	true	12	true
142547	18073498046875	73497890625	13	true	2	true	5	true
142546	16710427734375	74377265625	11	true	0	false	11	true
142545	160333876953125	738856328125	10	true	3	true	2	true
142543	1847291015625	71216890625	9	true	16	true	4	true
142542	26976873046875	76205578125	14	true	0	false	8	true
142541	27575591796875	7605440625	15	true	13	true	13	true
142538	1995598046875	690276015625	17	true	0	false	5	true
142537	20471423828125	683753125	8	true	19	true	3	true
142535	196630234375	69756.25	9	true	0	false	19	true
142534	18835505859375	693310546875	5	true	1	true	14	true
142533	18989994140625	688644453125	10	true	6	true	3	true
142531	148286337890625	733329140625	14	true	0	false	4	true
142528	15078189453125	715994453125	6	true	1	true	11	true
142527	143276376953125	712101328125	8	true	7	true	5	true
142522	1931797265625	679602109375	12	true	1	true	6	true
142520	2737136328125	77068421875	11	true	2	true	4	true
142513	213358125	68841140625	21	true	3	true	3	true
142512	280422421875	5755227734375	6	true	0	false	18	true
142510	18431927734375	677823828125	14	true	2	true	2	true
142506	29512140625	75546078125	10	true	3	true	2	true
142505	28787841796875	763818125	4	true	3	true	0	false
142502	2727832421875	732208515625	11	true	0	false	10	true
142501	26786166015625	729455625	7	true	0	false	8	true
142497	26727380859375	7413796875	7	true	1	true	10	true
142495	2718992578125	74975359375	21	true	2	true	8	true
142490	1328955859375	62918015625	13	true	1	true	8	true
142489	13166626953125	623658359375	16	true	1	true	3	true
142487	27908111328125	74244203125	11	true	2	true	10	true
142485	12991501953125	6341219921875	6	true	0	false	6	true
142484	12296990234375	64431234375	17	true	0	false	0	false
142483	123461103515625	6387729296875	7	true	1	true	9	true
142479	17774048828125	72112.75	13	true	4	true	3	true
142478	163615771484375	7058771875	12	true	1	true	7	true
142477	162229443359375	71882140625	10	true	1	true	6	true
142470	443362734375	6034794140625	15	true	1	true	1	true
142469	4354957421875	60064859375	3	true	6	true	4	true
142463	17001529296875	726277578125	46	true	0	false	10	true
142461	95587734375	6364646875	12	true	2	true	6	true
142460	363675078125	746404609375	11	true	0	false	2	true
142459	3709827734375	75339984375	7	true	0	false	7	true
142456	409191484375	55496640625	9	true	1	true	18	true
142455	402743203125	55592078125	21	true	0	false	7	true
142453	411323671875	5642569140625	27	true	15	true	18	true
142452	391436171875	5467819921875	13	true	3	true	11	true
142451	3955933203125	543719921875	12	true	0	false	18	true
142449	4182588671875	55185578125	6	true	7	true	5	true
142448	407114609375	5424037890625	9	true	1	true	8	true
142446	3847549609375	5247306640625	14	true	8	true	3	true
142445	379808359375	5200767578125	4	true	0	false	25	true
142444	37517046875	555605234375	12	true	0	false	11	true
142443	3819734375	554828046875	22	true	0	false	17	true
142442	434245390625	5493334375	5	true	0	false	51	true
142441	4284412109375	54554515625	7	true	0	false	8	true
142439	4178353125	5754041015625	12	true	0	false	10	true
142437	3926460546875	5273111328125	8	true	1	true	0	false
142435	4449551953125	5473483203125	14	true	0	false	12	true
142429	425803359375	536611328125	10	true	0	false	1	true
142427	3768576953125	5102483984375	7	true	1	true	7	true
142420	3403358203125	5327299609375	9	true	14	true	3	true
142419	339273046875	53381421875	9	true	11	true	6	true
142418	3356276171875	534641171875	5	true	0	false	22	true
142417	3333701953125	53588421875	10	true	0	false	15	true
142413	33980015625	538090390625	7	true	0	false	21	true
142411	3406128515625	52378578125	8	true	0	false	10	true
142409	3472795703125	5400380859375	11	true	2	true	27	true
142407	3504535546875	553925859375	14	true	5	true	2	true
142405	32985609375	541557265625	3	true	10	true	3	true
142403	334631796875	5129214453125	6	true	0	false	15	true
142402	4824981640625	640192734375	5	true	4	true	14	true
142401	4792023046875	6380530078125	5	true	7	true	0	false
142399	48781984375	64166	7	true	0	false	15	true
142398	3602115625	543565859375	10	true	0	false	3	true
142396	4800459375	623030859375	4	true	1	true	17	true
142395	4866928515625	623483125	6	true	5	true	5	true
142393	488123046875	6300246484375	12	true	0	false	7	true
142391	36554140625	536788046875	14	true	1	true	0	false
142387	3540301953125	5611028125	5	true	1	true	6	true
142386	3462821875	490493125	2	true	0	false	8	true
142385	3434594140625	49297328125	18	true	1	true	11	true
142383	334919296875	4968091015625	5	true	10	true	18	true
142381	32585953125	50712578125	5	true	11	true	17	true
142379	3479748046875	519333203125	5	true	0	false	13	true
142375	3391768359375	50879984375	7	true	1	true	3	true
142374	84346767578125	60400296875	8	true	0	false	10	true
142373	89694853515625	61225171875	7	true	0	false	7	true
142371	91424345703125	5994298828125	7	true	0	false	10	true
142369	3371815234375	4873064453125	7	true	30	true	6	true
142367	4012419921875	5816090625	9	true	1	true	9	true
142365	3522728515625	4874271484375	7	true	0	false	4	true
142363	3621237109375	55575.25	7	true	7	true	6	true
142361	32690017578125	48361234375	12	true	0	false	4	true
142359	723687939453125	6067633984375	8	true	0	false	12	true
142354	877026953125	628078125	4	true	4	true	13	true
142353	9318384765625	6249890234375	4	true	2	true	10	true
142351	96054404296875	627212890625	5	true	0	false	8	true
142349	1024671875	6186129296875	33	true	0	false	2	true
142344	43549171875	6529316796875	9	true	0	false	13	true
142342	81809697265625	5779433203125	6	true	9	true	4	true
142341	83802197265625	581995078125	4	true	1	true	12	true
142339	8371501953125	58859328125	8	true	0	false	8	true
142336	2349434765625	789108125	11	true	1	true	2	true
142335	2370508203125	7808659375	5	true	0	false	12	true
142334	2506580078125	5767228515625	6	true	15	true	8	true
142333	247919375	57687890625	5	true	9	true	9	true
142331	24760234375	5827806640625	11	true	1	true	8	true
142327	25108931640625	583982890625	5	true	1	true	14	true
142326	2718008984375	5902386328125	4	true	0	false	23	true
142325	26590099609375	5914878515625	9	true	2	true	11	true
142323	27667267578125	58680359375	4	true	1	true	6	true
142322	2358461328125	5784965625	18	true	0	false	3	true
142321	2307611328125	5805583984375	8	true	4	true	1	true
142319	2704971875	580766484375	14	true	0	false	16	true
142318	245105859375	597075859375	12	true	2	true	9	true
142317	25698857421875	5874918359375	10	true	0	false	2	true
142315	27252826171875	6005923046875	10	true	1	true	11	true
142311	22237123046875	5803873046875	18	true	0	false	1	true
142309	25949859375	56700953125	7	true	0	false	7	true
142306	2401278125	5720146484375	5	true	0	false	13	true
142301	453569609375	4736438671875	8	true	1	true	12	true
142299	26178056640625	6067366015625	12	true	1	true	7	true
142292	20522099609375	780949140625	7	true	0	false	9	true
142291	20324576171875	78506109375	5	true	0	false	7	true
142289	2115747265625	78366796875	5	true	0	false	9	true
142288	186737265625	78208875	4	true	0	false	18	true
142287	19435505859375	7834246875	9	true	0	false	12	true
142285	18686056640625	787245078125	3	true	8	true	1	true
142282	2965847265625	778523125	6	true	0	false	5	true
142279	17814208984375	78583859375	4	true	3	true	10	true
142277	1739707421875	7791065625	5	true	0	false	11	true
142276	1698907421875	769447578125	25	true	1	true	1	true
142275	16187134765625	7693296875	9	true	1	true	16	true
142274	17184564453125	762673046875	7	true	2	true	3	true
142269	720155908203125	6192459765625	8	true	0	false	7	true
142268	1229815625	6048203515625	9	true	1	true	15	true
142267	125152177734375	6098878125	9	true	0	false	49	true
142266	137270048828125	587391171875	6	true	0	false	10	true
142265	14120052734375	5860751171875	8	true	1	true	19	true
142264	12724751953125	59087671875	8	true	3	true	15	true
142263	131542001953125	5887413671875	7	true	0	false	18	true
142262	1297515234375	601520546875	8	true	0	false	9	true
142259	13333390625	60823796875	11	true	0	false	7	true
142255	136788291015625	580751796875	7	true	2	true	17	true
142249	109677646484375	599931328125	10	true	0	false	11	true
142248	117682685546875	592209765625	11	true	1	true	3	true
142246	128063671875	5626196484375	14	true	4	true	2	true
142245	13176619140625	5611216796875	6	true	0	false	9	true
142244	90610283203125	56798140625	8	true	1	true	17	true
142243	92374326171875	5637965234375	4	true	0	false	11	true
142241	9242328125	5738828125	9	true	2	true	11	true
142240	1234205078125	57205	9	true	0	false	6	true
142237	109802333984375	561751796875	4	true	7	true	0	false
142234	988706640625	5592519140625	4	true	0	false	7	true
142230	17227005859375	5726101171875	8	true	0	false	8	true
142229	16912833984375	5781265625	16	true	0	false	9	true
142228	15841296875	583088828125	9	true	0	false	11	true
142227	154893154296875	5692020703125	7	true	0	false	6	true
142225	174938671875	5668588671875	10	true	1	true	9	true
142222	18145587890625	5608659765625	5	true	0	false	14	true
142221	18179986328125	5681733984375	13	true	0	false	5	true
142216	1964922265625	5437248046875	10	true	8	true	7	true
142215	19078662109375	5508683984375	4	true	2	true	13	true
142213	137258447265625	68324484375	7	true	0	false	7	true
142211	1871955078125	53945375	3	true	0	false	12	true
142209	198878515625	55510359375	7	true	0	false	10	true
142208	179883515625	5531721875	5	true	0	false	7	true
142207	1731605859375	555527890625	6	true	0	false	5	true
142206	210161875	5233051171875	3	true	1	true	13	true
142205	2054264453125	5235997265625	6	true	0	false	12	true
142203	16642478515625	5873507421875	10	true	0	false	5	true
142200	19306892578125	5290914453125	2	true	1	true	8	true
142199	18973296875	5258204296875	26	true	0	false	0	false
142196	17944341796875	5789325390625	6	true	1	true	0	false
142195	177581171875	586491953125	20	true	0	false	10	true
142190	2187734765625	53551296875	6	true	0	false	3	true
142187	2070494921875	5419419140625	3	true	0	false	7	true
142183	21550505859375	54514.5	6	true	1	true	10	true
142177	25438267578125	724881015625	11	true	0	false	14	true
142176	3324334765625	793243203125	17	true	2	true	0	false
142173	295618828125	792219375	6	true	0	false	45	true
142171	146973076171875	6036979296875	4	true	18	true	7	true
142170	2395384765625	5543162109375	18	true	0	false	3	true
142169	2423153515625	5643014453125	16	true	1	true	10	true
142168	2523079296875	5547003125	3	true	0	false	9	true
142166	2377140234375	53842484375	8	true	0	false	20	true
142165	2378124609375	5405541796875	6	true	0	false	17	true
142164	335002109375	475210078125	14	true	0	false	7	true
142162	23463623046875	529386015625	10	true	0	false	13	true
142160	2462358984375	5373805859375	5	true	1	true	28	true
142159	2522016796875	5404435546875	10	true	1	true	4	true
142157	24164841796875	529591484375	11	true	0	false	13	true
142154	2323151171875	560620703125	7	true	12	true	7	true
142153	22600689453125	554207265625	16	true	1	true	1	true
142152	26522802734375	550722890625	6	true	1	true	9	true
142145	22743576171875	5687414453125	10	true	0	false	9	true
142144	106385419921875	5841099609375	12	true	2	true	3	true
142143	997475390625	5938490625	9	true	5	true	7	true
142139	20891416015625	553336875	9	true	1	true	14	true
142135	22271041015625	52329015625	6	true	3	true	14	true
142134	1985721875	5924233203125	8	true	0	false	28	true
142133	192375703125	5902407421875	7	true	1	true	1	true
142131	19874744140625	599097109375	15	true	1	true	6	true
142129	19527072265625	6052753515625	17	true	0	false	8	true
142128	21438216796875	5885778515625	10	true	1	true	2	true
142127	21736578125	59568875	14	true	1	true	9	true
142123	19091623046875	59782390625	8	true	0	false	5	true
142122	20832513671875	60372921875	8	true	0	false	21	true
142117	3961513671875	52020296875	8	true	8	true	3	true
142116	20266814453125	56886921875	6	true	1	true	11	true
142115	20580939453125	5710230078125	16	true	0	false	7	true
142113	21060072265625	57575640625	11	true	0	false	11	true
142109	17449962890625	602753125	6	true	0	false	7	true
142107	17908435546875	6115821875	5	true	0	false	4	true
142103	14328087890625	5501929296875	5	true	0	false	8	true
142102	3457164453125	77214046875	32	true	2	true	3	true
142101	347888203125	768028046875	5	true	2	true	13	true
142100	32181244140625	783309609375	11	true	0	false	1	true
142099	3174373828125	7865953125	16	true	0	false	0	false
142097	3524521484375	782034453125	4	true	1	true	11	true
142092	22034404296875	611355546875	10	true	1	true	3	true
142090	315750859375	4654466015625	5	true	0	false	8	true
142089	31606009765625	4755409765625	9	true	1	true	5	true
142086	4863000390625	661258828125	6	true	1	true	5	true
142085	4857648828125	677418125	4	true	1	true	17	true
142082	1837641796875	6216486328125	19	true	0	false	1	true
142080	32453912109375	4972779296875	7	true	0	false	10	true
142078	3118972265625	4873403515625	5	true	10	true	10	true
142077	31429408203125	4887276171875	5	true	15	true	10	true
142075	3048246484375	48320640625	6	true	3	true	12	true
142074	306283984375	4507184375	10	true	2	true	14	true
142073	3033606640625	45052234375	5	true	1	true	13	true
142072	3070860546875	4624948046875	14	true	0	false	8	true
142071	3021698828125	4607993359375	5	true	0	false	9	true
142069	29934990234375	456175546875	3	true	16	true	1	true
142066	29150314453125	4451555078125	5	true	4	true	1	true
142065	29934650390625	4415924609375	6	true	0	false	11	true
142061	30920978515625	4391483203125	13	true	1	true	1	true
142057	3180469921875	4354916015625	7	true	0	false	5	true
142056	3086660546875	41659234375	8	true	0	false	13	true
142055	31765193359375	415779765625	7	true	1	true	9	true
142053	3226964453125	4268106640625	2	true	0	false	8	true
142048	93849560546875	726328984375	13	true	2	true	3	true
142046	112803818359375	5756611328125	7	true	0	false	7	true
142044	19082830078125	5605672265625	6	true	0	false	13	true
142040	30090375	5061879296875	2	true	0	false	16	true
142039	30778576171875	5013455078125	7	true	0	false	11	true
142036	302168203125	7662571875	7	true	30	true	2	true
142035	30303078125	766254375	6	true	31	true	2	true
142031	123485673828125	5409869140625	12	true	0	false	20	true
142029	75966279296875	5695865625	6	true	8	true	1	true
142027	440219296875	5615573828125	10	true	13	true	1	true
142024	262376171875	5050540234375	7	true	0	false	23	true
142023	2657683984375	509717421875	5	true	0	false	23	true
142021	2641387890625	51681890625	5	true	0	false	13	true
142020	27909990234375	5107313671875	13	true	1	true	6	true
142015	98722373046875	694765703125	10	true	2	true	4	true
142014	251522578125	4887812109375	8	true	0	false	20	true
142013	25690970703125	496638984375	5	true	2	true	9	true
142012	26654958984375	4953469921875	6	true	0	false	17	true
142009	2647783203125	4829277734375	7	true	0	false	15	true
142006	63779755859375	6741934375	2	true	0	false	22	true
142005	613080615234375	676762890625	5	true	0	false	23	true
142003	29468701171875	5042941796875	6	true	1	true	15	true
142002	27004388671875	5288409375	9	true	0	false	9	true
142001	26471171875	52945171875	6	true	0	false	14	true
142000	24657224609375	5132810546875	10	true	1	true	1	true
141999	25012201171875	5098189453125	2	true	4	true	16	true
141996	81407998046875	666947734375	7	true	1	true	7	true
141995	8616228515625	658647890625	8	true	0	false	12	true
141993	25291908203125	514776640625	8	true	0	false	14	true
141992	94986943359375	672160234375	13	true	1	true	6	true
141989	250570234375	5229632421875	32	true	1	true	13	true
141985	739740234375	67150921875	21	true	0	false	3	true
141978	2216978125	7766259375	7	true	0	false	10	true
141976	1298636328125	53180375	11	true	8	true	8	true
141975	1367228515625	5391595703125	4	true	0	false	9	true
141970	648097021484375	6407481640625	6	true	1	true	6	true
141969	602773388671875	647567890625	10	true	0	false	0	false
141967	667972412109375	6320361328125	10	true	3	true	22	true
141965	762456787109375	6332250390625	4	true	0	false	8	true
141963	458488232421875	64252890625	5	true	2	true	6	true
141961	518109130859375	6356985546875	5	true	0	false	14	true
141960	3891651953125	72961328125	9	true	0	false	2	true
141959	4065962890625	732338359375	11	true	2	true	9	true
141956	3808998828125	7171803125	9	true	3	true	3	true
141954	3855435546875	741616796875	16	true	0	false	3	true
141953	38517671875	74460859375	4	true	0	false	10	true
141947	336735859375	55044234375	9	true	1	true	3	true
141946	3712848046875	5181667578125	7	true	4	true	10	true
141945	368581328125	5183655859375	5	true	4	true	14	true
141943	3682113671875	5238372265625	2	true	0	false	13	true
141941	36006265625	5246817578125	11	true	0	false	8	true
141937	16758705078125	685478203125	9	true	1	true	2	true
141935	463675634765625	629189296875	7	true	1	true	5	true
141934	529756298828125	598999609375	3	true	0	false	9	true
141933	521747119140625	6076240234375	4	true	0	false	14	true
141930	2799405859375	5553201953125	7	true	2	true	3	true
141927	369950859375	5689367578125	5	true	10	true	1	true
141925	4972162890625	6340398046875	0	false	12	true	0	false
141924	40870609375	502315390625	6	true	0	false	7	true
141923	417737109375	4971826953125	8	true	2	true	9	true
141922	3888866796875	5014969921875	10	true	0	false	1	true
141921	3909657421875	5110087890625	10	true	7	true	1	true
141919	39923453125	5011663671875	7	true	0	false	8	true
141917	4092348828125	4901115625	4	true	4	true	15	true
141916	4259245703125	4899627734375	5	true	0	false	4	true
141915	4352107421875	4964686328125	9	true	1	true	11	true
141912	43288015625	46389203125	4	true	39	true	2	true
141911	42286828125	473536171875	5	true	1	true	10	true
141909	42545796875	4490534375	22	true	0	false	1	true
141903	433584609375	477101875	14	true	2	true	2	true
141902	42296625	5039921875	9	true	0	false	5	true
141899	40197546875	476398671875	5	true	0	false	18	true
141895	19798689453125	5758395703125	5	true	0	false	8	true
141894	201690859375	759860546875	8	true	9	true	0	false
141893	2090201953125	76368484375	7	true	0	false	6	true
141889	763808154296875	65221125	10	true	2	true	3	true
141888	26058771484375	450123359375	13	true	9	true	18	true
141887	261935390625	4484077734375	10	true	9	true	16	true
141886	28165671875	4596457421875	2	true	0	false	35	true
141885	2798819921875	4637535546875	8	true	0	false	17	true
141884	2802387890625	451261328125	12	true	0	false	11	true
141882	2569442578125	4585862109375	5	true	0	false	10	true
141881	2509303125	460185546875	5	true	0	false	3	true
141880	27517451171875	442715625	4	true	6	true	8	true
141879	28177376953125	4323819921875	8	true	0	false	9	true
141873	27157310546875	45518671875	7	true	1	true	9	true
141871	24497033203125	4586459765625	5	true	1	true	20	true
141870	237876015625	4495187890625	5	true	1	true	18	true
141869	22977921875	4520928125	4	true	5	true	2	true
141868	23612646484375	4582851171875	3	true	0	false	10	true
141867	23528376953125	463450625	6	true	0	false	12	true
141863	27620056640625	430090625	5	true	0	false	2	true
141862	22066548828125	450087734375	13	true	0	false	8	true
141854	24762931640625	50279671875	4	true	0	false	14	true
141852	17348400390625	510535078125	3	true	0	false	12	true
141851	1790019921875	506781640625	10	true	0	false	10	true
141849	3579590625	5147498046875	4	true	0	false	21	true
141848	1796979296875	4960136328125	4	true	1	true	9	true
141844	27250736328125	4195603515625	20	true	0	false	2	true
141842	156684169921875	758451484375	7	true	1	true	10	true
141840	44247671875	4322408203125	11	true	0	false	21	true
141839	4416695703125	4336465625	11	true	0	false	22	true
141838	4492439453125	4347616796875	5	true	46	true	19	true
141837	4555234765625	4348341796875	9	true	0	false	7	true
141833	4370346484375	4384959765625	6	true	0	false	33	true
141832	460809453125	441747890625	4	true	0	false	28	true
141828	4468910546875	4210693359375	3	true	0	false	15	true
141827	4507316015625	4272581640625	9	true	2	true	10	true
141826	457046171875	4205522265625	6	true	8	true	14	true
141822	108038349609375	77118671875	7	true	1	true	8	true
141821	107631591796875	766273359375	14	true	0	false	0	false
141820	11754953125	7651296875	9	true	5	true	3	true
141817	45897828125	4536062109375	11	true	0	false	1	true
141814	10256232421875	780219140625	5	true	2	true	15	true
141812	111114091796875	781466953125	10	true	1	true	4	true
141807	10465572265625	7534728125	5	true	0	false	1	true
141805	109055029296875	795140390625	0	false	10	true	0	false
141802	3847371875	4709438671875	8	true	0	false	9	true
141801	388152421875	4709271484375	24	true	0	false	1	true
141800	39318421875	4830059765625	7	true	0	false	22	true
141796	5319859375	664097265625	11	true	0	false	4	true
141795	617994677734375	66027015625	5	true	0	false	10	true
141793	73037353515625	660687109375	11	true	0	false	11	true
141790	42069234375	722515859375	7	true	0	false	7	true
141789	4244092578125	73203421875	5	true	0	false	10	true
141785	14319021484375	524250078125	3	true	1	true	15	true
141783	122952080078125	753956015625	7	true	2	true	4	true
141782	161016796875	6282726171875	6	true	2	true	10	true
141781	1.12163e+16	628376484375	9	true	6	true	2	true
141779	24919126953125	439475234375	3	true	1	true	12	true
141777	2691738037109370	635689140625	5	true	1	true	7	true
141776	2344642578125	6169109375	9	true	5	true	2	true
141773	370098486328125	63533546875	7	true	0	false	5	true
141771	3274525146484370	6236687109375	7	true	1	true	13	true
141767	31694697265625	512547890625	14	true	0	false	12	true
141765	35971375	768265625	9	true	1	true	6	true
141763	431482109375	701551171875	9	true	1	true	3	true
141762	439438515625	3798185546875	26	true	1	true	0	false
141761	4393730859375	3774951171875	26	true	0	false	0	false
141760	4103389453125	394119765625	6	true	0	false	13	true
141759	4131182421875	3870716796875	5	true	0	false	10	true
141757	4171014453125	3799621875	4	true	0	false	12	true
141755	4439915234375	3773431640625	7	true	5	true	0	false
141754	410475546875	4076708984375	15	true	0	false	4	true
141753	4052016015625	4005530859375	4	true	5	true	2	true
141750	405606015625	4354355859375	13	true	0	false	5	true
141749	3976458984375	440012578125	10	true	1	true	7	true
141745	4346585546875	3852660546875	10	true	0	false	9	true
141744	4356665234375	418915234375	8	true	0	false	22	true
141743	43075375	421208671875	3	true	5	true	3	true
141742	42602203125	3791116796875	5	true	7	true	2	true
141740	404556484375	4618402734375	6	true	0	false	9	true
141739	4127296875	46604796875	10	true	0	false	10	true
141738	3960948828125	4574980078125	5	true	0	false	12	true
141735	3982855078125	4012492578125	3	true	2	true	6	true
141732	421360703125	427460859375	5	true	0	false	1	true
141730	410110859375	4539715234375	12	true	0	false	15	true
141728	4131493359375	369353125	3	true	10	true	4	true
141727	4125653125	3723357421875	2	true	3	true	11	true
141722	40772046875	374024921875	4	true	4	true	11	true
141718	39269515625	3860844921875	3	true	1	true	12	true
141717	395675234375	392586328125	23	true	0	false	7	true
141716	4066741015625	422320390625	12	true	0	false	11	true
141715	39878671875	4266038671875	4	true	0	false	12	true
141711	41316765625	4168667578125	16	true	0	false	0	false
141705	41597140625	440812890625	4	true	0	false	10	true
141702	3718738671875	40440015625	3	true	0	false	18	true
141701	370746328125	39444.25	9	true	1	true	10	true
141700	3808654296875	3995905078125	10	true	0	false	6	true
141699	3820623046875	3965620703125	4	true	10	true	1	true
141697	3775184375	39188375	6	true	2	true	47	true
141693	3829423046875	406039375	6	true	0	false	16	true
141691	3903767578125	415443125	9	true	0	false	9	true
141690	375993671875	4886134765625	5	true	11	true	12	true
141689	373865078125	48770546875	5	true	13	true	17	true
141688	1.84023e+16	67626671875	3	true	11	true	13	true
141687	1.20123e+16	673338984375	9	true	12	true	3	true
141686	3672938671875	3803454296875	3	true	1	true	5	true
141685	3749153125	3703263671875	4	true	1	true	2	true
141683	2476279296875	678363671875	5	true	0	false	17	true
141682	2120472900390620	689124296875	2	true	5	true	0	false
141680	2928240478515620	662562578125	13	true	1	true	0	false
141679	2.02014e+16	656962734375	8	true	18	true	9	true
141677	3006246826171870	673068515625	6	true	0	false	11	true
141675	3778708984375	483272578125	3	true	0	false	10	true
141670	42472314453125	686065078125	15	true	2	true	27	true
141669	3469276611328120	6805815625	4	true	5	true	2	true
141667	370817890625	5012586328125	10	true	0	false	5	true
141665	3884934375	4246222265625	8	true	0	false	14	true
141664	3851390234375	3587839453125	5	true	0	false	15	true
141663	3928885546875	356171484375	6	true	1	true	11	true
141657	4047741015625	3589186328125	3	true	1	true	25	true
141655	3762109765625	4619351953125	7	true	0	false	8	true
141652	454908203125	40770453125	9	true	0	false	20	true
141651	4631696875	41042140625	29	true	1	true	9	true
141650	486090234375	4222596875	6	true	1	true	10	true
141645	3714059375	477569921875	5	true	6	true	10	true
141641	3987179296875	367793203125	6	true	1	true	15	true
141640	714056396484375	68692390625	5	true	0	false	1	true
141639	716877880859375	700956875	7	true	1	true	13	true
141637	3600049609375	499675234375	6	true	0	false	10	true
141634	2087297607421870	72039296875	6	true	0	false	13	true
141633	1442582275390620	71654046875	8	true	3	true	13	true
141632	86267470703125	711291328125	7	true	0	false	5	true
141631	87198017578125	700645078125	4	true	7	true	0	false
141630	484199453125	4485307421875	6	true	0	false	18	true
141629	4872274609375	4553532421875	14	true	0	false	2	true
141625	4.84387e+16	713824921875	3	true	1	true	9	true
141624	51019833984375	6998765625	4	true	0	false	9	true
141623	5125443359375	704280078125	7	true	2	true	7	true
141621	281760009765625	71984109375	5	true	1	true	6	true
141618	48741078125	43761578125	9	true	0	false	6	true
141613	58407470703125	691668984375	4	true	4	true	13	true
141610	43332294921875	708158828125	7	true	2	true	7	true
141607	3495528564453120	713313828125	8	true	2	true	6	true
141597	64165947265625	71035	6	true	1	true	11	true
141595	841091015625	726981171875	9	true	0	false	5	true
141594	17452048828125	529149453125	3	true	43	true	6	true
141593	17185107421875	5368134375	9	true	0	false	9	true
141591	17185345703125	5241216796875	18	true	0	false	3	true
141588	153383193359375	54271890625	6	true	0	false	11	true
141587	161930341796875	5474212109375	11	true	0	false	5	true
141582	4541786328125	704533046875	6	true	62	true	4	true
141581	4502202734375	708771796875	5	true	0	false	13	true
141579	443915390625	69857453125	8	true	0	false	9	true
141577	4794134765625	69891390625	11	true	0	false	13	true
141572	4465719921875	3446735546875	7	true	0	false	13	true
141571	4454175390625	3513805859375	6	true	0	false	6	true
141569	437249375	3571170703125	8	true	4	true	0	false
141568	431243203125	3671960546875	5	true	0	false	19	true
141564	1403523828125	64086015625	7	true	0	false	9	true
141561	161085458984375	796337890625	7	true	0	false	0	false
141560	300001953125	53936265625	12	true	0	false	14	true
141559	3075282421875	540661953125	10	true	2	true	10	true
141557	30480208984375	5326584375	3	true	7	true	8	true
141556	7272255859375	5474723046875	7	true	1	true	6	true
141555	779111474609375	5490149609375	10	true	0	false	7	true
141553	3069383984375	5261875390625	23	true	1	true	3	true
141552	649323828125	5490219921875	5	true	0	false	21	true
141551	73401064453125	5558208203125	10	true	1	true	13	true
141549	31414896484375	546983359375	11	true	1	true	2	true
141545	29982681640625	52452.75	10	true	0	false	8	true
141544	28378787109375	5253451171875	6	true	0	false	6	true
141543	29302810546875	518454375	3	true	0	false	19	true
141542	54189130859375	5672843359375	13	true	0	false	6	true
141541	448836767578125	568533125	5	true	5	true	8	true
141538	6372013671875	563004296875	13	true	0	false	1	true
141536	55674892578125	5501323046875	5	true	0	false	9	true
141532	3182685302734370	5679912109375	5	true	3	true	13	true
141530	27990314453125	5363526953125	10	true	3	true	9	true
141529	2778866796875	542290703125	7	true	0	false	11	true
141528	4217220703125	5860163671875	3	true	0	false	14	true
141527	587855322265625	5897021484375	3	true	0	false	10	true
141521	314554140625	523442265625	6	true	1	true	8	true
141515	70950458984375	588210078125	11	true	1	true	0	false
141513	6708560546875	578807578125	9	true	1	true	1	true
141511	116528515625	621386015625	9	true	2	true	5	true
141510	203715869140625	5710105859375	3	true	0	false	5	true
141505	438088515625	72308578125	5	true	2	true	5	true
141504	132729169921875	781741171875	6	true	0	false	13	true
141503	137883271484375	776145703125	13	true	0	false	0	false
141502	14768494140625	777599296875	11	true	4	true	20	true
141500	119827626953125	7919571875	23	true	1	true	1	true
141499	118560546875	7858784375	11	true	1	true	0	false
141498	14659767578125	795634921875	3	true	6	true	0	false
141497	14170705078125	795713203125	12	true	4	true	0	false
141489	46544765625	4279935546875	5	true	0	false	8	true
141487	468646875	71981703125	3	true	3	true	5	true
141486	3829433203125	449868125	8	true	2	true	12	true
141485	386837578125	4451635546875	7	true	0	false	19	true
141484	36908171875	4452062109375	4	true	1	true	6	true
141483	3738872265625	4397023046875	2	true	0	false	15	true
141482	356707265625	4690217578125	8	true	7	true	2	true
141481	351884296875	47222859375	9	true	9	true	5	true
141479	3684537890625	45458546875	2	true	0	false	10	true
141475	3618202734375	460504765625	4	true	6	true	0	false
141470	936317138671875	664481640625	5	true	0	false	10	true
141469	5950240478515620	6546459765625	10	true	0	false	7	true
141465	3702424609375	42796828125	5	true	0	false	12	true
141464	325661015625	451905625	9	true	0	false	8	true
141463	3339188671875	4490337109375	6	true	13	true	8	true
141462	3398066796875	4372544921875	9	true	0	false	8	true
141461	34500765625	43979046875	5	true	0	false	11	true
141459	3506797265625	437041640625	3	true	0	false	13	true
141457	3428850390625	4531012109375	7	true	0	false	11	true
141455	3394009765625	4647518359375	4	true	0	false	8	true
141449	2678534765625	56723125	12	true	0	false	12	true
141448	4067939453125	3394428125	5	true	0	false	13	true
141447	40838921875	3446330078125	3	true	0	false	5	true
141446	3881162109375	339275859375	3	true	8	true	4	true
141445	39250	340038125	2	true	0	false	12	true
141443	4503376171875	746999140625	1	true	0	false	12	true
141441	4034845703125	32668912109375	6	true	0	false	9	true
141438	3662636328125	3433005078125	4	true	0	false	13	true
141437	36178125	3426629296875	3	true	0	false	14	true
141435	3705249609375	3360999609375	9	true	4	true	18	true
141433	3769404296875	3420725390625	7	true	0	false	12	true
141429	3878937890625	350152578125	2	true	0	false	9	true
141424	3900515625	770982109375	6	true	1	true	7	true
141423	398541015625	746298125	2	true	0	false	11	true
141421	3996619921875	7814740625	2	true	0	false	6	true
141418	24631623046875	4758816015625	7	true	1	true	13	true
141417	2434113671875	4801682421875	14	true	1	true	2	true
141415	2527456640625	4717693359375	3	true	0	false	16	true
141413	24152072265625	468678046875	8	true	5	true	6	true
141407	5194422607421870	564352421875	5	true	1	true	23	true
141402	4782694921875	720453203125	6	true	22	true	21	true
141401	4829337109375	7066196875	4	true	0	false	10	true
141398	91432587890625	74378921875	6	true	1	true	5	true
141397	9896724609375	738304453125	15	true	0	false	10	true
141393	9534064453125	791665078125	3	true	2	true	9	true
141391	393037578125	789696171875	4	true	1	true	9	true
141389	1.308e+16	6428154296875	9	true	0	false	7	true
141387	4503044921875	3613015234375	5	true	1	true	7	true
141385	26027642578125	4363848046875	7	true	1	true	5	true
141384	356250234375	4470974609375	15	true	12	true	40	true
141383	3518771484375	455776640625	8	true	0	false	8	true
141380	781973046875	761126796875	2	true	1	true	6	true
141379	708806494140625	760774453125	7	true	1	true	6	true
141377	8623171875	76655625	9	true	1	true	12	true
141375	86700078125	778808984375	2	true	0	false	10	true
141371	3647208984375	41661515625	2	true	0	false	11	true
141370	26255875	7946284375	8	true	1	true	17	true
141369	2638296484375	792160234375	9	true	2	true	14	true
141368	4363144921875	3457416015625	3	true	0	false	7	true
141364	809596337890625	524701171875	7	true	8	true	1	true
141363	87665869140625	5263630078125	6	true	8	true	16	true
141362	8668685546875	5367069140625	1	true	7	true	9	true
141361	89710390625	540918203125	12	true	1	true	0	false
141357	9028361328125	5474092578125	12	true	0	false	1	true
141355	726826416015625	5114171875	4	true	1	true	14	true
141354	747605078125	5345169921875	2	true	0	false	27	true
141352	3845024658203120	471573515625	7	true	2	true	15	true
141351	346615576171875	4730533203125	3	true	1	true	11	true
141349	36463095703125	46636640625	3	true	0	false	12	true
141348	3206544921875	4491436328125	6	true	0	false	11	true
141347	29396767578125	450573125	13	true	0	false	3	true
141346	1.89469e+16	475887890625	5	true	2	true	9	true
141345	209842333984375	4844516796875	3	true	5	true	1	true
141343	2472831787109370	4606672265625	4	true	1	true	10	true
141338	45355556640625	4731406640625	5	true	0	false	15	true
141337	518293408203125	478990859375	28	true	0	false	1	true
141335	455592578125	4625551171875	5	true	5	true	4	true
141331	41475439453125	4831926171875	3	true	1	true	21	true
141329	1.05746e+16	461827265625	5	true	0	false	17	true
141327	556448486328125	5166565234375	0	false	0	false	12	true
141325	66648486328125	48967609375	5	true	0	false	3	true
141323	102346435546875	5451519921875	10	true	0	false	4	true
141316	22314890625	4913054296875	16	true	0	false	0	false
141315	20582638671875	497125625	4	true	0	false	1	true
141313	233733359375	498724453125	15	true	0	false	4	true
141309	4411095703125	3944377734375	9	true	1	true	27	true
141308	28365841796875	4901837109375	6	true	0	false	14	true
141307	29181154296875	4873347265625	2	true	5	true	6	true
141304	3499569140625	4001940625	12	true	0	false	6	true
141303	352640703125	3992262109375	12	true	0	false	9	true
141302	3718944140625	3585845703125	11	true	1	true	1	true
141301	3740304296875	350361328125	8	true	0	false	4	true
141299	3417184765625	4016792578125	5	true	1	true	13	true
141297	3322772265625	4010990234375	5	true	0	false	2	true
141295	3647158984375	3552858203125	2	true	0	false	10	true
141289	41727.25	35272890625	7	true	0	false	9	true
141287	3682031982421870	5934579296875	15	true	7	true	0	false
141285	4195394921875	34376140625	1	true	11	true	0	false
141284	6090271484375	7269165625	3	true	7	true	5	true
141283	74730849609375	74167.75	6	true	0	false	5	true
141282	720268359375	719285546875	5	true	8	true	14	true
141281	732893603515625	71937109375	5	true	10	true	14	true
141276	1.62506e+16	602638125	6	true	0	false	11	true
141275	87446484375	5906283984375	9	true	1	true	5	true
141273	5337047119140620	6171908984375	9	true	1	true	10	true
141272	140372548828125	493043515625	7	true	1	true	40	true
141271	1325890234375	4906353515625	10	true	1	true	8	true
141270	14768177734375	4979183203125	13	true	0	false	3	true
141267	1.76908e+16	5831645703125	10	true	2	true	8	true
141266	128594951171875	4762001953125	6	true	0	false	5	true
141265	12227857421875	47640046875	6	true	1	true	8	true
141262	141542470703125	50711953125	5	true	0	false	7	true
141260	10881765625	4809190625	8	true	0	false	16	true
141259	103096484375	472681328125	8	true	0	false	12	true
141253	1202678125	46413328125	4	true	1	true	11	true
141251	159951923828125	5042406640625	2	true	0	false	10	true
141250	12707666015625	4578896875	8	true	3	true	9	true
141249	12793052734375	452008046875	2	true	0	false	6	true
141248	133714580078125	4514260546875	4	true	0	false	4	true
141245	13360904296875	4587930859375	1	true	1	true	10	true
141244	16733345703125	501131328125	6	true	1	true	14	true
141239	129061328125	505971328125	11	true	0	false	2	true
141236	182365234375	75298125	4	true	1	true	13	true
141235	2921705078125	75574515625	5	true	2	true	18	true
141234	280206396484375	74568546875	4	true	6	true	0	false
141233	2364193115234370	74959890625	15	true	0	false	7	true
141229	331929833984375	75207609375	2	true	2	true	18	true
141227	1024067138671870	6973953125	5	true	3	true	6	true
141226	4070694921875	787993125	9	true	1	true	16	true
141223	3738980078125	3245892578125	2	true	6	true	3	true
141221	1.57506e+16	734534609375	9	true	1	true	0	false
141219	3751330859375	76721578125	7	true	0	false	7	true
141217	436836767578125	73964390625	10	true	1	true	0	false
141213	47558546875	6736896875	18	true	0	false	4	true
141211	2069595458984370	4449126171875	8	true	0	false	19	true
141210	406643046875	314558125	6	true	0	false	0	false
141209	41185203125	32461626953125	5	true	1	true	10	true
141208	42292125	3338587109375	5	true	2	true	11	true
141204	324994921875	72978046875	4	true	0	false	7	true
141202	1.33244e+16	5111294140625	4	true	6	true	11	true
141201	1.53772e+16	508745703125	5	true	12	true	6	true
141199	2.0408e+16	50495265625	1	true	1	true	7	true
141197	187106884765625	5209578515625	16	true	0	false	7	true
141196	2346355224609370	5001683203125	7	true	1	true	16	true
141195	29743427734375	4986203515625	1	true	1	true	9	true
141194	1.20715e+16	519658203125	4	true	5	true	0	false
141193	8035560913085930	5253837109375	2	true	10	true	2	true
141189	3874741455078120	500068671875	1	true	0	false	12	true
141185	5074958984375	4928855859375	7	true	5	true	0	false
141183	564289208984375	5021268359375	3	true	1	true	7	true
141181	283129296875	5142602734375	0	false	3	true	9	true
141178	16577501953125	472571953125	4	true	0	false	10	true
141177	163748837890625	4634230078125	5	true	0	false	9	true
141175	160115263671875	4561457421875	1	true	0	false	14	true
141174	17710130859375	4210571484375	6	true	0	false	13	true
141173	16933384765625	4235730078125	12	true	0	false	3	true
141172	17727908203125	4109524609375	5	true	0	false	7	true
141171	1695530859375	4133703515625	5	true	0	false	7	true
141169	18739015625	422764609375	5	true	0	false	11	true
141168	17225779296875	4462569921875	2	true	0	false	11	true
141167	1775218359375	4417140625	4	true	0	false	6	true
141166	17548318359375	4535014453125	19	true	0	false	3	true
141165	17742212890625	460117890625	10	true	0	false	10	true
141162	789892626953125	78495234375	13	true	5	true	0	false
141161	770636083984375	780596796875	11	true	1	true	0	false
141155	693083203125	776209296875	4	true	0	false	11	true
141154	15269201171875	462943125	17	true	1	true	0	false
141153	14903359375	4584063671875	11	true	0	false	2	true
141151	19017623046875	42849109375	6	true	0	false	11	true
141148	19311888671875	466769375	5	true	0	false	12	true
141147	18229904296875	4724096875	8	true	1	true	3	true
141145	7096333984375	79123078125	1	true	1	true	6	true
141143	16476521484375	485855078125	7	true	0	false	7	true
141142	154173671875	4244952734375	1	true	1	true	19	true
141141	158899423828125	428901015625	5	true	0	false	25	true
141138	19507615234375	45932484375	1	true	0	false	10	true
141137	19207984375	4611711328125	0	false	0	false	8	true
141131	40477640625	76939015625	5	true	5	true	0	false
141124	18715802734375	4848584375	6	true	1	true	5	true
141122	2916755078125	414520859375	5	true	1	true	17	true
141121	2930467578125	4186064453125	10	true	1	true	12	true
141119	2904466015625	42015046875	18	true	0	false	16	true
141117	2955153125	4107186328125	2	true	5	true	11	true
141116	29947876953125	404665390625	6	true	0	false	7	true
141114	2979071484375	42910296875	13	true	0	false	15	true
141113	3003271875	4290404296875	10	true	0	false	14	true
141106	6454124755859370	4875738671875	16	true	8	true	3	true
141104	82920537109375	46351359375	5	true	1	true	11	true
141103	679961181640625	460219453125	5	true	0	false	5	true
141101	9960814453125	513084921875	8	true	0	false	7	true
141097	42440296875	3973111328125	4	true	4	true	3	true
141096	21221140625	5102330859375	7	true	0	false	4	true
141094	3385510546875	413175546875	12	true	0	false	1	true
141091	5135921875	77206859375	3	true	1	true	16	true
141089	4746305078125	401924921875	23	true	0	false	16	true
141087	363986171875	78516921875	6	true	0	false	2	true
141086	11937294921875	5151361328125	2	true	1	true	7	true
141085	112286875	52652.5	11	true	0	false	3	true
141084	4481359765625	75762234375	3	true	0	false	10	true
141079	10783173828125	444898984375	2	true	0	false	9	true
141077	23060513671875	4760205078125	6	true	1	true	12	true
141076	4368515625	3331738671875	4	true	1	true	7	true
141075	4427532421875	3345001171875	12	true	0	false	43	true
141074	4640815234375	3386888671875	4	true	1	true	14	true
141073	467194453125	3399129296875	7	true	1	true	23	true
141072	4524436328125	3257471875	7	true	0	false	11	true
141071	45548109375	333760078125	15	true	0	false	0	false
141067	4468939453125	31851775390625	4	true	0	false	9	true
141064	85926923828125	480972578125	22	true	0	false	5	true
141063	80636875	478459453125	4	true	0	false	10	true
141061	774888330078125	4726465625	8	true	0	false	11	true
141060	468735703125	330434375	6	true	0	false	28	true
141059	474865390625	3226615234375	5	true	0	false	14	true
141054	4672381640625	31652126953125	7	true	14	true	21	true
141053	462505625	31199208984375	15	true	4	true	1	true
141052	47286453125	30857662109375	4	true	0	false	15	true
141050	4839898828125	31340375	6	true	0	false	6	true
141048	4913249609375	3382313671875	1	true	4	true	1	true
141047	490054375	330266484375	3	true	0	false	6	true
141041	4218221875	31638509765625	14	true	0	false	0	false
141039	483848203125	346358125	5	true	2	true	6	true
141035	4726843359375	35351734375	6	true	1	true	9	true
141032	107253916015625	5037067578125	4	true	0	false	9	true
141031	117630185546875	5024446484375	8	true	0	false	11	true
141028	14124109375	48155203125	2	true	0	false	6	true
141025	20779458984375	4777701171875	8	true	0	false	1	true
141024	3839208740234370	5241565234375	19	true	0	false	1	true
141023	3564815185546870	52743734375	43	true	1	true	10	true
141022	3794800537109370	5392938671875	3	true	1	true	6	true
141021	466039599609375	53720328125	5	true	6	true	2	true
141018	2851840087890620	5390128125	4	true	0	false	6	true
141016	4535227734375	3049855859375	1	true	7	true	5	true
141013	1.73109e+16	540274140625	4	true	0	false	15	true
141009	1.07787e+16	5484511328125	2	true	1	true	0	false
141006	31762845703125	4022901953125	7	true	7	true	1	true
141005	31529859375	3975078125	4	true	55	true	6	true
141004	24369431640625	37997.5	8	true	0	false	21	true
141003	23872349609375	37633078125	8	true	0	false	15	true
141002	24625513671875	386442421875	3	true	0	false	15	true
141000	311701015625	405021796875	10	true	0	false	8	true
140998	23093744140625	39273515625	11	true	0	false	0	false
140997	2354615625	3912524609375	12	true	0	false	0	false
140995	23535615234375	382786484375	7	true	0	false	11	true
140993	25748654296875	3945823046875	1	true	0	false	19	true
140986	3156612890625	375480078125	7	true	0	false	20	true
140985	32326978515625	376325078125	8	true	0	false	9	true
140984	2917745703125	3939665625	7	true	1	true	6	true
140983	30017544921875	39280609375	5	true	1	true	14	true
140980	31040015625	3566228125	7	true	0	false	7	true
140979	31460833984375	3614510546875	5	true	1	true	16	true
140978	275429296875	364652421875	4	true	0	false	11	true
140977	27429203125	354091484375	5	true	0	false	10	true
140974	3422430859375	3564039453125	3	true	9	true	3	true
140973	3504204296875	365698046875	3	true	0	false	28	true
140972	203144140625	4211565625	2	true	0	false	15	true
140971	20765341796875	422706796875	7	true	0	false	20	true
140970	32162931640625	3515747265625	3	true	1	true	18	true
140969	3256661328125	3578933984375	16	true	0	false	3	true
140968	341398125	3754300390625	5	true	1	true	11	true
140967	3538951171875	381506171875	5	true	2	true	2	true
140964	3110812109375	3434088671875	11	true	4	true	33	true
140962	19482337890625	38211390625	14	true	0	false	13	true
140961	19376669921875	3845296875	22	true	0	false	9	true
140958	26315068359375	3727928125	2	true	1	true	27	true
140957	25311220703125	3775848046875	2	true	1	true	10	true
140956	20911365234375	4039225390625	3	true	0	false	22	true
140955	209298125	4021778125	3	true	0	false	22	true
140954	2949991015625	382461015625	4	true	0	false	15	true
140953	28947998046875	375760859375	5	true	0	false	11	true
140950	29516359375	3636404296875	6	true	1	true	5	true
140949	2873416015625	3568623828125	4	true	0	false	17	true
140940	2176973828125	4306309375	6	true	0	false	8	true
140938	1956928125	375001171875	3	true	0	false	10	true
140936	20731205078125	412331953125	6	true	0	false	3	true
140930	22601853515625	4162193359375	4	true	0	false	11	true
140929	23045462890625	410213984375	14	true	0	false	1	true
140924	22362060546875	40597890625	4	true	0	false	10	true
140920	21197765625	38964515625	6	true	0	false	8	true
140919	20222625	3919251953125	9	true	0	false	1	true
140914	243771328125	426319921875	6	true	0	false	12	true
140913	242705078125	4133618359375	7	true	0	false	8	true
140912	157941025390625	37332109375	5	true	0	false	10	true
140911	1605882421875	3759425390625	38	true	0	false	33	true
140909	28333853515625	3877706640625	5	true	0	false	19	true
140908	17475748046875	3872694921875	7	true	0	false	4	true
140907	1828443359375	385204453125	11	true	1	true	24	true
140905	24499173828125	4038394921875	6	true	0	false	22	true
140901	17924443359375	3676573828125	4	true	6	true	8	true
140900	47995734375	3836554296875	7	true	0	false	7	true
140899	4669357421875	3837708203125	8	true	0	false	9	true
140897	18573560546875	3482033203125	12	true	0	false	4	true
140896	4860026171875	368427265625	11	true	1	true	19	true
140893	1962926953125	345815390625	1	true	0	false	13	true
140888	18037158203125	39629234375	4	true	6	true	4	true
140880	463138984375	368233515625	7	true	8	true	4	true
140879	461430546875	3654549609375	4	true	0	false	10	true
140874	1820858984375	404080546875	11	true	0	false	69	true
140873	1846440234375	403361171875	5	true	0	false	48	true
140870	38747515625	32175736328125	2	true	0	false	15	true
140869	3815452734375	30945892578125	9	true	0	false	9	true
140865	492416015625	3574641796875	14	true	0	false	0	false
140863	4647037890625	720729375	7	true	1	true	3	true
140862	8989482421875	438887421875	11	true	0	false	2	true
140861	948962890625	439746015625	5	true	0	false	4	true
140859	90808310546875	433125625	4	true	0	false	17	true
140857	8448607421875	431045625	7	true	8	true	5	true
140856	94557763671875	4536190625	4	true	0	false	8	true
140854	10907373046875	4177929296875	5	true	5	true	0	false
140853	11451453125	425374140625	3	true	0	false	6	true
140852	12284962890625	4323715234375	6	true	0	false	20	true
140851	12245126953125	4378776953125	6	true	0	false	10	true
140849	99953466796875	4586294921875	2	true	0	false	10	true
140848	97823740234375	425222578125	4	true	0	false	5	true
140841	79710791015625	4173462890625	4	true	0	false	3	true
140840	23067291015625	441770546875	4	true	0	false	18	true
140839	2319070703125	4321999609375	4	true	0	false	15	true
140833	74823544921875	4432466796875	5	true	0	false	7	true
140832	3986998828125	30006123046875	30	true	0	false	21	true
140831	3955600390625	293223828125	2	true	0	false	17	true
140830	4061898828125	29041287109375	2	true	5	true	5	true
140827	386532890625	2957562890625	4	true	1	true	9	true
140824	4154999609375	75289921875	6	true	0	false	3	true
140823	42258.25	7686371875	2	true	0	false	12	true
140822	2868555078125	3353122265625	37	true	1	true	21	true
140821	29165078125	340726953125	3	true	0	false	12	true
140819	29826044921875	3363812890625	16	true	2	true	0	false
140817	4348132421875	751845234375	5	true	0	false	10	true
140815	29610279296875	32646197265625	6	true	0	false	15	true
140809	25934013671875	417997578125	2	true	0	false	12	true
140808	89347255859375	3991373828125	1	true	1	true	15	true
140807	9870826171875	3926203125	3	true	0	false	17	true
140806	105268369140625	3994014453125	7	true	1	true	0	false
140805	118972060546875	390630390625	2	true	0	false	19	true
140802	144675087890625	3973403125	6	true	2	true	15	true
140801	1366171484375	401268125	11	true	0	false	3	true
140799	119686337890625	3815380078125	3	true	0	false	9	true
140796	134196533203125	4159530078125	0	false	0	false	23	true
140795	133035830078125	41117	3	true	0	false	10	true
140793	12564185546875	4122715625	5	true	0	false	3	true
140791	1222019140625	4083201953125	3	true	5	true	8	true
140789	10686201171875	38360328125	7	true	0	false	8	true
140788	130764462890625	3793635546875	0	false	0	false	18	true
140787	126289716796875	3741973828125	3	true	0	false	10	true
140783	11924421875	365566640625	2	true	5	true	1	true
140780	107225341796875	3703726171875	2	true	2	true	11	true
140777	7820259765625	3872244921875	2	true	7	true	1	true
140775	73895419921875	3950516015625	1	true	5	true	0	false
140774	150838818359375	4189651953125	2	true	6	true	0	false
140773	140754189453125	4328051171875	7	true	0	false	0	false
140765	96022939453125	4966503125	5	true	0	false	1	true
140764	24644990234375	3570334375	6	true	0	false	13	true
140763	2537242578125	3616182421875	4	true	0	false	10	true
140761	24811857421875	363925390625	2	true	0	false	12	true
140760	2321350390625	341001328125	1	true	6	true	2	true
140759	2372430078125	35307734375	19	true	0	false	6	true
140757	22761115234375	3558291796875	2	true	0	false	9	true
140756	20822130859375	333603984375	1	true	0	false	11	true
140755	2027359375	32580615234375	4	true	1	true	17	true
140753	21841333984375	3294716015625	5	true	0	false	10	true
140746	4807783984375	258761640625	6	true	0	false	9	true
140745	476329453125	2627033984375	5	true	0	false	8	true
140744	47556796875	24487953125	2	true	0	false	10	true
140743	4698577734375	24034255859375	8	true	0	false	7	true
140742	48369703125	29329732421875	2	true	3	true	11	true
140741	490291875	2960743359375	8	true	2	true	4	true
140740	4697747265625	26759828125	2	true	0	false	13	true
140738	481439296875	2312765234375	2	true	0	false	18	true
140737	4861959375	2349462109375	7	true	0	false	10	true
140734	4886599609375	2455733984375	6	true	0	false	6	true
140729	4771969921875	2888823828125	5	true	1	true	11	true
140727	479667734375	2764348828125	4	true	12	true	9	true
140725	4725738671875	29850671875	3	true	0	false	8	true
140723	4920300390625	27629947265625	5	true	0	false	10	true
140719	19555021484375	35629796875	4	true	0	false	5	true
140717	46063.75	2528793359375	4	true	0	false	21	true
140715	70843623046875	40940046875	6	true	0	false	25	true
140713	445231796875	253703359375	2	true	0	false	12	true
140712	160933984375	4018030078125	8	true	0	false	20	true
140711	160787236328125	4002613671875	8	true	0	false	25	true
140710	4605330859375	28224134765625	5	true	0	false	9	true
140709	457911796875	27083822265625	4	true	0	false	23	true
140707	45110453125	2733557421875	5	true	1	true	10	true
140705	1622505859375	4060910546875	3	true	0	false	10	true
140698	270984921875	329660625	3	true	0	false	12	true
140697	2715246484375	32546755859375	13	true	1	true	0	false
140695	26849865234375	333229765625	3	true	0	false	9	true
140694	26236220703125	3354598828125	2	true	0	false	9	true
140691	27692392578125	3308559375	8	true	4	true	0	false
140689	255053984375	3466915625	1	true	11	true	11	true
140685	1950843359375	44837875	2	true	0	false	0	false
140684	429867822265625	43902171875	30	true	1	true	2	true
140683	480037744140625	443337734375	9	true	0	false	3	true
140681	554813427734375	448757578125	8	true	1	true	9	true
140679	589548876953125	440489921875	3	true	0	false	20	true
140678	2824990478515620	394754296875	3	true	0	false	7	true
140677	219301171875	40345078125	5	true	0	false	10	true
140675	58904638671875	4279381640625	7	true	0	false	13	true
140673	3557563720703120	4056586328125	6	true	0	false	2	true
140672	47286435546875	4177474609375	4	true	0	false	2	true
140669	3167941162109370	4336587890625	6	true	1	true	31	true
140668	325698095703125	377406328125	4	true	4	true	4	true
140667	43619375	3859663671875	4	true	2	true	3	true
140665	183891357421875	3818520703125	5	true	1	true	4	true
140663	505158740234375	4053545703125	2	true	1	true	12	true
140661	6892816772460930	38272	2	true	0	false	7	true
140656	700181884765625	42709546875	8	true	1	true	2	true
140652	474624169921875	3339777734375	3	true	0	false	14	true
140651	475834375	33103796875	3	true	0	false	10	true
140650	701525146484375	29007890625	7	true	23	true	0	false
140649	730056201171875	29629236328125	24	true	0	false	0	false
140647	492784609375	227990859375	5	true	0	false	6	true
140645	5394263671875	3285295703125	2	true	8	true	2	true
140643	78455439453125	2959158203125	0	false	0	false	8	true
140642	85724677734375	28569935546875	2	true	0	false	17	true
140641	8630283203125	27591521484375	4	true	0	false	18	true
140638	57357001953125	28343740234375	6	true	0	false	7	true
140637	511023095703125	277141328125	2	true	5	true	3	true
140635	54512080078125	29009283203125	1	true	0	false	9	true
140633	316111328125	31849587890625	2	true	2	true	10	true
140631	434608349609375	27863990234375	0	false	0	false	17	true
140630	699065185546875	31009255859375	2	true	0	false	8	true
140629	65392578125	31306494140625	6	true	3	true	4	true
140627	9919296875	28373384765625	12	true	0	false	8	true
140625	54853193359375	31674.5	1	true	0	false	16	true
140622	595408837890625	348702421875	6	true	0	false	9	true
140621	67327138671875	353932890625	5	true	0	false	18	true
140619	59404716796875	30699974609375	3	true	0	false	16	true
140617	4503494140625	31059.25	1	true	12	true	0	false
140615	105130888671875	26957966796875	0	false	0	false	30	true
140611	52731796875	2984914453125	11	true	0	false	1	true
140608	6434458984375	37758546875	9	true	0	false	1	true
140607	7167712890625	3703524609375	2	true	0	false	9	true
140606	576136767578125	3606865625	6	true	0	false	10	true
140605	5878439453125	3682703125	0	false	5	true	1	true
140604	2566682861328120	349801171875	1	true	0	false	14	true
140603	267843310546875	3594486328125	2	true	1	true	14	true
140600	46689875	2231955859375	2	true	0	false	6	true
140599	463561328125	2235735546875	3	true	0	false	7	true
140597	3822962890625	3466723046875	11	true	0	false	4	true
140593	462122890625	23046021484375	3	true	0	false	11	true
140590	1045650390625	3185176171875	3	true	0	false	26	true
140589	106195341796875	32521919921875	14	true	0	false	0	false
140588	9833009765625	3358626171875	2	true	6	true	16	true
140587	9149919921875	338274375	5	true	1	true	21	true
140584	8814529296875	3506798046875	1	true	7	true	1	true
140583	814414306640625	357367109375	3	true	3	true	6	true
140582	12171056640625	3404165234375	4	true	2	true	18	true
140581	127307216796875	3357888671875	6	true	0	false	13	true
140579	114989404296875	339706484375	1	true	5	true	0	false
140578	128226279296875	34647203125	2	true	0	false	15	true
140575	12696013671875	353498671875	5	true	0	false	8	true
140566	4077832275390620	291239453125	1	true	0	false	13	true
140565	3428980712890620	3035330859375	5	true	0	false	23	true
140557	429286328125	30667541015625	4	true	0	false	16	true
140555	114588076171875	3105695703125	4	true	0	false	8	true
140554	26821380859375	385061171875	6	true	0	false	19	true
140553	26812630859375	402453828125	10	true	0	false	14	true
140549	490988125	21370427734375	2	true	0	false	5	true
140548	1065084228515620	423589609375	6	true	1	true	4	true
140547	8312745361328120	407816953125	9	true	0	false	7	true
140544	159097470703125	328277734375	7	true	3	true	1	true
140543	151849599609375	32586830078125	7	true	0	false	4	true
140542	173926484375	339108671875	5	true	0	false	7	true
140541	1635625390625	336924140625	4	true	1	true	7	true
140540	17409314453125	326011875	3	true	0	false	12	true
140539	1902773828125	3307816015625	4	true	0	false	10	true
140532	3484478125	2922828515625	9	true	0	false	7	true
140531	3531308203125	298442890625	3	true	6	true	3	true
140530	443971328125	26462537109375	14	true	0	false	0	false
140529	4323799609375	27343859375	4	true	1	true	10	true
140528	4304769921875	28431611328125	7	true	0	false	6	true
140526	3658378515625	29847916015625	3	true	0	false	13	true
140525	36776.75	30428841796875	5	true	0	false	14	true
140524	379321875	27739376953125	4	true	0	false	9	true
140523	3704353515625	2830009375	13	true	0	false	11	true
140519	439991640625	29362509765625	5	true	0	false	8	true
140512	4214909375	26082177734375	5	true	0	false	12	true
140511	4215210546875	26682583984375	15	true	0	false	6	true
140510	395721875	265964140625	4	true	1	true	41	true
140509	398204140625	25984041015625	6	true	0	false	17	true
140508	4126667578125	2518358984375	7	true	0	false	16	true
140507	4182120703125	2556317578125	0	false	8	true	2	true
140505	402504296875	25178462890625	4	true	0	false	9	true
140499	4105303515625	26674611328125	4	true	7	true	10	true
140497	401758046875	23994208984375	3	true	0	false	11	true
140496	422493046875	23441068359375	3	true	0	false	9	true
140495	43077609375	2353858203125	13	true	0	false	0	false
140493	423822421875	24765615234375	7	true	0	false	4	true
140490	3848740234375	2332962109375	3	true	0	false	13	true
140489	3859536328125	2454190234375	3	true	6	true	5	true
140485	3726231640625	25825142578125	3	true	0	false	27	true
140483	3821787109375	2707956640625	0	false	0	false	13	true
140480	4758484765625	73934640625	2	true	13	true	1	true
140479	4684276953125	74156109375	5	true	1	true	10	true
140475	7729324951171870	3653884765625	8	true	2	true	3	true
140473	413626015625	2793644921875	5	true	0	false	7	true
140471	130058515625	3894305078125	0	false	2	true	7	true
140469	4364801171875	24792451171875	5	true	0	false	8	true
140468	1635768359375	3621199609375	3	true	0	false	11	true
140467	163707216796875	3562743359375	2	true	6	true	2	true
140462	20898962890625	2977849609375	8	true	0	false	16	true
140461	20557619140625	29129939453125	5	true	0	false	15	true
140459	2033873828125	2849137109375	1	true	0	false	9	true
140458	20163998046875	31184951171875	3	true	4	true	3	true
140457	2047276171875	313309609375	2	true	0	false	11	true
140455	1959181640625	31375263671875	7	true	0	false	9	true
140453	19956068359375	3051601171875	3	true	0	false	7	true
140451	19038814453125	30270357421875	1	true	11	true	1	true
140449	21387150390625	3172103515625	2	true	9	true	0	false
140446	154997626953125	27702197265625	6	true	11	true	10	true
140445	160603095703125	27291849609375	8	true	2	true	14	true
140444	2045937109375	2696344140625	0	false	0	false	13	true
140443	2098308203125	2789240625	9	true	3	true	43	true
140442	22517642578125	293648359375	2	true	7	true	17	true
140441	22410935546875	29020236328125	2	true	0	false	12	true
140440	16913810546875	29013017578125	14	true	0	false	10	true
140439	17082302734375	28537546875	3	true	0	false	7	true
140438	17364203125	3065303125	1	true	0	false	10	true
140434	15956015625	2968146875	1	true	1	true	9	true
140433	160746376953125	2888524609375	4	true	0	false	17	true
140429	153289521484375	26746080078125	5	true	0	false	8	true
140428	14972591796875	2945297265625	2	true	0	false	14	true
140427	143326396484375	28764509765625	1	true	0	false	15	true
140425	150647666015625	2598827734375	4	true	15	true	4	true
140421	187059375	2842603515625	4	true	0	false	23	true
140420	24144259765625	30939232421875	2	true	5	true	10	true
140419	24100369140625	30252541015625	2	true	15	true	11	true
140417	13279001953125	2833218359375	2	true	1	true	14	true
140416	139944267578125	2627243359375	7	true	2	true	4	true
140413	229531875	28671267578125	3	true	5	true	10	true
140412	125415537109375	30035416015625	6	true	7	true	10	true
140411	127369326171875	2988360546875	4	true	6	true	6	true
140409	23432421875	29893771484375	2	true	0	false	15	true
140408	15157353515625	2491019140625	2	true	9	true	9	true
140407	16063080078125	25362974609375	10	true	0	false	10	true
140404	23872982421875	3263799609375	0	false	0	false	11	true
140400	14726474609375	3041668359375	1	true	2	true	8	true
140397	2217025390625	27589357421875	3	true	0	false	9	true
140395	156358271484375	30470755859375	4	true	0	false	7	true
140393	13985548828125	295254921875	2	true	0	false	4	true
140387	2031776171875	365779296875	3	true	1	true	9	true
140381	122757470703125	27666017578125	0	false	0	false	9	true
140379	106204345703125	29375033203125	8	true	0	false	0	false
140376	2293380859375	26490279296875	3	true	0	false	6	true
140375	1.66509e+16	2669573828125	10	true	0	false	4	true
140373	10939013671875	26891595703125	3	true	0	false	6	true
140371	8114730224609370	27446205078125	9	true	0	false	0	false
140370	117635302734375	259394921875	0	false	0	false	14	true
140367	23346181640625	25141705078125	2	true	0	false	9	true
140365	2513746826171870	28120470703125	10	true	0	false	0	false
140361	380083984375	773497578125	0	false	0	false	10	true
140359	215028076171875	4238142578125	7	true	1	true	6	true
140358	140123916015625	36593078125	1	true	0	false	4	true
140355	1332729296875	320995078125	6	true	0	false	5	true
140353	4465171875	221977109375	9	true	0	false	0	false
140352	22047837890625	3463261328125	0	false	0	false	15	true
140351	2125136328125	3420927734375	2	true	0	false	9	true
140348	435760078125	22026357421875	1	true	0	false	17	true
140347	4382662890625	2270885546875	2	true	0	false	25	true
140344	3597030859375	259495703125	2	true	1	true	5	true
140342	442024609375	19877640625	2	true	6	true	7	true
140341	4455333203125	19850548828125	3	true	0	false	28	true
140340	4490932421875	17987052734375	3	true	0	false	6	true
140339	4455401171875	18313041015625	0	false	5	true	0	false
140337	45765609375	17851646484375	2	true	0	false	15	true
140335	440724765625	20728009765625	0	false	0	false	3	true
140333	453516796875	19074099609375	0	false	0	false	21	true
140332	4208531640625	19287029296875	1	true	10	true	7	true
140331	411297890625	19167244140625	1	true	2	true	2	true
140330	4134071875	21355169921875	1	true	0	false	9	true
140329	421551015625	20878482421875	1	true	12	true	5	true
140325	457714453125	20427822265625	9	true	0	false	4	true
140321	4653659765625	20142494140625	8	true	0	false	9	true
140317	4052958203125	22345357421875	6	true	0	false	11	true
140314	20581724609375	25210892578125	1	true	0	false	10	true
140311	239137060546875	338638515625	3	true	17	true	1	true
140309	410533515625	17423115234375	4	true	4	true	1	true
140306	2654069140625	25674490234375	31	true	46	true	19	true
140305	26663205078125	25606119140625	31	true	47	true	13	true
140303	2669149609375	25779283203125	30	true	46	true	16	true
140302	28279171875	274841953125	3	true	0	false	14	true
140301	27810216796875	27704837890625	6	true	0	false	9	true
140299	284652265625	27154318359375	1	true	0	false	5	true
140298	28083107421875	2646083984375	3	true	0	false	15	true
140297	27654015625	26840228515625	5	true	0	false	9	true
140295	27465765625	2635493359375	0	false	6	true	4	true
140293	27217697265625	2810505859375	7	true	0	false	7	true
140291	285943125	2623955078125	5	true	0	false	14	true
140290	27799650390625	28996767578125	5	true	4	true	19	true
140289	28172341796875	2865011328125	2	true	0	false	13	true
140287	27535419921875	259654375	1	true	0	false	14	true
140286	2692320703125	270172421875	6	true	0	false	5	true
140281	28815884765625	29105845703125	3	true	0	false	14	true
140280	25641.25	2860435546875	1	true	5	true	1	true
140279	25154705078125	29149734375	16	true	1	true	23	true
140277	259253515625	257029140625	1	true	0	false	30	true
140271	29357681640625	28731404296875	0	false	7	true	2	true
140270	25770173828125	2653301171875	4	true	0	false	10	true
140269	2648615234375	26622771484375	0	false	0	false	12	true
140265	28240578125	30745109375	7	true	1	true	11	true
140264	2947884765625	25864076171875	2	true	0	false	21	true
140263	3022653125	2567392578125	1	true	5	true	9	true
140262	22036197265625	23086373046875	0	false	1	true	12	true
140261	217918828125	23598673828125	1	true	15	true	6	true
140254	2990440234375	3010383984375	10	true	0	false	20	true
140253	29987236328125	307195390625	11	true	0	false	0	false
140252	22526421875	259311640625	2	true	0	false	12	true
140251	2266105859375	25333447265625	6	true	4	true	6	true
140250	346690546875	3150256640625	1	true	1	true	17	true
140249	345698515625	3117318359375	1	true	1	true	9	true
140248	31884419921875	28301701171875	2	true	0	false	8	true
140247	3207965234375	2772626171875	2	true	3	true	11	true
140246	23722494140625	2513125390625	3	true	0	false	12	true
140244	33168.25	3102059765625	1	true	15	true	10	true
140243	31936904296875	30585091796875	3	true	5	true	0	false
140241	312701328125	2761719140625	11	true	0	false	6	true
140239	3395907421875	30615078125	2	true	0	false	17	true
140233	3141669140625	3190462109375	3	true	0	false	5	true
140231	329521796875	2708720703125	4	true	0	false	16	true
140230	24500193359375	24924099609375	2	true	0	false	7	true
140227	30282.25	27155345703125	0	false	0	false	16	true
140221	309990078125	25069767578125	2	true	0	false	10	true
140220	303467890625	27816173828125	0	false	0	false	8	true
140219	30313326171875	28684427734375	2	true	0	false	18	true
140216	24396005859375	23011494140625	3	true	1	true	24	true
140215	25466431640625	229080859375	4	true	0	false	12	true
140209	31523287109375	2627458984375	3	true	0	false	8	true
140208	32506130859375	29772490234375	6	true	1	true	6	true
140205	23640205078125	24059359375	1	true	0	false	3	true
140204	341625078125	3378316015625	5	true	8	true	3	true
140203	3446142578125	330995234375	3	true	5	true	0	false
140202	32905984375	3366295703125	3	true	0	false	33	true
140199	2397962109375	27345328125	3	true	0	false	11	true
140198	28905931640625	2149419140625	2	true	0	false	18	true
140197	2902155078125	2172219140625	3	true	0	false	14	true
140195	292259609375	21423140625	9	true	0	false	2	true
140194	2972315625	21846392578125	3	true	0	false	8	true
140192	28667646484375	24061314453125	6	true	0	false	11	true
140191	282383984375	243741328125	8	true	0	false	0	false
140189	29433865234375	24401162109375	2	true	1	true	15	true
140188	27227708984375	23955791015625	3	true	6	true	0	false
140187	2693656640625	23392083984375	12	true	0	false	0	false
140185	29189498046875	2502838671875	11	true	0	false	1	true
140183	26291392578125	240947890625	0	false	1	true	11	true
140181	30186240234375	207371484375	0	false	0	false	4	true
140175	301689296875	23308138671875	3	true	3	true	1	true
140174	3517436328125	3415939453125	7	true	0	false	7	true
140170	31216294921875	22086423828125	2	true	6	true	13	true
140169	31796212890625	2176367578125	2	true	2	true	19	true
140167	32615615234375	21821298828125	4	true	17	true	3	true
140163	348948671875	3204415625	3	true	0	false	6	true
140161	31006546875	192186171875	8	true	1	true	4	true
140157	2352118359375	22412650390625	4	true	0	false	4	true
140155	28236056640625	22092197265625	1	true	0	false	12	true
140153	25927193359375	31130484375	2	true	0	false	6	true
140150	3733767578125	197289296875	1	true	0	false	10	true
140149	3761412109375	20200525390625	3	true	0	false	13	true
140147	8993650390625	29758580078125	0	false	1	true	0	false
140145	38938796875	20456482421875	2	true	0	false	9	true
140143	11941291015625	28734244140625	8	true	0	false	2	true
140141	3948416015625	19757908203125	3	true	0	false	12	true
140140	3516113671875	2332384765625	2	true	10	true	43	true
140139	3498569921875	23582095703125	0	false	15	true	18	true
140138	36665265625	22672369140625	6	true	0	false	18	true
140137	3688857421875	2307221875	1	true	0	false	9	true
140135	3645100390625	19646142578125	5	true	0	false	10	true
140133	3594805078125	2281458984375	3	true	0	false	14	true
140131	387388359375	21205662109375	1	true	0	false	6	true
140127	3424781640625	239904921875	5	true	0	false	10	true
140126	35386609375	18615287109375	3	true	1	true	10	true
140123	3628599609375	21505189453125	6	true	1	true	0	false
140122	3917898828125	2191835546875	2	true	0	false	10	true
140119	3382805859375	2267888671875	3	true	0	false	4	true
140118	3874112109375	17703607421875	5	true	0	false	34	true
140117	3891050390625	1735584765625	0	false	0	false	25	true
140116	395763515625	18417703125	4	true	0	false	16	true
140115	3974353125	18423748046875	5	true	0	false	14	true
140113	384348125	16947431640625	1	true	3	true	15	true
140111	377229453125	1844766015625	2	true	5	true	8	true
140105	341923984375	25183849609375	2	true	1	true	11	true
140102	144847998046875	3349878515625	5	true	0	false	3	true
140101	14146087890625	346104375	1	true	7	true	1	true
140099	345246796875	262188984375	4	true	0	false	8	true
140094	401727001953125	256354765625	3	true	0	false	13	true
140093	402129052734375	2664781640625	3	true	1	true	12	true
140089	27343306640625	21056634765625	5	true	0	false	6	true
140088	333587734375	174711875	3	true	0	false	14	true
140087	322877734375	1748720703125	1	true	0	false	10	true
140085	319667265625	16896326171875	0	false	0	false	9	true
140083	31849962890625	18596955078125	3	true	0	false	20	true
140082	3536049609375	1591476953125	0	false	0	false	10	true
140081	359321171875	1663560546875	2	true	0	false	9	true
140080	3421578125	164100390625	1	true	0	false	17	true
140079	3417544140625	17239478515625	0	false	0	false	12	true
140076	3646920703125	1551781640625	2	true	1	true	8	true
140070	17989068359375	21744947265625	2	true	0	false	14	true
140069	18417140625	212780703125	2	true	0	false	13	true
140068	15378423828125	2086233984375	1	true	0	false	12	true
140067	15372986328125	21543833984375	2	true	0	false	20	true
140066	15233701171875	16377009765625	0	false	0	false	14	true
140065	150157783203125	16738255859375	0	false	0	false	11	true
140063	159328037109375	2257047265625	1	true	0	false	6	true
140062	1496347265625	17514158203125	0	false	0	false	13	true
140061	1574730859375	17778044921875	9	true	1	true	12	true
140060	176945546875	23185544921875	1	true	0	false	7	true
140059	17597935546875	2289430078125	3	true	1	true	11	true
140056	17038298828125	17374087890625	1	true	0	false	24	true
140055	166493515625	1768679296875	5	true	0	false	9	true
140053	19362921875	2100549609375	4	true	0	false	3	true
140052	16035482421875	236303515625	7	true	1	true	23	true
140045	18709208984375	20255970703125	10	true	0	false	42	true
140041	19300625	22221189453125	6	true	1	true	1	true
140040	17231294921875	19349623046875	4	true	0	false	8	true
140038	131837724609375	2048059375	1	true	0	false	18	true
140037	1370228515625	196967734375	2	true	0	false	12	true
140034	1931248828125	2409320703125	1	true	0	false	9	true
140033	18611984375	25379087890625	16	true	0	false	3	true
140032	147593564453125	1928205859375	1	true	0	false	34	true
140031	14186837890625	206523125	1	true	0	false	8	true
140022	320843125	24187431640625	1	true	0	false	8	true
140020	19574177734375	19171115234375	16	true	0	false	2	true
140019	19248548828125	19263291015625	2	true	4	true	12	true
140018	21700453125	21919625	0	false	4	true	6	true
140017	2240333984375	21705984375	2	true	0	false	12	true
140016	21044927734375	21134060546875	1	true	0	false	14	true
140015	2061847265625	2036325390625	4	true	0	false	8	true
140008	571847119140625	266039140625	3	true	0	false	11	true
140005	79996923828125	32926375	2	true	0	false	11	true
140004	140674931640625	234513984375	7	true	0	false	6	true
140003	140929619140625	23822462890625	3	true	0	false	12	true
140001	137553134765625	22502380859375	2	true	0	false	10	true
140000	132198857421875	2456788671875	3	true	0	false	3	true
139998	121171328125	25014666015625	0	false	1	true	5	true
139995	10688619140625	24597611328125	7	true	5	true	3	true
139994	2434166796875	1620651953125	7	true	0	false	10	true
139993	2450449609375	1697707421875	1	true	0	false	15	true
139991	2457746484375	154644892578125	2	true	0	false	14	true
139989	25297828125	157115107421875	1	true	0	false	10	true
139986	22916123046875	160245224609375	3	true	0	false	11	true
139985	221721953125	15810236328125	1	true	0	false	14	true
139982	24079947265625	135054521484375	3	true	0	false	11	true
139981	24550962890625	14123609375	2	true	0	false	21	true
139979	25131662109375	1382580859375	10	true	0	false	0	false
139977	2379026171875	128989140625	2	true	0	false	37	true
139976	25653923828125	18308908203125	1	true	0	false	13	true
139975	252797890625	177530078125	24	true	0	false	9	true
139973	2322741796875	126969560546875	2	true	0	false	5	true
139969	2341653125	14222201171875	6	true	0	false	0	false
139964	248461953125	19594759765625	6	true	0	false	7	true
139963	25226349609375	20800578125	0	false	17	true	6	true
139959	22005171875	17298533203125	3	true	0	false	8	true
139957	24053984375	17847095703125	0	false	1	true	7	true
139954	87464404296875	368603046875	7	true	0	false	1	true
139953	94934892578125	3656271484375	3	true	0	false	15	true
139951	22124009765625	14396998046875	0	false	0	false	10	true
139949	103208623046875	35679078125	5	true	0	false	8	true
139945	2554333984375	143571123046875	1	true	0	false	6	true
139943	22817287109375	19666859375	1	true	0	false	10	true
139940	207378203125	13545546875	6	true	0	false	26	true
139939	201909375	143518623046875	0	false	0	false	10	true
139937	200061953125	133885166015625	0	false	1	true	19	true
139935	18936986328125	15643703125	1	true	1	true	10	true
139931	34176578125	196831640625	5	true	0	false	9	true
139929	126035654296875	22013833984375	3	true	0	false	13	true
139928	82119140625	24780927734375	3	true	1	true	9	true
139927	76432021484375	24277482421875	1	true	1	true	15	true
139926	8892115234375	22704537109375	2	true	0	false	5	true
139925	7944142578125	232354375	10	true	0	false	1	true
139923	9477654296875	22289029296875	2	true	2	true	4	true
139920	564940625	2010880078125	9	true	1	true	9	true
139919	573754736328125	20852734375	4	true	8	true	10	true
139918	601200390625	1915592578125	4	true	0	false	11	true
139916	448700146484375	19863349609375	1	true	0	false	14	true
139915	409721044921875	2014078515625	1	true	4	true	19	true
139913	90447744140625	23570046875	14	true	1	true	0	false
139912	798469677734375	19723642578125	1	true	0	false	10	true
139911	750858837890625	19167345703125	3	true	0	false	6	true
139909	464931787109375	1933971484375	0	false	5	true	3	true
139908	812123779296875	20752548828125	3	true	0	false	6	true
139906	4483578125	17878791015625	3	true	0	false	36	true
139905	513607421875	18074994140625	17	true	0	false	0	false
139904	10110	209138984375	6	true	0	false	26	true
139903	9880404296875	19982197265625	2	true	4	true	4	true
139898	762278759765625	18246642578125	5	true	0	false	10	true
139897	69674072265625	17336513671875	1	true	5	true	2	true
139896	6946318359375	20441220703125	0	false	0	false	5	true
139889	4511744140625	2081141015625	3	true	0	false	23	true
139885	770416259765625	21855779296875	2	true	0	false	16	true
139883	630241943359375	22402748046875	2	true	9	true	1	true
139881	113200537109375	20769666015625	2	true	0	false	2	true
139879	597953955078125	2497778125	4	true	0	false	8	true
139874	2721159375	188734921875	2	true	0	false	9	true
139873	2734071484375	1919773828125	7	true	0	false	32	true
139871	28482083984375	19352361328125	2	true	0	false	10	true
139870	2605004296875	19231267578125	10	true	1	true	0	false
139865	3417851953125	2778344140625	2	true	0	false	4	true
139864	435637158203125	2469323046875	3	true	0	false	8	true
139863	454275537109375	23894716796875	3	true	0	false	14	true
139861	3395823974609370	24333013671875	1	true	0	false	8	true
139858	420790625	131929619140625	1	true	0	false	22	true
139857	419346171875	15202107421875	5	true	0	false	3	true
139853	491984921875	725786796875	2	true	0	false	11	true
139852	139505166015625	152784208984375	3	true	0	false	12	true
139851	133379560546875	15176896484375	0	false	0	false	7	true
139850	151605703125	107452578125	0	false	0	false	19	true
139849	15118888671875	112720205078125	4	true	0	false	23	true
139848	149077197265625	133347919921875	0	false	0	false	7	true
139847	142871376953125	138870048828125	2	true	8	true	7	true
139845	15468552734375	123585849609375	1	true	1	true	13	true
139840	15221419921875	153323798828125	1	true	0	false	5	true
139837	142873779296875	11962380859375	1	true	0	false	18	true
139835	161284833984375	157450439453125	2	true	0	false	8	true
139832	9199256591796870	30256072265625	2	true	0	false	1	true
139829	3765401171875	163082021484375	3	true	0	false	9	true
139828	18835900390625	142589150390625	2	true	0	false	14	true
139825	1301755078125	1858375390625	3	true	0	false	13	true
139824	3412630859375	13809046875	0	false	0	false	8	true
139823	3351241796875	139570537109375	0	false	0	false	12	true
139822	32715197265625	152754736328125	19	true	0	false	0	false
139821	3284015625	155942568359375	0	false	0	false	12	true
139820	3303785546875	1464165625	4	true	1	true	1	true
139814	2248291015625	113629658203125	0	false	0	false	4	true
139813	21994638671875	11469650390625	1	true	2	true	3	true
139811	226350703125	107048740234375	0	false	1	true	10	true
139809	21344998046875	123289873046875	0	false	1	true	11	true
139806	404595625	132600400390625	1	true	0	false	13	true
139805	3988940234375	13182916015625	2	true	0	false	18	true
139804	382305078125	14886181640625	5	true	0	false	57	true
139803	384698515625	14887357421875	5	true	0	false	54	true
139802	374160625	125112802734375	6	true	0	false	32	true
139801	3749033984375	131831337890625	2	true	0	false	18	true
139800	3620135546875	89200517578125	2	true	11	true	2	true
139799	367888359375	93650771484375	3	true	1	true	11	true
139798	3705835546875	13758904296875	2	true	4	true	3	true
139797	3660709765625	1327763671875	1	true	0	false	13	true
139795	363657890625	96739814453125	1	true	0	false	11	true
139793	390200078125	1280344921875	0	false	0	false	13	true
139789	3763153125	89465537109375	0	false	0	false	14	true
139787	28656396484375	2192055859375	3	true	0	false	5	true
139786	4062606640625	12374412109375	0	false	0	false	27	true
139785	406297734375	112646591796875	11	true	0	false	4	true
139781	3589123828125	122763056640625	1	true	0	false	5	true
139780	355785390625	103181220703125	0	false	0	false	11	true
139779	353327890625	10966103515625	1	true	6	true	9	true
139778	34762171875	93505625	0	false	0	false	6	true
139772	3608411328125	79561298828125	2	true	0	false	11	true
139767	416058515625	117331923828125	2	true	0	false	11	true
139763	381559140625	7671158203125	1	true	2	true	11	true
139760	18753919921875	125445126953125	2	true	0	false	5	true
139759	1859444140625	1103677734375	1	true	0	false	32	true
139757	20159826171875	115823271484375	6	true	0	false	6	true
139753	389789921875	10854001953125	1	true	0	false	1	true
139751	150432666015625	2319363671875	3	true	1	true	1	true
139749	9096009765625	3154920703125	1	true	0	false	13	true
139747	3312869140625	2570242578125	8	true	0	false	6	true
139744	26029228515625	112087529296875	0	false	0	false	4	true
139743	2583635546875	11792201171875	0	false	0	false	11	true
139740	4392375390625	163449482421875	0	false	0	false	11	true
139739	4448202734375	1651346484375	1	true	6	true	2	true
139738	4800478125	1763205078125	1	true	0	false	21	true
139737	4847506640625	17760546875	5	true	0	false	0	false
139735	44706578125	157190009765625	0	false	0	false	11	true
139734	49181.25	17600921875	62	true	0	false	1	true
139733	4933330078125	18783265625	1	true	0	false	17	true
139730	4520773828125	1541503125	7	true	1	true	9	true
139729	451716171875	15158796875	10	true	1	true	7	true
139726	4647565234375	1645737890625	1	true	0	false	12	true
139720	1.05693e+16	2114676953125	4	true	0	false	3	true
139717	201505859375	16548630859375	1	true	0	false	15	true
139716	106095390625	17882328125	1	true	0	false	10	true
139715	10380705078125	17544439453125	0	false	4	true	0	false
139713	93708056640625	17422017578125	0	false	0	false	33	true
139711	10025771484375	165988984375	1	true	5	true	11	true
139710	96638896484375	1544284375	2	true	0	false	14	true
139709	815577880859375	163760537109375	1	true	0	false	19	true
139707	95181826171875	1832945703125	2	true	3	true	3	true
139703	12435041015625	1789562890625	2	true	0	false	13	true
139700	30272244140625	16617681640625	1	true	0	false	19	true
139699	29621626953125	161692958984375	2	true	0	false	7	true
139698	2954236328125	144979541015625	2	true	0	false	12	true
139694	530592333984375	12485478515625	3	true	0	false	18	true
139693	440642333984375	137538251953125	37	true	0	false	0	false
139692	35692841796875	16703197265625	3	true	0	false	5	true
139691	483015966796875	157912880859375	7	true	0	false	0	false
139690	64475625	131037099609375	0	false	0	false	18	true
139689	73614208984375	13427615234375	1	true	1	true	13	true
139685	5731849609375	114097001953125	0	false	5	true	6	true
139683	3874904052734370	152938935546875	0	false	0	false	6	true
139681	807848193359375	125370146484375	0	false	0	false	10	true
139678	2758022265625	142382119140625	0	false	0	false	15	true
139677	27705103515625	13824021484375	2	true	0	false	13	true
139675	7472927734375	123776923828125	0	false	6	true	5	true
139671	26688265625	149166142578125	1	true	0	false	16	true
139668	241156953125	6306931640625	0	false	0	false	11	true
139667	23888443359375	602282763671875	0	false	0	false	21	true
139666	240689921875	68024326171875	0	false	0	false	10	true
139665	2371329296875	733813818359375	0	false	0	false	10	true
139664	24489404296875	91427880859375	2	true	0	false	3	true
139663	26492701171875	96309169921875	0	false	0	false	12	true
139662	3207810546875	104411728515625	1	true	0	false	15	true
139661	321380078125	100635576171875	2	true	0	false	10	true
139659	2346770703125	700819677734375	1	true	0	false	9	true
139655	24912671875	770602392578125	1	true	0	false	6	true
139652	27960013671875	970150390625	1	true	7	true	43	true
139651	2842330078125	107758701171875	0	false	0	false	12	true
139649	295394765625	104667255859375	4	true	0	false	14	true
139648	3079990234375	109074482421875	0	false	2	true	12	true
139647	31647041015625	1155234765625	3	true	0	false	22	true
139645	260363203125	78133720703125	8	true	0	false	13	true
139641	31354357421875	1026543359375	1	true	0	false	5	true
139634	3988728125	8933052734375	1	true	5	true	3	true
139631	547749560546875	794376484375	14	true	1	true	1	true
139629	11372478515625	22623302734375	1	true	0	false	8	true
139627	4934262890625	168197578125	1	true	3	true	6	true
139625	27526013671875	16954453125	6	true	0	false	19	true
139624	29119228515625	119918681640625	0	false	0	false	6	true
139623	275357265625	1231965625	2	true	0	false	10	true
139620	3241755859375	137159140625	1	true	0	false	9	true
139619	3206203515625	140029228515625	2	true	5	true	1	true
139617	313242421875	147108642578125	0	false	3	true	4	true
139614	128356318359375	1213957421875	1	true	0	false	15	true
139613	1226523046875	130734375	1	true	0	false	19	true
139609	3645954296875	681563720703125	0	false	0	false	16	true
139608	1886763671875	816754296875	2	true	12	true	13	true
139607	1872748046875	75806650390625	0	false	0	false	10	true
139605	296070166015625	783998828125	4	true	0	false	6	true
139604	1998819140625	84742216796875	3	true	1	true	28	true
139603	2007389453125	92019228515625	0	false	0	false	14	true
139598	498279931640625	102281484375	1	true	0	false	20	true
139597	60380771484375	9907484375	0	false	0	false	8	true
139594	4731840234375	768297578125	0	false	14	true	0	false
139593	4676805859375	775950078125	0	false	9	true	1	true
139592	4584204296875	7666121875	28	true	1	true	0	false
139587	4.32953e+16	16938560546875	0	false	6	true	2	true
139585	35500859375	14022404296875	1	true	0	false	17	true
139584	393262890625	604503173828125	8	true	0	false	8	true
139582	17850783203125	10545744140625	2	true	0	false	11	true
139581	163522802734375	104667998046875	0	false	0	false	8	true
139579	17100087890625	11550326171875	0	false	0	false	7	true
139577	17314830078125	1300079296875	0	false	0	false	26	true
139572	439463046875	1136015625	2	true	0	false	6	true
139571	445803671875	11227228515625	2	true	0	false	18	true
139569	4240529296875	107261435546875	1	true	0	false	3	true
139568	457675078125	116229130859375	1	true	43	true	25	true
139567	457349609375	122413525390625	18	true	0	false	2	true
139562	403399296875	648440966796875	1	true	0	false	3	true
139561	403019921875	50634970703125	0	false	7	true	1	true
139558	4407991015625	1341684375	7	true	0	false	5	true
139555	23806359375	8221962890625	0	false	0	false	11	true
139554	2771405859375	65424169921875	2	true	4	true	4	true
139553	26716751953125	55320908203125	0	false	5	true	1	true
139552	29593185546875	3321861572265620	0	false	8	true	0	false
139551	30336.5	3949573974609370	0	false	0	false	7	true
139550	3353401953125	746791064453125	1	true	0	false	16	true
139549	327101171875	75182060546875	1	true	0	false	14	true
139548	27894166015625	82821748046875	1	true	0	false	8	true
139547	2808826171875	88012177734375	2	true	0	false	18	true
139546	3007955859375	543303125	0	false	0	false	20	true
139545	3003007421875	569092431640625	4	true	0	false	18	true
139543	3196651171875	81174853515625	12	true	0	false	1	true
139542	31961283203125	59185126953125	1	true	0	false	12	true
139541	31550671875	554214892578125	0	false	0	false	19	true
139539	30712654296875	603540283203125	1	true	0	false	13	true
139538	30115603515625	697501611328125	7	true	0	false	5	true
139537	3121952734375	737401806640625	0	false	0	false	14	true
139533	3044669140625	49275224609375	21	true	0	false	4	true
139521	30908814453125	863527734375	0	false	0	false	11	true
139517	288780078125	502696533203125	0	false	0	false	4	true
139516	11878126953125	157191591796875	0	false	0	false	11	true
139515	12709173828125	160800556640625	1	true	0	false	6	true
139514	48653828125	145597978515625	2	true	9	true	3	true
139513	4852151953125	15571279296875	0	false	0	false	7	true
139510	4712248828125	134260712890625	3	true	0	false	14	true
139509	4813128515625	130706689453125	1	true	4	true	10	true
139508	4603624609375	98004619140625	1	true	7	true	2	true
139507	4774363671875	101939208984375	0	false	0	false	12	true
139505	4910859765625	13735611328125	0	false	0	false	19	true
139499	474353359375	149954833984375	2	true	5	true	0	false
139495	28629853515625	1787344140625	3	true	1	true	8	true
139494	22483125	419530419921875	0	false	1	true	3	true
139493	2447155078125	4249140625	0	false	0	false	9	true
139491	21145013671875	468584521484375	0	false	0	false	10	true
139490	25923802734375	3972413818359370	0	false	0	false	9	true
139484	43008234375	5315759765625	0	false	47	true	3	true
139481	2253420703125	60866474609375	1	true	0	false	2	true
139480	1.90257e+16	1923787890625	0	false	0	false	11	true
139479	492939208984375	18326689453125	0	false	0	false	14	true
139475	2034390234375	682973828125	0	false	0	false	11	true
139474	103051337890625	11798626953125	1	true	1	true	2	true
139473	1063141796875	1340126171875	0	false	3	true	10	true
139471	114814951171875	100298701171875	0	false	5	true	0	false
139468	261116943359375	144353837890625	0	false	5	true	7	true
139467	2539695556640620	14402125	0	false	5	true	8	true
139466	1030279296875	12860513671875	13	true	0	false	0	false
139465	5390764770507810	1281047265625	0	false	0	false	10	true
139464	1165855712890620	99807587890625	0	false	0	false	6	true
139463	1.57347e+16	114721923828125	0	false	0	false	12	true
139456	27779400390625	33411630859375	0	false	0	false	13	true
139455	27386166015625	144376318359375	0	false	0	false	16	true
139453	259813046875	1.70872e+16	0	false	7	true	0	false
139450	1392348828125	88859765625	0	false	1	true	12	true
139449	130575390625	927565625	0	false	0	false	16	true
139447	12894046875	8109150390625	1	true	0	false	13	true
139446	118778193359375	89299345703125	0	false	1	true	11	true
139444	143644580078125	675908544921875	0	false	0	false	9	true
139443	14301986328125	6417890625	1	true	0	false	7	true
139441	148978759765625	67508076171875	0	false	0	false	14	true
139440	102671689453125	659794189453125	1	true	0	false	12	true
139439	103858671875	6510771484375	1	true	0	false	13	true
139438	7329892578125	104572470703125	13	true	1	true	7	true
139437	6854826171875	101253720703125	0	false	0	false	13	true
139435	9989576171875	597890234375	9	true	0	false	4	true
139432	8816767578125	611566015625	0	false	7	true	4	true
139429	149602529296875	545057666015625	0	false	0	false	5	true
139427	16585958984375	701706591796875	1	true	1	true	10	true
139425	708921142578125	95248232421875	1	true	0	false	13	true
139424	69018974609375	8345318359375	0	false	0	false	9	true
139423	682059521484375	8782224609375	1	true	1	true	10	true
139419	31075525390625	3171582763671870	0	false	0	false	7	true
139418	4962306640625	764523974609375	1	true	6	true	0	false
139417	56496875	643355224609375	0	false	0	false	21	true
139415	162254619140625	42765029296875	0	false	0	false	12	true
139413	775132177734375	742890087890625	0	false	3	true	17	true
139411	746887255859375	641774853515625	1	true	0	false	12	true
139405	6599984375	478914501953125	0	false	0	false	7	true
139403	10882216796875	7553529296875	1	true	1	true	9	true
139397	3277896875	452915869140625	1	true	0	false	10	true
139396	37751296875	53012744140625	0	false	0	false	9	true
139395	38430015625	485186572265625	3	true	0	false	22	true
139393	37637.75	3672305908203120	3	true	0	false	2	true
139391	3884841015625	3544060546875	2	true	1	true	6	true
139387	4909813671875	749492421875	1	true	0	false	15	true
139385	92305224609375	97477236328125	0	false	0	false	5	true
139384	34988265625	19471796875	0	false	7	true	9	true
139383	34576390625	224398974609375	0	false	1	true	13	true
139381	3530973046875	1.33354e+16	0	false	0	false	7	true
139380	3622876171875	1.70985e+16	1	true	0	false	22	true
139379	367138515625	1.35292e+16	0	false	0	false	12	true
139377	35855	332242529296875	0	false	1	true	13	true
139374	34689015625	445571337890625	0	false	6	true	11	true
139373	3501423046875	544870751953125	0	false	5	true	7	true
139368	4272794140625	814873388671875	5	true	0	false	7	true
139367	4433927734375	83303955078125	0	false	0	false	21	true
139365	4623778125	588809130859375	8	true	0	false	1	true
139361	1448567578125	465437353515625	12	true	0	false	0	false
139360	4867779296875	771154736328125	0	false	10	true	0	false
139359	489368984375	81508017578125	1	true	0	false	11	true
139355	2401478271484370	798793984375	0	false	7	true	0	false
139354	41248859375	1306858154296870	0	false	11	true	57	true
139353	4122435546875	152359375	0	false	13	true	67	true
139352	2015654296875	437480419921875	0	false	5	true	3	true
139350	4141467578125	2651841064453120	0	false	0	false	7	true
139349	4191005859375	3081209228515620	0	false	0	false	18	true
139347	4048658984375	1103360107421870	0	false	0	false	8	true
139344	1408822509765620	71470771484375	0	false	3	true	5	true
139343	289319921875	75905673828125	1	true	0	false	4	true
139341	3963352734375	1227467529296870	9	true	0	false	0	false
139336	445136875	3940084716796870	1	true	0	false	7	true
139335	434069921875	3797527099609370	1	true	10	true	0	false
[truncated: 23 more rows]
