# Supplementary material for: A Novel Liquid Biopsy Method Based on Specific Combinations of Vesicular Markers Allows Us to Discriminate Prostate Cancer from Hyperplasia
Source: Cells. 2024 Jul 31;13(15):1286. doi: 10.3390/cells13151286 (PMC11311686; doi:10.3390/cells13151286)
Supplement: Supplementary file 1 [file cells-13-01286-s001.zip › Dataset S1-Raw data CODI BiliGeCT Prostata/Raw data CODI BiliGeCT Prostata/140223_ErbB3_ALK_IIexp_PR20-21__counting_scatter.xlsx]

## Sheet: 140223_ErbB3_ALK_IIexp_PR20-21_
counting parameters
radius (nm)	300
bin width (nm)	20
locs in bin threshold	1
active channels
channel name	channel reference	min	max
Channel 0	ch0	1	10000000
Channel 1	ch1	1	10000000
Channel 2	ch2	1	10000000
clusters are positive for a channel if their counts fall within min (inclusive) and max (exclusive) for that channel
	population phenotypes	number of clusters
triple positive	Channel 0, Channel 1, Channel 2	425
double positive	Channel 0, Channel 1	48
double positive	Channel 0, Channel 2	509
double positive	Channel 1, Channel 2	37
single positive	Channel 0	68
single positive	Channel 1	18
single positive	Channel 2	93
	total positive clusters	1198
8 clusters were negative for every channel
all positive clusters are listed here
columns show counts and positivity for channels with thresholds switched on
to see the full data including negative clusters please export a csv from the counting histogram rather than the counting scatter plot
cluster id	centroid x (nm)	centroid y (nm)	count for Channel 0	positive for Channel 0	count for Channel 1	positive for Channel 1	count for Channel 2	positive for Channel 2
95163	422374921875	6408089453125	13	true	0	false	39	true
95162	4204591796875	6419746484375	9	true	1	true	46	true
95161	4102338671875	62906578125	11	true	1	true	13	true
95160	405467890625	6470479296875	13	true	1	true	9	true
95158	415524765625	6452796875	8	true	0	false	6	true
95156	4280669921875	639132109375	9	true	0	false	12	true
95148	3993472265625	62885109375	9	true	1	true	4	true
95147	4150898828125	658654765625	10	true	1	true	17	true
95146	420542890625	66215609375	10	true	0	false	7	true
95145	3951551171875	614111328125	7	true	0	false	13	true
95144	3884468359375	61232453125	12	true	2	true	7	true
95140	387134765625	6217003125	10	true	1	true	7	true
95139	4115271484375	60016890625	8	true	0	false	10	true
95138	4014481640625	6035990234375	17	true	0	false	5	true
95136	3921619140625	6532942578125	19	true	1	true	28	true
95135	41828109375	6066734375	17	true	0	false	7	true
95130	421106328125	613329140625	14	true	1	true	8	true
95122	422936796875	59407484375	14	true	0	false	4	true
95121	4443452734375	674249140625	13	true	0	false	1	true
95120	42911640625	677093828125	6	true	11	true	1	true
95119	4274023046875	68966140625	11	true	0	false	8	true
95118	4368007421875	6928153125	6	true	1	true	8	true
95116	3793805078125	6053851953125	16	true	1	true	3	true
95113	3864978515625	695719296875	6	true	0	false	22	true
95112	389513359375	70044421875	13	true	0	false	12	true
95111	4694337109375	552713125	8	true	1	true	19	true
95110	473403984375	544774609375	22	true	1	true	1	true
95109	3896031640625	671967265625	13	true	0	false	9	true
95108	38414921875	674533125	20	true	2	true	0	false
95107	449921640625	546031953125	4	true	22	true	2	true
95106	4543423828125	545543125	11	true	0	false	26	true
95105	480070078125	5514516796875	20	true	0	false	2	true
95104	48705.75	5563631640625	14	true	0	false	4	true
95102	376289453125	67262328125	12	true	9	true	4	true
95101	453867890625	5892340625	13	true	2	true	8	true
95100	44883734375	5808120703125	19	true	2	true	1	true
95098	37837640625	69143875	16	true	2	true	14	true
95097	4436951953125	59579734375	12	true	2	true	8	true
95094	3843462890625	703310390625	6	true	0	false	10	true
95092	390568984375	7064971875	3	true	7	true	9	true
95089	4034570703125	687533125	8	true	4	true	2	true
95088	39553421875	68844359375	14	true	2	true	1	true
95084	487374296875	5461801171875	15	true	0	false	3	true
95082	4374861328125	54380859375	10	true	3	true	19	true
95080	4920779296875	5381335546875	9	true	0	false	5	true
95078	3972266015625	6721696875	13	true	0	false	5	true
95077	4525856640625	552796640625	7	true	0	false	19	true
95076	450097734375	5636437890625	17	true	2	true	11	true
95071	3514948828125	6896228125	7	true	2	true	18	true
95070	3572319140625	69132609375	8	true	1	true	14	true
95068	38759046875	6021475390625	12	true	2	true	8	true
95067	4411344921875	632206796875	14	true	2	true	2	true
95066	4310433203125	61945109375	12	true	2	true	4	true
95063	41121328125	68227984375	12	true	1	true	7	true
95062	411607421875	671718359375	12	true	21	true	6	true
95061	33129203125	6547999609375	11	true	0	false	13	true
95060	3290291015625	656776328125	12	true	0	false	23	true
95058	464862890625	533744296875	5	true	6	true	4	true
95054	3800665625	66232.75	14	true	0	false	2	true
95050	3673658984375	68614640625	9	true	2	true	7	true
95048	32621671875	660985625	8	true	1	true	8	true
95043	3192726953125	6425706640625	31	true	1	true	1	true
95042	31514458984375	6384358203125	5	true	3	true	10	true
95038	33736484375	644949765625	30	true	2	true	9	true
95036	3293023828125	63860984375	16	true	0	false	9	true
95035	35416125	66061390625	7	true	8	true	10	true
95034	34582953125	66247765625	16	true	1	true	5	true
95032	363006015625	70450796875	5	true	2	true	14	true
95027	36250015625	6526092578125	10	true	0	false	20	true
95026	36683109375	6528715625	11	true	0	false	9	true
95025	31368123046875	624490234375	12	true	1	true	4	true
95024	32210421875	61814078125	19	true	0	false	14	true
95023	36157828125	6474131640625	17	true	1	true	10	true
95022	36400171875	6443606640625	6	true	1	true	6	true
95020	3588840234375	645304453125	4	true	5	true	3	true
95016	34818734375	668554453125	5	true	8	true	2	true
95015	4620353515625	640190390625	18	true	1	true	4	true
95014	463844921875	6477965234375	6	true	5	true	1	true
95013	347532265625	6325970703125	23	true	0	false	2	true
95010	45796046875	622303671875	19	true	0	false	26	true
95009	30309087890625	6337691796875	9	true	2	true	44	true
95006	3390607421875	660741328125	5	true	4	true	0	false
95005	337939765625	710325703125	36	true	6	true	68	true
95004	3424540625	70031921875	17	true	1	true	2	true
95000	4692548046875	635586015625	10	true	2	true	11	true
94998	3500384375	64915625	18	true	0	false	4	true
94994	4781010546875	64474046875	19	true	2	true	10	true
94993	3461635546875	725255390625	5	true	1	true	7	true
94992	34575359375	7225884375	8	true	0	false	9	true
94985	3693846484375	6063766796875	8	true	2	true	11	true
94983	34015921875	670738203125	14	true	3	true	1	true
94982	3387980859375	677840859375	10	true	0	false	14	true
94981	4805841796875	6205859375	11	true	0	false	14	true
94980	4706516796875	614020546875	14	true	2	true	11	true
94974	3564737890625	7204696875	10	true	0	false	8	true
94973	4562720703125	600222265625	11	true	1	true	4	true
94972	462151171875	606202265625	11	true	0	false	2	true
94970	3558475390625	62999359375	12	true	2	true	2	true
94969	47229578125	60174.75	15	true	1	true	2	true
94962	368390546875	6195160546875	6	true	0	false	2	true
94959	4724963671875	6525459375	17	true	2	true	0	false
94958	474604765625	65931171875	6	true	0	false	6	true
94955	3424780078125	732722578125	11	true	5	true	6	true
94954	32839984375	7320853125	11	true	1	true	4	true
94952	38034375	6452321875	17	true	3	true	1	true
94951	4246516015625	702007578125	7	true	3	true	2	true
94949	4360958203125	6108458984375	11	true	0	false	4	true
94944	418008515625	7079728125	9	true	1	true	5	true
94942	377557890625	631720625	9	true	0	false	11	true
94938	32596494140625	70631140625	11	true	0	false	4	true
94937	4908998828125	654159921875	6	true	20	true	2	true
94935	429372578125	573573671875	9	true	0	false	6	true
94934	4262615234375	56904640625	7	true	0	false	7	true
94932	43375921875	582848203125	6	true	0	false	5	true
94930	4129052734375	56732109375	11	true	5	true	6	true
94926	4508897265625	679163984375	9	true	3	true	3	true
94925	40132.25	5817462890625	17	true	0	false	6	true
94923	3903780859375	590459453125	11	true	5	true	2	true
94920	4306774609375	6570021875	25	true	0	false	0	false
94916	45633953125	6719984375	13	true	1	true	4	true
94915	347023125	75659984375	10	true	3	true	7	true
94914	355488359375	757893359375	7	true	3	true	13	true
94913	3599933203125	74436796875	13	true	2	true	0	false
94910	3321243359375	756485625	15	true	1	true	3	true
94909	2961801171875	6032817578125	11	true	0	false	6	true
94908	29304892578125	6137744921875	9	true	0	false	15	true
94904	30612298828125	6156303515625	15	true	0	false	6	true
94902	28493517578125	60016078125	5	true	0	false	4	true
94898	4933412109375	6134866015625	11	true	3	true	0	false
94897	49419546875	63508859375	6	true	4	true	3	true
94896	491496171875	644987421875	11	true	0	false	7	true
94892	445517265625	6469941796875	8	true	0	false	7	true
94891	372875703125	76139625	30	true	0	false	1	true
94890	38001828125	7575634375	16	true	1	true	2	true
94886	4437971875	65928421875	8	true	0	false	8	true
94884	32695287109375	69525171875	7	true	1	true	9	true
94882	3354381640625	6260891796875	12	true	0	false	7	true
94881	29280470703125	708977890625	8	true	2	true	10	true
94880	30076087890625	708147109375	12	true	5	true	3	true
94879	3785287109375	714639609375	10	true	2	true	1	true
94877	3580184375	5669522265625	8	true	6	true	3	true
94876	360081875	5644301171875	7	true	1	true	10	true
94875	3764921875	737528515625	7	true	1	true	22	true
94874	3759431640625	735083828125	7	true	1	true	20	true
94873	3646315625	5610356640625	5	true	1	true	16	true
94871	360278984375	55720203125	7	true	11	true	15	true
94869	30725685546875	68610703125	9	true	2	true	5	true
94868	29932611328125	681409609375	6	true	3	true	19	true
94864	30780287109375	69589171875	8	true	0	false	10	true
94858	352299453125	5630213671875	9	true	0	false	6	true
94856	3628203515625	5759339453125	4	true	0	false	10	true
94855	30162267578125	668852734375	10	true	9	true	2	true
94854	296353203125	667516875	5	true	0	false	11	true
94850	31256455078125	671458984375	10	true	2	true	11	true
94849	33541359375	610994765625	10	true	0	false	7	true
94846	31485001953125	68178390625	16	true	0	false	1	true
94843	2633331640625	701536171875	7	true	2	true	16	true
94842	25832.25	703678125	7	true	1	true	11	true
94841	27512033203125	700452421875	18	true	0	false	3	true
94840	26977564453125	6992778125	5	true	0	false	13	true
94839	3731935546875	58799609375	8	true	1	true	5	true
94838	3781787109375	5816662109375	5	true	1	true	10	true
94833	34886484375	597540234375	16	true	1	true	1	true
94831	263426328125	7333428125	9	true	1	true	10	true
94830	26179365234375	7195815625	10	true	0	false	13	true
94829	28849123046875	74256265625	7	true	0	false	25	true
94828	27834412109375	736638203125	11	true	0	false	4	true
94824	2566295703125	69402171875	5	true	4	true	1	true
94823	4496194140625	5190062109375	5	true	1	true	8	true
94822	456715078125	525052265625	17	true	0	false	5	true
94820	2678179296875	711059140625	11	true	0	false	11	true
94819	27376087890625	745656328125	4	true	0	false	12	true
94818	27278798828125	741126484375	1	true	5	true	0	false
94817	4352290234375	53020703125	5	true	0	false	7	true
94816	4430152734375	5316275390625	12	true	0	false	0	false
94813	32596486328125	6010548828125	10	true	7	true	4	true
94812	32130583984375	598721484375	5	true	0	false	17	true
94808	4260905859375	53527.25	5	true	2	true	10	true
94807	3126460546875	7122134375	12	true	1	true	6	true
94806	31592390625	70578296875	13	true	0	false	8	true
94803	331089765625	59423.25	9	true	1	true	2	true
94798	32273458984375	717891328125	14	true	0	false	12	true
94796	3359861328125	5878756640625	10	true	0	false	5	true
94787	27603369140625	722663828125	9	true	5	true	2	true
94786	28597466796875	724164296875	19	true	0	false	1	true
94784	28986203125	66077265625	5	true	0	false	12	true
94782	47701140625	52862875	13	true	2	true	20	true
94779	4657116796875	523256875	11	true	1	true	0	false
94777	24712890625	6951440625	8	true	3	true	3	true
94775	29142966796875	6507067578125	8	true	0	false	4	true
94774	29284138671875	642447578125	8	true	1	true	13	true
94772	47490	5137984765625	3	true	4	true	17	true
94769	27916255859375	676393515625	5	true	0	false	8	true
94768	27399185546875	671026796875	12	true	1	true	7	true
94766	28299658203125	67920.75	14	true	4	true	1	true
94764	28835845703125	73308.25	11	true	2	true	1	true
94762	27578396484375	681695703125	7	true	2	true	9	true
94761	4011930078125	5370331640625	3	true	13	true	7	true
94760	39325765625	5334846875	12	true	1	true	5	true
94758	2590378125	65398	5	true	4	true	2	true
94757	3908141796875	566770859375	9	true	1	true	7	true
94756	401471015625	569424609375	11	true	1	true	3	true
94754	4122012109375	535274453125	10	true	21	true	7	true
94748	28303283203125	6879403125	9	true	2	true	7	true
94744	43761578125	5159656640625	9	true	0	false	6	true
94741	465522421875	569282734375	14	true	0	false	7	true
94740	46982234375	575703671875	21	true	1	true	10	true
94739	31322849609375	739625859375	17	true	0	false	5	true
94738	31795947265625	754914296875	4	true	1	true	7	true
94736	46910875	5649991015625	7	true	0	false	8	true
94733	4695921875	5880551171875	8	true	2	true	8	true
94732	4847619140625	5824587890625	13	true	2	true	1	true
94730	479442890625	5689007421875	10	true	0	false	4	true
94727	4514176171875	4924334765625	20	true	1	true	11	true
94726	448710078125	4918335546875	28	true	2	true	7	true
94722	4417124609375	49174828125	5	true	0	false	10	true
94721	4475996484375	47700.25	13	true	0	false	0	false
94720	4454441015625	4837122265625	7	true	1	true	26	true
94719	3258248828125	5498926171875	8	true	2	true	8	true
94718	3262655078125	556053671875	10	true	1	true	2	true
94716	3277709375	5646659765625	24	true	2	true	5	true
94713	4770336328125	5027815625	3	true	2	true	2	true
94712	46207984375	509137421875	7	true	6	true	4	true
94711	4527973046875	5056606640625	11	true	0	false	11	true
94710	4602690625	5005390625	5	true	0	false	13	true
94707	33483109375	547248359375	13	true	1	true	4	true
94706	339827109375	5406908984375	9	true	5	true	18	true
94698	3386664453125	568546953125	12	true	0	false	5	true
94694	421462421875	5512721875	6	true	0	false	5	true
94692	4424969140625	502813046875	9	true	1	true	5	true
94690	4665756640625	5154937890625	7	true	0	false	6	true
94688	4920323046875	520873515625	9	true	0	false	8	true
94686	4568798046875	4782573046875	15	true	0	false	0	false
94685	4738626171875	4790071875	5	true	6	true	1	true
94684	48161859375	478695703125	5	true	2	true	4	true
94682	4855954296875	4948255859375	16	true	0	false	5	true
94681	4658967578125	491198984375	11	true	1	true	10	true
94680	4723691015625	4931440234375	6	true	1	true	8	true
94672	41314125	581902109375	8	true	0	false	13	true
94671	22439724609375	7179328125	7	true	1	true	1	true
94670	21723892578125	706805078125	13	true	0	false	12	true
94669	24092701171875	71402640625	4	true	0	false	2	true
94667	4012666015625	7122959375	9	true	2	true	4	true
94666	3950338671875	72435390625	14	true	1	true	5	true
94660	4339022265625	711593203125	7	true	0	false	2	true
94659	454264375	662550234375	7	true	1	true	4	true
94657	2583401953125	7438946875	13	true	3	true	0	false
94656	2550098046875	73835140625	9	true	1	true	9	true
94655	2637991796875	75133046875	11	true	1	true	13	true
94652	26056853515625	7593621875	3	true	0	false	9	true
94648	4630774609375	66739171875	3	true	13	true	3	true
94646	21011947265625	69723984375	7	true	1	true	5	true
94644	2461108984375	648039453125	13	true	1	true	1	true
94636	3081576171875	763204140625	5	true	0	false	0	false
94635	2555714453125	636901171875	5	true	0	false	11	true
94634	2647303125	63938671875	13	true	0	false	4	true
94630	27786107421875	6335028515625	10	true	1	true	1	true
94627	350682734375	5393251953125	8	true	1	true	6	true
94624	24862673828125	6827140625	12	true	0	false	2	true
94620	329241953125	5408362109375	9	true	1	true	3	true
94616	3854402734375	746010234375	6	true	1	true	6	true
94605	23750.75	74382546875	8	true	2	true	8	true
94604	24424484375	7341784375	12	true	1	true	0	false
94602	23209291015625	73520015625	5	true	0	false	11	true
94601	22603943359375	74414140625	4	true	1	true	7	true
94600	22788529296875	75344953125	7	true	2	true	4	true
94595	22729123046875	650068203125	11	true	0	false	1	true
94592	3134823828125	72649203125	10	true	1	true	2	true
94591	492035546875	474890859375	8	true	0	false	0	false
94588	3434168359375	5328245703125	13	true	0	false	0	false
94586	30631255859375	59524328125	15	true	0	false	6	true
94584	446673046875	7073471875	6	true	1	true	2	true
94582	45253875	71874984375	7	true	1	true	12	true
94581	27008359375	6059638671875	14	true	2	true	172	true
94580	26419732421875	62221640625	7	true	0	false	5	true
94577	40905328125	4975565625	5	true	5	true	4	true
94576	4119357421875	486677109375	17	true	0	false	8	true
94574	4081149609375	5060781640625	7	true	1	true	3	true
94572	40111046875	743403515625	7	true	1	true	3	true
94571	42577640625	49324546875	14	true	4	true	0	false
94570	4290753515625	484536640625	11	true	0	false	4	true
94568	42100640625	4848521875	4	true	4	true	8	true
94564	426858359375	5066935546875	6	true	5	true	6	true
94561	4601912890625	46455890625	7	true	0	false	25	true
94560	454612265625	4676084375	1	true	0	false	12	true
94559	43940515625	4690055078125	6	true	0	false	6	true
94558	4447084765625	4663324609375	7	true	1	true	8	true
94557	474663984375	45525921875	6	true	0	false	4	true
94556	4830920703125	462479921875	3	true	0	false	7	true
94548	239651484375	664549140625	3	true	0	false	4	true
94546	4925740234375	599300703125	9	true	1	true	8	true
94545	29113994140625	778956953125	9	true	1	true	18	true
94544	28066220703125	78205953125	2	true	3	true	13	true
94543	38339703125	53641.5	3	true	0	false	12	true
94542	381543515625	52717234375	5	true	0	false	7	true
94540	30789654296875	778998828125	10	true	1	true	6	true
94535	2312691015625	6943046875	7	true	7	true	5	true
94534	22277869140625	69286953125	7	true	0	false	11	true
94532	22771580078125	700771484375	10	true	0	false	6	true
94531	2150946484375	671564609375	4	true	0	false	21	true
94530	21500873046875	6761796875	5	true	2	true	11	true
94529	225316953125	6860178125	5	true	0	false	9	true
94525	23943888671875	763495078125	3	true	1	true	16	true
94520	389864140625	762835390625	16	true	0	false	18	true
94519	3639129296875	5398245703125	2	true	0	false	9	true
94517	27325376953125	7699578125	12	true	1	true	3	true
94514	4201714453125	5171973046875	6	true	0	false	3	true
94513	1781995703125	68262640625	7	true	1	true	3	true
94512	187331796875	6932396875	6	true	0	false	6	true
94510	1659805859375	684296953125	1	true	1	true	8	true
94506	27019099609375	7839596875	7	true	0	false	9	true
94505	21765609375	736648671875	9	true	0	false	0	false
94504	2186530859375	727859296875	4	true	9	true	0	false
94500	4034868359375	5219964453125	11	true	0	false	10	true
94498	238635234375	6270938671875	7	true	0	false	5	true
94497	490291953125	686929765625	10	true	0	false	4	true
94496	4883122265625	675171328125	6	true	1	true	6	true
94495	47566390625	670847109375	8	true	2	true	3	true
94493	47288890625	691305234375	10	true	2	true	2	true
94492	47940984375	69797203125	10	true	1	true	9	true
94487	368208984375	5243032421875	6	true	0	false	10	true
94486	3623458203125	510135390625	24	true	0	false	0	false
94484	35923890625	529204765625	8	true	0	false	6	true
94482	3867233984375	51171578125	6	true	1	true	1	true
94479	3210938671875	57987875	11	true	3	true	1	true
94476	483297890625	707682734375	6	true	8	true	2	true
94474	4626596875	730242109375	2	true	2	true	14	true
94473	2985732421875	5432309375	7	true	0	false	24	true
94472	304481328125	53611140625	7	true	1	true	12	true
94471	28315361328125	5321906640625	7	true	2	true	28	true
94470	27629955078125	53460578125	5	true	4	true	2	true
94468	311608828125	5419852734375	13	true	1	true	0	false
94467	28906826171875	5513174609375	5	true	7	true	0	false
94463	321131171875	5310046875	7	true	0	false	5	true
94461	311277890625	5606643359375	7	true	1	true	18	true
94460	30757560546875	5606955078125	6	true	0	false	9	true
94458	308808203125	550111875	8	true	1	true	7	true
94455	2961773828125	571973984375	8	true	1	true	13	true
94454	29491591796875	58015078125	3	true	0	false	15	true
94453	268405625	565053984375	13	true	1	true	3	true
94452	25680345703125	56900125	5	true	0	false	9	true
94450	2627773828125	55779359375	5	true	0	false	16	true
94449	4139508984375	455569921875	7	true	2	true	5	true
94448	409450859375	4526468359375	12	true	0	false	0	false
94445	46093859375	42674203125	7	true	14	true	29	true
94444	4586953125	425978046875	4	true	13	true	24	true
94443	25086734375	5582545703125	1	true	1	true	11	true
94442	24573103515625	5647956640625	5	true	4	true	4	true
94439	4185640234375	466870703125	4	true	7	true	7	true
94438	4249968359375	4579638671875	9	true	0	false	8	true
94437	4086353515625	464823125	7	true	7	true	0	false
94432	4652065234375	422327421875	7	true	2	true	14	true
94430	3324885546875	5184617578125	10	true	2	true	4	true
94428	275551015625	5732630078125	8	true	1	true	18	true
94427	44263515625	4465166015625	7	true	0	false	0	false
94426	4537819140625	44459203125	15	true	0	false	1	true
94423	2759238671875	58619765625	7	true	2	true	8	true
94420	30639587890625	5203898828125	4	true	0	false	3	true
94416	43492421875	435806328125	6	true	0	false	6	true
94414	429733984375	4663737109375	4	true	1	true	7	true
94413	4722807421875	4296820703125	9	true	2	true	9	true
94412	472771640625	4377909375	10	true	3	true	3	true
94411	41223984375	41286953125	7	true	1	true	17	true
94410	4107025390625	4136587109375	7	true	1	true	14	true
94407	48430890625	43041796875	6	true	12	true	3	true
94405	40238765625	41286265625	7	true	0	false	6	true
94400	4103201953125	42118328125	3	true	0	false	11	true
94398	4237135546875	42452953125	10	true	0	false	6	true
94396	410754296875	4394058203125	3	true	1	true	4	true
94394	44810765625	434214296875	6	true	0	false	10	true
94393	443104453125	418678671875	4	true	5	true	1	true
94387	4825918359375	415939609375	5	true	1	true	8	true
94386	4742983203125	4154337109375	5	true	2	true	8	true
94381	1912885546875	759865234375	5	true	9	true	16	true
94380	19793443359375	764774296875	15	true	1	true	2	true
94378	20293697265625	759385625	5	true	6	true	3	true
94377	20301560546875	74532984375	7	true	1	true	4	true
94374	1984633203125	72922953125	9	true	0	false	1	true
94372	199261328125	715951640625	8	true	4	true	1	true
94369	351433203125	494960703125	2	true	0	false	23	true
94368	3501152734375	4932249609375	5	true	0	false	25	true
94364	22770015625	66280140625	10	true	0	false	7	true
94360	26818845703125	5905312109375	8	true	2	true	5	true
94359	42766609375	4061788671875	10	true	0	false	0	false
94356	266620703125	5420973046875	2	true	8	true	0	false
94355	2625738671875	4960401171875	9	true	5	true	1	true
94354	264469453125	500946484375	13	true	1	true	2	true
94353	2538247265625	5244468359375	8	true	5	true	24	true
94352	258143359375	51151140625	4	true	2	true	9	true
94351	29253560546875	516170546875	4	true	0	false	27	true
94350	27810224609375	519522734375	2	true	0	false	8	true
94349	26868841796875	5139265234375	6	true	0	false	7	true
94341	2006160546875	64772140625	9	true	2	true	15	true
94340	2016647265625	6523591796875	6	true	4	true	4	true
94338	19479216796875	655283671875	6	true	12	true	3	true
94336	20577869140625	6513317578125	4	true	0	false	11	true
94334	25454083984375	602220390625	6	true	0	false	0	false
94333	344802421875	5123720703125	8	true	0	false	7	true
94332	336626484375	5065255078125	4	true	0	false	10	true
94331	32744697265625	4736153125	11	true	1	true	8	true
94330	3215016796875	47734171875	6	true	6	true	9	true
94327	1989937890625	6727334375	5	true	0	false	9	true
94324	31735279296875	48544375	7	true	14	true	2	true
94323	4137816796875	730561015625	6	true	1	true	5	true
94321	31179357421875	45468890625	23	true	0	false	0	false
94320	3152568359375	4530993359375	14	true	0	false	0	false
94319	3297753125	4851484375	3	true	0	false	9	true
94316	18534373046875	66320140625	4	true	1	true	9	true
94315	3396199609375	4778226171875	3	true	1	true	8	true
94314	34626.25	4817716796875	10	true	0	false	7	true
94312	3366195703125	4975591796875	6	true	6	true	1	true
94311	3356391796875	464631171875	10	true	1	true	8	true
94310	3297351953125	4613365625	4	true	3	true	4	true
94306	3240660546875	4949209375	4	true	0	false	15	true
94304	21152431640625	637805390625	10	true	0	false	12	true
94302	317714453125	50594703125	10	true	2	true	0	false
94298	3464148046875	46556640625	7	true	0	false	0	false
94290	38187765625	5546789453125	8	true	0	false	4	true
94288	3304553125	4409680078125	4	true	0	false	9	true
94286	27469162109375	5570455859375	9	true	0	false	6	true
94285	31511919921875	4638603515625	9	true	1	true	9	true
94284	30976087890625	4702808984375	3	true	5	true	4	true
94283	16555720703125	695113828125	6	true	0	false	15	true
94282	156725283203125	69289078125	5	true	0	false	4	true
94280	30115787109375	479890234375	11	true	0	false	1	true
94277	2896300390625	4714156640625	1	true	0	false	10	true
94276	292443125	475402265625	5	true	0	false	11	true
94270	22058599609375	768879765625	6	true	1	true	6	true
94268	2232037109375	623338671875	11	true	1	true	0	false
94266	25287525390625	54200515625	14	true	1	true	2	true
94265	22054708984375	77960984375	4	true	3	true	5	true
94262	173403046875	66588421875	3	true	11	true	1	true
94261	4948438671875	44820046875	9	true	0	false	0	false
94259	4267541015625	757976953125	4	true	2	true	13	true
94258	430716796875	74904203125	7	true	1	true	0	false
94256	4163140625	758713984375	5	true	7	true	4	true
94255	4408993359375	741964921875	5	true	1	true	7	true
94253	24045486328125	78199703125	11	true	5	true	0	false
94252	24814798828125	786338515625	5	true	4	true	5	true
94250	24526212890625	774442421875	9	true	1	true	14	true
94249	41858765625	741863203125	8	true	3	true	6	true
94246	256581953125	7833740625	6	true	1	true	13	true
94242	22685765625	79069609375	1	true	1	true	7	true
94239	233624765625	5708633984375	14	true	0	false	0	false
94238	233263515625	5793616015625	15	true	0	false	2	true
94235	3894309375	4941337109375	3	true	1	true	12	true
94234	3765506640625	497847109375	13	true	0	false	2	true
94232	462175390625	70417296875	10	true	1	true	2	true
94230	27349138671875	4961809765625	5	true	0	false	1	true
94227	386285703125	3980030078125	4	true	2	true	13	true
94226	3856057421875	4124938671875	5	true	0	false	16	true
94222	2490952734375	589183046875	3	true	0	false	4	true
94219	4236927734375	3889869921875	2	true	0	false	14	true
94218	4373550390625	3933455859375	5	true	0	false	7	true
94215	22789697265625	5527322265625	2	true	5	true	2	true
94214	23601537109375	56048625	8	true	5	true	5	true
94211	3282897265625	79346578125	5	true	0	false	9	true
94210	32139123046875	784996015625	2	true	5	true	3	true
94207	3418035546875	789851953125	8	true	0	false	6	true
94206	354835625	780162734375	3	true	5	true	2	true
94204	21126.25	760983828125	5	true	0	false	4	true
94201	23464640625	5995575390625	8	true	14	true	0	false
94198	48645625	3967541015625	6	true	0	false	2	true
94197	400837265625	432511484375	11	true	1	true	4	true
94194	28383083984375	493793828125	5	true	0	false	4	true
94192	37169703125	3857758984375	2	true	0	false	10	true
94190	20553892578125	5662793359375	12	true	0	false	1	true
94189	164646953125	6447481640625	4	true	0	false	9	true
94188	17018171875	647051953125	3	true	0	false	9	true
94186	170444296875	65550015625	5	true	2	true	14	true
94182	3309978515625	77344359375	3	true	1	true	9	true
94177	4642110546875	349819296875	15	true	1	true	1	true
94176	46263046875	3404821875	10	true	0	false	10	true
94175	4701803515625	3287998046875	1	true	0	false	9	true
94172	4651182421875	32057625	12	true	0	false	4	true
94171	4877041015625	3606412109375	3	true	0	false	0	false
94170	489559921875	3423773046875	2	true	0	false	10	true
94168	4801546875	33354125	15	true	1	true	0	false
94165	4514195703125	3477030078125	9	true	6	true	1	true
94164	45155375	341108203125	9	true	0	false	5	true
94162	442533125	3459124609375	1	true	0	false	8	true
94157	19536380859375	6288340625	6	true	1	true	0	false
94156	186316953125	6385984375	6	true	1	true	2	true
94152	29300271484375	5003658984375	8	true	1	true	8	true
94151	3449510546875	4256392578125	3	true	0	false	8	true
94150	3443278515625	436357109375	18	true	0	false	0	false
94147	359744453125	45531453125	15	true	0	false	0	false
94146	36316828125	462270859375	10	true	5	true	15	true
94145	377121015625	4698730078125	7	true	0	false	13	true
94144	36717828125	47234171875	8	true	1	true	12	true
94141	37879796875	4847142578125	8	true	1	true	3	true
94138	4725975390625	71773046875	9	true	1	true	2	true
94134	17504482421875	74572484375	2	true	14	true	1	true
94133	487419765625	31254412109375	7	true	10	true	3	true
94132	48129046875	3216091796875	7	true	1	true	4	true
94130	491837265625	3301735546875	6	true	0	false	2	true
94126	4749204296875	4040784765625	5	true	0	false	8	true
94125	2081362109375	77472609375	5	true	2	true	4	true
94123	119600419921875	681169609375	7	true	1	true	8	true
94122	125291845703125	6776603125	3	true	1	true	9	true
94120	113488740234375	683116328125	13	true	0	false	4	true
94118	131274892578125	68675984375	2	true	1	true	27	true
94116	127564111328125	67157546875	0	false	1	true	10	true
94115	11934638671875	65759703125	36	true	0	false	0	false
94113	141304599609375	689111953125	7	true	3	true	12	true
94110	13434234375	65712453125	9	true	0	false	10	true
94109	11255837890625	6389425390625	6	true	6	true	5	true
94108	11310705078125	6359171875	18	true	1	true	5	true
94106	107410654296875	643551953125	13	true	2	true	4	true
94105	119268310546875	62469140625	4	true	1	true	11	true
94104	130948173828125	6291318359375	6	true	0	false	7	true
94102	108993740234375	654830078125	7	true	0	false	7	true
94100	14937361328125	6485541015625	14	true	0	false	0	false
94096	159453642578125	674826953125	5	true	3	true	6	true
94091	19152740234375	6130095703125	6	true	0	false	10	true
94090	18859482421875	6046046875	3	true	0	false	10	true
94088	4749388671875	3688726953125	8	true	1	true	2	true
94087	213278515625	60180484375	4	true	0	false	8	true
94086	202281328125	601955078125	15	true	1	true	1	true
94081	46902953125	30140275390625	4	true	0	false	5	true
94080	4515219921875	30338537109375	3	true	0	false	4	true
94078	4831298828125	29685650390625	2	true	0	false	7	true
94075	4329160546875	31665361328125	5	true	0	false	6	true
94074	4409736328125	31103822265625	8	true	0	false	7	true
94072	4414559375	32533373046875	5	true	0	false	9	true
94070	4351198046875	3004144140625	8	true	0	false	12	true
94066	4535022265625	3304983984375	8	true	0	false	1	true
94062	3539784765625	4428012109375	3	true	2	true	10	true
94060	4758893359375	287169609375	7	true	0	false	0	false
94057	130029375	6115121484375	0	false	6	true	0	false
94056	13307314453125	607783359375	6	true	0	false	0	false
94055	149814599609375	5710540234375	13	true	1	true	4	true
94054	143433125	575009453125	16	true	1	true	4	true
94053	1279063671875	5982923828125	22	true	0	false	9	true
94050	154030537109375	5766855078125	6	true	1	true	3	true
94049	120829091796875	5438530859375	5	true	0	false	11	true
94048	116749404296875	535340546875	3	true	1	true	9	true
94047	1301119921875	5829171875	7	true	0	false	10	true
94046	12013888671875	5838905078125	3	true	0	false	11	true
94041	11340572265625	5510420703125	23	true	0	false	1	true
94040	119727197265625	5561132421875	6	true	0	false	9	true
94039	14981083984375	5485530078125	4	true	4	true	2	true
94038	14360337890625	5453394140625	3	true	1	true	11	true
94036	13701705078125	5423826953125	3	true	1	true	18	true
94033	15217671875	5595908984375	5	true	1	true	8	true
94032	16531623046875	559978515625	16	true	0	false	1	true
94030	1286846484375	5631655078125	9	true	0	false	4	true
94029	162469296875	72319984375	6	true	11	true	1	true
94028	16357998046875	718364453125	9	true	2	true	5	true
94024	109517001953125	52582953125	4	true	1	true	7	true
94022	157848310546875	718760546875	5	true	1	true	15	true
94020	18070759765625	558166796875	2	true	0	false	9	true
94018	158784658203125	5469288671875	7	true	2	true	9	true
94015	18970822265625	5882709375	2	true	1	true	11	true
94014	1851487890625	575293515625	1	true	9	true	5	true
94010	14264498046875	710188046875	5	true	2	true	5	true
94008	1906108203125	5636030078125	9	true	0	false	2	true
94005	107598408203125	5868462890625	6	true	0	false	7	true
94004	105965400390625	579155859375	3	true	0	false	16	true
94001	97317763671875	5903249609375	8	true	1	true	2	true
93996	102522255859375	603865703125	5	true	6	true	2	true
93992	2240828515625	5409985546875	7	true	0	false	3	true
93991	3853386328125	79157046875	4	true	5	true	3	true
93990	377552421875	793763984375	9	true	7	true	2	true
93989	3914805859375	783978203125	36	true	80	true	1	true
93987	40096046875	78561859375	3	true	0	false	9	true
93983	4100350390625	3608800390625	31	true	0	false	0	false
93982	4121477734375	3667438671875	13	true	0	false	0	false
93979	426800234375	3772553125	7	true	1	true	7	true
93977	4575551953125	37029859375	6	true	6	true	6	true
93976	4659319921875	383224765625	6	true	0	false	8	true
93975	457235078125	396303125	3	true	0	false	29	true
93968	406288359375	769084453125	21	true	2	true	3	true
93966	102370166015625	6895709375	2	true	1	true	6	true
93965	17652537109375	610791015625	6	true	0	false	11	true
93962	98748994140625	6151733984375	10	true	0	false	1	true
93961	149710810546875	7374409375	3	true	5	true	5	true
93960	140008154296875	745413046875	4	true	0	false	2	true
93956	444565078125	3570865625	6	true	0	false	7	true
93955	38819390625	43713890625	4	true	4	true	1	true
93954	3772971484375	4261263671875	10	true	3	true	2	true
93952	3876136328125	4228756640625	5	true	0	false	7	true
93951	3848819140625	446383203125	10	true	0	false	6	true
93947	131469765625	53406.5	5	true	1	true	5	true
93944	49153015625	71878625	2	true	0	false	11	true
93942	1753951171875	594782109375	3	true	0	false	2	true
93941	128751005859375	7348940625	19	true	15	true	1	true
93940	13066517578125	733764375	16	true	14	true	1	true
93939	122587958984375	740211484375	7	true	2	true	16	true
93937	11391794921875	734032890625	2	true	0	false	7	true
93936	122008095703125	728133984375	2	true	0	false	11	true
93933	109058310546875	739977265625	6	true	13	true	0	false
93928	8521255859375	706146484375	7	true	1	true	1	true
93926	10623380859375	71843125	3	true	1	true	3	true
93924	1082490234375	5079365234375	6	true	0	false	0	false
93923	1721000390625	770325078125	2	true	1	true	1	true
93921	164568359375	6213512109375	7	true	4	true	0	false
93920	16309595703125	6110997265625	7	true	0	false	4	true
93918	1581933984375	5990166796875	6	true	0	false	1	true
93916	151414794921875	6102245703125	5	true	0	false	0	false
93913	1848404296875	5432744921875	3	true	0	false	8	true
93911	760546826171875	4794477734375	3	true	11	true	5	true
93910	8281548828125	4735369140625	17	true	0	false	0	false
93908	691844677734375	4863394140625	5	true	1	true	4	true
93907	9746140625	4796446484375	1	true	0	false	8	true
93906	102340625	4726719921875	4	true	0	false	12	true
93904	32393810546875	4251355078125	1	true	1	true	3	true
93900	90345615234375	4911835546875	0	false	5	true	0	false
93896	3610196875	4257346875	8	true	0	false	0	false
93895	31423681640625	3902390625	1	true	4	true	14	true
93894	3260252734375	391475703125	4	true	5	true	2	true
93892	30537771484375	39081328125	5	true	0	false	9	true
93890	2989887109375	4035664453125	8	true	0	false	0	false
93888	8588216796875	66233359375	3	true	0	false	7	true
93886	4828013671875	26236751953125	8	true	0	false	3	true
93885	3056659765625	4177642578125	2	true	0	false	19	true
93884	313860859375	4128311328125	5	true	0	false	9	true
93883	3345225390625	4040048828125	8	true	0	false	9	true
93882	34643203125	407282109375	4	true	0	false	11	true
93879	30812896484375	43366875	3	true	1	true	3	true
93877	3578365625	407721953125	5	true	0	false	11	true
93875	34878171875	3936817578125	4	true	0	false	14	true
93869	20182970703125	5175176953125	2	true	0	false	16	true
93866	2941332421875	39054	4	true	0	false	11	true
93864	103425966796875	667819921875	5	true	0	false	1	true
93863	40080890625	32528193359375	9	true	0	false	12	true
93862	3936123046875	318085859375	2	true	0	false	14	true
93860	4055898046875	3315427734375	2	true	0	false	11	true
93859	4006382421875	3471931640625	6	true	6	true	1	true
93858	3946801953125	3391954296875	3	true	1	true	8	true
93856	4051821875	31437431640625	2	true	0	false	13	true
93855	37759078125	30218119140625	7	true	0	false	13	true
93854	3846763671875	29972921875	2	true	0	false	38	true
93852	3807888671875	30873529296875	3	true	1	true	8	true
93850	3858079296875	31408162109375	5	true	0	false	9	true
93849	3884665234375	37086765625	4	true	0	false	7	true
93848	395015390625	3642471484375	5	true	0	false	6	true
93843	814665478515625	6157623046875	5	true	5	true	0	false
93842	7736494140625	5928176953125	6	true	0	false	7	true
93840	67432626953125	6016703125	5	true	0	false	5	true
93839	3488247265625	3074028125	1	true	6	true	1	true
93838	3343951171875	30464171875	5	true	3	true	8	true
93834	358380078125	29788388671875	2	true	1	true	13	true
93832	3364209765625	29790712890625	2	true	0	false	9	true
93831	31783056640625	30176712890625	1	true	0	false	9	true
93830	32183.75	31067484375	0	false	1	true	9	true
93828	3296715625	31298474609375	5	true	0	false	4	true
93824	3097632421875	3071487890625	1	true	4	true	4	true
93822	4215091796875	346305546875	8	true	0	false	0	false
93818	3620059765625	314213359375	7	true	0	false	7	true
93817	24929013671875	4738480078125	6	true	0	false	3	true
93816	25708501953125	4810208203125	4	true	4	true	1	true
93815	1405378515625	637318046875	11	true	1	true	1	true
93812	34767265625	28701828125	3	true	0	false	3	true
93810	2524799609375	462637421875	7	true	4	true	4	true
93803	34229578125	24306517578125	13	true	0	false	3	true
93802	3350759375	24695826171875	3	true	0	false	6	true
93801	32495580078125	2552187890625	0	false	0	false	11	true
93800	33209078125	25981267578125	2	true	0	false	9	true
93798	154087998046875	535849140625	6	true	0	false	1	true
93796	352516875	27626177734375	1	true	0	false	7	true
93795	353540703125	25634212890625	1	true	0	false	5	true
93794	3621642578125	25235904296875	0	false	0	false	8	true
93793	3664596875	27026587890625	3	true	0	false	8	true
93792	363864296875	277088828125	15	true	0	false	0	false
93783	35979484375	363230625	1	true	3	true	11	true
93782	366460078125	3631135546875	7	true	1	true	13	true
93780	373617109375	365456015625	3	true	1	true	11	true
93778	3753946875	3567945703125	7	true	0	false	16	true
93777	3644236328125	37504109375	11	true	0	false	6	true
93773	2206088671875	5099617578125	2	true	5	true	3	true
93772	21618349609375	51174078125	2	true	0	false	10	true
93769	443194609375	25845923828125	1	true	0	false	6	true
93768	4454603125	26767345703125	2	true	0	false	16	true
93766	4557025390625	256530234375	3	true	0	false	15	true
93765	41465515625	30036865234375	8	true	0	false	4	true
93764	424308515625	30750662109375	1	true	0	false	9	true
93763	454354375	2791832421875	7	true	0	false	4	true
93758	426200703125	28057259765625	17	true	2	true	0	false
93757	27376625	4644744140625	5	true	2	true	2	true
93755	434743671875	28301779296875	1	true	1	true	8	true
93753	82884521484375	681933984375	20	true	0	false	0	false
93752	645403466796875	66678359375	15	true	0	false	0	false
93750	5924314453125	67027671875	4	true	0	false	9	true
93749	40000400390625	659942890625	2	true	0	false	0	false
93747	4095530859375	261876328125	4	true	0	false	11	true
93746	417591015625	2725124609375	5	true	0	false	10	true
93741	1.98871e+16	65713359375	3	true	1	true	0	false
93740	2888329345703120	647737109375	4	true	4	true	1	true
93735	2292487890625	5073800390625	8	true	1	true	7	true
93734	22862310546875	5040137890625	10	true	0	false	6	true
93733	22755783203125	4837394921875	10	true	0	false	7	true
93732	22149412109375	4883429296875	3	true	1	true	6	true
93729	224729375	466287265625	2	true	4	true	13	true
93728	229155625	4599476953125	4	true	0	false	11	true
93727	20110529296875	499961875	7	true	0	false	4	true
93726	2038912890625	5008350390625	14	true	0	false	1	true
93724	2402608203125	49596.25	3	true	0	false	7	true
93722	21910236328125	474565390625	7	true	0	false	9	true
93718	1943121484375	5072840234375	1	true	0	false	11	true
93717	197313359375	4803315234375	16	true	2	true	0	false
93716	2096683203125	4799174609375	6	true	1	true	2	true
93713	19073798828125	4692898828125	0	false	0	false	2	true
93708	217247890625	457743984375	3	true	0	false	6	true
93705	138327294921875	5129178125	2	true	0	false	15	true
93704	140871552734375	505788671875	4	true	1	true	17	true
93699	144365400390625	491068046875	1	true	4	true	6	true
93697	1303803515625	4747599609375	1	true	0	false	9	true
93696	141151484375	4781027734375	2	true	0	false	3	true
93694	12815517578125	4915757421875	3	true	1	true	19	true
93693	12158796875	4757918359375	8	true	0	false	6	true
93689	111790908203125	4622503125	6	true	0	false	0	false
93685	64679521484375	6189651953125	3	true	0	false	9	true
93684	71826494140625	62793734375	9	true	0	false	0	false
93683	220975859375	443485546875	4	true	0	false	6	true
93682	2359116015625	4444622265625	1	true	0	false	12	true
93680	246508125	4458581640625	3	true	0	false	16	true
93676	22087513671875	4309669140625	1	true	0	false	8	true
93675	25842498046875	4459230859375	2	true	0	false	6	true
93674	2663114453125	454186015625	4	true	0	false	10	true
93670	20459681640625	4452474609375	4	true	0	false	2	true
93669	26735033203125	4359019921875	9	true	0	false	0	false
93668	28048767578125	431142265625	1	true	1	true	7	true
93662	92092138671875	742750546875	1	true	1	true	0	false
93661	4635221875	24580896484375	1	true	2	true	8	true
93660	4748062890625	24673419921875	8	true	0	false	24	true
93656	524415087890625	4805194921875	3	true	6	true	4	true
93655	3489531640625	342446875	6	true	13	true	2	true
93654	33975765625	3521854296875	5	true	0	false	15	true
93653	31737283203125	3768180859375	2	true	0	false	9	true
93652	31457283203125	36939	2	true	10	true	4	true
93651	339810234375	3291433203125	19	true	0	false	0	false
93648	383298125	26090884765625	2	true	0	false	6	true
93646	3286343359375	3712537109375	3	true	0	false	4	true
93642	30055349609375	3698365625	6	true	0	false	5	true
93640	3650390625	342873046875	3	true	0	false	8	true
93638	489042333984375	642085546875	3	true	1	true	2	true
93637	28159564453125	3482623828125	5	true	1	true	8	true
93632	3405108203125	32036625	10	true	0	false	3	true
93628	3129811328125	24358845703125	1	true	0	false	6	true
93627	20114326171875	53688953125	6	true	0	false	1	true
93626	180812734375	5298296484375	7	true	0	false	2	true
93625	1701533984375	50766140625	17	true	1	true	4	true
93624	17717671875	5158651171875	5	true	0	false	4	true
93619	26076642578125	3945008203125	3	true	0	false	15	true
93618	25598068359375	402778828125	1	true	2	true	4	true
93617	258209375	3630327734375	7	true	0	false	9	true
93616	26155244140625	36757	1	true	0	false	16	true
93615	2640357421875	3573528515625	2	true	6	true	3	true
93613	25153818359375	3539778515625	2	true	0	false	8	true
93612	2516444921875	35640859375	4	true	0	false	9	true
93606	28203009765625	391686171875	7	true	7	true	2	true
93605	9081279296875	5457633984375	13	true	4	true	0	false
93604	8570408203125	5308289453125	1	true	1	true	12	true
93601	739340673828125	5325453125	9	true	0	false	8	true
93600	634466064453125	5314323828125	3	true	0	false	8	true
93598	759931884765625	5214184765625	1	true	11	true	4	true
93597	648623583984375	5516492578125	3	true	0	false	17	true
93596	7532662109375	5618530078125	3	true	1	true	1	true
93595	754780224609375	514485859375	1	true	0	false	13	true
93593	5900515625	5434876953125	3	true	1	true	7	true
93588	526081689453125	5586388671875	2	true	0	false	14	true
93583	1192814453125	77175375	3	true	0	false	1	true
93580	151408671875	76204140625	5	true	4	true	0	false
93578	4547437109375	2375599609375	3	true	27	true	3	true
93577	18830408203125	42577953125	39	true	0	false	12	true
93576	18866369140625	4255486328125	37	true	0	false	12	true
93572	77581865234375	460121875	4	true	0	false	7	true
93570	16515060546875	495422109375	1	true	5	true	3	true
93568	3869583984375	3428190234375	0	false	0	false	17	true
93567	369072734375	2401486328125	1	true	0	false	7	true
93566	3549033984375	22775380859375	1	true	0	false	6	true
93563	4907839453125	2471494140625	3	true	4	true	3	true
93561	93356376953125	5636291796875	4	true	1	true	7	true
93560	8161009765625	5764053515625	31	true	0	false	1	true
93555	162404658203125	4659951953125	7	true	1	true	2	true
93554	1635081640625	4791558203125	3	true	1	true	12	true
93552	1520173828125	452938671875	2	true	7	true	5	true
93549	3694554443359370	6048354296875	4	true	0	false	9	true
93548	2951234130859370	60822.5	5	true	14	true	3	true
93547	1.12986e+16	610722265625	1	true	0	false	8	true
93546	1.18742e+16	618554609375	4	true	6	true	0	false
93544	1515646728515620	6246399609375	11	true	0	false	4	true
93542	1.64834e+16	5947318359375	1	true	0	false	5	true
93541	4405732421875	5904402734375	16	true	1	true	10	true
93536	318005322265625	5822844140625	5	true	5	true	3	true
93534	280600146484375	5687319140625	5	true	1	true	7	true
93532	441619296875	24230486328125	15	true	0	false	0	false
93529	309236875	32412875	8	true	2	true	5	true
93528	31880234375	31841447265625	2	true	0	false	12	true
93524	38286046875	2306842578125	5	true	0	false	6	true
93523	40707171875	2377629296875	2	true	0	false	24	true
93522	4238270703125	24437603515625	2	true	0	false	12	true
93518	11980630859375	789732265625	3	true	0	false	7	true
93517	4753824609375	735166015625	5	true	1	true	1	true
93514	62031201171875	6410096484375	4	true	0	false	15	true
93513	16758255859375	4228780859375	4	true	8	true	6	true
93512	1754053125	4136715234375	14	true	0	false	0	false
93511	142464375	780814296875	3	true	8	true	3	true
93510	132098369140625	77894390625	2	true	2	true	7	true
93509	154462998046875	41083	0	false	0	false	8	true
93508	14542798828125	4204173046875	3	true	1	true	16	true
93502	143188369140625	4388518359375	1	true	1	true	8	true
93501	16137087890625	44569125	2	true	0	false	7	true
93496	105589755859375	773500703125	6	true	0	false	0	false
93495	394650703125	28955564453125	9	true	0	false	4	true
93492	22914083984375	5262924609375	4	true	1	true	4	true
93490	13888759765625	409107265625	2	true	1	true	4	true
93489	2907070703125	3066015234375	7	true	10	true	19	true
93488	28934642578125	30751908203125	6	true	10	true	18	true
93486	2849580078125	31056357421875	1	true	0	false	7	true
93483	138487216796875	462598984375	0	false	0	false	8	true
93482	1282961328125	46054625	2	true	1	true	10	true
93479	57844208984375	70303	1	true	1	true	0	false
93478	533970068359375	685753515625	13	true	0	false	0	false
93475	53114326171875	5165626953125	3	true	0	false	10	true
93474	5291017578125	5194799609375	2	true	0	false	12	true
93473	2609444091796870	4878637890625	2	true	1	true	2	true
93472	3863012939453120	4968956640625	2	true	1	true	7	true
93467	2395521875	323025390625	0	false	0	false	3	true
93466	23494888671875	31474548828125	1	true	0	false	11	true
93465	24757896484375	30978736328125	1	true	0	false	6	true
93461	24855669921875	2614143359375	0	false	6	true	8	true
93460	2477708203125	272081328125	1	true	4	true	13	true
93459	36272958984375	524614375	4	true	0	false	8	true
93458	3094122802734370	5194855078125	4	true	0	false	1	true
93457	41628291015625	530785390625	17	true	0	false	0	false
93454	25962869140625	28126076171875	8	true	2	true	4	true
93453	24820103515625	29655275390625	2	true	1	true	12	true
93452	23600755859375	29985091796875	0	false	4	true	2	true
93451	25180716796875	335221171875	1	true	0	false	7	true
93448	2381151171875	2869898828125	2	true	0	false	6	true
93447	2624369873046870	5351326953125	12	true	2	true	0	false
93446	322321875	534634453125	0	false	0	false	7	true
93444	29376841796875	24717767578125	1	true	0	false	14	true
93441	2023302490234370	52173578125	1	true	0	false	12	true
93437	266740078125	2527127734375	1	true	0	false	9	true
93436	2617940625	252791328125	0	false	6	true	7	true
93435	27066384765625	2465764453125	2	true	0	false	16	true
93434	27356806640625	2432309765625	1	true	0	false	11	true
93426	23173072265625	264113359375	2	true	11	true	4	true
93420	27899138671875	4116412109375	4	true	0	false	9	true
93418	33444484375	22785392578125	3	true	1	true	7	true
93417	1729396484375	433166171875	3	true	0	false	10	true
93415	3925628125	2066790234375	1	true	0	false	19	true
93414	3890577734375	20992271484375	5	true	0	false	10	true
93412	3996931640625	208871171875	1	true	0	false	10	true
93411	410405546875	20335736328125	3	true	1	true	19	true
93409	4050597265625	1919154296875	10	true	0	false	3	true
93405	2790246484375	25154169921875	0	false	0	false	6	true
93404	28156986328125	26566765625	1	true	0	false	8	true
93401	2189004296875	29440755859375	0	false	0	false	7	true
93400	22444091796875	29231994140625	0	false	5	true	5	true
93397	18691779296875	4043969140625	2	true	0	false	9	true
93396	18077259765625	4089644921875	3	true	0	false	16	true
93392	366325703125	2116819140625	1	true	0	false	6	true
93390	4403314453125	767283671875	2	true	0	false	12	true
93389	27323123046875	2237291015625	3	true	1	true	11	true
93388	2653464453125	23133904296875	5	true	6	true	5	true
93384	258945703125	311809375	0	false	6	true	1	true
93383	22098384765625	35256484375	0	false	0	false	16	true
93382	22690998046875	3599043359375	1	true	0	false	10	true
93381	2238418359375	342691953125	2	true	26	true	2	true
93380	232206796875	3427094921875	1	true	7	true	5	true
93379	23673916015625	3876810546875	3	true	0	false	7	true
93378	22269564453125	39433453125	4	true	0	false	8	true
93376	23623365234375	3700071875	4	true	0	false	9	true
93373	175661171875	3751430859375	2	true	0	false	10	true
93372	17063517578125	3835791015625	1	true	0	false	7	true
93371	16292109375	3940033984375	3	true	6	true	6	true
93370	161541015625	3862076953125	3	true	0	false	8	true
93367	15961234375	3741029296875	2	true	0	false	10	true
93366	1561485546875	370632421875	18	true	0	false	0	false
93365	16685681640625	3593644921875	0	false	2	true	14	true
93364	16881517578125	368005546875	10	true	0	false	1	true
93362	18966376953125	390045703125	2	true	0	false	7	true
93361	20085146484375	3812940625	4	true	0	false	11	true
93360	21160671875	3828687890625	1	true	0	false	8	true
93354	2004505078125	394838359375	4	true	0	false	9	true
93353	207933984375	35787953125	6	true	0	false	8	true
93346	19052779296875	3666423828125	5	true	0	false	5	true
93342	31001275390625	3455526953125	2	true	0	false	0	false
93339	3911223046875	16722130859375	1	true	0	false	16	true
93338	3848198828125	16435041015625	0	false	0	false	27	true
93337	3860330859375	19219916015625	0	false	1	true	4	true
93332	8844056640625	761634609375	1	true	0	false	0	false
93330	2550973828125	24563498046875	3	true	0	false	7	true
93329	6296570434570310	678448984375	1	true	1	true	22	true
93328	1464388916015620	675859140625	1	true	1	true	9	true
93327	1.8022e+16	70219171875	3	true	0	false	0	false
93326	35235986328125	687264609375	3	true	0	false	0	false
93323	1.79357e+16	5076762109375	11	true	25	true	2	true
93322	171466357421875	5050312890625	11	true	14	true	2	true
93318	9008789672851560	5170466015625	8	true	0	false	0	false
93317	6385296020507810	493738515625	7	true	0	false	0	false
93313	760408642578125	724152265625	3	true	0	false	7	true
93312	599494921875	729349375	1	true	0	false	18	true
93308	418320390625	2213150390625	1	true	0	false	7	true
93307	15559904296875	287452109375	12	true	0	false	18	true
93306	155531728515625	2856961328125	13	true	0	false	17	true
93305	160183056640625	2819346875	4	true	8	true	10	true
93304	157336494140625	277041640625	12	true	0	false	3	true
93303	1647680078125	29700580078125	3	true	0	false	9	true
93302	17168236328125	293646875	5	true	0	false	6	true
93298	162864912109375	289535390625	0	false	0	false	7	true
93294	1817464453125	300409765625	0	false	4	true	0	false
93293	168507421875	2695121484375	1	true	0	false	18	true
93292	184247578125	26826306640625	0	false	0	false	6	true
93291	2089390234375	31459669921875	3	true	0	false	15	true
93290	20997412109375	3233223046875	1	true	0	false	9	true
93288	20651455078125	30671162109375	4	true	0	false	7	true
93287	18489517578125	331351640625	0	false	0	false	12	true
93286	176336484375	3272117578125	0	false	0	false	13	true
93282	19271892578125	3348346484375	1	true	0	false	7	true
93280	1720071484375	3048317578125	4	true	0	false	7	true
93278	157565966796875	26913626953125	0	false	13	true	0	false
93272	162877138671875	32573779296875	1	true	5	true	5	true
93271	189773125	24420123046875	1	true	0	false	0	false
93270	1857761328125	2250483984375	3	true	0	false	3	true
93265	3326280029296870	5498831640625	4	true	0	false	4	true
93264	1404036865234370	5496771875	0	false	2	true	11	true
93261	115137783203125	42390625	2	true	0	false	5	true
93260	12545236328125	417852578125	0	false	0	false	10	true
93256	1211769921875	402306484375	3	true	0	false	2	true
93254	1063258203125	4155235546875	1	true	3	true	5	true
93252	1015378515625	4363332421875	0	false	1	true	5	true
93250	809679541015625	42885546875	3	true	0	false	7	true
93246	22462732421875	4074625390625	5	true	0	false	9	true
93245	3796728515625	4625169140625	2	true	0	false	6	true
93242	17744859375	24852201171875	0	false	0	false	5	true
93241	79831171875	795009921875	0	false	0	false	4	true
93240	90032158203125	78966953125	1	true	6	true	0	false
93237	483744189453125	754771015625	2	true	0	false	10	true
93236	50854697265625	76177953125	2	true	0	false	14	true
93232	31713517578125	27428001953125	4	true	0	false	11	true
93231	146193076171875	3530148046875	2	true	0	false	0	false
93228	203584453125	285603828125	2	true	0	false	12	true
93227	28037169921875	28340015625	2	true	2	true	6	true
93225	1.14307e+16	474621484375	8	true	1	true	0	false
93224	1.33044e+16	4593291015625	1	true	0	false	17	true
93222	156549072265625	432769453125	17	true	0	false	0	false
93219	12362953125	3689240625	1	true	1	true	0	false
93218	110232021484375	362799140625	7	true	0	false	3	true
93216	101958525390625	369677265625	11	true	0	false	1	true
93212	714657373046875	780295078125	1	true	8	true	3	true
93211	28242775390625	203166953125	2	true	0	false	8	true
93210	26895216796875	1966851171875	1	true	0	false	20	true
93209	3042493359375	20806607421875	4	true	0	false	9	true
93208	29848349609375	2028641015625	2	true	0	false	13	true
93205	29442107421875	16402970703125	4	true	0	false	10	true
93204	29559697265625	160626728515625	1	true	4	true	0	false
93203	29612474609375	18330380859375	10	true	0	false	4	true
93202	29730646484375	17315595703125	4	true	0	false	11	true
93200	2715563671875	3034980078125	0	false	0	false	8	true
93196	32433771484375	21195107421875	2	true	0	false	1	true
93194	3131372265625	22201033203125	5	true	0	false	6	true
93186	2705072265625	3316912109375	1	true	0	false	4	true
93185	96403115234375	309300234375	1	true	0	false	10	true
93184	119243447265625	301529765625	2	true	0	false	10	true
93182	90309580078125	29809306640625	1	true	0	false	11	true
93181	16872259765625	2225187890625	0	false	9	true	0	false
93180	161275419921875	21687166015625	12	true	0	false	1	true
93178	121828818359375	3147171484375	0	false	5	true	6	true
93177	461208984375	18052701171875	6	true	0	false	10	true
93176	4570424609375	17644283203125	2	true	0	false	5	true
93174	92032138671875	28859234375	0	false	7	true	0	false
93173	4503964453125	20246337890625	2	true	1	true	7	true
93172	4654083984375	21263974609375	5	true	0	false	12	true
93171	141932470703125	22244966796875	6	true	0	false	19	true
93170	147178076171875	2123717578125	0	false	0	false	7	true
93168	4810705859375	21867181640625	2	true	8	true	5	true
93166	4503272265625	216114921875	3	true	0	false	7	true
93163	13393576171875	327839296875	1	true	0	false	4	true
93162	1457134375	3313005078125	0	false	0	false	15	true
93161	12826837890625	229755078125	15	true	0	false	0	false
93158	134063671875	2956478125	4	true	0	false	5	true
93157	4945247265625	17419787109375	16	true	0	false	8	true
93156	4862448828125	1719986328125	1	true	0	false	7	true
93154	4812184375	18499302734375	0	false	0	false	14	true
93152	1157971484375	32801453125	0	false	0	false	10	true
93151	53819248046875	422750546875	10	true	0	false	8	true
93150	44384912109375	4272521875	0	false	0	false	4	true
93146	16687947265625	204810078125	0	false	1	true	2	true
93144	18256923828125	1927745703125	2	true	0	false	12	true
93143	157707626953125	18425658203125	0	false	0	false	16	true
93142	160104873046875	188742734375	4	true	0	false	1	true
93141	19937423828125	20516248046875	5	true	1	true	5	true
93134	133833173828125	28109322265625	0	false	0	false	6	true
93133	424998828125	1778640625	5	true	0	false	12	true
93132	4374559765625	18283541015625	0	false	0	false	6	true
93131	3390994140625	20321025390625	4	true	0	false	10	true
93130	3298609375	19020140625	1	true	0	false	13	true
93127	15516544921875	23300138671875	3	true	0	false	7	true
93126	15332	23753109375	1	true	0	false	7	true
93123	213745625	19522505859375	2	true	6	true	1	true
93122	24463732421875	20109314453125	11	true	0	false	2	true
93120	20970521484375	17444564453125	1	true	3	true	17	true
93118	16324466796875	24982095703125	3	true	3	true	6	true
93114	316786572265625	4392121875	0	false	0	false	4	true
93106	490866796875	200113203125	3	true	0	false	5	true
93100	46130984375	160589658203125	1	true	0	false	0	false
93097	23471951171875	24732087890625	1	true	1	true	8	true
93094	62458603515625	4541094921875	3	true	0	false	10	true
93092	122668583984375	3477277734375	0	false	6	true	1	true
93089	3671369921875	13666552734375	3	true	11	true	1	true
93088	3773071484375	1378176171875	0	false	3	true	6	true
93087	3539557421875	16607.5	1	true	0	false	6	true
93086	3555241796875	152077763671875	1	true	0	false	64	true
93085	4036054296875	122280244140625	1	true	0	false	16	true
93084	4078094140625	117040302734375	1	true	0	false	17	true
93083	339383359375	1667563671875	0	false	0	false	25	true
93081	4113676953125	109872275390625	18	true	0	false	0	false
93078	397568515625	124514521484375	0	false	0	false	15	true
93077	39384796875	132594716796875	0	false	0	false	14	true
93074	3574452734375	138257646484375	1	true	0	false	6	true
93069	77681591796875	3754253515625	0	false	0	false	9	true
93068	741142822265625	368089921875	2	true	0	false	11	true
93066	730310986328125	38535296875	7	true	0	false	11	true
93065	699506494140625	34671375	3	true	0	false	6	true
93064	81944091796875	348836484375	0	false	6	true	1	true
93063	369201171875	16568689453125	4	true	0	false	9	true
93062	38008.25	147021181640625	1	true	1	true	9	true
93054	60135205078125	38985890625	2	true	1	true	6	true
93052	1020309765625	340191015625	0	false	0	false	5	true
93048	2233652734375	20507943359375	1	true	6	true	0	false
93047	8514876953125	2673862890625	1	true	0	false	10	true
93046	982826171875	2752644140625	0	false	0	false	9	true
93045	10783267578125	21835056640625	1	true	0	false	7	true
93044	97250791015625	23682064453125	1	true	1	true	21	true
93043	10863775390625	24649375	0	false	0	false	7	true
93042	102065126953125	25836.5	5	true	0	false	1	true
93038	747656103515625	25723869140625	0	false	6	true	2	true
93035	66649697265625	20004486328125	0	false	0	false	14	true
93034	72699306640625	19877220703125	1	true	0	false	12	true
93032	728658154296875	28958623046875	0	false	0	false	12	true
93030	794712890625	22554115234375	0	false	0	false	9	true
93029	48774755859375	2544048046875	4	true	0	false	2	true
93022	2566637890625	1954684375	2	true	0	false	7	true
93021	4334754296875	129168955078125	1	true	0	false	12	true
93020	4339374609375	14017408203125	2	true	7	true	4	true
93019	4274923046875	15151857421875	0	false	3	true	4	true
93018	4395019140625	1508873828125	1	true	4	true	0	false
93014	450052890625	139975986328125	1	true	0	false	4	true
93013	4460680078125	115296591796875	1	true	0	false	4	true
93011	4543332421875	100210546875	0	false	0	false	21	true
93009	467118125	11022193359375	1	true	0	false	8	true
93008	4642357421875	110209677734375	1	true	0	false	8	true
93004	4079707421875	155676376953125	2	true	0	false	17	true
93001	27746392578125	130947431640625	1	true	14	true	1	true
93000	28782974609375	127593974609375	0	false	0	false	6	true
92997	26240646484375	1123119140625	0	false	0	false	5	true
92996	254119453125	106390322265625	0	false	0	false	11	true
92995	27197431640625	146118310546875	0	false	18	true	46	true
92994	2838709765625	142509111328125	0	false	0	false	8	true
92990	261905625	1261373828125	1	true	0	false	8	true
92987	2082679296875	25847921875	1	true	0	false	6	true
92986	215194921875	2478349609375	1	true	0	false	13	true
92984	25848796875	16725400390625	1	true	0	false	8	true
92982	27080962890625	937494140625	0	false	4	true	5	true
92978	26344935546875	78088642578125	0	false	14	true	0	false
92975	3182256640625	900120703125	0	false	13	true	3	true
92974	30906947265625	10723697265625	12	true	0	false	7	true
92970	447951708984375	239111328125	8	true	0	false	9	true
92968	144874501953125	29281775390625	3	true	0	false	6	true
92966	870814453125	395030078125	0	false	0	false	7	true
92964	4305059375	10132119140625	1	true	8	true	0	false
92963	23623201171875	21578244140625	7	true	0	false	2	true
92962	221880078125	2260043359375	0	false	0	false	5	true
92958	5906341796875	18605224609375	0	false	0	false	6	true
92956	3018748291015620	4063363671875	3	true	1	true	11	true
92955	134732978515625	24067626953125	19	true	0	false	2	true
92954	132911181640625	25123869140625	0	false	2	true	10	true
92950	4769226171875	10196994140625	0	false	0	false	6	true
92948	200121796875	2184846484375	0	false	0	false	12	true
92946	4801540625	8202203125	0	false	0	false	5	true
92944	371218896484375	726695625	1	true	4	true	1	true
92943	3190278125	162009072265625	2	true	0	false	20	true
92942	31602451171875	1650351953125	1	true	0	false	8	true
92940	316735390625	146250625	1	true	0	false	13	true
92938	32117884765625	139915869140625	2	true	0	false	9	true
92936	3355636328125	135613515625	2	true	0	false	15	true
92933	102640703125	1782569921875	0	false	0	false	12	true
92932	921683203125	18481150390625	0	false	0	false	14	true
92930	10132392578125	1965111328125	0	false	0	false	10	true
92927	32047568359375	727862255859375	1	true	1	true	5	true
92926	308839921875	696537109375	0	false	6	true	0	false
92922	3291398046875	112670087890625	0	false	12	true	2	true
92921	11935029296875	20068173828125	0	false	1	true	9	true
92919	1256686279296870	36006890625	0	false	0	false	11	true
92918	179815966796875	372590625	1	true	0	false	9	true
92917	26573056640625	3510658203125	1	true	0	false	6	true
92916	2165767822265620	3308553515625	2	true	0	false	2	true
92914	2813646728515620	36954890625	1	true	0	false	19	true
92913	309627001953125	2826112890625	15	true	0	false	0	false
92912	24709677734375	28258482421875	12	true	0	false	1	true
92909	3714406982421870	29392802734375	0	false	0	false	3	true
92907	440718212890625	3284342578125	1	true	0	false	2	true
92904	1924294677734370	29757705078125	3	true	0	false	3	true
92902	438323095703125	28422072265625	0	false	8	true	0	false
92900	1.74305e+16	30951251953125	12	true	0	false	0	false
92892	29114125	8910400390625	1	true	0	false	13	true
92890	2383571875	17046703125	1	true	8	true	0	false
92888	1.6762e+16	761318671875	19	true	0	false	0	false
92886	358587578125	11879583984375	0	false	10	true	1	true
92885	4034617431640620	20992865234375	0	false	2	true	9	true
92884	2966701416015620	20708287109375	29	true	0	false	0	false
92879	140554765625	1641957421875	0	false	0	false	13	true
92878	131307236328125	159484072265625	0	false	6	true	14	true
92877	1546318359375	169053984375	0	false	0	false	16	true
92875	161298798828125	114252080078125	0	false	0	false	7	true
92874	18495099609375	99844912109375	4	true	0	false	0	false
92872	1710794921875	136066181640625	1	true	5	true	0	false
92868	151115849609375	109827275390625	8	true	0	false	4	true
92867	1651901953125	8558662109375	0	false	0	false	2	true
92864	42073.75	9090.25	1	true	0	false	7	true
92863	152340126953125	65639208984375	0	false	0	false	10	true
92858	480699140625	587063232421875	0	false	0	false	10	true
92857	4071139453125	485587353515625	0	false	0	false	9	true
92856	4013674609375	487036376953125	0	false	0	false	5	true
92855	3974355078125	7072248046875	0	false	0	false	6	true
92854	4011984375	663382080078125	1	true	6	true	0	false
92853	3903826171875	5739775390625	0	false	38	true	0	false
92848	411384921875	750381494140625	13	true	0	false	8	true
92846	38151921875	670260546875	9	true	0	false	10	true
92845	425552890625	55831748046875	0	false	0	false	6	true
92844	4135022265625	569993798828125	0	false	0	false	12	true
92840	36440375	752620947265625	1	true	0	false	5	true
92838	36216640625	624152392578125	0	false	9	true	2	true
92836	3453493359375	692268798828125	1	true	0	false	4	true
92835	3764491015625	51417197265625	1	true	0	false	0	false
92831	24647607421875	169134296875	0	false	0	false	5	true
92830	373795166015625	167330078125	0	false	4	true	4	true
92828	2754750732421870	180245546875	0	false	0	false	18	true
92827	421451171875	1433086328125	0	false	0	false	12	true
92826	501422314453125	15865626953125	1	true	12	true	1	true
92821	4467396875	8374701171875	1	true	0	false	4	true
92818	83958369140625	160845654296875	2	true	0	false	2	true
92817	11875021484375	124881455078125	0	false	0	false	9	true
92816	132208837890625	11817759765625	0	false	0	false	6	true
92814	12923466796875	13515453125	1	true	7	true	1	true
92812	13990873046875	127736640625	0	false	4	true	3	true
92811	234693125	139029892578125	1	true	0	false	15	true
92810	239070859375	139327509765625	0	false	0	false	11	true
92808	133524462890625	1068311328125	0	false	4	true	0	false
92804	10659716796875	102006337890625	0	false	4	true	0	false
92802	10651916015625	111625390625	0	false	0	false	10	true
92800	1165873828125	86828623046875	2	true	5	true	1	true
92797	204746875	13965291015625	1	true	9	true	0	false
92796	210022734375	133525068359375	2	true	4	true	8	true
92795	21895408203125	1117546484375	0	false	4	true	12	true
92794	21288697265625	11876533203125	0	false	0	false	4	true
92793	195948203125	131952646484375	6	true	0	false	7	true
92789	4165106506347650	23311705078125	0	false	0	false	10	true
92788	1150564453125	23913189453125	1	true	6	true	5	true
92787	216484296875	7905548828125	1	true	4	true	4	true
92786	2209400390625	67383037109375	6	true	0	false	0	false
92782	2383630078125	88540625	0	false	10	true	0	false
92780	433745625	3320253662109370	11	true	1	true	0	false
92778	2152130859375	94357841796875	0	false	0	false	16	true
92774	19807609375	83654423828125	8	true	0	false	0	false
92770	24817111328125	771427490234375	0	false	0	false	11	true
92768	110260478515625	152351728515625	0	false	0	false	7	true
92766	1.71519e+16	26059984375	0	false	0	false	12	true
92765	3265307421875	32809365234375	0	false	0	false	2	true
92764	3103368359375	222267138671875	10	true	0	false	6	true
92763	29545828125	434669287109375	0	false	0	false	4	true
92762	29654984375	378037548828125	1	true	0	false	8	true
92760	2866196484375	3255462890625	1	true	0	false	8	true
92758	3107375390625	1.14245e+16	0	false	5	true	3	true
92757	28337134765625	574184619140625	0	false	0	false	6	true
92756	2680855078125	437884521484375	0	false	5	true	2	true
92753	27931521484375	1.73537e+16	0	false	11	true	0	false
92748	2490133984375	3514986083984370	0	false	0	false	5	true
92747	18552283203125	4999619140625	2	true	9	true	0	false
92742	286178828125	9837843627929680	0	false	0	false	10	true
92738	41572578125	1.79968e+16	0	false	0	false	6	true
92734	3801821875	92182841796875	2	true	0	false	17	true
92732	658015478515625	52367412109375	0	false	0	false	19	true
92730	8189318359375	54422041015625	0	false	0	false	1	true
92725	698303271484375	77223349609375	1	true	11	true	0	false
92724	67472978515625	88642255859375	0	false	9	true	13	true
92723	56529306640625	836141796875	1	true	0	false	10	true
92721	482789453125	112358271484375	0	false	7	true	0	false
92720	36480048828125	10927830078125	0	false	8	true	0	false
92718	411970068359375	840156640625	0	false	7	true	0	false
92716	2519156982421870	7483169921875	0	false	0	false	9	true
92710	2372061767578120	780813828125	1	true	62	true	5	true
92708	2072119921875	3751968505859370	0	false	1	true	9	true
92707	3577170703125	8613541870117180	0	false	0	false	10	true
92706	3694508203125	23094033203125	0	false	0	false	11	true
92702	3321882421875	1.09316e+16	0	false	3	true	7	true
92700	22410775390625	9685980224609370	6	true	0	false	7	true
92697	8134510498046870	2428595947265620	0	false	4	true	9	true
92696	3598686767578120	210026171875	0	false	0	false	2	true
92695	547544287109375	1.13636e+16	28	true	0	false	0	false
92694	734667041015625	1.10496e+16	0	false	0	false	17	true
92688	139221220703125	6819327392578120	0	false	0	false	19	true
92684	49268875	193846484375	0	false	6	true	0	false
