# Supplementary material for: A Novel Liquid Biopsy Method Based on Specific Combinations of Vesicular Markers Allows Us to Discriminate Prostate Cancer from Hyperplasia
Source: Cells. 2024 Jul 31;13(15):1286. doi: 10.3390/cells13151286 (PMC11311686; doi:10.3390/cells13151286)
Supplement: Supplementary file 1 [file cells-13-01286-s001.zip › Dataset S1-Raw data CODI BiliGeCT Prostata/Raw data CODI BiliGeCT Prostata/140223_ErbB3_ALK_PR20-18-1__counting_scatter.xlsx]

## Sheet: 140223_ErbB3_ALK_PR20-18-1__cou
counting parameters
radius (nm)	300
bin width (nm)	20
locs in bin threshold	1
active channels
channel name	channel reference	min	max
Channel 0	ch0	1	10000000
Channel 1	ch1	1	10000000
Channel 2	ch2	1	10000000
clusters are positive for a channel if their counts fall within min (inclusive) and max (exclusive) for that channel
	population phenotypes	number of clusters
triple positive	Channel 0, Channel 1, Channel 2	168
double positive	Channel 0, Channel 1	63
double positive	Channel 0, Channel 2	111
double positive	Channel 1, Channel 2	20
single positive	Channel 0	41
single positive	Channel 1	21
single positive	Channel 2	72
	total positive clusters	496
11 clusters were negative for every channel
all positive clusters are listed here
columns show counts and positivity for channels with thresholds switched on
to see the full data including negative clusters please export a csv from the counting histogram rather than the counting scatter plot
cluster id	centroid x (nm)	centroid y (nm)	count for Channel 0	positive for Channel 0	count for Channel 1	positive for Channel 1	count for Channel 2	positive for Channel 2
63933	13926259765625	39405375	19	true	1	true	32	true
63932	1565609130859370	3941453125	21	true	1	true	34	true
63928	570145556640625	40248453125	0	false	0	false	33	true
63925	104995009765625	43447.75	12	true	1	true	84	true
63924	105725087890625	435879921875	13	true	1	true	82	true
63922	2663001953125	409653203125	0	false	22	true	3	true
63918	1.47479e+16	3871810546875	4	true	0	false	15	true
63916	1.58602e+16	3811648828125	0	false	0	false	16	true
63913	1.67503e+16	3547619140625	0	false	0	false	11	true
63912	105944775390625	3551343359375	29	true	1	true	14	true
63910	1.02111e+16	3657892578125	1	true	0	false	20	true
63903	559135107421875	429951015625	3	true	1	true	22	true
63902	48400458984375	4215117578125	9	true	1	true	3	true
63901	508987353515625	23627951171875	46	true	1	true	35	true
63900	49941728515625	23698953125	51	true	3	true	54	true
63899	103152783203125	4175481640625	0	false	0	false	13	true
63895	506549658203125	6021201953125	79	true	0	false	105	true
63894	519295654296875	6013812890625	94	true	0	false	107	true
63892	490278564453125	23709763671875	56	true	3	true	56	true
63890	107277451171875	434352265625	17	true	0	false	77	true
63888	71836875	4254358203125	1	true	0	false	17	true
63885	404078759765625	45205578125	0	false	2	true	14	true
63884	544623095703125	447490390625	36	true	1	true	6	true
63880	92063798828125	4363465234375	8	true	1	true	7	true
63875	255746630859375	34206671875	7	true	0	false	0	false
63874	3671714599609370	3335794140625	0	false	0	false	16	true
63873	86361904296875	392145625	9	true	0	false	67	true
63872	70835869140625	3887694921875	29	true	0	false	0	false
63868	6232123413085930	334561328125	0	false	0	false	12	true
63866	1034096484375	39835703125	0	false	1	true	16	true
63864	1.92103e+16	324006015625	0	false	0	false	2	true
63863	570903076171875	3612466796875	3	true	0	false	0	false
63862	478148779296875	3563721875	9	true	0	false	16	true
63858	556255615234375	3851970703125	0	false	0	false	20	true
63856	3364859130859370	3638988671875	0	false	0	false	8	true
63851	1811333251953120	24192896484375	36	true	3	true	30	true
63850	140484228515625	259357890625	4	true	0	false	0	false
63848	314254541015625	24972451171875	0	false	4	true	2	true
63846	1.90341e+16	2740359765625	1	true	8	true	1	true
63841	464384765625	26586138671875	5	true	1	true	2	true
63840	502070703125	285110234375	10	true	0	false	0	false
63835	685489111328125	327092109375	11	true	1	true	20	true
63834	68289609375	32671111328125	9	true	1	true	19	true
63832	676245751953125	32624455078125	11	true	1	true	21	true
63831	7405087890625	20661794921875	11	true	1	true	2	true
63830	616326708984375	2183259765625	8	true	0	false	0	false
63827	51149267578125	5884496875	10	true	1	true	35	true
63826	531426708984375	58736390625	10	true	1	true	30	true
63823	53374013671875	6009532421875	59	true	0	false	65	true
63821	87464560546875	32305623046875	18	true	1	true	9	true
63820	874107421875	32454884765625	16	true	1	true	11	true
63819	667651611328125	30491794921875	1	true	0	false	21	true
63818	578342431640625	3054035546875	15	true	0	false	5	true
63817	207699296875	3430637890625	54	true	1	true	192	true
63816	20733853515625	3436423046875	51	true	1	true	158	true
63812	104228369140625	31881466796875	1	true	0	false	10	true
63810	510635791015625	57816734375	1	true	0	false	46	true
63807	22601923828125	5702872265625	0	false	0	false	18	true
63806	195576611328125	562356015625	16	true	1	true	3	true
63803	14433134765625	5523449609375	4	true	0	false	14	true
63801	1.6213e+16	21037646484375	24	true	0	false	174	true
63800	1.81773e+16	20214111328125	2	true	1	true	11	true
63798	66448544921875	251189921875	5	true	0	false	0	false
63797	4933966796875	477653203125	10	true	0	false	0	false
63796	56523779296875	4824012890625	4	true	0	false	9	true
63790	14112919921875	5768987109375	0	false	0	false	21	true
63788	66272587890625	5781566796875	0	false	0	false	14	true
63787	5917178955078120	5932291796875	0	false	0	false	21	true
63786	1.88099e+16	5912758203125	0	false	0	false	7	true
63784	466069287109375	5629569921875	0	false	11	true	0	false
63778	2091704345703120	229803515625	0	false	1	true	0	false
63775	1.50154e+16	611876640625	0	false	0	false	9	true
63772	105534775390625	4137395703125	0	false	0	false	22	true
63771	873002734375	29567595703125	20	true	0	false	49	true
63770	87540810546875	29357705078125	11	true	0	false	42	true
63768	3205290771484370	29995869140625	8	true	1	true	1	true
63767	3426384765625	520439453125	0	false	0	false	18	true
63766	3963968017578120	5212119921875	13	true	0	false	6	true
63765	6227556640625	187282890625	2	true	0	false	7	true
63764	488471240234375	200048359375	10	true	0	false	0	false
63762	86578046875	2986144921875	36	true	0	false	20	true
63760	91685654296875	29949783203125	26	true	0	false	0	false
63758	98505166015625	300095703125	0	false	0	false	7	true
63754	77687138671875	2988744921875	2	true	0	false	16	true
63752	8545930786132810	27860826171875	14	true	1	true	2	true
63750	47518603515625	515205546875	0	false	0	false	10	true
63746	27814970703125	4962806640625	8	true	0	false	3	true
63745	10379810546875	3531809375	1	true	0	false	0	false
63744	1173923046875	3643267578125	16	true	1	true	0	false
63742	316787158203125	53195515625	0	false	0	false	13	true
63740	553903076171875	539411953125	3	true	0	false	32	true
63739	748871923828125	4751746484375	25	true	1	true	48	true
63726	132221728515625	378491015625	0	false	1	true	14	true
63721	1.78731e+16	17042646484375	0	false	0	false	12	true
63720	166976025390625	16457357421875	7	true	1	true	4	true
63716	20802056640625	3440784765625	54	true	1	true	164	true
63715	725167041015625	143076533203125	2	true	0	false	8	true
63714	664425244140625	138382587890625	0	false	0	false	7	true
63712	110523466796875	29476787109375	13	true	1	true	0	false
63707	823284765625	16974451171875	60	true	1	true	32	true
63706	699000341796875	158381357421875	0	false	0	false	11	true
63705	13574048828125	5223428515625	26	true	0	false	17	true
63704	134036962890625	527971953125	109	true	3	true	102	true
63703	5692970703125	15778337890625	0	false	0	false	10	true
63694	76110478515625	11208837890625	0	false	0	false	9	true
63686	934380078125	157757822265625	0	false	0	false	7	true
63683	443447412109375	74512328125	13	true	0	false	75	true
63682	444029833984375	745999609375	14	true	0	false	73	true
63676	102536845703125	4857708203125	0	false	0	false	2	true
63675	517462548828125	684531640625	14	true	0	false	4	true
63674	49358173828125	678702109375	4	true	1	true	0	false
63673	100167666015625	5321043359375	15	true	1	true	27	true
63672	100964130859375	53337625	15	true	1	true	23	true
63671	2971318664550780	71129125	38	true	0	false	0	false
63670	7123125	704982421875	0	false	0	false	17	true
63668	5128617553710930	720218515625	0	false	0	false	11	true
63666	81786123046875	543036796875	0	false	16	true	2	true
63663	8268482421875	5261078515625	0	false	0	false	38	true
63660	25448974609375	690884765625	0	false	0	false	16	true
63654	207227734375	3426178125	59	true	1	true	188	true
63652	12068509765625	50625671875	12	true	0	false	0	false
63649	147454970703125	1874929296875	38	true	0	false	84	true
63648	147525029296875	18630138671875	36	true	0	false	59	true
63646	14863580078125	1888362109375	45	true	0	false	81	true
63645	2754713623046870	727335390625	9	true	1	true	19	true
63644	1.99922e+16	732545234375	0	false	0	false	11	true
63642	15749955078125	52225671875	0	false	0	false	40	true
63641	1040516796875	730192578125	8	true	1	true	29	true
63640	102647734375	734548203125	0	false	0	false	18	true
63639	2016593505859370	66505375	0	false	0	false	12	true
63638	1743162353515620	667302265625	8	true	1	true	4	true
63636	492761181640625	717693984375	1	true	7	true	0	false
63632	106932568359375	6539741015625	0	false	0	false	18	true
63630	107869130859375	722663671875	28	true	1	true	14	true
63627	210086796875	3426164453125	45	true	1	true	177	true
63626	20870849609375	3426868359375	54	true	1	true	208	true
63617	131637626953125	6415383984375	0	false	0	false	18	true
63616	132790029296875	6567978125	0	false	6	true	1	true
63614	119058115234375	660815703125	1	true	4	true	7	true
63613	100297744140625	697216015625	12	true	1	true	4	true
63612	11254296875	696258671875	0	false	0	false	7	true
63610	12905923828125	6836790625	0	false	0	false	30	true
63601	21276109375	368343203125	40	true	0	false	32	true
63600	2123209375	368459140625	36	true	0	false	30	true
63598	96331513671875	741970390625	1	true	0	false	32	true
63597	126237587890625	723620546875	0	false	13	true	0	false
63595	21349693359375	3681953515625	42	true	0	false	30	true
63592	141607236328125	6317709375	0	false	0	false	1	true
63590	694549755859375	718384296875	0	false	0	false	1	true
63582	15771666015625	656150703125	7	true	1	true	0	false
63580	21243568359375	3673931640625	48	true	0	false	38	true
63579	2980521240234370	1335815625	0	false	0	false	10	true
63578	3787426025390620	125710751953125	6	true	1	true	4	true
63576	9815970703125	638951796875	8	true	1	true	0	false
63575	42137490234375	114481669921875	6	true	1	true	18	true
63573	3338813720703120	93182216796875	21	true	1	true	3	true
63572	42034013671875	987604296875	0	false	0	false	17	true
63570	20853095703125	34143.75	54	true	1	true	224	true
63569	1.11337e+16	1178909765625	7	true	1	true	6	true
63567	17195068359375	1614440234375	11	true	1	true	10	true
63566	16858220703125	16552138671875	11	true	0	false	5	true
63565	1306063671875	1736158984375	0	false	12	true	1	true
63564	138406591796875	17372080078125	3	true	0	false	15	true
63562	7785533203125	6151337109375	2	true	0	false	42	true
63560	6041341796875	918047265625	0	false	8	true	0	false
63559	2120610546875	3628895703125	13	true	0	false	33	true
63558	2107518359375	3638010546875	11	true	0	false	24	true
63552	17648275390625	172367578125	0	false	9	true	0	false
63550	118341865234375	5597995703125	76	true	1	true	31	true
63548	21484728515625	3638150390625	22	true	0	false	21	true
63540	3915475341796870	743578984375	4	true	0	false	0	false
63531	2444092041015620	78850328125	9	true	0	false	0	false
63530	2497805908203120	77604796875	0	false	0	false	1	true
63529	17033375	61118828125	11	true	6	true	12	true
63528	1596491015625	6217387890625	0	false	0	false	11	true
63527	63652373046875	671559375	25	true	1	true	41	true
63526	651474560546875	669701015625	26	true	1	true	29	true
63525	19056908203125	4621779296875	23	true	1	true	0	false
63524	18101974609375	4476657421875	8	true	0	false	11	true
63522	2751693359375	749271953125	0	false	0	false	8	true
63521	2146431640625	3968062890625	12	true	1	true	13	true
63520	2098298828125	39721046875	11	true	0	false	0	false
63519	18384443359375	4277518359375	2	true	0	false	19	true
63518	1977426953125	4186079296875	0	false	15	true	0	false
63517	19953126953125	4429418359375	10	true	0	false	0	false
63514	20391794921875	405697890625	0	false	8	true	1	true
63508	161494033203125	4472413671875	1	true	1	true	5	true
63503	151848310546875	4173978125	1	true	0	false	22	true
63502	141346357421875	4226747265625	0	false	12	true	0	false
63498	150026630859375	4279671484375	2	true	1	true	25	true
63497	166554375	3773691796875	12	true	1	true	6	true
63496	16650453125	3778299609375	12	true	1	true	6	true
63494	5340470703125	763785078125	64	true	1	true	4	true
63488	20796736328125	340191484375	29	true	0	false	142	true
63487	148871982421875	481825703125	0	false	0	false	2	true
63486	13009638671875	4604345703125	0	false	0	false	7	true
63485	783529638671875	75169734375	1	true	0	false	63	true
63483	64028466796875	6495659375	0	false	0	false	17	true
63481	97443193359375	779559765625	43	true	1	true	9	true
63480	977315625	779963828125	45	true	1	true	9	true
63475	2090109375	343671015625	54	true	1	true	188	true
63471	498769677734375	6314231640625	0	false	0	false	1	true
63464	18112560546875	3687012109375	6	true	1	true	2	true
63462	155731201171875	3625714453125	0	false	5	true	0	false
63460	982360546875	77998203125	31	true	1	true	10	true
63458	15567765625	5546276953125	0	false	0	false	9	true
63442	95648193359375	778183671875	38	true	0	false	6	true
63438	21030412109375	339425390625	15	true	0	false	78	true
63437	1718505078125	500310390625	6	true	1	true	0	false
63436	1702398046875	5078512109375	0	false	0	false	14	true
63427	19735193359375	14906548828125	2	true	0	false	0	false
63426	22346	155195439453125	0	false	1	true	7	true
63422	245897421875	1494313671875	0	false	7	true	0	false
63417	1610967578125	772981015625	9	true	1	true	5	true
63416	1468369921875	785235546875	3	true	0	false	3	true
63402	132340908203125	7558928125	5	true	0	false	0	false
63401	206981484375	21409474609375	0	false	12	true	0	false
63400	206649296875	19191716796875	21	true	1	true	0	false
63393	1589230078125	8573604125976560	52	true	1	true	0	false
63392	158650048828125	796348876953125	56	true	1	true	0	false
63391	1837844921875	2057970703125	40	true	0	false	2	true
63390	17530947265625	20690015625	0	false	22	true	1	true
63386	19224400390625	20184984375	0	false	6	true	8	true
63385	20996984375	249470703125	8	true	1	true	0	false
63384	19939970703125	24433095703125	10	true	0	false	0	false
63383	147385908203125	2788523046875	72	true	2	true	118	true
63382	146816396484375	279506171875	72	true	2	true	134	true
63381	17859654296875	22432470703125	19	true	5	true	68	true
63372	19240791015625	182013671875	0	false	8	true	0	false
63371	14616923828125	28019294921875	65	true	2	true	137	true
63369	23355744140625	17735013671875	22	true	1	true	8	true
63365	20708443359375	5613891796875	71	true	1	true	118	true
63364	205733515625	560698984375	48	true	1	true	118	true
63358	148253505859375	28026421875	64	true	2	true	54	true
63356	14536154296875	27796673828125	40	true	0	false	146	true
63355	10013037109375	53672978515625	51	true	1	true	31	true
63354	98991103515625	527760205078125	53	true	1	true	27	true
63350	14486359375	27947955078125	44	true	0	false	145	true
63344	17232599609375	58140640625	8	true	1	true	0	false
63343	110200068359375	470609130859375	0	false	0	false	36	true
63342	111640009765625	472334716796875	0	false	0	false	36	true
63341	128716728515625	1.55651e+16	24	true	1	true	59	true
63340	1285326953125	159018212890625	24	true	1	true	62	true
63338	100374609375	54874873046875	49	true	1	true	27	true
63336	146997236328125	2806194921875	65	true	2	true	100	true
63333	13017318359375	120358642578125	18	true	5	true	24	true
63332	13008642578125	12321994140625	6	true	1	true	15	true
63327	894944921875	686569482421875	0	false	0	false	30	true
63326	89993837890625	603700341796875	10	true	1	true	23	true
63325	777628173828125	31466796875	8	true	1	true	1	true
63324	92329150390625	3412293212890620	0	false	0	false	23	true
63321	128658955078125	68483779296875	196	true	1	true	43	true
63320	140411708984375	610702099609375	28	true	1	true	0	false
63319	16849158203125	1231088671875	9	true	0	false	1	true
63318	158721005859375	12090642578125	5	true	0	false	6	true
63317	158448544921875	746838623046875	53	true	1	true	0	false
63311	148622705078125	121549375	1	true	0	false	39	true
63309	119491328125	860674609375	90	true	8	true	75	true
63308	109453662109375	8131494140625	41	true	1	true	49	true
63304	127633759765625	14338984375	21	true	1	true	61	true
63302	1734217578125	135098056640625	10	true	0	false	0	false
63301	20899044921875	56207671875	43	true	0	false	90	true
63298	598504248046875	576696875	0	false	0	false	18	true
63297	18622595703125	7060328125	1	true	1	true	15	true
63296	1675445703125	766760888671875	2	true	9	true	91	true
63284	720860400390625	9828375854492180	0	false	3	true	10	true
63281	25053455078125	78558234375	9	true	1	true	23	true
63280	2501795703125	78553390625	8	true	1	true	24	true
63275	9233974609375	2945450134277340	1	true	0	false	9	true
63274	88211357421875	9403070678710930	0	false	3	true	8	true
63268	193396953125	563136640625	6	true	0	false	1	true
63266	10390943359375	2402692626953120	1	true	0	false	16	true
63265	40153203125	511915625	19	true	1	true	18	true
63264	4003887451171870	504495751953125	16	true	1	true	17	true
63263	573913134765625	795146328125	6	true	1	true	0	false
63260	19051892578125	5523858984375	0	false	19	true	1	true
63259	2029430859375	5741512109375	25	true	1	true	73	true
63254	149135634765625	2790311328125	49	true	2	true	38	true
63248	2218323828125	5453629296875	0	false	10	true	1	true
63244	1399015234375	28354638671875	11	true	0	false	7	true
63243	158197568359375	24900712890625	4	true	1	true	1	true
63242	1434818359375	25164970703125	4	true	0	false	29	true
63239	142350908203125	1.85404e+16	62	true	1	true	13	true
63238	14639298828125	1.47161e+16	0	false	0	false	12	true
63231	1.09049e+16	4062381591796870	13	true	0	false	73	true
63230	4.9017e+16	47369599609375	8	true	0	false	1	true
63228	14696.5	2641140625	0	false	0	false	19	true
63225	13385923828125	23357162109375	8	true	0	false	19	true
63224	131230185546875	21243525390625	0	false	0	false	14	true
63221	2014781640625	754823671875	22	true	0	false	118	true
63220	2006353515625	755070078125	25	true	0	false	120	true
63218	1.83846e+16	3239925048828120	7	true	0	false	30	true
63217	20208201171875	75346984375	24	true	0	false	127	true
63215	8728698120117180	737119384765625	6	true	0	false	0	false
63206	974869921875	22824775390625	0	false	0	false	10	true
63204	17421677734375	2812917578125	0	false	0	false	4	true
63201	292780546875	7212278125	34	true	1	true	1	true
63200	2921125390625	720340625	33	true	1	true	4	true
63199	33596064453125	9427835693359370	52	true	0	false	29	true
63198	3271125244140620	1.02383e+16	51	true	0	false	37	true
63195	26246634765625	68079.75	44	true	10	true	82	true
63194	26479197265625	68262453125	29	true	8	true	32	true
63193	470818017578125	2923398681640620	14	true	1	true	33	true
63192	46454072265625	297680029296875	11	true	1	true	35	true
63190	278846875	712949453125	11	true	0	false	0	false
63189	2092609765625	6509081640625	23	true	1	true	33	true
63188	209384921875	652533984375	24	true	1	true	30	true
63187	240741484375	6435681640625	1	true	0	false	37	true
63186	2419606640625	6483165625	6	true	1	true	0	false
63184	2442112109375	637040390625	17	true	1	true	27	true
63182	208001640625	652947421875	22	true	1	true	20	true
63181	18775767578125	719051171875	24	true	1	true	1	true
63180	1878320703125	719405625	21	true	0	false	1	true
63177	22433935546875	635321484375	0	false	13	true	0	false
63176	231976875	639692421875	3	true	1	true	29	true
63173	2040139453125	776876796875	25	true	1	true	32	true
63172	20328869140625	77702421875	25	true	1	true	36	true
63168	20331548828125	777711796875	24	true	1	true	34	true
63167	23938365234375	673822421875	43	true	1	true	117	true
63161	24756638671875	76705453125	4	true	0	false	1	true
63158	18820064453125	718847734375	23	true	0	false	1	true
63155	345058740234375	6863665161132810	9	true	0	false	34	true
63151	3321424560546870	127320654296875	36	true	0	false	42	true
63148	2867240478515620	1.07692e+16	0	false	0	false	23	true
63146	18506322265625	714530546875	24	true	1	true	29	true
63145	25472158203125	734931171875	60	true	1	true	1	true
63142	19565099609375	658341953125	11	true	0	false	0	false
63138	214867421875	606534921875	3	true	0	false	17	true
63135	30415896484375	6412619140625	17	true	1	true	0	false
63134	30240220703125	665019609375	4	true	0	false	0	false
63128	20257826171875	754794609375	22	true	0	false	104	true
63127	19934298828125	692516171875	0	false	0	false	10	true
63126	20170455078125	70257	2	true	7	true	41	true
63120	20464244140625	7776340625	24	true	1	true	36	true
63118	199672734375	725901015625	0	false	0	false	20	true
63115	22803443359375	717168046875	15	true	0	false	0	false
63114	22061580078125	72935234375	4	true	0	false	0	false
63106	3366723828125	6251391796875	16	true	0	false	0	false
63104	18136017578125	671953046875	9	true	0	false	0	false
63102	2081758984375	7698759375	0	false	8	true	0	false
63101	2945438671875	573380234375	10	true	1	true	24	true
63100	2657581640625	586250625	0	false	0	false	11	true
63094	327884765625	67858609375	0	false	4	true	0	false
63087	2026736328125	30548611328125	2	true	0	false	2	true
63086	1946524609375	31535478515625	8	true	1	true	43	true
63076	16883083984375	28933740234375	0	false	8	true	0	false
63069	2238371484375	5093727734375	14	true	1	true	0	false
63068	2442263671875	5013754296875	1	true	0	false	22	true
63067	25231056640625	4601421484375	8	true	1	true	2	true
63066	25530078125	4664722265625	3	true	12	true	2	true
63062	267200234375	5007151171875	0	false	21	true	1	true
63061	2509772265625	4468619140625	30	true	1	true	7	true
63059	28785693359375	4978956640625	10	true	0	false	0	false
63058	28870822265625	502232578125	1	true	0	false	17	true
63054	2364891015625	434906328125	5	true	1	true	1	true
63039	28820720703125	15519677734375	49	true	1	true	28	true
63038	2884773828125	15464537109375	48	true	1	true	28	true
63037	236979375	1296160546875	27	true	2	true	167	true
63036	2398965625	13088890625	43	true	1	true	66	true
63034	23888390625	12086482421875	0	false	0	false	16	true
63032	24779455078125	123179912109375	0	false	1	true	14	true
63031	2749851953125	121930732421875	58	true	0	false	134	true
63030	277138203125	118168056640625	20	true	0	false	14	true
63029	2876334765625	155899716796875	50	true	1	true	26	true
63023	29532533203125	89002548828125	1	true	0	false	16	true
63021	1769610546875	2.55683e+16	0	false	0	false	65	true
63020	17584318359375	4460334167480460	18	true	0	false	89	true
63019	17790326171875	6512599487304680	49	true	1	true	44	true
63016	31318298828125	1448069921875	1	true	0	false	12	true
63010	28619232421875	17175046875	1	true	9	true	0	false
63008	1798684375	4589863586425780	38	true	0	false	19	true
63006	29658244140625	125425146484375	5	true	1	true	1	true
63001	20335548828125	364004638671875	56	true	1	true	1	true
62997	4327078515625	450479609375	30	true	1	true	0	false
62996	432638984375	451115078125	30	true	1	true	0	false
62995	34105765625	507613359375	19	true	1	true	32	true
62994	33861296875	5070797265625	16	true	2	true	27	true
62991	30498576171875	395778046875	11	true	0	false	8	true
62990	3137603515625	3972655859375	1	true	23	true	0	false
62989	2451291015625	8895974609375	15	true	1	true	17	true
62988	245190078125	88315146484375	14	true	1	true	17	true
62986	24392009765625	88578505859375	13	true	1	true	17	true
62985	293713984375	372051953125	0	false	5	true	0	false
62984	27446564453125	391185859375	7	true	1	true	14	true
62982	4112975390625	4529855859375	24	true	1	true	1	true
62979	41938515625	42214390625	3	true	0	false	25	true
62978	40546390625	4328837890625	7	true	0	false	13	true
62977	312874609375	476621640625	3	true	0	false	12	true
62976	341650625	4698321875	3	true	7	true	4	true
62975	30230505859375	4310466015625	18	true	0	false	0	false
62974	30846341796875	44882984375	6	true	1	true	0	false
62971	388762890625	476556796875	0	false	5	true	28	true
62970	383433125	4616655078125	5	true	1	true	0	false
62968	3613847265625	5178021875	8	true	1	true	1	true
62967	3932500390625	3981242578125	8	true	1	true	0	false
62955	2563491796875	8768521484375	43	true	1	true	155	true
62944	28339625	79623328125	22	true	1	true	0	false
62942	21673142578125	857695703125	0	false	0	false	11	true
62940	29626259765625	4871232421875	82	true	1	true	21	true
62937	23595060546875	29057873046875	0	false	0	false	5	true
62936	25351162109375	28659265625	4	true	0	false	8	true
62933	261816484375	30569412109375	4	true	1	true	73	true
62932	25688380859375	300085546875	5	true	1	true	0	false
62925	42824578125	60566578125	3	true	0	false	32	true
62924	45232953125	60926625	6	true	1	true	0	false
62921	4695926171875	6564765625	65	true	5	true	35	true
62920	468741953125	658524453125	60	true	7	true	18	true
62919	382875234375	6176530078125	80	true	1	true	0	false
62918	3914835546875	63724546875	5	true	1	true	0	false
62917	455980703125	659754375	19	true	0	false	1	true
62916	43450546875	6545653515625	8	true	1	true	0	false
62912	42135828125	682509609375	6	true	1	true	0	false
62902	2599000390625	1964154296875	44	true	40	true	113	true
62899	4486568359375	5699140625	37	true	0	false	2	true
62894	26550025390625	2269391796875	4	true	1	true	16	true
62893	3786358984375	72279015625	5	true	1	true	0	false
62892	39414546875	71926328125	80	true	1	true	0	false
62886	37193359375	3780715234375	6	true	1	true	2	true
62883	37188609375	35298296875	0	false	25	true	0	false
62882	3839191796875	3523046484375	4	true	0	false	8	true
62881	26499158203125	359820703125	2	true	0	false	25	true
62880	28722205078125	3289462890625	4	true	0	false	15	true
62867	472413515625	484993125	13	true	1	true	0	false
62866	4783598046875	4905525390625	1	true	13	true	0	false
62864	453056171875	69946828125	70	true	1	true	0	false
62863	461669296875	53097.5	15	true	1	true	0	false
62862	4592015234375	5098555859375	13	true	0	false	0	false
62856	493040390625	537654296875	0	false	9	true	0	false
62855	29994134765625	54521453125	28	true	0	false	119	true
62854	30038009765625	5434493359375	38	true	0	false	100	true
62851	2993182421875	54212640625	32	true	0	false	32	true
62850	29772583984375	5437884765625	28	true	0	false	65	true
62847	24730052734375	790135986328125	6	true	0	false	0	false
62846	282634140625	3.89846e+16	148	true	1	true	0	false
62840	28770978515625	2494700439453120	28	true	1	true	13	true
62835	16959642578125	31179724609375	5	true	0	false	16	true
62834	17772310546875	3121191796875	12	true	0	false	0	false
62831	30324724609375	75815484375	67	true	1	true	9	true
62830	33272703125	76283796875	28	true	1	true	1	true
62829	36654140625	706657421875	29	true	1	true	1	true
62821	327994296875	1651208203125	9	true	1	true	14	true
62820	328787890625	16588716796875	10	true	1	true	12	true
62819	3456759375	24911810546875	0	false	0	false	14	true
62818	33447.75	2458992578125	9	true	1	true	0	false
62816	31175234375	23560662109375	8	true	1	true	0	false
62810	34529921875	18939486328125	4	true	0	false	5	true
62802	3933498046875	22540087890625	2	true	0	false	0	false
62798	4955861328125	602848203125	26	true	1	true	0	false
62793	416835625	13857388671875	52	true	3	true	166	true
62792	41854375	136242255859375	52	true	0	false	71	true
62791	4267343359375	534353671875	23	true	1	true	0	false
62790	4122182421875	5262487890625	0	false	0	false	19	true
62787	4162530859375	338992265625	12	true	1	true	0	false
62770	3725848046875	143761533203125	5	true	0	false	0	false
62769	3642266796875	11755197265625	82	true	0	false	24	true
62768	3646199609375	119103349609375	82	true	0	false	19	true
62762	3660387109375	1171566015625	80	true	0	false	19	true
62761	4880548046875	3630878125	26	true	1	true	37	true
62760	461343515625	3688663671875	4	true	1	true	0	false
62758	3576371875	120527041015625	1	true	6	true	0	false
62756	354365859375	10376578125	133	true	1	true	0	false
62755	4644606640625	3421511328125	1	true	14	true	0	false
62752	4867312109375	4042598828125	54	true	3	true	43	true
62751	3787050390625	832537109375	0	false	9	true	0	false
62750	3946812109375	104922587890625	0	false	5	true	0	false
62747	478006015625	3033998046875	9	true	1	true	0	false
62746	45054328125	3095635546875	1	true	0	false	19	true
62739	3312050390625	7147916259765620	38	true	1	true	2	true
62738	33217234375	7293902587890620	39	true	1	true	2	true
62737	46413375	171984921875	155	true	1	true	0	false
62736	4656069140625	17117439453125	149	true	1	true	0	false
62735	3380795703125	2820920166015620	63	true	3	true	18	true
62734	32697171875	421385009765625	7	true	1	true	0	false
62730	3750503515625	16013935546875	82	true	1	true	0	false
62729	4529454296875	2535697265625	26	true	1	true	34	true
62728	4533125390625	25407892578125	27	true	1	true	40	true
62724	4631312109375	170685078125	150	true	1	true	0	false
62723	464684921875	1696487890625	149	true	1	true	0	false
62721	3951544140625	5905527734375	16	true	1	true	0	false
62720	4013573046875	5868379296875	9	true	1	true	0	false
62718	411865703125	58686171875	0	false	1	true	32	true
62714	42415484375	741450546875	14	true	0	false	0	false
62713	20683302734375	1.23752e+16	20	true	1	true	13	true
62712	2067744140625	1.3072e+16	22	true	1	true	15	true
62708	4917221484375	17758125	11	true	0	false	0	false
62701	45712328125	4691998046875	190	true	1	true	1	true
62700	44717	43417177734375	0	false	6	true	0	false
62699	48460546875	1.71513e+16	22	true	0	false	0	false
62698	480520078125	45894677734375	29	true	0	false	0	false
62696	4484401171875	1.61185e+16	19	true	1	true	0	false
62694	430764765625	540071240234375	13	true	1	true	0	false
62691	4290221875	429686181640625	68	true	1	true	19	true
62688	448674296875	75776220703125	12	true	1	true	0	false
62686	397466328125	62775576171875	37	true	0	false	0	false
62684	4097096484375	9921818237304680	19	true	1	true	0	false
62683	49306046875	77754560546875	15	true	1	true	0	false
