# Supplementary material for: A Novel Liquid Biopsy Method Based on Specific Combinations of Vesicular Markers Allows Us to Discriminate Prostate Cancer from Hyperplasia
Source: Cells. 2024 Jul 31;13(15):1286. doi: 10.3390/cells13151286 (PMC11311686; doi:10.3390/cells13151286)
Supplement: Supplementary file 1 [file cells-13-01286-s001.zip › Dataset S1-Raw data CODI BiliGeCT Prostata/Raw data CODI BiliGeCT Prostata/140223_ErbB3_ALK_PR20-18-2__counting_scatter.xlsx]

## Sheet: 140223_ErbB3_ALK_PR20-18-2__cou
counting parameters
radius (nm)	300
bin width (nm)	20
locs in bin threshold	1
active channels
channel name	channel reference	min	max
Channel 0	ch0	1	10000000
Channel 1	ch1	1	10000000
Channel 2	ch2	1	10000000
clusters are positive for a channel if their counts fall within min (inclusive) and max (exclusive) for that channel
	population phenotypes	number of clusters
triple positive	Channel 0, Channel 1, Channel 2	284
double positive	Channel 0, Channel 1	55
double positive	Channel 0, Channel 2	193
double positive	Channel 1, Channel 2	37
single positive	Channel 0	40
single positive	Channel 1	24
single positive	Channel 2	205
	total positive clusters	838
9 clusters were negative for every channel
all positive clusters are listed here
columns show counts and positivity for channels with thresholds switched on
to see the full data including negative clusters please export a csv from the counting histogram rather than the counting scatter plot
cluster id	centroid x (nm)	centroid y (nm)	count for Channel 0	positive for Channel 0	count for Channel 1	positive for Channel 1	count for Channel 2	positive for Channel 2
87360	3495614990234370	451534296875	0	false	0	false	24	true
87359	3283708984375	4518987109375	0	false	0	false	23	true
87356	7517544921875	456644921875	0	false	0	false	12	true
87355	76997880859375	4622011328125	1	true	0	false	8	true
87354	118566669921875	466993984375	1	true	0	false	10	true
87353	132512041015625	461641328125	2	true	0	false	3	true
87351	1047094921875	4647914453125	0	false	3	true	7	true
87349	359282763671875	4576565625	0	false	0	false	13	true
87345	8419056640625	4523210546875	0	false	0	false	9	true
87344	722900390625	1883864453125	61	true	0	false	110	true
87343	7190384765625	1882547265625	58	true	0	false	116	true
87342	114499326171875	4491111328125	0	false	4	true	6	true
87341	1035730078125	4495149609375	2	true	0	false	14	true
87339	604672265625	450651015625	0	false	0	false	5	true
87336	238834814453125	448913359375	6	true	0	false	15	true
87335	2197583740234370	4507918359375	5	true	1	true	12	true
87331	2381129150390620	456811796875	9	true	1	true	11	true
87325	720483642578125	187577734375	60	true	0	false	163	true
87324	114042314453125	4895218359375	13	true	0	false	0	false
87323	103575361328125	491161484375	6	true	0	false	3	true
87321	274102490234375	439672109375	7	true	0	false	5	true
87318	89817626953125	4668775390625	1	true	0	false	35	true
87317	88922744140625	470752578125	5	true	12	true	3	true
87314	761631689453125	4353090234375	0	false	0	false	13	true
87313	81488818359375	4369187890625	2	true	0	false	13	true
87310	7270689453125	1869428125	59	true	0	false	192	true
87308	648764990234375	4342094921875	2	true	10	true	1	true
87303	93827685546875	4402511328125	1	true	0	false	7	true
87293	70950078125	4116910546875	9	true	0	false	0	false
87290	5866361328125	479520234375	12	true	1	true	48	true
87289	601267822265625	47826765625	9	true	1	true	43	true
87286	16227484375	4983383203125	6	true	1	true	19	true
87285	155428515625	5037411328125	1	true	1	true	15	true
87284	8165494537353510	516450390625	2	true	1	true	73	true
87283	1.09209e+16	5176213671875	2	true	1	true	88	true
87282	15121662109375	4861741015625	0	false	0	false	13	true
87281	15668068359375	49147796875	8	true	0	false	10	true
87276	20465013671875	632708359375	15	true	1	true	45	true
87275	206702578125	632228984375	11	true	1	true	38	true
87274	4745614318847650	517491875	28	true	3	true	53	true
87273	2.59433e+16	5168508984375	27	true	3	true	97	true
87272	10810474609375	4209289453125	0	false	0	false	13	true
87271	105079921875	4192502734375	0	false	0	false	13	true
87269	102368359375	4103423046875	0	false	0	false	17	true
87264	20068916015625	6360675390625	1	true	0	false	26	true
87262	547306640625	4846916796875	5	true	0	false	34	true
87261	51664169921875	487396875	18	true	0	false	6	true
87256	1335279296875	6533445703125	1	true	0	false	11	true
87255	134092861328125	659274140625	1	true	0	false	14	true
87254	17587166015625	662465390625	16	true	1	true	15	true
87253	1751844921875	663319296875	16	true	1	true	20	true
87252	152059208984375	433314921875	0	false	0	false	18	true
87251	1418015625	4392262109375	2	true	0	false	14	true
87249	117877490234375	41362546875	0	false	8	true	3	true
87247	465343115234375	48726875	14	true	0	false	1	true
87246	17649232421875	661537109375	15	true	1	true	13	true
87244	22592525390625	6212606640625	0	false	0	false	4	true
87243	2327958203125	61029421875	20	true	1	true	0	false
87240	21375.25	6371740234375	24	true	1	true	67	true
87239	21450974609375	6305076171875	0	false	0	false	15	true
87237	1251383984375	42331578125	0	false	0	false	15	true
87235	179479921875	659071796875	0	false	0	false	10	true
87234	18847228515625	6685903125	1	true	0	false	22	true
87233	186855703125	6570646875	14	true	1	true	0	false
87229	15383662109375	45294640625	13	true	9	true	3	true
87222	19382734375	6440646875	41	true	1	true	25	true
87221	19861427734375	65224828125	10	true	0	false	0	false
87220	1.68789e+16	4095984375	1	true	0	false	7	true
87219	1794610107421870	418905390625	0	false	0	false	13	true
87214	3638080322265620	4045481640625	8	true	0	false	1	true
87213	3411324462890620	4193190625	0	false	0	false	9	true
87212	1522107421875	6098117578125	1	true	0	false	8	true
87211	1542130078125	61787015625	0	false	0	false	14	true
87208	2441991015625	622199609375	16	true	0	false	0	false
87202	49479599609375	5078751171875	8	true	2	true	52	true
87201	420715576171875	49615359375	10	true	5	true	15	true
87195	20658046875	6576028125	0	false	0	false	8	true
87194	4264044921875	4802448828125	0	false	0	false	16	true
87190	124822724609375	401911328125	1	true	0	false	62	true
87189	127009638671875	4009890234375	7	true	1	true	83	true
87186	71136328125	1891554296875	46	true	0	false	106	true
87182	28949787109375	39470671875	112	true	2	true	88	true
87181	2894721875	3957830859375	115	true	2	true	103	true
87174	1717702734375	6264472265625	4	true	0	false	19	true
87173	1701704296875	618807421875	0	false	0	false	36	true
87172	1250569921875	74995921875	1	true	0	false	14	true
87171	133591318359375	7537846875	0	false	0	false	12	true
87167	473988720703125	43087296875	0	false	0	false	10	true
87165	695082763671875	509599921875	0	false	0	false	1	true
87162	17938087890625	71274421875	51	true	1	true	19	true
87161	186921484375	710265859375	1	true	0	false	9	true
87158	140672763671875	697720703125	25	true	4	true	2	true
87157	12983048828125	708693203125	37	true	1	true	10	true
87156	1250405078125	672756953125	23	true	6	true	9	true
87155	121454697265625	674561640625	0	false	6	true	33	true
87154	69601025390625	3820523828125	15	true	1	true	38	true
87153	720063525390625	382783984375	19	true	2	true	29	true
87152	284955517578125	493721484375	0	false	22	true	0	false
87151	3049960205078120	49762203125	12	true	1	true	7	true
87149	2078534912109370	510206640625	0	false	0	false	15	true
87147	139123427734375	75002625	42	true	0	false	0	false
87144	70747509765625	18621716796875	49	true	0	false	177	true
87143	727166015625	18451396484375	40	true	0	false	157	true
87142	154656767578125	7024909375	6	true	0	false	27	true
87140	43008720703125	6930459375	72	true	1	true	58	true
87139	47665888671875	685988359375	4	true	1	true	11	true
87136	135480380859375	721156796875	4	true	0	false	19	true
87135	139411611328125	725256015625	2	true	13	true	1	true
87133	102667373046875	5031121484375	0	false	0	false	6	true
87132	25758673828125	629312109375	0	false	0	false	10	true
87131	26211431640625	6264094140625	0	false	0	false	10	true
87129	38112919921875	685648828125	0	false	0	false	41	true
87126	17496962890625	72799671875	7	true	0	false	1	true
87125	18013404296875	727113203125	0	false	0	false	13	true
87123	1658866796875	72384	1	true	0	false	13	true
87122	1351977734375	77757078125	26	true	12	true	3	true
87121	1414893359375	76698671875	0	false	0	false	16	true
87119	14863177734375	760138203125	2	true	3	true	36	true
87115	818910791015625	38617203125	0	false	0	false	12	true
87114	14352814453125	7859040625	0	false	0	false	19	true
87113	153913154296875	786051640625	1	true	0	false	7	true
87111	148903779296875	72538515625	2	true	0	false	14	true
87107	711902783203125	373600390625	1	true	10	true	2	true
87096	87922841796875	3719880859375	0	false	40	true	5	true
87091	1228904296875	730824375	12	true	0	false	55	true
87085	13300009765625	3911330078125	10	true	2	true	1	true
87084	487368896484375	67302515625	3	true	1	true	32	true
87080	9203267578125	684755390625	7	true	0	false	13	true
87077	767459326171875	683965078125	3	true	1	true	17	true
87074	10687572265625	703988515625	1	true	0	false	8	true
87072	547520556640625	236536640625	17	true	3	true	57	true
87071	5496251953125	23719087890625	18	true	3	true	53	true
87070	2418233984375	4584483984375	52	true	3	true	158	true
87069	24066521484375	45928828125	45	true	2	true	142	true
87067	15820634765625	74186375	0	false	0	false	1	true
87065	539736328125	23636232421875	15	true	3	true	62	true
87064	8939435546875	2189459765625	11	true	0	false	15	true
87063	90443095703125	22144462890625	7	true	0	false	16	true
87061	87121650390625	220616953125	4	true	0	false	19	true
87055	9344708984375	226929609375	2	true	0	false	20	true
87053	24179087890625	460170859375	50	true	3	true	163	true
87051	345107763671875	67418296875	22	true	1	true	64	true
87050	53417197265625	6519727734375	0	false	0	false	14	true
87049	609784814453125	668477578125	1	true	0	false	41	true
87047	2123336669921870	707641953125	2	true	0	false	20	true
87046	114596787109375	3817449609375	0	false	0	false	4	true
87045	1089121484375	374457890625	10	true	0	false	12	true
87043	2461177001953120	69297796875	1	true	0	false	16	true
87037	1725186328125	4758497265625	17	true	1	true	7	true
87036	197307421875	475674765625	0	false	3	true	29	true
87035	19839857421875	4776684375	0	false	0	false	29	true
87029	17064333984375	6435879296875	0	false	0	false	12	true
87027	19413607421875	47497421875	0	false	12	true	4	true
87026	17445974609375	43429171875	10	true	2	true	37	true
87025	17973736328125	436676953125	0	false	0	false	16	true
87024	22620009765625	664082734375	1	true	1	true	29	true
87023	2341914453125	64756328125	0	false	0	false	15	true
87020	94868310546875	59061640625	4	true	12	true	82	true
87019	95524794921875	591776640625	29	true	9	true	67	true
87014	1.29058e+16	20741162109375	34	true	1	true	77	true
87013	137163916015625	20539150390625	33	true	1	true	52	true
87012	2177341796875	5040834765625	24	true	1	true	59	true
87011	21569828125	50370796875	23	true	1	true	67	true
87009	960431640625	2144894140625	5	true	0	false	3	true
87008	90659130859375	2361256640625	3	true	1	true	11	true
87005	2438737109375	4591819140625	46	true	10	true	113	true
87004	780929833984375	19786251953125	15	true	1	true	4	true
87003	776326220703125	1983940234375	17	true	1	true	4	true
87000	83479658203125	24413814453125	1	true	0	false	20	true
86999	9127291015625	24795099609375	0	false	0	false	22	true
86994	83828134765625	19945376953125	0	false	0	false	6	true
86993	9021134765625	20212875	5	true	0	false	0	false
86989	92386279296875	5905146875	3	true	10	true	68	true
86987	96958583984375	5932308984375	29	true	1	true	35	true
86986	122258408203125	3228537890625	28	true	1	true	41	true
86985	1200058984375	32303634765625	25	true	1	true	44	true
86983	7646701171875	186216015625	9	true	0	false	12	true
86981	2010125390625	4459940234375	1	true	0	false	15	true
86980	97173310546875	6000928515625	3	true	8	true	48	true
86979	94749501953125	6002289453125	2	true	5	true	50	true
86975	1938390655517570	19983478515625	0	false	10	true	0	false
86974	20076984375	464076015625	5	true	0	false	7	true
86970	655140151977539	6472834765625	20	true	1	true	107	true
86969	2231162567138670	647981875	25	true	3	true	101	true
86966	334627099609375	3308970703125	0	false	0	false	13	true
86965	3623527099609370	31890046875	4	true	1	true	22	true
86963	16664099609375	45284875	1	true	0	false	10	true
86961	779531494140625	498544609375	0	false	0	false	4	true
86957	58439111328125	3175851953125	0	false	0	false	3	true
86954	2605683984375	49309625	11	true	11	true	76	true
86953	2594049609375	493305546875	10	true	7	true	69	true
86952	959932421875	1652821875	1	true	0	false	13	true
86951	9545876953125	1656013671875	0	false	0	false	9	true
86950	115583154296875	5959571484375	1	true	11	true	8	true
86949	110191005859375	5921737890625	8	true	0	false	5	true
86947	10052537109375	1700423046875	3	true	0	false	9	true
86945	1181832421875	607447890625	12	true	0	false	1	true
86944	26221609375	579854140625	9	true	0	false	0	false
86943	27221318359375	578494609375	5	true	1	true	0	false
86941	93484072265625	59405546875	2	true	3	true	22	true
86940	485482568359375	196365703125	0	false	0	false	8	true
86939	434121826171875	19091228515625	0	false	5	true	0	false
86935	3061234130859370	18606876953125	0	false	0	false	9	true
86933	48342392578125	18283677734375	10	true	0	false	0	false
86932	2452539453125	57635390625	14	true	0	false	0	false
86931	2488387890625	576575703125	0	false	0	false	9	true
86929	11155908203125	3903309375	0	false	0	false	10	true
86925	88749345703125	16874849609375	1	true	0	false	11	true
86923	29138439453125	395544140625	111	true	2	true	74	true
86919	10287607421875	1784987109375	8	true	1	true	0	false
86918	75001591796875	26583279296875	2	true	0	false	6	true
86917	884703125	26067046875	13	true	1	true	0	false
86916	2651577734375	5934403125	6	true	1	true	3	true
86912	14757703125	362666953125	0	false	0	false	14	true
86911	14446638671875	3556604296875	1	true	9	true	6	true
86909	160032158203125	3603892578125	3	true	1	true	8	true
86907	384426513671875	16502474609375	0	false	0	false	6	true
86906	93618994140625	2871023828125	0	false	0	false	10	true
86905	806102001953125	2888665625	1	true	0	false	17	true
86897	2493511328125	597606015625	0	false	0	false	10	true
86895	242578515625	45756484375	40	true	2	true	121	true
86892	124565498046875	6169451953125	13	true	1	true	20	true
86891	115932080078125	622600859375	1	true	0	false	13	true
86890	2711459375	55846140625	0	false	0	false	7	true
86888	1139648828125	21431302734375	1	true	0	false	17	true
86887	13131642578125	217600859375	0	false	0	false	12	true
86886	147198359375	34503484375	4	true	29	true	1	true
86885	13248068359375	3365080078125	1	true	0	false	7	true
86883	2504330078125	641692265625	0	false	0	false	31	true
86881	113703359375	1959383203125	2	true	0	false	14	true
86876	784319921875	32153662109375	10	true	0	false	0	false
86875	79148291015625	31730119140625	0	false	2	true	23	true
86874	77075458984375	5270064453125	0	false	0	false	13	true
86873	738500439453125	5434483984375	11	true	0	false	2	true
86869	806611669921875	153843056640625	4	true	0	false	0	false
86868	64589130859375	3001512890625	5	true	0	false	1	true
86866	1995580859375	507907734375	0	false	0	false	9	true
86865	1908219921875	5035136328125	4	true	1	true	0	false
86863	525717919921875	26485916015625	6	true	2	true	0	false
86862	28650783203125	5682012109375	0	false	0	false	9	true
86859	1026612890625	6257953125	0	false	0	false	4	true
86858	37836181640625	2429784375	15	true	2	true	4	true
86857	38317822265625	2362996875	0	false	0	false	11	true
86855	2104828515625	4945171875	0	false	0	false	24	true
86852	11072373046875	32510662109375	23	true	1	true	1	true
86851	9926828125	334028046875	3	true	0	false	28	true
86847	55932060546875	534649140625	0	false	1	true	0	false
86845	222865625	51191265625	0	false	1	true	18	true
86840	144685869140625	51127171875	0	false	0	false	14	true
86839	15778591796875	5236139453125	0	false	19	true	1	true
86836	32406935546875	5137562109375	1	true	0	false	13	true
86835	32812875	5143771875	10	true	1	true	11	true
86834	553649072265625	11988451171875	5	true	0	false	32	true
86833	572990234375	120846337890625	5	true	0	false	34	true
86832	2807193359375	497801015625	10	true	0	false	0	false
86831	28313744140625	49397515625	0	false	0	false	15	true
86830	53147802734375	5707930078125	6	true	1	true	0	false
86829	2479623046875	5757351171875	2	true	0	false	14	true
86827	28574072265625	67426671875	0	false	0	false	11	true
86821	26154416015625	492053359375	11	true	11	true	72	true
86816	98344482421875	55069046875	5	true	0	false	6	true
86814	28273330078125	5068531640625	19	true	0	false	0	false
86811	4342871398925780	646909375	25	true	3	true	23	true
86810	676052490234375	83253740234375	0	false	0	false	8	true
86809	675584814453125	89878408203125	0	false	0	false	13	true
86805	24450142578125	457274765625	28	true	6	true	35	true
86801	3346408984375	5138247265625	9	true	0	false	6	true
86799	565278759765625	8960646484375	0	false	0	false	20	true
86798	125307890625	35790921875	5	true	0	false	2	true
86797	1110203125	34824265625	0	false	0	false	23	true
86796	19155482421875	74573140625	7	true	1	true	0	false
86795	18358712890625	749452734375	3	true	1	true	15	true
86793	259017626953125	155518759765625	4	true	1	true	1	true
86790	2850071105957030	544397734375	0	false	12	true	2	true
86789	1.8951e+16	54907.25	12	true	0	false	1	true
86787	1749246484375	75398015625	0	false	0	false	8	true
86785	5088361328125	107039541015625	1	true	0	false	35	true
86784	8530734252929680	26332880859375	3	true	0	false	80	true
86783	1.06487e+16	26722634765625	3	true	0	false	19	true
86781	18904666015625	52596453125	0	false	0	false	9	true
86779	3704591552734370	2219994140625	1	true	0	false	13	true
86777	46974599609375	8712408203125	0	false	0	false	20	true
86772	234449609375	27338248046875	0	false	0	false	8	true
86770	3451402734375	50623546875	14	true	1	true	5	true
86768	30097900390625	5074356640625	0	false	0	false	9	true
86763	19256478515625	75960.75	3	true	0	false	12	true
86759	28693228515625	3954516015625	49	true	0	false	68	true
86757	224578671875	557090859375	6	true	0	false	44	true
86756	369841650390625	27982541015625	10	true	1	true	30	true
86753	113993359375	3145583984375	1	true	0	false	10	true
86752	29415494140625	4518461328125	0	false	1	true	14	true
86751	29685703125	453731953125	13	true	1	true	2	true
86750	1.79812e+16	6183896484375	4	true	0	false	15	true
86749	4760679626464840	61098375	1	true	0	false	26	true
86746	579810888671875	138353857421875	0	false	0	false	11	true
86745	657726318359375	145473740234375	9	true	1	true	17	true
86743	1.49673e+16	5992965625	0	false	0	false	35	true
86741	122422958984375	6387294140625	5	true	0	false	5	true
86738	18995796875	5380466796875	0	false	0	false	13	true
86737	1777723046875	525447421875	0	false	0	false	10	true
86735	2.0523e+16	27440646484375	0	false	0	false	9	true
86734	68309599609375	580266171875	0	false	0	false	2	true
86733	533788671875	6004959765625	6	true	0	false	0	false
86722	24319705078125	703659921875	17	true	1	true	0	false
86721	242579296875	68534	1	true	0	false	31	true
86717	16172650390625	349912890625	0	false	0	false	8	true
86716	80390126953125	3491754296875	9	true	0	false	0	false
86715	9834267578125	358593046875	0	false	9	true	8	true
86713	3013741015625	485972421875	2	true	1	true	1	true
86708	3540955078125	433514296875	15	true	1	true	32	true
86707	3552786328125	433311484375	27	true	1	true	31	true
86706	319135625	4512706640625	5	true	1	true	5	true
86705	31725541015625	43848375	0	false	0	false	10	true
86702	3316884375	4461610546875	1	true	0	false	14	true
86701	343251015625	4478119921875	7	true	1	true	31	true
86700	240775859375	516941640625	6	true	0	false	10	true
86699	2379247265625	529682578125	8	true	1	true	1	true
86694	26096970703125	5236811328125	2	true	0	false	21	true
86693	27694671875	5207186328125	8	true	0	false	5	true
86692	2104332421875	753213359375	0	false	20	true	1	true
86691	20595845703125	77410625	1	true	0	false	9	true
86690	137703623046875	5379408203125	18	true	1	true	48	true
86689	138194833984375	536536875	18	true	1	true	42	true
86688	28028796875	4407878515625	12	true	2	true	4	true
86687	28207439453125	4522320703125	0	false	14	true	0	false
86681	23516509765625	47310359375	0	false	0	false	13	true
86680	281989990234375	36485.75	14	true	2	true	18	true
86679	278897021484375	3669353125	16	true	2	true	16	true
86673	2957975390625	548425546875	10	true	1	true	1	true
86667	357171015625	432456953125	23	true	1	true	15	true
86665	26756267578125	4382076953125	8	true	1	true	1	true
86664	29818544921875	40642828125	0	false	0	false	26	true
86663	2988769921875	3995578515625	0	false	8	true	13	true
86655	30551341796875	404987109375	0	false	0	false	10	true
86654	10382189453125	53229234375	1	true	0	false	13	true
86653	107063095703125	527626953125	0	false	0	false	9	true
86652	370904541015625	373108671875	2	true	3	true	16	true
86651	40705830078125	3720951171875	8	true	12	true	3	true
86650	3639109619140620	355276015625	0	false	1	true	26	true
86649	3460213623046870	3501336328125	2	true	0	false	13	true
86648	16746458984375	5517325390625	8	true	0	false	27	true
86647	1629722265625	5434726171875	1	true	0	false	8	true
86643	2921748046875	3774012109375	0	false	0	false	9	true
86642	128586943359375	30781748046875	5	true	1	true	11	true
86641	1252209765625	29932380859375	8	true	0	false	6	true
86638	305395068359375	454356396484375	11	true	1	true	5	true
86637	3651549072265620	476551513671875	0	false	0	false	4	true
86635	2662734680175780	4889386328125	4	true	0	false	6	true
86633	11115248046875	5369021484375	2	true	1	true	53	true
86627	116336845703125	5436108984375	3	true	0	false	23	true
86626	3302193359375	4141344140625	0	false	0	false	52	true
86620	53855908203125	365373046875	1	true	0	false	10	true
86619	1.23801e+16	3809715234375	0	false	0	false	12	true
86615	2735687109375	406589453125	0	false	0	false	10	true
86611	3067744384765620	38106671875	4	true	0	false	0	false
86608	5007560546875	45278154296875	0	false	0	false	17	true
86607	4337283203125	3595046875	0	false	0	false	25	true
86599	2956623828125	4269810546875	25	true	0	false	15	true
86593	1.59555e+16	43056201171875	4	true	0	false	0	false
86592	3458681640625	47279421875	1	true	0	false	22	true
86591	32511958984375	4776000390625	15	true	1	true	0	false
86584	16882626953125	5879144921875	13	true	1	true	10	true
86583	1656591796875	5890269140625	0	false	1	true	37	true
86578	12515029296875	5827764453125	2	true	1	true	40	true
86577	1210033984375	577858671875	0	false	0	false	13	true
86576	9727244262695310	1.50089e+16	23	true	1	true	2	true
86575	1.03446e+16	1.45588e+16	22	true	1	true	1	true
86569	137593505859375	572101640625	0	false	0	false	15	true
86567	147260869140625	58924703125	0	false	0	false	3	true
86565	48797548828125	1.84868e+16	0	false	0	false	18	true
86561	110340205078125	5637441796875	0	false	0	false	1	true
86559	238457666015625	278559033203125	9	true	0	false	0	false
86553	8507410888671870	3302383203125	2	true	0	false	22	true
86548	2549999609375	669916015625	17	true	1	true	31	true
86547	2571247265625	669008125	19	true	1	true	28	true
86545	25694982421875	663998984375	1	true	5	true	18	true
86538	29115990234375	676104453125	1	true	1	true	12	true
86537	298251328125	6767740625	4	true	0	false	0	false
86535	28311458984375	66696234375	2	true	0	false	7	true
86534	634406689453125	71569375	69	true	1	true	135	true
86533	6526751953125	701206640625	0	false	20	true	1	true
86532	29490009765625	6528264453125	10	true	1	true	2	true
86531	28597677734375	6465117578125	0	false	4	true	10	true
86527	31295814453125	667157734375	1	true	0	false	28	true
86525	28385041015625	6908584375	15	true	1	true	14	true
86521	758624072265625	71776828125	0	false	2	true	12	true
86517	30256984375	702435234375	0	false	0	false	13	true
86514	2103391796875	27500173828125	5	true	1	true	90	true
86513	2128770703125	27294765625	17	true	8	true	47	true
86507	435714990234375	718188359375	2	true	7	true	9	true
86505	738481103515625	7460365625	0	false	0	false	4	true
86490	27489345703125	314258828125	13	true	2	true	19	true
86489	27308107421875	315481171875	11	true	2	true	26	true
86488	98099658203125	759623515625	0	false	0	false	16	true
86487	103614697265625	752819375	1	true	0	false	7	true
86484	2149876953125	240608359375	6	true	4	true	41	true
86483	21233275390625	2401658203125	1	true	1	true	52	true
86482	25488060546875	342632890625	2	true	0	false	16	true
86481	243216875	3346973046875	0	false	0	false	14	true
86480	282212578125	30457333984375	54	true	1	true	2	true
86479	287115390625	30555001953125	0	false	1	true	13	true
86478	3049655859375	3239371875	15	true	0	false	28	true
86477	3072370703125	324488828125	22	true	0	false	25	true
86472	1994269921875	2852491015625	7	true	0	false	0	false
86471	19504697265625	2871224609375	7	true	1	true	0	false
86470	261899765625	31636080078125	5	true	1	true	11	true
86467	20576646484375	26989865234375	0	false	8	true	0	false
86466	22634974609375	324907109375	5	true	3	true	82	true
86465	23111353515625	31575767578125	6	true	6	true	2	true
86462	22029271484375	5844801953125	0	false	0	false	9	true
86461	20924412109375	6020449609375	4	true	1	true	33	true
86459	2144342578125	2607860546875	48	true	16	true	88	true
86458	26657642578125	340939765625	5	true	17	true	0	false
86455	26985505859375	3604373046875	0	false	0	false	16	true
86453	2214112109375	2707016796875	0	false	0	false	10	true
86451	19572505859375	59161703125	0	false	0	false	9	true
86447	21837751953125	284722734375	0	false	0	false	26	true
86444	25518251953125	27682017578125	18	true	0	false	44	true
86443	25478611328125	27097912109375	0	false	0	false	9	true
86441	19400666015625	575356015625	0	false	0	false	14	true
86439	259433203125	2933827734375	5	true	0	false	12	true
86437	268761953125	271352421875	0	false	7	true	0	false
86435	24745984375	28580654296875	8	true	1	true	1	true
86433	21078904296875	2236108203125	0	false	0	false	10	true
86426	18781283203125	25789689453125	23	true	1	true	29	true
86425	20134671875	2599202734375	0	false	0	false	10	true
86423	19969806640625	321050390625	0	false	8	true	0	false
86420	23710265625	24006595703125	0	false	0	false	22	true
86419	2469912890625	2378600390625	1	true	4	true	6	true
86416	18113966796875	392224296875	0	false	14	true	0	false
86415	18199076171875	3954212109375	0	false	0	false	10	true
86411	123065615234375	16036294921875	1	true	0	false	16	true
86409	19367390625	306727890625	1	true	0	false	10	true
86407	18909921875	3937551953125	8	true	1	true	2	true
86403	5028591003417960	1822279296875	6	true	1	true	5	true
86402	20111591796875	4005395703125	2	true	0	false	11	true
86400	245897890625	38698609375	30	true	1	true	9	true
86399	23033333984375	356027109375	3	true	3	true	57	true
86396	2026160546875	729594375	91	true	16	true	35	true
86395	21989134765625	73492234375	0	false	0	false	8	true
86393	23338470703125	757748671875	19	true	13	true	2	true
86391	25860533203125	3892681640625	0	false	0	false	12	true
86386	23665126953125	436553828125	25	true	0	false	1	true
86385	20485658203125	4240338671875	17	true	1	true	2	true
86380	20596537109375	366873984375	7	true	1	true	0	false
86379	18729205078125	36550828125	0	false	9	true	0	false
86371	31741828125	3439259765625	114	true	0	false	195	true
86369	89665361328125	128311708984375	12	true	2	true	7	true
86366	6537771606445310	1202362890625	0	false	0	false	12	true
86365	8298336181640620	122922939453125	0	false	0	false	16	true
86363	19858189453125	5627593359375	0	false	0	false	9	true
86361	3488703308105460	10908646484375	1	true	1	true	15	true
86358	28939830078125	22003224609375	63	true	1	true	21	true
86357	29076826171875	21948900390625	63	true	1	true	16	true
86356	29676869140625	23981099609375	0	false	0	false	6	true
86355	299421640625	22724126953125	0	false	0	false	27	true
86352	322173515625	232343359375	12	true	1	true	8	true
86349	26762013671875	24145474609375	0	false	0	false	11	true
86335	24657484375	79613984375	71	true	1	true	1	true
86332	42173390625	30472283203125	69	true	0	false	157	true
86331	4187793359375	30415037109375	21	true	0	false	148	true
86330	33778953125	652249296875	90	true	0	false	72	true
86329	33851296875	6523591015625	83	true	0	false	61	true
86324	424457109375	31017060546875	143	true	5	true	133	true
86323	421108203125	3119434765625	11	true	0	false	83	true
86322	338926640625	6514699609375	82	true	1	true	48	true
86319	4227268359375	30758732421875	87	true	3	true	74	true
86315	3363105859375	65270.5	81	true	0	false	99	true
86314	3599376953125	587481171875	43	true	1	true	43	true
86313	3594380859375	5884619921875	32	true	1	true	43	true
86307	4254134765625	29034203125	0	false	0	false	13	true
86304	3622376171875	5868227734375	44	true	1	true	11	true
86303	361436484375	5873165625	43	true	1	true	39	true
86302	363565546875	57760890625	27	true	1	true	31	true
86301	3636951953125	578684609375	27	true	1	true	26	true
86294	3597846484375	33985109375	0	false	0	false	7	true
86293	3485681640625	339766328125	4	true	1	true	38	true
86292	3343740234375	6512970703125	22	true	2	true	91	true
86288	378501484375	3781383984375	9	true	4	true	9	true
86287	37551125	3789996484375	1	true	1	true	22	true
86286	3552222265625	31962603515625	1	true	1	true	10	true
86285	3657779296875	3303109375	3	true	0	false	20	true
86284	35910234375	5561526953125	0	false	20	true	15	true
86283	35727734375	55577125	0	false	10	true	14	true
86282	390495234375	355271015625	0	false	0	false	6	true
86281	3831244921875	3572383203125	0	false	0	false	9	true
86278	399910625	5250703515625	120	true	0	false	12	true
86277	4000183984375	5274684765625	121	true	1	true	14	true
86276	3693495703125	4428664453125	16	true	12	true	18	true
86275	3671897265625	4434986328125	17	true	4	true	15	true
86274	35773671875	3778758203125	14	true	1	true	6	true
86271	3395854296875	36112296875	21	true	1	true	1	true
86269	3605627734375	578771796875	2	true	1	true	39	true
86267	368897734375	441579375	22	true	8	true	15	true
86265	3864798828125	31241505859375	2	true	0	false	8	true
86264	40131625	4390265234375	0	false	0	false	7	true
86263	4002130078125	4503040625	15	true	9	true	6	true
86260	39111328125	436653125	0	false	22	true	4	true
86258	4041480078125	456685234375	0	false	0	false	16	true
86257	4019065234375	46180390625	4	true	1	true	0	false
86255	3832926171875	339897734375	0	false	0	false	14	true
86250	3772058203125	488875546875	13	true	1	true	1	true
86249	3758826953125	4888995703125	15	true	1	true	4	true
86247	4113986328125	4559211328125	4	true	0	false	0	false
86245	42907328125	4589871875	15	true	1	true	18	true
86244	404915234375	663840859375	37	true	2	true	5	true
86243	4039115234375	6630353125	36	true	2	true	11	true
86241	403153125	663575078125	33	true	2	true	17	true
86237	380325859375	4937039453125	22	true	0	false	6	true
86236	387195234375	4859500390625	0	false	44	true	0	false
86234	36830546875	56768390625	0	false	0	false	12	true
86230	4218005078125	5537436328125	3	true	13	true	0	false
86229	419719296875	547878984375	6	true	1	true	1	true
86228	3937710546875	25921236328125	34	true	1	true	69	true
86227	4188608203125	2679095703125	1	true	0	false	4	true
86226	33276703125	5531601953125	19	true	1	true	165	true
86225	329902109375	5573760546875	0	false	0	false	9	true
86221	359130234375	4866120703125	0	false	3	true	9	true
86220	3828576953125	4452301171875	3	true	0	false	39	true
86219	384710078125	4518949609375	6	true	1	true	2	true
86218	3567029296875	6365057421875	0	false	0	false	12	true
86217	3512754296875	6375816015625	8	true	3	true	0	false
86215	3884947265625	458045703125	0	false	0	false	15	true
86209	3982469921875	49628765625	0	false	3	true	2	true
86208	3637209765625	5155834765625	3	true	0	false	171	true
86207	3723298828125	521376484375	0	false	0	false	10	true
86206	32100439453125	5936647265625	20	true	0	false	0	false
86205	3186216796875	608591953125	1	true	0	false	23	true
86203	4127855078125	5476160546875	0	false	0	false	8	true
86201	3478402734375	5936316796875	0	false	0	false	12	true
86196	3363501953125	64898625	29	true	5	true	24	true
86193	31497814453125	55271203125	0	false	0	false	6	true
86192	415867578125	57836203125	1	true	0	false	8	true
86191	414891484375	5824694140625	0	false	16	true	0	false
86188	4191944140625	6548347265625	0	false	0	false	13	true
86187	4166121484375	6497301171875	0	false	0	false	13	true
86181	4089848046875	657725390625	9	true	0	false	0	false
86179	3456442578125	5560936328125	0	false	8	true	0	false
86178	3524808203125	543826875	0	false	0	false	8	true
86172	4414240234375	539947890625	2	true	0	false	19	true
86171	4443485546875	5397700390625	9	true	0	false	8	true
86166	396073984375	5961716796875	0	false	0	false	17	true
86162	4247483203125	60205453125	0	false	0	false	7	true
86157	33493390625	66088609375	0	false	0	false	13	true
86156	45161546875	4756196875	4	true	0	false	61	true
86155	435256953125	478936015625	15	true	0	false	0	false
86152	4404334375	5002069140625	0	false	0	false	41	true
86147	46369125	49512125	10	true	0	false	0	false
86146	40012171875	5573974609375	28	true	1	true	197	true
86145	39513390625	5652287109375	1	true	0	false	66	true
86144	422885234375	5066416015625	25	true	1	true	3	true
86143	4203198828125	50838703125	10	true	1	true	15	true
86140	409719375	5688887109375	2	true	0	false	11	true
86139	4057128515625	5716787109375	0	false	16	true	0	false
86133	391209375	6429880078125	0	false	0	false	18	true
86129	490279375	5182490234375	0	false	0	false	14	true
86109	372369296875	4046804296875	0	false	0	false	12	true
86104	3584596484375	71085	11	true	0	false	3	true
86103	346295390625	720011953125	5	true	1	true	0	false
86099	3566659765625	688620703125	9	true	1	true	0	false
86094	3582048046875	6676709375	0	false	2	true	1	true
86084	4829294921875	749036328125	67	true	2	true	56	true
86083	487633154296875	748635703125	67	true	2	true	36	true
86081	48015751953125	748193125	68	true	2	true	53	true
86077	487612255859375	747749453125	68	true	2	true	25	true
86075	437568984375	395604140625	73	true	1	true	1	true
86071	461374951171875	750023125	41	true	2	true	82	true
86069	443951416015625	748056796875	1	true	2	true	77	true
86062	685607861328125	763863203125	19	true	1	true	22	true
86061	688125048828125	76102578125	17	true	0	false	2	true
86060	433691640625	24028564453125	4	true	0	false	36	true
86059	4690608984375	22344966796875	0	false	0	false	15	true
86052	44952822265625	75829546875	8	true	1	true	2	true
86049	5981216796875	756031953125	12	true	0	false	0	false
86045	3651527099609370	740446484375	0	false	0	false	8	true
86043	60253515625	789474140625	0	false	0	false	13	true
86042	2323879638671870	743165546875	14	true	0	false	0	false
86041	2918584228515620	74771	0	false	0	false	18	true
86040	1.5111e+16	75520234375	0	false	0	false	21	true
86038	719334716796875	7941009375	67	true	0	false	24	true
86037	-1.34236e+16	793108515625	47	true	0	false	24	true
86034	68999267578125	783958125	9	true	1	true	0	false
86033	-824277114868164	780942265625	0	false	0	false	10	true
86028	413351513671875	773254921875	5	true	2	true	7	true
86027	4062418701171870	77407828125	5	true	1	true	8	true
86025	429085205078125	77803328125	0	false	4	true	1	true
86019	330526484375	68782765625	0	false	0	false	12	true
86010	281042890625	789573515625	1	true	0	false	12	true
85982	8739328125	591406494140625	2	true	0	false	44	true
85981	903689453125	587622314453125	11	true	0	false	36	true
85975	935873828125	56008212890625	110	true	0	false	37	true
85973	821739453125	588844873046875	5	true	1	true	0	false
85972	92680673828125	733346484375	21	true	9	true	18	true
85971	92079462890625	7435294921875	22	true	10	true	19	true
85968	17322947265625	3384604248046870	104	true	0	false	54	true
85967	173860234375	3406667236328120	110	true	0	false	46	true
85965	90936982421875	80844345703125	2	true	0	false	14	true
85964	17371984375	3344620361328120	108	true	0	false	51	true
85962	10766337890625	664181884765625	0	false	23	true	7	true
85961	11598662109375	6807634765625	0	false	0	false	16	true
85959	105429482421875	924143359375	0	false	10	true	0	false
85958	156723837890625	124649228515625	0	false	0	false	17	true
85957	16118767578125	13603701171875	5	true	1	true	2	true
85956	20764904296875	89887587890625	8	true	15	true	4	true
85955	207148125	8889294921875	7	true	16	true	10	true
85954	1834719921875	114843935546875	0	false	0	false	13	true
85953	1821536328125	130724111328125	6	true	2	true	7	true
85952	16608201171875	14975115234375	0	false	0	false	35	true
85951	158655478515625	153030537109375	15	true	0	false	3	true
85947	151622919921875	146354521484375	12	true	1	true	0	false
85939	2046220703125	9015453125	4	true	4	true	20	true
85937	17916072265625	147222333984375	1	true	14	true	0	false
85936	2841889453125	77046046875	16	true	1	true	60	true
85935	28197591796875	770570390625	14	true	0	false	61	true
85931	17821765625	1044384765625	11	true	0	false	0	false
85930	145017177734375	82703193359375	5	true	1	true	1	true
85929	13322791015625	95989794921875	1	true	0	false	6	true
85928	2185248046875	84313818359375	26	true	1	true	18	true
85927	21669666015625	839059765625	23	true	1	true	19	true
85919	1909743359375	106272197265625	52	true	1	true	67	true
85917	1744669921875	90763740234375	6	true	1	true	6	true
85914	21247671875	1757896875	9	true	6	true	3	true
85913	21038376953125	17433583984375	9	true	5	true	6	true
85912	150999267578125	2487259765625	0	false	1	true	13	true
85911	154251806640625	24816205078125	5	true	1	true	0	false
85909	20236099609375	16842201171875	0	false	4	true	4	true
85908	3025415234375	7831580078125	48	true	1	true	68	true
85907	30323001953125	7782677734375	50	true	2	true	63	true
85905	27024900390625	776348125	8	true	1	true	3	true
85904	15992478515625	1809749609375	9	true	1	true	7	true
85903	15673919921875	1807641796875	1	true	2	true	24	true
85901	16529212890625	679056201171875	0	false	0	false	16	true
85899	26877708984375	75610734375	0	false	0	false	10	true
85896	29032333984375	17474890625	0	false	4	true	0	false
85895	3001615625	18625541015625	0	false	0	false	14	true
85892	15193189453125	10604431640625	0	false	0	false	5	true
85891	140311865234375	107768994140625	1	true	0	false	8	true
85889	155088857421875	1755514453125	0	false	0	false	23	true
85887	162515546875	101793447265625	0	false	4	true	6	true
85884	18120740234375	21282212890625	2	true	1	true	8	true
85883	17131365234375	2347509375	0	false	0	false	2	true
85881	14605076171875	23702439453125	0	false	0	false	11	true
85880	23697263671875	1685480859375	0	false	0	false	34	true
85879	25456072265625	16899876953125	5	true	1	true	0	false
85869	137291220703125	17280435546875	0	false	0	false	5	true
85868	125295263671875	122490009765625	6	true	1	true	16	true
85867	129421689453125	127261279296875	0	false	6	true	5	true
85865	1362684375	141305048828125	0	false	0	false	16	true
85863	27250583984375	16440111328125	1	true	0	false	22	true
85862	30368302734375	770608984375	51	true	2	true	61	true
85854	174498984375	32895947265625	110	true	0	false	29	true
85851	17380830078125	17610318359375	0	false	0	false	3	true
85847	1803588671875	18644767578125	0	false	16	true	0	false
85843	16533083984375	21941767578125	1	true	0	false	11	true
85841	16841650390625	19992634765625	0	false	0	false	2	true
85840	133195107421875	27571611328125	1	true	0	false	6	true
85839	140644208984375	25974185546875	0	false	0	false	3	true
85830	21850236328125	4595296875	20	true	1	true	45	true
85829	21738607421875	469996435546875	20	true	1	true	47	true
85828	15254916015625	28690162109375	0	false	0	false	12	true
85827	142855546875	2991418359375	1	true	0	false	8	true
85822	3469869140625	18809671875	0	false	0	false	13	true
85821	357173203125	18412986328125	17	true	1	true	3	true
85820	3575013671875	2203932421875	39	true	1	true	2	true
85819	342382421875	23758615234375	0	false	0	false	9	true
85817	19885611328125	2086072265625	8	true	0	false	0	false
85816	358908203125	1668215234375	17	true	1	true	4	true
85815	3593462890625	15674130859375	9	true	1	true	0	false
85814	3780640625	110062333984375	7	true	1	true	0	false
85813	3711600390625	1113125390625	38	true	1	true	5	true
85812	28537962890625	8109939453125	0	false	1	true	11	true
85811	27826876953125	9801314453125	8	true	0	false	0	false
85810	301676875	773467431640625	44	true	1	true	72	true
85805	3504944921875	17709681640625	6	true	0	false	4	true
85803	3792884765625	99925146484375	0	false	13	true	0	false
85802	15557556640625	3012913818359370	5	true	1	true	0	false
85801	163828896484375	496189990234375	0	false	0	false	13	true
85795	2552713671875	99100322265625	0	false	0	false	14	true
85794	4633530078125	26226599609375	3	true	0	false	56	true
85793	46915734375	26892111328125	0	false	0	false	14	true
85789	450566953125	2668780859375	94	true	1	true	131	true
85786	289385625	139336025390625	0	false	0	false	10	true
85785	29425875	131954228515625	0	false	0	false	5	true
85779	17191068359375	340560791015625	88	true	0	false	53	true
85777	4063490625	1051619921875	19	true	1	true	0	false
85775	401069609375	16526560546875	4	true	14	true	0	false
85774	23500072265625	97852783203125	0	false	7	true	3	true
85773	23757509765625	9237216796875	29	true	1	true	0	false
85768	3837170703125	11813607421875	0	false	0	false	18	true
85765	394250859375	102723037109375	7	true	0	false	20	true
85757	3000575390625	787201220703125	6	true	1	true	46	true
85750	31852212890625	150934375	5	true	1	true	0	false
85749	320784921875	148527373046875	5	true	1	true	0	false
85748	23461125	13304515625	3	true	1	true	41	true
85747	23715861328125	1323494921875	5	true	1	true	27	true
85742	3057371484375	102504873046875	33	true	0	false	6	true
85741	30621583984375	104508828125	31	true	0	false	5	true
85739	22692044921875	58859091796875	0	false	0	false	11	true
85736	126656650390625	340977978515625	42	true	1	true	21	true
85735	12753939453125	3521962646484370	39	true	1	true	19	true
85734	4514812109375	126810185546875	0	false	0	false	12	true
85733	44159359375	134187548828125	6	true	5	true	0	false
85732	31577982421875	670349560546875	0	false	8	true	0	false
85730	433299609375	35467578125	3	true	1	true	16	true
85729	436232734375	3533944921875	12	true	1	true	0	false
85727	4463941015625	3079993359375	0	false	0	false	8	true
85725	213310546875	650331591796875	23	true	1	true	2	true
85724	4430746484375	160189521484375	15	true	1	true	5	true
85723	4423840625	16004998046875	15	true	1	true	10	true
85720	398703828125	19976248046875	4	true	1	true	0	false
85719	408718359375	19669845703125	1	true	1	true	15	true
85717	334449609375	28485115234375	1	true	0	false	5	true
85715	222560625	126053662109375	3	true	0	false	15	true
85713	242095390625	377370068359375	15	true	0	false	0	false
85711	42642265625	144023701171875	0	false	0	false	11	true
85705	1725361328125	3258661865234370	100	true	0	false	55	true
85703	4712058984375	1251661328125	10	true	0	false	21	true
85701	29536951171875	526126171875	1	true	0	false	43	true
85700	43408546875	18627140625	18	true	26	true	3	true
85699	4359805078125	1872591796875	20	true	27	true	0	false
85697	3241087109375	56879296875	12	true	0	false	0	false
85692	19622814453125	773035888671875	0	false	19	true	0	false
85691	19742505859375	768214501953125	0	false	17	true	2	true
85689	41633203125	18107958984375	0	false	3	true	4	true
85688	145602568359375	633790234375	22	true	1	true	23	true
85687	143123193359375	632987060546875	15	true	1	true	23	true
85683	2021284375	7433908203125	11	true	4	true	0	false
85679	1345155078125	461923388671875	205	true	1	true	82	true
85673	17658771484375	322601953125	53	true	0	false	5	true
85670	2142589453125	210526220703125	6	true	0	false	0	false
85664	46083078125	56213875	5	true	1	true	18	true
85663	463605703125	56125234375	10	true	1	true	7	true
85661	2284580078125	7590525512695310	0	false	0	false	13	true
85659	121541767578125	26640828125	56	true	5	true	142	true
85653	47080640625	560112578125	13	true	0	false	1	true
85652	4823290625	6555790625	20	true	1	true	0	false
85651	4748686328125	6460411328125	16	true	1	true	10	true
85649	16923482421875	31650771484375	22	true	0	false	17	true
85648	449315859375	6367340625	15	true	1	true	73	true
85647	4518505859375	63725296875	24	true	1	true	48	true
85645	3195260546875	108296015625	10	true	0	false	0	false
85643	17194125	26285126953125	18	true	0	false	2	true
85642	4944683984375	54216953125	29	true	2	true	0	false
85641	4934190234375	54361328125	33	true	2	true	2	true
85639	19825404296875	40181591796875	38	true	1	true	0	false
85633	4762310546875	5781426953125	0	false	0	false	18	true
85623	4916855078125	566215390625	12	true	1	true	0	false
85617	463178828125	660311015625	24	true	0	false	0	false
85607	37847796875	717223515625	0	false	0	false	10	true
85602	33207.75	75503078125	0	false	0	false	10	true
85601	32209484375	771498671875	24	true	2	true	4	true
85599	3421948046875	775002890625	12	true	1	true	0	false
85597	29042474609375	2500835205078120	0	false	0	false	43	true
85596	30962423828125	746039765625	1	true	0	false	14	true
85595	31965296875	748710078125	0	false	31	true	0	false
85589	2567377734375	146546025390625	2	true	0	false	14	true
85585	99536298828125	3920213623046870	4	true	1	true	0	false
85584	135408779296875	1377860107421870	21	true	1	true	0	false
85583	13454689453125	5728336791992180	0	false	0	false	6	true
85580	74519931640625	1.39224e+16	15	true	1	true	0	false
85579	8587150390625	180747705078125	0	false	0	false	13	true
85575	24249625	683571044921875	0	false	0	false	11	true
85574	3586301953125	4293819274902340	6	true	33	true	69	true
85573	35830703125	5396196899414060	24	true	32	true	77	true
85572	3560442578125	610724658203125	0	false	0	false	10	true
85562	357365546875	4523253479003900	9	true	30	true	88	true
85557	354918359375	4449563903808590	43	true	5	true	52	true
85554	2481711328125	20824177734375	145	true	3	true	96	true
85553	24562625	20883052734375	88	true	2	true	85	true
85551	3571328125	8079376831054680	48	true	0	false	34	true
85549	352496171875	4194452209472650	79	true	0	false	12	true
85545	35484203125	787223876953125	42	true	0	false	15	true
85543	102843642578125	1.545e+16	7	true	1	true	0	false
85542	32338595703125	1621710693359370	25	true	1	true	24	true
85541	32260865234375	1465295166015620	30	true	1	true	2	true
85540	3633324609375	4787510681152340	19	true	0	false	15	true
85539	36486421875	2715935974121090	23	true	0	false	9	true
85537	32165884765625	1.79464e+16	10	true	1	true	24	true
85536	3210187109375	115263818359375	11	true	0	false	1	true
85531	3704944921875	5457706298828120	0	false	33	true	0	false
85530	3863605078125	1.58633e+16	0	false	0	false	10	true
85528	4404734765625	41954953125	0	false	0	false	16	true
85527	429919765625	42852859375	0	false	0	false	8	true
85526	3456578125	356364990234375	0	false	0	false	6	true
85525	346697890625	249668310546875	0	false	5	true	0	false
85522	31175865234375	1.6533e+16	22	true	1	true	44	true
85521	3141351953125	1.63534e+16	26	true	1	true	68	true
85502	17381583984375	3022257080078120	21	true	0	false	0	false
85501	174508671875	1549708740234370	10	true	1	true	0	false
85489	4851789453125	24352884765625	0	false	0	false	49	true
85484	4855015625	31213142578125	90	true	0	false	122	true
85483	4842430078125	3138225390625	70	true	0	false	134	true
85479	4820583984375	31271974609375	7	true	0	false	96	true
85478	390627109375	427153076171875	16	true	2	true	112	true
85477	391799375	431020166015625	27	true	9	true	104	true
85470	3936640234375	431562548828125	43	true	12	true	58	true
85469	3941907421875	4185115234375	43	true	14	true	70	true
85463	3726141015625	79049296875	12	true	1	true	0	false
85459	3944658203125	76155732421875	24	true	1	true	10	true
85458	391905703125	4022706298828120	29	true	10	true	81	true
85457	3924065234375	389336572265625	18	true	2	true	40	true
85454	4756358203125	36192265625	35	true	1	true	2	true
85453	4755356640625	363041328125	33	true	1	true	2	true
85450	482771875	31012951171875	8	true	0	false	75	true
85446	4873527734375	18976314453125	19	true	0	false	2	true
85445	4938746484375	19323384765625	8	true	0	false	0	false
85441	4833512890625	31600673828125	18	true	0	false	14	true
85437	491634609375	3241313671875	31	true	16	true	0	false
85430	3967190234375	435814599609375	52	true	5	true	8	true
85427	3882131640625	38992763671875	28	true	6	true	14	true
85423	4162139453125	777580234375	0	false	7	true	0	false
85422	4773327734375	684006875	69	true	0	false	19	true
85421	4708650390625	696388125	24	true	1	true	1	true
85414	4805998828125	153494453125	9	true	1	true	0	false
85411	490774765625	69964546875	14	true	0	false	0	false
85408	4500834765625	753282109375	172	true	1	true	0	false
85407	4466625390625	748552890625	0	false	0	false	36	true
85405	4325380078125	73489578125	14	true	1	true	0	false
85402	470173671875	98258544921875	36	true	1	true	51	true
85401	4683150390625	98810078125	35	true	1	true	55	true
85400	4499618359375	707817421875	56	true	0	false	5	true
85399	4520436328125	7079540625	58	true	0	false	4	true
85397	448046640625	700804140625	27	true	1	true	0	false
85395	44335609375	704511171875	0	false	0	false	14	true
85393	466753125	7124821875	0	false	0	false	12	true
85392	4455183203125	463199658203125	66	true	1	true	109	true
85391	4461985546875	450913623046875	63	true	3	true	99	true
85390	4711553515625	790903359375	43	true	1	true	30	true
85389	4688396875	791510546875	32	true	1	true	45	true
85385	4828651171875	79752953125	13	true	0	false	0	false
85383	4477151171875	46803623046875	71	true	1	true	70	true
85382	4638800390625	9835111328125	16	true	1	true	9	true
85381	4613822265625	9924021484375	10	true	1	true	10	true
85376	4431676953125	95405234375	0	false	0	false	12	true
85375	4536003125	84839052734375	0	false	0	false	16	true
85372	4512131640625	271166748046875	58	true	1	true	0	false
85371	442349140625	901617431640625	10	true	0	false	0	false
85365	4827930078125	740039501953125	0	false	0	false	14	true
