# Supplementary material for: A Novel Liquid Biopsy Method Based on Specific Combinations of Vesicular Markers Allows Us to Discriminate Prostate Cancer from Hyperplasia
Source: Cells. 2024 Jul 31;13(15):1286. doi: 10.3390/cells13151286 (PMC11311686; doi:10.3390/cells13151286)
Supplement: Supplementary file 1 [file cells-13-01286-s001.zip › Dataset S1-Raw data CODI BiliGeCT Prostata/Raw data CODI BiliGeCT Prostata/140223_ErbB3_ALK_PR20-18-3__counting_scatter.xlsx]

## Sheet: 140223_ErbB3_ALK_PR20-18-3__cou
counting parameters
radius (nm)	300
bin width (nm)	20
locs in bin threshold	1
active channels
channel name	channel reference	min	max
Channel 0	ch0	1	10000000
Channel 1	ch1	1	10000000
Channel 2	ch2	1	10000000
clusters are positive for a channel if their counts fall within min (inclusive) and max (exclusive) for that channel
	population phenotypes	number of clusters
triple positive	Channel 0, Channel 1, Channel 2	343
double positive	Channel 0, Channel 1	10
double positive	Channel 0, Channel 2	496
double positive	Channel 1, Channel 2	56
single positive	Channel 0	76
single positive	Channel 1	7
single positive	Channel 2	481
	total positive clusters	1469
4 clusters were negative for every channel
all positive clusters are listed here
columns show counts and positivity for channels with thresholds switched on
to see the full data including negative clusters please export a csv from the counting histogram rather than the counting scatter plot
cluster id	centroid x (nm)	centroid y (nm)	count for Channel 0	positive for Channel 0	count for Channel 1	positive for Channel 1	count for Channel 2	positive for Channel 2
122551	876000390625	50150625	82	true	14	true	101	true
122550	8702318359375	501693359375	79	true	15	true	87	true
122548	8825228515625	501356640625	77	true	16	true	107	true
122545	142728896484375	71983	64	true	2	true	125	true
122544	1423615625	72091578125	58	true	1	true	117	true
122542	86287080078125	5029629296875	82	true	15	true	59	true
122536	8964138671875	501498203125	36	true	7	true	89	true
122532	143279326171875	71872140625	64	true	2	true	123	true
122509	25254021484375	734980625	36	true	1	true	53	true
122508	25317037109375	7349396875	44	true	1	true	59	true
122507	17554955078125	701935234375	21	true	1	true	23	true
122506	1756342578125	70138953125	18	true	1	true	21	true
122500	939940625	507332109375	2	true	2	true	8	true
122499	25341517578125	735468515625	45	true	1	true	61	true
122496	104894794921875	5098959765625	0	false	0	false	7	true
122493	20424953125	70505265625	47	true	1	true	35	true
122492	20329951171875	7073553125	37	true	1	true	40	true
122491	979669921875	49569109375	1	true	2	true	21	true
122488	2057181640625	706610703125	46	true	1	true	35	true
122487	3886743359375	2682607421875	191	true	0	false	111	true
122486	39096515625	26697541015625	145	true	0	false	39	true
122483	7628515625	4975796875	0	false	0	false	8	true
122480	8746533203125	490863046875	13	true	11	true	11	true
122478	1406655859375	71990265625	49	true	3	true	108	true
122477	16443904296875	5242133984375	0	false	0	false	8	true
122476	16294564453125	5278668359375	6	true	0	false	4	true
122474	3912977734375	2711066015625	108	true	0	false	61	true
122473	122078359375	5133380078125	0	false	0	false	7	true
122471	196923359375	716013203125	0	false	0	false	12	true
122470	1944094921875	707174921875	3	true	0	false	13	true
122469	690479052734375	49410609375	0	false	0	false	9	true
122468	732459814453125	4867004296875	0	false	0	false	11	true
122467	156439677734375	52407359375	6	true	0	false	1	true
122465	131013798828125	490477578125	1	true	0	false	16	true
122464	132976416015625	49754078125	10	true	0	false	16	true
122460	1707867578125	512655625	0	false	0	false	12	true
122458	2007248828125	712449765625	1	true	0	false	18	true
122457	145067001953125	719220234375	41	true	0	false	76	true
122455	138248310546875	5130720703125	0	false	0	false	3	true
122453	1959166015625	4862898046875	0	false	18	true	23	true
122452	19475974609375	4867680078125	0	false	19	true	27	true
122451	85545595703125	515834609375	1	true	0	false	11	true
122449	99898564453125	25144845703125	0	false	3	true	16	true
122448	99878173828125	245785546875	0	false	0	false	17	true
122447	197818046875	35630890625	1	true	0	false	15	true
122446	2015028125	3561608203125	1	true	0	false	4	true
122445	1044969140625	24012158203125	0	false	1	true	22	true
122442	94017861328125	23357146484375	2	true	0	false	30	true
122441	12281380859375	3646982421875	1	true	0	false	8	true
122440	126201123046875	3705455859375	5	true	2	true	32	true
122438	116508056640625	363711171875	0	false	0	false	18	true
122437	18359.5	68767140625	30	true	3	true	10	true
122436	183879921875	686933203125	31	true	3	true	11	true
122435	17238419921875	71102703125	7	true	0	false	12	true
122434	1709991015625	70697984375	0	false	0	false	7	true
122433	154770849609375	472999609375	1	true	0	false	46	true
122432	14595740234375	470005234375	4	true	1	true	1	true
122431	20537955078125	31802837890625	1	true	0	false	27	true
122430	2043068359375	32354888671875	0	false	0	false	7	true
122429	19930080078125	286393203125	0	false	0	false	9	true
122428	19497482421875	29012724609375	0	false	2	true	14	true
122426	1881908984375	705608046875	1	true	0	false	9	true
122425	11783587890625	4675191015625	4	true	0	false	7	true
122424	115970771484375	470105390625	7	true	0	false	4	true
122423	1723834765625	350701640625	5	true	0	false	0	false
122422	17684912109375	3598605078125	4	true	0	false	14	true
122418	25528927734375	73528859375	41	true	1	true	71	true
122416	122657685546875	4943832421875	0	false	0	false	17	true
122415	153551435546875	709026171875	0	false	0	false	6	true
122414	161042646484375	711621015625	1	true	0	false	17	true
122412	113833935546875	2344894140625	1	true	0	false	13	true
122406	1696849609375	363865078125	1	true	0	false	13	true
122404	20557373046875	301114765625	0	false	0	false	9	true
122403	1352538671875	36519875	8	true	0	false	73	true
122402	14324259765625	3686269140625	0	false	0	false	13	true
122401	1835947265625	324157890625	2	true	14	true	2	true
122400	18524744140625	31344068359375	0	false	0	false	10	true
122398	19687396484375	32750890625	1	true	0	false	12	true
122396	1516402734375	70387546875	0	false	0	false	5	true
122395	1823537890625	351933984375	5	true	0	false	5	true
122393	151848828125	3322210546875	0	false	0	false	13	true
122392	16376068359375	334997890625	3	true	0	false	11	true
122391	212204765625	25161654296875	0	false	0	false	9	true
122390	206823359375	250626875	1	true	2	true	11	true
122389	19410287109375	2555434765625	5	true	0	false	8	true
122388	20428693359375	25871712890625	6	true	0	false	8	true
122387	1795033203125	5021339453125	1	true	0	false	9	true
122386	18234712890625	4970364453125	6	true	0	false	13	true
122384	1837323828125	4854698046875	1	true	1	true	14	true
122376	20655333984375	71268375	1	true	0	false	8	true
122374	11685107421875	4776923828125	2	true	0	false	15	true
122372	10534458984375	3712703515625	0	false	0	false	10	true
122369	151028271484375	513756953125	4	true	0	false	1	true
122367	187528359375	4693016796875	0	false	0	false	6	true
122366	1686519921875	46945.5	1	true	0	false	8	true
122364	19854599609375	312113984375	1	true	0	false	13	true
122362	121951640625	3805509765625	8	true	1	true	22	true
122359	129276728515625	4684155078125	0	false	0	false	7	true
122358	1250660546875	46723984375	4	true	0	false	18	true
122357	20364404296875	27237109375	40	true	2	true	92	true
122352	17608380859375	32333392578125	0	false	0	false	20	true
122351	4154638671875	2612472265625	84	true	2	true	143	true
122350	4168943359375	2603289453125	69	true	2	true	109	true
122349	23194751953125	70757.25	24	true	9	true	69	true
122348	23264728515625	70668765625	24	true	7	true	66	true
122345	161056591796875	2624769140625	1	true	0	false	10	true
122344	1648143359375	25421515625	3	true	0	false	30	true
122342	160286123046875	3590998046875	0	false	0	false	14	true
122341	174631875	3390277734375	6	true	0	false	20	true
122337	1211878125	3491878125	0	false	0	false	9	true
122336	118779287109375	342876171875	0	false	0	false	13	true
122335	15602046875	2214447265625	0	false	0	false	4	true
122334	142000966796875	219296015625	0	false	0	false	5	true
122330	1417740234375	34866421875	1	true	0	false	12	true
122329	112829970703125	2586409375	0	false	0	false	4	true
122328	10680263671875	25518046875	0	false	0	false	13	true
122326	25547921875	73371125	38	true	1	true	66	true
122322	10903033203125	3568842578125	1	true	0	false	52	true
122320	16267908203125	22874984375	0	false	0	false	13	true
122318	18431328125	685788046875	27	true	3	true	5	true
122315	17130921875	23609734375	0	false	0	false	34	true
122314	165559609375	2421828125	0	false	0	false	16	true
122308	2337290625	705499453125	32	true	0	false	62	true
122304	17446.25	4632791015625	7	true	0	false	1	true
122300	148682109375	22774439453125	0	false	0	false	8	true
122296	14662267578125	21025787109375	0	false	0	false	12	true
122290	13800189453125	695956171875	11	true	0	false	0	false
122284	125996552734375	216104921875	0	false	0	false	9	true
122283	127619091796875	713314609375	8	true	0	false	4	true
122282	1295480859375	716018046875	4	true	0	false	12	true
122278	1276427734375	706747734375	2	true	0	false	11	true
122277	665884228515625	23487708984375	1	true	1	true	54	true
122276	668027734375	23589744140625	1	true	1	true	53	true
122274	117275654296875	7078290625	1	true	1	true	11	true
122273	10858744140625	19731427734375	0	false	0	false	20	true
122272	108308935546875	18623341796875	0	false	0	false	8	true
122270	68397509765625	2343454296875	1	true	1	true	54	true
122267	11349443359375	2066830078125	15	true	2	true	66	true
122265	10458705078125	703020859375	6	true	3	true	4	true
122264	11596787109375	696955546875	3	true	0	false	17	true
122263	16960083984375	681533984375	4	true	1	true	14	true
122262	1733462890625	68111265625	4	true	1	true	10	true
122260	2037426953125	368081796875	9	true	0	false	14	true
122258	17733125	67607015625	17	true	0	false	0	false
122253	19535109375	51847546875	18	true	13	true	3	true
122252	19417677734375	5194270703125	17	true	13	true	5	true
122251	38456078125	26875357421875	11	true	3	true	42	true
122250	38285890625	26913375	10	true	3	true	28	true
122248	1770305078125	683042734375	15	true	0	false	0	false
122247	20253154296875	53239859375	1	true	0	false	19	true
122246	20159287109375	527988046875	7	true	0	false	7	true
122241	18206591796875	267012734375	113	true	1	true	96	true
122240	176003359375	26872240234375	0	false	0	false	10	true
122239	281758359375	6154002734375	3	true	0	false	15	true
122238	28413740234375	609832890625	0	false	0	false	5	true
122237	47905869140625	142765439453125	12	true	1	true	58	true
122236	490268505859375	14349984375	12	true	1	true	29	true
122235	17725259765625	525509296875	1	true	1	true	37	true
122234	1837880078125	527676015625	0	false	0	false	6	true
122232	157280546875	69125.25	1	true	0	false	18	true
122231	459753857421875	14269775390625	11	true	1	true	42	true
122229	27781603515625	740457890625	6	true	0	false	4	true
122228	2836862890625	741556875	1	true	1	true	26	true
122226	17255462890625	4810408203125	1	true	0	false	13	true
122224	142016435546875	33367328125	0	false	4	true	5	true
122223	176370859375	276104375	6	true	0	false	4	true
122219	13705544921875	2617735546875	0	false	0	false	6	true
122218	128288779296875	2726928515625	1	true	0	false	17	true
122217	172983671875	2983518359375	0	false	0	false	13	true
122216	1735241015625	3095544921875	1	true	0	false	7	true
122215	4126218359375	26354798828125	39	true	0	false	45	true
122214	413380859375	2634701953125	56	true	0	false	80	true
122213	589362548828125	2161803515625	1	true	0	false	27	true
122212	602671875	21800.5	2	true	0	false	27	true
122210	19200927734375	5056169140625	0	false	0	false	13	true
122201	19933173828125	5524038671875	0	false	6	true	4	true
122200	20191140625	55722078125	0	false	0	false	7	true
122198	1374216796875	24983427734375	11	true	0	false	0	false
122197	30486328125	16907283203125	0	false	0	false	21	true
122196	335777001953125	1767941015625	1	true	0	false	7	true
122194	4007634033203120	1833248828125	0	false	0	false	7	true
122190	161954453125	494544765625	0	false	0	false	10	true
122189	23217775390625	30999671875	1	true	0	false	0	false
122188	24482640625	30888232421875	10	true	0	false	6	true
122187	512056494140625	2032140625	7	true	1	true	9	true
122185	81896259765625	69247109375	6	true	0	false	6	true
122184	786536669921875	6951840625	1	true	0	false	28	true
122183	28527416015625	747679375	5	true	0	false	15	true
122182	28453728515625	75229	3	true	1	true	3	true
122178	17762900390625	28564787109375	0	false	0	false	15	true
122175	3050517578125	615895390625	25	true	6	true	63	true
122174	305590078125	617170703125	23	true	6	true	58	true
122172	8684771484375	692149765625	1	true	0	false	7	true
122170	27808984375	758780625	0	false	0	false	8	true
122167	58464580078125	22830306640625	6	true	0	false	1	true
122162	65097880859375	24575578125	5	true	0	false	5	true
122157	77891923828125	281389140625	1	true	0	false	22	true
122156	713430224609375	29179431640625	10	true	0	false	2	true
122148	4902552734375	146529619140625	9	true	0	false	5	true
122147	2858494921875	5989777734375	0	false	0	false	18	true
122146	286235234375	5910638671875	6	true	1	true	0	false
122144	2345537890625	703301171875	13	true	0	false	23	true
122140	6806435546875	26884671875	1	true	1	true	6	true
122139	53239580078125	188894453125	0	false	0	false	19	true
122136	9959552734375	6934484375	32	true	1	true	48	true
122135	23093591796875	713361484375	0	false	0	false	10	true
122134	22832107421875	710642421875	1	true	0	false	14	true
122129	53152177734375	700123203125	0	false	0	false	15	true
122128	6022095703125	70499375	0	false	0	false	22	true
122126	768750146484375	2274009375	2	true	0	false	44	true
122124	77787939453125	25406234375	1	true	0	false	0	false
122122	841703515625	70276140625	0	false	0	false	33	true
122121	27973580078125	687276328125	3	true	0	false	45	true
122120	282911796875	688611796875	2	true	0	false	23	true
122119	2514931640625	33559921875	4	true	0	false	31	true
122118	244188984375	32653984375	7	true	0	false	11	true
122114	695471240234375	69270109375	1	true	0	false	13	true
122113	9862720703125	7309115625	0	false	0	false	11	true
122112	975423046875	724958203125	0	false	2	true	25	true
122111	27938005859375	700893203125	0	false	0	false	29	true
122110	2857220703125	7110321875	5	true	0	false	22	true
122107	20939037109375	1935384765625	1	true	0	false	17	true
122106	20701357421875	19574658203125	6	true	0	false	14	true
122101	24916.25	63187984375	7	true	0	false	87	true
122100	24918955078125	6380148046875	13	true	0	false	0	false
122097	2368147265625	19390193359375	2	true	0	false	19	true
122096	228453671875	19512134765625	1	true	0	false	9	true
122094	25109439453125	6462090234375	1	true	0	false	20	true
122091	1574441015625	163472705078125	0	false	0	false	16	true
122090	16135189453125	166262265625	16	true	0	false	0	false
122089	387647607421875	15585029296875	0	false	0	false	11	true
122086	23746484375	71680015625	1	true	0	false	6	true
122084	24867931640625	62158203125	0	false	0	false	5	true
122082	2176364453125	18991810546875	8	true	0	false	0	false
122081	5023568359375	24433134765625	0	false	0	false	20	true
122080	447063330078125	24672046875	14	true	0	false	28	true
122079	26990126953125	6832734375	0	false	3	true	5	true
122077	27422474609375	72485640625	0	false	0	false	14	true
122076	2691338671875	719190390625	4	true	0	false	10	true
122074	95842890625	1999329296875	4	true	0	false	0	false
122072	278793359375	18949634765625	0	false	0	false	8	true
122071	2609959375	5931179296875	7	true	0	false	4	true
122070	2501569921875	6030530078125	1	true	0	false	8	true
122068	2575523828125	307551640625	3	true	5	true	9	true
122062	26340181640625	726084609375	10	true	0	false	4	true
122061	1331215234375	1414619921875	0	false	0	false	9	true
122060	138075146484375	15155595703125	1	true	0	false	2	true
122057	29841123046875	748351328125	4	true	0	false	24	true
122056	301075859375	736421953125	0	false	0	false	6	true
122054	63428330078125	71175953125	43	true	1	true	26	true
122052	25871322265625	6906484375	1	true	0	false	16	true
122051	1.40225e+16	456347421875	65	true	3	true	60	true
122050	1.48889e+16	45716640625	66	true	3	true	63	true
122049	21736447265625	21701103515625	2	true	0	false	0	false
122048	23243806640625	221335078125	0	false	9	true	5	true
122047	13145234375	1810149609375	1	true	0	false	15	true
122046	1287996875	18605412109375	10	true	1	true	22	true
122044	30925681640625	626732109375	0	false	0	false	9	true
122040	28923013671875	726908828125	0	false	0	false	6	true
122038	18828828125	5635598828125	1	true	0	false	6	true
122036	123690576171875	1927380859375	0	false	0	false	6	true
122032	2694708984375	593446015625	4	true	1	true	6	true
122030	2582133984375	748441953125	0	false	0	false	7	true
122029	139940810546875	16596818359375	1	true	2	true	5	true
122025	210673671875	38322234375	1	true	1	true	10	true
122024	21984234375	3859721484375	1	true	1	true	20	true
122018	1128926171875	718092421875	0	false	0	false	9	true
122015	1.57418e+16	64823453125	2	true	15	true	7	true
122014	1825814697265620	6450150390625	1	true	12	true	6	true
122013	17536861328125	16725033203125	3	true	0	false	28	true
122012	17858279296875	154084248046875	0	false	0	false	10	true
122009	2816730078125	55849734375	1	true	0	false	10	true
122008	27825400390625	5639555078125	11	true	0	false	0	false
122004	22659662109375	3851387109375	1	true	0	false	13	true
122003	271550234375	5573701953125	2	true	0	false	16	true
122002	2759571484375	5519740625	7	true	0	false	1	true
122001	2626370703125	707279296875	9	true	0	false	40	true
121999	17863630859375	20879228515625	0	false	0	false	11	true
121998	17805318359375	2159033203125	0	false	4	true	16	true
121997	3798437890625	242202890625	0	false	2	true	11	true
121996	372651953125	2356907421875	14	true	1	true	3	true
121994	4146768359375	25608888671875	0	false	8	true	9	true
121992	21240181640625	3760578515625	1	true	2	true	16	true
121990	153957353515625	18106935546875	3	true	0	false	7	true
121986	130086181640625	19682953125	13	true	1	true	6	true
121984	4053182421875	264309609375	2	true	0	false	12	true
121980	30571216796875	72251390625	1	true	0	false	17	true
121979	1974360546875	1519040234375	0	false	0	false	4	true
121978	1939873828125	157706220703125	0	false	0	false	4	true
121971	16793541015625	20135326171875	0	false	0	false	9	true
121970	17380451171875	1937531640625	0	false	0	false	12	true
121965	3725158984375	2746874609375	0	false	0	false	8	true
121964	373802890625	26691087890625	0	false	0	false	9	true
121963	258740390625	568315234375	1	true	0	false	4	true
121962	26809482421875	5698553125	1	true	0	false	16	true
121957	378655546875	2548240234375	5	true	0	false	8	true
121950	180533515625	201730078125	4	true	0	false	9	true
121948	38394796875	26088716796875	0	false	0	false	15	true
121945	11996216796875	15089935546875	0	false	0	false	16	true
121941	1855621875	18920875	1	true	0	false	8	true
121940	17388802734375	183284296875	1	true	0	false	58	true
121936	4262916015625	26381552734375	8	true	1	true	31	true
121935	3985620703125	2469795703125	1	true	0	false	1	true
121934	3932569921875	2575535546875	2	true	0	false	28	true
121930	1877515234375	1751161328125	0	false	0	false	6	true
121927	21466412109375	724736875	0	false	0	false	7	true
121926	2180455078125	71515140625	2	true	0	false	7	true
121924	153307822265625	2033631640625	2	true	0	false	7	true
121923	45627412109375	637502890625	70	true	5	true	40	true
121922	44962890625	6360644140625	66	true	5	true	72	true
121916	3940192578125	227114296875	5	true	2	true	8	true
121913	8151793823242180	6482616015625	6	true	0	false	2	true
121909	21587462890625	4065902734375	4	true	0	false	12	true
121908	2185151171875	4135740625	12	true	0	false	0	false
121907	22921919921875	409913125	4	true	0	false	7	true
121906	22635119140625	4044132421875	0	false	3	true	15	true
121903	428240283203125	721021796875	4	true	0	false	3	true
121902	422237744140625	70559265625	0	false	0	false	22	true
121899	110127373046875	3075950390625	21	true	4	true	33	true
121898	109859267578125	30897130859375	34	true	5	true	41	true
121895	458344091796875	63444625	36	true	5	true	72	true
121893	32294267578125	20376416015625	0	false	0	false	4	true
121890	3617510546875	226238359375	0	false	0	false	10	true
121885	3083694921875	30952552734375	0	false	0	false	18	true
121884	30557640625	31308306640625	9	true	0	false	17	true
121882	233117578125	38821515625	1	true	2	true	11	true
121881	2035562109375	3849916796875	0	false	0	false	9	true
121880	204808046875	3901708984375	3	true	1	true	16	true
121877	29196103515625	31718330078125	1	true	0	false	8	true
121876	29717599609375	30191359375	0	false	0	false	12	true
121875	26310017578125	539383984375	0	false	0	false	9	true
121874	27483486328125	532948984375	19	true	0	false	1	true
121872	472292919921875	637761640625	69	true	5	true	23	true
121871	58705234375	5120096875	0	false	0	false	3	true
121870	750872607421875	5129817578125	2	true	0	false	10	true
121867	233585078125	732608828125	0	false	0	false	5	true
121866	2382063671875	73731578125	9	true	1	true	14	true
121864	2182339453125	56023421875	0	false	0	false	6	true
121861	21880908203125	42269359375	0	false	0	false	14	true
121853	1.32866e+16	6185926171875	4	true	0	false	18	true
121852	1.60493e+16	6174661328125	2	true	0	false	18	true
121851	3375646484375	27919490234375	9	true	0	false	0	false
121850	32422869140625	282473125	0	false	0	false	11	true
121849	2292248046875	744703359375	1	true	3	true	9	true
121846	1.33569e+16	45809421875	69	true	2	true	60	true
121845	3398112890625	26488392578125	0	false	0	false	11	true
121844	3466263671875	254248515625	2	true	0	false	12	true
121843	298519140625	2746786328125	1	true	6	true	8	true
121842	30728099609375	271284296875	0	false	0	false	8	true
121840	1028849609375	6248659375	16	true	0	false	8	true
121838	39853171875	21019119140625	56	true	1	true	3	true
121832	34789296875	27010294921875	0	false	1	true	21	true
121831	356435078125	23890271484375	0	false	4	true	10	true
121830	3481997265625	24383021484375	8	true	0	false	9	true
121828	268756015625	5800716796875	0	false	0	false	13	true
121826	14819853515625	74662171875	0	false	0	false	11	true
121825	31402435546875	29968251953125	0	false	0	false	6	true
121823	31505958984375	25608638671875	0	false	0	false	10	true
121822	31920740234375	250405625	0	false	0	false	6	true
121820	108310458984375	308110390625	18	true	5	true	40	true
121813	27653193359375	3149167578125	0	false	0	false	20	true
121812	2684861328125	29807107421875	7	true	0	false	18	true
121810	31546439453125	31103939453125	0	false	0	false	16	true
121808	3607809375	27266564453125	1	true	4	true	21	true
121807	4883634765625	66556328125	2	true	0	false	12	true
121806	470260498046875	658063046875	10	true	0	false	14	true
121805	10934345703125	447954375	0	false	0	false	21	true
121804	105783466796875	4386209765625	20	true	1	true	27	true
121803	24508818359375	4346382421875	0	false	0	false	11	true
121802	23897525390625	430018984375	0	false	0	false	10	true
121801	11178640625	31021626953125	19	true	3	true	39	true
121795	2993674609375	496449296875	34	true	1	true	92	true
121794	29915685546875	4959688671875	30	true	1	true	89	true
121792	99763017578125	445282109375	1	true	0	false	6	true
121788	23814927734375	420293125	0	false	0	false	7	true
121780	206034453125	4064727734375	0	false	0	false	5	true
121779	2264621484375	352624609375	15	true	1	true	12	true
121778	2262492578125	348844140625	2	true	0	false	16	true
121776	307583046875	28583953125	6	true	1	true	15	true
121775	124198994140625	31796314453125	10	true	1	true	29	true
121774	124187177734375	31673775390625	9	true	1	true	28	true
121772	1.36716e+16	63749375	6	true	3	true	8	true
121767	8530615234375	399352265625	17	true	1	true	15	true
121766	85300205078125	398827734375	17	true	1	true	12	true
121762	111649423828125	3131159765625	13	true	0	false	26	true
121761	139859267578125	5870071484375	33	true	3	true	100	true
121760	139019951171875	588269296875	26	true	3	true	98	true
121759	370523828125	4557919140625	24	true	0	false	21	true
121758	376468701171875	449585546875	4	true	0	false	4	true
121757	1894703515625	132918291015625	0	false	0	false	18	true
121756	18935244140625	143514619140625	0	false	0	false	10	true
121754	32271123046875	2428737890625	17	true	0	false	2	true
121753	508543017578125	68561703125	0	false	0	false	21	true
121752	483057421875	6764071875	3	true	0	false	19	true
121748	16395705078125	5492990234375	1	true	0	false	21	true
121744	23549443359375	3493364453125	11	true	0	false	0	false
121742	3158001953125	24016708984375	0	false	1	true	14	true
121741	24144052734375	59024125	2	true	0	false	9	true
121740	246897265625	589646171875	0	false	0	false	14	true
121737	81546103515625	17348708984375	108	true	3	true	56	true
121736	8154232421875	1721851171875	80	true	1	true	58	true
121732	299050234375	4954891015625	38	true	1	true	95	true
121731	78483798828125	4698001953125	4	true	1	true	12	true
121730	722243115234375	4641587890625	0	false	0	false	10	true
121728	31885712890625	4554091015625	0	false	0	false	12	true
121727	3553383203125	26397916015625	5	true	0	false	40	true
121726	35447703125	2639150390625	5	true	0	false	42	true
121725	206290625	5797474609375	0	false	6	true	5	true
121724	2042581640625	585295546875	13	true	0	false	5	true
121723	86551943359375	46066875	0	false	0	false	5	true
121722	98504228515625	465432734375	0	false	0	false	6	true
121720	763164892578125	455496953125	4	true	0	false	9	true
121719	2326716015625	34095328125	0	false	0	false	5	true
121718	227471953125	3404953515625	4	true	0	false	7	true
121714	3551346875	26525255859375	2	true	0	false	45	true
121713	22827265625	437615390625	0	false	0	false	15	true
121711	8262608032226560	660698359375	5	true	0	false	13	true
121709	78060224609375	4366627734375	0	false	0	false	9	true
121708	71526845703125	4483810546875	0	false	0	false	8	true
121707	1.9604e+16	4497930078125	0	false	0	false	14	true
121706	227377001953125	441325703125	6	true	0	false	5	true
121702	81762978515625	1749478125	97	true	4	true	38	true
121695	10746283203125	28073970703125	1	true	0	false	10	true
121694	1147159375	28414.5	0	false	1	true	14	true
121693	21253451171875	74710328125	0	false	0	false	8	true
121690	21139509765625	5916128515625	0	false	0	false	7	true
121686	11776431640625	2890834375	0	false	0	false	11	true
121685	117643427734375	31072326171875	2	true	3	true	19	true
121682	3337530078125	24094576171875	3	true	0	false	0	false
121681	35633140625	31283767578125	10	true	0	false	67	true
121680	3517500390625	29025384765625	0	false	0	false	11	true
121679	3397284765625	303696796875	38	true	2	true	63	true
121678	331045546875	31533341796875	0	false	0	false	14	true
121675	485275146484375	63611578125	32	true	6	true	29	true
121672	57065380859375	4437384765625	2	true	13	true	28	true
121670	109556962890625	3173898046875	4	true	0	false	0	false
121669	1708798046875	131512939453125	5	true	0	false	3	true
121666	99112021484375	27290486328125	0	false	0	false	11	true
121664	12374111328125	30220076171875	0	false	0	false	16	true
121663	81010888671875	1709223046875	55	true	0	false	53	true
121660	9115349609375	4402783984375	4	true	0	false	12	true
121657	600720751953125	4582407421875	0	false	0	false	8	true
121655	56814697265625	41124921875	20	true	2	true	101	true
121654	4.68705e+16	404515546875	1	true	16	true	0	false
121651	2671128662109370	6020271875	0	false	4	true	6	true
121650	3376122802734370	6084146484375	1	true	0	false	16	true
121644	98863076171875	28717669921875	0	false	0	false	15	true
121642	1443012451171870	4140643359375	0	false	0	false	4	true
121636	653061962890625	4709970703125	1	true	0	false	26	true
121633	2829294140625	67145390625	2	true	5	true	1	true
121632	28205150390625	665031171875	9	true	0	false	1	true
121629	6494443359375	4241398828125	1	true	0	false	23	true
121628	63956376953125	4228009375	1	true	0	false	20	true
121627	3342377685546870	5151228125	4	true	1	true	42	true
121626	3218680908203120	5162933203125	5	true	1	true	42	true
121624	7200970703125	4292772265625	11	true	0	false	3	true
121622	89002177734375	3995649609375	0	false	0	false	8	true
121621	1369217578125	31250443359375	1	true	1	true	11	true
121620	140318896484375	30826185546875	0	false	0	false	17	true
121619	96723662109375	30297052734375	0	false	0	false	9	true
121614	27654611328125	6592253125	0	false	0	false	12	true
121613	46512001953125	476889765625	1	true	0	false	6	true
121612	549281689453125	474149765625	11	true	0	false	0	false
121611	14835732421875	30155322265625	1	true	0	false	10	true
121606	29208615234375	67518921875	1	true	0	false	14	true
121602	79754833984375	732634765625	11	true	0	false	0	false
121601	16298158203125	5677148828125	1	true	0	false	9	true
121599	3383963671875	726659140625	1	true	0	false	31	true
121598	3378103515625	728397109375	1	true	0	false	20	true
121597	3132944580078120	380225390625	1	true	0	false	19	true
121596	3135731689453120	3825530859375	1	true	0	false	22	true
121594	29535009765625	588815859375	0	false	0	false	8	true
121593	247323974609375	6298640234375	48	true	0	false	82	true
121592	2407596435546870	6313446484375	49	true	0	false	83	true
121588	2567124755859370	3791924609375	9	true	0	false	1	true
121586	25012001953125	3748446484375	1	true	0	false	14	true
121584	154335634765625	29332525390625	4	true	0	false	6	true
121583	2194266845703120	4893509765625	1	true	0	false	17	true
121582	2603278076171870	4887300390625	0	false	0	false	11	true
121580	2273811767578120	4858240234375	0	false	0	false	14	true
121576	318905859375	73569625	1	true	0	false	4	true
121574	463190478515625	6121908203125	2	true	0	false	21	true
121566	138521015625	5865694140625	30	true	3	true	95	true
121565	146015419921875	4477629296875	2	true	0	false	13	true
121564	15006384765625	450174140625	2	true	0	false	9	true
121563	436460107421875	588951953125	14	true	0	false	10	true
121562	56051298828125	5955792578125	0	false	0	false	15	true
121561	2640009033203120	4785873046875	3	true	0	false	10	true
121559	1319573046875	3034105078125	6	true	0	false	12	true
121558	136170458984375	295824140625	5	true	0	false	0	false
121557	2636108984375	6657921875	1	true	0	false	5	true
121554	55127607421875	6026507421875	0	false	0	false	12	true
121549	6391310546875	621991953125	4	true	0	false	6	true
121548	587913623046875	615395390625	0	false	0	false	14	true
121547	15254962890625	405598671875	0	false	0	false	10	true
121546	1511697265625	3936659765625	1	true	0	false	12	true
121544	2993705322265620	498634453125	0	false	0	false	7	true
121543	158057841796875	75156484375	16	true	1	true	8	true
121542	1606778515625	75326203125	2	true	4	true	22	true
121538	597787109375	6298474609375	12	true	0	false	0	false
121536	14522185546875	4032981640625	5	true	0	false	1	true
121532	582972412109375	5767555859375	0	false	0	false	13	true
121531	22899251953125	5452704296875	21	true	1	true	33	true
121530	23035560546875	5449469140625	23	true	1	true	32	true
121528	1592474609375	3924314453125	0	false	0	false	19	true
121527	185032578125	428119140625	1	true	0	false	3	true
121526	193858046875	4436496484375	1	true	4	true	12	true
121523	312117431640625	4162955859375	2	true	0	false	1	true
121522	431915966796875	39598.25	5	true	0	false	8	true
121520	8235607421875	4106588671875	0	false	0	false	13	true
121519	1.81626e+16	396962421875	6	true	1	true	10	true
121518	1399397216796870	38622734375	0	false	0	false	12	true
121516	795051220703125	17344275390625	84	true	3	true	35	true
121515	2714962890625	63663765625	2	true	0	false	7	true
121514	3288951904296870	6330078125	14	true	1	true	5	true
121513	101285322265625	42012.5	2	true	0	false	10	true
121512	90612822265625	418842109375	10	true	0	false	0	false
121509	137756865234375	384911171875	11	true	0	false	4	true
121508	140116865234375	3860014453125	12	true	0	false	5	true
121506	102206591796875	4025768359375	0	false	0	false	13	true
121505	150429921875	27713365234375	0	false	0	false	15	true
121503	2595177490234370	6223150390625	15	true	1	true	64	true
121501	167870625	407730703125	2	true	0	false	15	true
121499	161111953125	4347415625	0	false	0	false	6	true
121493	67376083984375	642055859375	4	true	0	false	19	true
121492	639681396484375	6530955859375	0	false	0	false	11	true
121490	139563564453125	3960944921875	9	true	0	false	0	false
121486	13333361328125	3387871875	1	true	0	false	30	true
121484	753649755859375	6329998046875	1	true	0	false	5	true
121482	318058447265625	395806953125	0	false	0	false	14	true
121480	9401264038085930	48729328125	0	false	0	false	9	true
121477	27887357421875	6414576171875	0	false	0	false	9	true
121476	28347470703125	6353850390625	2	true	2	true	12	true
121473	105356865234375	553726640625	3	true	1	true	29	true
121472	105045263671875	5697205859375	3	true	0	false	14	true
121471	283504765625	6503465625	12	true	2	true	23	true
121466	3301233203125	226885390625	7	true	0	false	16	true
121464	94747587890625	578443515625	21	true	1	true	5	true
121463	9279564453125	6450334765625	4	true	0	false	13	true
121462	81207529296875	641916015625	1	true	0	false	6	true
121457	84190224609375	558969140625	3	true	0	false	32	true
121456	730113720703125	56801671875	2	true	0	false	8	true
121451	30775640625	5091519140625	8	true	1	true	56	true
121450	30721677734375	50911296875	9	true	1	true	58	true
121447	1.0273e+16	5171518359375	0	false	0	false	27	true
121446	2075179443359370	5180728125	1	true	14	true	9	true
121444	3563049560546870	5223322265625	17	true	1	true	2	true
121439	2055312890625	24079595703125	1	true	0	false	12	true
121438	19763419921875	23594080078125	5	true	1	true	26	true
121437	351631953125	72258234375	0	false	0	false	8	true
121436	353222109375	717899453125	4	true	0	false	22	true
121434	432202099609375	522265390625	0	false	1	true	27	true
121433	3410512890625	7351853125	0	false	0	false	11	true
121428	18611890625	23803171875	1	true	0	false	12	true
121425	421225390625	5422081640625	14	true	0	false	47	true
121424	54502666015625	539810234375	0	false	0	false	24	true
121422	4012251171875	28207669921875	7	true	0	false	1	true
121421	10568009765625	6547896875	0	false	0	false	5	true
121420	109256728515625	6378746484375	11	true	0	false	0	false
121418	29982541015625	4955921875	35	true	1	true	90	true
121415	22417740234375	5104594921875	0	false	0	false	10	true
121414	2287101953125	52167015625	0	false	0	false	13	true
121412	31378037109375	589306796875	0	false	0	false	9	true
121408	14175419921875	5780888671875	0	false	0	false	20	true
121401	2408688671875	5341101171875	2	true	0	false	8	true
121400	24293322265625	5263016015625	0	false	0	false	9	true
121399	6859802734375	541108515625	5	true	0	false	0	false
121398	696351318359375	5505813671875	2	true	1	true	20	true
121397	1070742578125	6069691796875	7	true	0	false	4	true
121396	10501251953125	6090316015625	9	true	0	false	6	true
121393	117471005859375	4264422265625	10	true	1	true	19	true
121392	119091416015625	4215699609375	0	false	0	false	9	true
121387	810652734375	5327953125	4	true	0	false	0	false
121384	10898556640625	6007000390625	1	true	4	true	5	true
121382	1931907421875	741338046875	0	false	0	false	5	true
121380	334263984375	714701484375	5	true	0	false	5	true
121379	10476865234375	5403563671875	6	true	0	false	0	false
121374	118849228515625	54466.5	0	false	0	false	3	true
121370	21543771484375	50797171875	0	false	0	false	9	true
121368	1072705859375	61808296875	0	false	0	false	5	true
121364	23586697265625	5473717578125	5	true	0	false	10	true
121358	17891537109375	748780703125	8	true	1	true	28	true
121356	96969140625	6084484375	0	false	0	false	10	true
121352	138239482421875	2813911328125	4	true	1	true	6	true
121351	22469765625	69174296875	0	false	0	false	10	true
121350	22761287109375	684371875	1	true	0	false	15	true
121348	129199775390625	6373783984375	4	true	1	true	8	true
121345	155580244140625	588983828125	2	true	0	false	8	true
121344	160985556640625	5900687890625	2	true	8	true	0	false
121342	96057724609375	598305625	3	true	0	false	9	true
121340	144729794921875	5972408203125	9	true	0	false	0	false
121339	603139404296875	4102066015625	12	true	0	false	74	true
121338	51495703125	4124446484375	0	false	0	false	14	true
121337	1171992578125	3989798828125	0	false	0	false	11	true
121336	1330996875	4168858984375	0	false	7	true	4	true
121332	244186015625	5541350390625	2	true	0	false	26	true
121330	23376740234375	69473765625	2	true	0	false	29	true
121322	17817439453125	729994453125	1	true	0	false	7	true
121321	3749979296875	4785391796875	9	true	1	true	43	true
121320	3760821875	4776219140625	11	true	1	true	42	true
121312	4828501953125	421995390625	0	false	0	false	3	true
121311	153587509765625	6272075390625	11	true	0	false	59	true
121310	134793720703125	623173828125	35	true	1	true	19	true
121308	8579900390625	62638015625	19	true	0	false	0	false
121302	13202130859375	589631875	10	true	0	false	5	true
121300	2183628515625	5308765625	0	false	0	false	14	true
121296	2227637109375	669708359375	0	false	0	false	13	true
121294	140051005859375	6081615625	1	true	0	false	27	true
121292	8272703125	1682759375	23	true	1	true	36	true
121290	2452178125	675605390625	0	false	14	true	0	false
121284	38421890625	2274530859375	3	true	0	false	20	true
121283	154323017578125	605734609375	0	false	0	false	10	true
121278	126130048828125	60128625	1	true	0	false	4	true
121274	118279189453125	580353984375	0	false	0	false	10	true
121273	22469431640625	5760983203125	4	true	0	false	7	true
121269	3635171875	4613328125	0	false	0	false	5	true
121268	372875390625	454096796875	3	true	0	false	10	true
121265	3370933203125	415395625	0	false	0	false	11	true
121264	3362359375	428193046875	10	true	0	false	12	true
121263	3309257421875	4450886328125	5	true	0	false	60	true
121262	3363180859375	4406481640625	3	true	0	false	6	true
121261	26605748046875	20638466796875	0	false	0	false	9	true
121260	2707228515625	20665626953125	2	true	11	true	3	true
121258	32985734375	4530255859375	6	true	0	false	14	true
121257	282111328125	2211783203125	2	true	0	false	29	true
121256	28224681640625	22741123046875	0	false	0	false	12	true
121255	346252734375	453380078125	22	true	1	true	21	true
121254	3385601171875	4534044140625	7	true	1	true	0	false
121252	8499134765625	17665208984375	18	true	0	false	33	true
121250	290725390625	21459986328125	0	false	0	false	7	true
121248	8231666015625	6103051953125	7	true	0	false	0	false
121247	3499937890625	4885594140625	0	false	0	false	14	true
121246	344068203125	4935398046875	4	true	0	false	12	true
121245	29433513671875	15017072265625	38	true	1	true	4	true
121244	300695078125	1466903515625	1	true	0	false	24	true
121243	3679765234375	6211029296875	0	false	0	false	13	true
121242	3656047265625	6236204296875	8	true	2	true	20	true
121239	3632644140625	6025534765625	2	true	0	false	18	true
121238	3669783203125	6060008203125	0	false	0	false	11	true
121235	307816953125	21175966796875	25	true	1	true	28	true
121234	306488203125	21171015625	28	true	1	true	28	true
121232	96421328125	67624109375	3	true	0	false	7	true
121230	358338203125	6035179296875	2	true	1	true	10	true
121228	3341391796875	487457578125	0	false	0	false	13	true
121227	27835509765625	143288740234375	1	true	0	false	13	true
121226	27289080078125	14607095703125	1	true	0	false	19	true
121224	359661953125	6194446875	3	true	1	true	14	true
121223	27413443359375	1529941015625	10	true	1	true	25	true
121222	27272921875	15167166015625	10	true	1	true	24	true
121221	12528099609375	5647584375	5	true	0	false	9	true
121220	131868291015625	5581433984375	0	false	0	false	11	true
121218	350748359375	6185756640625	1	true	0	false	14	true
121214	48972412109375	1611700390625	2	true	0	false	28	true
121210	365340625	61534921875	5	true	0	false	8	true
121206	33864328125	6206039453125	1	true	0	false	18	true
121205	4440932421875	540997265625	9	true	1	true	19	true
121204	4408693359375	5481124609375	0	false	0	false	15	true
121203	24197373046875	28532361328125	0	false	1	true	23	true
121202	25299212890625	28750048828125	7	true	0	false	8	true
121201	3704356640625	468714296875	1	true	0	false	12	true
121198	223602421875	656101640625	2	true	0	false	0	false
121196	347603984375	4600327734375	0	false	0	false	9	true
121195	3659996875	4898034765625	0	false	0	false	8	true
121194	372059609375	4875778125	0	false	8	true	2	true
121184	30580025390625	21857146484375	1	true	1	true	11	true
121182	28516962890625	1391452734375	0	false	0	false	14	true
121181	4283497265625	5976634375	0	false	0	false	11	true
121180	421400625	6029449609375	6	true	2	true	9	true
121176	29968658203125	21454947265625	2	true	0	false	29	true
121175	4073135546875	584599921875	0	false	0	false	16	true
121174	42213796875	588066796875	1	true	0	false	14	true
121173	44657484375	5535953125	0	false	0	false	18	true
121172	4518436328125	560947890625	4	true	0	false	17	true
121171	28866369140625	160406845703125	0	false	0	false	10	true
121170	28949923828125	170359453125	2	true	0	false	46	true
121169	31711828125	156047685546875	1	true	0	false	27	true
121168	311177109375	16143748046875	3	true	0	false	8	true
121163	28346634765625	152518798828125	5	true	1	true	61	true
121161	30332625	16940494140625	0	false	0	false	22	true
121159	28305861328125	19714736328125	1	true	1	true	59	true
121158	277412109375	18208181640625	5	true	0	false	0	false
121152	31677517578125	6103526171875	4	true	0	false	11	true
121150	3612051171875	472948203125	1	true	0	false	10	true
121148	4134138671875	6100366015625	4	true	0	false	59	true
121147	41461	19793119140625	0	false	0	false	8	true
121146	414664765625	2133858203125	0	false	0	false	8	true
121140	4089020703125	59270.25	0	false	0	false	20	true
121139	4335366796875	5434357421875	6	true	0	false	1	true
121138	42218421875	54192125	0	false	0	false	15	true
121136	2711522265625	1755413671875	0	false	0	false	6	true
121135	3204478515625	19920169921875	0	false	0	false	23	true
121134	3141207421875	1977583984375	0	false	0	false	10	true
121132	15604859375	3103108203125	5	true	0	false	63	true
121128	31689990234375	2270812109375	0	false	0	false	9	true
121126	3570797265625	641368359375	4	true	0	false	24	true
121122	3000187890625	4975623828125	34	true	1	true	77	true
121112	3280867578125	202685078125	5	true	0	false	15	true
121110	34068078125	20148576171875	0	false	1	true	14	true
121107	412838046875	561683203125	0	false	0	false	8	true
121105	28827724609375	48262859375	0	false	0	false	7	true
121104	28182412109375	5003521875	1	true	0	false	11	true
121101	379343046875	2075681640625	4	true	0	false	9	true
121100	389221875	21455158203125	0	false	0	false	19	true
121099	3347190625	5028988671875	0	false	0	false	23	true
121098	33721296875	502973203125	0	false	0	false	20	true
121097	3686539453125	20639765625	0	false	0	false	24	true
121096	3515470703125	2041412890625	0	false	0	false	8	true
121095	3558816015625	5714372265625	0	false	1	true	22	true
121094	3601352734375	5747937109375	0	false	0	false	8	true
121091	3440984765625	563291796875	5	true	1	true	6	true
121085	53706767578125	359593828125	36	true	6	true	60	true
121084	5409138671875	3607011328125	34	true	6	true	63	true
121083	257356796875	49150078125	10	true	0	false	17	true
121082	27145232421875	487831640625	0	false	0	false	15	true
121080	32218990234375	20910140625	0	false	0	false	45	true
121074	142418212890625	5543053125	9	true	1	true	29	true
121070	894592578125	1758712890625	0	false	0	false	31	true
121069	30090857421875	6446603125	29	true	1	true	49	true
121068	30114119140625	6456979296875	28	true	1	true	47	true
121066	2995751953125	51348328125	7	true	0	false	1	true
121063	3455005078125	5878012890625	7	true	1	true	2	true
121061	315122265625	553955703125	0	false	1	true	21	true
121060	32591716796875	553548046875	1	true	18	true	8	true
121058	84711826171875	18428001953125	1	true	0	false	13	true
121054	5487130859375	3610035546875	36	true	1	true	59	true
121053	393524921875	6224969140625	0	false	1	true	24	true
121052	3927594921875	63140234375	0	false	0	false	11	true
121050	389200390625	610950078125	11	true	0	false	0	false
121048	332477890625	46176.5	9	true	0	false	17	true
121046	3056784375	18986033203125	3	true	0	false	7	true
121044	695277783203125	17725865234375	0	false	0	false	15	true
121043	13861796875	6495583203125	1	true	0	false	3	true
121042	131241796875	658420546875	137	true	1	true	78	true
121040	29949982421875	6448128125	30	true	1	true	35	true
121038	3082341015625	5585671484375	0	false	0	false	7	true
121037	94045576171875	1856193359375	0	false	0	false	13	true
121032	772669384765625	18700943359375	0	false	0	false	39	true
121031	369550703125	590984375	6	true	2	true	36	true
121030	3789448828125	5843051171875	1	true	0	false	23	true
121029	372819140625	5333870703125	0	false	0	false	11	true
121028	373610546875	5366041796875	2	true	0	false	16	true
121027	35964421875	5431803515625	0	false	0	false	10	true
121026	3672405859375	546168046875	3	true	0	false	9	true
121024	3485353515625	2212590234375	1	true	0	false	12	true
121022	406757421875	6324228125	1	true	0	false	4	true
121018	3900830859375	5820958984375	0	false	0	false	11	true
121017	8738158203125	14652533203125	0	false	0	false	13	true
121016	93723271484375	1397040234375	5	true	1	true	4	true
121008	3808056640625	5443358984375	6	true	0	false	31	true
121006	147253642578125	65919015625	0	false	0	false	12	true
121004	4054996484375	531556875	1	true	0	false	15	true
121000	466318828125	556990390625	0	false	0	false	10	true
120998	3535048828125	5306566015625	5	true	0	false	2	true
120997	10719734375	10704599609375	5	true	0	false	8	true
120996	1139811328125	113583759765625	0	false	0	false	13	true
120995	7403240234375	1551396875	0	false	0	false	9	true
120994	698315966796875	155654443359375	16	true	0	false	0	false
120992	32218376953125	5403990234375	5	true	0	false	13	true
120988	25346431640625	2007161328125	0	false	0	false	8	true
120986	33554859375	5152862109375	3	true	1	true	7	true
120984	313876328125	54453.5	10	true	0	false	0	false
120981	29220498046875	246922890625	0	false	0	false	7	true
120980	29884791015625	2456644140625	8	true	0	false	0	false
120978	541323779296875	17703365234375	8	true	0	false	29	true
120974	12142416015625	11735056640625	2	true	0	false	11	true
120972	395321171875	59398796875	2	true	0	false	12	true
120970	4241666796875	5543017578125	2	true	0	false	23	true
120969	31028212890625	4845970703125	9	true	0	false	3	true
120968	30021875	4752705078125	0	false	0	false	1	true
120966	303394609375	64560109375	14	true	0	false	40	true
120964	3365659765625	53601546875	0	false	0	false	8	true
120959	9246298828125	11766087890625	0	false	0	false	5	true
120956	106450341796875	126082275390625	0	false	0	false	22	true
120954	1284259375	73294859375	1	true	0	false	10	true
120953	4583647265625	25216068359375	22	true	1	true	48	true
120952	459645703125	25310048828125	27	true	1	true	54	true
120951	27462931640625	2618794140625	0	false	0	false	5	true
120950	26667974609375	2501692578125	11	true	0	false	6	true
120948	33784578125	64584.5	1	true	0	false	35	true
120944	2457621875	4763696875	3	true	1	true	52	true
120941	2966648828125	65465	3	true	0	false	17	true
120937	23745275390625	4967725390625	1	true	0	false	7	true
120935	2754490625	29031091796875	0	false	13	true	17	true
120934	2760965234375	2762907421875	0	false	0	false	19	true
120933	3053888671875	63854	6	true	1	true	30	true
120932	3147901953125	6377840625	1	true	0	false	12	true
120927	30810044921875	68028265625	5	true	0	false	1	true
120926	30372984375	682088984375	1	true	0	false	22	true
120920	4034468359375	653296875	1	true	0	false	9	true
120918	25843720703125	2541920703125	0	false	0	false	7	true
120916	15130744140625	67125875	2	true	0	false	12	true
120912	3584081640625	741176328125	0	false	0	false	4	true
120910	103534365234375	1643574609375	9	true	0	false	23	true
120908	122697265625	67185765625	0	false	0	false	6	true
120907	3039540625	667710390625	10	true	0	false	47	true
120906	29802099609375	668414609375	13	true	0	false	0	false
120903	29236447265625	46171734375	1	true	0	false	8	true
120902	28577443359375	448311796875	1	true	10	true	12	true
120901	240255234375	255172734375	1	true	0	false	14	true
120900	2471723046875	25964390625	1	true	0	false	12	true
120897	4688878515625	537869140625	25	true	1	true	46	true
120896	470263203125	545353046875	2	true	0	false	19	true
120889	4727041015625	2558948046875	0	false	0	false	11	true
120888	4840112109375	252703515625	2	true	0	false	12	true
120887	2548280078125	23494947265625	5	true	0	false	0	false
120885	427442421875	5266160546875	37	true	0	false	97	true
120884	427454765625	5260914453125	36	true	0	false	102	true
120880	30865568359375	66017609375	5	true	0	false	0	false
120873	29046109375	694503125	1	true	0	false	16	true
120867	413165234375	742540234375	0	false	0	false	10	true
120866	3507063720703120	744557734375	8	true	0	false	0	false
120864	459940234375	247059765625	0	false	0	false	14	true
120862	4567949609375	25887564453125	0	false	7	true	0	false
120856	44291	252504609375	0	false	0	false	10	true
120855	23457109375	465800546875	3	true	0	false	23	true
120854	233269375	47134	0	false	0	false	14	true
120849	23536923828125	4522601171875	0	false	0	false	9	true
120848	23321330078125	4562864453125	11	true	0	false	0	false
120843	480534609375	23920310546875	0	false	0	false	9	true
120842	474645546875	24508771484375	1	true	0	false	11	true
120840	4572000390625	2655416796875	0	false	0	false	7	true
120836	42827140625	5266649609375	38	true	0	false	96	true
120832	23263986328125	47783015625	3	true	2	true	25	true
120829	3660577734375	4374702734375	2	true	0	false	6	true
120826	4874529296875	260380078125	0	false	0	false	15	true
120824	486771796875	23076390625	0	false	0	false	13	true
120823	255366484375	4485987890625	9	true	2	true	5	true
120822	2536052734375	457836796875	0	false	0	false	14	true
120818	261070390625	4680290234375	12	true	1	true	33	true
120813	20545888671875	6410777734375	26	true	1	true	72	true
120812	20521359375	641608828125	25	true	1	true	69	true
120809	60115830078125	3615771484375	7	true	4	true	37	true
120808	646369189453125	364227734375	11	true	1	true	33	true
120807	323786640625	5950728515625	0	false	0	false	12	true
120806	3313065625	5849337890625	0	false	0	false	7	true
120803	2037561328125	642570390625	28	true	1	true	72	true
120802	20443650390625	6425508203125	25	true	1	true	77	true
120801	618671337890625	3695659765625	14	true	3	true	12	true
120800	637145751953125	372786640625	20	true	0	false	4	true
120796	2684441015625	4579769140625	4	true	0	false	11	true
120791	32099732421875	176191953125	1	true	1	true	14	true
120790	326229140625	16704779296875	2	true	0	false	10	true
120789	3090114453125	5686815625	1	true	0	false	11	true
120788	30291654296875	57346	2	true	0	false	8	true
120787	2217385546875	28331142578125	22	true	0	false	50	true
120786	219640625	28516583984375	33	true	4	true	49	true
120783	61637431640625	3789178515625	8	true	6	true	59	true
120782	657551123046875	381960703125	38	true	0	false	11	true
120780	32574265625	18783978515625	0	false	0	false	4	true
120779	26849041015625	524340703125	7	true	1	true	23	true
120778	26795515625	5242162109375	6	true	1	true	23	true
120774	4279794140625	5246684375	41	true	0	false	114	true
120769	21343578125	2819699609375	1	true	0	false	19	true
120768	2150012109375	2776334765625	2	true	0	false	15	true
120766	17878333984375	3811743359375	3	true	0	false	3	true
120763	35111484375	154494443359375	39	true	24	true	56	true
120762	35057359375	154854619140625	42	true	23	true	58	true
120759	208706953125	673135625	10	true	8	true	6	true
120758	20560927734375	67318.75	33	true	1	true	24	true
120756	1978903515625	679060546875	1	true	0	false	16	true
120754	3505020703125	154314140625	40	true	26	true	55	true
120752	20565419921875	647449453125	6	true	0	false	0	false
120748	21202328125	658471171875	2	true	0	false	20	true
120738	19337126953125	66370234375	12	true	1	true	22	true
120737	2720648046875	5156336328125	1	true	1	true	25	true
120736	2656109765625	5094738671875	10	true	0	false	1	true
120735	26060291015625	5218795703125	0	false	0	false	30	true
120730	181328046875	649498828125	4	true	0	false	16	true
120728	16474201171875	6477890234375	0	false	0	false	16	true
120724	482573974609375	4323248828125	0	false	0	false	5	true
120723	43235458984375	3046090234375	4	true	0	false	33	true
120722	41287197265625	313934375	1	true	0	false	15	true
120718	3898225341796870	31978234375	2	true	0	false	30	true
120716	4268642578125	5225230859375	7	true	0	false	75	true
120715	2186575927734370	26052201171875	0	false	0	false	9	true
120714	1533533935546870	25555591796875	0	false	0	false	9	true
120712	570834765625	38455125	1	true	0	false	30	true
120711	4010433837890620	3358248046875	1	true	0	false	16	true
120710	3659853271484370	334175234375	0	false	0	false	23	true
120709	37722421875	3499083984375	0	false	1	true	11	true
120708	3416017333984370	3567274609375	1	true	1	true	22	true
120706	996955810546875	262821484375	0	false	0	false	10	true
120704	1236128173828120	27256283203125	3	true	0	false	22	true
120703	702410791015625	3309022265625	0	false	0	false	5	true
120702	53185498046875	32383478515625	0	false	1	true	21	true
120699	83167138671875	3101756640625	1	true	0	false	7	true
120696	3504882421875	15358947265625	39	true	24	true	52	true
120692	2311601318359370	3079821875	1	true	1	true	11	true
120690	185760078125	762736484375	1	true	0	false	6	true
120686	59449404296875	3410615625	1	true	0	false	18	true
120684	769265478515625	3573878515625	0	false	11	true	1	true
120682	15034384765625	73635671875	0	false	0	false	7	true
120680	7676115112304680	29164568359375	0	false	0	false	5	true
120679	2690718017578120	29081001953125	19	true	1	true	15	true
120678	2638954833984370	28867572265625	18	true	1	true	17	true
120676	9955735473632810	336346640625	0	false	0	false	4	true
120667	1646708984375	3583148828125	1	true	0	false	9	true
120666	1815117431640620	3436012890625	0	false	3	true	16	true
120664	232383544921875	3385561328125	0	false	0	false	13	true
120652	197717431640625	75849234375	0	false	0	false	12	true
120651	475972578125	3898971875	13	true	0	false	16	true
120650	466291953125	39536.5	0	false	0	false	31	true
120648	48711125	386923046875	0	false	0	false	11	true
120646	48733015625	395832109375	0	false	2	true	11	true
120645	4514484765625	44932296875	9	true	3	true	64	true
120644	4498854296875	4483895703125	7	true	3	true	58	true
120643	342066953125	17918533203125	0	false	0	false	17	true
120642	344927265625	1770632421875	4	true	0	false	24	true
120639	343968203125	1675776953125	1	true	0	false	11	true
120637	4478915625	4873709765625	0	false	0	false	13	true
120636	4436378125	480711015625	1	true	6	true	7	true
120635	450308359375	4821801953125	0	false	0	false	19	true
120633	3784106640625	5259483203125	0	false	0	false	32	true
120632	381067578125	512623125	0	false	3	true	10	true
120629	103800146484375	8154333984375	0	false	0	false	11	true
120628	96400166015625	723106640625	2	true	0	false	13	true
120627	485625625	4100772265625	12	true	0	false	2	true
120625	410283046875	5112501171875	3	true	0	false	10	true
120624	405262578125	5027471875	5	true	0	false	9	true
120623	429341953125	2422925390625	0	false	0	false	3	true
120620	44387609375	4934223046875	3	true	1	true	7	true
120619	482661953125	420703359375	0	false	0	false	8	true
120615	4005861328125	5141016796875	1	true	4	true	1	true
120612	49632.25	368738046875	5	true	1	true	1	true
120610	4452109375	44671859375	2	true	0	false	10	true
120609	457803359375	4779496875	1	true	0	false	23	true
120608	462308984375	4681423828125	1	true	0	false	15	true
120606	4411096484375	5039872265625	0	false	0	false	16	true
120604	87367216796875	79150009765625	22	true	0	false	0	false
120603	39123734375	50774703125	1	true	0	false	7	true
120600	11232173828125	82239296875	6	true	0	false	29	true
120598	4334473046875	4886753125	12	true	0	false	2	true
120594	104611484375	731763330078125	0	false	1	true	9	true
120593	4464051171875	411778984375	7	true	1	true	23	true
120592	445969296875	4100583203125	7	true	1	true	24	true
120590	4381794140625	4371718359375	5	true	1	true	28	true
120588	3541924609375	158153115234375	1	true	0	false	18	true
120582	4268581640625	5036968359375	11	true	0	false	2	true
120579	4813296875	47977828125	1	true	0	false	14	true
120578	475734375	48643703125	0	false	0	false	16	true
120576	4666715234375	42699171875	2	true	0	false	10	true
120575	3495561328125	701270234375	14	true	1	true	0	false
120574	3476976171875	705578984375	2	true	2	true	8	true
120571	471537421875	457263828125	0	false	0	false	9	true
120570	4779774609375	4482976171875	6	true	1	true	6	true
120567	3473318359375	691826640625	0	false	0	false	7	true
120566	352418359375	69246421875	5	true	0	false	0	false
120565	494106328125	4432175390625	0	false	0	false	10	true
120564	48085234375	4336365234375	1	true	0	false	12	true
120560	93061552734375	74300.25	0	false	0	false	3	true
120554	4342153125	4566639453125	0	false	0	false	11	true
120553	3552526953125	68167140625	0	false	0	false	15	true
120552	362587734375	690882734375	1	true	12	true	12	true
120549	3409237890625	669431171875	11	true	0	false	1	true
120548	33626359375	672070078125	13	true	0	false	0	false
120547	44622	4013522265625	1	true	0	false	20	true
120546	4449651171875	402681640625	0	false	1	true	21	true
120542	345291953125	673398046875	4	true	1	true	2	true
120538	96653056640625	9449009765625	3	true	2	true	14	true
120537	115067509765625	7002244140625	0	false	0	false	25	true
120536	11239076171875	702588818359375	0	false	1	true	23	true
120533	127970009765625	9243345703125	0	false	0	false	9	true
120532	12591400390625	97277578125	0	false	0	false	11	true
120530	1286424609375	106150693359375	0	false	10	true	0	false
120525	94849462890625	571968408203125	0	false	0	false	12	true
120524	85043466796875	535118359375	0	false	0	false	12	true
120520	84816884765625	43066630859375	0	false	0	false	36	true
120519	14678736328125	11973345703125	0	false	0	false	15	true
120518	157357939453125	124293212890625	9	true	0	false	12	true
120514	16648537109375	119331689453125	0	false	0	false	6	true
120513	155532626953125	134274638671875	0	false	0	false	4	true
120512	13490537109375	125676435546875	0	false	0	false	7	true
120510	154750419921875	111808818359375	0	false	0	false	8	true
120508	484954921875	3630268359375	0	false	0	false	12	true
120506	142626796875	96005859375	0	false	0	false	7	true
120503	1658861328125	102733369140625	5	true	0	false	11	true
120502	16611421875	103904970703125	6	true	0	false	11	true
120501	4210363671875	424944453125	2	true	0	false	18	true
120500	4126765234375	425217578125	1	true	0	false	10	true
120497	419896796875	43278.5	3	true	0	false	14	true
120496	42159703125	435281484375	3	true	0	false	12	true
120494	208069921875	4446914453125	0	false	0	false	8	true
120493	4060525390625	401604296875	0	false	0	false	21	true
120492	4008015234375	4152708984375	0	false	0	false	10	true
120488	434779296875	42055359375	8	true	0	false	1	true
120487	329704453125	6949621875	1	true	1	true	24	true
120486	3286276953125	700929296875	12	true	1	true	1	true
120476	4066494921875	4418796875	0	false	0	false	13	true
120474	35719515625	667093125	0	false	0	false	8	true
120466	4147158203125	472597890625	0	false	17	true	5	true
120462	327781796875	27053291015625	0	false	0	false	12	true
120461	26346689453125	3434993359375	27	true	1	true	1	true
120460	26603328125	3416030859375	5	true	1	true	14	true
120459	17277224609375	63148375	0	false	0	false	14	true
120457	4120590625	4609778125	1	true	0	false	8	true
120456	4065591015625	45369421875	3	true	1	true	13	true
120455	402436796875	4720042578125	4	true	1	true	18	true
120454	39215015625	4575478515625	2	true	0	false	3	true
120452	6358748046875	4011180078125	10	true	0	false	0	false
120451	4218371875	4497540234375	1	true	1	true	10	true
120449	26498505859375	117123173828125	7	true	1	true	17	true
120448	2707613037109370	117566845703125	7	true	1	true	16	true
120445	555615673828125	113012490234375	1	true	4	true	41	true
120444	50966435546875	119821904296875	12	true	1	true	0	false
120443	281985234375	3481162890625	2	true	0	false	22	true
120441	428655419921875	1022194921875	0	false	0	false	6	true
120440	308723388671875	100684677734375	0	false	0	false	7	true
120430	3626235595703120	27375669921875	0	false	0	false	5	true
120428	699946630859375	123691318359375	0	false	1	true	16	true
120427	1798515234375	775171015625	6	true	0	false	5	true
120426	17818724609375	779538671875	6	true	0	false	8	true
120424	17384314453125	780681171875	0	false	0	false	11	true
120422	18073599609375	783553125	1	true	0	false	19	true
120418	18585478515625	782343515625	1	true	0	false	4	true
120416	1689245703125	7720396875	0	false	0	false	36	true
120414	3288721875	15362232421875	3	true	0	false	0	false
120412	141498291015625	785902578125	1	true	0	false	5	true
120408	127930966796875	795296640625	34	true	1	true	10	true
120407	11151142578125	75488484375	0	false	0	false	11	true
120406	119723232421875	75762.75	5	true	0	false	10	true
120404	132623935546875	77217359375	17	true	0	false	0	false
120399	25913908203125	4298284375	0	false	0	false	12	true
120398	2639888671875	4234484765625	14	true	0	false	8	true
120392	27122865234375	4364449609375	0	false	0	false	7	true
120391	32280748046875	4647680859375	5	true	0	false	3	true
120388	25214119140625	4066218359375	2	true	0	false	7	true
120386	2164502734375	635124375	0	false	0	false	6	true
120385	472811953125	26701515625	0	false	0	false	44	true
120384	4818391015625	26972119140625	0	false	0	false	16	true
120382	2243935302734370	73107875	5	true	0	false	4	true
120374	23288185546875	6281909765625	0	false	0	false	8	true
120370	2234033203125	76111453125	0	false	0	false	6	true
120367	32398478515625	141187001953125	0	false	4	true	35	true
120366	3325584765625	134919091796875	1	true	0	false	9	true
120365	48499359375	31643759765625	5	true	1	true	47	true
120364	4888766796875	3209183203125	5	true	0	false	2	true
120361	34079484375	141431025390625	144	true	1	true	18	true
120360	339985234375	146774404296875	0	false	0	false	10	true
120359	2160969140625	620935625	1	true	0	false	2	true
120358	216071171875	60984171875	0	false	0	false	9	true
120354	32507865234375	12035736328125	5	true	0	false	0	false
120347	310350703125	4485341796875	63	true	1	true	61	true
120346	30696203125	442340546875	11	true	1	true	2	true
120344	478875625	2902970703125	0	false	0	false	13	true
120343	4415534765625	30147310546875	0	false	0	false	21	true
120342	438058125	29929662109375	12	true	1	true	25	true
120341	4686868359375	332050703125	1	true	0	false	5	true
120340	4724893359375	3417216796875	15	true	0	false	1	true
120336	4337130078125	297782109375	0	false	0	false	11	true
120333	4554304296875	296969609375	8	true	0	false	1	true
120332	4610698828125	30459701171875	0	false	13	true	0	false
120329	4476926953125	28565521484375	6	true	1	true	14	true
120328	4446655078125	2748456640625	0	false	0	false	10	true
120326	4360421875	28151859375	4	true	0	false	10	true
120324	437018125	31431232421875	9	true	0	false	0	false
120316	2496390625	27400380859375	4	true	3	true	11	true
120315	4264769921875	28298150390625	0	false	0	false	12	true
120313	46257515625	27584271484375	3	true	1	true	25	true
120312	4581605078125	2887261328125	0	false	0	false	8	true
120303	4257020703125	672655390625	14	true	1	true	57	true
120302	4264728515625	672547890625	13	true	1	true	57	true
120295	3887277734375	676218671875	30	true	1	true	109	true
120294	3877553515625	677616171875	33	true	1	true	109	true
120291	3846589453125	695583046875	9	true	0	false	33	true
120290	3804501953125	703299453125	7	true	0	false	1	true
120288	403477890625	687219765625	8	true	1	true	48	true
120287	3981384765625	70763734375	0	false	0	false	8	true
120286	4058069921875	711640546875	1	true	0	false	14	true
120284	414505234375	24090376953125	0	false	0	false	11	true
120283	3966865625	720304375	5	true	0	false	1	true
120282	38322875	721745859375	10	true	1	true	2	true
120279	4099376953125	721075390625	9	true	0	false	5	true
120278	4216210546875	72133203125	0	false	0	false	23	true
120276	376816484375	73064328125	15	true	3	true	33	true
120270	7587175903320310	21070408203125	0	false	2	true	18	true
120262	85456416015625	332693359375	4	true	0	false	4	true
120260	3792335546875	682748671875	0	false	0	false	12	true
120259	29830400390625	2300490625	0	false	0	false	9	true
120258	1.89529e+16	22629181640625	0	false	0	false	6	true
120254	2262312109375	5995855859375	5	true	1	true	29	true
120253	38316625	742886484375	0	false	0	false	6	true
120252	38211859375	752905546875	11	true	0	false	0	false
120249	418146328125	65136703125	0	false	0	false	19	true
120248	4242741015625	6577059375	1	true	0	false	14	true
120242	369897119140625	25713392578125	1	true	0	false	11	true
120240	4083630078125	6658571875	2	true	0	false	7	true
120239	4669323828125	50818625	0	false	0	false	18	true
120235	4706746484375	1875190625	20	true	1	true	77	true
120234	47100484375	1877798046875	20	true	1	true	68	true
120232	18658341796875	6155089453125	3	true	0	false	10	true
120229	798072265625	5499340234375	0	false	0	false	9	true
120228	1280756103515620	557552890625	6	true	0	false	3	true
120227	1835067138671870	5645884765625	2	true	9	true	3	true
120226	95154345703125	5649651953125	5	true	0	false	1	true
120222	22712412109375	2402883984375	0	false	0	false	7	true
120221	458862421875	3210898046875	32	true	16	true	62	true
120220	4593489453125	3200845703125	36	true	1	true	64	true
120219	4536337109375	3469231640625	0	false	0	false	11	true
120218	4515769140625	34970453125	1	true	0	false	8	true
120216	4715226171875	187633671875	17	true	1	true	77	true
120215	4454243359375	3487302734375	0	false	0	false	9	true
120214	4388184765625	3525351171875	9	true	1	true	58	true
120213	4411891796875	3428630078125	2	true	1	true	43	true
120208	4564591015625	32136845703125	14	true	18	true	50	true
120206	8149847412109370	582623828125	8	true	0	false	1	true
120200	1.89125e+16	5808199609375	1	true	0	false	30	true
120199	432856953125	3266678515625	0	false	1	true	9	true
120198	4383403515625	328913046875	4	true	1	true	1	true
120194	4427623046875	3647290234375	0	false	0	false	6	true
120193	777905517578125	102460859375	0	false	0	false	8	true
120192	823975390625	104644931640625	0	false	0	false	12	true
120184	3950780078125	752394609375	1	true	1	true	47	true
120179	29007779296875	11862904296875	0	false	0	false	17	true
120178	28973736328125	130094677734375	0	false	0	false	6	true
120177	29719783203125	9668732421875	0	false	0	false	7	true
120176	29935814453125	114552431640625	1	true	1	true	15	true
120175	54911884765625	75269248046875	49	true	1	true	27	true
120174	559126220703125	76040537109375	48	true	1	true	24	true
120169	47328662109375	564832275390625	0	false	0	false	15	true
120168	437520556640625	622112841796875	1	true	0	false	11	true
120167	46383134765625	74510126953125	17	true	1	true	15	true
120166	4689177734375	748597021484375	16	true	1	true	18	true
120165	74262685546875	668207470703125	0	false	0	false	14	true
120164	679691357421875	617763623046875	0	false	0	false	12	true
120162	562434619140625	734777685546875	46	true	0	false	27	true
120161	26764150390625	66194482421875	0	false	0	false	11	true
120160	1701078857421870	793560107421875	12	true	1	true	38	true
120156	103582177734375	9207759765625	0	false	0	false	7	true
120154	5708912109375	55491552734375	0	false	0	false	25	true
120150	547568603515625	86619140625	8	true	10	true	6	true
120148	68565224609375	86842490234375	0	false	0	false	16	true
120137	47051359375	1892801953125	15	true	1	true	62	true
120134	38984404296875	88466611328125	0	false	0	false	4	true
120130	339874072265625	461759716796875	11	true	1	true	13	true
120127	32129599609375	770178125	8	true	0	false	6	true
120126	3288092578125	77848265625	7	true	0	false	0	false
120124	32054140625	784840546875	0	false	0	false	19	true
120120	474757265625	1904214453125	2	true	0	false	15	true
120118	469086171875	17925876953125	3	true	0	false	12	true
120116	3085016015625	78013234375	2	true	0	false	11	true
120114	463399140625	19514787109375	1	true	0	false	15	true
120113	4434641015625	17283458984375	0	false	4	true	2	true
120112	441715078125	1696443359375	0	false	0	false	10	true
120110	4327963671875	16872	0	false	0	false	8	true
120107	448856328125	2088181640625	0	false	0	false	12	true
120106	4567261328125	205618984375	4	true	0	false	6	true
120103	4340315234375	20001517578125	0	false	0	false	11	true
120102	425931640625	18925044921875	0	false	0	false	10	true
120101	320919765625	1048058203125	78	true	1	true	61	true
120100	3219778515625	10315798828125	82	true	1	true	56	true
120099	4596701171875	17754955078125	0	false	0	false	7	true
120098	4547673046875	18727931640625	0	false	0	false	46	true
120095	4700567578125	21723205078125	2	true	0	false	35	true
120087	353606171875	7700796875	0	false	0	false	12	true
120080	689587060546875	3846622314453120	54	true	1	true	0	false
120077	607957275390625	79137453125	20	true	0	false	0	false
120076	553863671875	790838984375	19	true	0	false	0	false
120074	67818193359375	78481546875	0	false	0	false	13	true
120070	793703125	787496328125	2	true	0	false	15	true
120067	915722265625	7741328125	42	true	1	true	18	true
120066	102282861328125	765972734375	1	true	0	false	17	true
120065	569588525390625	7827165625	5	true	0	false	5	true
120064	582979638671875	777694375	0	false	0	false	8	true
120061	4894943359375	1960194140625	52	true	0	false	7	true
120060	483505234375	2071961328125	5	true	0	false	0	false
120055	83994091796875	757665703125	8	true	0	false	10	true
120054	7599931640625	765604140625	0	false	0	false	7	true
120047	486956005859375	75813328125	15	true	0	false	0	false
120042	31237716796875	1025998828125	0	false	0	false	5	true
120038	32274837890625	9512060546875	0	false	0	false	8	true
120036	4956404296875	339593671875	2	true	0	false	15	true
120034	3246458984375	8522373046875	0	false	0	false	11	true
120031	4157996484375	1466328515625	29	true	1	true	96	true
120030	410694140625	1496557421875	8	true	0	false	0	false
120029	3571844921875	7812557983398430	185	true	4	true	77	true
120028	3560234375	9050584716796870	174	true	4	true	67	true
120027	3644927734375	16123095703125	0	false	0	false	15	true
120026	367603671875	1566540625	0	false	1	true	8	true
120024	364238203125	151453291015625	5	true	0	false	3	true
120021	409844140625	29460625	0	false	0	false	3	true
120018	4012022265625	15569888671875	0	false	0	false	10	true
120017	3882776953125	145077900390625	0	false	0	false	50	true
120014	3907819140625	157725283203125	0	false	0	false	7	true
120012	390718515625	185734921875	0	false	0	false	2	true
120011	405032578125	1893082421875	58	true	1	true	44	true
120006	3492950390625	12986947265625	0	false	0	false	6	true
120004	4239442578125	703106953125	35	true	1	true	7	true
120002	3602609375	1805508203125	1	true	11	true	0	false
119997	3333702734375	53960986328125	0	false	0	false	9	true
119996	339250859375	531233349609375	1	true	0	false	7	true
119994	33824015625	614854541015625	0	false	0	false	21	true
119993	311979375	30297763671875	0	false	0	false	15	true
119992	31222935546875	3433935302734370	0	false	10	true	2	true
119990	31137228515625	3859450927734370	6	true	0	false	0	false
119988	30829837890625	441628271484375	0	false	0	false	14	true
119987	23883513671875	689209326171875	33	true	1	true	20	true
119986	2392077734375	70337490234375	33	true	1	true	19	true
119985	29144755859375	2697613525390620	1	true	0	false	6	true
119984	28385931640625	2348790283203120	7	true	1	true	8	true
119980	251966484375	7331025390625	0	false	0	false	20	true
119978	2583196484375	656640234375	0	false	7	true	4	true
119977	669535888671875	113023427734375	119	true	3	true	22	true
119976	1.00659e+16	120854111328125	0	false	0	false	6	true
119975	21781068359375	16883349609375	0	false	0	false	9	true
119974	226537109375	16847998046875	6	true	1	true	6	true
119970	209046640625	16470919921875	0	false	0	false	13	true
119968	23274484375	1695487890625	0	false	0	false	7	true
119967	224046484375	10494912109375	1	true	0	false	5	true
119966	2373519921875	1041157421875	1	true	0	false	15	true
119965	2813049609375	49927041015625	79	true	1	true	73	true
119963	6773438720703120	102123193359375	0	false	0	false	10	true
119961	2120196484375	15397529296875	48	true	0	false	94	true
119958	282104140625	84758447265625	0	false	0	false	7	true
119957	25198169921875	554393994140625	0	false	0	false	7	true
119956	23909205078125	5404572265625	7	true	0	false	9	true
119953	25952232421875	1389664453125	4	true	1	true	12	true
119952	25252376953125	137356962890625	8	true	1	true	12	true
119950	20763697265625	146297041015625	6	true	0	false	5	true
119949	25349107421875	109422783203125	0	false	0	false	13	true
119948	25935802734375	1170013671875	2	true	0	false	9	true
119947	23397939453125	3809905517578120	0	false	0	false	9	true
119943	2483165234375	122393369140625	0	false	0	false	13	true
119942	239178203125	12197595703125	0	false	0	false	5	true
119940	23039384765625	159309541015625	0	false	0	false	11	true
119938	8366007080078120	138759111328125	0	false	0	false	13	true
119936	26793408203125	1408292578125	0	false	0	false	5	true
119934	21417818359375	1355303125	0	false	0	false	6	true
119932	4432984375	657442109375	4	true	0	false	8	true
119928	22747650390625	125137783203125	1	true	0	false	14	true
119926	3464331640625	398485009765625	0	false	0	false	9	true
119925	3368623046875	2793333984375	10	true	0	false	0	false
119924	3365516015625	2339191650390620	4	true	0	false	5	true
119920	28264984375	5149986328125	78	true	1	true	82	true
119916	360752578125	1.85223e+16	10	true	0	false	1	true
119914	27345884765625	91624365234375	0	false	0	false	15	true
119910	23653359375	90506708984375	1	true	0	false	55	true
119908	2561612109375	86252099609375	0	false	0	false	11	true
119904	246695546875	146436640625	0	false	0	false	17	true
119902	368852578125	32858544921875	4	true	0	false	29	true
119900	3657228125	9336724243164060	0	false	0	false	17	true
119898	3547982421875	2626787841796870	4	true	0	false	0	false
119887	3589060546875	94769052734375	0	false	0	false	10	true
119886	342959453125	1032633984375	0	false	0	false	18	true
119882	21867404296875	50302177734375	16	true	1	true	12	true
119875	210086875	779734453125	18	true	0	false	0	false
119874	21236396484375	7843828125	9	true	0	false	3	true
119872	20293849609375	7917221875	0	false	7	true	9	true
119865	3873535546875	34261921875	0	false	0	false	9	true
119864	3915525390625	343876953125	1	true	0	false	7	true
119863	33431625	3406803515625	19	true	1	true	2	true
119862	3345725390625	340069921875	18	true	1	true	2	true
119860	40031265625	3406625390625	5	true	0	false	9	true
119858	1.79266e+16	704630625	0	false	10	true	8	true
119857	31472546875	3273243359375	8	true	1	true	37	true
119856	31396578125	3278729296875	8	true	1	true	39	true
119855	28868607421875	39000828125	13	true	1	true	18	true
119854	28949998046875	3895727734375	11	true	1	true	19	true
119852	28861791015625	391142265625	12	true	1	true	17	true
119850	3685908984375	3427693359375	9	true	0	false	6	true
119848	3400862109375	33920421875	1	true	0	false	43	true
119847	3194644140625	3584083984375	2	true	0	false	29	true
119846	32514396484375	3624290625	1	true	0	false	12	true
119844	32708490234375	342965078125	0	false	0	false	10	true
119843	29275244140625	3980246875	0	false	0	false	5	true
119841	28880369140625	4194732421875	3	true	0	false	1	true
119840	28382646484375	4071434765625	0	false	0	false	13	true
119839	30844533203125	395611484375	0	false	0	false	9	true
119838	304721640625	4010930078125	1	true	0	false	12	true
119836	3374621484375	3473150390625	0	false	0	false	10	true
119834	29623421875	426717265625	0	false	0	false	9	true
119833	3872015234375	355576015625	1	true	0	false	14	true
119832	3814212109375	36204328125	1	true	0	false	7	true
119831	29053078125	3362905859375	1	true	0	false	35	true
119830	29813435546875	3428230078125	2	true	0	false	39	true
119828	29437181640625	4069550390625	0	false	0	false	13	true
119827	3822275390625	3512759375	3	true	1	true	27	true
119823	3244691796875	3298958984375	7	true	2	true	34	true
119822	3352483203125	331865546875	0	false	0	false	7	true
119820	3716726953125	3588041796875	8	true	0	false	0	false
119819	3641388671875	3983332421875	0	false	0	false	14	true
119818	36861890625	39887578125	1	true	0	false	11	true
119815	27896275390625	3627740234375	1	true	0	false	39	true
119814	2813965625	35964.75	1	true	0	false	19	true
119812	3064912109375	4199299609375	1	true	0	false	1	true
119810	322052734375	388035703125	0	false	1	true	28	true
119809	416403203125	344122109375	7	true	0	false	7	true
119808	420780390625	3496173828125	0	false	0	false	15	true
119804	27298904296875	403622578125	0	false	4	true	16	true
119798	3029477734375	384715703125	15	true	1	true	0	false
119797	2699648046875	3655986328125	3	true	0	false	27	true
119796	2800208203125	367943671875	0	false	0	false	11	true
119795	26379921875	3676541015625	1	true	7	true	12	true
119794	25815123046875	3726146484375	1	true	0	false	5	true
119789	2936792578125	369093359375	0	false	0	false	9	true
119788	30480712890625	3716056640625	2	true	1	true	6	true
119786	35159546875	353090390625	1	true	0	false	13	true
119785	450813671875	5903214453125	0	false	0	false	15	true
119784	45232234375	5948363671875	6	true	1	true	17	true
119778	24763166015625	3746819921875	2	true	0	false	10	true
119777	4410660546875	6009315625	0	false	0	false	7	true
119776	4364721875	610825703125	4	true	0	false	20	true
119774	4504244140625	605093359375	0	false	0	false	16	true
119773	2648774609375	38489828125	0	false	0	false	18	true
119771	4861711328125	62567609375	1	true	0	false	10	true
119770	49560546875	616860078125	0	false	0	false	8	true
119766	4435767578125	616651640625	3	true	0	false	7	true
119764	474065625	60291296875	0	false	0	false	12	true
119763	4761292578125	722608984375	1	true	0	false	16	true
119762	4678665234375	72347265625	14	true	1	true	6	true
119759	4423907421875	6399830859375	0	false	0	false	10	true
119758	4435198046875	63094171875	3	true	0	false	21	true
119757	4351084765625	735084921875	5	true	1	true	1	true
119756	4370344921875	727813984375	0	false	0	false	15	true
119753	42025890625	386895625	229	true	0	false	173	true
119752	4136321875	3901515625	0	false	0	false	8	true
119751	45849359375	723356640625	45	true	1	true	11	true
119749	4065553515625	75083171875	67	true	1	true	110	true
119748	4238412109375	749996171875	5	true	0	false	14	true
119746	4390976953125	748814921875	0	false	0	false	12	true
119744	452897421875	740085859375	6	true	0	false	0	false
119741	382843828125	4078155859375	1	true	0	false	6	true
119740	3894434375	40188625	0	false	0	false	13	true
119738	40129828125	74029890625	1	true	0	false	16	true
119732	39957796875	38896328125	1	true	0	false	16	true
119730	460960859375	5830871875	1	true	3	true	2	true
119720	336884921875	3720005859375	0	false	0	false	4	true
119716	4627668359375	635986875	0	false	0	false	9	true
119712	32091896484375	412126640625	0	false	0	false	5	true
119710	4117270703125	35990140625	0	false	0	false	18	true
119709	4090332421875	3166565234375	0	false	0	false	17	true
119708	40332390625	311267421875	1	true	0	false	10	true
119701	360173125	417604609375	0	false	0	false	3	true
119700	3819019140625	4328455078125	0	false	0	false	7	true
119699	368433671875	37992484375	1	true	0	false	15	true
119698	3739398828125	3768300390625	0	false	0	false	7	true
119696	41111484375	3747148046875	0	false	0	false	16	true
119694	414163046875	3299070703125	0	false	0	false	7	true
119689	38889078125	2995300390625	2	true	0	false	18	true
119688	3895212109375	310005078125	17	true	1	true	1	true
119682	4172634765625	3097430859375	0	false	0	false	17	true
119681	3572079296875	37080125	16	true	1	true	25	true
119680	3579090625	3705218359375	12	true	1	true	24	true
119678	3947560546875	3284202734375	4	true	0	false	13	true
119674	358758046875	3721601953125	14	true	1	true	23	true
119672	3603480078125	366770390625	0	false	0	false	8	true
119669	374228359375	2927868359375	0	false	1	true	15	true
119668	37652234375	29542.5	9	true	0	false	0	false
119662	27968095703125	75109833984375	0	false	0	false	10	true
119660	4216799609375	1617411328125	15	true	1	true	22	true
119658	60304462890625	733407578125	0	false	0	false	17	true
119654	2665144775390620	89182734375	1	true	0	false	17	true
119652	447561328125	23359125	9	true	1	true	0	false
119651	16154943359375	524351123046875	24	true	1	true	14	true
119650	16193884765625	521514794921875	23	true	1	true	12	true
119649	19555171875	92137705078125	0	false	0	false	9	true
119648	19420380859375	99507705078125	1	true	0	false	31	true
119647	16920078125	731406982421875	1	true	0	false	10	true
119646	16564607421875	76960634765625	10	true	0	false	6	true
119644	2310820068359370	78139609375	5	true	1	true	14	true
119642	1731533984375	81607958984375	0	false	0	false	13	true
119640	161479775390625	518230126953125	24	true	1	true	11	true
119638	156504970703125	677694921875	0	false	0	false	7	true
119636	152366689453125	61281435546875	0	false	0	false	20	true
119635	2189260546875	812464697265625	0	false	0	false	11	true
119634	21264416015625	84850888671875	0	false	15	true	6	true
119626	21653283203125	704319775390625	4	true	0	false	2	true
119624	18137390625	5647998046875	0	false	0	false	12	true
119622	20319681640625	10796494140625	0	false	0	false	6	true
119617	373464404296875	26010224609375	13	true	1	true	47	true
119616	3748072265625	2647428466796870	16	true	1	true	46	true
119615	3755551025390620	275854541015625	13	true	1	true	47	true
119612	4701111328125	1.99756e+16	2	true	0	false	6	true
119611	657468310546875	1346970703125	57	true	1	true	3	true
119610	776851171875	1.22146e+16	5	true	0	false	6	true
119608	2941250244140620	325846337890625	0	false	0	false	12	true
119604	2.01469e+16	373236328125	5	true	1	true	3	true
119602	85631494140625	1.86702e+16	0	false	0	false	10	true
119599	48500046875	5337083203125	1	true	1	true	12	true
119598	496583046875	5404778125	4	true	1	true	9	true
119597	4846058203125	5151444140625	1	true	4	true	32	true
119596	491739453125	5100939453125	2	true	0	false	48	true
119593	481965234375	581849921875	0	false	0	false	10	true
119592	474145625	589491796875	4	true	0	false	0	false
119587	463854609375	705570625	11	true	0	false	0	false
119585	3833176953125	86868701171875	4	true	0	false	9	true
119584	3865115625	9320455078125	6	true	0	false	12	true
119582	3746793359375	800192919921875	14	true	1	true	33	true
119581	4080833984375	105454462890625	0	false	0	false	21	true
119580	4079095703125	91847958984375	0	false	0	false	19	true
119579	38566328125	112114951171875	0	false	0	false	14	true
119578	3885395703125	1098865625	0	false	0	false	8	true
119577	3605554296875	62234189453125	23	true	0	false	0	false
119576	360748203125	6135267578125	22	true	0	false	0	false
119575	4125835546875	806374755859375	0	false	0	false	18	true
119574	4025549609375	845808984375	0	false	0	false	9	true
119571	421278984375	107397021484375	0	false	0	false	44	true
119570	4158286328125	98560849609375	0	false	0	false	9	true
119569	460299609375	571392333984375	28	true	1	true	32	true
119568	4588693359375	654462353515625	0	false	0	false	17	true
119561	43311875	9073134765625	0	false	0	false	14	true
119560	4449655859375	8374447265625	0	false	0	false	24	true
119558	4649468359375	7108884765625	0	false	0	false	12	true
119556	3648805078125	11280634765625	0	false	0	false	2	true
119554	4401537109375	1001945703125	1	true	0	false	4	true
119549	47028109375	460848193359375	0	false	0	false	15	true
119532	3314245703125	1514470947265620	5	true	4	true	4	true
119527	405685546875	5524685546875	6	true	1	true	6	true
119526	4030754296875	53960322265625	2	true	1	true	8	true
119525	3708441015625	562890576171875	0	false	0	false	6	true
119524	3805073046875	532552783203125	5	true	0	false	1	true
119523	398251484375	29731552734375	1	true	0	false	18	true
119522	3876796875	4090079345703120	15	true	0	false	8	true
119515	4143695703125	7933031005859370	9	true	1	true	1	true
119514	4050919921875	5262576293945310	48	true	0	false	0	false
119506	102938525390625	1455865966796870	8	true	0	false	0	false
119499	9491251220703120	784731171875	0	false	0	false	10	true
119498	3586288757324210	781973515625	1	true	0	false	6	true
119495	261711484375	1739900634765620	0	false	3	true	10	true
119494	2592321484375	1.46352e+16	2	true	0	false	16	true
119493	2431855078125	5095900573730460	8	true	0	false	13	true
119481	155049296875	3847810791015620	0	false	0	false	8	true
119480	148577861328125	3759287109375	0	false	5	true	0	false
119478	16074890625	3019297607421870	0	false	0	false	9	true
119473	441307890625	683701015625	16	true	1	true	7	true
119472	446944453125	70047734375	0	false	16	true	0	false
119468	3532808984375	78519578125	1	true	0	false	18	true
119467	20659853515625	3112147705078120	0	false	8	true	6	true
119462	47030609375	15788353515625	17	true	0	false	0	false
119458	4322284375	1213262109375	0	false	0	false	8	true
119457	4595482421875	8702068359375	30	true	1	true	91	true
119456	4591983203125	86394169921875	33	true	1	true	97	true
119453	4590958984375	680618515625	16	true	1	true	48	true
119452	46175328125	6784646875	71	true	1	true	28	true
119451	4923178515625	65738828125	1	true	0	false	27	true
119450	4941301171875	640270625	1	true	0	false	20	true
119449	4824546484375	668907421875	0	false	7	true	0	false
119448	465836796875	668500703125	7	true	0	false	0	false
119440	4729522265625	757826484375	0	false	0	false	18	true
119439	427980703125	4172068359375	0	false	0	false	14	true
119438	4262755078125	516392236328125	1	true	6	true	2	true
119436	459421484375	88583828125	32	true	1	true	66	true
119434	4458071484375	2406091796875	15	true	0	false	0	false
119429	4887814453125	1442060546875	19	true	1	true	2	true
119428	4855583984375	135291162109375	0	false	0	false	7	true
119426	46031.25	84609501953125	26	true	0	false	68	true
119425	4689843359375	94521748046875	6	true	2	true	21	true
119422	4776975390625	87828427734375	0	false	0	false	32	true
119421	4557515234375	12061365234375	2	true	0	false	11	true
119420	47139375	120298984375	3	true	0	false	36	true
119418	4559014453125	100945673828125	0	false	0	false	7	true
119414	4576379296875	143784169921875	0	false	0	false	10	true
119411	4945900390625	101664208984375	108	true	0	false	136	true
119400	111153984375	425610791015625	0	false	0	false	6	true
119396	487015380859375	2571883544921870	13	true	0	false	5	true
119394	186161015625	3742299560546870	32	true	1	true	6	true
119389	4235334375	772945078125	1	true	0	false	0	false
119386	17921515625	1.81662e+16	0	false	11	true	9	true
119384	49374265625	401037060546875	60	true	0	false	2	true
119383	139749912109375	23700068359375	147	true	1	true	32	true
119382	13741275390625	1892357421875	0	false	0	false	30	true
119380	14757455078125	2347991943359370	20	true	0	false	35	true
119376	1.20543e+16	234634228515625	5	true	1	true	9	true
119374	49271234375	74384171875	0	false	0	false	6	true
119373	4820761328125	18421494140625	29	true	0	false	61	true
119372	48111828125	18428232421875	34	true	0	false	63	true
119370	3844631640625	791212109375	1	true	0	false	25	true
119368	47801703125	18374228515625	25	true	0	false	29	true
119365	40138953125	760627265625	9	true	1	true	1	true
119362	495296484375	3.70766e+16	14	true	0	false	0	false
