# Supplementary material for: A Novel Liquid Biopsy Method Based on Specific Combinations of Vesicular Markers Allows Us to Discriminate Prostate Cancer from Hyperplasia
Source: Cells. 2024 Jul 31;13(15):1286. doi: 10.3390/cells13151286 (PMC11311686; doi:10.3390/cells13151286)
Supplement: Supplementary file 1 [file cells-13-01286-s001.zip › Dataset S1-Raw data CODI BiliGeCT Prostata/Raw data CODI BiliGeCT Prostata/140223_ErbB3_ALK_PR20-18__counting_scatter.xlsx]

## Sheet: 140223_ErbB3_ALK_PR20-18__count
counting parameters
radius (nm)	300
bin width (nm)	20
locs in bin threshold	1
active channels
channel name	channel reference	min	max
Channel 0	ch0	1	10000000
Channel 1	ch1	1	10000000
Channel 2	ch2	1	10000000
clusters are positive for a channel if their counts fall within min (inclusive) and max (exclusive) for that channel
	population phenotypes	number of clusters
triple positive	Channel 0, Channel 1, Channel 2	50
double positive	Channel 0, Channel 1	1
double positive	Channel 0, Channel 2	57
double positive	Channel 1, Channel 2	4
single positive	Channel 0	18
single positive	Channel 1	1
single positive	Channel 2	26
	total positive clusters	157
0 clusters were negative for every channel
all positive clusters are listed here
columns show counts and positivity for channels with thresholds switched on
to see the full data including negative clusters please export a csv from the counting histogram rather than the counting scatter plot
cluster id	centroid x (nm)	centroid y (nm)	count for Channel 0	positive for Channel 0	count for Channel 1	positive for Channel 1	count for Channel 2	positive for Channel 2
31650	14223658203125	7409046875	44	true	1	true	132	true
31649	142853701171875	74138.75	45	true	1	true	135	true
31639	142229453125	742308515625	44	true	1	true	135	true
31634	1304766015625	121837099609375	47	true	0	false	107	true
31633	129721591796875	121609228515625	48	true	0	false	103	true
31629	130923603515625	1224121484375	49	true	0	false	102	true
31625	141465517578125	74036125	42	true	1	true	120	true
31622	259079541015625	726460546875	99	true	1	true	76	true
31621	270610302734375	726528671875	101	true	1	true	85	true
31620	22654041015625	7712265625	109	true	0	false	160	true
31619	2248551171875	77268328125	131	true	0	false	130	true
31614	3706608642578120	50322234375	18	true	1	true	29	true
31613	37117880859375	50138265625	16	true	1	true	29	true
31607	1436804296875	742137734375	38	true	1	true	135	true
31606	6227576171875	5492955078125	59	true	1	true	24	true
31605	63556005859375	5331587890625	21	true	0	false	0	false
31603	448306982421875	5613108203125	14	true	1	true	37	true
31602	249171435546875	727108125	94	true	0	false	19	true
31600	57307841796875	4458406640625	77	true	1	true	7	true
31599	577643603515625	44340953125	68	true	1	true	5	true
31598	257314306640625	728186875	98	true	0	false	4	true
31596	87693984375	682332734375	22	true	1	true	41	true
31595	8695896484375	682486875	23	true	1	true	38	true
31594	561570458984375	44419703125	77	true	1	true	6	true
31587	1702128662109370	53303484375	0	false	6	true	6	true
31585	592834619140625	50142	0	false	0	false	24	true
31583	3421351318359370	4772796484375	0	false	0	false	24	true
31582	26574443359375	723473671875	78	true	1	true	121	true
31580	16741623046875	6696078125	0	false	0	false	55	true
31579	1796207421875	6550680078125	102	true	0	false	0	false
31575	134055634765625	698146796875	1	true	0	false	8	true
31574	1294926953125	122244345703125	48	true	0	false	101	true
31571	287728662109375	723805546875	50	true	1	true	117	true
31567	16507337890625	70985296875	19	true	0	false	11	true
31566	72536455078125	8900040283203120	25	true	3	true	21	true
31565	73250185546875	805263671875	26	true	3	true	24	true
31563	95859150390625	45836578125	0	false	1	true	5	true
31561	129372392578125	737874296875	12	true	0	false	0	false
31560	18136826171875	755909140625	76	true	0	false	10	true
31559	18703673828125	734159296875	1	true	0	false	19	true
31558	2653396484375	3001755078125	65	true	1	true	90	true
31557	26449994140625	2996884765625	68	true	1	true	90	true
31555	21702291015625	74852.25	15	true	0	false	0	false
31551	154545634765625	755432734375	78	true	0	false	3	true
31550	125107998046875	5902867578125	15	true	2	true	47	true
31549	90258671875	5719514453125	65	true	1	true	36	true
31547	105913466796875	752005546875	0	false	0	false	107	true
31544	1265259375	558365546875	2	true	0	false	15	true
31539	2070560791015620	70991078125	0	false	0	false	16	true
31536	16347478515625	4916458984375	14	true	1	true	9	true
31535	148633076171875	4651098046875	0	false	0	false	22	true
31528	21557421875	19550701171875	42	true	1	true	21	true
31527	21929384765625	156600810546875	0	false	0	false	10	true
31525	21254328125	697194140625	14	true	0	false	7	true
31524	5365587890625	38079.75	0	false	0	false	26	true
31523	757653076171875	36320609375	0	false	2	true	3	true
31522	3457460632324210	25307583984375	0	false	0	false	19	true
31521	2322634521484370	2323076953125	0	false	0	false	6	true
31520	100773876953125	2881572021484370	27	true	1	true	0	false
31519	383842578125	402427001953125	23	true	0	false	25	true
31518	703708740234375	3019869921875	6	true	0	false	17	true
31517	716716650390625	30189921875	4	true	0	false	18	true
31515	1.48245e+16	3992763671875	6	true	1	true	15	true
31514	49707255859375	675995078125	87	true	1	true	26	true
31512	15340505859375	332451953125	23	true	0	false	0	false
31511	134390986328125	423292919921875	53	true	1	true	3	true
31508	10160181640625	25045693359375	67	true	0	false	131	true
31507	11378458984375	1.32643e+16	0	false	0	false	12	true
31504	93460361328125	1430723828125	0	false	1	true	29	true
31503	9883783203125	124494794921875	1	true	0	false	9	true
31502	12120794921875	9557609375	32	true	1	true	63	true
31501	11997375	97004990234375	31	true	1	true	60	true
31499	8411837768554680	467607734375	0	false	0	false	27	true
31498	2922694091796870	1646654052734370	16	true	0	false	0	false
31494	1524933984375	657302880859375	27	true	0	false	0	false
31491	9659267578125	6182849609375	40	true	1	true	15	true
31487	17430689453125	723549658203125	25	true	0	false	0	false
31486	507166650390625	104087705078125	6	true	0	false	0	false
31485	3488754638671870	835748828125	0	false	0	false	38	true
31483	17344294921875	538978271484375	13	true	0	false	3	true
31481	119366220703125	17154515625	24	true	0	false	4	true
31479	1046383056640620	659502734375	0	false	0	false	11	true
31477	102710849609375	29513150390625	0	false	0	false	15	true
31475	1647142333984370	550763427734375	0	false	0	false	10	true
31474	108152373046875	25324966796875	24	true	5	true	3	true
31470	147257392578125	17145728515625	0	false	0	false	7	true
31469	184699609375	16411224609375	4	true	0	false	26	true
31465	12053666015625	2073159375	5	true	0	false	36	true
31461	108015078125	554581201171875	10	true	0	false	9	true
31459	4038966552734370	31382751953125	1	true	0	false	23	true
31454	130209365234375	630651328125	134	true	1	true	96	true
31453	1440955078125	6308844140625	0	false	0	false	17	true
31440	16924400390625	99825927734375	63	true	0	false	3	true
31439	20129125	1283412890625	22	true	0	false	0	false
31429	155550458984375	19644166015625	0	false	0	false	30	true
31428	14500427734375	3659267578125	30	true	0	false	21	true
31427	13038681640625	3421541015625	14	true	1	true	2	true
31423	13495939453125	7839596875	70	true	0	false	2	true
31420	2949449609375	377509296875	87	true	2	true	114	true
31419	29432115234375	3765656640625	80	true	2	true	103	true
31410	2931973828125	3784749609375	85	true	10	true	122	true
31407	26361923828125	301004453125	64	true	1	true	85	true
31406	3290074609375	652358046875	29	true	0	false	79	true
31405	35011265625	6167085546875	0	false	0	false	1	true
31400	19357986328125	3336326171875	15	true	0	false	35	true
31399	1917899609375	3300643359375	26	true	0	false	6	true
31395	23667748046875	3522686328125	0	false	0	false	17	true
31393	177868671875	4631687890625	2	true	0	false	32	true
31391	321263828125	3707868359375	1	true	5	true	14	true
31390	24391669921875	5509325390625	5	true	0	false	7	true
31389	23707177734375	5667228125	0	false	0	false	54	true
31388	178178828125	2758831640625	28	true	0	false	3	true
31387	17838279296875	27761990234375	28	true	0	false	3	true
31386	25598416015625	5986149609375	5	true	0	false	91	true
31385	2109033984375	581989140625	11	true	0	false	19	true
31383	3538335546875	3975583203125	0	false	0	false	12	true
31378	20956412109375	5289278515625	143	true	0	false	136	true
31377	2230026953125	524752890625	97	true	0	false	82	true
31373	20606232421875	6140045703125	33	true	1	true	3	true
31371	3030165234375	43711109375	5	true	0	false	0	false
31365	20807958984375	236294375	1	true	1	true	73	true
31364	4362743359375	3839990625	36	true	0	false	15	true
31363	409206875	380234921875	11	true	0	false	0	false
31351	292876640625	5691062109375	44	true	2	true	44	true
31348	1.4557e+16	1.20031e+16	71	true	3	true	61	true
31346	40950609375	68714875	30	true	0	false	58	true
31345	4112946875	68687765625	54	true	0	false	66	true
31343	4133958203125	687122578125	25	true	0	false	26	true
31341	41262453125	684563125	16	true	0	false	27	true
31340	3265428125	24121455078125	42	true	2	true	82	true
31339	3266822265625	24028509765625	41	true	2	true	76	true
31336	29933041015625	343086484375	16	true	1	true	88	true
31335	3149228515625	3108250390625	0	false	9	true	0	false
31333	3538642578125	32049779296875	18	true	0	false	0	false
31326	4332157421875	4543081640625	18	true	0	false	61	true
31325	42150	476185703125	55	true	0	false	6	true
31324	3819755859375	5266420703125	104	true	0	false	39	true
31323	380776796875	505443984375	2	true	0	false	17	true
31320	402954765625	2916134375	19	true	12	true	37	true
31319	403986015625	288584375	8	true	28	true	19	true
31317	49352609375	41465484375	42	true	0	false	0	false
31313	402910625	297025859375	17	true	0	false	63	true
31311	4095683984375	29264537109375	22	true	0	false	74	true
31308	32020568359375	1765095703125	0	false	0	false	24	true
31307	2572625390625	21305314453125	11	true	0	false	28	true
31302	32273033203125	271999853515625	26	true	0	false	1	true
31301	27967548828125	478080517578125	31	true	0	false	0	false
31299	26648310546875	1.37539e+16	35	true	0	false	3	true
31297	31298697265625	77266953125	15	true	0	false	0	false
31294	428888828125	2344179931640620	43	true	0	false	2	true
31293	4398701171875	2084864013671870	0	false	0	false	15	true
31292	4743640625	129995185546875	17	true	0	false	0	false
31291	3625736328125	12568396484375	0	false	0	false	28	true
31290	4389814453125	898344921875	128	true	0	false	13	true
31283	1961675390625	13938154296875	42	true	1	true	3	true
31282	46368890625	769029609375	109	true	0	false	4	true
31281	486769453125	7655484375	12	true	0	false	0	false
