# Supplementary material for: A Novel Liquid Biopsy Method Based on Specific Combinations of Vesicular Markers Allows Us to Discriminate Prostate Cancer from Hyperplasia
Source: Cells. 2024 Jul 31;13(15):1286. doi: 10.3390/cells13151286 (PMC11311686; doi:10.3390/cells13151286)
Supplement: Supplementary file 1 [file cells-13-01286-s001.zip › Dataset S1-Raw data CODI BiliGeCT Prostata/Raw data CODI BiliGeCT Prostata/140223_ErbB3_ALK_PR20-20-1__counting_scatter.xlsx]

## Sheet: 140223_ErbB3_ALK_PR20-20-1__cou
counting parameters
radius (nm)	300
bin width (nm)	20
locs in bin threshold	1
active channels
channel name	channel reference	min	max
Channel 0	ch0	1	10000000
Channel 1	ch1	1	10000000
Channel 2	ch2	1	10000000
clusters are positive for a channel if their counts fall within min (inclusive) and max (exclusive) for that channel
	population phenotypes	number of clusters
triple positive	Channel 0, Channel 1, Channel 2	109
double positive	Channel 0, Channel 1	54
double positive	Channel 0, Channel 2	72
double positive	Channel 1, Channel 2	20
single positive	Channel 0	28
single positive	Channel 1	30
single positive	Channel 2	46
	total positive clusters	359
15 clusters were negative for every channel
all positive clusters are listed here
columns show counts and positivity for channels with thresholds switched on
to see the full data including negative clusters please export a csv from the counting histogram rather than the counting scatter plot
cluster id	centroid x (nm)	centroid y (nm)	count for Channel 0	positive for Channel 0	count for Channel 1	positive for Channel 1	count for Channel 2	positive for Channel 2
42407	4940509765625	5607996484375	0	false	0	false	6	true
42406	429658056640625	5515754296875	4	true	1	true	45	true
42404	327619287109375	5625554296875	1	true	11	true	0	false
42402	3699451171875	5752744140625	0	false	0	false	20	true
42401	3412486328125	689828828125	7	true	12	true	6	true
42400	35726181640625	688180390625	7	true	11	true	6	true
42399	2312639892578120	6247584765625	0	false	0	false	8	true
42398	225349853515625	604380546875	2	true	0	false	12	true
42396	35440126953125	6131449609375	3	true	3	true	4	true
42395	21997041015625	5788337109375	1	true	6	true	7	true
42394	2511633544921870	57967328125	4	true	0	false	3	true
42391	368781689453125	674762109375	2	true	0	false	9	true
42389	601668408203125	69471578125	6	true	1	true	2	true
42388	554300927734375	678010625	3	true	14	true	3	true
42384	3829634521484370	66067046875	2	true	0	false	8	true
42383	60313408203125	5321587890625	1	true	1	true	8	true
42382	666835009765625	539773046875	0	false	0	false	15	true
42381	5154005737304680	5759461328125	113	true	0	false	50	true
42376	3428174072265620	640470546875	0	false	0	false	14	true
42374	717848828125	7061359375	6	true	0	false	0	false
42369	108546318359375	5581244140625	8	true	0	false	1	true
42368	106345126953125	5659469921875	5	true	1	true	17	true
42367	503458837890625	4778726171875	94	true	1	true	69	true
42366	54126337890625	4765398828125	15	true	0	false	14	true
42364	733693017578125	688464609375	4	true	0	false	1	true
42363	95786484375	574578046875	1	true	0	false	21	true
42362	9271458984375	5916879296875	1	true	1	true	27	true
42360	96288583984375	55645703125	4	true	2	true	12	true
42359	1243371875	557264296875	4	true	1	true	18	true
42358	12520666015625	5577239453125	3	true	1	true	20	true
42355	929111328125	53891359375	6	true	1	true	0	false
42353	1174709375	5479039453125	2	true	1	true	6	true
42350	585044482421875	4784171484375	6	true	0	false	17	true
42347	127031083984375	57390421875	10	true	0	false	3	true
42346	14410712890625	58135234375	0	false	0	false	12	true
42343	111378095703125	6021447265625	14	true	1	true	29	true
42340	5968744140625	665762109375	4	true	1	true	18	true
42339	108119013671875	62486171875	1	true	0	false	19	true
42338	130133310546875	636428359375	6	true	0	false	18	true
42336	5788046875	636263828125	4	true	0	false	10	true
42335	16712982421875	6360477734375	16	true	1	true	1	true
42334	17439626953125	6446794921875	9	true	0	false	1	true
42332	51387880859375	4636649609375	15	true	0	false	0	false
42326	1905298046875	6373834765625	8	true	0	false	0	false
42324	11252080078125	6476365234375	8	true	0	false	0	false
42323	1807705859375	6683828125	4	true	1	true	5	true
42318	18927439453125	693730078125	6	true	0	false	0	false
42316	1950494140625	7014065625	4	true	2	true	1	true
42314	150128388671875	628619296875	2	true	0	false	12	true
42310	96282783203125	689468125	1	true	0	false	5	true
42308	4726009765625	487870546875	7	true	1	true	9	true
42307	718979296875	4615254296875	0	false	0	false	4	true
42306	68064580078125	4484862890625	0	false	0	false	8	true
42305	15016251953125	5517114453125	0	false	0	false	10	true
42304	1685241796875	5570691015625	3	true	0	false	10	true
42297	9707873046875	731780234375	6	true	0	false	8	true
42296	96628564453125	723621796875	4	true	0	false	6	true
42295	735989794921875	74295859375	0	false	3	true	1	true
42294	91245810546875	740888828125	105	true	1	true	5	true
42290	68696650390625	756768984375	4	true	1	true	1	true
42289	12444087890625	7525465625	0	false	0	false	15	true
42288	134424609375	761797421875	0	false	14	true	7	true
42287	1239328125	78661625	0	false	0	false	25	true
42286	125480537109375	7922471875	0	false	0	false	9	true
42283	1.14238e+16	654001640625	0	false	0	false	1	true
42278	11063869140625	77924203125	14	true	1	true	0	false
42276	153558896484375	743636640625	0	false	0	false	13	true
42275	173846953125	716068359375	2	true	5	true	0	false
42273	104657490234375	508327734375	3	true	14	true	0	false
42272	108578837890625	50903390625	11	true	0	false	0	false
42270	15224955078125	720985625	5	true	0	false	5	true
42262	111681923828125	5062686328125	6	true	1	true	4	true
42258	769277392578125	775078046875	1	true	10	true	0	false
42257	100237060546875	497893828125	11	true	0	false	6	true
42254	753903076171875	4759674609375	9	true	0	false	1	true
42251	24794345703125	74049765625	66	true	1	true	15	true
42250	2468110546875	74070.5	66	true	1	true	17	true
42249	57097080078125	359537265625	13	true	0	false	2	true
42248	510155419921875	35913265625	14	true	0	false	0	false
42246	6072912109375	3642480859375	1	true	0	false	15	true
42245	3042993408203120	3695341796875	4	true	0	false	7	true
42244	2776727783203120	3725062890625	18	true	1	true	1	true
42240	6685984375	6002826953125	1	true	0	false	0	false
42239	1.48687e+16	38530109375	5	true	0	false	6	true
42238	3675739501953120	38643421875	2	true	0	false	10	true
42237	3471353515625	3443087890625	1	true	0	false	17	true
42218	246749453125	74440890625	5	true	2	true	52	true
42215	3183005126953120	735588984375	1	true	0	false	7	true
42214	41734853515625	72254859375	0	false	1	true	0	false
42213	702236865234375	31114142578125	19	true	1	true	28	true
42212	788050634765625	30082119140625	12	true	2	true	7	true
42210	24437076171875	738691171875	11	true	0	false	2	true
42205	86279892578125	364268515625	1	true	0	false	0	false
42204	11858330078125	3540178125	0	false	0	false	15	true
42203	266640546875	727844140625	2	true	0	false	2	true
42202	25850087890625	700283984375	2	true	1	true	11	true
42201	21933138671875	75382203125	0	false	0	false	12	true
42200	22620357421875	760747109375	0	false	1	true	16	true
42198	620889306640625	3371901171875	5	true	0	false	2	true
42191	138597255859375	665736640625	3	true	0	false	21	true
42190	145613232421875	68427	2	true	0	false	0	false
42187	138377421875	3869715234375	27	true	1	true	20	true
42186	1277230859375	37830078125	0	false	2	true	10	true
42183	10173431640625	42717703125	0	false	0	false	1	true
42182	113420615234375	4176427734375	4	true	1	true	3	true
42179	931846484375	27563103515625	4	true	1	true	21	true
42176	160939755859375	374254140625	13	true	0	false	0	false
42175	19151228515625	6123423828125	79	true	1	true	40	true
42174	185311171875	6005158984375	1	true	0	false	10	true
42173	19680478515625	5691595703125	7	true	0	false	0	false
42172	2074352734375	5917305859375	31	true	1	true	1	true
42170	21128115234375	555537109375	1	true	14	true	2	true
42164	12100673828125	2695796484375	7	true	0	false	0	false
42163	875848046875	19125998046875	2	true	1	true	6	true
42162	7636005859375	20646869140625	1	true	0	false	1	true
42156	702019482421875	1826640625	6	true	0	false	0	false
42155	104776083984375	29790873046875	9	true	0	false	2	true
42154	104437705078125	302696171875	9	true	0	false	1	true
42153	50754677734375	16700912109375	2	true	1	true	7	true
42152	638398046875	15101916015625	1	true	0	false	20	true
42150	10902771484375	30612931640625	1	true	0	false	15	true
42145	1.28449e+16	243848828125	1	true	0	false	1	true
42144	3799559631347650	23307130859375	12	true	1	true	1	true
42141	10935587890625	33007859375	40	true	1	true	2	true
42140	119544267578125	32055396484375	0	false	0	false	11	true
42139	87753017578125	22526435546875	0	false	2	true	12	true
42138	703479833984375	25147533203125	2	true	2	true	2	true
42136	1306807861328120	30158083984375	0	false	0	false	2	true
42133	9935900390625	4493098046875	1	true	0	false	12	true
42132	118074287109375	4490591015625	1	true	0	false	11	true
42128	35749453125	24773919921875	4	true	0	false	1	true
42123	14666140625	4533607421875	6	true	0	false	8	true
42122	132066708984375	4645568359375	0	false	0	false	5	true
42121	11227974609375	23898291015625	8	true	0	false	0	false
42120	128053935546875	237417890625	0	false	2	true	12	true
42116	337196142578125	28088154296875	6	true	1	true	0	false
42114	206052294921875	2731398046875	9	true	1	true	6	true
42112	157160302734375	468765234375	10	true	1	true	0	false
42106	1683241796875	4643952734375	7	true	0	false	4	true
42104	111132373046875	2620679296875	2	true	0	false	9	true
42101	170118125	42016234375	0	false	0	false	27	true
42099	24246935546875	488150390625	1	true	0	false	18	true
42098	2335051953125	4898427734375	0	false	14	true	0	false
42097	15246080078125	41236859375	58	true	1	true	3	true
42094	22686556640625	4836462890625	0	false	0	false	14	true
42091	1987291796875	476470625	0	false	0	false	12	true
42090	21156005859375	478596796875	27	true	0	false	118	true
42088	1866505078125	462058984375	3	true	1	true	0	false
42074	16406865234375	768355546875	17	true	1	true	0	false
42071	158457841796875	25099150390625	0	false	11	true	0	false
42070	157856669921875	26139802734375	0	false	0	false	10	true
42067	2053050390625	440819765625	1	true	0	false	0	false
42066	21959302734375	4614494140625	1	true	8	true	5	true
42065	22239671875	423331484375	8	true	5	true	28	true
42062	756783447265625	670671640625	0	false	10	true	0	false
42057	23120216796875	5520305859375	17	true	1	true	33	true
42056	23142330078125	5524627734375	17	true	1	true	31	true
42055	6174175415039060	464570859375	1	true	0	false	32	true
42054	1.41773e+16	475453828125	1	true	10	true	0	false
42053	1.04982e+16	5077441015625	0	false	0	false	3	true
42046	232945546875	55362	19	true	1	true	33	true
42045	233438125	5362144921875	15	true	1	true	35	true
42044	23423892578125	5374166796875	15	true	1	true	35	true
42043	22893947265625	5221016015625	6	true	1	true	7	true
42036	2029436328125	5163854296875	118	true	0	false	142	true
42032	22994619140625	3353888671875	0	false	7	true	0	false
42030	1.21158e+16	4262294140625	0	false	0	false	32	true
42027	3579690673828120	767940625	13	true	0	false	5	true
42026	2979988525390620	786625234375	6	true	1	true	0	false
42024	25832873046875	350794375	0	false	11	true	0	false
42022	525753564453125	792965859375	14	true	1	true	0	false
42021	2559818115234370	15152091796875	34	true	1	true	67	true
42020	54955224609375	162264365234375	60	true	1	true	59	true
42019	3458235107421870	1580304296875	9	true	0	false	69	true
42016	138603134765625	3315358203125	0	false	5	true	0	false
42006	24950794921875	57222	35	true	1	true	4	true
42005	23868279296875	66325890625	0	false	1	true	2	true
42004	23812416015625	6385965234375	5	true	1	true	10	true
42002	1.72634e+16	20672587890625	5	true	1	true	26	true
41999	14024048828125	111617978515625	21	true	1	true	44	true
41998	1402055078125	11319400390625	21	true	1	true	43	true
41996	20791837890625	40728109375	34	true	1	true	14	true
41992	2131585546875	65796671875	4	true	1	true	0	false
41987	138190673828125	103550234375	299	true	3	true	12	true
41983	136855673828125	15835642578125	0	false	14	true	1	true
41982	143489091796875	1540263671875	1	true	4	true	13	true
41981	22254822265625	82248427734375	32	true	0	false	26	true
41980	222239375	82980634765625	38	true	0	false	21	true
41979	107155751953125	682070263671875	68	true	1	true	21	true
41978	110991904296875	660968603515625	7	true	0	false	11	true
41977	22237005859375	80766943359375	42	true	0	false	40	true
41976	222763828125	787121533203125	26	true	0	false	49	true
41973	124409541015625	12720884765625	0	false	0	false	7	true
41972	125068583984375	1386661328125	5	true	1	true	0	false
41971	149628017578125	749759033203125	0	false	0	false	7	true
41970	15516455078125	414919140625	0	false	15	true	5	true
41968	16635373046875	1135798046875	0	false	0	false	3	true
41966	16485228515625	14280982421875	9	true	0	false	0	false
41962	14351251953125	1421368359375	4	true	1	true	17	true
41958	1756220703125	68113125	0	false	0	false	6	true
41952	22149716796875	7746783203125	19	true	0	false	49	true
41951	1856892578125	127042373046875	0	false	0	false	14	true
41950	19057408203125	110613505859375	0	false	17	true	3	true
41949	205515234375	79172197265625	0	false	0	false	12	true
41948	208238671875	8661486328125	0	false	0	false	9	true
41945	19223154296875	8900083984375	0	false	3	true	8	true
41943	24436677734375	37311953125	0	false	8	true	0	false
41942	24680890625	383290234375	0	false	7	true	0	false
41940	1908704296875	144053447265625	1	true	0	false	19	true
41938	8258599609375	769071142578125	0	false	1	true	2	true
41927	2090244921875	140877080078125	7	true	5	true	1	true
41926	211567734375	1402116015625	4	true	5	true	5	true
41923	547727685546875	864694580078125	11	true	1	true	0	false
41922	476942138671875	107650927734375	13	true	1	true	0	false
41920	5777318359375	2066168701171870	1	true	0	false	8	true
41919	47132314453125	396212744140625	0	false	12	true	0	false
41918	449885986328125	461410302734375	10	true	1	true	19	true
41916	19228876953125	158569580078125	0	false	7	true	0	false
41915	25750033203125	1699345703125	6	true	1	true	7	true
41914	2598096875	1561216796875	0	false	12	true	0	false
41913	24062533203125	1730624609375	2	true	0	false	0	false
41908	178006640625	86273564453125	8	true	0	false	0	false
41904	677727099609375	343326318359375	1	true	8	true	0	false
41902	2478772216796870	84893212890625	0	false	0	false	5	true
41901	27229572265625	13001171875	45	true	1	true	47	true
41900	28667560546875	1505239453125	8	true	1	true	0	false
41898	23852169921875	1552841015625	24	true	1	true	11	true
41897	2463118408203120	382557763671875	0	false	21	true	0	false
41896	1.76867e+16	2.02513e+16	0	false	0	false	7	true
41893	20769330078125	1765253515625	1	true	0	false	1	true
41892	21546240234375	18337708984375	0	false	7	true	0	false
41890	1.61497e+16	60595986328125	0	false	0	false	6	true
41888	22385818359375	17419166015625	14	true	1	true	6	true
41887	2621945703125	2946461328125	53	true	0	false	5	true
41886	25287921875	2974855078125	15	true	1	true	0	false
41884	29538.75	133642705078125	0	false	0	false	4	true
41874	21603421875	30681494140625	10	true	1	true	0	false
41872	2561006640625	790594189453125	0	false	8	true	5	true
41868	2109198828125	21202365234375	19	true	1	true	0	false
41866	16676703125	2902069140625	5	true	1	true	0	false
41864	106135654296875	21775671875	0	false	0	false	15	true
41859	253508046875	2097355078125	0	false	16	true	0	false
41858	22027494140625	2227876953125	4	true	1	true	25	true
41856	17709056640625	21406744140625	0	false	8	true	1	true
41853	116352744140625	1.42112e+16	7	true	1	true	42	true
41852	11536681640625	1.33422e+16	8	true	1	true	41	true
41851	31355322265625	673034921875	0	false	0	false	11	true
41850	31906244140625	661499921875	0	false	5	true	0	false
41847	26760623046875	387937109375	4	true	1	true	0	false
41846	26279609375	3745794921875	8	true	1	true	1	true
41842	31451787109375	700169921875	0	false	8	true	3	true
41840	281554296875	86678857421875	0	false	0	false	14	true
41839	3561778125	722605703125	15	true	1	true	0	false
41838	332979453125	717798515625	2	true	0	false	1	true
41836	118749501953125	1935937109375	0	false	0	false	11	true
41833	161995439453125	51950578125	9	true	0	false	1	true
41829	14911	2297815185546870	0	false	13	true	1	true
41828	139893203125	3413971435546870	0	false	5	true	0	false
41826	13374916015625	7544066772460930	0	false	13	true	0	false
41815	2863056640625	4878596875	2	true	9	true	1	true
41814	27894890625	4966108984375	10	true	0	false	0	false
41813	3502325390625	4984737890625	5	true	0	false	0	false
41812	31720591796875	4839874609375	0	false	2	true	5	true
41811	2438879296875	4462562109375	382	true	1	true	65	true
41798	18705484375	2529660546875	0	false	0	false	1	true
41791	2764276953125	143792724609375	38	true	1	true	3	true
41790	2752641015625	1.43224e+16	37	true	1	true	1	true
41789	31204869140625	1915012451171870	21	true	1	true	0	false
41788	3110819140625	1.00123e+16	0	false	0	false	30	true
41786	27496595703125	3044270263671870	8	true	1	true	0	false
41784	31325705078125	3342595458984370	13	true	1	true	0	false
41782	29774716796875	146208154296875	32	true	1	true	0	false
41778	3368135546875	485345849609375	8	true	1	true	0	false
41769	406979296875	12992466796875	0	false	7	true	0	false
41768	35748109375	16573177734375	1	true	15	true	2	true
41766	26247806640625	788475390625	137	true	1	true	0	false
41765	404074765625	6341648828125	79	true	17	true	130	true
41764	4033421484375	6355156640625	81	true	13	true	122	true
41763	4370827734375	508376015625	62	true	1	true	0	false
41762	4370927734375	508850703125	59	true	1	true	0	false
41758	4037701953125	636526015625	64	true	6	true	105	true
41756	29914375	631876484375	12	true	1	true	2	true
41755	436408515625	5080749609375	60	true	1	true	0	false
41753	3070351171875	7840915625	12	true	1	true	0	false
41752	28833451171875	79372765625	0	false	10	true	0	false
41748	28836056640625	759634609375	0	false	19	true	0	false
41745	34476796875	3865497265625	1	true	8	true	0	false
41744	3706087109375	3778855859375	19	true	1	true	1	true
41742	4035957421875	637768515625	30	true	0	false	38	true
41741	4511235546875	4519565625	4	true	0	false	0	false
41740	4458984375	445872109375	25	true	1	true	1	true
41738	458052265625	4574071484375	1	true	5	true	5	true
41736	458318515625	473167578125	12	true	7	true	2	true
41734	3728151953125	346924375	5	true	2	true	3	true
41733	30736025390625	415616953125	0	false	12	true	2	true
41732	32318029296875	4342484765625	2	true	1	true	21	true
41729	362938671875	655723671875	0	false	18	true	0	false
41728	3783162890625	65604359375	4	true	0	false	11	true
41726	43698953125	5098123046875	57	true	1	true	0	false
41723	3816269921875	5369199609375	13	true	1	true	1	true
41722	4009403125	543398203125	41	true	1	true	6	true
41721	4056392578125	655353671875	91	true	1	true	4	true
41718	3895601953125	6497760546875	5	true	1	true	9	true
41714	410213359375	6238564453125	101	true	1	true	27	true
41712	451704609375	5375190625	10	true	0	false	0	false
41710	449072734375	608685078125	18	true	1	true	1	true
41706	4456892578125	577267421875	16	true	1	true	0	false
41701	476310390625	6083278125	2	true	0	false	13	true
41694	4475538671875	63494671875	5	true	7	true	0	false
41693	4100674609375	707230625	1	true	8	true	0	false
41689	27614033203125	21684515625	10	true	1	true	34	true
41688	27438998046875	2163538671875	14	true	1	true	33	true
41680	3805446484375	1886603125	0	false	0	false	7	true
41677	4117527734375	3919233984375	21	true	1	true	2	true
41676	405660546875	404746171875	3	true	1	true	18	true
41674	409713515625	3754501171875	0	false	0	false	4	true
41671	32587376953125	5469194921875	160	true	6	true	122	true
41670	32125083984375	557587265625	5	true	0	false	30	true
41668	4499648046875	412168671875	0	false	7	true	0	false
41666	353711015625	21210736328125	9	true	0	false	0	false
41664	3594101171875	5836637890625	1	true	0	false	10	true
41662	29394298828125	5398895703125	0	false	13	true	0	false
41660	30430099609375	5219409765625	1	true	0	false	18	true
41656	20632462890625	3073364013671870	11	true	1	true	0	false
41650	3621655078125	7628321875	0	false	7	true	0	false
41648	324475703125	36024046875	1	true	25	true	0	false
41638	3489303125	10743890625	8	true	0	false	0	false
41633	3292279296875	28927474609375	0	false	8	true	1	true
41629	46923078125	349829140625	12	true	1	true	6	true
41628	469357109375	3508901953125	14	true	1	true	6	true
41627	4792372265625	23115580078125	0	false	14	true	3	true
41626	467734140625	204016328125	0	false	10	true	0	false
41624	4520148046875	3735371484375	8	true	1	true	2	true
41623	4415320703125	2193255859375	109	true	1	true	10	true
41620	4825249609375	3640750390625	13	true	1	true	0	false
41618	4736221875	3329556640625	6	true	0	false	0	false
41616	4873656640625	2923956640625	2	true	21	true	0	false
41614	401249453125	22573009765625	0	false	6	true	0	false
41609	4360006640625	287319765625	0	false	0	false	1	true
41608	3918748828125	277453984375	6	true	0	false	0	false
41605	4971983984375	17679048828125	15	true	4	true	0	false
41604	4801948828125	15277302734375	4	true	0	false	0	false
41591	488860859375	744648984375	30	true	1	true	1	true
41590	489627265625	712273046875	22	true	1	true	0	false
41587	47772484375	671216484375	0	false	7	true	0	false
41583	4338528125	789636484375	24	true	6	true	0	false
41582	4074436328125	789157890625	35	true	1	true	0	false
41579	491749296875	5872302734375	28	true	1	true	9	true
41578	4929349609375	5908697265625	26	true	2	true	11	true
41577	49422078125	6916125	16	true	1	true	0	false
41576	4831843359375	734570068359375	18	true	1	true	0	false
41575	4310636328125	3000358154296870	0	false	51	true	0	false
41574	4406463671875	423260107421875	9	true	1	true	0	false
41572	42201015625	685292138671875	5	true	1	true	0	false
41571	4908130859375	89814453125	16	true	1	true	7	true
41570	4943484375	11602162109375	0	false	28	true	0	false
41568	4573065234375	452705078125	24	true	1	true	0	false
41564	4055559765625	54327763671875	29	true	0	false	2	true
41562	45872640625	8943115234375	16	true	1	true	0	false
