# Supplementary material for: A Novel Liquid Biopsy Method Based on Specific Combinations of Vesicular Markers Allows Us to Discriminate Prostate Cancer from Hyperplasia
Source: Cells. 2024 Jul 31;13(15):1286. doi: 10.3390/cells13151286 (PMC11311686; doi:10.3390/cells13151286)
Supplement: Supplementary file 1 [file cells-13-01286-s001.zip › Dataset S1-Raw data CODI BiliGeCT Prostata/Raw data CODI BiliGeCT Prostata/140223_ErbB3_ALK_PR20-20-2__counting_scatter.xlsx]

## Sheet: 140223_ErbB3_ALK_PR20-20-2__cou
counting parameters
radius (nm)	300
bin width (nm)	20
locs in bin threshold	1
active channels
channel name	channel reference	min	max
Channel 0	ch0	1	10000000
Channel 1	ch1	1	10000000
Channel 2	ch2	1	10000000
clusters are positive for a channel if their counts fall within min (inclusive) and max (exclusive) for that channel
	population phenotypes	number of clusters
triple positive	Channel 0, Channel 1, Channel 2	147
double positive	Channel 0, Channel 1	53
double positive	Channel 0, Channel 2	91
double positive	Channel 1, Channel 2	39
single positive	Channel 0	41
single positive	Channel 1	33
single positive	Channel 2	75
	total positive clusters	479
21 clusters were negative for every channel
all positive clusters are listed here
columns show counts and positivity for channels with thresholds switched on
to see the full data including negative clusters please export a csv from the counting histogram rather than the counting scatter plot
cluster id	centroid x (nm)	centroid y (nm)	count for Channel 0	positive for Channel 0	count for Channel 1	positive for Channel 1	count for Channel 2	positive for Channel 2
45177	217470166015625	310701796875	0	false	0	false	18	true
45176	4.93645e+16	32370962890625	0	false	4	true	3	true
45174	2394981201171870	3254458984375	16	true	0	false	0	false
45173	48240107421875	3891848046875	0	false	0	false	3	true
45172	4058894775390620	3811558984375	6	true	0	false	2	true
45170	2720174072265620	382720546875	0	false	0	false	13	true
45169	1.97336e+16	3641165234375	1	true	0	false	2	true
45165	5690318359375	414584921875	14	true	1	true	11	true
45160	69160234375	4056984765625	0	false	0	false	6	true
45159	85081494140625	382767890625	34	true	4	true	35	true
45158	5634736938476560	3765413671875	1	true	25	true	0	false
45152	2312953857421870	3933358984375	3	true	3	true	6	true
45150	8598958984375	4067873046875	0	false	0	false	21	true
45149	9486.5	3521212890625	9	true	0	false	4	true
45148	8820173828125	36652203125	1	true	9	true	1	true
45147	80042080078125	3542187890625	1	true	0	false	28	true
45146	778589306640625	34364953125	0	false	0	false	9	true
45142	55578623046875	3667644921875	7	true	1	true	21	true
45141	3562670166015620	343348203125	0	false	1	true	28	true
45140	3679083251953120	33837	0	false	6	true	0	false
45137	463012353515625	3272916015625	1	true	0	false	11	true
45135	14141580078125	4045798046875	0	false	1	true	0	false
45134	12895052734375	40659.25	0	false	0	false	30	true
45132	14540771484375	408658984375	1	true	0	false	8	true
45130	104598642578125	4040440234375	0	false	0	false	4	true
45123	12658107421875	433764140625	0	false	0	false	10	true
45122	111108369140625	424889296875	8	true	0	false	0	false
45121	105107158203125	441797890625	0	false	2	true	1	true
45116	653275537109375	3295487109375	0	false	1	true	6	true
45115	1988977734375	4484990234375	1	true	23	true	0	false
45114	2038685546875	4389765234375	1	true	9	true	0	false
45113	22646302734375	4244250390625	0	false	1	true	36	true
45112	22709708984375	423041953125	0	false	1	true	34	true
45110	1859884765625	438389453125	1	true	1	true	13	true
45107	15080654296875	4386923046875	8	true	1	true	11	true
45106	15160384765625	4480018359375	4	true	0	false	1	true
45105	171170625	49154375	4	true	1	true	3	true
45104	18460181640625	48290875	0	false	0	false	18	true
45103	20030818359375	4741548828125	0	false	0	false	6	true
45094	18144130859375	4623427734375	6	true	1	true	0	false
45090	2340374609375	452658125	2	true	12	true	1	true
45089	3856428466796870	58579640625	113	true	6	true	93	true
45088	3659697509765620	5844162109375	71	true	6	true	96	true
45087	17142001953125	4120956640625	1	true	14	true	17	true
45086	179280625	4165710546875	0	false	0	false	9	true
45085	2570479296875	4554607421875	0	false	0	false	2	true
45083	3637990478515620	5825524609375	22	true	0	false	46	true
45081	135270966796875	3730371484375	0	false	0	false	27	true
45080	114875068359375	367368984375	0	false	0	false	4	true
45078	14389630859375	3768949609375	8	true	0	false	1	true
45077	163037548828125	522051015625	13	true	1	true	44	true
45076	162811181640625	5208104296875	11	true	1	true	44	true
45075	136848740234375	5419965625	18	true	0	false	1	true
45074	13390669921875	538175546875	2	true	0	false	13	true
45073	7765111328125	4593935546875	0	false	0	false	12	true
45072	8502892578125	454812734375	0	false	1	true	10	true
45070	19862205078125	3986604296875	9	true	0	false	0	false
45065	1691094140625	3868625390625	1	true	0	false	26	true
45064	18128529296875	3867727734375	0	false	2	true	3	true
45063	86184765625	6388292578125	0	false	1	true	57	true
45062	988890625	64254015625	0	false	3	true	1	true
45057	7077392578125	6386371875	3	true	0	false	7	true
45056	75884287109375	6356310546875	0	false	0	false	7	true
45055	616742138671875	4911284765625	1	true	0	false	6	true
45054	568238037109375	4977257421875	0	false	8	true	1	true
45052	282120625	444148359375	0	false	23	true	0	false
45050	73872080078125	4902065625	0	false	10	true	0	false
45047	5698169921875	600441328125	6	true	1	true	21	true
45046	551775732421875	5950840625	0	false	0	false	9	true
45044	62164521484375	643134140625	1	true	7	true	6	true
45042	7989275390625	6207028515625	14	true	1	true	5	true
45041	84088154296875	4893916015625	20	true	1	true	30	true
45040	83480712890625	4913296875	20	true	1	true	27	true
45039	11765390625	610242890625	1	true	0	false	3	true
45038	1014905078125	623103125	0	false	0	false	12	true
45036	14568478515625	52913625	2	true	0	false	5	true
45034	62153955078125	6211698828125	1	true	0	false	9	true
45032	109404716796875	6319837890625	0	false	13	true	8	true
45027	117121796875	32229755859375	4	true	0	false	10	true
45026	119918681640625	33751296875	0	false	0	false	7	true
45019	53526064453125	4770836328125	4	true	1	true	1	true
45015	337201318359375	5434055859375	2	true	0	false	3	true
45014	493386376953125	5265208984375	0	false	0	false	11	true
45013	666149609375	4737968359375	3	true	1	true	16	true
45012	648876953125	4681729296875	2	true	8	true	4	true
45007	751655859375	5127139453125	0	false	2	true	6	true
45006	67173154296875	519862265625	0	false	6	true	0	false
45002	435233447265625	6051608984375	0	false	0	false	11	true
44999	62683779296875	561445625	1	true	0	false	72	true
44998	50756826171875	5595740625	9	true	1	true	1	true
44994	63336689453125	4504687109375	1	true	0	false	17	true
44993	11434412109375	574508671875	0	false	8	true	13	true
44992	114225966796875	57206546875	0	false	9	true	14	true
44988	955501953125	4914865625	0	false	0	false	25	true
44985	90477177734375	58702953125	18	true	1	true	6	true
44977	26869921875	5169487109375	25	true	1	true	8	true
44976	2661660400390620	51795265625	26	true	1	true	9	true
44975	13813392578125	5712787890625	87	true	1	true	135	true
44974	14161982421875	57306875	22	true	0	false	17	true
44973	3403981689453120	51173.5	0	false	9	true	1	true
44972	3350245849609370	5038481640625	0	false	0	false	8	true
44967	13527123046875	579051640625	7	true	0	false	29	true
44966	13328498046875	581261640625	10	true	1	true	49	true
44965	23919724609375	4770614453125	1	true	0	false	10	true
44964	2413538671875	48383203125	9	true	1	true	0	false
44961	3513369873046870	6521518359375	8	true	0	false	6	true
44960	3525110107421870	6670071875	6	true	0	false	1	true
44959	2507477783203120	4893665234375	0	false	0	false	11	true
44956	33239697265625	6324734765625	6	true	1	true	2	true
44953	2427465234375	5051112890625	25	true	1	true	18	true
44952	2299476953125	51310921875	0	false	5	true	1	true
44950	7795113525390620	632507265625	8	true	0	false	20	true
44948	25279462890625	49198203125	18	true	1	true	1	true
44947	26893986328125	5435683203125	48	true	2	true	12	true
44946	26304087890625	5253787109375	0	false	5	true	10	true
44941	152828955078125	5573453125	0	false	0	false	9	true
44940	1709170703125	5575655078125	14	true	1	true	8	true
44930	297829609375	5129698828125	14	true	1	true	15	true
44928	15512583984375	57050265625	11	true	0	false	0	false
44926	3073467578125	534232578125	12	true	4	true	45	true
44923	83453310546875	651344140625	68	true	1	true	7	true
44922	79968447265625	6449583984375	7	true	0	false	3	true
44916	2264854248046870	6013756640625	13	true	0	false	4	true
44910	26634310546875	4323875390625	8	true	1	true	11	true
44909	19852396484375	51342046875	2	true	1	true	21	true
44908	196628046875	505267578125	0	false	0	false	10	true
44907	154702236328125	67041265625	65	true	1	true	79	true
44906	15416029296875	67120359375	68	true	1	true	76	true
44904	155141376953125	66913703125	58	true	1	true	75	true
44903	2064406640625	749435703125	16	true	1	true	25	true
44902	2071023046875	74939796875	15	true	1	true	25	true
44899	6209986328125	157087861328125	156	true	1	true	117	true
44898	61350791015625	155971748046875	163	true	1	true	127	true
44896	1142180078125	680087890625	2	true	0	false	5	true
44894	140704970703125	34266453125	0	false	6	true	9	true
44893	154078603515625	6689878125	76	true	1	true	74	true
44891	20253498046875	675183984375	54	true	7	true	3	true
44890	20107888671875	674453671875	63	true	8	true	3	true
44889	20992572265625	7343209375	0	false	3	true	1	true
44886	197181328125	72760765625	4	true	0	false	0	false
44884	20180220703125	6722321875	36	true	7	true	3	true
44882	152139736328125	669662578125	65	true	1	true	46	true
44880	98103671875	5335382421875	0	false	0	false	2	true
44879	17570697265625	739642265625	2	true	0	false	13	true
44878	16571822265625	726429765625	0	false	0	false	6	true
44876	20272138671875	563666328125	10	true	0	false	1	true
44874	154827880859375	6501651953125	28	true	1	true	0	false
44872	1721191796875	6496733984375	2	true	0	false	4	true
44870	15811078125	744066171875	3	true	0	false	4	true
44869	20458755859375	69706703125	12	true	0	false	1	true
44865	16530001953125	6288663671875	2	true	0	false	7	true
44864	147159443359375	6155814453125	0	false	0	false	3	true
44862	18806244140625	671610390625	12	true	3	true	3	true
44859	17311607421875	67342046875	26	true	1	true	35	true
44855	129738740234375	466329140625	1	true	0	false	0	false
44850	18197205078125	6205656640625	8	true	0	false	0	false
44849	13973982421875	724982109375	2	true	0	false	2	true
44847	96246748046875	753016640625	0	false	4	true	4	true
44846	85101845703125	74833203125	7	true	2	true	2	true
44844	84784921875	760933515625	0	false	5	true	0	false
44842	1068434375	5241170703125	1	true	3	true	4	true
44841	694289892578125	773889765625	8	true	1	true	1	true
44840	722962548828125	759458125	2	true	0	false	12	true
44836	590094921875	765234375	0	false	1	true	11	true
44835	425583544921875	692036953125	10	true	0	false	1	true
44834	44233388671875	701538828125	12	true	0	false	3	true
44833	193061875	763246015625	1	true	4	true	2	true
44831	531575927734375	74288953125	1	true	1	true	7	true
44828	6147201171875	15435130859375	126	true	1	true	81	true
44826	43284853515625	727748203125	1	true	0	false	9	true
44825	3057759765625	47927765625	27	true	1	true	9	true
44824	305479609375	4759058984375	16	true	0	false	0	false
44822	2967637890625	4837206640625	7	true	0	false	1	true
44821	5035533203125	774953046875	0	false	0	false	7	true
44816	13370431640625	657382421875	7	true	1	true	6	true
44815	677595654296875	719520234375	12	true	1	true	0	false
44814	6125111328125	719575859375	0	false	17	true	0	false
44809	72444794921875	253084609375	0	false	5	true	4	true
44808	695796826171875	25854787109375	0	false	0	false	14	true
44807	105082607421875	244863046875	12	true	1	true	23	true
44806	627606787109375	23186376953125	0	false	12	true	0	false
44802	5446498046875	2641266796875	5	true	0	false	35	true
44801	5937298828125	2474646875	0	false	0	false	11	true
44800	521537841796875	24957390625	5	true	1	true	10	true
44796	11068720703125	26026279296875	0	false	0	false	11	true
44794	332807373046875	704067421875	2	true	7	true	0	false
44791	77273916015625	680612265625	0	false	0	false	1	true
44790	54338642578125	679308359375	0	false	0	false	9	true
44789	12103263671875	1861837109375	0	false	3	true	2	true
44788	11412306640625	17600267578125	7	true	0	false	0	false
44785	296333056640625	77582703125	12	true	1	true	6	true
44784	3556077880859370	789633671875	1	true	0	false	42	true
44782	2565333984375	75667390625	0	false	4	true	0	false
44780	108754833984375	782136484375	0	false	0	false	12	true
44779	6917290649414060	25440744140625	6	true	0	false	7	true
44778	633348388671875	26003001953125	29	true	1	true	11	true
44776	2000589111328120	2517061328125	0	false	3	true	10	true
44774	110350546875	744089296875	1	true	0	false	11	true
44773	620397412109375	17408642578125	2	true	0	false	14	true
44772	732062451171875	18007306640625	0	false	0	false	11	true
44771	43398388671875	15331525390625	0	false	0	false	19	true
44770	469559033203125	147802119140625	0	false	0	false	15	true
44768	779490283203125	172470703125	12	true	0	false	0	false
44766	32713779296875	21078728515625	0	false	7	true	0	false
44765	341382275390625	148172529296875	6	true	1	true	5	true
44764	339344482421875	159127001953125	18	true	1	true	13	true
44754	164402978515625	2340474609375	2	true	0	false	13	true
44753	5996668701171870	17069173828125	11	true	1	true	1	true
44752	89921923828125	16447140625	0	false	0	false	13	true
44750	30366083984375	260818515625	0	false	0	false	4	true
44748	134694013671875	24542287109375	0	false	0	false	2	true
44746	7373828125	179464765625	8	true	0	false	1	true
44744	11008369140625	21203931640625	0	false	0	false	4	true
44740	3201669677734370	2935242578125	0	false	2	true	17	true
44738	5354435546875	2892754296875	1	true	9	true	3	true
44736	6745443359375	2903958984375	8	true	0	false	4	true
44734	732369140625	15323732421875	21	true	1	true	3	true
44731	115267509765625	151332822265625	5	true	1	true	9	true
44730	120972958984375	1588602734375	7	true	0	false	16	true
44728	1094809765625	147091298828125	21	true	0	false	3	true
44720	1565351953125	25056916015625	0	false	0	false	11	true
44715	20423931640625	337106953125	5	true	0	false	12	true
44714	19599357421875	3453941796875	0	false	0	false	24	true
44713	23081546875	726719609375	4	true	1	true	6	true
44712	24948658203125	709665234375	0	false	8	true	1	true
44709	17360740234375	3430227734375	3	true	18	true	6	true
44708	1671534375	358103125	5	true	0	false	10	true
44706	16736453125	371800078125	0	false	5	true	4	true
44704	22594890625	337771640625	1	true	1	true	10	true
44699	7276766967773430	5331205859375	5	true	0	false	5	true
44698	6886322021484370	5554870703125	0	false	0	false	10	true
44693	157320517578125	2768211328125	0	false	10	true	0	false
44692	154255361328125	2873787890625	7	true	0	false	1	true
44688	22428353515625	39968296875	0	false	1	true	16	true
44687	23283923828125	65935234375	54	true	1	true	55	true
44686	23444439453125	659347890625	52	true	1	true	56	true
44679	24458533203125	676554921875	12	true	0	false	0	false
44678	2514158984375	681721796875	4	true	1	true	7	true
44674	22101505859375	6481228125	19	true	0	false	0	false
44667	2714374609375	635902421875	10	true	15	true	35	true
44666	2727662890625	6351580078125	10	true	14	true	48	true
44665	272502734375	762775078125	60	true	1	true	11	true
44664	26154654296875	759116171875	1	true	0	false	12	true
44663	22841443359375	77414109375	85	true	1	true	16	true
44660	2634152734375	6421228515625	6	true	1	true	0	false
44658	2737092578125	6202679296875	2	true	26	true	13	true
44655	28976943359375	622996328125	4	true	0	false	11	true
44652	2538065625	6394594921875	1	true	7	true	2	true
44651	27962900390625	3626429296875	15	true	0	false	0	false
44650	2875734765625	367202578125	0	false	8	true	0	false
44649	2900369921875	5993912890625	0	false	0	false	7	true
44646	28676107421875	3504170703125	5	true	0	false	0	false
44643	26656833984375	3853772265625	21	true	0	false	0	false
44642	26155970703125	3809671875	16	true	0	false	3	true
44635	2419917578125	3836344921875	9	true	8	true	0	false
44634	24108986328125	3817451953125	6	true	7	true	0	false
44631	14244.25	791864453125	14	true	0	false	0	false
44630	14935958984375	7768553125	1	true	0	false	11	true
44622	18881564453125	3054102734375	17	true	6	true	0	false
44621	23265056640625	547305390625	0	false	0	false	1	true
44619	810018408203125	79422328125	14	true	1	true	0	false
44618	10095162109375	791330234375	6	true	1	true	27	true
44610	27696828125	792553984375	2	true	1	true	0	false
44606	83070986328125	3010903515625	0	false	0	false	6	true
44605	2096201171875	2211810546875	6	true	1	true	0	false
44604	18582201171875	22159126953125	0	false	0	false	13	true
44603	16981587890625	23690255859375	0	false	0	false	11	true
44602	17826974609375	24313169921875	4	true	1	true	14	true
44598	2855431640625	330793046875	4	true	10	true	0	false
44590	153066064453125	1888860546875	0	false	0	false	10	true
44587	350992578125	32012634765625	52	true	5	true	86	true
44586	3513923046875	3196465625	47	true	3	true	98	true
44583	3510184375	318908046875	51	true	13	true	111	true
44581	3507722265625	31710443359375	36	true	9	true	100	true
44580	3512225390625	31785435546875	39	true	11	true	109	true
44578	350879140625	32132353515625	57	true	4	true	63	true
44576	663526513671875	975576953125	0	false	0	false	6	true
44575	102864833984375	121690107421875	0	false	0	false	10	true
44574	108461162109375	11115349609375	0	false	0	false	7	true
44570	5669990234375	76520908203125	1	true	0	false	12	true
44569	1208794140625	8557052734375	2	true	0	false	84	true
44568	119111240234375	781891357421875	5	true	0	false	6	true
44565	299079609375	4051505078125	0	false	0	false	14	true
44563	1278065625	115421220703125	2	true	1	true	11	true
44562	13267080078125	111822734375	0	false	6	true	0	false
44560	3523632421875	31637259765625	25	true	0	false	88	true
44559	13328484375	103837900390625	119	true	1	true	35	true
44550	136176826171875	610782568359375	0	false	0	false	10	true
44547	158052412109375	782962158203125	78	true	0	false	2	true
44546	157371044921875	76999150390625	84	true	0	false	2	true
44545	3491967578125	323476796875	25	true	1	true	29	true
44544	3498051171875	32251203125	40	true	5	true	47	true
44542	15606130859375	759251708984375	43	true	0	false	2	true
44541	3493178515625	320057890625	44	true	13	true	77	true
44540	3487844140625	319648515625	46	true	12	true	65	true
44536	163205712890625	99624716796875	1	true	0	false	8	true
44534	91038681640625	93921533203125	9	true	0	false	0	false
44532	17492.25	646405029296875	7	true	0	false	0	false
44527	1.37845e+16	605927880859375	1	true	0	false	10	true
44526	1.81437e+16	723956982421875	0	false	0	false	5	true
44525	1368003173828120	93439072265625	71	true	0	false	4	true
44521	5957654296875	2769140625	1	true	0	false	13	true
44520	61350322265625	53844638671875	0	false	0	false	12	true
44513	336218046875	3510660546875	0	false	1	true	9	true
44508	4226830078125	30813138671875	8	true	1	true	0	false
44507	2340416796875	18779171875	0	false	12	true	0	false
44506	225799609375	186852265625	5	true	1	true	53	true
44505	27549328125	25706173828125	27	true	4	true	72	true
44504	27337037109375	25548087890625	38	true	12	true	102	true
44503	24694724609375	175074140625	0	false	62	true	2	true
44502	2639269921875	163521181640625	1	true	13	true	0	false
44501	26303544921875	20516427734375	0	false	4	true	5	true
44500	26536125	2136398046875	6	true	1	true	1	true
44498	2771576171875	21299359375	3	true	0	false	53	true
44492	28356935546875	253266640625	8	true	0	false	2	true
44491	275187578125	2708413671875	1	true	11	true	0	false
44490	26903283203125	2755955078125	10	true	0	false	0	false
44486	23496798828125	22037330078125	3	true	0	false	12	true
44484	2339628515625	1498591015625	1	true	8	true	3	true
44479	253753515625	27837869140625	0	false	0	false	10	true
44478	24806791015625	26412958984375	0	false	6	true	5	true
44473	18655095703125	178607890625	0	false	1	true	14	true
44472	196730703125	17224109375	3	true	4	true	0	false
44466	4369949609375	27860353515625	2	true	0	false	0	false
44462	1513843017578120	2287784912109370	1	true	0	false	20	true
44461	31787822265625	633092578125	217	true	0	false	127	true
44460	319642734375	632292890625	200	true	1	true	144	true
44458	260076953125	3318457421875	9	true	0	false	0	false
44457	2060009375	27068021484375	8	true	0	false	4	true
44456	19200984375	2660346875	0	false	8	true	2	true
44455	2170383984375	2880407421875	12	true	1	true	17	true
44453	88923740234375	71585478515625	0	false	0	false	9	true
44452	84874765625	789872216796875	3	true	0	false	8	true
44450	3210685546875	631298671875	122	true	2	true	124	true
44448	2187784765625	3138141015625	1	true	0	false	10	true
44442	34335.75	476720703125	0	false	6	true	0	false
44440	152470615234375	15893658203125	4	true	0	false	3	true
44438	22420.75	26112146484375	2	true	8	true	0	false
44436	21256630859375	1481082421875	0	false	0	false	14	true
44427	1050273046875	3657007568359370	47	true	0	false	3	true
44426	104001455078125	56131943359375	0	false	0	false	10	true
44423	32339302734375	6306926171875	26	true	1	true	46	true
44421	325075078125	693096171875	4	true	0	false	0	false
44420	3148367578125	684080234375	1	true	0	false	17	true
44417	30200234375	6756365625	17	true	1	true	0	false
44414	3231719140625	707353515625	0	false	9	true	0	false
44413	304681015625	76398015625	14	true	1	true	1	true
44412	3044623828125	7639328125	14	true	1	true	1	true
44409	3814177734375	740695078125	16	true	1	true	0	false
44408	371832890625	722403125	1	true	8	true	0	false
44407	4163959765625	737066171875	20	true	1	true	0	false
44406	416431640625	73649421875	22	true	1	true	0	false
44404	417110390625	73717265625	22	true	1	true	0	false
44402	30441904296875	76440.25	13	true	1	true	1	true
44400	3975415625	716530859375	0	false	17	true	0	false
44398	3911715234375	68757171875	69	true	0	false	26	true
44390	36898546875	701593828125	66	true	1	true	0	false
44387	29407033203125	7408765625	9	true	1	true	2	true
44386	3043198828125	745266875	4	true	1	true	2	true
44384	29656515625	7543871875	4	true	1	true	3	true
44363	420613515625	67272703125	11	true	2	true	27	true
44362	4209869921875	671508515625	14	true	3	true	26	true
44359	3342622265625	7703734375	1	true	0	false	0	false
44355	4097096484375	25288458984375	32	true	1	true	11	true
44354	409645078125	25153185546875	31	true	1	true	10	true
44352	3528126953125	24796810546875	4	true	0	false	0	false
44350	410832578125	25188318359375	32	true	1	true	11	true
44348	330386875	22164876953125	3	true	1	true	4	true
44347	372664140625	546246328125	9	true	1	true	4	true
44346	360915390625	554692265625	16	true	0	false	0	false
44345	3347305859375	20254291015625	21	true	1	true	82	true
44342	4081951171875	550215546875	8	true	0	false	0	false
44341	369664921875	5077728515625	5	true	0	false	13	true
44340	37593875	496862890625	10	true	0	false	0	false
44339	3754296484375	58489328125	9	true	1	true	3	true
44338	35732921875	5879076171875	8	true	1	true	1	true
44336	4141793359375	25904509765625	0	false	6	true	0	false
44334	349818046875	662647578125	0	false	0	false	4	true
44333	3817910546875	479906796875	0	false	8	true	1	true
44331	381384453125	2824981640625	2	true	0	false	32	true
44325	2300413671875	12848822265625	58	true	10	true	62	true
44324	2276969140625	11964583984375	19	true	1	true	3	true
44321	3463175390625	27128208984375	15	true	1	true	22	true
44320	3459412890625	269738359375	16	true	1	true	24	true
44318	3785600390625	24396765625	8	true	1	true	1	true
44317	2745825390625	128402138671875	7	true	0	false	0	false
44316	2666688671875	1111919140625	6	true	4	true	3	true
44315	35546390625	105841171875	0	false	4	true	0	false
44314	344980625	10273025390625	8	true	0	false	3	true
44308	27818171875	1061787890625	0	false	0	false	19	true
44306	24943619140625	106541865234375	14	true	1	true	0	false
44305	30602.75	13838935546875	0	false	6	true	0	false
44302	20877.75	123866376953125	8	true	0	false	0	false
44301	3039392578125	931977734375	0	false	0	false	4	true
44300	28243197265625	808143115234375	10	true	1	true	0	false
44299	4368693359375	5588965625	18	true	0	false	0	false
44298	4360876171875	569520859375	1	true	6	true	0	false
44290	4377655859375	5848901953125	11	true	1	true	1	true
44287	3926460546875	1601792578125	0	false	0	false	2	true
44286	366284296875	18744939453125	6	true	1	true	0	false
44284	31487353515625	70700986328125	19	true	1	true	3	true
44282	3734451171875	29933181640625	0	false	7	true	0	false
44277	418114765625	6184684765625	3	true	1	true	27	true
44276	4370448046875	6226054296875	9	true	7	true	0	false
44275	36266765625	6160542578125	11	true	0	false	0	false
44270	418000078125	18283359375	0	false	1	true	19	true
44269	21728224609375	759544580078125	0	false	0	false	7	true
44268	23417091796875	6201908203125	0	false	0	false	7	true
44262	23213796875	90578134765625	20	true	0	false	4	true
44257	30762990234375	3688617919921870	0	false	0	false	15	true
44256	30001609375	345224560546875	0	false	0	false	14	true
44252	38925390625	7513947265625	85	true	1	true	0	false
44249	4208128125	4378798828125	9	true	1	true	0	false
44248	41124875	4392428125	0	false	10	true	0	false
44247	4482510546875	4387367578125	12	true	1	true	0	false
44246	447852265625	454531328125	0	false	5	true	0	false
44244	433919296875	452306484375	0	false	14	true	0	false
44242	4024936328125	4589469921875	7	true	1	true	0	false
44237	4431189453125	5139895703125	5	true	1	true	32	true
44236	44899515625	4918783984375	1	true	9	true	1	true
44234	477463203125	485873984375	25	true	1	true	0	false
44230	46744140625	51139390625	4	true	1	true	1	true
44228	416967421875	503916328125	0	false	9	true	0	false
44224	4699878125	52961.5	0	false	6	true	0	false
44219	4320854296875	712705078125	25	true	1	true	0	false
44218	4368365625	71029828125	5	true	0	false	0	false
44209	3891828515625	3913929296875	0	false	0	false	1	true
44208	3889407421875	4222618359375	16	true	1	true	0	false
44204	3627539453125	5840125	5	true	1	true	4	true
44201	466041640625	37507296875	22	true	1	true	23	true
44200	4770040625	3701099609375	3	true	2	true	0	false
44198	3803040625	292375927734375	0	false	0	false	13	true
44194	4487171875	606602578125	10	true	1	true	0	false
44192	4481904296875	399921640625	9	true	5	true	0	false
44188	466763359375	3465862109375	0	false	1	true	0	false
44187	42802546875	360374453125	37	true	1	true	45	true
44184	1498912890625	3538947265625	10	true	1	true	0	false
44178	485301875	6025891015625	73	true	1	true	0	false
44176	4919494921875	24820083984375	14	true	1	true	4	true
44174	4872708984375	512541015625	12	true	0	false	0	false
44173	4803072265625	19503859375	317	true	3	true	33	true
44172	48362859375	1767382421875	0	false	17	true	11	true
44168	4840851171875	2202147265625	6	true	1	true	19	true
44160	4838403125	3178060546875	0	false	11	true	0	false
44159	44815	121905751953125	52	true	1	true	10	true
44158	447921953125	120687958984375	51	true	1	true	9	true
44157	4226818359375	115878994140625	10	true	1	true	3	true
44156	4175285546875	133474482421875	0	false	9	true	0	false
44155	409847265625	78649578125	24	true	0	false	0	false
44154	41452171875	79240578125	0	false	10	true	0	false
44153	43115390625	10173822265625	0	false	9	true	0	false
44152	4239215234375	103286708984375	4	true	0	false	0	false
44150	394732421875	78523359375	20	true	0	false	0	false
44147	4325008203125	763292109375	10	true	1	true	26	true
44145	4066866796875	96229423828125	18	true	1	true	0	false
44144	409788125	87055654296875	9	true	0	false	0	false
44143	452685390625	789706171875	23	true	0	false	0	false
44123	5747137451171870	4743276171875	82	true	0	false	108	true
44122	5722520751953120	4754522265625	90	true	0	false	107	true
44118	5270471801757810	476510859375	63	true	0	false	83	true
44116	7183784790039060	4734612890625	66	true	0	false	92	true
44115	4919301171875	1209133984375	35	true	1	true	1	true
44114	491897421875	120090986328125	35	true	1	true	1	true
44113	353004931640625	462944921875	47	true	1	true	68	true
44112	613809814453125	439034921875	0	false	0	false	19	true
44108	3877041015625	4364617578125	0	false	4	true	0	false
44107	4846307421875	138560908203125	0	false	7	true	4	true
44099	405372265625	426455908203125	13	true	1	true	0	false
44098	424086015625	43261884765625	0	false	11	true	0	false
44095	4060637109375	2517548583984370	44	true	1	true	2	true
44091	473293984375	573122265625	106	true	1	true	0	false
44090	4573679296875	6413306640625	11	true	0	false	0	false
44088	4519709375	8648283203125	38	true	1	true	0	false
44086	487422265625	82213466796875	15	true	1	true	0	false
44082	435025546875	4666676025390620	9	true	1	true	0	false
44080	4816899609375	2978963317871090	20	true	0	false	0	false
44078	47337484375	709541640625	85	true	1	true	0	false
44077	49137296875	7865365625	35	true	0	false	0	false
44076	4694724609375	751854296875	22	true	1	true	0	false
