# Supplementary material for: A Novel Liquid Biopsy Method Based on Specific Combinations of Vesicular Markers Allows Us to Discriminate Prostate Cancer from Hyperplasia
Source: Cells. 2024 Jul 31;13(15):1286. doi: 10.3390/cells13151286 (PMC11311686; doi:10.3390/cells13151286)
Supplement: Supplementary file 1 [file cells-13-01286-s001.zip › Dataset S1-Raw data CODI BiliGeCT Prostata/Raw data CODI BiliGeCT Prostata/140223_ErbB3_ALK_PR20-20-3__counting_scatter.xlsx]

## Sheet: 140223_ErbB3_ALK_PR20-20-3__cou
counting parameters
radius (nm)	300
bin width (nm)	20
locs in bin threshold	1
active channels
channel name	channel reference	min	max
Channel 0	ch0	1	10000000
Channel 1	ch1	1	10000000
Channel 2	ch2	1	10000000
clusters are positive for a channel if their counts fall within min (inclusive) and max (exclusive) for that channel
	population phenotypes	number of clusters
triple positive	Channel 0, Channel 1, Channel 2	191
double positive	Channel 0, Channel 1	41
double positive	Channel 0, Channel 2	140
double positive	Channel 1, Channel 2	55
single positive	Channel 0	41
single positive	Channel 1	36
single positive	Channel 2	155
	total positive clusters	659
15 clusters were negative for every channel
all positive clusters are listed here
columns show counts and positivity for channels with thresholds switched on
to see the full data including negative clusters please export a csv from the counting histogram rather than the counting scatter plot
cluster id	centroid x (nm)	centroid y (nm)	count for Channel 0	positive for Channel 0	count for Channel 1	positive for Channel 1	count for Channel 2	positive for Channel 2
57795	30093466796875	529275625	0	false	0	false	14	true
57794	301025439453125	5325712109375	0	false	0	false	14	true
57793	4974091796875	5419817578125	3	true	1	true	10	true
57792	411628662109375	5394708203125	1	true	0	false	21	true
57791	2543451904296870	535128671875	0	false	1	true	7	true
57787	64779033203125	5407609765625	0	false	0	false	13	true
57784	2364645751953120	524293203125	11	true	0	false	13	true
57782	634317333984375	56004125	0	false	0	false	9	true
57781	603176806640625	6000898828125	17	true	5	true	33	true
57780	59802236328125	5990401171875	19	true	6	true	36	true
57779	762084765625	5547190625	2	true	0	false	27	true
57778	777485693359375	5644015234375	12	true	0	false	0	false
57777	90124326171875	5533073046875	0	false	0	false	9	true
57772	4080294921875	553871484375	13	true	0	false	3	true
57769	7475716796875	4824515234375	1	true	0	false	9	true
57768	679617919921875	4902534765625	0	false	0	false	13	true
57767	41691943359375	585757578125	14	true	0	false	0	false
57766	2753531005859370	5795233984375	0	false	4	true	13	true
57765	1.92631e+16	5635956640625	0	false	0	false	17	true
57764	319690966796875	55751671875	5	true	0	false	12	true
57759	70254853515625	5798178515625	5	true	0	false	4	true
57758	76792900390625	579488515625	1	true	0	false	8	true
57757	55903076171875	4898001953125	9	true	1	true	55	true
57756	60506162109375	486580625	6	true	1	true	18	true
57754	966751953125	5517778125	1	true	0	false	7	true
57753	706351220703125	58874828125	0	false	4	true	45	true
57748	548669482421875	48020859375	23	true	1	true	54	true
57747	85355576171875	5965903125	1	true	1	true	20	true
57746	81049638671875	5920673828125	1	true	0	false	8	true
57744	87586162109375	58719796875	3	true	0	false	16	true
57741	641107861328125	575534921875	0	false	0	false	16	true
57740	613377294921875	571765859375	1	true	0	false	7	true
57739	1.21626e+16	462847109375	12	true	1	true	26	true
57738	1.82064e+16	4603579296875	0	false	0	false	7	true
57736	459016845703125	49111359375	8	true	0	false	1	true
57732	3790765380859370	500503046875	2	true	0	false	11	true
57731	5990220703125	5265160546875	5	true	0	false	22	true
57730	77005625	5304660546875	0	false	0	false	17	true
57728	3893702392578120	456201484375	1	true	0	false	5	true
57722	7542923828125	5713450390625	7	true	0	false	9	true
57718	440901123046875	4693757421875	1	true	0	false	4	true
57716	8639494140625	5219094140625	5	true	0	false	3	true
57715	318044140625	4318736328125	1	true	0	false	12	true
57714	34786123046875	4359884375	0	false	0	false	11	true
57710	287222607421875	423318359375	0	false	0	false	15	true
57708	271334716796875	4909544140625	3	true	1	true	0	false
57703	456490771484375	4222719140625	0	false	5	true	5	true
57701	1254596923828120	4939914453125	1	true	4	true	5	true
57700	7247708740234370	4908312109375	0	false	0	false	16	true
57699	414326171875	42456109375	0	false	0	false	6	true
57698	9143969116210930	4423307421875	0	false	0	false	8	true
57696	1548951904296870	42899359375	0	false	8	true	5	true
57692	1.00316e+16	4160352734375	0	false	0	false	12	true
57689	88239462890625	4607185546875	0	false	5	true	13	true
57688	92236005859375	4599527734375	2	true	0	false	13	true
57685	86598173828125	4516121484375	2	true	11	true	2	true
57683	110574365234375	5294201171875	2	true	0	false	12	true
57682	11638458984375	5305576953125	3	true	0	false	16	true
57680	110955546875	52252625	2	true	0	false	14	true
57678	7766004028320310	5135879296875	1	true	0	false	4	true
57676	669489111328125	44850359375	0	false	0	false	17	true
57675	574170166015625	4383305078125	4	true	1	true	3	true
57671	11502814453125	46294265625	0	false	0	false	10	true
57670	109540380859375	463170234375	4	true	0	false	16	true
57668	118039755859375	4717381640625	13	true	0	false	1	true
57667	8784404296875	49283828125	0	false	0	false	9	true
57666	88363720703125	48465671875	6	true	0	false	4	true
57664	104925380859375	45302265625	1	true	0	false	13	true
57660	946830859375	473789140625	25	true	1	true	22	true
57658	86665283203125	4682559375	0	false	0	false	17	true
57655	15117552734375	521770078125	0	false	0	false	23	true
57654	1427325390625	52366640625	1	true	0	false	11	true
57653	3455625244140620	4100812109375	2	true	5	true	9	true
57652	2631072509765620	407173984375	0	false	0	false	17	true
57644	107720107421875	4813392578125	7	true	0	false	12	true
57643	135394384765625	5493743359375	0	false	6	true	8	true
57642	135327490234375	5595843359375	0	false	0	false	9	true
57641	13200265625	47463125	0	false	0	false	16	true
57638	101187568359375	4979370703125	3	true	1	true	17	true
57636	703652099609375	506011640625	7	true	6	true	3	true
57632	1759874609375	53497546875	2	true	0	false	1	true
57631	17796103515625	5184073828125	1	true	5	true	5	true
57630	1865574609375	5093148828125	1	true	0	false	11	true
57624	11549576171875	56729234375	0	false	0	false	6	true
57623	17675794921875	466060546875	25	true	1	true	51	true
57622	1812398828125	4601439453125	0	false	0	false	10	true
57621	120626162109375	5021803515625	0	false	0	false	12	true
57620	12625416015625	487191796875	0	false	0	false	11	true
57619	17697205078125	4840244140625	0	false	0	false	6	true
57615	144768818359375	490327421875	0	false	0	false	9	true
57614	139436298828125	4942346484375	0	false	9	true	17	true
57612	139146826171875	4692508203125	5	true	6	true	0	false
57607	21262310546875	5073430078125	35	true	1	true	137	true
57606	212094296875	5081790234375	31	true	1	true	133	true
57605	28000283203125	3826946875	14	true	0	false	11	true
57604	346845361328125	3926969140625	0	false	0	false	13	true
57603	425580615234375	3905882421875	2	true	0	false	8	true
57601	373801904296875	3762055078125	1	true	11	true	18	true
57598	97493427734375	4426803515625	0	false	7	true	0	false
57597	1.83288e+16	37216671875	0	false	0	false	18	true
57594	2.01013e+16	39447375	0	false	0	false	8	true
57592	1428914794921870	3607237109375	1	true	0	false	1	true
57590	28938916015625	359207578125	5	true	6	true	0	false
57588	994171630859375	3769680859375	0	false	0	false	9	true
57587	69024072265625	402678203125	14	true	0	false	2	true
57586	706402490234375	40702984375	0	false	11	true	1	true
57582	159529453125	506963828125	0	false	0	false	12	true
57581	78816328125	4122996875	2	true	0	false	39	true
57580	8476076171875	407993125	4	true	0	false	11	true
57575	84782373046875	4207179296875	5	true	1	true	31	true
57573	616440576171875	3628396875	1	true	0	false	10	true
57572	6963357421875	3752202734375	8	true	0	false	8	true
57571	662237744140625	390773125	0	false	1	true	25	true
57569	9565361328125	3689528125	4	true	0	false	30	true
57568	91609736328125	3767883984375	1	true	0	false	15	true
57563	22482509765625	30691421875	0	false	1	true	21	true
57562	2468868408203120	29938548828125	0	false	0	false	4	true
57560	509242919921875	4017378125	0	false	0	false	12	true
57559	1.60159e+16	31626064453125	0	false	0	false	7	true
57556	9963265625	357249296875	5	true	0	false	7	true
57555	2141651171875	5088376171875	32	true	1	true	127	true
57552	3377329345703120	29746294921875	1	true	0	false	12	true
57546	2433737548828120	5955440234375	4	true	0	false	4	true
57541	1146933984375	4134002734375	0	false	0	false	12	true
57540	117042783203125	4228973046875	1	true	0	false	17	true
57539	107747890625	4186223046875	4	true	3	true	2	true
57536	107306484375	4285930078125	0	false	2	true	13	true
57534	97317021484375	4235989453125	0	false	0	false	9	true
57530	20702861328125	5029274609375	6	true	1	true	2	true
57529	121396220703125	3813305859375	1	true	0	false	23	true
57528	12744671875	392543984375	5	true	0	false	0	false
57524	11083091796875	396474140625	0	false	0	false	13	true
57521	12941228515625	5928530078125	17	true	0	false	1	true
57520	12477634765625	60212.25	0	false	0	false	21	true
57519	105470126953125	299786875	0	false	1	true	13	true
57518	11044595703125	2982194921875	0	false	7	true	0	false
57516	120124140625	29336884765625	4	true	1	true	4	true
57515	9363025390625	333541953125	0	false	6	true	1	true
57514	90716669921875	31781146484375	14	true	7	true	0	false
57512	98231357421875	30520119140625	0	false	0	false	14	true
57510	1.02655e+16	585089765625	9	true	1	true	1	true
57507	12482876953125	3530326171875	0	false	0	false	23	true
57506	139068828125	34479484375	0	false	5	true	8	true
57504	130721025390625	4076505859375	7	true	0	false	0	false
57497	114317744140625	591131796875	273	true	0	false	34	true
57495	6624154296875	6221827734375	0	false	8	true	2	true
57494	71299375	624335234375	1	true	0	false	10	true
57492	787989892578125	630196484375	0	false	0	false	16	true
57489	9153595703125	6309553515625	7	true	1	true	11	true
57488	94489580078125	636450546875	0	false	0	false	16	true
57487	533053466796875	6783296875	2	true	0	false	11	true
57486	680148291015625	669374375	13	true	1	true	37	true
57483	7036640625	69051484375	59	true	1	true	2	true
57482	814162646484375	686313125	1	true	0	false	10	true
57480	87704296875	619116328125	5	true	1	true	0	false
57478	381191943359375	688054921875	8	true	0	false	0	false
57476	71606376953125	652354609375	3	true	0	false	13	true
57474	1206798828125	63145859375	6	true	0	false	1	true
57471	4956046875	6515111328125	0	false	0	false	2	true
57463	639818603515625	3010298828125	0	false	0	false	12	true
57462	510496240234375	30857326171875	0	false	0	false	17	true
57460	13952166015625	3841506640625	3	true	1	true	6	true
57457	2826918701171870	2622026953125	0	false	0	false	18	true
57456	42107158203125	25010224609375	146	true	9	true	103	true
57455	34838125	28454029296875	0	false	0	false	12	true
57454	1408164306640620	28029080078125	10	true	0	false	0	false
57453	1.78005e+16	26931453125	0	false	0	false	1	true
57451	16245583984375	4858700390625	3	true	0	false	9	true
57447	162497294921875	41124609375	4	true	0	false	24	true
57446	163259404296875	4213301953125	6	true	3	true	8	true
57445	2934066162109370	72865359375	1	true	9	true	4	true
57444	3710209228515620	729175546875	6	true	0	false	3	true
57442	145922880859375	5901351171875	12	true	1	true	0	false
57441	50720556640625	728338203125	3	true	0	false	2	true
57436	14019369140625	3988547265625	1	true	0	false	13	true
57434	2819375	71725625	5	true	1	true	0	false
57433	2277250244140620	76416015625	3	true	0	false	5	true
57432	311131591796875	756224375	3	true	8	true	0	false
57430	582268798828125	738749453125	16	true	0	false	3	true
57426	3613084228515620	6300030859375	17	true	1	true	6	true
57424	4748490234375	7460559375	2	true	0	false	13	true
57419	1802898193359370	737123671875	0	false	0	false	5	true
57414	1400189208984370	617627890625	0	false	0	false	7	true
57411	94694853515625	28412134765625	1	true	0	false	9	true
57410	84035703125	29927662109375	0	false	6	true	8	true
57408	1027592578125	2698177734375	1	true	0	false	9	true
57407	809691015625	76816546875	0	false	0	false	6	true
57406	741502099609375	7748103125	0	false	0	false	10	true
57405	1.06937e+16	684640859375	0	false	0	false	4	true
57402	8846310546875	765031875	1	true	0	false	19	true
57399	925615234375	79449265625	120	true	1	true	21	true
57398	80875908203125	78786015625	0	false	9	true	1	true
57392	5245421142578120	262897421875	2	true	0	false	8	true
57389	9867357421875	74304921875	0	false	24	true	0	false
57387	116036171875	30762552734375	3	true	1	true	9	true
57383	109430751953125	682121875	1	true	0	false	12	true
57382	112824736328125	693738203125	1	true	0	false	13	true
57381	84147060546875	203228828125	19	true	1	true	30	true
57380	83130771484375	2022477734375	19	true	1	true	30	true
57378	103320595703125	688275546875	0	false	0	false	6	true
57377	23698740234375	6485251171875	31	true	1	true	50	true
57376	23760212890625	6494265625	31	true	1	true	44	true
57374	5957312622070310	3461653515625	0	false	0	false	5	true
57372	11626369140625	715785546875	9	true	7	true	1	true
57371	2641390234375	61371.5	39	true	1	true	80	true
57370	264759296875	613396953125	31	true	1	true	65	true
57368	8627439453125	21052154296875	0	false	7	true	5	true
57366	87846962890625	22164576171875	17	true	7	true	11	true
57364	26414927734375	6126333203125	30	true	1	true	68	true
57363	795551806640625	721020546875	3	true	0	false	10	true
57362	9164453125	708159609375	1	true	0	false	7	true
57361	261478359375	6141294921875	21	true	1	true	77	true
57360	261199765625	6150666796875	17	true	1	true	62	true
57359	14881056640625	73739921875	10	true	1	true	29	true
57358	148245576171875	738759765625	12	true	1	true	31	true
57357	184851015625	74981484375	9	true	0	false	4	true
57356	17984435546875	763947265625	5	true	0	false	13	true
57355	155962646484375	75327984375	72	true	1	true	64	true
57354	163418681640625	750267578125	0	false	0	false	9	true
57351	16432724609375	773640390625	1	true	8	true	6	true
57348	14334779296875	733791875	6	true	0	false	6	true
57346	11109478515625	66203671875	0	false	0	false	12	true
57345	2631911328125	614466875	42	true	1	true	101	true
57342	720900244140625	2170741015625	5	true	1	true	11	true
57340	2379190234375	6476987890625	29	true	2	true	45	true
57336	2653686328125	613965703125	34	true	1	true	60	true
57328	137480400390625	724801640625	0	false	4	true	3	true
57327	2086517578125	6187442578125	7	true	2	true	40	true
57326	2109544140625	6271009375	0	false	0	false	13	true
57325	94625927734375	254916328125	0	false	0	false	8	true
57322	1967692578125	74893453125	0	false	9	true	0	false
57320	19992521484375	6231105859375	1	true	0	false	10	true
57319	18587009765625	6072615625	1	true	1	true	26	true
57318	17079373046875	58920921875	3	true	0	false	2	true
57315	605413916015625	32628615234375	0	false	0	false	13	true
57314	52949580078125	3217579296875	0	false	5	true	4	true
57313	2046605859375	692510078125	0	false	0	false	14	true
57312	1843037890625	687741328125	0	false	0	false	8	true
57310	91341865234375	2653396875	0	false	0	false	11	true
57307	7228859375	270840234375	1	true	0	false	7	true
57306	6761.75	27028158203125	1	true	0	false	15	true
57305	23992095703125	6184546484375	24	true	0	false	3	true
57304	23475494140625	61323765625	1	true	0	false	13	true
57302	137062314453125	751033125	0	false	0	false	14	true
57301	19313978515625	716334765625	1	true	0	false	0	false
57300	1696398046875	7073353125	3	true	6	true	18	true
57299	23401548828125	681921640625	2	true	0	false	9	true
57298	23203361328125	69641484375	3	true	7	true	5	true
57294	613131787109375	28430212890625	0	false	5	true	0	false
57291	2217962109375	6108295703125	10	true	1	true	8	true
57288	2153369140625	676569296875	0	false	0	false	9	true
57286	24032998046875	65716453125	8	true	0	false	1	true
57285	24757748046875	63206078125	0	false	0	false	11	true
57284	2530269921875	63213953125	1	true	0	false	11	true
57282	18285548828125	677991328125	0	false	0	false	8	true
57280	2622117578125	6353358984375	26	true	1	true	2	true
57278	21793953125	65298859375	0	false	0	false	13	true
57275	26549533203125	5985955859375	0	false	1	true	6	true
57274	26252568359375	602540078125	0	false	0	false	24	true
57273	26330623046875	60666609375	0	false	11	true	13	true
57272	26140955078125	6084106640625	0	false	13	true	11	true
57270	617943359375	19732478515625	4	true	0	false	0	false
57258	40539208984375	20202263671875	6	true	0	false	0	false
57256	18747265625	779343125	7	true	0	false	0	false
57254	16502173828125	6820740625	1	true	0	false	25	true
57252	1824287890625	732710703125	5	true	0	false	18	true
57251	155454619140625	6298531640625	0	false	0	false	10	true
57250	148579765625	644846328125	0	false	0	false	12	true
57246	1605323046875	6362812890625	5	true	7	true	11	true
57243	29623703125	6099258203125	0	false	5	true	1	true
57242	28388291015625	62329703125	6	true	0	false	30	true
57236	198182734375	646189765625	11	true	0	false	0	false
57231	132061259765625	681604453125	30	true	1	true	36	true
57230	134123017578125	6808878125	29	true	1	true	26	true
57229	150826884765625	6154637109375	1	true	3	true	7	true
57226	1337191796875	68395	9	true	1	true	14	true
57224	1766359765625	6435016015625	12	true	0	false	1	true
57218	209443359375	785026171875	2	true	0	false	2	true
57215	19191822265625	21939.5	8	true	0	false	0	false
57214	19714205078125	22988783203125	0	false	6	true	0	false
57213	1835210546875	393881484375	13	true	1	true	113	true
57212	18438248046875	394061015625	10	true	1	true	103	true
57211	182912109375	3943721484375	12	true	1	true	114	true
57209	17270568359375	24308962890625	0	false	0	false	17	true
57208	1781513671875	25217708984375	0	false	1	true	12	true
57206	17233388671875	26707119140625	2	true	0	false	15	true
57205	196373671875	24581408203125	0	false	0	false	9	true
57204	1993191796875	25532755859375	11	true	0	false	0	false
57202	1417830078125	2360448828125	0	false	0	false	13	true
57201	1308423828125	25806083984375	2	true	0	false	20	true
57200	1197534375	271069609375	1	true	1	true	103	true
57197	1907040234375	193991328125	0	false	0	false	6	true
57196	2056423046875	19199734375	10	true	1	true	0	false
57190	17837146484375	17868123046875	0	false	0	false	11	true
57186	13447943359375	27371400390625	0	false	1	true	12	true
57184	2092048828125	21787201171875	2	true	1	true	13	true
57183	14157337890625	1996868359375	0	false	0	false	18	true
57182	147384326171875	191490859375	4	true	1	true	0	false
57180	1642604296875	22804810546875	0	false	0	false	15	true
57179	151395810546875	210862890625	13	true	1	true	22	true
57176	153235986328125	199880234375	1	true	0	false	17	true
57173	24011150390625	5289606640625	7	true	0	false	2	true
57172	243205390625	5431640234375	5	true	1	true	34	true
57169	20937919921875	55782390625	2	true	1	true	19	true
57168	2174595703125	5442771875	1	true	0	false	13	true
57166	25294130859375	5564941796875	4	true	0	false	13	true
57162	20682263671875	5250390234375	9	true	1	true	40	true
57161	26207396484375	5368115625	8	true	1	true	35	true
57158	25178248046875	5722003125	0	false	0	false	11	true
57156	23569869140625	51155046875	0	false	23	true	0	false
57155	23162546875	57092875	0	false	0	false	13	true
57154	22438529296875	566118671875	10	true	0	false	6	true
57153	1775091796875	563570234375	0	false	0	false	33	true
57152	1822392578125	56861625	11	true	1	true	2	true
57147	24051669921875	451208515625	2	true	8	true	23	true
57146	2391561328125	451003125	2	true	7	true	23	true
57142	23824396484375	4574377734375	11	true	0	false	0	false
57141	21910685546875	4877045703125	1	true	0	false	3	true
57140	228888671875	4743703515625	0	false	9	true	0	false
57132	181500078125	3957122265625	10	true	1	true	78	true
57130	19042431640625	4002237109375	5	true	1	true	13	true
57129	1764289453125	3583583203125	2	true	0	false	9	true
57128	16785765625	3615261328125	4	true	1	true	0	false
57126	1603912109375	380336171875	6	true	1	true	11	true
57124	17121515625	399596171875	0	false	0	false	12	true
57120	15375955078125	350692578125	0	false	0	false	13	true
57119	2511830859375	591111171875	1	true	6	true	6	true
57116	1462190234375	32718349609375	0	false	0	false	10	true
57113	19494681640625	4347829296875	0	false	0	false	5	true
57112	209142421875	437730625	26	true	0	false	0	false
57110	2330772265625	775890859375	4	true	0	false	0	false
57109	214227421875	461442578125	0	false	5	true	6	true
57103	1.23591e+16	130115146484375	0	false	5	true	3	true
57102	2640083251953120	12894115234375	5	true	0	false	2	true
57101	48832548828125	14033818359375	0	false	0	false	9	true
57100	37104580078125	139432744140625	2	true	3	true	7	true
57099	4918843078613280	19132962890625	3	true	1	true	13	true
57098	4.79919e+16	1848886328125	4	true	0	false	14	true
57097	23749349609375	31663119140625	45	true	1	true	25	true
57096	23717396484375	31781017578125	42	true	1	true	23	true
57094	30978095703125	156126591796875	2	true	2	true	7	true
57092	8304705200195310	16540177734375	6	true	1	true	1	true
57087	244598046875	3592805859375	0	false	0	false	3	true
57086	2476767578125	3459215234375	0	false	0	false	17	true
57085	68407392578125	15996705078125	1	true	0	false	9	true
57082	25074158203125	3345307421875	7	true	0	false	0	false
57080	482650244140625	1753780859375	0	false	0	false	18	true
57078	23665205078125	31918158203125	37	true	1	true	24	true
57077	23315009765625	3151589453125	0	false	0	false	21	true
57076	2331394140625	31971.5	0	false	0	false	17	true
57072	23057119140625	322524375	7	true	1	true	6	true
57071	3091153564453120	104435546875	5	true	1	true	0	false
57070	3232270751953120	1103177734375	0	false	8	true	5	true
57069	1351062890625	4400912890625	0	false	16	true	0	false
57068	140726630859375	435025546875	3	true	0	false	13	true
57067	2063648046875	27579126953125	3	true	7	true	22	true
57066	21859626953125	28771876953125	2	true	0	false	17	true
57064	131769638671875	446647421875	12	true	1	true	14	true
57060	2852155078125	526108984375	0	false	0	false	1	true
57059	8086131591796870	11584552734375	0	false	0	false	2	true
57054	24101673828125	37846171875	0	false	0	false	11	true
57053	158927548828125	4560806640625	6	true	1	true	12	true
57052	1481142578125	446017890625	2	true	1	true	25	true
57051	2115691796875	30560625	0	false	0	false	21	true
57050	2138633984375	298406328125	0	false	0	false	12	true
57040	2134068359375	31970296875	7	true	1	true	19	true
57036	20953998046875	352740078125	0	false	8	true	0	false
57034	262483828125	37824625	0	false	8	true	1	true
57031	24239611328125	15901798828125	84	true	1	true	124	true
57030	24332037109375	159322275390625	66	true	1	true	107	true
57029	1750761328125	28996171875	7	true	3	true	66	true
57028	17846875	31728671875	8	true	0	false	0	false
57027	21782458984375	7229284375	3	true	0	false	14	true
57026	21936556640625	740476328125	0	false	0	false	10	true
57021	26777046875	5086291796875	1	true	4	true	38	true
57020	2659230078125	5071604296875	1	true	1	true	30	true
57019	5621135864257810	88557763671875	0	false	0	false	6	true
57018	227567529296875	8178177734375	12	true	0	false	1	true
57016	26983515625	5031791796875	13	true	1	true	39	true
57013	28311005859375	66145625	17	true	1	true	0	false
57012	27731796875	675656640625	0	false	9	true	1	true
57011	2420122265625	159852060546875	81	true	1	true	108	true
57007	3337121875	66239109375	175	true	1	true	178	true
57003	3003969921875	69220203125	7	true	1	true	28	true
57002	32003712890625	693317265625	5	true	1	true	4	true
56997	1.20607e+16	2398355859375	0	false	13	true	0	false
56995	24186322265625	157565087890625	82	true	1	true	126	true
56994	2408995703125	156817998046875	42	true	0	false	95	true
56989	26455958984375	71902484375	0	false	10	true	0	false
56988	2665088671875	711030625	0	false	0	false	13	true
56986	27174654296875	716397421875	1	true	0	false	7	true
56984	2770798046875	68849765625	0	false	7	true	4	true
56982	25988181640625	741754453125	0	false	0	false	11	true
56980	2407330859375	158819951171875	77	true	1	true	134	true
56977	83500126953125	71320146484375	0	false	0	false	15	true
56976	81168173828125	6608220703125	8	true	1	true	3	true
56975	2827499609375	20747814453125	0	false	0	false	18	true
56974	2719566015625	2000273828125	1	true	0	false	13	true
56972	22891384765625	1682131640625	0	false	0	false	12	true
56970	30166421875	20063076171875	17	true	0	false	0	false
56969	59091904296875	711602001953125	12	true	0	false	2	true
56968	668590380859375	758686328125	3	true	2	true	22	true
56965	18184486328125	120249833984375	10	true	1	true	27	true
56964	18284951171875	120314501953125	11	true	1	true	25	true
56962	663596435546875	6047671875	0	false	0	false	23	true
56961	2079021484375	118179853515625	1	true	0	false	15	true
56960	2001893359375	123508388671875	0	false	0	false	14	true
56958	213672734375	15133865234375	0	false	14	true	6	true
56957	139494794921875	113908154296875	0	false	0	false	22	true
56956	153985732421875	111751845703125	1	true	0	false	16	true
56954	298059765625	6322791015625	3	true	0	false	0	false
56952	24936107421875	1932689453125	8	true	4	true	45	true
56950	9253373046875	559380615234375	0	false	7	true	6	true
56949	23191544921875	1157714453125	3	true	0	false	33	true
56948	23236505859375	113813720703125	3	true	0	false	33	true
56946	790578173828125	46331181640625	5	true	0	false	7	true
56945	27569853515625	170240546875	0	false	1	true	43	true
56940	1887048828125	11378478515625	0	false	0	false	11	true
56934	139535693359375	128192177734375	0	false	1	true	15	true
56933	18250490234375	14587017578125	0	false	0	false	6	true
56932	1773313671875	134061796875	0	false	7	true	0	false
56927	328306171875	21853564453125	1	true	1	true	15	true
56926	321731953125	220783359375	20	true	0	false	1	true
56924	126043349609375	12415634765625	0	false	1	true	4	true
56922	475284521484375	604754345703125	1	true	3	true	0	false
56921	95628203125	8842466796875	0	false	0	false	9	true
56920	10114626953125	103161123046875	0	false	0	false	4	true
56918	3258233203125	21096294921875	18	true	1	true	4	true
56916	2344719140625	2145546484375	0	false	0	false	4	true
56912	12456767578125	96255791015625	0	false	0	false	4	true
56908	111531083984375	691606298828125	0	false	0	false	13	true
56906	2595708984375	2344095703125	0	false	0	false	12	true
56905	4165478515625	452399072265625	0	false	21	true	3	true
56904	39965830078125	347041552734375	16	true	1	true	0	false
56901	33528625	19742548828125	0	false	0	false	3	true
56899	23995099609375	24827498046875	0	false	0	false	5	true
56898	22833427734375	25018349609375	0	false	11	true	6	true
56890	22129779296875	235138359375	0	false	1	true	50	true
56889	3355071484375	25291982421875	0	false	9	true	0	false
56888	32145138671875	26327751953125	2	true	1	true	5	true
56886	32631673828125	623357578125	12	true	1	true	26	true
56884	2041892578125	858405859375	14	true	0	false	11	true
56883	30799388671875	27832451171875	1	true	1	true	21	true
56876	3502251171875	2427920703125	4	true	4	true	4	true
56875	109388896484375	156867021484375	184	true	1	true	65	true
56874	99100361328125	1603881640625	4	true	1	true	11	true
56872	100064208984375	139515009765625	1	true	1	true	29	true
56871	119608388671875	180759609375	0	false	19	true	3	true
56870	118858076171875	18892326171875	0	false	2	true	12	true
56869	14010333984375	17148943359375	17	true	1	true	17	true
56868	128187763671875	1725487890625	0	false	0	false	12	true
56860	3886425390625	27397544921875	9	true	1	true	5	true
56854	221589296875	3849703125	11	true	0	false	0	false
56853	33908015625	553086171875	16	true	1	true	2	true
56852	3479998046875	5616045703125	9	true	4	true	6	true
56850	323974765625	5408630859375	164	true	1	true	57	true
56847	14476427734375	56906279296875	0	false	0	false	6	true
56846	143431318359375	67482236328125	13	true	0	false	0	false
56842	334540234375	56852609375	0	false	0	false	14	true
56840	32274677734375	570082265625	11	true	0	false	0	false
56838	323623125	5273696484375	0	false	8	true	2	true
56837	32660041015625	5095335546875	4	true	1	true	2	true
56829	31450046875	461843359375	68	true	1	true	6	true
56828	32303994140625	4581703515625	28	true	1	true	150	true
56826	34795578125	4439946875	0	false	7	true	1	true
56825	32796.25	484529609375	3	true	0	false	91	true
56824	3132101953125	4956726171875	0	false	0	false	10	true
56822	2991048046875	4955519140625	0	false	1	true	8	true
56816	357792109375	569072109375	84	true	1	true	48	true
56813	2994123828125	741218984375	39	true	1	true	37	true
56812	29883796875	74230296875	36	true	1	true	38	true
56809	25948771484375	782560546875	0	false	0	false	15	true
56808	2617121875	7640259375	0	false	4	true	1	true
56805	30148068359375	782905546875	0	false	10	true	0	false
56804	296855546875	79074328125	18	true	0	false	0	false
56803	31952521484375	775971328125	9	true	3	true	0	false
56802	3123703515625	769882734375	0	false	6	true	0	false
56800	28793771484375	739888203125	0	false	0	false	12	true
56798	28190490234375	748531484375	0	false	0	false	6	true
56796	31994099609375	74554046875	0	false	10	true	0	false
56791	2759960546875	2785488671875	19	true	1	true	82	true
56790	27512859375	27809216796875	16	true	1	true	79	true
56786	2761550390625	27952732421875	18	true	1	true	65	true
56779	34178203125	70981390625	10	true	1	true	0	false
56778	3496394921875	70094078125	0	false	5	true	1	true
56774	3453238671875	592595859375	14	true	0	false	1	true
56773	3685319140625	6969065625	14	true	1	true	0	false
56772	3649840625	67821890625	0	false	0	false	11	true
56771	3837505078125	7105134375	1	true	0	false	8	true
56769	3495651953125	738586015625	0	false	16	true	0	false
56768	3551798828125	749036875	8	true	0	false	1	true
56766	3698848828125	747920625	0	false	25	true	0	false
56765	3733784765625	728160546875	16	true	0	false	0	false
56763	27536115234375	328483828125	2	true	0	false	34	true
56762	29408025390625	31767447265625	0	false	0	false	8	true
56758	392278203125	751903515625	0	false	5	true	0	false
56756	27191861328125	310330078125	0	false	0	false	13	true
56755	3724653125	769146015625	8	true	1	true	0	false
56754	371984609375	769375703125	9	true	1	true	0	false
56745	1669741015625	48568759765625	0	false	0	false	12	true
56744	17794291015625	54338037109375	0	false	0	false	12	true
56743	20885326171875	40831259765625	0	false	0	false	83	true
56742	1987598046875	571259814453125	0	false	0	false	37	true
56740	21529505859375	669893359375	1	true	0	false	8	true
56736	185188515625	65038974609375	4	true	1	true	0	false
56730	35916984375	6535758203125	1	true	0	false	6	true
56719	337017890625	1728015625	20	true	1	true	34	true
56718	3393021484375	17714.5	6	true	0	false	8	true
56716	353386015625	19461361328125	14	true	1	true	0	false
56713	483344580078125	1012481689453120	16	true	1	true	18	true
56712	479471728515625	9992241821289060	17	true	1	true	21	true
56711	43608875	55963328125	3	true	8	true	11	true
56710	4363112109375	56201546875	1	true	8	true	9	true
56709	4183430078125	6002995703125	22	true	1	true	8	true
56708	443272265625	582696484375	10	true	1	true	0	false
56706	4306847265625	5477753515625	0	false	11	true	2	true
56705	324940234375	36304953125	10	true	0	false	2	true
56704	3334532421875	32695455078125	10	true	0	false	0	false
56700	3539549609375	30679802734375	3	true	1	true	8	true
56699	390162109375	6548862890625	1	true	1	true	25	true
56698	3887724609375	6442019140625	11	true	0	false	0	false
56697	4362036328125	675751171875	12	true	0	false	0	false
56696	4115820703125	671761015625	0	false	9	true	0	false
56694	4029140234375	54761.5	1	true	0	false	0	false
56693	4114471875	6466775390625	3	true	0	false	10	true
56690	4396597265625	5327137109375	0	false	0	false	27	true
56689	45204.5	60458859375	1	true	0	false	34	true
56686	44568921875	6384656640625	14	true	1	true	0	false
56684	372745078125	3218809765625	9	true	0	false	0	false
56681	4759785546875	5479450390625	3	true	18	true	0	false
56680	488032734375	561210859375	4	true	1	true	11	true
56678	3955628515625	672756875	11	true	1	true	0	false
56668	39809125	6123146484375	0	false	14	true	0	false
56665	474854541015625	9533754272460930	17	true	1	true	15	true
56664	3430464111328120	180140771484375	0	false	0	false	9	true
56661	37242609375	4235045703125	17	true	15	true	2	true
56660	366703828125	4174810546875	3	true	0	false	11	true
56659	28344083984375	40707421875	16	true	0	false	0	false
56658	2776835546875	413481640625	0	false	1	true	14	true
56657	335809296875	4198877734375	213	true	1	true	161	true
56656	333552265625	410225625	18	true	1	true	15	true
56654	295638828125	4074701171875	56	true	1	true	28	true
56650	29567716796875	423578046875	5	true	1	true	4	true
56648	3573894140625	4049916015625	6	true	1	true	5	true
56643	427281171875	439482578125	3	true	8	true	0	false
56642	4253134375	4338874609375	7	true	0	false	6	true
56636	420852578125	4493545703125	1	true	1	true	18	true
56628	4477542578125	4323419921875	0	false	9	true	0	false
56624	401482734375	4033359765625	17	true	1	true	3	true
56622	4013228125	431103671875	1	true	6	true	0	false
56617	4536696484375	2813760546875	17	true	1	true	0	false
56616	453042890625	28128693359375	15	true	1	true	0	false
56614	210166259765625	3208447265625	0	false	0	false	4	true
56612	452723125	27509009765625	2	true	0	false	18	true
56611	4946084375	27556810546875	13	true	0	false	0	false
56610	47620	27605837890625	0	false	4	true	3	true
56608	440494765625	28851630859375	5	true	1	true	0	false
56604	4673965625	3307913671875	2	true	0	false	9	true
56603	439177890625	27003318359375	0	false	0	false	9	true
56602	4330513671875	26256373046875	10	true	3	true	7	true
56600	4177741015625	28180748046875	4	true	10	true	32	true
56596	41717859375	2494194921875	0	false	0	false	10	true
56592	447868515625	4627764453125	71	true	1	true	43	true
56586	5482237548828120	2304145751953120	0	false	0	false	6	true
56583	468172119140625	109643955078125	22	true	5	true	30	true
56582	481182568359375	110432958984375	23	true	5	true	38	true
56581	27662123046875	1.77779e+16	11	true	1	true	5	true
56580	28175203125	3203481689453120	8	true	0	false	0	false
56579	28256017578125	94911611328125	24	true	7	true	11	true
56578	2819945703125	9622669921875	25	true	6	true	12	true
56577	278758359375	54922607421875	0	false	5	true	0	false
56574	25087400390625	3475809814453120	0	false	0	false	18	true
56572	367960703125	592828203125	1	true	1	true	19	true
56571	24928005859375	2128594482421870	6	true	0	false	19	true
56570	2559317578125	1.05788e+16	32	true	1	true	21	true
56568	29474078125	78335029296875	9	true	0	false	2	true
56567	26106833984375	194135498046875	63	true	7	true	72	true
56565	3169430859375	104152734375	0	false	0	false	7	true
56564	31532490234375	8200515625	0	false	0	false	11	true
56562	3024402734375	476330908203125	2	true	1	true	0	false
56556	2761784375	111398662109375	30	true	0	false	0	false
56555	295360859375	126487705078125	0	false	0	false	13	true
56554	2853085546875	127441533203125	2	true	1	true	14	true
56553	2345423828125	607607568359375	0	false	0	false	14	true
56552	25034720703125	7716361328125	0	false	4	true	0	false
56550	2796608984375	775559423828125	12	true	1	true	44	true
56544	22454630859375	1443055419921870	10	true	0	false	2	true
56543	85212890625	10953765625	0	false	0	false	11	true
56542	661001025390625	107379736328125	1	true	7	true	0	false
56539	306263046875	722475078125	25	true	4	true	63	true
56538	3028591796875	721806328125	3	true	12	true	22	true
56535	34987796875	38092236328125	0	false	0	false	13	true
56534	336854921875	683735791015625	0	false	4	true	0	false
56519	35953140625	107361875	0	false	0	false	20	true
56518	368984453125	106946328125	1	true	0	false	42	true
56516	3672407421875	8839490234375	0	false	12	true	5	true
56514	3479151171875	9546849609375	0	false	10	true	0	false
56512	383971953125	101194248046875	0	false	0	false	14	true
56507	3997266796875	5136184765625	1	true	0	false	1	true
56503	387916875	146214130859375	0	false	3	true	11	true
56502	387118671875	17109908203125	4	true	1	true	5	true
56500	406350859375	125251767578125	31	true	1	true	2	true
56498	409477734375	161392890625	36	true	0	false	7	true
56497	4824166796875	1898031640625	82	true	1	true	101	true
56496	4697235546875	1809116015625	3	true	1	true	18	true
56494	4046139453125	204025625	1	true	0	false	4	true
56490	431748203125	17262267578125	56	true	11	true	3	true
56488	3756073046875	372710234375	6	true	0	false	0	false
56486	4724209375	15389341796875	0	false	13	true	0	false
56480	4762817578125	4695229296875	6	true	0	false	4	true
56474	469237265625	134513720703125	10	true	0	false	0	false
56472	4117810546875	4847269921875	1	true	0	false	10	true
56464	43108078125	3601280078125	0	false	7	true	0	false
56462	4919869921875	663193984375	26	true	1	true	1	true
56459	4514217578125	4921834765625	46	true	1	true	27	true
56458	4509171484375	4929482421875	47	true	1	true	26	true
56457	3444392578125	8605659790039060	12	true	1	true	4	true
56456	353385546875	1102041259765620	0	false	0	false	12	true
56454	4930904296875	3759964453125	59	true	1	true	21	true
56453	452159453125	492537890625	47	true	1	true	27	true
56449	3777078515625	1.12918e+16	0	false	7	true	0	false
56446	4524135546875	4936336328125	40	true	1	true	27	true
56441	43416671875	102542666015625	0	false	21	true	2	true
56440	4179775390625	105458759765625	0	false	0	false	26	true
56439	464216484375	85916904296875	28	true	1	true	0	false
56438	459447734375	97886357421875	0	false	11	true	0	false
56434	4805697265625	67705048828125	0	false	0	false	25	true
56430	4388810546875	222038984375	0	false	0	false	5	true
56413	442230859375	817338525390625	21	true	1	true	8	true
56412	4428106640625	814565234375	21	true	1	true	8	true
56411	4605725390625	72666671875	61	true	1	true	21	true
56410	4605580078125	726233671875	57	true	1	true	23	true
56408	4439820703125	807912255859375	19	true	1	true	9	true
56407	4145038671875	61749130859375	11	true	1	true	0	false
56406	4275191796875	560125146484375	0	false	7	true	0	false
56403	431603515625	2218464599609370	10	true	1	true	0	false
56400	432689453125	4.28187e+16	0	false	9	true	0	false
56395	4099685546875	73969484375	30	true	1	true	0	false
56394	4039154296875	7944553125	17	true	1	true	0	false
56391	34028078125	789701640625	18	true	1	true	0	false
56389	10669810546875	258716845703125	18	true	0	false	0	false
56388	11124619140625	3043547119140620	0	false	44	true	18	true
56384	11519888671875	19416943359375	0	false	12	true	0	false
56382	461290703125	726765625	58	true	1	true	24	true
56379	14248923828125	9796380004882810	14	true	1	true	0	false
56378	137062216796875	5675848388671870	0	false	0	false	12	true
56376	1589548828125	8120271606445310	0	false	14	true	0	false
56371	480936875	74229.25	51	true	1	true	63	true
56370	481522265625	743340859375	51	true	1	true	59	true
56368	4615273046875	727371015625	62	true	1	true	25	true
56367	4830805078125	1129493408203120	0	false	21	true	0	false
56366	4714576953125	9641698608398430	18	true	0	false	0	false
56364	4835326171875	5803822265625	26	true	1	true	0	false
56360	4615540234375	726103515625	60	true	1	true	23	true
56359	4619705859375	70862203125	15	true	0	false	0	false
56358	4662573046875	68693734375	5	true	0	false	0	false
56354	4775588671875	733536171875	109	true	0	false	21	true
56353	467954453125	78914.25	0	false	0	false	29	true
56352	4671796484375	7838715625	16	true	0	false	0	false
