# Supplementary material for: A Novel Liquid Biopsy Method Based on Specific Combinations of Vesicular Markers Allows Us to Discriminate Prostate Cancer from Hyperplasia
Source: Cells. 2024 Jul 31;13(15):1286. doi: 10.3390/cells13151286 (PMC11311686; doi:10.3390/cells13151286)
Supplement: Supplementary file 1 [file cells-13-01286-s001.zip › Dataset S1-Raw data CODI BiliGeCT Prostata/Raw data CODI BiliGeCT Prostata/140223_ErbB3_ALK_PR20-20__counting_scatter.xlsx]

## Sheet: 140223_ErbB3_ALK_PR20-20__count
counting parameters
radius (nm)	300
bin width (nm)	20
locs in bin threshold	1
active channels
channel name	channel reference	min	max
Channel 0	ch0	1	10000000
Channel 1	ch1	1	10000000
Channel 2	ch2	1	10000000
clusters are positive for a channel if their counts fall within min (inclusive) and max (exclusive) for that channel
	population phenotypes	number of clusters
triple positive	Channel 0, Channel 1, Channel 2	158
double positive	Channel 0, Channel 1	50
double positive	Channel 0, Channel 2	55
double positive	Channel 1, Channel 2	21
single positive	Channel 0	40
single positive	Channel 1	25
single positive	Channel 2	40
	total positive clusters	389
8 clusters were negative for every channel
all positive clusters are listed here
columns show counts and positivity for channels with thresholds switched on
to see the full data including negative clusters please export a csv from the counting histogram rather than the counting scatter plot
cluster id	centroid x (nm)	centroid y (nm)	count for Channel 0	positive for Channel 0	count for Channel 1	positive for Channel 1	count for Channel 2	positive for Channel 2
41737	360325732421875	6430387890625	25	true	1	true	13	true
41736	358921044921875	636866484375	0	false	7	true	1	true
41729	1.45668e+16	495680546875	10	true	0	false	2	true
41728	8945643310546870	4820925390625	31	true	1	true	81	true
41727	116321142578125	50812234375	0	false	0	false	9	true
41725	1052291015625	729747578125	1	true	16	true	5	true
41724	21269169921875	723609375	0	false	10	true	7	true
41723	2635080322265620	67395140625	0	false	18	true	0	false
41720	707010205078125	6688978125	2	true	0	false	0	false
41718	114183154296875	714978828125	4	true	1	true	0	false
41716	2684116943359370	487629765625	4	true	0	false	6	true
41715	7633251953125	5229830859375	16	true	1	true	18	true
41714	7684525390625	52464953125	15	true	1	true	18	true
41713	588007421875	6871440625	9	true	1	true	1	true
41712	3809384033203120	68949484375	2	true	0	false	15	true
41711	58402998046875	624638984375	6	true	0	false	1	true
41710	8638462890625	6434180859375	1	true	0	false	7	true
41708	7854564453125	52314796875	19	true	1	true	17	true
41707	3216729248046870	725198984375	4	true	0	false	0	false
41704	1.16582e+16	6344692578125	0	false	0	false	9	true
41702	742969580078125	6501100390625	0	false	1	true	20	true
41700	85531435546875	5265627734375	3	true	1	true	10	true
41696	3454317626953120	742096875	0	false	0	false	9	true
41694	79779521484375	5108859765625	11	true	8	true	2	true
41692	586302392578125	5338522265625	0	false	0	false	13	true
41689	21756533203125	569354296875	4	true	0	false	10	true
41688	2603221435546870	5495973046875	3	true	0	false	5	true
41686	458091650390625	5134715625	3	true	0	false	0	false
41685	415558349609375	570995703125	10	true	0	false	0	false
41684	554111328125	5680244921875	5	true	1	true	0	false
41683	812991748046875	681268125	0	false	9	true	0	false
41681	1.78613e+16	4121992578125	1	true	5	true	3	true
41680	2603309631347650	41805296875	0	false	0	false	6	true
41676	9917395629882810	4008108203125	0	false	0	false	13	true
41675	490041943359375	43812703125	4	true	1	true	11	true
41674	3529646484375	4413846484375	19	true	1	true	17	true
41667	2565870361328120	454386171875	0	false	0	false	13	true
41666	2519621826171870	463466640625	0	false	1	true	9	true
41659	83590927734375	549492890625	2	true	0	false	28	true
41658	86716796875	551180859375	12	true	0	false	9	true
41654	1572217559814450	4331283203125	10	true	0	false	0	false
41652	9919518432617180	5931945703125	7	true	0	false	3	true
41650	1.97304e+16	675535078125	5	true	0	false	5	true
41649	10172392578125	59408.25	0	false	0	false	16	true
41648	89122529296875	592080546875	8	true	1	true	0	false
41646	694763330078125	5944484375	1	true	0	false	13	true
41642	771594970703125	584019453125	4	true	1	true	0	false
41640	102926640625	5657824609375	21	true	1	true	0	false
41635	28653681640625	78438453125	0	false	11	true	1	true
41634	3471764892578120	7693396875	1	true	0	false	1	true
41627	101862080078125	46988453125	3	true	1	true	5	true
41626	1234916796875	49088484375	1	true	8	true	4	true
41623	101243134765625	695941171875	40	true	2	true	21	true
41622	1021676953125	696378515625	39	true	2	true	21	true
41618	116281044921875	4500366796875	1	true	0	false	1	true
41615	8949208984375	442121875	0	false	0	false	11	true
41614	863739453125	4503095703125	4	true	1	true	2	true
41613	663145458984375	45401078125	6	true	0	false	10	true
41612	66369482421875	446035078125	11	true	0	false	0	false
41609	9713464965820310	75701578125	0	false	12	true	0	false
41601	8828775390625	731246953125	14	true	1	true	15	true
41600	905008203125	728706640625	6	true	1	true	1	true
41599	1242268359375	61585046875	0	false	0	false	7	true
41598	130808525390625	60596828125	10	true	1	true	4	true
41593	114211767578125	730488984375	1	true	1	true	6	true
41592	108150341796875	73032453125	8	true	1	true	3	true
41589	148075185546875	58867.25	0	false	0	false	16	true
41588	137848837890625	58296.75	0	false	0	false	11	true
41587	1299523046875	732288125	4	true	5	true	4	true
41586	13483212890625	7270340625	0	false	1	true	14	true
41584	160784365234375	59052109375	7	true	1	true	0	false
41581	103774580078125	687455390625	15	true	1	true	1	true
41580	105280615234375	68758234375	10	true	1	true	1	true
41579	667774267578125	711968671875	25	true	1	true	9	true
41578	680300341796875	712162890625	24	true	1	true	8	true
41576	104747490234375	702946015625	4	true	0	false	19	true
41574	15283296875	60562421875	1	true	5	true	7	true
41568	11509021484375	6346207421875	1	true	0	false	13	true
41565	68597177734375	745058125	1	true	0	false	0	false
41563	1419095703125	7550421875	15	true	1	true	26	true
41562	142107001953125	755141484375	16	true	1	true	26	true
41558	158765078125	5645405078125	0	false	0	false	10	true
41556	17500556640625	6151518359375	1	true	0	false	9	true
41554	145876640625	656122265625	8	true	1	true	19	true
41552	14222423828125	755380625	13	true	1	true	23	true
41547	25288876953125	4335023046875	7	true	18	true	0	false
41546	25431103515625	434356484375	9	true	16	true	0	false
41544	141013759765625	755256171875	14	true	1	true	26	true
41539	22946640625	4406248046875	4	true	1	true	0	false
41538	21312232421875	4643722265625	0	false	0	false	8	true
41530	10520556640625	747237734375	2	true	0	false	9	true
41521	1893832421875	77710515625	30	true	0	false	0	false
41520	18969349609375	769996875	16	true	0	false	8	true
41516	17075572265625	768402109375	3	true	0	false	0	false
41513	19858251953125	748578125	0	false	0	false	1	true
41511	697016650390625	782296640625	40	true	13	true	38	true
41510	703707470703125	78374546875	39	true	13	true	35	true
41509	67283505859375	786071484375	0	false	23	true	17	true
41504	19344173828125	6238516796875	1	true	0	false	6	true
41499	12266640625	52835234375	57	true	1	true	33	true
41498	13036458984375	5182053125	0	false	0	false	11	true
41494	115363125	51465125	9	true	1	true	0	false
41485	681197607421875	357503359375	22	true	1	true	12	true
41484	630841357421875	3538237890625	11	true	0	false	1	true
41483	502068603515625	3699245703125	31	true	1	true	6	true
41482	498957177734375	3690804296875	34	true	1	true	6	true
41481	35945224609375	31851453125	5	true	0	false	0	false
41480	2367903076171870	30739369140625	2	true	1	true	4	true
41476	486198388671875	31394.25	3	true	1	true	8	true
41472	285914013671875	33143640625	0	false	0	false	3	true
41471	25187048828125	3913272265625	131	true	10	true	95	true
41470	2507733984375	390431875	114	true	11	true	95	true
41466	617294140625	3316723828125	7	true	0	false	0	false
41464	696751611328125	31812517578125	17	true	0	false	0	false
41456	218738525390625	28741064453125	1	true	0	false	13	true
41455	30792353515625	35036265625	8	true	1	true	2	true
41454	19675751953125	36852515625	7	true	0	false	0	false
41452	9126483154296870	32469615234375	8	true	2	true	15	true
41448	6476707153320310	353135859375	1	true	0	false	13	true
41443	99245869140625	408368984375	92	true	0	false	180	true
41442	802591455078125	4057478125	1	true	2	true	4	true
41441	160027265625	366566015625	1	true	2	true	0	false
41440	145470224609375	3732171484375	8	true	0	false	7	true
41438	10304931640625	3753203125	0	false	10	true	3	true
41436	13210857421875	4021203125	6	true	0	false	0	false
41435	16946767578125	720030703125	14	true	0	false	18	true
41434	16877919921875	71938671875	10	true	0	false	18	true
41432	25367599609375	3902258984375	102	true	18	true	50	true
41427	136295546875	786360234375	97	true	1	true	27	true
41426	119383720703125	78905515625	16	true	0	false	14	true
41424	116399501953125	775853046875	0	false	8	true	1	true
41420	16783625	726392890625	1	true	1	true	17	true
41412	160199638671875	693069765625	4	true	1	true	7	true
41410	16873361328125	67413359375	2	true	6	true	0	false
41407	20278677734375	71325234375	10	true	1	true	20	true
41406	20466234375	713292109375	8	true	1	true	19	true
41402	18717998046875	728759921875	17	true	1	true	0	false
41396	1991350390625	6814859375	8	true	1	true	14	true
41393	22523072265625	6961928125	0	false	9	true	0	false
41392	23147888671875	7272753125	25	true	1	true	10	true
41390	139520244140625	4272690625	0	false	0	false	4	true
41389	25541353515625	38822125	48	true	5	true	13	true
41384	24673763671875	3903419921875	7	true	0	false	24	true
41382	25161828125	72006828125	0	false	17	true	0	false
41376	2377596875	4054987890625	0	false	12	true	0	false
41374	25700302734375	4023318359375	8	true	0	false	0	false
41372	2759654296875	4235209375	0	false	0	false	6	true
41369	2648673046875	696617578125	8	true	1	true	18	true
41368	26570876953125	696767109375	8	true	1	true	16	true
41366	27676623046875	702428984375	15	true	0	false	4	true
41363	18983853515625	507121015625	2	true	1	true	10	true
41362	19128962890625	50725359375	4	true	1	true	11	true
41359	20889177734375	6356688671875	6	true	0	false	25	true
41358	21184607421875	6324390625	14	true	1	true	3	true
41352	226995546875	6238774609375	3	true	0	false	19	true
41351	22485798828125	5988744140625	11	true	6	true	1	true
41350	23207478515625	6021474609375	21	true	0	false	0	false
41348	24083474609375	595709375	3	true	1	true	0	false
41341	43179828125	737980546875	68	true	0	false	118	true
41340	43201625	7376959375	65	true	0	false	111	true
41338	4314165625	73822875	64	true	0	false	118	true
41336	168384609375	405333203125	6	true	1	true	4	true
41335	2730134765625	650524296875	2	true	2	true	15	true
41334	2801595703125	647825546875	0	false	0	false	6	true
41333	4312971484375	736811328125	65	true	0	false	114	true
41330	28937671875	6443162890625	6	true	1	true	0	false
41329	24306337890625	670499453125	0	false	9	true	0	false
41328	2353171484375	66272015625	12	true	0	false	0	false
41326	26360671875	6307326171875	14	true	0	false	0	false
41324	2911476171875	66749671875	0	false	0	false	2	true
41313	2268661328125	785414140625	7	true	1	true	0	false
41312	21646064453125	788228984375	0	false	4	true	0	false
41311	384820703125	72927015625	33	true	1	true	22	true
41310	3855799609375	729165234375	34	true	1	true	19	true
41307	471872578125	742510703125	36	true	1	true	61	true
41306	4735514453125	741921171875	36	true	1	true	60	true
41305	429294140625	737542890625	43	true	0	false	108	true
41302	4722509765625	74389171875	34	true	1	true	56	true
41301	21891041015625	35113625	8	true	1	true	56	true
41300	2179291796875	3742494140625	2	true	0	false	0	false
41298	4335239453125	73658484375	49	true	0	false	62	true
41296	4303812890625	7396821875	58	true	0	false	73	true
41294	19860388671875	3906540234375	9	true	1	true	8	true
41292	477649375	7372890625	29	true	0	false	0	false
41290	476351953125	728601796875	37	true	0	false	0	false
41286	4360509375	732140234375	0	false	13	true	0	false
41284	41845265625	738171953125	287	true	1	true	137	true
41280	36474890625	739422890625	0	false	10	true	0	false
41278	4022287890625	742214140625	19	true	1	true	0	false
41277	336019921875	718808203125	23	true	1	true	3	true
41276	3388173828125	708541953125	13	true	1	true	0	false
41275	328316484375	6557084375	0	false	1	true	17	true
41274	3360622265625	676180390625	9	true	1	true	0	false
41272	445347890625	766031015625	39	true	0	false	0	false
41267	2420719482421870	9048046875	15	true	1	true	71	true
41266	2454782958984370	893194921875	14	true	1	true	55	true
41262	391002578125	768135078125	13	true	0	false	0	false
41259	2291980224609370	8985376953125	14	true	1	true	73	true
41255	269172890625	5086446484375	4	true	1	true	13	true
41254	2706396875	5084103125	4	true	1	true	15	true
41252	26455681640625	5162620703125	2	true	9	true	0	false
41251	583250634765625	20865513671875	10	true	1	true	23	true
41250	5569349609375	20852705078125	6	true	1	true	30	true
41249	22791533203125	2027976171875	2	true	0	false	5	true
41248	1942392822265620	20045650390625	15	true	1	true	0	false
41247	5676126953125	502199267578125	4	true	0	false	1	true
41246	58170234375	735002734375	0	false	0	false	13	true
41244	2842926953125	5543153125	5	true	0	false	0	false
41242	8978442993164060	6760173828125	25	true	1	true	7	true
41239	24400890625	1860193359375	75	true	1	true	5	true
41238	24277115234375	1874823828125	71	true	1	true	9	true
41236	23662275390625	51208015625	0	false	9	true	2	true
41233	8586583984375	21105736328125	0	false	0	false	8	true
41232	79885693359375	2308253125	0	false	1	true	13	true
41231	16352533203125	141912705078125	89	true	1	true	48	true
41230	16275248046875	144224228515625	64	true	1	true	47	true
41228	102700849609375	2327474609375	0	false	0	false	2	true
41227	8275748046875	61783837890625	4	true	1	true	21	true
41226	80877333984375	616519921875	4	true	1	true	21	true
41225	2876195703125	5815786328125	3	true	2	true	0	false
41222	3753357666015620	215689453125	6	true	0	false	0	false
41220	29187705078125	4759696875	1	true	0	false	0	false
41219	7807642578125	83877275390625	2	true	1	true	11	true
41217	299001875	73239984375	0	false	8	true	0	false
41216	3158059765625	720670234375	12	true	1	true	0	false
41215	50028427734375	25386419921875	1	true	5	true	2	true
41214	57803330078125	23482681640625	0	false	1	true	17	true
41213	565657958984375	110697158203125	0	false	1	true	1	true
41212	5835931640625	93115751953125	7	true	1	true	0	false
41211	9879837890625	93675947265625	0	false	11	true	3	true
41210	89296845703125	111000947265625	0	false	5	true	11	true
41208	9090115234375	490145361328125	4	true	1	true	0	false
41197	3060133984375	787090546875	4	true	0	false	0	false
41190	6795744140625	19596798828125	0	false	0	false	16	true
41183	1.90645e+16	23169265625	2	true	1	true	21	true
41182	3210678405761710	2466828125	0	false	0	false	12	true
41181	19984580078125	136675185546875	17	true	2	true	4	true
41180	215284375	13337517578125	0	false	11	true	0	false
41179	18259251953125	13105203125	3	true	0	false	8	true
41177	20472705078125	154851787109375	0	false	0	false	6	true
41176	22881494140625	158440029296875	10	true	1	true	3	true
41174	151617783203125	1415723046875	10	true	1	true	0	false
41171	11049802734375	13195517578125	8	true	1	true	40	true
41170	115544287109375	1083799609375	12	true	0	false	0	false
41166	143253271484375	129786611328125	0	false	0	false	11	true
41155	2314258984375	21440326171875	0	false	0	false	16	true
41154	19849615234375	2212769140625	0	false	0	false	9	true
41152	1.36514e+16	18051181640625	0	false	0	false	5	true
41144	1.56337e+16	13833861328125	0	false	0	false	1	true
41143	26053978515625	2174775390625	40	true	1	true	18	true
41142	2611235546875	23335404296875	4	true	7	true	0	false
41141	25857248046875	157750146484375	0	false	14	true	0	false
41140	2551092578125	1286374609375	0	false	1	true	9	true
41139	2165473828125	735678369140625	4	true	0	false	0	false
41138	21615798828125	646793359375	22	true	1	true	6	true
41137	25487150390625	25423552734375	8	true	1	true	3	true
41130	20087013671875	3958382568359370	11	true	0	false	0	false
41128	112597109375	17061517578125	5	true	1	true	29	true
41117	310857890625	162492548828125	8	true	1	true	0	false
41116	3115512890625	17877205078125	4	true	1	true	2	true
41115	337563203125	452870625	3	true	1	true	0	false
41114	3455472265625	452335078125	6	true	1	true	6	true
41110	3179161328125	4619865625	1	true	0	false	30	true
41109	31675021484375	26651900390625	29	true	1	true	24	true
41108	31149767578125	25028037109375	0	false	1	true	16	true
41106	288668984375	19035470703125	0	false	9	true	0	false
41104	3467435546875	19453173828125	9	true	1	true	6	true
41102	3268580078125	147562353515625	2	true	0	false	7	true
41100	151619990234375	16370126953125	6	true	0	false	23	true
41096	30844904296875	30711802734375	9	true	1	true	2	true
41094	3538200390625	16977240234375	0	false	8	true	0	false
41091	2678990625	3744447265625	22	true	1	true	32	true
41090	26672501953125	3745306640625	22	true	1	true	35	true
41089	156347412109375	29286244140625	7	true	14	true	71	true
41088	15096869140625	3020342578125	6	true	1	true	0	false
41087	281976328125	45463265625	0	false	0	false	11	true
41086	26589728515625	463057265625	4	true	1	true	0	false
41081	19741501953125	268745703125	0	false	0	false	7	true
41080	20735423828125	294521640625	17	true	1	true	34	true
41079	26517521484375	3745203125	15	true	1	true	38	true
41077	1717640625	257165390625	0	false	0	false	9	true
41072	1719238671875	32011380859375	0	false	0	false	10	true
41071	124773515625	3114259765625	20	true	1	true	51	true
41070	125596845703125	314167626953125	19	true	1	true	45	true
41069	3435638671875	29691375	2	true	0	false	0	false
41066	287586875	3519609765625	0	false	2	true	0	false
41063	3349284375	3804520703125	4	true	1	true	2	true
41056	3567158984375	7673896875	6	true	1	true	0	false
41053	385181953125	29037703125	10	true	1	true	4	true
41048	22385560546875	3199862890625	35	true	1	true	85	true
41045	123689404296875	557805419921875	9	true	1	true	13	true
41044	12332384765625	55934931640625	10	true	1	true	11	true
41042	135778017578125	4536056640625	4	true	1	true	4	true
41041	16539615234375	495494384765625	23	true	1	true	0	false
41040	170230859375	75193115234375	0	false	6	true	1	true
41039	134005595703125	2352532958984370	9	true	1	true	0	false
41033	13534625	8648896484375	0	false	0	false	4	true
41032	142162177734375	683176904296875	51	true	1	true	17	true
41028	3556047265625	2202362109375	18	true	1	true	5	true
41025	369657421875	3278283984375	14	true	1	true	20	true
41024	3698763671875	3295856640625	13	true	1	true	17	true
41017	31502712890625	4092477734375	4	true	1	true	0	false
41016	30873837890625	4065110546875	4	true	1	true	0	false
41007	3356306640625	53183078125	0	false	8	true	1	true
41006	34907046875	521785625	0	false	1	true	10	true
41005	34639515625	5362553125	9	true	1	true	27	true
41003	39363578125	5679544140625	11	true	0	false	0	false
41002	37708109375	55325671875	6	true	1	true	0	false
40998	3582422265625	580282890625	14	true	0	false	2	true
40997	4392691015625	1724384765625	56	true	1	true	125	true
40996	4388706640625	171950859375	62	true	1	true	134	true
40995	4396557421875	17183892578125	56	true	1	true	125	true
40994	440568828125	1713898828125	60	true	1	true	114	true
40990	439923984375	17278515625	60	true	1	true	113	true
40976	2930165625	107978818359375	182	true	0	false	5	true
40970	3427198828125	490339453125	1	true	1	true	12	true
40964	438855078125	17064626953125	46	true	1	true	110	true
40962	4375355078125	17102421875	24	true	1	true	111	true
40960	4414662109375	17245001953125	55	true	1	true	71	true
40958	13667025390625	5190805053710930	26	true	0	false	0	false
40957	4583581640625	19607333984375	38	true	1	true	13	true
40956	458843203125	19700771484375	35	true	1	true	9	true
40955	4759355859375	331997890625	37	true	1	true	48	true
40954	4753813671875	3314279296875	33	true	1	true	47	true
40953	4576491796875	19737330078125	37	true	1	true	11	true
40951	4756105078125	330486328125	34	true	1	true	50	true
40950	4762468359375	3298356640625	33	true	1	true	40	true
40946	4558940234375	21857640625	5	true	1	true	1	true
40945	4160344921875	190287890625	142	true	2	true	5	true
40942	421556171875	21673447265625	0	false	0	false	10	true
40939	45329890625	31772740234375	17	true	3	true	0	false
40938	447986015625	3114528515625	7	true	0	false	0	false
40936	456716640625	30324689453125	0	false	0	false	13	true
40934	417885546875	28009427734375	11	true	0	false	0	false
40933	4545977734375	35622484375	7	true	12	true	1	true
40932	4263693359375	342791953125	7	true	1	true	0	false
40928	487507109375	353808359375	22	true	2	true	3	true
40922	4000684765625	1730569921875	0	false	6	true	0	false
40919	35421109375	981282421875	0	false	3	true	0	false
40917	4400423046875	536852421875	66	true	1	true	72	true
40916	4392157421875	5366391796875	65	true	1	true	77	true
40914	4385265625	5362583984375	63	true	1	true	73	true
40913	423726875	641256875	125	true	0	false	54	true
40912	421829609375	6421253125	158	true	0	false	87	true
40908	4382370703125	537082109375	64	true	1	true	77	true
40901	4699526953125	25803642578125	34	true	1	true	1	true
40900	4551769140625	25485595703125	7	true	1	true	1	true
40898	4783081640625	23112802734375	6	true	1	true	0	false
40894	419423359375	6441720703125	76	true	0	false	79	true
40892	47881484375	27786486328125	9	true	1	true	0	false
40891	4860291796875	4430005078125	52	true	1	true	1	true
40890	48551546875	4435613671875	78	true	1	true	1	true
40888	484778515625	4439924609375	84	true	1	true	4	true
40886	48355625	44442796875	83	true	1	true	6	true
40884	445523671875	5260959375	4	true	0	false	0	false
40881	4550765625	4965540625	7	true	0	false	1	true
40880	4092966796875	4456108203125	0	false	14	true	0	false
40872	4203929296875	64617796875	15	true	0	false	43	true
40870	4094399609375	49325671875	0	false	0	false	28	true
40868	48193234375	423786640625	0	false	21	true	0	false
40867	450309765625	4166197265625	6	true	1	true	12	true
40866	442159296875	4166840625	4	true	0	false	0	false
40861	49222265625	50902203125	12	true	1	true	13	true
40860	492221796875	5077322265625	12	true	1	true	12	true
40859	42177578125	6039851171875	17	true	1	true	1	true
40856	4381791796875	5616777734375	4	true	1	true	0	false
40853	43926265625	115224677734375	8	true	54	true	0	false
40852	4392194921875	113902451171875	8	true	47	true	0	false
40846	4312892578125	11349861328125	0	false	18	true	0	false
40843	3364559765625	61659.5	10	true	10	true	35	true
40842	342007109375	6223637890625	18	true	1	true	0	false
40841	4581579296875	1954233203125	39	true	1	true	11	true
40840	4577885546875	19497857421875	41	true	1	true	10	true
40833	492919609375	66835375	34	true	0	false	0	false
40832	488667890625	638189609375	10	true	1	true	0	false
40831	453905390625	684201015625	20	true	1	true	0	false
40826	17955578125	9517843017578120	57	true	1	true	0	false
40824	2185444921875	8985535888671870	0	false	11	true	0	false
40823	4814399609375	115477705078125	12	true	1	true	0	false
40822	477376171875	131005625	0	false	13	true	0	false
40820	460971484375	9498318359375	6	true	1	true	0	false
40817	435334296875	44386787109375	94	true	19	true	1	true
40816	4335931640625	3288832275390620	0	false	7	true	0	false
40815	3937559765625	2626907958984370	11	true	0	false	0	false
40814	386613046875	747051318359375	4	true	0	false	9	true
40812	455923671875	262146240234375	0	false	12	true	0	false
40811	4815554296875	226747216796875	28	true	1	true	16	true
40808	3253294921875	1373580810546870	1	true	0	false	6	true
40806	425672734375	61921337890625	4	true	0	false	0	false
