# Supplementary material for: A Novel Liquid Biopsy Method Based on Specific Combinations of Vesicular Markers Allows Us to Discriminate Prostate Cancer from Hyperplasia
Source: Cells. 2024 Jul 31;13(15):1286. doi: 10.3390/cells13151286 (PMC11311686; doi:10.3390/cells13151286)
Supplement: Supplementary file 1 [file cells-13-01286-s001.zip › Dataset S1-Raw data CODI BiliGeCT Prostata/Raw data CODI BiliGeCT Prostata/140223_ErbB3_ALK_PR20-22-1__counting_scatter.xlsx]

## Sheet: 140223_ErbB3_ALK_PR20-22-1__cou
counting parameters
radius (nm)	300
bin width (nm)	20
locs in bin threshold	1
active channels
channel name	channel reference	min	max
Channel 0	ch0	1	10000000
Channel 1	ch1	1	10000000
Channel 2	ch2	1	10000000
clusters are positive for a channel if their counts fall within min (inclusive) and max (exclusive) for that channel
	population phenotypes	number of clusters
triple positive	Channel 0, Channel 1, Channel 2	190
double positive	Channel 0, Channel 1	90
double positive	Channel 0, Channel 2	245
double positive	Channel 1, Channel 2	11
single positive	Channel 0	74
single positive	Channel 1	39
single positive	Channel 2	19
	total positive clusters	668
6 clusters were negative for every channel
all positive clusters are listed here
columns show counts and positivity for channels with thresholds switched on
to see the full data including negative clusters please export a csv from the counting histogram rather than the counting scatter plot
cluster id	centroid x (nm)	centroid y (nm)	count for Channel 0	positive for Channel 0	count for Channel 1	positive for Channel 1	count for Channel 2	positive for Channel 2
58272	155929375	70086	8	true	0	false	11	true
58271	1544626953125	699057265625	10	true	0	false	12	true
58270	1472828125	70684671875	14	true	0	false	6	true
58269	15498484375	708587734375	9	true	1	true	5	true
58267	139064296875	700738046875	4	true	6	true	5	true
58264	790288818359375	6412773828125	4	true	8	true	1	true
58263	99731640625	65566828125	8	true	0	false	5	true
58262	733087646484375	676880703125	26	true	6	true	3	true
58261	7023166015625	681990859375	7	true	0	false	12	true
58260	1.3177e+16	6245571875	6	true	1	true	10	true
58259	1.07187e+16	611267265625	5	true	9	true	4	true
58256	17476951171875	720453828125	5	true	0	false	21	true
58255	16954048828125	719866171875	4	true	6	true	4	true
58251	15865140625	717255546875	5	true	0	false	11	true
58250	2327258544921870	617100078125	14	true	0	false	13	true
58249	2937856689453120	6136113671875	12	true	0	false	9	true
58248	198119775390625	66859296875	5	true	1	true	8	true
58247	2.03787e+16	68194671875	13	true	1	true	2	true
58246	14286041015625	72698234375	8	true	0	false	8	true
58245	133419072265625	72638484375	7	true	0	false	5	true
58243	123547080078125	7292440625	6	true	0	false	1	true
58242	4841189453125	679591796875	19	true	2	true	54	true
58241	3816146728515620	685085859375	4	true	0	false	16	true
58240	543344970703125	671885234375	5	true	0	false	10	true
58239	602039404296875	667509375	6	true	0	false	9	true
58234	525293701171875	7320596875	6	true	0	false	2	true
58233	6619474609375	7292471875	7	true	8	true	2	true
58232	15314908203125	724291875	8	true	5	true	6	true
58231	15291064453125	732384375	8	true	5	true	0	false
58230	3216913330078120	677407421875	9	true	1	true	2	true
58226	55563681640625	750178359375	3	true	0	false	7	true
58225	545828662109375	742004375	10	true	1	true	1	true
58223	475445703125	73853734375	5	true	0	false	9	true
58221	14395505859375	73668046875	8	true	10	true	5	true
58212	510771630859375	6443403515625	19	true	1	true	1	true
58211	52521044921875	649231640625	3	true	0	false	18	true
58209	2914968994140620	63246875	3	true	0	false	41	true
58207	637533447265625	714725078125	7	true	1	true	11	true
58205	15398482421875	689080703125	8	true	5	true	0	false
58204	62043486328125	773834375	3	true	0	false	4	true
58203	7064896484375	766368125	3	true	1	true	7	true
58201	143500576171875	6867571875	11	true	5	true	0	false
58199	56279345703125	76458640625	2	true	0	false	10	true
58197	112583681640625	712188359375	21	true	0	false	3	true
58195	445513232421875	652248671875	5	true	1	true	13	true
58189	2357947509765620	6435285546875	9	true	0	false	3	true
58183	48182255859375	665603203125	6	true	0	false	4	true
58180	843323046875	618783984375	7	true	5	true	5	true
58179	843587109375	6262723046875	6	true	1	true	7	true
58178	17933158203125	739548515625	4	true	0	false	6	true
58177	17445064453125	744188515625	6	true	8	true	6	true
58176	9231240234375	70657609375	6	true	4	true	4	true
58175	8409380859375	70635375	13	true	0	false	9	true
58174	1897304443359370	72619109375	7	true	9	true	2	true
58173	1085869140625	72171890625	17	true	1	true	2	true
58172	938089453125	6199313671875	4	true	0	false	10	true
58170	17033861328125	75537484375	14	true	0	false	7	true
58169	17455	75789203125	5	true	1	true	13	true
58167	88812431640625	69982296875	5	true	0	false	16	true
58166	156175244140625	78249734375	3	true	0	false	1	true
58165	1596703515625	79705921875	1	true	10	true	0	false
58164	3909491455078120	757129609375	5	true	9	true	3	true
58162	58595234375	6345815625	7	true	1	true	3	true
58161	50519873046875	62323140625	3	true	4	true	1	true
58160	125279443359375	748836328125	3	true	14	true	2	true
58159	1353615234375	757553359375	8	true	1	true	5	true
58157	3485622314453120	715545625	9	true	0	false	0	false
58156	3299626708984370	734601171875	41	true	1	true	3	true
58155	3822922607421870	74042484375	6	true	0	false	12	true
58153	240560888671875	7399396875	12	true	0	false	6	true
58152	1450416748046870	69743234375	3	true	8	true	17	true
58151	209280224609375	7043634375	9	true	0	false	4	true
58150	16894798828125	737366328125	8	true	5	true	4	true
58147	47663955078125	712180546875	9	true	0	false	9	true
58146	14968103515625	7645021875	12	true	1	true	0	false
58145	14904763671875	755069296875	2	true	10	true	2	true
58140	34608193359375	700956015625	3	true	0	false	13	true
58137	77998046875	64043984375	2	true	0	false	0	false
58124	20341400390625	731969375	6	true	0	false	3	true
58123	1982125390625	7253553125	11	true	1	true	1	true
58121	2921294921875	7580959375	6	true	7	true	3	true
58119	18618458984375	72504015625	7	true	4	true	3	true
58114	1668145703125	771650234375	3	true	3	true	3	true
58109	420494921875	767357890625	4	true	1	true	5	true
58108	107309765625	6978071875	5	true	0	false	7	true
58107	119370419921875	690053125	15	true	0	false	1	true
58106	86792724609375	665536484375	9	true	0	false	8	true
58105	10123580078125	6612296875	7	true	0	false	6	true
58103	1186209765625	670538828125	11	true	0	false	4	true
58100	132437060546875	661115234375	15	true	0	false	0	false
58099	143203818359375	660215078125	7	true	3	true	3	true
58085	99531044921875	6813434375	4	true	1	true	2	true
58084	9504043579101560	57285109375	19	true	6	true	4	true
58083	1.40363e+16	58562171875	13	true	4	true	1	true
58080	40788173828125	5722037890625	9	true	1	true	27	true
58079	267491357421875	5690959375	11	true	0	false	5	true
58076	1059758203125	6015980078125	7	true	0	false	6	true
58074	222270458984375	536862421875	4	true	0	false	6	true
58073	345311962890625	5316409765625	1	true	7	true	0	false
58071	7238858032226560	5475212890625	4	true	1	true	3	true
58069	4703349609375	542289765625	4	true	7	true	2	true
58063	67831015625	6208535546875	5	true	0	false	1	true
58060	215234375	73516484375	6	true	7	true	1	true
58059	215551328125	749234140625	4	true	5	true	3	true
58056	23026955078125	750142265625	5	true	0	false	4	true
58055	24584267578125	75642078125	3	true	0	false	11	true
58051	6748123046875	78478640625	1	true	15	true	6	true
58050	2594365234375	756364296875	4	true	7	true	4	true
58048	417897607421875	5908757421875	12	true	7	true	5	true
58047	488022509765625	599168125	16	true	6	true	1	true
58043	643320166015625	600444765625	4	true	0	false	6	true
58039	2632982421875	766961796875	2	true	0	false	4	true
58038	19215908203125	782127578125	3	true	6	true	1	true
58037	19977482421875	792986171875	3	true	10	true	1	true
58036	194131015625	7596765625	11	true	0	false	5	true
58035	203896015625	7598159375	15	true	2	true	1	true
58029	7995908203125	728723203125	10	true	0	false	3	true
58027	1768597265625	7848096875	8	true	0	false	3	true
58025	3799974365234370	783359765625	15	true	0	false	2	true
58024	753655078125	594097109375	6	true	1	true	5	true
58023	64297734375	5896641015625	14	true	0	false	0	false
58021	805142236328125	5705264453125	3	true	9	true	3	true
58019	8624091796875	68641609375	5	true	0	false	7	true
58016	625960009765625	5494815234375	4	true	3	true	4	true
58013	286468310546875	77322796875	2	true	0	false	9	true
58011	771954931640625	6558628125	8	true	0	false	4	true
58009	108253779296875	6236376953125	3	true	0	false	0	false
58006	205746171875	77493828125	2	true	2	true	3	true
58004	29587548828125	5041477734375	5	true	0	false	1	true
58003	33128583984375	5175678125	6	true	6	true	1	true
58000	92854921875	760417578125	13	true	0	false	4	true
57999	102359970703125	760774765625	6	true	0	false	11	true
57998	907021875	74139234375	5	true	13	true	1	true
57997	8651154296875	74834671875	5	true	1	true	8	true
57995	1007595703125	771148828125	12	true	0	false	5	true
57994	11371921875	781782421875	5	true	4	true	4	true
57993	10637037109375	77862140625	4	true	13	true	3	true
57992	101723466796875	734763046875	12	true	0	false	5	true
57988	10381603515625	751274140625	2	true	0	false	10	true
57984	1791649609375	654369765625	5	true	0	false	10	true
57983	17715076171875	662620703125	4	true	0	false	8	true
57979	2207062109375	775497265625	24	true	1	true	2	true
57975	103912490234375	58388609375	8	true	0	false	0	false
57972	113166376953125	6398931640625	9	true	1	true	3	true
57971	1043566796875	6506676953125	5	true	0	false	4	true
57968	20572107421875	684736015625	14	true	4	true	0	false
57967	2078483203125	69541109375	4	true	0	false	15	true
57965	22171162109375	687036484375	6	true	0	false	9	true
57964	17949587890625	694881328125	7	true	3	true	0	false
57963	1677048046875	680573984375	7	true	4	true	2	true
57960	343043701171875	520618828125	3	true	0	false	9	true
57959	8807644653320310	512831640625	5	true	0	false	6	true
57954	128405859375	77511484375	3	true	1	true	2	true
57953	12600212890625	789136875	8	true	0	false	6	true
57950	805821142578125	782022265625	6	true	0	false	35	true
57947	121438720703125	656005234375	7	true	0	false	0	false
57945	213981640625	7887440625	1	true	7	true	1	true
57944	18679041015625	678762421875	7	true	9	true	0	false
57942	12655720703125	6375485546875	2	true	4	true	0	false
57941	136796171875	6337857421875	5	true	0	false	9	true
57939	130333740234375	626412734375	7	true	6	true	0	false
57937	13718734375	618204375	10	true	0	false	2	true
57935	12284087890625	60493140625	6	true	3	true	0	false
57933	142104814453125	64720046875	6	true	3	true	2	true
57932	17621095703125	5955521484375	20	true	0	false	6	true
57931	16618447265625	616648671875	2	true	7	true	4	true
57929	158170419921875	6259409765625	8	true	6	true	12	true
57927	15315931640625	6373294921875	7	true	0	false	8	true
57922	99885986328125	7933271875	12	true	1	true	2	true
57921	995766015625	793455390625	14	true	1	true	1	true
57920	18738154296875	638229296875	5	true	0	false	2	true
57916	141079189453125	561980390625	4	true	5	true	4	true
57915	129880439453125	5573970703125	6	true	0	false	4	true
57913	135794423828125	5787887890625	6	true	4	true	0	false
57911	119202353515625	573503515625	5	true	0	false	1	true
57907	2528640625	778858359375	17	true	1	true	1	true
57906	17202818359375	6409533203125	9	true	0	false	3	true
57904	2839005078125	767569609375	3	true	9	true	4	true
57903	28256798828125	756383515625	40	true	0	false	0	false
57899	2732516796875	73006984375	3	true	7	true	4	true
57898	19643833984375	6101914453125	12	true	0	false	7	true
57897	19234923828125	602539765625	8	true	0	false	10	true
57895	1850771875	585840234375	5	true	1	true	6	true
57892	27632421875	481629453125	15	true	1	true	7	true
57891	1.59456e+16	470684140625	6	true	4	true	0	false
57889	24187126953125	728166640625	6	true	0	false	1	true
57887	18351849609375	5651561328125	2	true	8	true	0	false
57886	3403697509765620	456265390625	5	true	7	true	3	true
57885	361067333984375	455708125	9	true	6	true	4	true
57883	7811632690429680	485204140625	6	true	0	false	9	true
57881	8500740356445310	496687109375	4	true	0	false	1	true
57880	5013984375	4658165625	4	true	6	true	0	false
57879	56352138671875	4721561328125	13	true	0	false	0	false
57871	146533515625	6002482421875	8	true	3	true	2	true
57870	3058578515625	726926796875	5	true	0	false	4	true
57869	30302400390625	7428709375	3	true	0	false	3	true
57865	2732948046875	783571015625	3	true	0	false	23	true
57861	52843681640625	4840212109375	2	true	0	false	2	true
57860	232456953125	703824375	6	true	0	false	3	true
57859	2563389453125	70262484375	4	true	8	true	6	true
57856	21326251953125	617717421875	12	true	1	true	15	true
57855	238238046875	6061666796875	8	true	0	false	0	false
57853	20175998046875	6269919140625	7	true	2	true	2	true
57851	506367236328125	501203125	7	true	0	false	6	true
57848	22403048828125	662757265625	9	true	0	false	4	true
57847	21280837890625	657718046875	14	true	0	false	3	true
57846	1071158935546870	4381008203125	10	true	0	false	4	true
57845	2111057373046870	4368399609375	4	true	0	false	5	true
57844	8090694580078120	4505733984375	2	true	3	true	3	true
57842	38829052734375	4363028125	3	true	0	false	5	true
57837	20590822265625	667516953125	5	true	2	true	1	true
57835	248746171875	675004296875	2	true	0	false	1	true
57831	3379159423828120	4186812890625	2	true	1	true	1	true
57830	7680603515625	451306015625	3	true	0	false	4	true
57828	26562142578125	6281841796875	4	true	6	true	0	false
57827	2485353515625	6345898046875	7	true	0	false	0	false
57825	23161546875	6411351953125	4	true	0	false	7	true
57822	457202294921875	406933828125	5	true	0	false	7	true
57821	3002989013671870	4036101171875	5	true	0	false	0	false
57819	552982275390625	4006455078125	6	true	0	false	10	true
57818	738027392578125	38825734375	5	true	0	false	5	true
57817	84467431640625	37688578125	5	true	0	false	11	true
57815	51454482421875	386890546875	4	true	0	false	13	true
57809	9461302734375	56814125	6	true	0	false	0	false
57807	28011880859375	7033046875	2	true	0	false	0	false
57805	6687275390625	408936328125	10	true	0	false	1	true
57802	2735103515625	6520246484375	6	true	0	false	2	true
57800	2383817626953120	795478828125	11	true	0	false	2	true
57799	792393798828125	774630390625	6	true	13	true	5	true
57797	558426025390625	4399762890625	8	true	0	false	1	true
57794	91644833984375	5099468359375	14	true	1	true	0	false
57793	9535748046875	5095056640625	2	true	11	true	0	false
57791	84340888671875	5117955078125	4	true	0	false	9	true
57790	8368908203125	518825390625	1	true	21	true	0	false
57786	92754609375	4914489453125	23	true	0	false	0	false
57784	96989130859375	54202546875	10	true	0	false	12	true
57783	93295087890625	5495973046875	6	true	0	false	20	true
57781	83797255859375	544735703125	7	true	3	true	10	true
57780	106784541015625	54083265625	5	true	0	false	0	false
57778	27274328125	6892840625	5	true	3	true	3	true
57777	28294685546875	6796240625	8	true	0	false	1	true
57772	83337744140625	49352921875	2	true	13	true	0	false
57771	71659375	4967964453125	5	true	0	false	8	true
57767	1025949609375	479097734375	9	true	0	false	5	true
57765	87535302734375	4720769140625	4	true	0	false	4	true
57763	1214839453125	515078984375	6	true	0	false	1	true
57759	202223125	56401109375	6	true	0	false	0	false
57758	18757337890625	5488288671875	4	true	0	false	3	true
57757	175110234375	544590078125	16	true	0	false	1	true
57755	16569837890625	538218671875	5	true	4	true	1	true
57754	20290908203125	52035953125	3	true	0	false	9	true
57752	149809140625	5447523828125	6	true	0	false	1	true
57748	43158447265625	37045171875	2	true	0	false	0	false
57747	3343306640625	3776501953125	4	true	0	false	7	true
57745	245305859375	3626283203125	3	true	3	true	3	true
57742	2984343359375	6838328125	6	true	0	false	1	true
57739	32326203125	7460878125	5	true	0	false	4	true
57738	3640427734375	3316173046875	4	true	1	true	10	true
57737	33494697265625	3472622265625	2	true	1	true	5	true
57736	980903076171875	34421203125	4	true	0	false	2	true
57733	43189345703125	3166309765625	4	true	1	true	0	false
57730	31832341796875	67282421875	4	true	0	false	8	true
57729	3225798046875	679094375	8	true	0	false	2	true
57728	31343587890625	69061078125	2	true	0	false	13	true
57726	265630078125	59841953125	6	true	0	false	4	true
57725	25915095703125	590094609375	8	true	1	true	5	true
57723	25886123046875	5755805078125	4	true	5	true	0	false
57721	3373528515625	6962515625	0	false	0	false	1	true
57717	340693046875	679339296875	3	true	1	true	1	true
57715	30483962890625	702822578125	5	true	7	true	1	true
57714	29802560546875	60886671875	6	true	5	true	1	true
57713	28910484375	614179765625	15	true	0	false	1	true
57712	30818513671875	614847265625	4	true	8	true	0	false
57710	3017100390625	6326345703125	4	true	0	false	4	true
57708	3302431640625	62511703125	3	true	6	true	0	false
57707	3307323046875	6153721875	5	true	7	true	2	true
57706	326711640625	724977421875	2	true	3	true	2	true
57701	32137705078125	6104824609375	6	true	0	false	7	true
57699	32203.25	6298673828125	11	true	0	false	3	true
57694	796324951171875	4048055078125	9	true	1	true	1	true
57692	4.65471e+16	3890477734375	4	true	0	false	26	true
57691	5711914672851560	37592109375	8	true	0	false	6	true
57685	12410498046875	4028826171875	4	true	1	true	0	false
57684	32647115234375	776536796875	1	true	6	true	4	true
57681	27920447265625	59667390625	6	true	1	true	3	true
57680	3097685546875	653512109375	4	true	0	false	0	false
57675	23008365234375	5632255859375	4	true	0	false	0	false
57674	2486778125	5411873046875	1	true	8	true	1	true
57673	2475970703125	5500412890625	33	true	1	true	7	true
57671	25261974609375	531527109375	4	true	4	true	2	true
57669	2636298046875	5186944140625	2	true	4	true	0	false
57667	21895748046875	58252890625	2	true	0	false	3	true
57663	608642041015625	31242576171875	3	true	0	false	4	true
57662	9072712890625	447508359375	10	true	0	false	3	true
57661	1034649609375	444339375	2	true	3	true	3	true
57660	948241796875	409283515625	2	true	7	true	0	false
57659	980912109375	422981875	6	true	3	true	1	true
57655	10891767578125	4298714453125	8	true	0	false	3	true
57651	70655419921875	4324321875	7	true	0	false	8	true
57650	122843857421875	45193328125	2	true	20	true	1	true
57649	123584853515625	44146296875	9	true	0	false	6	true
57647	124957958984375	4310642578125	1	true	0	false	14	true
57643	2569758056640620	29429962890625	3	true	0	false	5	true
57642	116239755859375	4868681640625	5	true	3	true	1	true
57641	1203873828125	47322734375	8	true	0	false	2	true
57637	27592890625	5135886328125	4	true	3	true	3	true
57636	578445751953125	3581302734375	5	true	0	false	0	false
57635	708148486328125	3610334375	6	true	1	true	3	true
57631	30424978515625	76704046875	13	true	0	false	4	true
57629	111668076171875	4137578125	2	true	0	false	6	true
57628	13683912109375	461801953125	2	true	0	false	14	true
57627	14290.5	456675234375	6	true	0	false	8	true
57624	13585955078125	4485994140625	4	true	9	true	0	false
57623	14638015625	4294293359375	5	true	0	false	0	false
57622	17024560546875	456601328125	4	true	2	true	0	false
57621	1731347265625	4428395703125	18	true	0	false	15	true
57616	22664611328125	5326613671875	6	true	0	false	1	true
57614	8534710693359370	29622130859375	5	true	7	true	0	false
57610	182575390625	527256484375	4	true	9	true	1	true
57609	18571529296875	5186061328125	3	true	4	true	0	false
57607	17027048828125	51985.25	3	true	7	true	0	false
57605	15812515625	51233875	2	true	0	false	0	false
57603	12320228515625	4002127734375	19	true	0	false	2	true
57600	1718358203125	47066125	3	true	0	false	4	true
57598	13664.25	382465546875	11	true	0	false	1	true
57597	120155986328125	378925625	2	true	0	false	0	false
57594	2996447265625	2800312890625	3	true	0	false	0	false
57593	5338927734375	28826572265625	2	true	8	true	0	false
57590	107107265625	35731234375	4	true	0	false	12	true
57589	10983568359375	3654879296875	1	true	38	true	5	true
57588	118807314453125	359669453125	3	true	7	true	1	true
57586	99307294921875	3769675390625	7	true	0	false	4	true
57583	13420.5	355336640625	7	true	0	false	0	false
57580	29601728515625	539186328125	5	true	0	false	1	true
57579	27211.75	53971265625	3	true	0	false	1	true
57577	3479159375	71912265625	5	true	0	false	0	false
57574	353227421875	5887172265625	6	true	1	true	13	true
57573	344249453125	5791809765625	3	true	12	true	0	false
57570	377634296875	644363125	2	true	5	true	0	false
57569	39068234375	63197546875	8	true	0	false	0	false
57567	4091193359375	64150515625	7	true	0	false	0	false
57565	372330390625	6079340625	5	true	0	false	2	true
57563	349979453125	6332743359375	2	true	0	false	10	true
57561	400152890625	671924765625	7	true	0	false	1	true
57559	31177560546875	5787312890625	3	true	11	true	6	true
57557	39398234375	590696640625	4	true	0	false	1	true
57553	37803890625	66765515625	6	true	0	false	1	true
57552	35630546875	746755390625	3	true	0	false	7	true
57551	36311265625	726853671875	3	true	16	true	0	false
57550	376741015625	734291171875	14	true	1	true	0	false
57548	410405859375	700621171875	4	true	1	true	1	true
57546	3570065625	770761640625	3	true	1	true	2	true
57544	430756484375	648874765625	5	true	4	true	7	true
57541	156397216796875	4843406640625	3	true	0	false	2	true
57540	30565818359375	5539270703125	10	true	0	false	0	false
57539	33220203125	54547984375	1	true	0	false	2	true
57535	91511181640625	348464765625	3	true	0	false	8	true
57530	32995234375	4863916015625	6	true	3	true	2	true
57529	3147279296875	50961515625	3	true	8	true	0	false
57528	31277775390625	4790533984375	4	true	0	false	0	false
57526	29427654296875	4803783984375	3	true	0	false	0	false
57523	2749904296875	473773046875	4	true	0	false	4	true
57519	3597006640625	6618803125	4	true	0	false	1	true
57517	590987109375	3386488671875	6	true	0	false	1	true
57516	146837568359375	3439680078125	2	true	0	false	11	true
57515	1568439453125	3511134765625	14	true	0	false	0	false
57514	19909953125	3669678515625	4	true	0	false	13	true
57513	19365583984375	36445890625	2	true	8	true	0	false
57512	178362734375	3742596484375	4	true	0	false	9	true
57511	17294658203125	35766578125	1	true	9	true	3	true
57503	8607990234375	29780630859375	2	true	0	false	0	false
57502	3526196484375	5154162890625	5	true	0	false	2	true
57500	3982200390625	5163353515625	6	true	5	true	0	false
57499	3784109765625	5193541796875	9	true	1	true	1	true
57497	42169765625	503124140625	6	true	1	true	2	true
57495	3796684765625	5419245703125	3	true	0	false	3	true
57492	180060390625	4322871484375	6	true	0	false	9	true
57491	1786494140625	4222833984375	1	true	10	true	4	true
57488	241698671875	43741265625	3	true	5	true	7	true
57487	2526344921875	432970546875	1	true	4	true	0	false
57486	250811953125	4511459765625	2	true	7	true	0	false
57485	25516529296875	4549915625	0	false	9	true	3	true
57483	2687572265625	4247564453125	3	true	6	true	0	false
57481	2669041796875	4565116796875	7	true	6	true	5	true
57480	224018671875	446907890625	3	true	21	true	1	true
57479	22710623046875	4350691796875	3	true	4	true	3	true
57475	188148515625	45093015625	4	true	0	false	2	true
57471	16157560546875	3903212109375	24	true	0	false	4	true
57470	20641388671875	4076262109375	0	false	0	false	9	true
57469	202265625	3848441015625	2	true	0	false	63	true
57467	2382795703125	41464546875	0	false	3	true	0	false
57462	46687890625	6165284765625	17	true	1	true	10	true
57461	468709296875	6141440234375	19	true	0	false	19	true
57460	465000703125	610817578125	38	true	1	true	13	true
57457	21717359375	3723855078125	3	true	4	true	0	false
57455	4544313671875	6269711328125	11	true	0	false	2	true
57452	195887421875	4694521875	0	false	4	true	1	true
57451	196259765625	484171640625	0	false	16	true	1	true
57450	21080341796875	460195625	4	true	5	true	15	true
57449	2097346484375	4624509765625	4	true	7	true	10	true
57448	2376501171875	4793873046875	2	true	4	true	1	true
57447	24499345703125	491481796875	3	true	8	true	0	false
57446	425064453125	580968046875	5	true	0	false	0	false
57445	44759515625	5942048046875	1	true	0	false	0	false
57441	22526763671875	48778578125	6	true	4	true	0	false
57437	4747586328125	5789069921875	3	true	0	false	1	true
57432	477373828125	5568599609375	2	true	0	false	2	true
57429	433672890625	5517127734375	5	true	1	true	5	true
57426	2677178125	4918945703125	9	true	0	false	1	true
57424	1.94652e+16	24287029296875	2	true	17	true	1	true
57423	277896435546875	234251015625	3	true	0	false	10	true
57421	444922216796875	22734419921875	0	false	2	true	3	true
57420	6095626831054680	27052943359375	2	true	1	true	5	true
57419	194652783203125	2631235546875	3	true	0	false	13	true
57417	2254016796875	3586037890625	1	true	0	false	13	true
57415	587731494140625	2262029296875	10	true	0	false	9	true
57412	429547705078125	25175203125	6	true	0	false	7	true
57410	526336376953125	26888830078125	5	true	0	false	2	true
57405	42283609375	5364974609375	2	true	0	false	11	true
57404	29911236328125	786598984375	2	true	0	false	1	true
57400	307885859375	4468494921875	24	true	0	false	0	false
57399	3122259765625	44785171875	1	true	6	true	1	true
57398	31637962890625	43165125	7	true	9	true	12	true
57395	4012565234375	5502678125	4	true	7	true	1	true
57393	3278034765625	4256930859375	1	true	8	true	0	false
57389	3797538671875	70854875	0	false	5	true	1	true
57387	4285027734375	7032209375	2	true	0	false	2	true
57384	456227421875	5218761328125	12	true	1	true	66	true
57383	438589921875	5245285546875	8	true	0	false	1	true
57382	419180390625	47298.75	3	true	0	false	0	false
57381	423401328125	4505053515625	4	true	0	false	0	false
57379	4551566015625	486319375	4	true	0	false	0	false
57376	799870947265625	247791328125	4	true	0	false	4	true
57375	635627685546875	249247265625	4	true	0	false	5	true
57372	8963560546875	23539572265625	27	true	11	true	1	true
57367	2606709765625	40209171875	2	true	0	false	9	true
57366	38954234375	4742039453125	5	true	0	false	2	true
57365	3873783984375	4879566015625	2	true	5	true	0	false
57361	22500083984375	34086421875	1	true	0	false	0	false
57359	481856484375	495893828125	1	true	1	true	1	true
57357	474642890625	4607103515625	2	true	0	false	5	true
57355	390579375	7558571875	1	true	0	false	2	true
57354	369831015625	39598015625	4	true	7	true	1	true
57353	3807234375	3916433984375	17	true	1	true	34	true
57351	359925703125	4069365234375	1	true	4	true	10	true
57349	3418748046875	422793203125	1	true	0	false	0	false
57348	3724219140625	419396875	1	true	17	true	0	false
57346	434437109375	417739140625	4	true	6	true	1	true
57341	3145608984375	3988166796875	6	true	1	true	3	true
57340	415516953125	4025818359375	6	true	0	false	0	false
57339	3960830859375	4110208203125	0	false	7	true	0	false
57336	53426259765625	1902548828125	2	true	0	false	9	true
57335	554527880859375	17561181640625	24	true	0	false	3	true
57332	208996240234375	19868568359375	1	true	0	false	0	false
57329	2396506640625	366926328125	5	true	0	false	1	true
57326	4619240625	6497555078125	1	true	8	true	0	false
57323	350054296875	3736273828125	4	true	0	false	0	false
57322	6543232421875	139379453125	2	true	4	true	11	true
57321	735159033203125	13987494140625	0	false	10	true	0	false
57319	596935888671875	153962109375	7	true	0	false	5	true
57318	466341328125	4271284765625	1	true	5	true	0	false
57317	464840078125	4186403125	0	false	7	true	0	false
57316	758284814453125	10223765625	1	true	0	false	8	true
57315	760019287109375	1220333203125	1	true	4	true	1	true
57314	442410791015625	8311251953125	1	true	0	false	10	true
57313	55752890625	9289162109375	3	true	0	false	0	false
57306	36809189453125	114863232421875	1	true	0	false	0	false
57305	3646902587890620	13574857421875	3	true	0	false	0	false
57304	1.69182e+16	103295068359375	26	true	24	true	2	true
57303	1.63434e+16	104951962890625	28	true	27	true	0	false
57302	4907211328125	631213515625	3	true	11	true	0	false
57298	930414453125	125246630859375	1	true	8	true	1	true
57293	353209765625	465431015625	4	true	1	true	1	true
57291	2851758544921870	1608709375	7	true	0	false	5	true
57288	2796869140625	3465598828125	0	false	0	false	7	true
57287	294532890625	34206671875	2	true	0	false	14	true
57286	27107517578125	3369619140625	1	true	0	false	0	false
57283	27883076171875	371580703125	2	true	0	false	0	false
57279	3125594921875	3451373046875	1	true	11	true	0	false
57275	8517120361328120	88242587890625	2	true	0	false	1	true
57274	28650322265625	6673873046875	0	false	7	true	0	false
57273	1.83972e+16	690817236328125	0	false	0	false	8	true
57271	1024072265625	635064111328125	0	false	5	true	2	true
57266	2445137109375	3093450390625	3	true	4	true	1	true
57263	88959150390625	152499365234375	6	true	0	false	10	true
57262	27435779296875	27825501953125	1	true	0	false	0	false
57261	26964720703125	30480033203125	0	false	0	false	4	true
57258	11703306640625	85243349609375	0	false	4	true	5	true
57257	112747353515625	74659091796875	0	false	0	false	6	true
57255	1243588671875	98235546875	3	true	5	true	0	false
57254	147072646484375	664504736328125	0	false	10	true	0	false
57253	13407728515625	6174732421875	0	false	0	false	15	true
57248	441624609375	3687645703125	0	false	17	true	0	false
57247	43668234375	375748671875	2	true	5	true	0	false
57246	8534447021484370	1544242578125	1	true	5	true	0	false
57243	4461937109375	3482303515625	1	true	0	false	0	false
57241	284348779296875	347599462890625	1	true	7	true	0	false
57240	4420958203125	2724946875	1	true	0	false	0	false
57239	4630710546875	27518119140625	0	false	0	false	12	true
57238	4288950390625	3185624609375	1	true	8	true	0	false
57237	419286640625	3331147265625	2	true	6	true	0	false
57235	46392515625	3307858203125	7	true	0	false	0	false
57233	477676953125	3475165625	5	true	0	false	1	true
57232	411578046875	3486599609375	1	true	6	true	0	false
57229	4197687109375	30322046875	1	true	7	true	1	true
57228	4503497265625	29775697265625	0	false	4	true	0	false
57225	3990968359375	29345181640625	9	true	0	false	0	false
57223	4113546484375	24737974609375	12	true	1	true	8	true
57221	3979618359375	3593298828125	1	true	11	true	0	false
57217	4279243359375	28541044921875	0	false	5	true	0	false
57212	340396484375	338565234375	1	true	7	true	3	true
57211	3414266796875	3130143359375	5	true	0	false	7	true
57210	30666994140625	30638962890625	0	false	0	false	9	true
57209	32310193359375	305600703125	0	false	0	false	12	true
57207	29567173828125	31297103515625	0	false	9	true	0	false
57206	311356484375	32650052734375	0	false	6	true	0	false
57197	479508515625	7067378125	2	true	9	true	1	true
57195	1.05635e+16	3771429931640620	5	true	0	false	0	false
57193	4862476171875	4024608203125	1	true	4	true	0	false
57192	3687013671875	22763755859375	0	false	7	true	0	false
57191	370427578125	2437853515625	2	true	0	false	7	true
57189	42578328125	733202265625	2	true	1	true	0	false
57187	390594609375	2302873046875	9	true	1	true	0	false
57186	31795470703125	24802033203125	2	true	2	true	4	true
57185	31279744140625	23886021484375	2	true	21	true	0	false
57183	1507093505859370	2186185791015620	0	false	25	true	2	true
57182	3799410546875	27466025390625	3	true	0	false	0	false
57181	37030421875	2918834765625	5	true	0	false	3	true
57173	39505375	20419228515625	1	true	0	false	9	true
57172	2915387890625	23467033203125	16	true	1	true	0	false
57171	27665255859375	24182103515625	2	true	0	false	1	true
57167	846295703125	339415234375	0	false	6	true	0	false
57165	676857666015625	358979296875	0	false	0	false	3	true
57163	568678369140625	5934013671875	1	true	9	true	0	false
57162	4836533984375	2612515234375	2	true	0	false	3	true
57161	4750190625	2265580859375	1	true	9	true	0	false
57159	4526960546875	2372143359375	4	true	0	false	0	false
57156	4314311328125	18619146484375	12	true	1	true	2	true
57155	40834328125	180668515625	1	true	3	true	9	true
57153	4156961328125	2164062109375	1	true	0	false	0	false
57149	142145654296875	8864337890625	1	true	11	true	1	true
57148	8352892578125	1.41703e+16	0	false	8	true	1	true
57145	33771953125	27036685546875	6	true	0	false	1	true
57144	153918759765625	2871398046875	6	true	1	true	1	true
57143	162195107421875	266298671875	2	true	0	false	4	true
57142	16908150390625	25132056640625	2	true	5	true	0	false
57140	130745107421875	23153796875	1	true	16	true	1	true
57139	13575.25	22191994140625	3	true	2	true	7	true
57138	1058284375	2314003515625	6	true	1	true	8	true
57137	11016955078125	22026107421875	3	true	4	true	9	true
57136	144466875	246247109375	1	true	0	false	2	true
57133	120433427734375	21857015625	2	true	0	false	24	true
57132	13432640625	26168220703125	1	true	5	true	2	true
57127	113589609375	25315060546875	3	true	0	false	0	false
57125	97008642578125	2094496484375	3	true	3	true	2	true
57124	130828564453125	18238908203125	6	true	4	true	2	true
57123	12729599609375	16176873046875	3	true	10	true	3	true
57122	139293642578125	17760791015625	0	false	22	true	0	false
57121	149349306640625	1817100390625	3	true	0	false	12	true
57119	111874208984375	16814994140625	1	true	8	true	11	true
57116	172232734375	19991423828125	2	true	0	false	11	true
57115	1830589453125	19435177734375	3	true	0	false	6	true
57112	1618956640625	1914187109375	5	true	1	true	0	false
57110	109186240234375	27277099609375	3	true	0	false	4	true
57109	126114619140625	2819059765625	18	true	5	true	3	true
57108	11467296875	3215156640625	4	true	0	false	2	true
57107	12134294921875	30182755859375	1	true	4	true	0	false
57106	1650751953125	22368845703125	0	false	0	false	22	true
57105	150835693359375	2135503125	4	true	0	false	5	true
57101	1956380859375	2091220703125	3	true	1	true	1	true
57100	101159111328125	18709001953125	2	true	0	false	2	true
57099	8495142578125	19105591796875	3	true	3	true	10	true
57088	17212	31004701171875	4	true	0	false	0	false
57087	18784830078125	3257810546875	8	true	15	true	0	false
57086	21509310546875	30200359375	0	false	3	true	1	true
57085	2086219140625	313932890625	0	false	0	false	3	true
57083	13883697265625	31107263671875	4	true	0	false	1	true
57078	18312201171875	1731124609375	2	true	4	true	18	true
57077	1844149609375	17073623046875	1	true	0	false	21	true
57075	19338462890625	1769967578125	9	true	0	false	0	false
57071	3605065234375	17544658203125	4	true	0	false	16	true
57070	16385021484375	16502703125	2	true	2	true	5	true
57067	2172733984375	21184212890625	2	true	15	true	0	false
57066	4520081640625	151332607421875	1	true	12	true	0	false
57065	4833084375	156785390625	4	true	0	false	0	false
57062	19945017578125	13611119140625	7	true	6	true	0	false
57061	2064488671875	126177900390625	0	false	0	false	16	true
57060	213489765625	246305625	8	true	1	true	67	true
57059	21289482421875	24464224609375	12	true	1	true	69	true
57058	21445771484375	16258474609375	2	true	0	false	6	true
57056	18676814453125	2763655859375	3	true	0	false	5	true
57055	2222751953125	26515390625	1	true	0	false	2	true
57053	4523044921875	132109716796875	9	true	0	false	0	false
57048	24899833984375	1845266796875	0	false	0	false	26	true
57045	26694966796875	189554921875	6	true	0	false	0	false
57041	44686259765625	1.40342e+16	0	false	4	true	0	false
57038	28431349609375	14567724609375	2	true	7	true	0	false
57037	27471998046875	1337934765625	1	true	7	true	3	true
57035	25413345703125	20645068359375	2	true	20	true	3	true
57033	25601716796875	13079837890625	1	true	6	true	0	false
57032	2821582421875	16360875	0	false	0	false	9	true
57031	2901391015625	18322837890625	0	false	7	true	0	false
57028	23800533203125	137547724609375	3	true	0	false	1	true
57027	2373584765625	155080615234375	29	true	0	false	0	false
57023	313129296875	18743505859375	1	true	0	false	11	true
57019	24155044921875	226102578125	1	true	0	false	14	true
57016	23020275390625	11135951171875	0	false	0	false	13	true
57013	17908052734375	15320447265625	3	true	0	false	10	true
57010	433362890625	9377181640625	2	true	0	false	1	true
57007	4102110546875	89440283203125	1	true	0	false	12	true
57006	3883521875	12326392578125	1	true	0	false	0	false
57005	3896708984375	82627568359375	0	false	7	true	0	false
57003	4606933203125	8496546875	0	false	10	true	0	false
56999	367125859375	807513037109375	7	true	0	false	2	true
56998	1400562109375	139121630859375	4	true	0	false	0	false
56994	4127621875	11462845703125	11	true	0	false	0	false
56990	20524216796875	90499619140625	0	false	7	true	0	false
56989	19570673828125	7576146484375	1	true	3	true	17	true
56987	19226232421875	10148888671875	3	true	0	false	12	true
56983	161249609375	3662315673828120	0	false	9	true	0	false
56981	1609075390625	139998125	3	true	0	false	23	true
56979	152957998046875	11758392578125	0	false	17	true	0	false
56978	2594857421875	9846103515625	0	false	12	true	0	false
56977	25366025390625	927207421875	12	true	0	false	0	false
56975	25006396484375	108127705078125	0	false	2	true	0	false
56973	2608447265625	765977587890625	2	true	6	true	0	false
56969	3390162109375	162071171875	2	true	8	true	0	false
56967	1448723046875	9754349975585930	14	true	1	true	0	false
56966	132755439453125	2317094482421870	0	false	11	true	0	false
56965	1298304296875	1.02515e+16	0	false	8	true	0	false
56963	11940341796875	15806142578125	4	true	1	true	1	true
56960	3368735546875	102043564453125	0	false	3	true	0	false
56959	31462591796875	1098494921875	0	false	18	true	0	false
56958	22836802734375	371147314453125	1	true	26	true	0	false
56957	2192683984375	302328857421875	0	false	0	false	6	true
56956	26123310546875	477169091796875	1	true	0	false	8	true
56955	2448102734375	4132763671875	1	true	9	true	2	true
56947	21539986328125	712127685546875	12	true	0	false	0	false
56944	30839671875	5900609375	1	true	5	true	0	false
56943	32198953125	6094025390625	1	true	6	true	1	true
56942	35004546875	2999673583984370	0	false	10	true	0	false
56941	35456765625	22033955078125	6	true	1	true	1	true
56939	36108484375	1.5522e+16	0	false	13	true	1	true
56937	343332734375	3928670654296870	5	true	1	true	0	false
56933	338938203125	581403515625	0	false	0	false	11	true
56928	307949375	3409822998046870	5	true	0	false	0	false
56927	3040044140625	9436068725585930	6	true	1	true	0	false
56925	3293166796875	212249755859375	0	false	7	true	0	false
56923	3379286328125	4.26257e+16	0	false	4	true	0	false
56922	25908142578125	2896135498046870	2	true	0	false	14	true
56921	27152091796875	1.13006e+16	1	true	0	false	9	true
56919	3212971484375	92990380859375	9	true	1	true	0	false
56918	24456025390625	1133309814453120	4	true	0	false	2	true
56911	3746369140625	9609367065429680	17	true	1	true	0	false
56909	3903814453125	1.53104e+16	13	true	0	false	0	false
56908	3687466796875	3076442626953120	19	true	1	true	0	false
56907	3662809375	3972097900390620	1	true	6	true	0	false
56905	3658873046875	5041083984375	1	true	7	true	2	true
56902	4522540234375	55464248046875	0	false	16	true	0	false
56901	4631148828125	45787109375	0	false	15	true	0	false
56900	4566978515625	1677978515625	0	false	35	true	0	false
56899	4542784375	1883472412109370	0	false	22	true	0	false
56897	43775296875	3988811279296870	0	false	8	true	0	false
56890	4929012109375	694422705078125	0	false	13	true	0	false
56889	4840165234375	710038671875	0	false	8	true	0	false
56885	411616875	250763720703125	0	false	8	true	0	false
56883	48195453125	1.79659e+16	0	false	56	true	0	false
56882	18060353515625	49338427734375	14	true	0	false	0	false
