# Supplementary material for: A Novel Liquid Biopsy Method Based on Specific Combinations of Vesicular Markers Allows Us to Discriminate Prostate Cancer from Hyperplasia
Source: Cells. 2024 Jul 31;13(15):1286. doi: 10.3390/cells13151286 (PMC11311686; doi:10.3390/cells13151286)
Supplement: Supplementary file 1 [file cells-13-01286-s001.zip › Dataset S1-Raw data CODI BiliGeCT Prostata/Raw data CODI BiliGeCT Prostata/140223_ErbB3_ALK_PR20-22-2__counting_scatter.xlsx]

## Sheet: 140223_ErbB3_ALK_PR20-22-2__cou
counting parameters
radius (nm)	300
bin width (nm)	20
locs in bin threshold	1
active channels
channel name	channel reference	min	max
Channel 0	ch0	1	10000000
Channel 1	ch1	1	10000000
Channel 2	ch2	1	10000000
clusters are positive for a channel if their counts fall within min (inclusive) and max (exclusive) for that channel
	population phenotypes	number of clusters
triple positive	Channel 0, Channel 1, Channel 2	157
double positive	Channel 0, Channel 1	101
double positive	Channel 0, Channel 2	205
double positive	Channel 1, Channel 2	8
single positive	Channel 0	98
single positive	Channel 1	30
single positive	Channel 2	15
	total positive clusters	614
8 clusters were negative for every channel
all positive clusters are listed here
columns show counts and positivity for channels with thresholds switched on
to see the full data including negative clusters please export a csv from the counting histogram rather than the counting scatter plot
cluster id	centroid x (nm)	centroid y (nm)	count for Channel 0	positive for Channel 0	count for Channel 1	positive for Channel 1	count for Channel 2	positive for Channel 2
53944	9875720703125	7376515625	11	true	1	true	5	true
53943	99699404296875	748359921875	18	true	1	true	2	true
53942	8170955078125	750140546875	3	true	4	true	2	true
53941	770869970703125	756349296875	1	true	9	true	2	true
53940	123861181640625	72589203125	6	true	1	true	1	true
53939	1060784765625	73093953125	4	true	2	true	8	true
53936	677886865234375	741236484375	5	true	0	false	2	true
53933	80029306640625	741014296875	6	true	0	false	8	true
53931	5542953125	73371234375	11	true	0	false	1	true
53929	8096865234375	718893046875	8	true	0	false	6	true
53928	15158423828125	750230078125	2	true	0	false	8	true
53927	1548008203125	755656796875	10	true	5	true	7	true
53925	48645888671875	73956359375	7	true	1	true	3	true
53924	1363985546875	739991015625	9	true	1	true	1	true
53922	876321484375	65693359375	13	true	0	false	0	false
53921	771683349609375	66099734375	9	true	0	false	16	true
53919	1054605078125	7170009375	8	true	0	false	2	true
53917	136594990234375	760309453125	7	true	0	false	19	true
53916	121338876953125	749834375	6	true	1	true	1	true
53914	1723019921875	766166875	3	true	0	false	2	true
53913	17563291015625	75416265625	11	true	0	false	2	true
53912	1251325390625	705773359375	3	true	8	true	2	true
53911	116206484375	707440078125	4	true	32	true	3	true
53907	10877001953125	67169296875	5	true	4	true	0	false
53906	133994462890625	671144375	14	true	0	false	11	true
53905	136145556640625	667164765625	9	true	0	false	6	true
53904	9523314453125	694986796875	4	true	1	true	15	true
53903	84212021484375	696181015625	8	true	0	false	7	true
53899	9414775390625	70289359375	13	true	0	false	5	true
53895	149999658203125	666648828125	5	true	0	false	11	true
53892	130990546875	688577421875	10	true	0	false	3	true
53890	986979296875	6821296875	5	true	0	false	1	true
53889	11273236328125	68451140625	6	true	0	false	0	false
53887	122884228515625	695696640625	6	true	4	true	2	true
53882	19008771484375	755628828125	3	true	0	false	10	true
53879	20155494140625	767811328125	10	true	0	false	5	true
53875	143531845703125	69649015625	5	true	0	false	2	true
53872	153525615234375	722073046875	8	true	0	false	2	true
53871	146527470703125	71181953125	11	true	3	true	3	true
53869	17055822265625	706154375	8	true	0	false	0	false
53868	80113544921875	609659921875	6	true	0	false	17	true
53867	796870263671875	631487578125	9	true	1	true	1	true
53864	941845703125	6001668359375	5	true	1	true	6	true
53861	102068740234375	593359765625	2	true	9	true	0	false
53858	9723.5	778108515625	3	true	0	false	9	true
53857	1065839453125	773954765625	2	true	4	true	1	true
53855	84956982421875	773683828125	4	true	0	false	11	true
53853	11233873046875	765929609375	9	true	0	false	5	true
53851	12301330078125	66336375	8	true	0	false	4	true
53850	1660155859375	672287109375	3	true	0	false	13	true
53849	17023087890625	68464.5	7	true	1	true	9	true
53845	154186337890625	688803125	1	true	0	false	11	true
53841	580050830078125	759554375	4	true	0	false	3	true
53840	31254970703125	763158984375	6	true	5	true	2	true
53839	376035107421875	752336640625	15	true	3	true	0	false
53836	1.25955e+16	721316796875	8	true	0	false	16	true
53835	1138011962890620	729545703125	14	true	1	true	1	true
53831	1849548828125	706796796875	8	true	1	true	3	true
53830	3914779541015620	6791584375	9	true	0	false	5	true
53829	49313642578125	6663621875	3	true	1	true	8	true
53828	3216515869140620	73589.25	5	true	4	true	5	true
53825	3617436767578120	671151015625	4	true	0	false	8	true
53824	285650830078125	6000972265625	7	true	0	false	2	true
53823	1223528564453120	6029291015625	5	true	0	false	19	true
53822	2463277587890620	680594921875	1	true	7	true	2	true
53819	506058154296875	690094609375	5	true	0	false	3	true
53817	1842839599609370	5914399609375	8	true	1	true	7	true
53815	2786194580078120	5864382421875	5	true	9	true	1	true
53814	572855810546875	59444640625	9	true	0	false	13	true
53813	5174546875	5851416015625	4	true	7	true	2	true
53812	2787093505859370	6481991015625	6	true	1	true	14	true
53811	1792884033203120	6441880078125	6	true	6	true	0	false
53809	1.75462e+16	695696484375	10	true	1	true	3	true
53807	203682958984375	741293046875	5	true	0	false	8	true
53806	290852978515625	62952.5	5	true	0	false	10	true
53805	3751937744140620	63894.75	10	true	0	false	2	true
53804	3417025634765620	6978971875	9	true	2	true	3	true
53803	2928699462890620	712646953125	7	true	0	false	10	true
53800	64330322265625	5832625390625	8	true	0	false	8	true
53797	4079737548828120	5788387890625	18	true	0	false	1	true
53794	20076734375	71414859375	9	true	0	false	4	true
53793	1880036328125	7179246875	5	true	0	false	5	true
53791	234745263671875	667660625	9	true	0	false	13	true
53790	5324526977539060	6266907421875	5	true	0	false	7	true
53789	1.21445e+16	6341498828125	6	true	6	true	3	true
53785	4367837890625	6461324609375	1	true	6	true	0	false
53784	1826621875	73655765625	4	true	0	false	8	true
53781	2517197265625	6175034375	6	true	0	false	6	true
53777	6242857421875	69609890625	4	true	0	false	5	true
53775	21348908203125	701932265625	13	true	1	true	0	false
53771	813060546875	74129640625	4	true	6	true	3	true
53765	63869580078125	6858040625	5	true	4	true	1	true
53763	193869453125	73579859375	9	true	0	false	1	true
53762	1080405029296870	66394328125	6	true	0	false	1	true
53757	637710498046875	677321015625	4	true	14	true	0	false
53755	705094580078125	776599140625	4	true	0	false	1	true
53752	123441533203125	587013515625	9	true	0	false	6	true
53749	10365404296875	7914971875	5	true	4	true	5	true
53748	5498529296875	71245171875	3	true	1	true	9	true
53745	1390437109375	776632421875	5	true	0	false	2	true
53743	23921484375	718311015625	6	true	3	true	0	false
53742	1.02236e+16	582581171875	7	true	1	true	2	true
53741	1.53152e+16	5689158203125	4	true	0	false	1	true
53737	18300908203125	6546410546875	13	true	0	false	4	true
53736	10941123046875	6292669921875	2	true	5	true	0	false
53735	9648525390625	62449.5	6	true	7	true	9	true
53732	1512725390625	5672304296875	2	true	4	true	3	true
53731	143627841796875	561896171875	13	true	6	true	3	true
53729	1305343359375	5682071875	11	true	0	false	6	true
53728	2275799609375	732393828125	12	true	0	false	0	false
53726	19521611328125	6360757421875	5	true	4	true	0	false
53721	383439794921875	780798125	3	true	0	false	2	true
53720	9184734375	561346328125	4	true	1	true	2	true
53719	8625173828125	5494714453125	7	true	0	false	7	true
53718	105145341796875	571614140625	10	true	29	true	5	true
53717	95311123046875	580594375	7	true	0	false	0	false
53715	779347021484375	56668	6	true	0	false	1	true
53710	2452051025390620	5152792578125	4	true	12	true	2	true
53709	172846044921875	518412890625	12	true	0	false	1	true
53707	6026913452148430	5224795703125	10	true	1	true	1	true
53706	2297860107421870	541702265625	4	true	16	true	0	false
53702	771031298828125	51420796875	14	true	1	true	7	true
53701	70965166015625	50067453125	1	true	5	true	0	false
53700	2215959375	752990234375	4	true	0	false	2	true
53699	2159960546875	768935390625	5	true	8	true	3	true
53695	84843046875	5254638671875	13	true	0	false	1	true
53693	582813330078125	4852216796875	2	true	0	false	2	true
53691	954740625	53083328125	7	true	5	true	0	false
53689	7679501953125	4900205078125	3	true	0	false	8	true
53687	339467041015625	5349130078125	4	true	0	false	12	true
53685	6308447265625	5267098828125	10	true	0	false	0	false
53683	718596484375	477602734375	9	true	0	false	6	true
53682	113672021484375	5470602734375	8	true	0	false	1	true
53679	44684716796875	52052625	6	true	0	false	7	true
53678	131916416015625	65072015625	14	true	0	false	1	true
53677	12149232421875	644682890625	8	true	0	false	7	true
53676	333187353515625	554509609375	2	true	2	true	14	true
53674	151807978515625	6242440234375	4	true	11	true	1	true
53673	152439482421875	6329191015625	10	true	2	true	2	true
53670	1453562890625	6176987890625	9	true	7	true	1	true
53669	151317900390625	6150333203125	3	true	5	true	0	false
53667	54140634765625	7730209375	13	true	2	true	2	true
53663	140113720703125	6061266796875	9	true	5	true	3	true
53659	127243681640625	620531171875	9	true	0	false	3	true
53658	14332419921875	6453859765625	8	true	0	false	3	true
53654	13884517578125	6285726171875	1	true	0	false	8	true
53647	2075930859375	78150.75	8	true	0	false	4	true
53645	173331640625	5532535546875	1	true	4	true	0	false
53643	1168816796875	5556363671875	4	true	0	false	0	false
53642	1444610107421870	7661559375	5	true	1	true	3	true
53641	1.76708e+16	790599765625	2	true	0	false	11	true
53637	180272109375	6242863671875	10	true	0	false	0	false
53636	659615185546875	790673828125	1	true	0	false	5	true
53633	53998681640625	63579.5	10	true	1	true	4	true
53631	9161990234375	4838746875	5	true	0	false	0	false
53630	2786455078125	4877788671875	9	true	0	false	4	true
53629	1208997314453120	4878380859375	5	true	1	true	7	true
53628	1.59412e+16	4543510546875	3	true	7	true	0	false
53627	12706474609375	4610367578125	11	true	0	false	7	true
53625	4.11154e+16	467823515625	2	true	0	false	6	true
53623	3768731201171870	4876265625	1	true	1	true	12	true
53621	8904397583007810	445240546875	1	true	5	true	0	false
53620	2931546142578120	4531395703125	6	true	1	true	0	false
53619	29054248046875	4645271484375	6	true	1	true	8	true
53615	306308935546875	503256875	5	true	0	false	2	true
53610	556876904296875	558875625	3	true	1	true	0	false
53609	57469580078125	5429076171875	7	true	1	true	1	true
53604	88422294921875	4457965234375	5	true	1	true	9	true
53603	82260283203125	4524628125	3	true	0	false	7	true
53601	19555611328125	68479203125	5	true	1	true	1	true
53599	96761259765625	4654080859375	17	true	0	false	0	false
53598	652127880859375	4640034765625	5	true	6	true	0	false
53594	14523830078125	5889901171875	7	true	0	false	0	false
53591	18385708984375	79003125	4	true	0	false	3	true
53590	9175306640625	49720828125	8	true	1	true	6	true
53589	98330732421875	50140578125	27	true	0	false	6	true
53587	2142419921875	68436640625	8	true	0	false	1	true
53585	106016513671875	509581640625	2	true	0	false	10	true
53581	242589375	7377340625	4	true	0	false	7	true
53580	26936126953125	695115234375	20	true	0	false	0	false
53579	2779857421875	697918515625	5	true	6	true	1	true
53577	2723246484375	70379265625	5	true	12	true	1	true
53575	2705584765625	681951171875	6	true	5	true	4	true
53574	279241484375	72264375	2	true	0	false	1	true
53571	261249375	744961484375	8	true	0	false	2	true
53568	75630654296875	438248046875	6	true	0	false	2	true
53565	8411875	427081640625	4	true	12	true	2	true
53564	113452041015625	5350834375	7	true	8	true	0	false
53563	12141853515625	5296437109375	4	true	0	false	10	true
53562	104204892578125	5403682421875	2	true	7	true	1	true
53558	2742528125	655301796875	2	true	0	false	4	true
53557	25971490234375	662596171875	3	true	0	false	0	false
53552	28408775390625	61097921875	2	true	4	true	0	false
53551	2879583203125	621450546875	4	true	6	true	0	false
53549	2737549609375	6023396875	4	true	1	true	4	true
53547	261645703125	627406015625	5	true	35	true	3	true
53546	2925305859375	632501015625	5	true	0	false	8	true
53545	29676658203125	6421030078125	10	true	5	true	0	false
53542	681068408203125	421166015625	17	true	0	false	4	true
53541	807594580078125	4092784375	5	true	0	false	2	true
53539	656459130859375	4034646875	4	true	0	false	7	true
53536	24102984375	6476394140625	2	true	1	true	2	true
53534	207151015625	601977890625	4	true	1	true	2	true
53533	20122140625	6177640625	5	true	17	true	1	true
53530	2178250390625	61472375	2	true	0	false	9	true
53527	23841041015625	612534765625	7	true	0	false	0	false
53524	9528373046875	3729632421875	5	true	1	true	17	true
53523	89394453125	38060640625	1	true	3	true	0	false
53522	777720458984375	3961151171875	11	true	0	false	2	true
53518	2180296484375	6543687109375	6	true	0	false	5	true
53516	12620830078125	50842	2	true	0	false	0	false
53515	141401552734375	5216907421875	3	true	0	false	5	true
53512	17475103515625	5951444921875	15	true	0	false	0	false
53511	1645262109375	5947478515625	3	true	8	true	2	true
53509	185690390625	5899915234375	2	true	8	true	0	false
53505	2512161328125	774768828125	5	true	0	false	3	true
53503	2285869140625	786448359375	3	true	7	true	4	true
53501	19846755859375	561206328125	5	true	11	true	1	true
53499	30834185546875	6121541015625	9	true	0	false	1	true
53497	23690880859375	68184625	5	true	0	false	0	false
53496	3379099609375	5745555859375	3	true	12	true	1	true
53495	32326734375	5988678125	6	true	0	false	6	true
53493	27727150390625	5802234765625	1	true	0	false	5	true
53492	31935248046875	5825006640625	6	true	8	true	0	false
53490	21070029296875	416032265625	4	true	9	true	5	true
53489	2107591064453120	4231383984375	16	true	0	false	3	true
53487	2724276611328120	4307867578125	8	true	0	false	16	true
53483	117090869140625	41443796875	1	true	0	false	5	true
53482	7430865478515620	3821557421875	19	true	0	false	5	true
53481	1.73941e+16	373938359375	4	true	0	false	3	true
53480	117455224609375	3982898828125	5	true	11	true	0	false
53476	493501220703125	4350889453125	3	true	3	true	2	true
53474	489121142578125	3721828125	2	true	0	false	0	false
53473	50664619140625	3850168359375	6	true	0	false	9	true
53467	138874521484375	487934921875	4	true	0	false	0	false
53466	20905341796875	583769453125	2	true	0	false	0	false
53464	18523009765625	519887421875	5	true	0	false	3	true
53463	18881408203125	5435651171875	11	true	0	false	1	true
53461	16980177734375	507279765625	7	true	0	false	0	false
53457	112597724609375	4941750390625	5	true	0	false	0	false
53455	32778609375	6287302734375	10	true	0	false	0	false
53454	203513330078125	322798671875	4	true	8	true	0	false
53453	278642041015625	315267109375	14	true	2	true	1	true
53451	2015053955078120	3355558984375	8	true	0	false	6	true
53449	2698366455078120	3450880078125	7	true	5	true	2	true
53447	2598340087890620	3587823828125	3	true	1	true	10	true
53446	8366482543945310	3270691015625	4	true	1	true	1	true
53445	6147958374023430	3491961328125	4	true	0	false	8	true
53441	1.03455e+16	29920884765625	6	true	0	false	4	true
53440	240957734375	585182109375	2	true	15	true	1	true
53439	25391755859375	596839765625	6	true	12	true	0	false
53438	456021337890625	3406249609375	6	true	0	false	3	true
53437	422632958984375	3257686328125	6	true	1	true	3	true
53433	555158154296875	3535344921875	5	true	0	false	0	false
53430	595365625	32700185546875	6	true	6	true	1	true
53426	3026707421875	70133859375	7	true	0	false	0	false
53425	29658138671875	690976796875	1	true	5	true	2	true
53422	333195859375	67981359375	6	true	0	false	0	false
53421	353770703125	689838046875	2	true	0	false	0	false
53419	368633984375	683729609375	1	true	0	false	0	false
53418	30258.5	67058	4	true	0	false	0	false
53415	341178828125	659183984375	2	true	0	false	0	false
53411	2792744140625	790077265625	3	true	0	false	4	true
53410	3586278125	5535263671875	1	true	4	true	0	false
53409	34499765625	5593619140625	11	true	1	true	0	false
53406	3290501953125	72759859375	5	true	0	false	0	false
53405	334441015625	70955	3	true	0	false	2	true
53403	31711923828125	718755234375	7	true	0	false	22	true
53402	328173515625	75256	1	true	12	true	0	false
53399	30667203125	75400671875	3	true	0	false	1	true
53395	20205025390625	52873015625	3	true	6	true	1	true
53393	23663751953125	5592639453125	3	true	0	false	7	true
53392	171971484375	4757916015625	3	true	5	true	0	false
53391	17738177734375	49263625	3	true	0	false	5	true
53390	369915390625	5265571875	3	true	0	false	5	true
53388	19886119140625	4903136328125	5	true	0	false	0	false
53383	136797587890625	53713953125	4	true	1	true	6	true
53381	77666064453125	3320244140625	5	true	0	false	3	true
53379	414716455078125	29155396484375	0	false	19	true	0	false
53378	2997622265625	58601546875	6	true	0	false	0	false
53376	32820953125	5482808203125	5	true	0	false	5	true
53374	364707421875	6512807421875	3	true	6	true	0	false
53373	3586051953125	6322236328125	6	true	0	false	0	false
53372	367572734375	6168241015625	5	true	0	false	0	false
53370	384216796875	6444293359375	3	true	0	false	0	false
53366	18005427734375	40587875	2	true	0	false	4	true
53365	17062587890625	399386484375	1	true	0	false	8	true
53363	16458044921875	410931484375	4	true	8	true	3	true
53362	14184529296875	4039080078125	6	true	0	false	13	true
53359	1666003125	38681375	7	true	1	true	6	true
53358	122495625	43448921875	2	true	5	true	0	false
53357	13834396484375	4416066015625	5	true	3	true	1	true
53356	11319798828125	40280796875	9	true	8	true	0	false
53355	107766103515625	4200523046875	4	true	0	false	15	true
53354	12526869140625	4720879296875	3	true	11	true	0	false
53353	13056396484375	456553125	4	true	23	true	1	true
53349	157848544921875	37286546875	2	true	0	false	4	true
53348	136145146484375	424498671875	2	true	0	false	1	true
53339	3746968359375	5712423046875	5	true	0	false	0	false
53338	1.44696e+16	252132578125	3	true	3	true	4	true
53337	1.0086e+16	26234625	2	true	9	true	5	true
53336	2639565625	5483696484375	4	true	4	true	10	true
53335	26776935546875	542352890625	32	true	13	true	0	false
53333	26347984375	562801484375	4	true	0	false	8	true
53328	34990796875	72132640625	16	true	0	false	25	true
53327	3526166796875	71991109375	17	true	0	false	28	true
53319	1349277734375	388068359375	3	true	1	true	0	false
53317	1.7279e+16	2353720703125	0	false	6	true	2	true
53315	25154765625	791488671875	5	true	5	true	2	true
53314	680483642578125	275538984375	2	true	0	false	17	true
53313	74210888671875	28436248046875	4	true	7	true	18	true
53312	472795068359375	25556349609375	16	true	0	false	2	true
53311	587490576171875	25260015625	5	true	0	false	4	true
53309	732470947265625	25325775390625	10	true	0	false	4	true
53306	25115626953125	5351342578125	2	true	6	true	1	true
53305	24238830078125	5137558984375	8	true	0	false	0	false
53304	24010580078125	5359690234375	4	true	0	false	16	true
53301	543858984375	23784541015625	9	true	2	true	0	false
53300	9930833984375	26392615234375	0	false	6	true	0	false
53299	9753169921875	25953064453125	5	true	13	true	3	true
53298	106690078125	27407486328125	5	true	0	false	1	true
53295	21399427734375	54447703125	3	true	0	false	8	true
53293	87312412109375	30484068359375	2	true	13	true	1	true
53292	88745634765625	2442886328125	5	true	3	true	2	true
53289	1130962109375	25857919921875	7	true	5	true	0	false
53288	113833916015625	3560760546875	33	true	1	true	76	true
53287	11176595703125	3570799609375	35	true	1	true	76	true
53283	109770615234375	3589213671875	14	true	0	false	23	true
53282	112122353515625	3368497265625	1	true	0	false	2	true
53281	112555107421875	30701767578125	2	true	0	false	0	false
53280	28175265625	516458671875	11	true	10	true	22	true
53279	2829601953125	5205783984375	21	true	7	true	13	true
53277	93953603515625	31851859375	3	true	4	true	0	false
53272	28697541015625	4986639453125	5	true	15	true	10	true
53271	28348560546875	4971244140625	9	true	2	true	22	true
53266	225523203125	4760543359375	2	true	0	false	1	true
53265	24809806640625	483270234375	24	true	0	false	0	false
53263	2838792578125	508320390625	9	true	2	true	15	true
53262	2885969921875	5167541796875	4	true	0	false	10	true
53256	28554306640625	4852968359375	5	true	4	true	7	true
53253	2941691796875	5105660546875	0	false	5	true	1	true
53252	2786490234375	47946515625	18	true	0	false	1	true
53250	29906453125	52557.25	11	true	1	true	5	true
53249	306053359375	535463046875	8	true	5	true	0	false
53245	3114998046875	515744296875	5	true	4	true	4	true
53241	408139453125	664303671875	6	true	0	false	1	true
53240	4169334765625	681048359375	2	true	0	false	6	true
53239	38820625	710449921875	5	true	0	false	2	true
53235	1686859765625	4565991796875	2	true	0	false	5	true
53233	21617271484375	5179382421875	0	false	7	true	0	false
53232	3436822265625	765018828125	3	true	5	true	0	false
53231	3566134765625	756900703125	7	true	0	false	0	false
53227	159298505859375	432960078125	2	true	0	false	2	true
53225	30322189453125	779220859375	1	true	0	false	1	true
53224	283944677734375	22790947265625	1	true	0	false	7	true
53223	45899404296875	22153927734375	2	true	5	true	0	false
53221	1915139404296870	216805546875	5	true	0	false	6	true
53219	432533935546875	199619765625	1	true	7	true	0	false
53218	4121014453125	577179609375	4	true	0	false	6	true
53217	41089390625	5870896875	19	true	0	false	2	true
53216	361482958984375	1902469140625	1	true	6	true	4	true
53215	372402197265625	18592556640625	8	true	2	true	5	true
53214	32745947265625	5075305078125	1	true	0	false	0	false
53209	426712421875	5792315234375	3	true	4	true	5	true
53208	408787421875	5362157421875	3	true	3	true	1	true
53207	387711953125	5248047265625	1	true	0	false	0	false
53206	4285668359375	5625958203125	3	true	0	false	0	false
53204	674664990234375	16749.25	1	true	3	true	6	true
53203	64234384765625	1586146875	2	true	0	false	10	true
53201	683907763671875	1748054296875	7	true	1	true	0	false
53200	3730333740234370	1563240625	2	true	0	false	2	true
53197	518668115234375	159485771484375	1	true	0	false	8	true
53189	424875625	60618515625	2	true	7	true	0	false
53185	2630766015625	497881171875	1	true	0	false	0	false
53183	213497216796875	14819833984375	2	true	0	false	1	true
53181	4612912109375	585735546875	6	true	0	false	1	true
53179	4293944140625	6317055078125	3	true	0	false	0	false
53178	52260048828125	12943091796875	1	true	0	false	2	true
53177	656386474609375	13767283203125	2	true	0	false	5	true
53173	135895810546875	30004080078125	1	true	0	false	11	true
53172	25015439453125	44427078125	10	true	1	true	0	false
53171	25231173828125	4398875390625	1	true	6	true	2	true
53170	31228646484375	485392109375	1	true	0	false	0	false
53169	307407109375	4531834765625	6	true	2	true	0	false
53167	3224823046875	4358399609375	0	false	5	true	0	false
53166	26547912109375	4492796875	8	true	0	false	0	false
53164	2884950390625	445551328125	3	true	2	true	0	false
53155	4433405078125	65836828125	5	true	0	false	0	false
53154	136475546875	330503203125	1	true	0	false	10	true
53153	134478095703125	32136505859375	4	true	1	true	13	true
53152	16575240234375	329482265625	5	true	1	true	0	false
53151	1773512109375	337015234375	4	true	4	true	2	true
53148	18125947265625	368271875	0	false	4	true	10	true
53147	19571951171875	36587703125	2	true	4	true	6	true
53145	744736962890625	22257083984375	3	true	0	false	0	false
53144	1539537890625	307058515625	5	true	0	false	4	true
53139	194826171875	38495671875	3	true	2	true	9	true
53135	3957880078125	5510256640625	4	true	0	false	0	false
53132	3520475390625	50759.25	5	true	0	false	0	false
53131	3678395703125	4823014453125	3	true	6	true	0	false
53127	413301015625	517133359375	1	true	0	false	1	true
53126	2143449609375	432930078125	3	true	0	false	0	false
53123	380681875	5978076953125	7	true	0	false	1	true
53122	2283659765625	444894921875	4	true	0	false	3	true
53117	4223423828125	719129609375	1	true	1	true	0	false
53115	32293080078125	4702646484375	1	true	8	true	0	false
53114	48544328125	5859238671875	1	true	0	false	0	false
53113	4852247265625	607823515625	3	true	0	false	0	false
53106	453304375	504643125	9	true	0	false	1	true
53105	438893125	4978433984375	4	true	1	true	9	true
53104	4739005078125	5251521875	2	true	0	false	0	false
53103	47467484375	5654194140625	1	true	0	false	0	false
53099	4253323046875	48651484375	26	true	1	true	0	false
53095	1370698046875	3641373046875	1	true	0	false	14	true
53093	4594958984375	61494265625	2	true	0	false	0	false
53092	357943359375	4548587890625	3	true	0	false	0	false
53090	477101640625	652024296875	4	true	0	false	0	false
53088	1608421484375	2794616796875	5	true	0	false	3	true
53087	17413783203125	29443859375	2	true	6	true	0	false
53085	3939715234375	736275546875	2	true	5	true	3	true
53084	15513326171875	246873203125	1	true	0	false	2	true
53080	1951095703125	23690544921875	7	true	1	true	1	true
53079	18958837890625	24115224609375	11	true	0	false	0	false
53077	2069891015625	2288854296875	3	true	3	true	5	true
53076	18792994140625	25860150390625	1	true	2	true	1	true
53075	19520388671875	2731214453125	1	true	1	true	4	true
53071	17069296875	24973908203125	2	true	0	false	8	true
53067	1909360546875	293143125	2	true	1	true	5	true
53066	140038857421875	26239912109375	0	false	9	true	0	false
53065	133280458984375	2596676171875	3	true	0	false	13	true
53061	138993994140625	123986630859375	3	true	0	false	10	true
53060	11434228515625	171110390625	3	true	0	false	9	true
53059	1150397265625	18209.25	3	true	6	true	2	true
53057	1247990625	172769375	2	true	8	true	0	false
53054	8685599609375	152899619140625	4	true	0	false	0	false
53053	90474912109375	1321725390625	3	true	0	false	13	true
53049	93223544921875	114884599609375	1	true	0	false	10	true
53042	4780602734375	46519515625	3	true	0	false	0	false
53041	46459375	441364921875	2	true	0	false	0	false
53037	399559765625	467840234375	1	true	0	false	0	false
53036	3596662890625	77998765625	2	true	3	true	3	true
53034	3573467578125	4176788671875	2	true	6	true	0	false
53031	8377088012695310	28077609375	1	true	4	true	2	true
53030	20061703125	3395734765625	0	false	18	true	0	false
53029	2141455859375	3308157421875	0	false	9	true	0	false
53028	211348828125	31714412109375	10	true	0	false	0	false
53026	220538515625	30316224609375	1	true	10	true	0	false
53025	20035771484375	3007521484375	4	true	0	false	0	false
53019	442877265625	70459578125	0	false	4	true	4	true
53018	2823219140625	4233742578125	1	true	3	true	0	false
53014	114174501953125	2107250390625	2	true	0	false	0	false
53013	128669921875	22737236328125	4	true	0	false	2	true
53009	21945349609375	2782128125	5	true	0	false	1	true
53007	23010716796875	401190859375	8	true	0	false	1	true
53005	9152697265625	190622421875	6	true	7	true	2	true
53004	41028056640625	10673318359375	3	true	0	false	0	false
53002	2389656640625	3484286328125	2	true	0	false	0	false
53001	2630655859375	3308940625	1	true	0	false	0	false
52999	274295859375	31044025390625	3	true	6	true	0	false
52998	29118876953125	3354694140625	25	true	1	true	4	true
52997	292403515625	3587374609375	4	true	0	false	0	false
52993	420663671875	75018953125	1	true	1	true	0	false
52990	299429453125	3994453125	1	true	0	false	0	false
52987	3221065625	3653549609375	3	true	0	false	0	false
52982	415369140625	332931484375	3	true	0	false	0	false
52981	406258203125	3646299609375	0	false	0	false	7	true
52980	422668046875	3975994140625	0	false	6	true	0	false
52979	408815859375	4177808203125	2	true	0	false	1	true
52977	259607421875	4134476171875	1	true	3	true	0	false
52975	4498504296875	329211171875	2	true	5	true	0	false
52974	4323617578125	4339297265625	2	true	0	false	0	false
52970	4523126953125	381619609375	2	true	7	true	0	false
52969	457743125	368366640625	10	true	0	false	0	false
52967	451563359375	3080791796875	2	true	6	true	4	true
52965	4863701171875	3692081640625	2	true	0	false	0	false
52959	2475733203125	28933271484375	1	true	0	false	0	false
52957	2288711181640620	86410546875	11	true	0	false	3	true
52955	23509833984375	31969359375	0	false	0	false	6	true
52954	222588046875	23837015625	1	true	0	false	0	false
52952	395274765625	770806875	64	true	0	false	0	false
52951	399211015625	78725640625	14	true	0	false	2	true
52947	1237727734375	9748224609375	2	true	4	true	0	false
52946	1570717578125	17432857421875	0	false	0	false	15	true
52945	144196171875	1758128125	9	true	4	true	2	true
52944	17108328125	151547724609375	6	true	1	true	1	true
52943	1652496875	1651325390625	6	true	4	true	3	true
52940	1846153125	167322578125	1	true	0	false	3	true
52935	383759765625	4239044921875	17	true	6	true	0	false
52934	147196064453125	12653013671875	3	true	0	false	2	true
52933	143336181640625	97241884765625	2	true	19	true	1	true
52931	1650615625	9556048828125	3	true	0	false	0	false
52928	9524915161132810	76363974609375	6	true	0	false	2	true
52926	4854961328125	715117109375	2	true	0	false	11	true
52925	479061875	704246328125	17	true	0	false	0	false
52922	339007890625	332511796875	9	true	0	false	3	true
52921	3492110546875	32652271484375	1	true	6	true	0	false
52919	3612503125	316523359375	2	true	37	true	0	false
52918	3843107421875	31675421875	3	true	0	false	11	true
52915	3927420703125	2952377734375	5	true	0	false	4	true
52914	20639484375	17527208984375	3	true	0	false	11	true
52913	206316171875	168020546875	13	true	0	false	5	true
52911	21993232421875	17165439453125	0	false	0	false	25	true
52908	31560533203125	30269470703125	3	true	0	false	0	false
52902	21584412109375	20807173828125	18	true	1	true	1	true
52901	21519837890625	20872140625	17	true	1	true	1	true
52900	18783861328125	20595751953125	1	true	6	true	2	true
52899	195185390625	199595390625	1	true	0	false	7	true
52892	3112250390625	26739435546875	0	false	7	true	0	false
52891	32496291015625	25491927734375	3	true	0	false	0	false
52890	34091796875	244745234375	5	true	2	true	39	true
52887	36626984375	3650345703125	4	true	0	false	0	false
52885	19868787109375	72164716796875	1	true	8	true	2	true
52881	3214524609375	2214098828125	2	true	4	true	1	true
52879	29610908203125	2478972265625	3	true	0	false	0	false
52877	36849578125	2010422265625	2	true	11	true	0	false
52873	10649150390625	720936083984375	1	true	0	false	1	true
52870	3655958984375	2553583984375	6	true	4	true	1	true
52869	373685390625	2592577734375	2	true	0	false	19	true
52868	3936901953125	251803515625	0	false	6	true	0	false
52867	403550078125	23736671875	6	true	7	true	13	true
52866	265631875	21285076171875	16	true	1	true	0	false
52865	27453091796875	214078671875	1	true	5	true	11	true
52862	42899515625	28521625	1	true	0	false	0	false
52861	4390397265625	26836072265625	2	true	7	true	0	false
52859	40242890625	267836953125	2	true	4	true	0	false
52854	2802225390625	169641953125	3	true	0	false	13	true
52853	26792.5	18719216796875	7	true	0	false	0	false
52852	25467236328125	15741447265625	1	true	0	false	1	true
52846	2845306640625	132474150390625	2	true	0	false	0	false
52845	3054399609375	129434091796875	3	true	0	false	6	true
52841	191516328125	49822138671875	0	false	27	true	0	false
52839	1606464453125	67520380859375	1	true	7	true	1	true
52838	272301484375	27270095703125	1	true	0	false	15	true
52835	4795599609375	3279086328125	1	true	8	true	0	false
52834	4541078515625	15931232421875	11	true	1	true	0	false
52833	44566203125	15563955078125	0	false	7	true	0	false
52832	309713984375	1736619921875	4	true	4	true	1	true
52831	3160476953125	1630273828125	3	true	5	true	5	true
52830	491349765625	156987734375	0	false	0	false	23	true
52829	487041640625	16955294921875	15	true	1	true	0	false
52826	3965401171875	153636796875	0	false	8	true	0	false
52823	382603515625	1729018359375	0	false	0	false	1	true
52822	3415788671875	16861658203125	0	false	0	false	6	true
52821	3562762890625	162897900390625	2	true	0	false	6	true
52820	43751.75	17535283203125	1	true	5	true	0	false
52812	23784994140625	1132896484375	0	false	7	true	0	false
52811	21897798828125	1165559375	3	true	0	false	1	true
52809	235253671875	137929482421875	3	true	2	true	8	true
52807	3941691015625	21329125	1	true	0	false	0	false
52804	29084201171875	88856044921875	1	true	1	true	10	true
52803	30457880859375	9273529296875	4	true	1	true	1	true
52802	31651705078125	95128896484375	0	false	0	false	15	true
52798	19732171875	117212138671875	0	false	0	false	1	true
52795	3691992578125	111702705078125	1	true	2	true	0	false
52790	474787109375	277694453125	2	true	0	false	42	true
52789	4901624609375	29004.75	4	true	7	true	0	false
52788	952848046875	27347490234375	4	true	1	true	0	false
52787	9071099609375	2813030029296870	0	false	7	true	0	false
52786	77985810546875	1.81967e+16	0	false	6	true	0	false
52784	463940673828125	1679689453125	0	false	0	false	7	true
52783	55874853515625	7563084716796870	0	false	4	true	0	false
52782	61481025390625	2156744140625	0	false	0	false	9	true
52781	594320654296875	25557294921875	0	false	14	true	0	false
52778	1076662890625	2526665283203120	0	false	0	false	15	true
52775	694053173828125	26933876953125	6	true	1	true	2	true
52773	714346484375	4047910400390620	1	true	0	false	5	true
52770	29719873046875	229066015625	5	true	1	true	0	false
52769	2450712890625	1.74707e+16	0	false	0	false	14	true
52766	136042978515625	274648779296875	0	false	5	true	1	true
52765	12983888671875	367528466796875	1	true	6	true	0	false
52762	766502197265625	507213671875	63	true	1	true	0	false
52761	64632392578125	700104541015625	6	true	0	false	0	false
52753	398146484375	944550390625	1	true	8	true	1	true
52751	413142578125	20117978515625	0	false	11	true	0	false
52749	3971684765625	118371005859375	1	true	5	true	0	false
52748	2512126171875	509606103515625	8	true	3	true	0	false
52747	26025265625	50077216796875	0	false	6	true	0	false
52746	25161494140625	29916650390625	0	false	22	true	1	true
52743	23216115234375	71335625	1	true	0	false	0	false
52741	28759173828125	1.83878e+16	1	true	2	true	11	true
52738	468131328125	222565703125	3	true	4	true	0	false
52735	4695083984375	20257357421875	4	true	9	true	0	false
52731	4413124609375	20272779296875	0	false	5	true	0	false
52728	31018927734375	32868046875	0	false	5	true	0	false
52725	197172890625	2844928466796870	37	true	1	true	0	false
52723	1799298095703120	1.2643e+16	0	false	11	true	0	false
52722	38537609375	693902685546875	0	false	8	true	6	true
52721	391743984375	666861181640625	0	false	4	true	0	false
52718	154906962890625	1.40612e+16	7	true	10	true	0	false
52717	1552554296875	1.3497e+16	6	true	11	true	0	false
52715	152945263671875	1180647216796870	2	true	12	true	0	false
52713	156414375	219922705078125	0	false	0	false	12	true
52707	241255859375	1455390625	1	true	10	true	0	false
52704	4712956640625	548677978515625	0	false	9	true	0	false
52703	466799375	427011962890625	0	false	13	true	0	false
52701	4579853125	3899201904296870	18	true	0	false	0	false
52700	4784521875	6777546875	0	false	7	true	0	false
52696	435890078125	770968603515625	0	false	19	true	0	false
52692	4709412109375	13047642578125	12	true	1	true	0	false
52691	4710760546875	129903916015625	11	true	1	true	0	false
52690	4612308203125	107986015625	0	false	32	true	3	true
52685	4221282421875	67369072265625	21	true	1	true	0	false
52683	21397537109375	15994208984375	0	false	0	false	6	true
52682	3585762109375	329879052734375	14	true	1	true	0	false
52678	4067937109375	120048876953125	53	true	0	false	0	false
52677	4053565625	1.23988e+16	51	true	0	false	0	false
52676	394741953125	178433642578125	9	true	0	false	0	false
52675	3913929296875	7692277221679680	7	true	4	true	0	false
52673	40098296875	532107177734375	0	false	10	true	0	false
52669	38747890625	2952729248046870	1	true	2	true	2	true
52664	465083828125	1.78904e+16	25	true	1	true	0	false
52663	4667138671875	1.11068e+16	1	true	7	true	0	false
52661	4441188671875	7524561157226560	0	false	19	true	0	false
52657	46995453125	793401328125	33	true	0	false	0	false
