# Supplementary material for: A Novel Liquid Biopsy Method Based on Specific Combinations of Vesicular Markers Allows Us to Discriminate Prostate Cancer from Hyperplasia
Source: Cells. 2024 Jul 31;13(15):1286. doi: 10.3390/cells13151286 (PMC11311686; doi:10.3390/cells13151286)
Supplement: Supplementary file 1 [file cells-13-01286-s001.zip › Dataset S1-Raw data CODI BiliGeCT Prostata/Raw data CODI BiliGeCT Prostata/140223_ErbB3_ALK_PR20-22-3__counting_scatter.xlsx]

## Sheet: 140223_ErbB3_ALK_PR20-22-3__cou
counting parameters
radius (nm)	300
bin width (nm)	20
locs in bin threshold	1
active channels
channel name	channel reference	min	max
Channel 0	ch0	1	10000000
Channel 1	ch1	1	10000000
Channel 2	ch2	1	10000000
clusters are positive for a channel if their counts fall within min (inclusive) and max (exclusive) for that channel
	population phenotypes	number of clusters
triple positive	Channel 0, Channel 1, Channel 2	95
double positive	Channel 0, Channel 1	64
double positive	Channel 0, Channel 2	274
double positive	Channel 1, Channel 2	20
single positive	Channel 0	60
single positive	Channel 1	24
single positive	Channel 2	35
	total positive clusters	572
12 clusters were negative for every channel
all positive clusters are listed here
columns show counts and positivity for channels with thresholds switched on
to see the full data including negative clusters please export a csv from the counting histogram rather than the counting scatter plot
cluster id	centroid x (nm)	centroid y (nm)	count for Channel 0	positive for Channel 0	count for Channel 1	positive for Channel 1	count for Channel 2	positive for Channel 2
48361	599310546875	6526688671875	4	true	8	true	0	false
48360	678676123046875	659357265625	20	true	0	false	3	true
48358	63668974609375	64617.25	25	true	0	false	15	true
48356	422025244140625	65335984375	2	true	0	false	5	true
48354	3227798583984370	666891953125	4	true	1	true	5	true
48352	192464208984375	666514609375	5	true	0	false	9	true
48350	41418017578125	688340078125	6	true	2	true	2	true
48349	356409765625	75099296875	5	true	0	false	10	true
48348	263263037109375	7471828125	12	true	0	false	6	true
48346	4087131103515620	7595821875	1	true	0	false	13	true
48344	61705947265625	684424609375	6	true	0	false	9	true
48342	5609181640625	69755921875	20	true	0	false	4	true
48341	1.30227e+16	75376.5	8	true	0	false	12	true
48339	2061371337890620	722268125	5	true	0	false	5	true
48338	1.52554e+16	734571640625	6	true	11	true	5	true
48335	83526650390625	64432171875	8	true	0	false	7	true
48333	1.31077e+16	633239453125	6	true	0	false	4	true
48332	2462967529296870	6188344921875	8	true	3	true	0	false
48331	41134150390625	602373203125	6	true	0	false	10	true
48330	4825935546875	6116290234375	3	true	9	true	0	false
48329	8273326171875	689307421875	4	true	1	true	4	true
48328	769434375	695848203125	8	true	1	true	1	true
48326	3123036865234370	60357484375	7	true	0	false	14	true
48325	8229578125	6742378125	10	true	0	false	2	true
48323	3777133056640620	61688203125	2	true	0	false	11	true
48319	400147900390625	719040390625	24	true	1	true	24	true
48318	520230078125	71955484375	7	true	0	false	8	true
48317	28904912109375	5855796484375	6	true	2	true	9	true
48316	284093115234375	5927573828125	4	true	0	false	13	true
48313	3017674560546870	6298298046875	11	true	0	false	3	true
48311	597290380859375	710080859375	4	true	0	false	20	true
48308	420982177734375	635226484375	6	true	0	false	5	true
48302	9452859375	66025.25	7	true	0	false	1	true
48300	107613232421875	64524921875	7	true	0	false	1	true
48299	3294021240234370	692061328125	4	true	0	false	8	true
48298	214214599609375	6984015625	5	true	0	false	7	true
48296	3158260986328120	70700609375	8	true	0	false	9	true
48291	28184267578125	570730390625	7	true	0	false	7	true
48289	4058926513671870	786128984375	2	true	11	true	23	true
48288	444721435546875	776902109375	4	true	11	true	4	true
48286	2910627685546870	77025796875	2	true	0	false	13	true
48284	1924350830078120	6548017578125	2	true	11	true	0	false
48281	1.71315e+16	5718509765625	1	true	0	false	6	true
48280	89285791015625	5648374609375	5	true	0	false	5	true
48276	53300673828125	6250092578125	11	true	3	true	0	false
48275	8625861328125	710458828125	6	true	0	false	14	true
48274	89860673828125	71749671875	0	false	0	false	17	true
48273	6568341796875	61434765625	9	true	0	false	2	true
48268	41244658203125	5695958984375	18	true	0	false	4	true
48266	45492890625	58005375	6	true	0	false	7	true
48263	83125703125	7549615625	7	true	0	false	1	true
48262	9390931640625	7556353125	11	true	0	false	0	false
48261	90177685546875	739866875	7	true	2	true	1	true
48257	1214646875	717193984375	4	true	0	false	2	true
48256	112357255859375	723788515625	3	true	0	false	12	true
48252	113025703125	70549171875	5	true	0	false	8	true
48251	661856640625	739715625	7	true	0	false	0	false
48248	103418271484375	708680859375	10	true	1	true	4	true
48246	134442041015625	736132109375	2	true	4	true	1	true
48245	70409716796875	77487015625	8	true	0	false	5	true
48244	808671435546875	77351.5	1	true	5	true	1	true
48242	117085166015625	734453671875	14	true	0	false	4	true
48240	99148349609375	733699453125	6	true	0	false	4	true
48235	10475224609375	767880703125	12	true	0	false	1	true
48234	9763271484375	77912546875	6	true	0	false	2	true
48233	1338114453125	661982421875	5	true	4	true	4	true
48232	13832671875	65896984375	5	true	0	false	8	true
48231	114475869140625	677801171875	14	true	0	false	4	true
48230	103196513671875	672513359375	5	true	8	true	2	true
48224	1298738671875	690570234375	7	true	0	false	11	true
48220	24756708984375	683722890625	11	true	0	false	5	true
48219	120738212890625	78933859375	3	true	1	true	15	true
48218	13356056640625	78813515625	2	true	0	false	5	true
48215	152445068359375	697720078125	1	true	0	false	1	true
48214	146700107421875	678173671875	6	true	0	false	0	false
48213	518306640625	7473884375	7	true	0	false	9	true
48210	155711162109375	6851384375	11	true	0	false	6	true
48208	110099228515625	6253836328125	1	true	0	false	17	true
48205	8881693359375	61503.25	3	true	6	true	8	true
48204	84327041015625	61787.5	18	true	1	true	0	false
48202	87403974609375	6046002734375	5	true	5	true	0	false
48201	746532470703125	5951437890625	5	true	0	false	3	true
48198	7257958374023430	61485015625	11	true	0	false	1	true
48196	106099208984375	6047508203125	3	true	15	true	0	false
48193	687538232421875	7250915625	4	true	4	true	1	true
48191	61024873046875	542387578125	5	true	4	true	2	true
48190	712864794921875	548178984375	7	true	5	true	1	true
48189	63901806640625	557437265625	7	true	0	false	1	true
48187	69352421875	567287421875	7	true	1	true	0	false
48185	9530584716796870	552408046875	4	true	0	false	9	true
48182	612677880859375	574500546875	3	true	6	true	2	true
48178	555118701171875	792597578125	16	true	0	false	2	true
48177	1737162890625	6740609375	1	true	5	true	1	true
48176	19256513671875	67539859375	3	true	0	false	9	true
48175	19116083984375	66103765625	2	true	0	false	5	true
48173	21197083984375	66711890625	7	true	0	false	6	true
48172	203009921875	659599453125	2	true	1	true	25	true
48169	21081716796875	695308828125	4	true	0	false	1	true
48168	1996751953125	691257265625	8	true	0	false	4	true
48166	19205326171875	703081171875	6	true	0	false	6	true
48165	1689043359375	6473451171875	4	true	0	false	1	true
48164	1793641796875	652733046875	6	true	0	false	11	true
48158	126883837890625	68145.25	10	true	0	false	1	true
48155	1735928515625	738362265625	5	true	0	false	3	true
48154	181403984375	7220859375	1	true	8	true	2	true
48152	17301408203125	752487421875	2	true	9	true	3	true
48150	1604165625	74441796875	8	true	0	false	1	true
48149	91446787109375	5862551953125	4	true	2	true	1	true
48148	105834521484375	5874348046875	10	true	0	false	5	true
48146	158122919921875	7639678125	2	true	0	false	14	true
48143	16474853515625	783825703125	1	true	0	false	6	true
48141	1963371875	747412109375	2	true	0	false	6	true
48140	18491044921875	74862140625	13	true	0	false	1	true
48137	12199982421875	771660390625	11	true	0	false	8	true
48136	121115830078125	763420546875	6	true	1	true	5	true
48134	1774073828125	7669428125	8	true	0	false	3	true
48133	138275830078125	755262421875	3	true	0	false	6	true
48128	125466416015625	583513125	4	true	1	true	2	true
48127	21172908203125	74101171875	2	true	0	false	0	false
48126	20419607421875	7139771875	12	true	0	false	2	true
48122	1182350830078120	537723046875	14	true	0	false	1	true
48120	146389150390625	644156171875	5	true	0	false	14	true
48119	1270821875	6472295703125	5	true	0	false	2	true
48117	2078783984375	761779921875	2	true	1	true	14	true
48116	22084919921875	7642253125	5	true	0	false	9	true
48115	1939047265625	7598978125	6	true	1	true	2	true
48110	4698216796875	5278791796875	4	true	1	true	1	true
48109	19121666015625	735398515625	10	true	0	false	4	true
48107	22083154296875	783643828125	2	true	7	true	1	true
48106	20980373046875	78928875	1	true	0	false	28	true
48101	19865931640625	6422777734375	5	true	0	false	7	true
48100	216091953125	6491462890625	10	true	0	false	2	true
48097	220154296875	71908875	3	true	0	false	6	true
48095	4164841796875	544677734375	7	true	5	true	6	true
48094	3172818603515620	5430934765625	5	true	0	false	7	true
48091	1144466552734370	5057035546875	7	true	12	true	10	true
48090	1139262451171870	5190007421875	6	true	0	false	6	true
48089	48466025390625	50545734375	4	true	0	false	6	true
48088	3162476806640620	5017222265625	0	false	0	false	2	true
48087	26964619140625	5205934375	4	true	0	false	17	true
48082	9421844482421870	487390078125	6	true	0	false	3	true
48079	24365693359375	708031953125	2	true	1	true	2	true
48073	228303828125	613662578125	2	true	11	true	0	false
48072	2246079296875	6148255859375	1	true	0	false	11	true
48070	2233901171875	6256808203125	4	true	0	false	8	true
48068	133000341796875	608553671875	3	true	0	false	0	false
48066	24608046875	619460859375	4	true	0	false	2	true
48063	10277462890625	4832268359375	4	true	4	true	0	false
48062	104492822265625	4739952734375	2	true	0	false	16	true
48060	12241107421875	48145015625	5	true	0	false	16	true
48059	677278857421875	48930515625	7	true	0	false	1	true
48058	795149169921875	4906453125	0	false	0	false	11	true
48057	116286474609375	502243359375	3	true	0	false	13	true
48056	112269736328125	5099320703125	5	true	4	true	0	false
48055	9248806640625	4556196484375	8	true	7	true	1	true
48054	100626953125	455686015625	8	true	0	false	4	true
48052	117545126953125	4929098046875	4	true	0	false	10	true
48050	98195419921875	5050315625	4	true	0	false	3	true
48049	17793138671875	698197734375	8	true	0	false	10	true
48044	66063154296875	4805965625	5	true	1	true	3	true
48037	13340888671875	4939495703125	2	true	2	true	16	true
48035	86446025390625	5600058984375	5	true	0	false	10	true
48034	10589416015625	553605234375	1	true	4	true	0	false
48033	1670583203125	6167665234375	1	true	1	true	1	true
48032	17810587890625	596631796875	2	true	7	true	3	true
48028	18912626953125	6105969140625	2	true	5	true	0	false
48027	183131640625	622281328125	5	true	0	false	8	true
48022	734927587890625	5288837109375	7	true	0	false	3	true
48021	241059921875	67152484375	12	true	1	true	1	true
48020	239673984375	65497796875	7	true	0	false	5	true
48016	1474112890625	5056784375	1	true	0	false	22	true
48015	104877998046875	5391521484375	6	true	3	true	2	true
48014	1005059765625	53077390625	6	true	0	false	8	true
48012	9141298828125	5464830859375	7	true	0	false	5	true
48008	829850390625	518230078125	4	true	0	false	5	true
48006	12076.5	554659453125	4	true	0	false	0	false
48004	190192734375	787121796875	5	true	0	false	3	true
48003	123524755859375	77111.5	2	true	0	false	1	true
48000	27581.75	689639609375	2	true	0	false	5	true
47998	16501765625	5823789453125	5	true	0	false	1	true
47997	15280662109375	5378735546875	4	true	4	true	4	true
47996	155637509765625	555491328125	3	true	3	true	2	true
47995	278935859375	70478734375	5	true	0	false	2	true
47994	260637734375	71312703125	5	true	0	false	1	true
47993	1686859375	535896640625	2	true	0	false	10	true
47992	16431341796875	5401284765625	8	true	0	false	0	false
47988	138261865234375	5202051953125	4	true	0	false	14	true
47987	13334326171875	5397983984375	3	true	0	false	10	true
47986	131983759765625	5349605859375	12	true	0	false	0	false
47979	26858931640625	65083.25	2	true	7	true	0	false
47978	2610568359375	64347484375	2	true	0	false	1	true
47977	26795099609375	6152341015625	7	true	11	true	1	true
47976	25400228515625	604988203125	4	true	0	false	12	true
47975	30581513671875	664442421875	4	true	0	false	0	false
47969	3310703515625	670860859375	16	true	1	true	0	false
47968	33637421875	6507178125	4	true	0	false	3	true
47965	2414696484375	789048515625	1	true	0	false	16	true
47964	246961640625	76726421875	1	true	0	false	2	true
47963	2638229296875	73489328125	4	true	1	true	2	true
47962	25397712890625	75176078125	4	true	2	true	6	true
47961	31924146484375	629390703125	3	true	2	true	4	true
47960	30087380859375	6414350390625	2	true	0	false	2	true
47954	2815617578125	777690234375	11	true	0	false	1	true
47953	27755123046875	75817234375	3	true	0	false	8	true
47949	2341144775390620	790671875	3	true	0	false	9	true
47947	32427048828125	77219953125	27	true	1	true	2	true
47946	31316369140625	771087109375	2	true	0	false	11	true
47944	3200037109375	76021390625	10	true	0	false	0	false
47942	30891029296875	79178078125	3	true	0	false	8	true
47938	3367751220703120	479716171875	4	true	0	false	4	true
47937	29633634765625	6119273046875	6	true	0	false	2	true
47936	30597974609375	592193515625	9	true	0	false	4	true
47933	1285309814453120	4416553515625	6	true	0	false	7	true
47932	1.56453e+16	431879140625	7	true	7	true	0	false
47930	9764334716796870	4234782421875	7	true	0	false	6	true
47928	136691015625	4173192578125	12	true	0	false	10	true
47927	530684912109375	4394669140625	5	true	0	false	14	true
47926	3982891357421870	44868390625	6	true	0	false	8	true
47924	1.96434e+16	4490637109375	3	true	5	true	1	true
47922	407180078125	438818359375	2	true	0	false	6	true
47921	29493701171875	4589957421875	2	true	3	true	6	true
47917	1.25962e+16	4603154296875	8	true	0	false	6	true
47915	1.70554e+16	3270949609375	6	true	0	false	14	true
47914	6658237915039060	32935453125	12	true	0	false	7	true
47912	1.16419e+16	30731962890625	3	true	0	false	8	true
47911	44523642578125	31233912109375	5	true	0	false	0	false
47909	7167212890625	44090046875	1	true	10	true	0	false
47906	3508469970703120	4189301953125	3	true	0	false	9	true
47904	4653236328125	3259622265625	4	true	0	false	2	true
47903	1.23704e+16	351387421875	11	true	0	false	5	true
47902	8476094360351560	3424465625	2	true	0	false	9	true
47899	2306603515625	36940125	3	true	0	false	12	true
47898	315405810546875	34813765625	11	true	0	false	0	false
47894	47201904296875	2947738671875	3	true	0	false	5	true
47891	647516162109375	3365676171875	1	true	0	false	2	true
47890	63268642578125	3508097265625	14	true	0	false	6	true
47889	423953759765625	276143046875	2	true	0	false	8	true
47885	24749263671875	5673669921875	2	true	7	true	6	true
47884	24979841796875	5598534375	1	true	7	true	0	false
47882	467082275390625	383451484375	1	true	0	false	0	false
47881	26574548828125	5632374609375	19	true	1	true	2	true
47880	260674140625	550173828125	23	true	0	false	0	false
47878	28112021484375	569247734375	0	false	0	false	5	true
47873	8899572265625	40404328125	0	false	0	false	25	true
47872	814438330078125	4043141015625	6	true	0	false	9	true
47871	695465380859375	3927261328125	1	true	0	false	11	true
47868	59520849609375	40401546875	5	true	0	false	8	true
47865	2022190625	47541.25	2	true	4	true	11	true
47864	196998046875	4837277734375	4	true	0	false	30	true
47863	1690259765625	4934235546875	2	true	0	false	10	true
47862	1655647265625	505878984375	8	true	2	true	3	true
47861	30367853515625	71122921875	2	true	0	false	8	true
47860	3023720703125	737216328125	1	true	0	false	4	true
47858	1.19876e+16	289683515625	5	true	0	false	6	true
47855	9632615234375	3311303125	3	true	0	false	2	true
47854	107956083984375	3470089453125	2	true	0	false	2	true
47849	19292513671875	49773515625	13	true	1	true	1	true
47846	17435353515625	45820140625	2	true	0	false	4	true
47841	7227533203125	4222195703125	1	true	0	false	4	true
47839	8218494140625	4370714453125	5	true	0	false	2	true
47837	103429716796875	374242265625	4	true	3	true	1	true
47836	82597451171875	366463046875	1	true	0	false	10	true
47834	30126060546875	6883478125	5	true	1	true	3	true
47831	12310228515625	37842453125	3	true	0	false	17	true
47829	3750116015625	64074484375	2	true	16	true	1	true
47828	3788611328125	66100046875	5	true	0	false	8	true
47827	392853828125	640590625	4	true	0	false	2	true
47826	395525703125	6215734375	1	true	6	true	0	false
47825	35900296875	61802171875	4	true	0	false	0	false
47822	35294640625	673976875	2	true	0	false	0	false
47816	3412771875	60659.75	4	true	0	false	1	true
47815	21123359375	5511372265625	5	true	1	true	1	true
47814	1920811328125	566749765625	7	true	1	true	3	true
47810	37699765625	6034351953125	5	true	0	false	1	true
47809	414752109375	6452903125	1	true	0	false	0	false
47807	114077802734375	2850155078125	7	true	0	false	12	true
47806	111824326171875	27679423828125	1	true	0	false	10	true
47805	1665016015625	3443040234375	1	true	5	true	0	false
47804	16565556640625	3543401171875	6	true	0	false	6	true
47802	18383693359375	3553427734375	3	true	0	false	11	true
47801	11230994140625	29651466796875	1	true	0	false	11	true
47798	153788056640625	36813046875	7	true	4	true	6	true
47796	131457470703125	280434453125	3	true	9	true	2	true
47794	10244609375	25359583984375	14	true	0	false	1	true
47792	99107216796875	303066484375	1	true	0	false	3	true
47790	151472958984375	27483265625	3	true	0	false	8	true
47786	9015455078125	29115966796875	4	true	2	true	0	false
47784	138079501953125	341636796875	1	true	0	false	15	true
47781	32524841796875	72922890625	7	true	0	false	15	true
47780	32658166015625	74116671875	4	true	6	true	4	true
47778	332101875	709844375	3	true	0	false	3	true
47774	3629332421875	701324609375	1	true	0	false	6	true
47771	10390814453125	4223426953125	9	true	1	true	7	true
47770	123598134765625	4324373828125	3	true	0	false	0	false
47768	121727294921875	4080606640625	5	true	0	false	1	true
47766	135947451171875	4500629296875	6	true	0	false	0	false
47764	153524013671875	46331703125	9	true	0	false	5	true
47759	118551630859375	316929140625	1	true	0	false	0	false
47757	35805869140625	22404650390625	2	true	0	false	25	true
47756	3705653076171870	231445703125	19	true	0	false	0	false
47755	508441650390625	2354644140625	3	true	0	false	8	true
47753	1.63538e+16	22079486328125	0	false	0	false	8	true
47752	1.13831e+16	23652138671875	4	true	0	false	2	true
47748	1.06207e+16	25889927734375	9	true	0	false	1	true
47747	3404644287109370	194427421875	5	true	0	false	4	true
47746	2848032958984370	18776572265625	3	true	0	false	12	true
47744	1118684814453120	19150099609375	1	true	0	false	12	true
47742	394817919921875	20683859375	0	false	3	true	7	true
47741	576945654296875	169335859375	2	true	0	false	7	true
47740	495108349609375	1766939453125	4	true	1	true	4	true
47735	647409619140625	26162126953125	5	true	0	false	1	true
47732	3291509765625	59005734375	1	true	0	false	10	true
47729	4335019921875	6302666015625	19	true	1	true	81	true
47728	4663626953125	624189921875	9	true	0	false	29	true
47726	25279228515625	5273558203125	1	true	1	true	0	false
47724	157721181640625	41739125	4	true	0	false	0	false
47723	137753837890625	30474115234375	4	true	0	false	8	true
47722	1519506640625	3120511328125	0	false	7	true	0	false
47720	44704.25	59501828125	5	true	1	true	0	false
47714	20184640625	356767265625	3	true	0	false	0	false
47712	408227265625	669697421875	2	true	0	false	1	true
47710	2087029296875	521240703125	2	true	0	false	0	false
47708	3439351171875	76475953125	3	true	0	false	0	false
47707	126371923828125	236410859375	1	true	0	false	12	true
47705	39155.5	699525546875	9	true	0	false	68	true
47704	393357265625	700394921875	4	true	0	false	56	true
47703	2338772265625	4829512890625	4	true	0	false	1	true
47702	22936169921875	50042890625	5	true	0	false	3	true
47698	3920848828125	6942846875	5	true	1	true	11	true
47696	41255546875	690160234375	7	true	1	true	15	true
47694	232681171875	5449663671875	2	true	0	false	4	true
47692	3903591015625	7187965625	1	true	0	false	12	true
47691	3625421875	736575234375	3	true	0	false	1	true
47687	2918802490234370	135607197265625	3	true	7	true	2	true
47686	325840185546875	13004423828125	4	true	0	false	7	true
47683	2495269775390620	123336240234375	6	true	0	false	0	false
47680	260054638671875	11026958984375	2	true	0	false	1	true
47678	3173783203125	1520270703125	3	true	0	false	1	true
47676	6774652099609370	118409072265625	3	true	0	false	5	true
47674	57753623046875	14470779296875	11	true	0	false	2	true
47673	3235112548828120	85860791015625	1	true	0	false	5	true
47672	1.17864e+16	8786263671875	1	true	0	false	1	true
47667	386970859375	552855859375	2	true	0	false	9	true
47666	3872778515625	563983359375	5	true	0	false	8	true
47665	378216796875	5408758203125	1	true	0	false	18	true
47662	3742642578125	57826015625	1	true	13	true	0	false
47660	345550625	5777374609375	4	true	6	true	0	false
47652	16702111328125	249929140625	1	true	0	false	1	true
47651	2817480859375	46932640625	2	true	3	true	0	false
47650	2814709765625	479855859375	0	false	0	false	19	true
47649	27134857421875	45486671875	4	true	3	true	3	true
47646	272041328125	439309765625	2	true	0	false	1	true
47645	2718958203125	50802390625	0	false	8	true	5	true
47644	26659904296875	51123625	1	true	0	false	10	true
47643	26719626953125	5026844921875	1	true	0	false	9	true
47641	31988875	5441467578125	6	true	5	true	0	false
47640	323373203125	5257548046875	5	true	0	false	9	true
47638	28926.25	4277698046875	4	true	0	false	12	true
47637	32708896484375	51324578125	6	true	0	false	18	true
47634	30488126953125	4404096875	2	true	0	false	0	false
47632	2944413671875	4961065625	4	true	6	true	0	false
47631	32022095703125	4991253125	2	true	0	false	7	true
47629	2870781640625	53939484375	2	true	0	false	0	false
47628	293790078125	51515328125	2	true	0	false	1	true
47626	344292265625	5213221875	2	true	0	false	0	false
47622	2931330078125	410433515625	2	true	1	true	0	false
47621	3373683203125	4786196484375	2	true	0	false	1	true
47620	3475094140625	4747251953125	17	true	0	false	0	false
47619	3791034375	4808755859375	5	true	3	true	0	false
47618	3811509375	4980855859375	0	false	3	true	3	true
47616	360775625	4852080078125	3	true	2	true	4	true
47612	3961680859375	51352.75	1	true	0	false	6	true
47605	1862691015625	2799891796875	0	false	0	false	2	true
47602	3308569140625	4437286328125	3	true	0	false	4	true
47601	1980463671875	4229769140625	2	true	9	true	0	false
47600	19713390625	4327246875	3	true	10	true	1	true
47599	230425078125	431637421875	4	true	0	false	1	true
47598	2389921484375	419903203125	3	true	0	false	9	true
47596	300014453125	3948956640625	3	true	0	false	6	true
47594	4090387890625	5373893359375	3	true	1	true	1	true
47592	2120671484375	4322316015625	2	true	6	true	0	false
47590	23504017578125	4530088671875	2	true	5	true	2	true
47589	2154808203125	416989296875	1	true	0	false	0	false
47581	816735791015625	17823947265625	1	true	0	false	0	false
47580	98828720703125	19505275390625	4	true	0	false	3	true
47579	1175680859375	2058083984375	2	true	2	true	0	false
47578	112024677734375	220207890625	0	false	0	false	4	true
47577	22424576171875	39301234375	2	true	9	true	0	false
47576	1960451953125	3985973046875	1	true	0	false	7	true
47569	2467965234375	35788015625	1	true	0	false	4	true
47568	2489248046875	3843315625	1	true	0	false	0	false
47567	8418048828125	2232438671875	3	true	1	true	2	true
47565	26859177734375	3718975390625	0	false	11	true	0	false
47556	4747744140625	6054353125	0	false	0	false	2	true
47555	445266875	5462428125	2	true	0	false	0	false
47554	4173983203125	5666758984375	1	true	10	true	0	false
47550	151821015625	213395859375	1	true	10	true	0	false
47548	328900390625	5597008203125	2	true	13	true	0	false
47546	3049852734375	5672118359375	13	true	1	true	3	true
47544	40453921875	73462359375	9	true	1	true	0	false
47542	16921419921875	22686611328125	7	true	0	false	0	false
47541	412959453125	4265417578125	11	true	0	false	4	true
47540	4087938671875	4128559765625	9	true	1	true	0	false
47538	398006484375	422043359375	5	true	0	false	0	false
47536	4156991015625	4401512890625	6	true	0	false	1	true
47534	43407515625	421845078125	6	true	1	true	0	false
47533	44298875	4957668359375	4	true	0	false	4	true
47532	436510234375	5133693359375	5	true	0	false	55	true
47530	4424465234375	4799557421875	5	true	0	false	1	true
47528	385697109375	4104509765625	6	true	0	false	5	true
47526	4656084375	476936796875	4	true	4	true	0	false
47524	4238330859375	4623286328125	2	true	0	false	0	false
47522	3927996875	45100390625	3	true	0	false	0	false
47519	4668240625	52496828125	3	true	0	false	45	true
47518	4586469140625	51147390625	3	true	22	true	1	true
47517	3669588671875	376834765625	12	true	4	true	13	true
47516	3674294921875	3773883984375	11	true	4	true	14	true
47513	3581195703125	3594169921875	1	true	18	true	11	true
47512	3437996484375	3562908203125	8	true	1	true	0	false
47511	339663203125	371361328125	2	true	0	false	0	false
47509	384811796875	3792221484375	1	true	8	true	6	true
47508	3792351171875	3919415625	0	false	1	true	8	true
47500	4857786328125	4886021875	4	true	2	true	0	false
47499	42149109375	4017087109375	1	true	0	false	0	false
47495	3205128515625	383736640625	5	true	0	false	16	true
47494	32173431640625	4000597265625	2	true	0	false	9	true
47493	360370390625	4227681640625	1	true	3	true	0	false
47492	371153359375	4355337109375	10	true	1	true	6	true
47490	22003232421875	32801046875	0	false	0	false	5	true
47485	179266171875	1774544140625	1	true	16	true	0	false
47484	18811103515625	16998248046875	1	true	0	false	9	true
47482	1938948828125	158230947265625	0	false	8	true	5	true
47480	2084390234375	157214423828125	13	true	0	false	4	true
47479	1508987890625	19044267578125	5	true	0	false	39	true
47478	1509309375	185210546875	0	false	0	false	17	true
47475	19187728515625	209773359375	15	true	4	true	0	false
47474	1939078125	206601953125	0	false	12	true	3	true
47473	20787533203125	19124541015625	0	false	5	true	0	false
47467	230634921875	30954857421875	1	true	9	true	0	false
47466	22000392578125	30217568359375	4	true	0	false	3	true
47462	1700412109375	161200283203125	2	true	3	true	1	true
47461	364464921875	341841953125	4	true	0	false	0	false
47458	4614828515625	4481953125	5	true	0	false	2	true
47456	2494180859375	18787150390625	0	false	0	false	13	true
47454	24899720703125	200139375	9	true	0	false	24	true
47448	474608984375	548882421875	1	true	0	false	0	false
47447	29570029296875	331878515625	0	false	6	true	1	true
47446	2866948046875	346523125	2	true	4	true	0	false
47445	27194591796875	30022390625	0	false	0	false	4	true
47442	26608677734375	28188666015625	1	true	3	true	2	true
47438	4880587109375	5286867578125	2	true	1	true	1	true
47436	4838653515625	675547265625	7	true	1	true	0	false
47434	3697808984375	774656015625	14	true	0	false	1	true
47433	20062142578125	26067720703125	1	true	0	false	0	false
47432	22470138671875	26195037109375	4	true	0	false	1	true
47430	2312069921875	2146109765625	0	false	13	true	2	true
47429	4015680859375	3421237109375	0	false	7	true	1	true
47428	4165460546875	3541896484375	5	true	0	false	0	false
47422	4175982421875	3238218359375	0	false	0	false	16	true
47420	240762109375	277241796875	3	true	0	false	5	true
47419	26791068359375	240776875	1	true	7	true	0	false
47418	2535357421875	25182556640625	3	true	2	true	5	true
47416	26547994140625	22856140625	3	true	0	false	10	true
47415	2779161328125	19257541015625	13	true	1	true	0	false
47412	4860439453125	574835546875	1	true	0	false	0	false
47410	29532349609375	1779097265625	1	true	6	true	0	false
47406	2745608984375	173632890625	2	true	0	false	1	true
47404	1883128125	1395780078125	0	false	0	false	5	true
47403	32610408203125	30039267578125	2	true	0	false	2	true
47402	32460720703125	3420597265625	2	true	6	true	0	false
47399	467285546875	39349984375	3	true	0	false	0	false
47398	482392734375	4161333984375	1	true	0	false	2	true
47397	3194311328125	16575671875	2	true	7	true	0	false
47394	4816355859375	386675078125	0	false	6	true	1	true
47392	48354734375	3702043359375	2	true	13	true	0	false
47391	4593324609375	352659375	1	true	0	false	8	true
47388	4406573046875	374573671875	0	false	0	false	1	true
47387	4515914453125	32392943359375	1	true	0	false	8	true
47384	455528671875	30232353515625	4	true	4	true	0	false
47383	143495234375	154846328125	0	false	6	true	4	true
47382	139247744140625	163612041015625	0	false	0	false	9	true
47378	130790478515625	17402916015625	8	true	0	false	4	true
47376	12443759765625	13564587890625	0	false	0	false	10	true
47372	5803244140625	631720361328125	0	false	2	true	1	true
47370	39819234375	761524765625	1	true	0	false	0	false
47369	4240805859375	27147201171875	2	true	0	false	8	true
47368	4246108203125	291871640625	0	false	2	true	0	false
47367	400546171875	27456240234375	0	false	2	true	1	true
47364	4494437890625	2765192578125	0	false	5	true	0	false
47360	4765347265625	3010575390625	2	true	0	false	0	false
47359	7507546875	111376328125	2	true	5	true	0	false
47358	92401357421875	11091177734375	0	false	0	false	9	true
47357	99048173828125	62653759765625	0	false	0	false	4	true
47356	90071708984375	762765576171875	0	false	0	false	23	true
47355	93676728515625	486640869140625	0	false	4	true	3	true
47354	84598935546875	36953671875	0	false	10	true	0	false
47353	104057783203125	854956640625	0	false	0	false	4	true
47349	202012265625	9176541015625	3	true	0	false	0	false
47348	20549744140625	76987548828125	0	false	2	true	13	true
47347	17412134765625	82606083984375	6	true	0	false	0	false
47346	16551798828125	6851431640625	0	false	3	true	0	false
47343	4775484765625	2765916796875	1	true	9	true	0	false
47340	14101818359375	9254859375	1	true	0	false	0	false
47339	126875107421875	67985712890625	0	false	0	false	16	true
47335	16430423828125	114553583984375	0	false	0	false	13	true
47328	21133970703125	126799677734375	0	false	0	false	9	true
47326	298798828125	2438368359375	1	true	5	true	1	true
47325	37613234375	27085837890625	8	true	1	true	1	true
47324	38174203125	2734573046875	1	true	0	false	13	true
47320	317250546875	27209892578125	0	false	2	true	5	true
47319	459911875	23942134765625	1	true	3	true	0	false
47318	4692162109375	24685328125	2	true	16	true	0	false
47316	4581921484375	20012080078125	3	true	0	false	0	false
47312	2400009765625	1274639453125	0	false	0	false	1	true
47309	62829208984375	2199775146484370	1	true	4	true	7	true
47304	96332041015625	152334091796875	4	true	0	false	0	false
47303	3397529296875	22661103515625	2	true	0	false	0	false
47302	320644609375	2165185546875	2	true	0	false	8	true
47299	4510899609375	16276892578125	1	true	0	false	36	true
47298	448886875	164731796875	4	true	0	false	40	true
47297	451970234375	15954869140625	1	true	3	true	26	true
47294	4512790625	154731962890625	0	false	13	true	0	false
47293	2362360546875	76217724609375	1	true	0	false	14	true
47291	388426015625	1548537890625	1	true	0	false	4	true
47290	3959733984375	1749350390625	0	false	0	false	7	true
47289	409454453125	155110029296875	0	false	6	true	0	false
47287	295830703125	31739150390625	1	true	16	true	0	false
47286	28719796875	432091552734375	0	false	0	false	5	true
47285	4230893359375	141240146484375	0	false	16	true	0	false
47284	4349644140625	148548671875	0	false	13	true	1	true
47280	31071759765625	1.56009e+16	0	false	0	false	10	true
47279	3614176171875	1434488671875	0	false	8	true	0	false
47278	355862109375	16738171875	3	true	4	true	1	true
47273	29175958984375	133761826171875	3	true	0	false	1	true
47272	30091203125	108747666015625	1	true	3	true	1	true
47264	374749375	18735966796875	8	true	0	false	8	true
47261	4160480859375	2231668359375	0	false	4	true	0	false
47256	32110970703125	24849146484375	0	false	0	false	11	true
47255	2632749609375	871327392578125	13	true	0	false	0	false
47254	2808037890625	1.25785e+16	12	true	0	false	0	false
47248	2628586328125	106660625	1	true	0	false	0	false
47247	479695703125	132137939453125	0	false	7	true	0	false
47246	4784386328125	150748984375	1	true	10	true	0	false
47243	160390966796875	5490240234375	0	false	4	true	7	true
47240	3821373046875	122966455078125	19	true	0	false	2	true
47238	2637416748046870	2737298583984370	0	false	7	true	0	false
47236	32621826171875	113385009765625	2	true	0	false	17	true
47234	32529.75	585383544921875	17	true	1	true	2	true
47233	116283447265625	2248601806640620	1	true	1	true	7	true
47232	11516646484375	3433936279296870	0	false	9	true	0	false
47228	3515702734375	56427685546875	1	true	0	false	6	true
47222	32819015625	86054111328125	0	false	0	false	6	true
47221	136548330078125	2139955322265620	0	false	0	false	9	true
47220	14372876953125	34670380859375	0	false	0	false	10	true
47217	3808500390625	104233095703125	0	false	0	false	24	true
47216	3724028515625	104611962890625	0	false	1	true	14	true
47213	40618265625	494230322265625	0	false	9	true	0	false
47206	2077284375	432722998046875	1	true	0	false	0	false
47204	336744140625	12464130859375	7	true	0	false	0	false
47203	34733671875	2928509033203120	0	false	4	true	3	true
47202	3516619921875	2849546142578120	12	true	0	false	1	true
47201	3738513671875	3763577392578120	0	false	14	true	0	false
47200	382501796875	444334033203125	0	false	9	true	0	false
47191	4717475390625	3468324951171870	52	true	0	false	1	true
47190	487785390625	54356728515625	0	false	15	true	0	false
47189	454456953125	1.57894e+16	0	false	16	true	0	false
47187	4469628515625	4398744140625	24	true	1	true	0	false
47186	430296484375	62371708984375	0	false	5	true	0	false
47184	422728984375	7082314453125	0	false	5	true	0	false
47181	4206890625	1.01598e+16	0	false	32	true	0	false
47180	4341532421875	24834130859375	10	true	0	false	0	false
47174	3895703125	1890892822265620	0	false	6	true	0	false
