# Supplementary material for: A Novel Liquid Biopsy Method Based on Specific Combinations of Vesicular Markers Allows Us to Discriminate Prostate Cancer from Hyperplasia
Source: Cells. 2024 Jul 31;13(15):1286. doi: 10.3390/cells13151286 (PMC11311686; doi:10.3390/cells13151286)
Supplement: Supplementary file 1 [file cells-13-01286-s001.zip › Dataset S1-Raw data CODI BiliGeCT Prostata/Raw data CODI BiliGeCT Prostata/140223_ErbB3_ALK_PR20-22__counting_scatter.xlsx]

## Sheet: 140223_ErbB3_ALK_PR20-22__count
counting parameters
radius (nm)	300
bin width (nm)	20
locs in bin threshold	1
active channels
channel name	channel reference	min	max
Channel 0	ch0	1	10000000
Channel 1	ch1	1	10000000
Channel 2	ch2	1	10000000
clusters are positive for a channel if their counts fall within min (inclusive) and max (exclusive) for that channel
	population phenotypes	number of clusters
triple positive	Channel 0, Channel 1, Channel 2	155
double positive	Channel 0, Channel 1	85
double positive	Channel 0, Channel 2	357
double positive	Channel 1, Channel 2	10
single positive	Channel 0	91
single positive	Channel 1	17
single positive	Channel 2	28
	total positive clusters	743
3 clusters were negative for every channel
all positive clusters are listed here
columns show counts and positivity for channels with thresholds switched on
to see the full data including negative clusters please export a csv from the counting histogram rather than the counting scatter plot
cluster id	centroid x (nm)	centroid y (nm)	count for Channel 0	positive for Channel 0	count for Channel 1	positive for Channel 1	count for Channel 2	positive for Channel 2
66618	328162890625	66092234375	6	true	11	true	0	false
66617	225598193359375	662613984375	11	true	1	true	7	true
66616	1.75451e+16	64319.75	11	true	0	false	0	false
66615	1.35758e+16	6306046875	14	true	0	false	3	true
66614	51896708984375	6464371875	10	true	0	false	2	true
66613	479517431640625	6563459375	8	true	8	true	34	true
66610	379388232421875	634168984375	19	true	0	false	15	true
66609	4190546875	628212578125	11	true	0	false	9	true
66608	42263251953125	676614609375	11	true	5	true	1	true
66607	51582138671875	6711928125	15	true	0	false	8	true
66606	666273095703125	6429612109375	4	true	0	false	14	true
66603	1426784423828120	658813046875	5	true	0	false	4	true
66601	542609375	6323980078125	6	true	5	true	6	true
66596	7386817626953120	705450859375	4	true	0	false	10	true
66595	15018037109375	699332265625	12	true	1	true	4	true
66591	2238596435546870	712232265625	10	true	0	false	5	true
66590	1.63479e+16	58110015625	5	true	5	true	2	true
66589	2027031494140620	585763203125	12	true	0	false	11	true
66588	1.21023e+16	5629037109375	25	true	0	false	3	true
66587	7698419189453120	573377265625	7	true	0	false	22	true
66585	3455134521484370	585636328125	11	true	1	true	1	true
66583	1241729248046870	72111.5	1	true	0	false	10	true
66582	60461328125	692097890625	14	true	0	false	2	true
66581	57819990234375	70100140625	5	true	0	false	17	true
66580	252513720703125	68525671875	7	true	4	true	0	false
66579	2138496337890620	693319296875	6	true	0	false	8	true
66577	56266494140625	714572578125	28	true	0	false	3	true
66570	9664607543945310	5999312890625	13	true	0	false	5	true
66569	6641362915039060	59074921875	6	true	0	false	11	true
66568	379864892578125	74074671875	5	true	0	false	14	true
66567	3995364501953120	72872453125	6	true	0	false	14	true
66566	3714768310546870	615144921875	15	true	1	true	3	true
66565	411904736328125	6065802734375	10	true	1	true	5	true
66563	34711201171875	7129684375	8	true	0	false	4	true
66561	2068910400390620	6032141796875	10	true	1	true	5	true
66557	4812705078125	619072421875	6	true	0	false	7	true
66553	45050224609375	697952578125	7	true	0	false	8	true
66546	2514155029296870	621155078125	9	true	0	false	3	true
66540	512007568359375	5702386328125	21	true	0	false	0	false
66539	44305615234375	566215078125	6	true	0	false	15	true
66538	329934521484375	5653283984375	13	true	1	true	3	true
66537	30543994140625	5681213671875	17	true	1	true	7	true
66536	50894326171875	557461015625	11	true	0	false	3	true
66534	1.78271e+16	76309984375	6	true	1	true	0	false
66533	2721608642578120	748255703125	7	true	0	false	10	true
66531	30882861328125	695053125	3	true	0	false	7	true
66530	593188671875	573991484375	19	true	0	false	0	false
66528	77303701171875	651639921875	11	true	0	false	0	false
66520	116502783203125	750053828125	3	true	9	true	4	true
66519	108819609375	7515003125	3	true	0	false	14	true
66517	119457333984375	738396015625	9	true	0	false	12	true
66515	112855048828125	768441328125	7	true	0	false	8	true
66512	97756474609375	7571809375	8	true	0	false	2	true
66508	1303439453125	750208203125	5	true	8	true	8	true
66507	14298580078125	749029375	8	true	0	false	3	true
66506	157914033203125	74790	5	true	13	true	0	false
66505	15584111328125	75737109375	10	true	12	true	2	true
66504	1829252685546870	613262421875	9	true	0	false	12	true
66500	119851650390625	714560859375	16	true	0	false	4	true
66499	124112021484375	707166015625	13	true	0	false	5	true
66495	14705470703125	736458515625	3	true	6	true	0	false
66494	554978125	779536640625	16	true	29	true	3	true
66493	5374224609375	78101296875	4	true	25	true	0	false
66491	10762.25	71446875	8	true	0	false	11	true
66490	163638017578125	726355859375	4	true	7	true	2	true
66488	111159208984375	64061109375	9	true	3	true	6	true
66487	109140478515625	6502315234375	11	true	1	true	3	true
66486	17503130859375	74620578125	2	true	1	true	5	true
66485	18685671875	739011796875	6	true	0	false	11	true
66481	13316947265625	72354796875	34	true	0	false	2	true
66479	106958837890625	727756796875	5	true	1	true	1	true
66478	6602673828125	78803875	4	true	1	true	9	true
66477	62210205078125	786134609375	5	true	0	false	11	true
66475	4357435546875	776861640625	11	true	1	true	6	true
66474	117924296875	656919140625	4	true	0	false	3	true
66472	134572822265625	6246946875	14	true	0	false	10	true
66471	13453689453125	6312930078125	12	true	0	false	0	false
66470	1790148828125	7676540625	9	true	5	true	3	true
66467	712171044921875	7738578125	1	true	0	false	13	true
66465	9301263671875	769205546875	8	true	0	false	5	true
66464	10924423828125	79599.75	7	true	1	true	2	true
66463	119364208984375	786605546875	5	true	1	true	5	true
66461	1911685546875	773972890625	9	true	0	false	1	true
66458	1641667578125	767093359375	8	true	0	false	2	true
66457	156938974609375	77673859375	7	true	0	false	6	true
66454	1726219140625	79008328125	6	true	0	false	6	true
66450	8934271484375	675517421875	29	true	1	true	65	true
66449	8252041015625	667832109375	9	true	0	false	4	true
66444	94940439453125	6378538671875	6	true	0	false	10	true
66440	766864111328125	614474140625	7	true	0	false	4	true
66439	813955224609375	6231381640625	10	true	0	false	2	true
66438	10842587890625	675161875	10	true	0	false	2	true
66435	80849150390625	775851328125	9	true	1	true	2	true
66431	135711572265625	702046328125	6	true	0	false	9	true
66430	91578154296875	6151368359375	11	true	2	true	3	true
66427	92399140625	65785125	6	true	0	false	5	true
66425	18346390625	726030078125	8	true	0	false	2	true
66423	1004439453125	667486796875	9	true	0	false	6	true
66422	3457608642578120	78269234375	7	true	0	false	6	true
66419	1455474609375	7875159375	5	true	0	false	5	true
66418	1314823046875	6733646875	1	true	16	true	11	true
66417	1276709375	678465078125	15	true	0	false	2	true
66415	196462890625	706552890625	7	true	0	false	5	true
66413	67833076171875	608191484375	8	true	5	true	2	true
66410	166474765625	673126953125	17	true	1	true	11	true
66409	16385896484375	683430390625	12	true	0	false	1	true
66405	121053505859375	66880734375	8	true	1	true	6	true
66404	739380126953125	6757184375	10	true	1	true	6	true
66403	69345859375	688859453125	8	true	1	true	1	true
66399	13615671875	68321015625	5	true	0	false	3	true
66395	6580487670898430	61559953125	7	true	0	false	4	true
66394	112825830078125	6185511328125	6	true	0	false	1	true
66393	120569482421875	6265218359375	12	true	2	true	6	true
66388	114330078125	692326953125	6	true	0	false	0	false
66387	101123681640625	70365015625	4	true	0	false	9	true
66384	81623603515625	693603828125	13	true	0	false	3	true
66383	733179345703125	70132796875	3	true	0	false	8	true
66376	175745546875	7064496875	11	true	0	false	2	true
66375	18236330078125	697978515625	12	true	0	false	1	true
66373	15071837890625	690181875	8	true	1	true	2	true
66368	73635283203125	597687265625	2	true	1	true	15	true
66365	17973888671875	716331015625	15	true	0	false	1	true
66362	66740029296875	75165984375	4	true	1	true	8	true
66361	741481982421875	737377890625	13	true	0	false	4	true
66359	13556337890625	7767078125	7	true	1	true	4	true
66357	632970068359375	734449375	8	true	0	false	4	true
66356	14560271484375	66727	7	true	0	false	4	true
66355	143603408203125	6519530859375	2	true	0	false	9	true
66349	80308251953125	713308046875	10	true	0	false	4	true
66347	2076524609375	6997159375	7	true	0	false	1	true
66346	1661882568359370	550108671875	16	true	2	true	1	true
66345	6538162231445310	5467908984375	3	true	0	false	4	true
66342	1.56536e+16	7336628125	8	true	0	false	4	true
66338	20607970703125	727690703125	5	true	0	false	18	true
66336	58871337890625	534100546875	13	true	0	false	1	true
66335	612064013671875	544253359375	4	true	13	true	0	false
66333	3951882080078120	5384908203125	3	true	0	false	4	true
66331	293180322265625	5532215625	23	true	0	false	1	true
66330	93361220703125	739287421875	11	true	0	false	7	true
66329	91181376953125	724947265625	7	true	0	false	9	true
66327	168024453125	64168578125	11	true	0	false	4	true
66326	1941208203125	7917753125	6	true	0	false	11	true
66325	19946599609375	792660234375	81	true	7	true	1	true
66323	19294984375	78476328125	8	true	0	false	9	true
66316	22089337890625	710559375	13	true	1	true	1	true
66313	485142822265625	5873905078125	5	true	3	true	4	true
66309	199862109375	762303359375	7	true	2	true	5	true
66307	225523203125	69785109375	3	true	1	true	12	true
66305	7864296875	5635294140625	4	true	3	true	6	true
66303	615945751953125	5925434765625	5	true	0	false	4	true
66302	3752061279296870	5107769140625	4	true	6	true	2	true
66301	36109912109375	5158496484375	8	true	3	true	0	false
66299	51637109375	5173357421875	2	true	2	true	6	true
66296	18658654296875	673140625	10	true	2	true	1	true
66294	118370849609375	5472615625	9	true	0	false	2	true
66293	10386673828125	548050546875	7	true	0	false	2	true
66291	109777294921875	5580967578125	5	true	2	true	3	true
66290	2971315185546870	5228073828125	7	true	4	true	1	true
66287	13949291015625	54650265625	10	true	0	false	3	true
66286	1.86326e+16	476101328125	5	true	1	true	6	true
66285	8831454467773430	481115546875	3	true	0	false	11	true
66283	2.03732e+16	4897587890625	13	true	1	true	1	true
66279	19832724609375	658028359375	10	true	0	false	2	true
66276	134806669921875	6030230859375	3	true	0	false	8	true
66274	1.00904e+16	5094233984375	6	true	1	true	0	false
66273	1638722412109370	520687734375	4	true	6	true	3	true
66271	1.25837e+16	531843359375	6	true	0	false	1	true
66268	2199115625	67946	5	true	0	false	0	false
66265	761520947265625	578173125	17	true	0	false	9	true
66263	1492753662109370	787153984375	4	true	0	false	8	true
66262	19668181640625	678657265625	9	true	0	false	2	true
66259	598433740234375	50734375	5	true	0	false	1	true
66257	2412147265625	70757171875	5	true	0	false	1	true
66256	896637109375	545222890625	3	true	0	false	1	true
66255	751788525390625	5394919140625	3	true	0	false	8	true
66251	146824296875	6206450390625	9	true	0	false	1	true
66249	1083215234375	528943046875	6	true	0	false	11	true
66248	10676228515625	6021048046875	8	true	0	false	2	true
66247	97083134765625	5921948828125	2	true	1	true	15	true
66246	109787490234375	572864765625	6	true	0	false	4	true
66245	112831494140625	5873766796875	7	true	0	false	8	true
66240	703970556640625	4729028515625	4	true	0	false	4	true
66239	593047216796875	48123609375	10	true	0	false	3	true
66238	766116748046875	483556953125	7	true	0	false	24	true
66237	763870556640625	4971226171875	5	true	0	false	1	true
66235	457251611328125	4888155078125	4	true	0	false	1	true
66230	3167389453125	709600625	7	true	0	false	21	true
66229	3093561328125	70868609375	12	true	0	false	1	true
66225	32444869140625	70085484375	9	true	1	true	2	true
66224	2343837890625	7424946875	1	true	0	false	14	true
66223	23101322265625	72520625	3	true	0	false	6	true
66221	334433984375	703936015625	9	true	0	false	2	true
66220	27915021484375	697749765625	9	true	5	true	3	true
66219	29371396484375	70340734375	6	true	6	true	1	true
66217	24151720703125	75892.25	5	true	0	false	6	true
66216	277457265625	72104859375	8	true	0	false	13	true
66215	2822903125	7140828125	10	true	2	true	1	true
66214	23895744140625	79272703125	14	true	0	false	0	false
66213	2299580078125	78206828125	7	true	0	false	3	true
66212	250020703125	783713515625	11	true	1	true	2	true
66211	2603094140625	787459765625	5	true	2	true	4	true
66207	26802404296875	7096946875	6	true	0	false	14	true
66205	270615078125	729377265625	9	true	0	false	2	true
66203	264224140625	7769353125	9	true	0	false	4	true
66202	21557947265625	785190234375	7	true	0	false	3	true
66200	25427849609375	726135234375	5	true	0	false	4	true
66199	25502931640625	73749015625	6	true	6	true	2	true
66197	2695405859375	69043203125	7	true	0	false	5	true
66195	24321619140625	775169296875	8	true	0	false	2	true
66193	27818306640625	7843915625	4	true	0	false	5	true
66187	257146171875	754865390625	5	true	0	false	2	true
66185	31215123046875	720753046875	4	true	1	true	11	true
66180	342731015625	685059375	6	true	0	false	1	true
66174	298738125	678699921875	4	true	0	false	1	true
66168	32700720703125	6679040625	3	true	0	false	0	false
66167	31145302734375	66421296875	10	true	0	false	1	true
66163	82018466796875	5224053515625	5	true	0	false	1	true
66162	24859189453125	67428359375	8	true	0	false	4	true
66161	25316052734375	688091484375	4	true	1	true	4	true
66159	25952123046875	678287109375	9	true	0	false	4	true
66156	22558212890625	6130484375	14	true	0	false	5	true
66155	22010111328125	629394140625	29	true	0	false	1	true
66153	2185302734375	63944515625	9	true	6	true	1	true
66152	9053162109375	4521206640625	14	true	0	false	4	true
66151	105349208984375	46133953125	3	true	0	false	6	true
66149	2050673828125	6306142578125	13	true	0	false	1	true
66148	27917685546875	663458359375	10	true	0	false	0	false
66147	26638076171875	656841640625	9	true	1	true	14	true
66146	2498544921875	6439156640625	8	true	0	false	0	false
66144	2469226171875	6159573828125	4	true	0	false	1	true
66142	23493876953125	641771015625	7	true	0	false	1	true
66139	25445357421875	659756875	9	true	0	false	7	true
66137	10694205078125	4444086328125	8	true	0	false	0	false
66136	763101904296875	4492653515625	3	true	2	true	10	true
66135	702015478515625	4396888671875	4	true	0	false	8	true
66129	96680810546875	4311828515625	2	true	0	false	7	true
66127	8495654296875	434885859375	7	true	3	true	40	true
66125	23017447265625	65335140625	6	true	0	false	12	true
66122	125510048828125	573839140625	7	true	0	false	0	false
66119	265698046875	6427812109375	4	true	0	false	5	true
66117	26364283203125	610293203125	4	true	0	false	6	true
66115	29235333984375	655946796875	7	true	0	false	1	true
66114	147518837890625	580865625	8	true	0	false	0	false
66113	14092380859375	569058359375	4	true	0	false	0	false
66108	26951470703125	6215183203125	2	true	8	true	0	false
66107	27966494140625	621286875	13	true	0	false	1	true
66105	3626305859375	6551065625	6	true	0	false	1	true
66103	27788001953125	6323798828125	4	true	1	true	1	true
66101	2922717578125	6051040234375	5	true	0	false	2	true
66097	2771803125	59737.25	5	true	0	false	1	true
66095	21825193359375	76521640625	3	true	0	false	4	true
66094	3068209375	6391377734375	8	true	0	false	1	true
66093	3307646484375	6321845703125	6	true	0	false	1	true
66091	30912970703125	620954609375	10	true	0	false	1	true
66088	157971787109375	5539889453125	5	true	4	true	0	false
66087	149072666015625	5571287890625	9	true	0	false	7	true
66084	18998421875	615629140625	7	true	0	false	2	true
66083	17505392578125	6177943359375	4	true	0	false	24	true
66082	159836708984375	6028366015625	13	true	0	false	1	true
66081	1461633984375	6096483203125	0	false	1	true	8	true
66077	307884765625	732595859375	7	true	5	true	2	true
66073	35828984375	704206171875	4	true	2	true	1	true
66071	1778405859375	588551875	5	true	0	false	0	false
66068	15947046875	5226044140625	19	true	0	false	1	true
66067	1554637890625	53070171875	4	true	0	false	6	true
66065	150045205078125	5246333984375	3	true	0	false	5	true
66063	32199689453125	6540170703125	9	true	0	false	2	true
66062	154452568359375	4910998828125	5	true	9	true	3	true
66061	154554345703125	5023463671875	5	true	6	true	11	true
66058	344390390625	719328828125	3	true	0	false	10	true
66057	3517895703125	72330.25	22	true	0	false	4	true
66052	220293505859375	456006328125	2	true	12	true	3	true
66051	2275276611328120	4475212109375	16	true	0	false	4	true
66049	1.50742e+16	4568236328125	6	true	11	true	2	true
66046	7801893310546870	435136015625	3	true	0	false	5	true
66044	43258134765625	393089609375	4	true	1	true	11	true
66043	3338744873046870	4049812890625	6	true	3	true	0	false
66041	368441552734375	4199495703125	6	true	0	false	5	true
66039	483697314453125	377153671875	6	true	0	false	56	true
66036	361369677734375	3578905859375	5	true	8	true	4	true
66035	2579236083984370	3550454296875	3	true	5	true	3	true
66034	52427587890625	45068125	6	true	0	false	2	true
66030	4219212341308590	3618063671875	5	true	0	false	12	true
66029	7361295776367180	3680093359375	1	true	0	false	18	true
66028	70476064453125	40988015625	5	true	7	true	4	true
66027	567387060546875	4122640234375	6	true	1	true	29	true
66025	206562890625	3740256640625	5	true	0	false	10	true
66023	376954296875	69182578125	3	true	0	false	9	true
66018	655705810546875	382528515625	4	true	6	true	1	true
66015	1.43567e+16	395244921875	6	true	0	false	3	true
66011	527966845703125	4353787109375	12	true	17	true	4	true
66007	3722011328125	666384453125	3	true	5	true	0	false
66006	1155765234375	5109384375	1	true	0	false	3	true
66003	3878150390625	694623984375	6	true	0	false	11	true
66002	1870451171875	5683246484375	8	true	0	false	5	true
66001	1776524609375	5610190625	4	true	0	false	2	true
65998	282116171875	755221953125	15	true	0	false	11	true
65997	28813501953125	749462890625	9	true	0	false	7	true
65995	159906328125	5777425390625	10	true	0	false	2	true
65993	2097778125	5619886328125	11	true	0	false	4	true
65990	119644267578125	4705170703125	1	true	0	false	8	true
65989	106380380859375	4750271875	6	true	0	false	10	true
65988	25713900390625	5900398828125	6	true	0	false	6	true
65986	124481962890625	4525912890625	4	true	0	false	5	true
65983	11321236328125	490560234375	6	true	1	true	1	true
65979	376158984375	709513671875	6	true	0	false	7	true
65977	139443291015625	48244875	2	true	0	false	1	true
65976	35441015625	75269796875	1	true	0	false	36	true
65975	33370296875	741758984375	9	true	0	false	1	true
65974	3120413671875	76337296875	6	true	5	true	1	true
65973	3206391015625	764695546875	3	true	10	true	8	true
65970	3297509765625	5910434765625	6	true	0	false	0	false
65969	348815078125	5993594140625	5	true	1	true	3	true
65967	338284921875	61577.5	7	true	0	false	0	false
65965	3694835546875	7300209375	5	true	0	false	4	true
65957	1451759375	467906484375	3	true	1	true	3	true
65956	94245537109375	3924431640625	8	true	0	false	0	false
65955	88532626953125	4072955859375	23	true	0	false	1	true
65953	84648427734375	4173906640625	5	true	0	false	2	true
65950	23518623046875	5910783203125	5	true	0	false	11	true
65949	23970.25	5818626171875	10	true	0	false	6	true
65947	33921796875	771098671875	3	true	0	false	3	true
65944	2297496875	5630126953125	7	true	1	true	0	false
65942	83321396484375	3590251953125	8	true	0	false	22	true
65941	102506220703125	3615325390625	5	true	0	false	0	false
65940	117695439453125	3492341796875	5	true	0	false	7	true
65938	449935791015625	340098671875	5	true	4	true	0	false
65937	609828759765625	3452435546875	6	true	0	false	9	true
65936	136007958984375	35690640625	0	false	9	true	3	true
65935	123605458984375	36060421875	5	true	0	false	8	true
65927	103143984375	4166387109375	2	true	0	false	4	true
65925	117083349609375	405484140625	6	true	0	false	0	false
65924	2690037109375	31108794921875	1	true	4	true	2	true
65923	2555447265625	2999736328125	4	true	0	false	11	true
65922	1.06001e+16	3113362109375	4	true	6	true	5	true
65921	1.37557e+16	32160076171875	8	true	2	true	13	true
65919	37400578125	6031512890625	5	true	0	false	0	false
65915	321633984375	7826046875	7	true	0	false	3	true
65912	28192708984375	572964375	11	true	0	false	1	true
65911	28806693359375	5699584375	7	true	0	false	5	true
65909	27828056640625	561856796875	11	true	3	true	0	false
65908	3048530078125	567508125	1	true	0	false	0	false
65907	31679134765625	55848921875	13	true	0	false	0	false
65902	3234121484375	53062046875	10	true	0	false	2	true
65901	30908130859375	53684125	8	true	0	false	2	true
65899	3371609765625	5085433984375	3	true	0	false	3	true
65895	127026279296875	342919140625	7	true	0	false	1	true
65894	41422828125	5819993359375	5	true	0	false	0	false
65893	4029124609375	6074086328125	4	true	0	false	2	true
65891	4215694140625	567048125	2	true	0	false	0	false
65890	428389921875	604034140625	7	true	9	true	0	false
65889	4240880078125	6165722265625	12	true	0	false	2	true
65888	4248506640625	639908046875	20	true	0	false	0	false
65885	399537109375	636794609375	5	true	0	false	12	true
65880	20664150390625	473593828125	3	true	0	false	1	true
65879	1898142578125	4655602734375	5	true	1	true	5	true
65878	17772951171875	49678078125	1	true	0	false	4	true
65877	19165970703125	494387265625	8	true	0	false	7	true
65875	195593828125	504803984375	5	true	0	false	2	true
65871	2163022265625	4510637109375	6	true	0	false	2	true
65869	28980337890625	5358989453125	5	true	0	false	10	true
65867	17239390625	4699392578125	3	true	0	false	4	true
65863	18010677734375	5306902734375	6	true	0	false	4	true
65861	806698291015625	386574375	4	true	14	true	3	true
65859	31927212890625	5730878515625	3	true	0	false	6	true
65857	18290462890625	4808620703125	2	true	10	true	0	false
65855	9595673828125	4933203515625	3	true	0	false	7	true
65854	127352587890625	493737421875	6	true	0	false	3	true
65851	817135400390625	3426649609375	3	true	0	false	5	true
65849	110892431640625	3754739453125	13	true	0	false	1	true
65848	22414990234375	5263903515625	9	true	0	false	14	true
65847	2260637890625	531104765625	26	true	0	false	0	false
65845	212842890625	5278216796875	9	true	0	false	0	false
65843	1996278125	544065078125	6	true	0	false	4	true
65841	2386156640625	506781171875	7	true	7	true	0	false
65838	2409594921875	5373523828125	7	true	2	true	0	false
65834	4102461328125	65921046875	5	true	0	false	4	true
65833	3983224609375	66835.75	25	true	1	true	17	true
65831	419558671875	667703046875	6	true	0	false	1	true
65830	3823571875	5639570703125	5	true	0	false	0	false
65829	3783321875	581598671875	11	true	0	false	0	false
65828	2672648828125	49825.5	5	true	0	false	0	false
65827	27414580078125	5156861328125	6	true	0	false	6	true
65825	25850337890625	542687421875	5	true	0	false	4	true
65823	25980515625	5196099609375	10	true	1	true	0	false
65820	134536591796875	40320171875	5	true	17	true	1	true
65819	136838037109375	411090234375	4	true	0	false	26	true
65814	1259464453125	42268875	2	true	0	false	0	false
65807	22234458984375	492183671875	4	true	0	false	1	true
65806	3439936328125	567706015625	1	true	4	true	1	true
65805	357394609375	579867421875	4	true	0	false	0	false
65801	15044607421875	427094296875	4	true	0	false	5	true
65800	147114013671875	36519578125	1	true	0	false	7	true
65798	97421533203125	321783671875	2	true	52	true	2	true
65797	10075177734375	3190781640625	7	true	1	true	12	true
65796	9766833984375	2846821484375	4	true	0	false	8	true
65795	82567001953125	2882062890625	1	true	9	true	0	false
65794	100299326171875	30833984375	1	true	0	false	4	true
65792	71060927734375	256043828125	2	true	13	true	1	true
65791	75610849609375	2678806640625	0	false	0	false	13	true
65790	806491796875	2742239453125	1	true	3	true	3	true
65786	44333447265625	26320005859375	20	true	0	false	0	false
65785	571976123046875	26722947265625	7	true	0	false	2	true
65783	10393685546875	337857890625	3	true	13	true	2	true
65781	676200048828125	27527099609375	4	true	0	false	9	true
65777	116250419921875	3232590625	7	true	0	false	7	true
65773	30529099609375	50697421875	3	true	1	true	2	true
65771	94215380859375	2625060546875	2	true	0	false	1	true
65769	111100146484375	29012029296875	2	true	0	false	10	true
65768	12471048828125	29727693359375	6	true	0	false	3	true
65767	121727333984375	3136901171875	3	true	11	true	0	false
65764	3456612548828120	2899605078125	2	true	0	false	6	true
65763	470921533203125	28341123046875	17	true	1	true	0	false
65760	3556772265625	5104251171875	5	true	0	false	0	false
65759	35075640625	5394698828125	8	true	0	false	4	true
65757	3851893359375	53797046875	5	true	0	false	7	true
65753	14873431640625	335744765625	7	true	0	false	2	true
65750	12156984375	3882351171875	3	true	0	false	6	true
65748	195492265625	388647421875	3	true	0	false	2	true
65747	18500548828125	4072428125	2	true	9	true	0	false
65746	24347833984375	48179875	6	true	0	false	0	false
65743	15854736328125	39517984375	4	true	0	false	1	true
65739	3908076171875	520024609375	2	true	0	false	0	false
65737	16720873046875	361357265625	0	false	4	true	7	true
65735	16995353515625	3475980078125	4	true	2	true	2	true
65734	29906259765625	4786660546875	2	true	2	true	6	true
65733	32334453125	4734935546875	4	true	0	false	1	true
65732	30836181640625	4555939453125	1	true	0	false	8	true
65728	477267890625	6106669140625	5	true	0	false	0	false
65727	461623046875	605725546875	6	true	10	true	1	true
65726	4445300390625	5870725390625	9	true	0	false	6	true
65725	4534807421875	5904315234375	4	true	6	true	1	true
65722	4696215625	5606148046875	1	true	6	true	0	false
65721	4828178125	5638263671875	15	true	0	false	1	true
65719	4582414453125	62600359375	3	true	0	false	1	true
65718	444884296875	567168359375	3	true	0	false	0	false
65715	3387093359375	4780124609375	4	true	0	false	0	false
65714	4729805078125	5793503125	5	true	0	false	0	false
65712	4422527734375	5507578125	9	true	0	false	2	true
65705	44783359375	648451796875	6	true	1	true	2	true
65703	4926842578125	61827953125	16	true	1	true	0	false
65701	26039763671875	4774309765625	3	true	0	false	1	true
65700	28407619140625	456915234375	1	true	1	true	22	true
65699	2914589453125	4559724609375	12	true	0	false	0	false
65698	2905151171875	438913984375	2	true	1	true	1	true
65696	2148446484375	400518671875	1	true	0	false	0	false
65691	2341871484375	4573001953125	3	true	0	false	11	true
65690	361333671875	456742578125	0	false	0	false	12	true
65689	351338984375	4707463671875	5	true	0	false	11	true
65687	4627441015625	6549980859375	5	true	2	true	0	false
65685	35423328125	4405678125	4	true	8	true	2	true
65683	38674515625	480533125	5	true	1	true	0	false
65681	37180609375	4443694140625	5	true	1	true	4	true
65679	4715234765625	6715740625	6	true	0	false	2	true
65676	3614491796875	786945234375	4	true	0	false	1	true
65673	5427836303710930	2933100390625	3	true	0	false	15	true
65671	1681409375	44856.5	2	true	0	false	4	true
65670	26378115234375	3670058984375	3	true	6	true	0	false
65669	26705638671875	3598673828125	1	true	7	true	3	true
65668	25117478515625	36634625	10	true	0	false	3	true
65665	4855956640625	6465292578125	1	true	0	false	3	true
65664	27501919921875	4008334375	2	true	0	false	14	true
65663	2802901171875	4166973828125	10	true	0	false	2	true
65662	209134375	3612883203125	2	true	0	false	0	false
65661	2277027734375	3701550390625	3	true	0	false	15	true
65659	23861236328125	3323475390625	5	true	4	true	0	false
65658	2537084765625	4144881640625	5	true	6	true	1	true
65657	24100078125	4225891015625	7	true	2	true	0	false
65653	2213245703125	3249803515625	0	false	0	false	10	true
65652	23150068359375	3858469140625	6	true	4	true	3	true
65651	24020796875	3912716796875	7	true	4	true	1	true
65649	25814392578125	3796440625	1	true	0	false	6	true
65646	334171953125	456335546875	5	true	0	false	0	false
65645	32350666015625	439799921875	2	true	1	true	0	false
65635	3770141796875	7695296875	3	true	0	false	1	true
65634	14281826171875	2396117578125	9	true	0	false	5	true
65633	1375956787109370	219286015625	4	true	0	false	7	true
65632	1.82776e+16	20273453125	2	true	4	true	5	true
65627	1092724609375	224327421875	0	false	14	true	0	false
65626	450721328125	5296913671875	11	true	1	true	0	false
65625	452744921875	5118409765625	1	true	12	true	0	false
65624	4307985546875	511042734375	6	true	4	true	0	false
65621	4807363671875	5224707421875	9	true	0	false	0	false
65619	3487705810546870	2397221484375	3	true	3	true	0	false
65617	2222888427734370	25427435546875	3	true	1	true	9	true
65615	4225467578125	4845454296875	3	true	0	false	0	false
65613	190653662109375	2742946875	7	true	0	false	0	false
65611	4392658203125	678695078125	0	false	4	true	0	false
65608	42270421875	5263687890625	4	true	0	false	1	true
65603	4741872265625	4865341015625	1	true	0	false	0	false
65602	3988417578125	4608848046875	5	true	10	true	0	false
65601	407829921875	450992578125	3	true	11	true	0	false
65599	4072433203125	5026560546875	2	true	0	false	12	true
65598	4337473828125	449372578125	8	true	0	false	3	true
65594	4291522265625	4321229296875	5	true	0	false	0	false
65590	18337150390625	26806705078125	20	true	0	false	4	true
65589	183341875	27246798828125	10	true	0	false	25	true
65588	2230421875	25984109375	3	true	1	true	10	true
65587	2296478125	262706484375	0	false	0	false	9	true
65586	175541875	2659119140625	16	true	0	false	3	true
65583	2266054296875	28273720703125	6	true	0	false	0	false
65582	218715546875	2993619140625	8	true	0	false	0	false
65579	20230109375	28890244140625	2	true	0	false	0	false
65578	160993291015625	2805585546875	1	true	6	true	0	false
65573	17835046875	309073828125	2	true	3	true	0	false
65570	386627109375	417534375	5	true	6	true	5	true
65569	399013046875	4140211328125	6	true	1	true	0	false
65568	3575121875	4020020703125	2	true	3	true	1	true
65567	3573880859375	3949503515625	4	true	1	true	0	false
65566	3599619921875	414939921875	4	true	0	false	14	true
65565	3487758984375	4199755859375	6	true	0	false	6	true
65562	3821826171875	399886328125	8	true	0	false	0	false
65553	47889328125	4602444921875	3	true	0	false	1	true
65551	446978671875	467448828125	3	true	0	false	0	false
65550	43679421875	3938211328125	10	true	1	true	0	false
65549	4430494140625	3894880859375	3	true	0	false	31	true
65547	427610234375	39383890625	2	true	0	false	10	true
65545	2609541796875	4383565625	3	true	0	false	1	true
65543	41158078125	38920921875	3	true	0	false	0	false
65541	43072796875	3645318359375	9	true	0	false	2	true
65538	2345708740234370	1603836328125	1	true	1	true	25	true
65537	1.74697e+16	17166337890625	0	false	1	true	17	true
65536	251352880859375	18794810546875	5	true	0	false	0	false
65534	57259755859375	17660177734375	0	false	0	false	3	true
65533	490735009765625	18943578125	0	false	0	false	6	true
65532	236093310546875	119691083984375	25	true	0	false	5	true
65529	3989612060546870	16641580078125	1	true	0	false	9	true
65524	104330478515625	238708671875	6	true	6	true	2	true
65523	112900009765625	2319539453125	4	true	2	true	12	true
65521	123033017578125	23674814453125	13	true	0	false	8	true
65520	278179609375	3416211328125	0	false	0	false	4	true
65517	738836474609375	23148466796875	2	true	0	false	0	false
65516	125033447265625	20827953125	6	true	0	false	2	true
65513	14153435546875	2421069140625	3	true	0	false	0	false
65512	162654580078125	24557125	4	true	0	false	0	false
65509	107434326171875	2073146875	6	true	1	true	3	true
65505	567828125	20948544921875	1	true	0	false	1	true
65502	138743798828125	142127470703125	0	false	0	false	5	true
65501	146848583984375	175071328125	1	true	0	false	1	true
65499	13298498046875	158276376953125	2	true	9	true	0	false
65498	116618583984375	17669302734375	2	true	0	false	10	true
65497	130746806640625	17777412109375	2	true	1	true	14	true
65493	105698662109375	18714896484375	0	false	0	false	2	true
65488	4754296484375	4213566796875	6	true	0	false	0	false
65487	471341015625	394600234375	7	true	0	false	3	true
65485	4714927734375	3714278515625	9	true	0	false	1	true
65483	4879721484375	4111270703125	3	true	8	true	0	false
65482	8233142700195310	114658271484375	3	true	0	false	9	true
65479	4819585546875	3515206640625	1	true	0	false	0	false
65478	7314697265625	31276771484375	8	true	0	false	0	false
65475	1.35868e+16	138188759765625	1	true	0	false	15	true
65472	22447302734375	2273549609375	1	true	5	true	0	false
65471	23599765625	22036462890625	1	true	13	true	0	false
65470	18758841796875	352846875	9	true	0	false	4	true
65468	1862505859375	2083580859375	3	true	0	false	5	true
65467	18253966796875	23330859375	1	true	0	false	8	true
65465	18205853515625	192766875	0	false	0	false	7	true
65459	91309267578125	159779306640625	8	true	0	false	0	false
65458	527481201171875	139953076171875	3	true	4	true	9	true
65457	54061767578125	15149138671875	3	true	0	false	6	true
65453	3371891796875	3822751171875	6	true	0	false	0	false
65451	885326171875	19763505859375	20	true	1	true	12	true
65447	16495650390625	18278953125	0	false	4	true	14	true
65446	26032955078125	30244119140625	12	true	0	false	0	false
65445	26872810546875	30550302734375	16	true	1	true	4	true
65443	255089609375	31103671875	3	true	0	false	7	true
65441	24920361328125	284533203125	4	true	1	true	0	false
65439	2837138671875	26878400390625	3	true	0	false	11	true
65438	25279302734375	26849908203125	1	true	0	false	9	true
65437	25007203125	254834765625	11	true	0	false	2	true
65432	44464046875	3389226171875	9	true	0	false	0	false
65431	457353828125	340807578125	0	false	5	true	0	false
65430	3767671484375	3593583203125	5	true	7	true	3	true
65429	3875370703125	369428515625	1	true	0	false	7	true
65428	40870703125	3573162109375	5	true	0	false	0	false
65424	3501026171875	31268263671875	3	true	6	true	7	true
65423	3477337890625	2977755859375	0	false	14	true	0	false
65422	3288253125	30773884765625	3	true	0	false	0	false
65419	3739353125	333440390625	2	true	0	false	0	false
65417	3992594921875	3305033984375	6	true	0	false	3	true
65413	4248369140625	3103328515625	2	true	4	true	0	false
65412	164811015625	1575503125	2	true	0	false	44	true
65411	1623465625	15071625	8	true	1	true	2	true
65409	1759648828125	152362099609375	0	false	17	true	0	false
65407	18885.25	14560474609375	6	true	0	false	4	true
65406	4410558203125	2881063671875	3	true	0	false	2	true
65403	19361833984375	1311842578125	8	true	0	false	0	false
65399	16159966796875	165494375	7	true	0	false	6	true
65397	20067169921875	1223977734375	1	true	0	false	9	true
65394	4240491015625	24560369140625	1	true	7	true	0	false
65393	43244765625	2662473828125	4	true	3	true	0	false
65392	4150741015625	27236626953125	2	true	0	false	4	true
65389	437471015625	25024533203125	2	true	12	true	0	false
65387	4015385546875	24339888671875	1	true	0	false	0	false
65385	4436608203125	2364056640625	3	true	3	true	0	false
65382	29818482421875	35938640625	2	true	2	true	1	true
65381	32201419921875	3511544140625	4	true	0	false	0	false
65376	133412490234375	106732177734375	0	false	0	false	13	true
65375	11869515625	1154757421875	2	true	0	false	16	true
65373	13276189453125	90470751953125	0	false	7	true	0	false
65372	116042080078125	101184970703125	5	true	1	true	3	true
65367	2889677734375	32325384765625	3	true	6	true	0	false
65366	438800546875	71757546875	18	true	0	false	1	true
65365	4535552734375	708873828125	10	true	1	true	1	true
65362	25480755859375	131632265625	2	true	6	true	5	true
65361	26250427734375	141946953125	3	true	0	false	12	true
65360	27221583984375	136806455078125	2	true	8	true	7	true
65358	2379880859375	109220419921875	6	true	0	false	11	true
65357	24328271484375	123229130859375	0	false	0	false	10	true
65356	247071484375	144218994140625	0	false	0	false	10	true
65354	2289862890625	13274060546875	1	true	3	true	8	true
65353	2222318359375	1346933203125	1	true	7	true	3	true
65351	22282572265625	14655701171875	1	true	5	true	0	false
65349	21232314453125	11014134765625	0	false	17	true	7	true
65348	2909783203125	14746134765625	2	true	0	false	0	false
65346	3675213671875	30350697265625	10	true	0	false	57	true
65345	3815748046875	29792443359375	1	true	0	false	12	true
65339	38862859375	276449296875	2	true	0	false	0	false
65334	482500234375	27853232421875	3	true	0	false	7	true
65333	48595515625	2630548046875	2	true	0	false	5	true
65331	4772436328125	243606171875	3	true	0	false	1	true
65328	25740884765625	19089638671875	10	true	0	false	0	false
65327	26392826171875	20611501953125	1	true	9	true	0	false
65326	231704921875	201075546875	1	true	0	false	7	true
65323	2705098828125	2283657421875	5	true	6	true	0	false
65322	28345560546875	1785839453125	12	true	1	true	0	false
65321	29199392578125	19791220703125	11	true	2	true	0	false
65320	32222359375	1944948828125	1	true	8	true	1	true
65319	311086328125	19715373046875	0	false	28	true	0	false
65316	34013796875	19073478515625	2	true	4	true	5	true
65312	34006734375	171399296875	0	false	9	true	0	false
65311	345293828125	16850515625	5	true	2	true	13	true
65309	27463224609375	24937048828125	1	true	1	true	12	true
65308	368449375	2256752734375	2	true	2	true	11	true
65307	35370.5	23310458984375	4	true	0	false	6	true
65305	367760234375	20816775390625	2	true	3	true	0	false
65299	3247040625	22706283203125	1	true	0	false	7	true
65298	207801328125	214981640625	2	true	0	false	5	true
65293	2986379296875	27263697265625	1	true	0	false	0	false
65291	30375806640625	2975480078125	1	true	1	true	0	false
65289	488942109375	30056443359375	3	true	0	false	1	true
65288	354290703125	26978763671875	6	true	0	false	0	false
65287	3497072265625	273136328125	7	true	1	true	1	true
65283	340397265625	25187353515625	3	true	0	false	5	true
65280	181908671875	9399806640625	1	true	6	true	0	false
65279	18515705078125	11218291015625	6	true	0	false	6	true
65276	11029994140625	207323291015625	2	true	0	false	21	true
65275	1040368359375	191979345703125	1	true	3	true	17	true
65273	11477751953125	1.51485e+16	15	true	0	false	5	true
65272	739993603515625	101189443359375	3	true	8	true	0	false
65271	749731787109375	12257453125	2	true	0	false	5	true
65270	99293916015625	49215673828125	2	true	0	false	16	true
65269	93119267578125	405554296875	5	true	1	true	9	true
65268	95371455078125	1264358642578120	1	true	4	true	0	false
65267	994108203125	3817051696777340	15	true	0	false	4	true
65266	95533115234375	664597998046875	7	true	0	false	39	true
65262	8520390625	130423115234375	1	true	0	false	5	true
65260	6481716796875	4588291015625	8	true	0	false	2	true
65259	52337470703125	524323095703125	0	false	0	false	7	true
65258	4113621875	751099375	1	true	13	true	1	true
65257	415968984375	756658828125	1	true	8	true	1	true
65253	4187955078125	766212265625	1	true	15	true	1	true
65252	3919063720703120	377887060546875	2	true	0	false	10	true
65249	4131798828125	778303359375	0	false	15	true	3	true
65247	7692724609375	692124853515625	2	true	8	true	0	false
65243	125501689453125	6491609375	0	false	0	false	6	true
65241	71740888671875	2968334716796870	0	false	6	true	0	false
65239	583049853515625	760406689453125	0	false	11	true	2	true
65235	50733994140625	115730546875	2	true	1	true	6	true
65229	2120571875	17308765625	1	true	0	false	0	false
65228	1.60518e+16	76224677734375	2	true	0	false	7	true
65226	4200734765625	17215365234375	5	true	0	false	32	true
65225	4030863671875	19265876953125	2	true	0	false	18	true
65224	400544140625	15826466796875	2	true	0	false	0	false
65221	4037786328125	218582734375	0	false	2	true	3	true
65216	21413470703125	800240234375	4	true	0	false	6	true
65215	21414208984375	66119765625	0	false	0	false	11	true
65211	400252109375	796551484375	17	true	0	false	0	false
65210	2878992578125	93076806640625	0	false	0	false	12	true
65209	298234375	97724462890625	0	false	12	true	0	false
65208	27668205078125	646375341796875	2	true	7	true	3	true
65207	27171349609375	61646357421875	0	false	0	false	16	true
65206	2734537109375	42364599609375	0	false	0	false	10	true
65205	2810444921875	358393896484375	2	true	13	true	0	false
65204	2922205078125	6021912109375	9	true	0	false	1	true
65197	328772421875	11415501953125	2	true	0	false	6	true
65194	363796953125	14133623046875	2	true	6	true	1	true
65193	3671937109375	134369287109375	15	true	1	true	0	false
65189	3375388671875	1444804296875	2	true	0	false	0	false
65188	3982236328125	120187041015625	1	true	0	false	11	true
65187	39329625	12570140625	6	true	0	false	16	true
65184	25510912109375	9540412109375	2	true	0	false	0	false
65182	4573955078125	147825791015625	9	true	0	false	2	true
65181	430049375	14132267578125	3	true	2	true	0	false
65179	4342303515625	12356345703125	0	false	14	true	0	false
65174	2301169921875	43171044921875	4	true	1	true	3	true
65173	23523306640625	456786279296875	9	true	0	false	0	false
65172	468921953125	17440037109375	10	true	1	true	0	false
65171	4590376171875	19224296875	1	true	5	true	0	false
65169	4761415625	1994490625	5	true	0	false	0	false
65167	2227232421875	30868837890625	0	false	0	false	9	true
65165	228087109375	525003662109375	6	true	0	false	0	false
65163	24635548828125	5998466796875	1	true	0	false	6	true
65161	4462040234375	20747447265625	3	true	4	true	0	false
65156	3771784375	84241689453125	5	true	6	true	1	true
65155	3744065625	82934716796875	15	true	1	true	0	false
65153	3740194921875	7327671875	0	false	0	false	14	true
65151	364349765625	918428125	1	true	6	true	0	false
65150	3473494921875	75190439453125	1	true	25	true	0	false
65149	349978125	82858720703125	12	true	1	true	0	false
65148	386238125	501782861328125	0	false	0	false	25	true
65147	38438984375	45332529296875	37	true	1	true	0	false
65144	3283113671875	89679453125	1	true	0	false	4	true
65141	31858681640625	675948779296875	0	false	0	false	1	true
65135	4660266796875	740524140625	0	false	0	false	1	true
65134	4094721484375	2499033447265620	0	false	6	true	0	false
65133	410578671875	3065093994140620	1	true	7	true	0	false
65132	3963009375	323303173828125	11	true	1	true	4	true
65127	4869859765625	1680744921875	1	true	4	true	0	false
65122	6140529296875	347806396484375	9	true	0	false	11	true
65121	606484814453125	5822589721679680	11	true	0	false	14	true
65120	4240291015625	6913579711914060	14	true	1	true	0	false
65119	52260556640625	7279140625	1	true	20	true	0	false
65115	3185902587890620	1.40534e+16	1	true	0	false	5	true
65112	4454266796875	77987880859375	0	false	8	true	0	false
65111	428524609375	719607958984375	15	true	0	false	0	false
65107	138928486328125	3160614990234370	0	false	0	false	6	true
65105	30406130859375	426988330078125	4	true	1	true	0	false
65104	21507705078125	1106093994140620	0	false	0	false	11	true
65101	3983559765625	750805712890625	1	true	0	false	14	true
65098	4667273046875	3430427001953120	0	false	5	true	0	false
65097	46644046875	303244677734375	1	true	6	true	0	false
65095	4591654296875	4013468017578120	0	false	11	true	1	true
65093	4689266015625	179229736328125	16	true	1	true	0	false
65091	4593033984375	9632608642578120	0	false	21	true	0	false
65088	4768946875	8881416015625	0	false	0	false	6	true
65085	1477187890625	1.30334e+16	0	false	5	true	0	false
65084	18167890625	393686865234375	28	true	0	false	0	false
65083	1714565234375	2602364990234370	0	false	5	true	0	false
65081	1819580859375	2144822998046870	0	false	0	false	3	true
65076	2823091015625	715133544921875	9	true	1	true	0	false
65073	3549431640625	11614658203125	6	true	0	false	0	false
65072	481376484375	7891684375	37	true	0	false	0	false
