# Supplementary material for: A Novel Liquid Biopsy Method Based on Specific Combinations of Vesicular Markers Allows Us to Discriminate Prostate Cancer from Hyperplasia
Source: Cells. 2024 Jul 31;13(15):1286. doi: 10.3390/cells13151286 (PMC11311686; doi:10.3390/cells13151286)
Supplement: Supplementary file 1 [file cells-13-01286-s001.zip › Dataset S1-Raw data CODI BiliGeCT Prostata/Raw data CODI BiliGeCT Prostata/150223_ErbB3_ALK_GE21-01-1__counting_scatter.xlsx]

## Sheet: 150223_ErbB3_ALK_GE21-01-1__cou
counting parameters
radius (nm)	300
bin width (nm)	20
locs in bin threshold	1
active channels
channel name	channel reference	min	max
Channel 0	ch0	1	10000000
Channel 1	ch1	1	10000000
Channel 2	ch2	1	10000000
clusters are positive for a channel if their counts fall within min (inclusive) and max (exclusive) for that channel
	population phenotypes	number of clusters
triple positive	Channel 0, Channel 1, Channel 2	204
double positive	Channel 0, Channel 1	7
double positive	Channel 0, Channel 2	1121
double positive	Channel 1, Channel 2	4
single positive	Channel 0	44
single positive	Channel 1	2
single positive	Channel 2	44
	total positive clusters	1426
4 clusters were negative for every channel
all positive clusters are listed here
columns show counts and positivity for channels with thresholds switched on
to see the full data including negative clusters please export a csv from the counting histogram rather than the counting scatter plot
cluster id	centroid x (nm)	centroid y (nm)	count for Channel 0	positive for Channel 0	count for Channel 1	positive for Channel 1	count for Channel 2	positive for Channel 2
107550	10985791015625	73259484375	11	true	12	true	12	true
107549	103795546875	739269375	10	true	1	true	6	true
107547	9756521484375	74207953125	19	true	0	false	7	true
107544	1583873828125	70501609375	9	true	0	false	18	true
107543	1660196484375	71715578125	11	true	0	false	21	true
107541	15611892578125	72007203125	14	true	1	true	1	true
107540	10205453125	719450078125	11	true	1	true	8	true
107539	109390341796875	72257875	8	true	1	true	14	true
107538	12781205078125	78144484375	15	true	1	true	13	true
107537	126550478515625	782889453125	15	true	0	false	13	true
107535	1238597265625	78469265625	15	true	0	false	3	true
107533	132461435546875	781110859375	6	true	1	true	7	true
107531	1504919921875	723202265625	16	true	0	false	7	true
107529	126147099609375	789873984375	33	true	0	false	12	true
107525	14784345703125	70184234375	11	true	1	true	12	true
107524	13636291015625	728008671875	11	true	0	false	6	true
107523	148373896484375	73029921875	11	true	0	false	9	true
107521	1176859375	79183609375	8	true	1	true	18	true
107520	11738490234375	75301546875	9	true	2	true	6	true
107519	119561689453125	742807578125	14	true	0	false	8	true
107518	1402141796875	6900353125	8	true	1	true	14	true
107517	14814958984375	691513828125	15	true	0	false	48	true
107510	86445244140625	705889140625	13	true	1	true	7	true
107509	74154873046875	695674453125	14	true	0	false	14	true
107508	984242578125	7037278125	12	true	0	false	9	true
107506	134659130859375	766468125	9	true	0	false	16	true
107505	12952142578125	76854546875	10	true	0	false	13	true
107502	84057734375	75527015625	12	true	5	true	14	true
107501	9190306640625	75342953125	13	true	0	false	17	true
107500	137709892578125	71229734375	10	true	0	false	5	true
107499	13216607421875	713546484375	5	true	0	false	21	true
107497	142416748046875	764651171875	12	true	0	false	5	true
107495	12527904296875	71190.25	13	true	0	false	5	true
107491	7588513671875	753312890625	9	true	0	false	11	true
107489	110781513671875	710011171875	8	true	0	false	14	true
107485	1718420703125	6999203125	10	true	1	true	9	true
107481	113616875	69536796875	20	true	0	false	3	true
107480	10073248046875	769548984375	9	true	0	false	23	true
107478	15527201171875	77991328125	7	true	0	false	9	true
107477	1483092578125	780660390625	8	true	0	false	9	true
107473	107084921875	79362.75	4	true	6	true	5	true
107471	159432529296875	788798359375	10	true	0	false	7	true
107469	14371326171875	6822628125	9	true	0	false	12	true
107466	87722705078125	65018	5	true	17	true	8	true
107465	8366998046875	6441255078125	18	true	0	false	20	true
107464	158918779296875	742534609375	9	true	2	true	6	true
107461	7685900390625	6455122265625	18	true	0	false	0	false
107460	966515234375	63513640625	5	true	1	true	16	true
107459	93946416015625	6295819140625	34	true	0	false	12	true
107455	795783544921875	65394875	8	true	0	false	12	true
107452	113830859375	68001515625	20	true	1	true	12	true
107451	115348115234375	684181328125	9	true	0	false	4	true
107449	1118095703125	685855546875	13	true	0	false	0	false
107448	77180361328125	662305859375	14	true	0	false	11	true
107445	120033759765625	67369109375	10	true	0	false	16	true
107444	138005185546875	66585234375	8	true	0	false	26	true
107443	142960537109375	667911328125	12	true	0	false	12	true
107441	85957568359375	63386171875	6	true	0	false	13	true
107440	13188400390625	66964453125	8	true	0	false	19	true
107433	10913673828125	6731365625	5	true	0	false	13	true
107431	117127294921875	66121	11	true	0	false	7	true
107427	96487587890625	655548515625	12	true	0	false	4	true
107425	10349607421875	7798196875	10	true	0	false	3	true
107424	9017765625	674317109375	13	true	2	true	6	true
107423	9985	672898828125	12	true	1	true	1	true
107419	13172359375	65636921875	17	true	0	false	14	true
107413	5822	66498375	13	true	0	false	1	true
107411	1271566796875	684446328125	15	true	0	false	4	true
107410	16891443359375	761364453125	13	true	0	false	3	true
107409	17440876953125	774481171875	13	true	0	false	6	true
107407	975341015625	69021359375	4	true	0	false	3	true
107406	15511876953125	768016484375	8	true	0	false	10	true
107405	1611205078125	770518515625	7	true	0	false	6	true
107404	575912646484375	72230984375	8	true	0	false	12	true
107403	62835166015625	724945390625	10	true	0	false	12	true
107395	714648193359375	7213840625	14	true	1	true	8	true
107394	492296533203125	710961640625	17	true	0	false	6	true
107393	572201611328125	711423671875	11	true	0	false	6	true
107391	704983447265625	674437578125	6	true	0	false	13	true
107390	19216205078125	75310046875	20	true	0	false	51	true
107389	193245234375	752329296875	21	true	1	true	58	true
107388	659852197265625	74125015625	12	true	0	false	8	true
107386	77457880859375	739019453125	9	true	0	false	8	true
107381	38200908203125	696242890625	6	true	0	false	18	true
107379	19514681640625	751897578125	22	true	1	true	46	true
107378	15613650390625	68936875	18	true	0	false	4	true
107377	15955767578125	6842446875	5	true	0	false	9	true
107371	199585859375	755300546875	9	true	0	false	12	true
107370	2028488671875	750325703125	14	true	0	false	12	true
107361	18095546875	75155625	8	true	0	false	9	true
107359	129843525390625	69836.75	7	true	0	false	19	true
107357	19649447265625	765153984375	12	true	0	false	3	true
107355	1179749609375	771784921875	9	true	1	true	9	true
107353	18841548828125	76449578125	13	true	0	false	8	true
107352	18914314453125	685976015625	5	true	0	false	16	true
107351	197219609375	683103828125	16	true	0	false	4	true
107350	19102888671875	668836640625	10	true	0	false	5	true
107349	18189.5	6700865625	9	true	0	false	12	true
107347	10031283203125	6490639453125	4	true	0	false	16	true
107344	19353841796875	675067890625	2	true	0	false	12	true
107342	2532108984375	726294453125	13	true	0	false	19	true
107341	25603912109375	73676734375	16	true	0	false	3	true
107340	18449935546875	702667734375	8	true	0	false	2	true
107338	19597267578125	72693.25	5	true	0	false	15	true
107337	19488408203125	73569390625	7	true	0	false	7	true
107336	12809330078125	642240859375	9	true	0	false	0	false
107335	12341369140625	64802765625	14	true	2	true	16	true
107334	1806773828125	6367155859375	14	true	0	false	11	true
107333	1814473046875	645437421875	5	true	8	true	4	true
107331	2108501171875	759976484375	3	true	20	true	3	true
107330	26786025390625	732402734375	9	true	1	true	23	true
107329	26710849609375	727466015625	13	true	0	false	8	true
107327	21008240234375	741466875	15	true	0	false	10	true
107326	2374891796875	701506171875	6	true	0	false	14	true
107325	2390027734375	7021209375	9	true	0	false	19	true
107324	20739869140625	66951484375	10	true	0	false	17	true
107322	22922615234375	709776875	4	true	0	false	12	true
107321	2279554296875	702499765625	8	true	0	false	22	true
107319	24569609375	746620859375	11	true	0	false	8	true
107317	17349244140625	739222265625	10	true	0	false	1	true
107315	2367199609375	707388671875	5	true	0	false	14	true
107314	27042396484375	695303203125	7	true	1	true	14	true
107313	2753757421875	703567578125	8	true	0	false	4	true
107311	16595404296875	657787734375	11	true	1	true	12	true
107309	24409373046875	700051875	9	true	0	false	0	false
107308	24138005859375	71480421875	6	true	1	true	12	true
107304	12198228515625	6233165234375	8	true	1	true	4	true
107302	1.82439e+16	6648896875	21	true	0	false	18	true
107301	1.19905e+16	668776875	14	true	1	true	0	false
107300	2969305859375	7342284375	8	true	0	false	3	true
107299	2854165234375	7292484375	15	true	0	false	2	true
107297	1877426953125	724703984375	8	true	0	false	5	true
107293	28671234375	72198453125	5	true	0	false	15	true
107292	28763837890625	743272890625	15	true	0	false	8	true
107291	2849297265625	73751.75	5	true	1	true	9	true
107286	21865892578125	719715859375	14	true	0	false	7	true
107285	20029166015625	713991328125	12	true	1	true	1	true
107281	25785509765625	70585.5	15	true	0	false	6	true
107279	23760923828125	72973421875	8	true	0	false	11	true
107277	2157497265625	698762421875	14	true	1	true	0	false
107275	29226912109375	75634734375	12	true	0	false	6	true
107273	21447740234375	68536328125	8	true	0	false	18	true
107270	256375703125	6925490625	7	true	0	false	5	true
107268	20855916015625	69269125	14	true	0	false	4	true
107263	2479606640625	68674375	31	true	2	true	4	true
107258	22945158203125	686163984375	8	true	0	false	1	true
107256	30697173828125	722064765625	9	true	0	false	20	true
107253	281372109375	70737109375	7	true	0	false	10	true
107252	3258474853515620	670355859375	16	true	1	true	10	true
107251	3898972900390620	67611390625	8	true	2	true	19	true
107249	17156650390625	678906171875	12	true	0	false	13	true
107247	206439609375	73117578125	10	true	0	false	10	true
107243	27796400390625	72505078125	14	true	0	false	11	true
107240	1.21668e+16	6502419140625	9	true	0	false	8	true
107238	2249391796875	735461015625	10	true	0	false	11	true
107236	3600475341796870	65849671875	5	true	0	false	11	true
107233	17247341796875	6311899609375	11	true	0	false	36	true
107230	55858837890625	67996984375	6	true	1	true	5	true
107229	559456689453125	68636984375	4	true	0	false	6	true
107227	14828380859375	79280015625	5	true	8	true	6	true
107225	51662177734375	656573828125	12	true	0	false	9	true
107224	22525537109375	751790859375	11	true	0	false	4	true
107223	237243125	76078734375	10	true	0	false	9	true
107219	46692314453125	6771965625	9	true	0	false	5	true
107213	1921810546875	634339921875	19	true	2	true	3	true
107206	8775150390625	5989927734375	3	true	0	false	19	true
107205	101468251953125	5964669921875	10	true	0	false	12	true
107203	113128056640625	5880133984375	7	true	0	false	16	true
107202	1940878125	65567203125	13	true	0	false	7	true
107200	11985833984375	725826796875	12	true	0	false	5	true
107198	109943330078125	6075039453125	5	true	0	false	13	true
107197	11702142578125	6136610546875	11	true	1	true	11	true
107193	27002625	74185609375	13	true	0	false	18	true
107192	96742724609375	6145530078125	13	true	1	true	5	true
107191	1058407421875	623504296875	8	true	0	false	15	true
107189	760343212890625	708645546875	10	true	0	false	20	true
107184	747727685546875	6145845703125	14	true	0	false	12	true
107183	69164306640625	61290890625	6	true	0	false	21	true
107182	64801484375	6034628125	8	true	0	false	14	true
107181	5615095703125	6010288671875	6	true	0	false	8	true
107179	633123681640625	613207421875	9	true	1	true	16	true
107176	5890603515625	62224796875	12	true	0	false	8	true
107174	3728703857421870	645091484375	4	true	1	true	20	true
107173	42514501953125	6384107421875	17	true	0	false	2	true
107171	46581015625	645985078125	12	true	1	true	9	true
107170	613440380859375	64113890625	16	true	0	false	0	false
107169	5970015625	64892375	4	true	0	false	15	true
107168	85813662109375	72323.75	12	true	0	false	4	true
107167	92399775390625	72928828125	3	true	1	true	13	true
107164	13498501953125	749919296875	12	true	0	false	3	true
107163	138386103515625	7447759375	11	true	0	false	14	true
107155	14532158203125	6520579296875	13	true	0	false	9	true
107153	680302978515625	6293189453125	3	true	0	false	19	true
107152	3758269287109370	6234910546875	7	true	0	false	13	true
107151	46119765625	6201482421875	10	true	0	false	13	true
107148	488588671875	62996140625	5	true	0	false	17	true
107145	471104736328125	5890328125	8	true	0	false	21	true
107141	195220390625	693095546875	10	true	0	false	7	true
107140	118524013671875	561147421875	12	true	0	false	19	true
107139	117699423828125	568673046875	6	true	0	false	15	true
107136	49222001953125	609241796875	6	true	1	true	10	true
107135	43166787109375	61227125	7	true	1	true	14	true
107134	18706380859375	6148268359375	13	true	0	false	19	true
107133	19413587890625	6188848046875	5	true	0	false	18	true
107129	18093298828125	612598828125	19	true	0	false	1	true
107128	2155620703125	643739765625	10	true	0	false	17	true
107127	21020341796875	63997015625	8	true	0	false	15	true
107125	2131912890625	6473462890625	10	true	0	false	18	true
107123	218300625	640935859375	15	true	0	false	5	true
107122	18589158203125	626538203125	13	true	0	false	4	true
107120	21610197265625	6331085546875	5	true	0	false	25	true
107118	218536484375	6233169140625	6	true	0	false	18	true
107117	21265525390625	619978828125	12	true	0	false	11	true
107116	21567189453125	6095240625	5	true	0	false	13	true
107115	21047333984375	6122821875	8	true	0	false	17	true
107107	20671314453125	6524234375	10	true	0	false	7	true
107105	23269240234375	6364725390625	7	true	0	false	25	true
107104	63686796875	70246640625	6	true	0	false	2	true
107102	92368837890625	77743859375	7	true	0	false	8	true
107100	24972076171875	624506640625	13	true	0	false	6	true
107099	24621330078125	618089140625	10	true	0	false	1	true
107098	239626171875	628410859375	7	true	0	false	16	true
107095	24183544921875	6110942578125	9	true	0	false	2	true
107093	2506364453125	6465488671875	9	true	0	false	4	true
107087	2007951171875	701930703125	8	true	0	false	20	true
107086	125657490234375	6049490234375	8	true	1	true	25	true
107085	130060859375	6057726953125	8	true	0	false	10	true
107083	138225009765625	6063159375	8	true	0	false	17	true
107082	17328240234375	72823234375	9	true	0	false	11	true
107078	34432607421875	71247.5	6	true	1	true	16	true
107077	2591615234375	716074765625	4	true	0	false	14	true
107076	22301650390625	727876328125	11	true	0	false	19	true
107075	1.70561e+16	722557421875	6	true	3	true	9	true
107074	17287806640625	6194712890625	5	true	1	true	19	true
107073	15918552734375	6082126171875	24	true	0	false	22	true
107072	1083728271484370	73452890625	7	true	1	true	7	true
107070	52535146484375	738399375	9	true	0	false	11	true
107069	429210498046875	745673671875	5	true	1	true	2	true
107065	1.18246e+16	70186390625	23	true	0	false	5	true
107064	768260107421875	595938359375	9	true	0	false	4	true
107062	324763720703125	7291959375	7	true	0	false	10	true
107055	1.16953e+16	68636.25	9	true	0	false	7	true
107050	252633359375	760651875	5	true	0	false	13	true
107049	25464052734375	75327734375	17	true	0	false	9	true
107047	2627131640625	758917265625	5	true	0	false	6	true
107046	26633630859375	7736696875	7	true	0	false	11	true
107043	25818341796875	769639609375	15	true	0	false	1	true
107042	2674690234375	78737109375	11	true	1	true	19	true
107040	24277341796875	775422578125	10	true	0	false	5	true
107039	24556576171875	782099921875	8	true	0	false	9	true
107037	2476173046875	792780703125	7	true	0	false	11	true
107030	1847394287109370	625638984375	13	true	0	false	18	true
107029	2607335693359370	6111876953125	10	true	1	true	1	true
107025	12111330078125	5822944921875	10	true	0	false	7	true
107024	107570751953125	638777734375	10	true	0	false	27	true
107022	36834296875	5885457421875	8	true	0	false	16	true
107021	293488427734375	59086765625	8	true	0	false	13	true
107019	110792548828125	6499573828125	5	true	0	false	10	true
107017	39523486328125	599573828125	12	true	1	true	13	true
107014	84707685546875	68414453125	8	true	0	false	12	true
107012	27416251953125	672722421875	9	true	0	false	10	true
107011	26807447265625	681983671875	6	true	0	false	16	true
107008	22978326171875	655718984375	3	true	0	false	13	true
107007	23651349609375	6499130859375	13	true	0	false	3	true
107004	21815626953125	776108515625	8	true	2	true	21	true
107003	21509515625	786391640625	14	true	0	false	29	true
107001	2204955859375	78869578125	1	true	0	false	8	true
107000	76703974609375	6227551171875	9	true	0	false	1	true
106997	227573203125	7691546875	9	true	0	false	16	true
106996	20594080078125	78219765625	5	true	1	true	8	true
106995	20622177734375	773916015625	7	true	1	true	22	true
106992	737133935546875	77953375	7	true	0	false	15	true
106991	77615283203125	773801015625	13	true	0	false	13	true
106990	6864822265625	7743909375	15	true	0	false	13	true
106986	14703638671875	631825859375	6	true	0	false	13	true
106985	143319716796875	6255876953125	9	true	0	false	7	true
106984	1646152734375	6236680078125	8	true	0	false	8	true
106981	744301904296875	76620703125	10	true	0	false	15	true
106979	241851328125	6031483984375	10	true	0	false	3	true
106977	133956171875	6266514453125	9	true	0	false	5	true
106974	6190654296875	767077578125	5	true	0	false	24	true
106971	795530615234375	788108984375	12	true	0	false	16	true
106970	5242400390625	780969609375	3	true	0	false	14	true
106969	598297900390625	7818003125	4	true	0	false	13	true
106966	52186337890625	763017109375	7	true	0	false	9	true
106965	5896798828125	757153359375	8	true	0	false	5	true
106959	3556240966796870	764783515625	8	true	0	false	4	true
106955	124314130859375	554591796875	9	true	0	false	15	true
106953	19086376953125	788910078125	5	true	1	true	7	true
106952	12295640625	5228273046875	11	true	0	false	16	true
106951	116390693359375	5232065625	12	true	0	false	5	true
106950	125612001953125	51503375	4	true	0	false	24	true
106947	129823505859375	507398515625	12	true	0	false	8	true
106945	11872083984375	53114375	10	true	0	false	10	true
106944	1220118359375	5449953125	15	true	2	true	7	true
106943	111812998046875	536461484375	10	true	0	false	25	true
106939	1406409375	5413596875	7	true	0	false	5	true
106938	130964560546875	53106953125	10	true	0	false	23	true
106937	128767177734375	5352746484375	5	true	0	false	14	true
106931	27858306640625	787700546875	14	true	0	false	0	false
106930	1840551513671870	764547109375	4	true	0	false	7	true
106929	1.30846e+16	76647484375	6	true	0	false	16	true
106927	2192912841796870	773338125	8	true	1	true	11	true
106923	147491474609375	6163608984375	7	true	0	false	11	true
106921	24955607421875	673348828125	4	true	0	false	2	true
106920	25839708984375	6258388671875	7	true	0	false	10	true
106919	257460078125	6184383984375	11	true	0	false	10	true
106914	29729728515625	693928671875	10	true	0	false	8	true
106913	30587341796875	700318515625	16	true	1	true	10	true
106911	32050078125	693189609375	7	true	0	false	8	true
106909	3312353515625	7080728125	15	true	0	false	8	true
106907	3076282421875	68373453125	12	true	0	false	1	true
106906	32428705078125	666678671875	18	true	0	false	8	true
106905	3161615625	667534609375	6	true	0	false	23	true
106904	3016820703125	6206948828125	7	true	0	false	17	true
106903	30348322265625	6275808984375	9	true	4	true	14	true
106902	28946443359375	664289375	14	true	0	false	4	true
106901	2979910546875	677440546875	12	true	5	true	12	true
106899	3096248046875	663217265625	12	true	0	false	7	true
106898	30093162109375	6357626953125	12	true	0	false	18	true
106893	3146209765625	64074546875	10	true	0	false	7	true
106891	3304537890625	659359375	6	true	0	false	21	true
106890	31902662109375	6507283203125	6	true	0	false	15	true
106886	30352337890625	6456354296875	6	true	0	false	14	true
106885	307276640625	655280078125	5	true	0	false	9	true
106881	29617638671875	656586640625	8	true	1	true	2	true
106873	28035810546875	748488671875	5	true	0	false	17	true
106871	29540208984375	718284765625	3	true	2	true	12	true
106870	1725834375	60510	13	true	0	false	0	false
106869	179092265625	5983074609375	3	true	0	false	26	true
106868	1902844140625	6017769140625	18	true	1	true	0	false
106867	19481943359375	59328359375	6	true	0	false	13	true
106866	16700599609375	5987265234375	6	true	0	false	8	true
106861	1518541796875	5905798046875	3	true	0	false	7	true
106857	9522033081054680	6389109765625	13	true	0	false	9	true
106852	28835484375	68265296875	5	true	3	true	15	true
106851	28457306640625	688611640625	7	true	0	false	22	true
106850	3500881640625	719470078125	11	true	0	false	8	true
106849	34311359375	714002578125	5	true	1	true	8	true
106848	3439447265625	732215234375	5	true	0	false	7	true
106844	34799390625	7497765625	12	true	0	false	12	true
106841	3295297265625	721007890625	9	true	2	true	6	true
106838	138888193359375	59425828125	6	true	0	false	8	true
106837	12781220703125	5936484375	6	true	1	true	2	true
106834	22231626953125	665965390625	9	true	0	false	3	true
106832	302144453125	76474671875	13	true	0	false	4	true
106831	3157347265625	7644771875	16	true	0	false	6	true
106830	30317544921875	786305703125	7	true	0	false	12	true
106829	29414083984375	785460078125	26	true	0	false	3	true
106826	644155224609375	5798059375	8	true	2	true	15	true
106825	574189306640625	5778312109375	5	true	0	false	13	true
106823	65498408203125	58708484375	16	true	0	false	0	false
106821	49362294921875	5778050390625	10	true	0	false	9	true
106820	609097802734375	5615559765625	7	true	0	false	7	true
106819	544647900390625	559493671875	7	true	0	false	14	true
106817	51797470703125	55158234375	7	true	0	false	6	true
106815	3195501953125	7518978125	6	true	1	true	7	true
106814	3044610546875	75147109375	15	true	0	false	9	true
106811	628203466796875	549767421875	10	true	0	false	28	true
106805	28457220703125	761792890625	8	true	0	false	6	true
106803	28778767578125	774692578125	6	true	8	true	3	true
106800	1.69509e+16	5701956640625	6	true	0	false	32	true
106799	2221807861328120	570158203125	9	true	0	false	14	true
106797	2948474609375	5622773828125	11	true	0	false	0	false
106796	4097654296875	538701015625	10	true	0	false	20	true
106795	3742097900390620	5340209375	8	true	0	false	13	true
106794	33271962890625	5404208203125	5	true	0	false	15	true
106793	3672396484375	542896328125	15	true	0	false	8	true
106791	2292601806640620	5777819140625	12	true	0	false	12	true
106788	1.14415e+16	5994268359375	11	true	0	false	4	true
106787	7228482666015620	6069061328125	9	true	1	true	26	true
106786	24293359375	551644453125	8	true	0	false	16	true
106784	415145458984375	5244697265625	10	true	0	false	13	true
106783	45293076171875	5289725390625	5	true	0	false	10	true
106782	1396092529296870	586876015625	3	true	0	false	15	true
106781	1.02701e+16	583441640625	8	true	0	false	15	true
106780	696876953125	5562370703125	5	true	0	false	10	true
106777	5843289184570310	571400234375	10	true	0	false	15	true
106768	101336611328125	5503180859375	12	true	0	false	38	true
106767	10130486328125	552615234375	9	true	0	false	37	true
106765	98114794921875	544672109375	8	true	0	false	17	true
106764	918719921875	5673341796875	18	true	2	true	20	true
106763	94963955078125	5625855859375	7	true	0	false	11	true
106762	797747509765625	54195.25	13	true	0	false	14	true
106761	808053759765625	55290609375	7	true	1	true	10	true
106760	9377966796875	5550696875	5	true	1	true	9	true
106756	86148359375	5751114453125	5	true	0	false	12	true
106755	783112890625	5729398046875	10	true	0	false	12	true
106753	9946353515625	527873828125	4	true	0	false	16	true
106751	73042919921875	5354521484375	6	true	0	false	17	true
106749	681481982421875	5334601171875	0	false	1	true	15	true
106747	106281318359375	5729703515625	8	true	0	false	7	true
106745	8538779296875	5331486328125	6	true	0	false	11	true
106738	89278359375	512665390625	6	true	0	false	16	true
106737	1031724609375	5049100390625	12	true	0	false	10	true
106735	11369876953125	4989653515625	5	true	0	false	6	true
106732	90534599609375	587435390625	11	true	0	false	14	true
106729	10172208984375	493260390625	11	true	0	false	8	true
106728	570722021484375	52519578125	1	true	0	false	16	true
106727	59977783203125	53286921875	9	true	0	false	5	true
106725	66100361328125	5260630859375	10	true	0	false	13	true
106720	26101404296875	6482319140625	11	true	0	false	23	true
106719	26409552734375	6462733203125	10	true	0	false	14	true
106717	26655361328125	6432771484375	9	true	0	false	18	true
106716	27365380859375	6433583984375	3	true	0	false	8	true
106714	275059453125	656009609375	10	true	0	false	17	true
106713	28357775390625	6501919921875	8	true	0	false	23	true
106709	27688447265625	634675546875	13	true	0	false	19	true
106707	45616181640625	5656032421875	8	true	0	false	3	true
106703	325112353515625	787505859375	7	true	0	false	12	true
106702	3342655859375	7528134375	6	true	0	false	10	true
106701	33077234375	7580253125	4	true	0	false	12	true
106699	3235431640625	770957421875	25	true	0	false	6	true
106697	3445108203125	75947109375	7	true	3	true	4	true
106695	338321328125	768308984375	6	true	0	false	14	true
106692	23166615234375	61669265625	9	true	1	true	2	true
106689	2046092578125	5822746875	9	true	0	false	2	true
106687	3300512109375	678884921875	7	true	1	true	2	true
106686	988237890625	4772421875	9	true	1	true	10	true
106685	101359384765625	4707090234375	8	true	0	false	0	false
106684	971007421875	461101015625	8	true	0	false	21	true
106683	102220244140625	458126640625	11	true	0	false	9	true
106681	92524853515625	46302859375	10	true	0	false	3	true
106679	110485751953125	4632332421875	2	true	1	true	23	true
106674	40502734375	707465546875	33	true	0	false	1	true
106673	4092035546875	696128203125	14	true	0	false	11	true
106671	4093179296875	686535234375	10	true	0	false	11	true
106669	3928997265625	7202771875	4	true	0	false	8	true
106668	3886295703125	634570078125	8	true	8	true	20	true
106667	39097078125	6271506640625	5	true	0	false	12	true
106664	3919745703125	661355546875	11	true	0	false	4	true
106663	40188578125	664079296875	14	true	0	false	3	true
106661	383478359375	6488749609375	11	true	1	true	7	true
106660	35423234375	66616234375	11	true	0	false	18	true
106659	3447989453125	6654140625	12	true	0	false	13	true
106657	3962566015625	652593359375	13	true	0	false	2	true
106655	3610409765625	669932890625	15	true	0	false	3	true
106654	3650016796875	678163203125	7	true	0	false	2	true
106653	377261875	681010546875	12	true	0	false	3	true
106652	361143203125	6534141796875	9	true	1	true	5	true
106651	369333359375	6548515625	15	true	0	false	1	true
106646	3693044140625	615822265625	14	true	0	false	1	true
106645	3707706640625	6230123046875	10	true	0	false	15	true
106643	3862171484375	6210819140625	11	true	3	true	7	true
106640	371255859375	64262609375	9	true	0	false	11	true
106636	361754609375	620301171875	10	true	0	false	17	true
106632	3793455859375	667174453125	6	true	1	true	9	true
106629	3444222265625	6509405859375	7	true	0	false	6	true
106627	3787681640625	612653984375	4	true	0	false	10	true
106625	35389109375	6384590234375	6	true	0	false	16	true
106623	3404996484375	6379602734375	8	true	0	false	9	true
106621	371368359375	5959827734375	6	true	0	false	8	true
106617	3713736328125	664439296875	21	true	0	false	2	true
106609	3819211328125	5941824609375	9	true	0	false	35	true
106608	4269150390625	659935703125	9	true	1	true	4	true
106607	415271640625	66809375	6	true	0	false	5	true
106605	4312669921875	668097265625	8	true	0	false	5	true
106604	315946875	6243444921875	12	true	0	false	24	true
106603	3117865234375	62050984375	13	true	0	false	1	true
106601	381696875	7008915625	7	true	0	false	8	true
106598	2551536328125	6002366796875	13	true	0	false	9	true
106596	334476796875	6184558984375	10	true	0	false	5	true
106594	7652166015625	4544901953125	12	true	0	false	42	true
106593	658106103515625	4590626171875	7	true	0	false	11	true
106591	3729390234375	6325522265625	3	true	2	true	13	true
106590	349322265625	5761826171875	6	true	0	false	13	true
106589	343240703125	567357109375	9	true	1	true	16	true
106585	340156171875	56218265625	4	true	0	false	13	true
106583	89310966796875	45255390625	2	true	0	false	26	true
106582	65543251953125	44921296875	10	true	0	false	25	true
106578	3572519140625	577052265625	4	true	47	true	1	true
106577	3575998046875	5686986328125	7	true	0	false	27	true
106574	315565390625	601256015625	7	true	0	false	12	true
106573	304412734375	5930776171875	8	true	0	false	11	true
106571	3398370703125	5769282421875	11	true	0	false	8	true
106569	3404333203125	6027851953125	8	true	0	false	1	true
106566	3337166796875	5585633984375	7	true	0	false	14	true
106565	329424921875	553153984375	12	true	0	false	0	false
106563	9371216796875	79039578125	6	true	0	false	3	true
106558	33680	5439755859375	2	true	0	false	22	true
106556	344083671875	68129765625	5	true	0	false	18	true
106555	3533385546875	696286171875	6	true	0	false	4	true
106552	3029128125	5674398046875	3	true	0	false	14	true
106551	2972434765625	56213703125	7	true	0	false	5	true
106549	35004328125	557704140625	16	true	9	true	19	true
106547	3428041015625	5519283203125	4	true	0	false	13	true
106546	31234400390625	5506197265625	10	true	0	false	7	true
106541	36077828125	585325390625	5	true	0	false	14	true
106534	1.34802e+16	50196171875	9	true	0	false	21	true
106533	1619788818359370	504574921875	6	true	0	false	17	true
106531	7253766479492180	5054255078125	8	true	0	false	56	true
106530	1339536376953120	4082501171875	7	true	0	false	12	true
106529	1.93895e+16	4128256640625	9	true	0	false	18	true
106527	170109716796875	495658046875	15	true	3	true	8	true
106525	254988330078125	404094609375	8	true	0	false	6	true
106523	6064163818359370	40573078125	8	true	0	false	7	true
106521	328853662109375	507147578125	7	true	0	false	21	true
106519	1.49581e+16	4202749609375	12	true	0	false	5	true
106517	23969638671875	514482265625	7	true	0	false	8	true
106516	2172273193359370	428145703125	6	true	0	false	4	true
106515	3073280029296870	4314517578125	7	true	0	false	17	true
106513	427188134765625	49571296875	3	true	0	false	17	true
106512	246830419921875	48256859375	5	true	0	false	6	true
106511	2847990234375	4693729296875	17	true	0	false	6	true
106510	440342822265625	4533576171875	5	true	0	false	28	true
106509	436543701171875	4593830078125	4	true	1	true	13	true
106507	32745205078125	457204453125	6	true	1	true	14	true
106504	2353528515625	5683961328125	3	true	6	true	54	true
106503	2328878125	5712812890625	4	true	1	true	20	true
106501	23058408203125	575734765625	6	true	0	false	13	true
106494	26372033203125	5841971484375	12	true	0	false	8	true
106493	24813865234375	576404609375	5	true	0	false	8	true
106489	24183623046875	5838833203125	6	true	0	false	17	true
106487	2481519140625	5617001953125	12	true	0	false	1	true
106484	26824423828125	5467360546875	8	true	1	true	12	true
106483	263451484375	54714015625	10	true	0	false	6	true
106480	1039667724609370	397265859375	10	true	2	true	17	true
106478	2295392822265620	5313229296875	4	true	19	true	20	true
106476	28432591796875	5679026953125	9	true	0	false	11	true
106475	27718943359375	5669499609375	6	true	0	false	17	true
106474	22433328125	591923125	7	true	0	false	8	true
106473	22963912109375	587276484375	12	true	0	false	8	true
106472	86217431640625	48022.25	21	true	0	false	1	true
106471	92586728515625	4853441015625	11	true	0	false	8	true
106469	1269935791015620	4628316015625	9	true	0	false	7	true
106468	2697291796875	570063359375	6	true	0	false	8	true
106465	8689642578125	4992600390625	6	true	0	false	7	true
106464	26308078125	5603410546875	5	true	0	false	23	true
106461	21548298828125	5948962890625	9	true	0	false	5	true
106459	224436015625	5669780078125	3	true	0	false	11	true
106447	33862353515625	4814128125	8	true	5	true	1	true
106446	22360392578125	5491465234375	10	true	0	false	6	true
106445	21601826171875	561115390625	11	true	0	false	1	true
106443	2330616796875	5435326171875	9	true	2	true	23	true
106440	24983541015625	5464243359375	13	true	0	false	10	true
106437	24202189453125	5303844140625	6	true	0	false	9	true
106432	64900830078125	5022826953125	8	true	0	false	13	true
106431	6878271484375	5099559375	6	true	0	false	16	true
106430	55824580078125	5079245703125	9	true	5	true	3	true
106429	595907470703125	5157719140625	5	true	0	false	20	true
106426	48719189453125	4822434375	13	true	0	false	21	true
106425	54011298828125	4710523046875	8	true	0	false	20	true
106424	3344521875	5910351953125	8	true	0	false	11	true
106421	643671826171875	478016171875	10	true	0	false	23	true
106416	426195625	6492659765625	8	true	0	false	3	true
106415	413133125	6492591796875	5	true	0	false	5	true
106412	28342958984375	54233375	4	true	0	false	29	true
106411	28862205078125	5402928125	8	true	0	false	7	true
106410	2319244921875	5289708203125	6	true	0	false	10	true
106409	23446884765625	519334375	9	true	0	false	15	true
106404	327571484375	784293359375	7	true	0	false	14	true
106403	3218930078125	7839590625	13	true	0	false	4	true
106400	4822940625	6083191796875	9	true	0	false	3	true
106399	4632347265625	6000784765625	11	true	0	false	0	false
106398	2839925390625	5549933984375	3	true	0	false	10	true
106395	4545366015625	6182662109375	15	true	0	false	5	true
106393	44549578125	5997198046875	8	true	0	false	0	false
106392	4164734765625	6085211328125	12	true	0	false	1	true
106391	4037409765625	6074918359375	7	true	0	false	2	true
106390	4412979296875	62282453125	14	true	0	false	2	true
106389	4327077734375	605913984375	14	true	0	false	17	true
106385	21400345703125	5775521484375	7	true	1	true	14	true
106382	416585234375	590630703125	7	true	0	false	7	true
106378	28359943359375	5986676953125	3	true	0	false	14	true
106377	28761595703125	597418203125	7	true	0	false	41	true
106375	28558212890625	607197265625	23	true	0	false	2	true
106374	4021351171875	5821518359375	10	true	0	false	3	true
106373	3904569921875	584539140625	11	true	0	false	7	true
106371	4145012109375	57439734375	8	true	0	false	6	true
106370	3914155859375	56018.25	6	true	0	false	7	true
106369	38462046875	5569879296875	6	true	0	false	12	true
106365	28753962890625	584898515625	8	true	0	false	7	true
106364	4078462890625	55087890625	7	true	0	false	5	true
106362	3954042578125	5966995703125	6	true	0	false	2	true
106355	1.08135e+16	5385776953125	16	true	0	false	28	true
106352	3713020703125	77138453125	7	true	0	false	0	false
106351	35751484375	77917109375	17	true	1	true	3	true
106350	391980703125	768816640625	3	true	0	false	9	true
106348	421634140625	6260222265625	6	true	1	true	2	true
106347	433784921875	630203203125	8	true	0	false	1	true
106342	75173134765625	4764428125	8	true	0	false	6	true
106341	744515234375	4835796875	10	true	0	false	19	true
106337	32025423828125	73302921875	6	true	0	false	7	true
106336	371814140625	55212984375	8	true	0	false	0	false
106335	3795399609375	548680234375	6	true	2	true	27	true
106331	32094111328125	5323916015625	0	false	0	false	6	true
106329	399573125	5442730859375	8	true	0	false	11	true
106328	39263671875	6110484765625	9	true	0	false	6	true
106325	9276027221679680	4457549609375	6	true	0	false	0	false
106324	38753.5	74860125	3	true	0	false	13	true
106323	389934140625	741092578125	1	true	0	false	12	true
106320	27026015625	6147941796875	3	true	0	false	7	true
106319	28599365234375	6183394921875	10	true	0	false	17	true
106318	17109294921875	579706328125	9	true	1	true	13	true
106317	17354330078125	5880387890625	19	true	0	false	1	true
106313	4198205078125	551583828125	6	true	0	false	11	true
106310	26430880859375	5260831640625	4	true	0	false	4	true
106309	2753855859375	5280865234375	4	true	0	false	11	true
106308	4421736328125	643697578125	15	true	0	false	4	true
106307	443675234375	6346465625	6	true	0	false	13	true
106303	45715.25	6339314453125	9	true	0	false	11	true
106300	4545544140625	655785859375	7	true	1	true	5	true
106299	44375890625	656900625	4	true	1	true	4	true
106294	48201140625	6233025390625	6	true	1	true	3	true
106293	473792109375	6336062109375	12	true	1	true	4	true
106290	47411765625	6539263671875	5	true	0	false	7	true
106289	4852483984375	6406904296875	4	true	0	false	5	true
106285	4886463671875	665447265625	1	true	0	false	4	true
106281	31852326171875	57969203125	3	true	0	false	8	true
106279	1371732177734370	5223880859375	9	true	0	false	1	true
106278	646963330078125	436321328125	6	true	0	false	16	true
106277	627442578125	420521875	10	true	1	true	1	true
106274	158555078125	565776484375	8	true	0	false	1	true
106273	173090234375	56524125	7	true	1	true	23	true
106272	14108150390625	5719156640625	6	true	0	false	8	true
106271	14690763671875	5560747265625	10	true	0	false	3	true
106266	4507755078125	5439445703125	8	true	0	false	19	true
106265	44895078125	5379737109375	7	true	0	false	10	true
106264	4799559765625	57888734375	11	true	0	false	0	false
106263	478538125	5846626953125	15	true	0	false	0	false
106261	448141484375	5552740234375	4	true	1	true	13	true
106260	4870080078125	57197484375	5	true	0	false	24	true
106258	45759046875	5645584375	2	true	0	false	6	true
106257	462084296875	561694609375	14	true	0	false	3	true
106256	4504426171875	5644469921875	9	true	0	false	15	true
106251	48661015625	5902572265625	10	true	0	false	0	false
106247	4724598828125	5619807421875	8	true	0	false	6	true
106244	30353197265625	527808828125	6	true	0	false	17	true
106243	2925760546875	5295830859375	13	true	0	false	34	true
106242	29034662109375	5185876171875	5	true	0	false	4	true
106238	18553650390625	541913984375	4	true	0	false	6	true
106237	18118328125	5308485546875	7	true	0	false	15	true
106235	1868466015625	55502203125	14	true	0	false	12	true
106234	2055951953125	5305876953125	6	true	0	false	14	true
106233	21490603515625	5320191796875	6	true	0	false	20	true
106232	19860876953125	5286802734375	4	true	0	false	21	true
106231	20041328125	545921953125	7	true	0	false	11	true
106227	19860576171875	559405859375	7	true	0	false	26	true
106226	182949296875	5121150390625	7	true	0	false	9	true
106222	19617462890625	5146769140625	5	true	0	false	7	true
106221	19960033203125	5055062890625	5	true	0	false	13	true
106216	1094353125	4247516796875	10	true	0	false	13	true
106215	108489814453125	4183273828125	4	true	0	false	17	true
106214	115045146484375	4468303125	8	true	0	false	15	true
106213	128206123046875	446100078125	7	true	0	false	12	true
106212	100722548828125	443001484375	3	true	9	true	21	true
106210	100794375	4113451171875	3	true	0	false	14	true
106208	1326115234375	4551801953125	6	true	0	false	6	true
106205	141227734375	4468119140625	5	true	0	false	13	true
106199	4383094921875	5583301171875	6	true	0	false	5	true
106197	21789931640625	52281.75	5	true	0	false	6	true
106195	3544625390625	5355366015625	19	true	1	true	3	true
106194	506298095703125	4416940625	6	true	0	false	19	true
106193	46227822265625	43131484375	7	true	0	false	10	true
106191	3533661865234370	4121444140625	18	true	0	false	4	true
106186	78822587890625	420801484375	7	true	0	false	16	true
106185	86762451171875	4189149609375	6	true	0	false	17	true
106184	2672856640625	45178453125	2	true	0	false	13	true
106183	26426076171875	4595046875	6	true	0	false	30	true
106182	2522816796875	465859609375	2	true	0	false	5	true
106181	23724392578125	470664921875	5	true	0	false	7	true
106180	288724296875	4730928125	9	true	0	false	18	true
106179	29949701171875	472037890625	4	true	0	false	11	true
106178	2260121484375	4767771875	9	true	0	false	17	true
106177	22603755859375	4672362109375	5	true	0	false	16	true
106176	27945568359375	471405625	5	true	0	false	4	true
106175	27003328125	469221640625	5	true	1	true	7	true
106174	238328984375	4505634765625	3	true	0	false	23	true
106173	24326197265625	4553174609375	9	true	0	false	8	true
106172	27320068359375	4864668359375	4	true	0	false	23	true
106171	27597423828125	4957884765625	4	true	0	false	12	true
106169	25612375	45024703125	5	true	0	false	16	true
106167	26016291015625	478818359375	4	true	0	false	8	true
106166	26489021484375	4381725390625	2	true	13	true	4	true
106165	2716971875	4354864453125	4	true	1	true	19	true
106162	27134109375	445070859375	7	true	1	true	12	true
106150	24020044921875	491922578125	12	true	0	false	17	true
106149	2460662890625	48203359375	4	true	0	false	17	true
106141	26283865234375	4957252734375	7	true	0	false	5	true
106140	28777673828125	4920258984375	4	true	0	false	7	true
106139	295262109375	48513.75	2	true	0	false	11	true
106137	30398048828125	4950326953125	14	true	1	true	3	true
106132	134689521484375	4183130859375	10	true	0	false	19	true
106131	138323193359375	41736375	9	true	0	false	16	true
106130	239178369140625	33823078125	23	true	0	false	0	false
106129	25216748046875	33334828125	4	true	0	false	14	true
106128	161329052734375	33077234375	2	true	0	false	14	true
106127	1972686767578120	333098359375	4	true	1	true	22	true
106123	1.50266e+16	3399333984375	5	true	1	true	13	true
106121	1331848828125	407263359375	4	true	0	false	7	true
106120	148539169921875	4122923046875	1	true	0	false	8	true
106117	153752607421875	42292.75	4	true	0	false	13	true
106116	162420029296875	4085982421875	3	true	0	false	9	true
106114	1734378515625	4435917578125	10	true	0	false	17	true
106113	161269013671875	4317552734375	3	true	0	false	5	true
106110	3122685791015620	3544837890625	9	true	0	false	12	true
106109	406124658203125	356522109375	2	true	0	false	25	true
106107	78573779296875	3439228515625	4	true	0	false	14	true
106106	251643505859375	389758984375	7	true	0	false	9	true
106105	3187304443359370	3852050390625	12	true	2	true	7	true
106104	1932213623046870	365888203125	4	true	0	false	3	true
106103	244252587890625	36159453125	7	true	0	false	2	true
106101	1.47161e+16	3817489453125	7	true	0	false	8	true
106097	3673794189453120	3719991015625	4	true	0	false	15	true
106096	11891826171875	4180688671875	9	true	0	false	14	true
106086	16488767578125	504733984375	6	true	2	true	9	true
106085	167913984375	50844515625	33	true	1	true	22	true
106083	16744689453125	5170290625	3	true	0	false	13	true
106082	1475863671875	5176968359375	6	true	0	false	11	true
106081	15261150390625	531647421875	6	true	0	false	12	true
106079	17380822265625	4998402734375	6	true	0	false	20	true
106077	154020390625	512739296875	4	true	0	false	27	true
106075	14756255859375	5068968359375	8	true	0	false	14	true
106074	1772166796875	4903866796875	7	true	0	false	12	true
106073	18667275390625	496316328125	11	true	0	false	8	true
106067	16465201171875	5350203125	8	true	0	false	16	true
106064	152484580078125	47347046875	3	true	0	false	16	true
106063	14922642578125	470432109375	4	true	0	false	14	true
106061	158242177734375	4896973828125	8	true	0	false	41	true
106059	137570078125	488342578125	22	true	0	false	2	true
106056	2039309375	471271953125	3	true	0	false	13	true
106055	19622251953125	4765097265625	10	true	2	true	9	true
106054	19294091796875	4603682421875	6	true	0	false	10	true
106052	17890587890625	464058671875	5	true	0	false	27	true
106051	181245625	4765258984375	6	true	1	true	12	true
106049	21435822265625	484926484375	2	true	0	false	5	true
106046	20257572265625	4889238671875	8	true	0	false	4	true
106043	16180060546875	4617644140625	19	true	0	false	8	true
106042	2449103125	5067805078125	4	true	0	false	7	true
106041	2334444140625	5015587109375	6	true	0	false	21	true
106040	22771908203125	4909525390625	3	true	0	false	11	true
106033	462255615234375	3674011328125	7	true	0	false	5	true
106032	623574609375	39906078125	4	true	1	true	24	true
106031	549441015625	401272421875	5	true	0	false	11	true
106030	872858984375	3799871875	18	true	0	false	3	true
106029	8924228515625	3730739453125	5	true	0	false	8	true
106028	98312197265625	365689296875	3	true	1	true	19	true
106027	1072419140625	3609048046875	5	true	0	false	11	true
106026	42378193359375	3898923046875	9	true	0	false	11	true
106025	470134423828125	38231625	9	true	0	false	9	true
106023	64590654296875	38830421875	6	true	0	false	16	true
106021	53055234375	376344296875	1	true	0	false	13	true
106020	47997236328125	407746484375	6	true	0	false	43	true
106013	7274501953125	408581953125	3	true	0	false	15	true
106012	82501416015625	3907846484375	6	true	0	false	16	true
106010	72513623046875	390752890625	6	true	0	false	8	true
106004	1422369140625	79157234375	2	true	0	false	34	true
106001	4383804296875	709995390625	3	true	1	true	2	true
106000	79766376953125	4383617578125	7	true	1	true	7	true
105998	4175359375	765738515625	19	true	0	false	5	true
105997	4233610546875	757709609375	1	true	0	false	14	true
105995	41506734375	751743671875	11	true	1	true	3	true
105994	435633515625	74869546875	2	true	0	false	7	true
105993	427962890625	746978203125	4	true	0	false	22	true
105991	407166796875	772210703125	5	true	0	false	17	true
105989	4073551171875	75904	18	true	0	false	2	true
105987	442249140625	732972734375	2	true	0	false	8	true
105982	3082900390625	504803671875	6	true	0	false	17	true
105981	30481583984375	512068984375	7	true	0	false	8	true
105977	28689912109375	44514796875	7	true	0	false	5	true
105976	3639086328125	4873438671875	6	true	0	false	18	true
105975	359163125	4932367578125	12	true	1	true	7	true
105973	369116484375	4828362890625	8	true	0	false	9	true
105972	3470695703125	48893546875	5	true	0	false	20	true
105969	338913828125	496157734375	3	true	1	true	10	true
105968	31787099609375	494711328125	1	true	0	false	11	true
105967	315958359375	4898179296875	5	true	0	false	17	true
105965	32426421875	4888439453125	6	true	0	false	8	true
105963	377586171875	488612890625	15	true	0	false	1	true
105960	4298469921875	48687765625	7	true	1	true	13	true
105959	431105234375	474913671875	7	true	0	false	0	false
105958	3322600390625	4812165625	3	true	0	false	17	true
105957	328752890625	4722958203125	9	true	0	false	20	true
105956	4061333984375	4750191796875	17	true	5	true	36	true
105955	4002585546875	4769394140625	4	true	0	false	19	true
105954	449839609375	4666134765625	5	true	0	false	9	true
105953	448806328125	473258359375	19	true	0	false	30	true
105950	4429444140625	4817286328125	11	true	0	false	9	true
105946	3815291796875	50769453125	7	true	0	false	11	true
105945	3876612109375	5147783984375	7	true	0	false	12	true
105944	4015425390625	5060351171875	7	true	0	false	10	true
105943	394731796875	5121221875	7	true	0	false	13	true
105941	3149951171875	4680297265625	5	true	0	false	3	true
105937	392456484375	5222266796875	7	true	0	false	12	true
105936	4258005078125	5038580078125	6	true	0	false	18	true
105935	4185448046875	5059407421875	3	true	0	false	21	true
105930	4274491015625	437524375	11	true	0	false	4	true
105929	424978828125	450821640625	8	true	0	false	26	true
105927	445895390625	45168	3	true	0	false	4	true
105925	323750234375	4532703125	7	true	0	false	8	true
105923	3403491015625	475819921875	1	true	0	false	9	true
105921	3897699609375	481868515625	5	true	0	false	25	true
105918	23169087890625	418348828125	2	true	0	false	16	true
105917	22834830078125	422676171875	7	true	0	false	19	true
105916	2227702734375	417889609375	3	true	0	false	11	true
105915	22109814453125	41264.5	7	true	0	false	9	true
105913	23357107421875	4272318359375	0	false	0	false	17	true
105911	463497734375	4537798046875	5	true	0	false	14	true
105910	23229109375	4110578125	3	true	0	false	15	true
105909	23285119140625	402487578125	2	true	0	false	18	true
105903	23376892578125	3917460546875	8	true	0	false	7	true
105901	24482896484375	391905703125	3	true	0	false	22	true
105900	3449312109375	5105730078125	5	true	0	false	8	true
105899	3367348828125	5142293359375	6	true	0	false	10	true
105898	41485171875	5206936328125	8	true	0	false	32	true
105897	4230419140625	516713984375	11	true	0	false	13	true
105895	21447341796875	40635484375	10	true	0	false	22	true
105894	3397427734375	525719765625	4	true	3	true	9	true
105889	4411306640625	52156390625	3	true	0	false	1	true
105888	364550625	518985390625	6	true	0	false	7	true
105887	369631328125	5115690625	7	true	2	true	7	true
105885	3516099609375	517846875	1	true	0	false	35	true
105883	22667826171875	4373406640625	3	true	0	false	2	true
105879	2440773046875	438740390625	7	true	0	false	12	true
105878	408308671875	43483609375	1	true	0	false	18	true
105873	4063833984375	4443270703125	1	true	0	false	5	true
105870	3536246875	5074230859375	9	true	0	false	11	true
105865	410509609375	457042734375	6	true	0	false	11	true
105859	22384841796875	5087896875	8	true	0	false	8	true
105857	11607033203125	4021626953125	5	true	0	false	8	true
105856	405504921875	4931880078125	7	true	1	true	11	true
105855	4088644921875	4877454296875	4	true	0	false	23	true
105852	3726941015625	53038625	4	true	0	false	11	true
105851	38232171875	534940546875	11	true	0	false	3	true
105847	2977285546875	4600643359375	2	true	0	false	27	true
105845	450342734375	727847421875	3	true	0	false	11	true
105843	4106240234375	72991125	12	true	0	false	0	false
105841	5318590698242180	427594375	9	true	0	false	8	true
105840	478831328125	475758359375	6	true	0	false	11	true
105839	475769296875	470582109375	4	true	0	false	14	true
105838	476234140625	48703125	3	true	0	false	12	true
105837	4676059765625	4850342578125	10	true	0	false	8	true
105834	45276671875	5049736328125	12	true	0	false	19	true
105833	4642929296875	51123421875	15	true	0	false	1	true
105832	444094453125	495538671875	10	true	1	true	1	true
105830	4919963671875	53664046875	7	true	0	false	12	true
105829	4825761328125	5337155859375	13	true	0	false	7	true
105827	4885039453125	485706875	10	true	0	false	4	true
105826	474008046875	525631640625	7	true	0	false	16	true
105825	4682109765625	523662109375	4	true	0	false	31	true
105823	4875637109375	520050390625	8	true	0	false	1	true
105819	491341875	510280625	6	true	0	false	17	true
105817	4855078515625	50333609375	6	true	0	false	9	true
105810	3774212109375	4350830859375	3	true	0	false	21	true
105809	3857969140625	4515901953125	7	true	0	false	10	true
105807	36711234375	439701953125	2	true	1	true	13	true
105805	39308140625	460953828125	2	true	0	false	35	true
105802	145576787109375	454585546875	6	true	0	false	10	true
105800	5690224609375	357124765625	11	true	0	false	14	true
105799	575382177734375	362529609375	1	true	0	false	10	true
105798	589483447265625	3450226171875	9	true	0	false	17	true
105797	613905322265625	3405837890625	6	true	0	false	15	true
105795	4247853515625	416303828125	2	true	0	false	6	true
105793	646977685546875	364916875	13	true	0	false	22	true
105791	488239404296875	3415859765625	1	true	1	true	13	true
105788	70865205078125	3288571484375	1	true	0	false	11	true
105784	3784503125	4012205859375	2	true	4	true	12	true
105783	3836566015625	39905546875	6	true	0	false	16	true
105781	385238671875	3893709375	5	true	1	true	11	true
105779	386256484375	4146334375	6	true	0	false	18	true
105778	4041157421875	393132109375	7	true	0	false	11	true
105777	4123855078125	3911726171875	11	true	0	false	11	true
105775	39442234375	3915096875	6	true	0	false	1	true
105773	4195358203125	397559296875	3	true	0	false	3	true
105771	4237499609375	3848234765625	5	true	2	true	8	true
105769	374702421875	4148976953125	8	true	0	false	26	true
105767	37470015625	3857017578125	3	true	0	false	32	true
105766	3653851953125	4012650390625	2	true	0	false	17	true
105763	41071546875	4077265625	14	true	0	false	4	true
105759	3594803515625	3878995703125	4	true	0	false	8	true
105757	4060493359375	4182680078125	6	true	0	false	15	true
105754	285773671875	40873265625	4	true	0	false	11	true
105753	2900048046875	40455171875	3	true	0	false	30	true
105751	287597578125	4315941796875	2	true	0	false	10	true
105745	125365927734375	47528046875	7	true	0	false	8	true
105743	3609955859375	4483391796875	10	true	0	false	9	true
105741	22128517578125	45207671875	2	true	0	false	8	true
105739	44789765625	744094453125	2	true	0	false	8	true
105737	32029515625	5198609375	6	true	0	false	6	true
105736	108007939453125	341846328125	3	true	0	false	11	true
105735	102206982421875	34500.25	2	true	0	false	16	true
105732	32681330078125	4272156640625	4	true	0	false	15	true
105731	31907673828125	4268062109375	2	true	0	false	18	true
105729	3104762890625	432470859375	3	true	0	false	3	true
105727	3343417578125	4283109765625	2	true	0	false	8	true
105725	30428314453125	44701390625	13	true	0	false	10	true
105724	30101279296875	419641796875	4	true	0	false	33	true
105719	24514412109375	4107008203125	1	true	0	false	12	true
105718	19950833984375	4243645703125	6	true	0	false	11	true
105717	191590234375	426200078125	6	true	2	true	25	true
105716	19508466796875	4160107421875	3	true	0	false	21	true
105715	19281462890625	4087890625	3	true	0	false	11	true
105714	206921484375	45808.25	8	true	0	false	10	true
105713	2018927734375	454180546875	3	true	8	true	4	true
105709	20858146484375	4250869140625	6	true	0	false	0	false
105707	20167880859375	44543703125	2	true	0	false	14	true
105706	8746787109375	3413438671875	3	true	0	false	14	true
105705	93153583984375	33564015625	4	true	0	false	12	true
105704	185706484375	40176953125	4	true	0	false	26	true
105701	20673876953125	4372778515625	3	true	0	false	15	true
105693	468222021484375	32693458984375	5	true	0	false	9	true
105691	470305234375	6955753125	4	true	0	false	4	true
105690	4728855859375	4452709765625	2	true	0	false	1	true
105689	4506785546875	4314440625	9	true	0	false	24	true
105688	440109375	4320439453125	4	true	0	false	10	true
105683	3069242578125	4095108984375	3	true	3	true	14	true
105682	3478396875	446128125	11	true	0	false	2	true
105681	3502109375	45243828125	2	true	0	false	12	true
105679	3521336328125	469922421875	5	true	0	false	6	true
105677	4296923046875	39476171875	7	true	0	false	7	true
105676	10778640625	31262798828125	3	true	0	false	34	true
105675	106174052734375	31085712890625	9	true	0	false	36	true
105673	3612336328125	4636746484375	4	true	0	false	10	true
105672	3747841796875	467961171875	6	true	0	false	8	true
105670	127426611328125	3328609375	1	true	0	false	11	true
105669	122510263671875	323886015625	10	true	0	false	18	true
105665	11474763671875	3050398828125	2	true	2	true	12	true
105663	13697103515625	32629212890625	6	true	0	false	15	true
105659	108305771484375	32616474609375	5	true	0	false	16	true
105658	12737662109375	26700509765625	6	true	0	false	13	true
105657	13130966796875	26353640625	1	true	1	true	18	true
105656	136430439453125	313587265625	4	true	0	false	17	true
105655	138074033203125	3090979296875	6	true	0	false	11	true
105653	492811328125	4552744921875	6	true	0	false	10	true
105651	133384091796875	30305033203125	3	true	0	false	11	true
105649	12891169921875	25801177734375	3	true	0	false	10	true
105648	13446671875	2893225390625	3	true	0	false	29	true
105647	130703525390625	2857377734375	10	true	0	false	3	true
105645	123650126953125	28589521484375	5	true	0	false	11	true
105643	143278115234375	30018240234375	1	true	0	false	20	true
105641	113789091796875	26787998046875	5	true	0	false	17	true
105639	15189546875	3006893359375	2	true	0	false	13	true
105635	12199611328125	3137615234375	2	true	0	false	11	true
105633	1222445703125	2790257421875	10	true	0	false	1	true
105630	10820005859375	29251001953125	7	true	0	false	11	true
105629	10314958984375	29107064453125	2	true	0	false	18	true
105627	1143273828125	29350890625	5	true	0	false	37	true
105619	4116212890625	372554453125	3	true	6	true	13	true
105618	360019921875	4249948828125	7	true	0	false	3	true
105617	35748078125	4188081640625	3	true	0	false	16	true
105616	29683908203125	383603125	4	true	0	false	9	true
105615	2998032421875	3774158984375	5	true	0	false	24	true
105614	28546177734375	3753406640625	4	true	0	false	6	true
105612	3500094921875	4129154296875	4	true	0	false	15	true
105611	344196484375	398126171875	7	true	0	false	0	false
105607	3479323828125	426416171875	6	true	0	false	18	true
105606	31085712890625	3970542578125	5	true	0	false	22	true
105605	3175459375	405680703125	2	true	0	false	29	true
105603	3421016015625	413362578125	2	true	0	false	10	true
105601	304810625	3900983984375	2	true	0	false	15	true
105600	306893984375	3656562890625	3	true	0	false	23	true
105599	2998794921875	35883265625	4	true	0	false	11	true
105595	3166899609375	3655462109375	3	true	0	false	9	true
105592	327180859375	3595035546875	10	true	4	true	7	true
105591	32392453125	355397890625	1	true	0	false	16	true
105590	336214453125	358442421875	8	true	0	false	3	true
105586	31718666015625	345423046875	2	true	0	false	6	true
105584	3419103125	3757969921875	5	true	0	false	5	true
105582	45811234375	674444921875	3	true	0	false	0	false
105575	994382421875	27569705078125	2	true	0	false	17	true
105574	1287081640625	3608487109375	3	true	0	false	7	true
105571	11558224609375	3502669140625	6	true	0	false	10	true
105570	152757431640625	397288203125	1	true	0	false	27	true
105569	160362626953125	394315078125	20	true	0	false	5	true
105566	336873984375	4397453515625	2	true	0	false	3	true
105564	32275681640625	3807682421875	3	true	0	false	23	true
105561	4606670703125	703557734375	9	true	1	true	0	false
105560	1785301953125	35896796875	2	true	0	false	14	true
105559	17516916015625	3677601171875	4	true	0	false	10	true
105557	18646755859375	3699444921875	5	true	0	false	18	true
105556	19022166015625	3782004296875	3	true	2	true	10	true
105553	2023628125	3828777734375	3	true	0	false	19	true
105551	226013203125	37613765625	3	true	0	false	10	true
105549	2054851171875	37071.5	3	true	0	false	7	true
105548	1938210546875	367184609375	3	true	2	true	19	true
105545	17016896484375	34887140625	15	true	0	false	6	true
105544	17696890625	3856762890625	4	true	1	true	12	true
105541	19042583984375	3258904296875	3	true	0	false	34	true
105540	21739775390625	3469125390625	10	true	0	false	1	true
105539	20050408203125	340490546875	1	true	0	false	13	true
105534	4418365625	3428042578125	0	false	0	false	23	true
105533	4338679296875	338482578125	7	true	0	false	8	true
105531	4477928125	3349014453125	6	true	0	false	25	true
105529	4316350390625	35033421875	3	true	0	false	24	true
105527	461921484375	36723953125	3	true	0	false	6	true
105525	4716049609375	357113984375	4	true	0	false	4	true
105524	4825204296875	3890430859375	6	true	0	false	12	true
105522	464459609375	3885399609375	8	true	0	false	6	true
105521	4486253515625	37940609375	6	true	0	false	5	true
105520	433233515625	372277109375	9	true	3	true	8	true
105519	431222265625	365604609375	9	true	0	false	2	true
105516	4602506640625	415850859375	11	true	0	false	1	true
105515	453885390625	4103878515625	8	true	0	false	1	true
105511	4633796484375	40284046875	5	true	1	true	3	true
105510	2565783984375	4246784765625	3	true	0	false	20	true
105506	129727021484375	3957846484375	8	true	0	false	11	true
105503	1039315234375	37872421875	2	true	0	false	13	true
105501	4933708203125	3967702734375	5	true	0	false	12	true
105500	484434140625	3417271875	2	true	1	true	28	true
105499	4826894140625	3525554296875	10	true	0	false	0	false
105494	2905438671875	3413359765625	4	true	0	false	29	true
105493	29356583984375	3438813671875	4	true	0	false	18	true
105492	26955017578125	34294828125	6	true	0	false	15	true
105491	26338181640625	32990.75	2	true	0	false	8	true
105485	532344384765625	31658.75	1	true	0	false	4	true
105483	481238203125	414454921875	5	true	0	false	3	true
105481	48076296875	36734171875	3	true	0	false	7	true
105479	933142822265625	31001677734375	3	true	0	false	14	true
105476	3662649609375	364785078125	7	true	0	false	21	true
105473	48312484375	436963203125	5	true	0	false	11	true
105472	130050419921875	376427734375	3	true	0	false	30	true
105471	12285765625	383245625	8	true	1	true	14	true
105469	138662890625	384260546875	5	true	0	false	21	true
105466	891057421875	321013671875	3	true	0	false	18	true
105465	80450419921875	3219173828125	7	true	0	false	8	true
105463	4910741796875	4297657421875	7	true	0	false	1	true
105459	19058654296875	3526078125	3	true	0	false	10	true
105458	2.94636e+16	274899375	1	true	12	true	0	false
105457	12221982421875	27681732421875	6	true	0	false	13	true
105456	1.6545e+16	28947404296875	9	true	0	false	8	true
105455	6683157958984370	28929216796875	1	true	0	false	13	true
105454	445696142578125	27775607421875	2	true	0	false	7	true
105453	3450930908203120	26675755859375	3	true	0	false	0	false
105452	1.48516e+16	26344724609375	3	true	0	false	11	true
105449	306683251953125	29455900390625	3	true	0	false	2	true
105448	3183548828125	23945072265625	4	true	0	false	13	true
105447	3130368408203120	24974822265625	9	true	0	false	1	true
105444	159361845703125	31533974609375	3	true	0	false	38	true
105443	163102353515625	30620896484375	5	true	0	false	18	true
105440	485669677734375	2895362109375	7	true	0	false	18	true
105435	4903845703125	24028525390625	6	true	0	false	12	true
105431	479837744140625	302196015625	7	true	0	false	11	true
105430	439776513671875	2247979296875	4	true	0	false	17	true
105429	33696650390625	21381810546875	5	true	0	false	14	true
105427	1734190625	32100537109375	3	true	0	false	1	true
105426	4579755554199210	21969228515625	4	true	0	false	10	true
105425	1.75795e+16	21507796875	12	true	0	false	9	true
105422	141860009765625	2771109375	7	true	0	false	27	true
105421	145620087890625	26679359375	3	true	0	false	11	true
105419	636929248046875	23737287109375	10	true	0	false	14	true
105416	144112890625	19332015625	4	true	0	false	13	true
105415	1344685791015620	203823125	5	true	0	false	21	true
105411	2212970947265620	19129916015625	0	false	0	false	14	true
105409	4816041015625	2581315234375	4	true	0	false	8	true
105406	3927346435546870	151812958984375	14	true	0	false	16	true
105405	4094359375	14778529296875	5	true	0	false	23	true
105404	146633984375	1710353125	1	true	0	false	7	true
105403	1.7971e+16	17539955078125	5	true	0	false	3	true
105402	1.58345e+16	23045359375	3	true	0	false	9	true
105400	7362413940429680	176174609375	0	false	0	false	16	true
105399	1.30393e+16	177189765625	2	true	0	false	13	true
105397	450358740234375	19689005859375	3	true	0	false	23	true
105395	62276708984375	25144150390625	2	true	0	false	21	true
105392	60506650390625	189889609375	5	true	2	true	13	true
105391	627045947265625	18175173828125	0	false	0	false	10	true
105389	43782744140625	1777322265625	1	true	0	false	13	true
105388	513053125	16308029296875	2	true	0	false	11	true
105382	681532568359375	2179016796875	2	true	0	false	21	true
105381	698412939453125	22418076171875	12	true	0	false	8	true
105379	633568603515625	1966874609375	2	true	0	false	13	true
105377	51749189453125	149882939453125	2	true	0	false	8	true
105371	612526416015625	20596619140625	4	true	0	false	11	true
105364	8471181640625	15015587890625	8	true	0	false	0	false
105363	122576806640625	159380517578125	3	true	0	false	12	true
105360	166480234375	2754178515625	2	true	0	false	21	true
105359	17057705078125	26929619140625	4	true	0	false	44	true
105358	269798203125	3729697265625	15	true	0	false	36	true
105357	271234765625	376233828125	1	true	0	false	24	true
105353	26782263671875	3907980078125	2	true	0	false	17	true
105349	46330234375	32761193359375	3	true	0	false	14	true
105348	137078779296875	3493769921875	3	true	0	false	11	true
105347	14351544921875	3538505078125	7	true	0	false	11	true
105345	1558921875	3550553515625	1	true	0	false	24	true
105343	155411904296875	3405208984375	6	true	5	true	19	true
105341	145475263671875	3660863671875	3	true	0	false	16	true
105338	8024068359375	30669537109375	6	true	0	false	12	true
105336	19452388671875	29852080078125	2	true	0	false	20	true
105335	201472109375	3004301171875	9	true	1	true	11	true
105334	41361515625	332198828125	3	true	0	false	9	true
105333	4110951171875	342203515625	2	true	0	false	20	true
105331	4136675390625	32184638671875	0	false	9	true	11	true
105330	22992888671875	2478578125	5	true	0	false	31	true
105329	23890154296875	25215546875	4	true	0	false	15	true
105328	398529140625	36038	14	true	1	true	16	true
105327	40326578125	352886875	9	true	0	false	20	true
105326	19693140625	30979541015625	4	true	1	true	8	true
105324	4016597265625	3407417578125	1	true	0	false	11	true
105320	2270258203125	29215146484375	5	true	0	false	26	true
105319	22108033203125	3009591796875	6	true	0	false	19	true
105317	2302253515625	283326640625	10	true	0	false	7	true
105315	24292671875	24471943359375	1	true	0	false	24	true
105314	2409858203125	299473984375	4	true	0	false	6	true
105313	2332904296875	309531015625	10	true	0	false	1	true
105312	212207265625	2887210546875	3	true	0	false	13	true
105303	21776734375	3238094140625	7	true	0	false	17	true
105302	18496705078125	28383123046875	0	false	0	false	4	true
105301	18321837890625	2706059765625	7	true	0	false	4	true
105300	25297466796875	24596513671875	3	true	0	false	13	true
105295	2396734765625	27857546875	4	true	0	false	13	true
105291	2282801171875	26059556640625	1	true	0	false	11	true
105286	3462025390625	3466015234375	7	true	0	false	7	true
105285	3355167578125	3395372265625	10	true	0	false	5	true
105282	35502859375	33085984375	6	true	0	false	19	true
105281	35283453125	32061818359375	3	true	0	false	28	true
105277	629968017578125	145372431640625	6	true	0	false	10	true
105276	377257109375	30563841796875	2	true	0	false	22	true
105275	382572265625	30332615234375	3	true	0	false	12	true
105274	3847333203125	30957109375	4	true	0	false	22	true
105271	3956815234375	309171484375	2	true	0	false	44	true
105270	4021797265625	29834671875	3	true	0	false	27	true
105268	418727265625	29290185546875	8	true	0	false	7	true
105267	4133017578125	3021811328125	2	true	0	false	22	true
105266	3067814453125	281738984375	2	true	0	false	13	true
105265	31196201171875	284282578125	7	true	0	false	9	true
105262	3174094921875	29405978515625	2	true	0	false	19	true
105261	31059998046875	29824474609375	4	true	0	false	12	true
105257	322694140625	28868216796875	6	true	0	false	10	true
105256	3482666796875	269849296875	1	true	0	false	25	true
105255	346673203125	26276912109375	4	true	0	false	13	true
105251	3377359375	2610244140625	1	true	0	false	16	true
105249	3454829296875	27830359375	3	true	0	false	12	true
105247	36885671875	29637736328125	3	true	0	false	8	true
105245	32538822265625	311111875	3	true	0	false	2	true
105244	334908125	300132421875	12	true	0	false	2	true
105243	3407163671875	29159291015625	5	true	0	false	10	true
105241	3533815234375	2985830078125	4	true	0	false	8	true
105240	3816908984375	32070732421875	8	true	1	true	8	true
105234	3207928125	3274821875	6	true	0	false	0	false
105229	29481662109375	2811098046875	2	true	0	false	17	true
105227	28172935546875	29179521484375	3	true	0	false	8	true
105226	21353728515625	24249373046875	2	true	0	false	24	true
105225	20921693359375	2333609765625	3	true	0	false	11	true
105223	2176513671875	2480830859375	9	true	0	false	6	true
105222	21672181640625	25823484375	2	true	1	true	18	true
105220	2069493359375	26294357421875	6	true	0	false	6	true
105217	21929828125	27061337890625	7	true	0	false	14	true
105216	201899453125	2226004296875	3	true	0	false	20	true
105215	1987606640625	21873703125	1	true	0	false	19	true
105207	5298031005859370	24001212890625	4	true	1	true	20	true
105205	3388589453125	32716791015625	2	true	0	false	12	true
105204	271884609375	2619875390625	2	true	0	false	10	true
105203	2810835546875	26862060546875	1	true	4	true	18	true
105202	2717176953125	3069651953125	9	true	0	false	5	true
105201	268066015625	31405763671875	1	true	0	false	28	true
105199	2631758984375	30176103515625	8	true	0	false	21	true
105195	269388125	2889555859375	2	true	0	false	12	true
105194	23511244140625	3550555078125	5	true	1	true	15	true
105193	237237421875	3439880859375	2	true	0	false	16	true
105190	23543341796875	32971875	2	true	0	false	25	true
105187	282146328125	24675890625	4	true	0	false	30	true
105183	28486583984375	31991103515625	8	true	0	false	7	true
105177	493436171875	3535275390625	7	true	4	true	3	true
105175	20106255859375	3992664453125	4	true	0	false	4	true
105174	3305446875	2730396875	1	true	0	false	10	true
105172	3854035546875	35055578125	5	true	0	false	12	true
105170	2117893359375	393766796875	4	true	0	false	11	true
105167	3392995703125	31144408203125	18	true	0	false	13	true
105165	1800684375	417364140625	3	true	0	false	4	true
105163	372825234375	3495948046875	1	true	3	true	20	true
105162	425442421875	26655962890625	3	true	2	true	34	true
105161	422860234375	2681889453125	3	true	2	true	31	true
105159	437392890625	27097767578125	15	true	0	false	2	true
105158	43670984375	30684587890625	3	true	31	true	5	true
105157	448726875	31474751953125	5	true	0	false	18	true
105155	4458297265625	27194931640625	1	true	0	false	15	true
105153	42935.75	286206953125	3	true	0	false	4	true
105147	6095060546875	27033703125	3	true	0	false	12	true
105146	85648173828125	22550619140625	1	true	0	false	4	true
105145	90906513671875	2181903515625	6	true	0	false	26	true
105143	87869052734375	21074470703125	6	true	0	false	6	true
105141	624058740234375	296665703125	0	false	0	false	10	true
105140	9036958984375	19158189453125	0	false	37	true	0	false
105139	97537802734375	1998692578125	5	true	0	false	9	true
105137	4964185546875	691534453125	13	true	0	false	2	true
105134	10197568359375	218479296875	6	true	0	false	10	true
105133	10648642578125	21291580078125	4	true	1	true	14	true
105131	3712799609375	33528515625	3	true	0	false	13	true
105130	111303662109375	2302986328125	1	true	0	false	11	true
105129	10581208984375	2296305859375	4	true	21	true	5	true
105125	12259119140625	22386142578125	3	true	1	true	8	true
105122	2705344921875	229339140625	28	true	1	true	127	true
105121	2723662890625	23402763671875	0	false	0	false	24	true
105119	2021288671875	27782240234375	2	true	0	false	18	true
105115	2548179296875	22458017578125	3	true	0	false	13	true
105111	4698533203125	3356321875	3	true	0	false	11	true
105109	47638.5	720150546875	3	true	0	false	3	true
105108	4653798046875	3127283203125	4	true	0	false	14	true
105107	4597747265625	30100083984375	10	true	0	false	7	true
105105	26945529296875	4116462109375	4	true	0	false	3	true
105104	29596537109375	19191302734375	8	true	0	false	6	true
105103	3013307421875	1985262890625	0	false	0	false	15	true
105099	3016340234375	215993203125	4	true	0	false	0	false
105098	11122921875	24781357421875	9	true	0	false	6	true
105097	9984369140625	2521869921875	7	true	0	false	6	true
105095	29053109375	2310274609375	2	true	0	false	2	true
105092	100804541015625	24339384765625	3	true	0	false	13	true
105088	2360928125	18661248046875	2	true	0	false	5	true
105087	242383046875	18990791015625	7	true	0	false	18	true
105086	21986115234375	19503498046875	1	true	0	false	15	true
105085	22649947265625	1943712109375	3	true	0	false	9	true
105084	2437122265625	18030150390625	12	true	0	false	15	true
105081	23898185546875	19983919921875	8	true	0	false	10	true
105078	217545703125	20375607421875	1	true	0	false	13	true
105077	21837310546875	210516484375	2	true	0	false	10	true
105075	21324443359375	21546994140625	2	true	0	false	12	true
105071	2563166796875	1961669140625	3	true	2	true	25	true
105069	2120167578125	1881060546875	6	true	0	false	23	true
105067	22736771484375	17363984375	2	true	0	false	14	true
105065	20469720703125	19742529296875	7	true	0	false	5	true
105061	22851205078125	22509287109375	5	true	0	false	3	true
105058	484594296875	3201818359375	0	false	1	true	7	true
105055	25588330078125	166019765625	2	true	1	true	26	true
105054	17209931640625	2537539453125	3	true	0	false	9	true
105053	18128392578125	2574437890625	5	true	0	false	17	true
105049	4127640625	27938994140625	5	true	0	false	14	true
105048	3225145703125	23959828125	7	true	2	true	27	true
105047	31557013671875	23736015625	9	true	0	false	12	true
105045	32678078125	229729140625	2	true	0	false	32	true
105043	309322421875	22650109375	2	true	0	false	8	true
105042	3370053515625	23907935546875	0	false	0	false	5	true
105038	818272119140625	18395390625	1	true	0	false	13	true
105037	76414921875	18521359375	1	true	6	true	0	false
105032	109239384765625	150327470703125	1	true	1	true	15	true
105031	108000390625	1624842578125	3	true	0	false	12	true
105029	7707541015625	28593421875	4	true	0	false	6	true
105027	94901962890625	14635697265625	2	true	5	true	5	true
105026	8823126953125	16449283203125	1	true	0	false	26	true
105025	9766970703125	17742900390625	5	true	0	false	5	true
105020	268467109375	19130595703125	2	true	0	false	9	true
105019	25956685546875	18311994140625	1	true	0	false	7	true
105016	2972162890625	29914251953125	5	true	0	false	14	true
105014	2849675390625	201521875	0	false	0	false	13	true
105013	29176478515625	2061560546875	2	true	1	true	13	true
105012	27487265625	20593970703125	1	true	0	false	14	true
105007	29976177734375	2692007421875	3	true	0	false	10	true
105006	1827215234375	16593345703125	3	true	0	false	19	true
105005	189144453125	17366287109375	3	true	0	false	10	true
105003	1760989453125	16249349609375	0	false	0	false	21	true
105002	2052716796875	174268984375	3	true	0	false	15	true
105001	1986619140625	1856782421875	6	true	0	false	18	true
104998	158335302734375	154564423828125	1	true	0	false	21	true
104997	1677496484375	159493388671875	2	true	0	false	23	true
104995	164730234375	14644861328125	6	true	0	false	9	true
104994	20325779296875	14996255859375	5	true	0	false	12	true
104993	19611171875	156566455078125	3	true	0	false	10	true
104989	154112431640625	16804912109375	1	true	0	false	10	true
104988	139672080078125	16997130859375	2	true	0	false	7	true
104983	17100703125	1824683203125	3	true	0	false	6	true
104982	22394671875	14617412109375	34	true	4	true	89	true
104981	21347107421875	14776013671875	1	true	0	false	12	true
104979	2238303515625	135904521484375	2	true	5	true	10	true
104974	453981640625	24706623046875	1	true	0	false	13	true
104973	449786328125	2333521484375	3	true	0	false	10	true
104972	441120546875	21970103515625	2	true	0	false	9	true
104970	4608398828125	213932734375	2	true	0	false	0	false
104968	4641495703125	25374771484375	3	true	6	true	6	true
104967	460947890625	26900130859375	0	false	0	false	16	true
104965	4395819921875	2358123046875	2	true	0	false	25	true
104960	4555878125	19627310546875	1	true	0	false	11	true
104959	437108828125	20425517578125	3	true	0	false	2	true
104958	404414140625	2461878125	4	true	2	true	14	true
104953	4641925390625	17831318359375	2	true	0	false	11	true
104948	4824649609375	3060740234375	4	true	0	false	19	true
104947	483714921875	2951970703125	5	true	0	false	7	true
104945	43053359375	18569171875	1	true	0	false	0	false
104944	4893080078125	27435955078125	2	true	0	false	9	true
104943	48295546875	282620390625	1	true	0	false	11	true
104939	381608515625	27164830078125	4	true	1	true	8	true
104935	4242445703125	23823228515625	5	true	0	false	9	true
104933	12568302734375	140411435546875	1	true	0	false	7	true
104930	376522578125	23038955078125	4	true	0	false	5	true
104929	3753539453125	2178406640625	1	true	0	false	18	true
104927	364194375	22428587890625	2	true	0	false	6	true
104925	3958745703125	230963828125	2	true	0	false	2	true
104923	35005421875	22233787109375	0	false	0	false	13	true
104919	1799255859375	145487392578125	5	true	0	false	13	true
104918	357608203125	1725221484375	1	true	0	false	13	true
104917	3645403125	1736473828125	8	true	1	true	0	false
104916	380972265625	18411271484375	5	true	0	false	20	true
104915	3878742578125	1879202734375	0	false	0	false	33	true
104912	2538867578125	31877623046875	2	true	0	false	7	true
104910	348145859375	19499169921875	0	false	0	false	16	true
104909	364855625	19325552734375	7	true	0	false	12	true
104907	34587859375	20564634765625	0	false	0	false	18	true
104904	3936414453125	16483697265625	4	true	0	false	30	true
104903	39649109375	155430732421875	6	true	0	false	9	true
104902	410718671875	2161350390625	13	true	1	true	17	true
104901	41687484375	199152109375	2	true	0	false	8	true
104899	352376640625	18237115234375	4	true	0	false	5	true
104896	4124757421875	15376748046875	3	true	0	false	17	true
104895	423679609375	14154958984375	5	true	0	false	1	true
104889	4027345703125	186835390625	1	true	0	false	13	true
104886	17162091796875	23174240234375	3	true	3	true	6	true
104885	1788409765625	221435625	6	true	0	false	25	true
104884	159577734375	22635322265625	16	true	0	false	16	true
104882	142161630859375	2374949609375	5	true	0	false	14	true
104881	153929892578125	237453203125	8	true	0	false	3	true
104878	16719427734375	20134775390625	7	true	0	false	7	true
104877	180533984375	1970771875	3	true	0	false	23	true
104875	15666544921875	2108814453125	7	true	0	false	6	true
104874	138842197265625	2032734375	6	true	0	false	47	true
104868	31544564453125	26337107421875	5	true	0	false	12	true
104865	39140828125	25619873046875	1	true	0	false	10	true
104862	47696703125	2287205078125	2	true	0	false	3	true
104861	47940453125	21428513671875	2	true	2	true	7	true
104858	126259267578125	125203583984375	1	true	0	false	23	true
104857	111608505859375	128826337890625	6	true	1	true	9	true
104855	95320234375	131954384765625	3	true	0	false	11	true
104854	389818046875	2049191015625	2	true	0	false	10	true
104849	2544986328125	150302763671875	6	true	0	false	7	true
104847	27110755859375	1763298828125	1	true	0	false	16	true
104846	37201578125	154122216796875	4	true	0	false	12	true
104845	36274578125	1475148046875	0	false	0	false	11	true
104841	20379791015625	1284261328125	1	true	0	false	0	false
104839	331857265625	199322265625	2	true	0	false	9	true
104838	14511720703125	18917259765625	1	true	0	false	14	true
104837	125882265625	18084587890625	2	true	0	false	18	true
104834	453269921875	758061171875	3	true	0	false	16	true
104833	4504787890625	76520859375	1	true	0	false	12	true
104832	4701938671875	74432.5	4	true	0	false	3	true
104828	35782958984375	108433720703125	0	false	0	false	4	true
104827	525320703125	117542216796875	2	true	0	false	14	true
104825	378905517578125	129241171875	2	true	0	false	14	true
104821	29750751953125	25090685546875	4	true	20	true	2	true
104820	46818890625	160328193359375	2	true	0	false	10	true
104817	738851611328125	108301884765625	8	true	0	false	2	true
104815	3574630078125	11650611328125	0	false	0	false	9	true
104814	80234033203125	12070380859375	5	true	0	false	8	true
104811	3878323828125	124989423828125	1	true	0	false	0	false
104810	4812797265625	1918769140625	0	false	0	false	15	true
104808	4309265234375	163676103515625	1	true	0	false	15	true
104807	439430625	15821494140625	3	true	0	false	18	true
104805	445125625	138302314453125	0	false	0	false	5	true
104800	371510625	1053724609375	1	true	0	false	6	true
104799	374148359375	8296125	0	false	0	false	9	true
104797	391039375	76945478515625	3	true	0	false	4	true
104795	39414	105047705078125	3	true	0	false	4	true
104792	24903947265625	124042353515625	1	true	0	false	8	true
104791	25070080078125	11568455078125	3	true	0	false	15	true
104790	2888098828125	99561279296875	6	true	0	false	0	false
104789	2675574609375	91364482421875	2	true	0	false	14	true
104788	2615268359375	106438720703125	0	false	0	false	14	true
104787	26969173828125	1036551953125	6	true	7	true	16	true
104784	25990650390625	1153442578125	1	true	0	false	16	true
104780	31648056640625	94635419921875	8	true	0	false	0	false
104779	3155651953125	100701123046875	10	true	0	false	9	true
104777	31969505859375	1080927734375	1	true	0	false	26	true
104775	2531751171875	9399412109375	1	true	0	false	0	false
104774	27888259765625	130005859375	0	false	0	false	14	true
104773	28197857421875	1331862109375	14	true	0	false	0	false
104772	27311396484375	13902330078125	5	true	0	false	18	true
104770	2975416015625	11667951171875	2	true	0	false	25	true
104769	3004533984375	116662978515625	7	true	0	false	19	true
104768	2682031640625	12504421875	2	true	0	false	1	true
104764	30227953125	1256599609375	4	true	0	false	23	true
104759	335354453125	9226615234375	1	true	0	false	8	true
104758	31394880859375	143036474609375	0	false	0	false	1	true
104755	2929469921875	145529853515625	4	true	0	false	10	true
104752	27276169921875	151714404296875	1	true	0	false	31	true
104751	27962525390625	157883701171875	1	true	3	true	7	true
104746	4405303125	117563203125	1	true	0	false	11	true
104745	42877	106435380859375	1	true	13	true	3	true
104744	3570984375	89756298828125	1	true	0	false	5	true
104741	45240296875	10420845703125	1	true	0	false	1	true
104738	21329833984375	10938740234375	1	true	0	false	12	true
104737	22347212890625	10424107421875	5	true	0	false	4	true
104735	2343593359375	10375802734375	1	true	0	false	15	true
104731	782975341796875	13136650390625	3	true	0	false	7	true
104728	32404345703125	16529587890625	4	true	0	false	1	true
104726	18780640625	1048890625	1	true	0	false	6	true
104725	1976398046875	105045361328125	2	true	0	false	14	true
104723	1805647265625	97883115234375	2	true	0	false	6	true
104722	1905726953125	82985634765625	0	false	0	false	13	true
104720	162115029296875	111747861328125	0	false	0	false	13	true
104719	159245517578125	105599423828125	1	true	0	false	16	true
104718	14684021484375	12434501953125	14	true	0	false	9	true
104717	152486494140625	116055673828125	7	true	0	false	21	true
104715	1543290234375	9728265625	0	false	16	true	2	true
104707	4132243359375	8478744140625	1	true	0	false	15	true
104705	30251205078125	81174755859375	5	true	0	false	0	false
104704	17806578125	714301220703125	1	true	0	false	4	true
104703	18251525390625	560384326171875	6	true	0	false	3	true
104698	723096875	20697080078125	10	true	0	false	11	true
104697	715801611328125	2632766357421870	5	true	0	false	9	true
104695	85693857421875	1586427490234370	0	false	0	false	24	true
104694	3120600830078120	8750849609375	1	true	1	true	1	true
104693	20210078125	76970732421875	3	true	0	false	13	true
104692	3025865966796870	56488037109375	0	false	0	false	7	true
104691	2168900390625	59136005859375	10	true	0	false	3	true
104690	46373642578125	648579150390625	14	true	0	false	1	true
104687	4579103515625	770437158203125	1	true	0	false	2	true
104684	773623291015625	84855830078125	0	false	0	false	12	true
104683	64181123046875	6910.5	12	true	0	false	7	true
104676	16062794921875	8605201171875	0	false	7	true	0	false
104675	145317060546875	721682080078125	2	true	0	false	11	true
104671	102837802734375	45641123046875	1	true	0	false	0	false
104669	4872923046875	2482197265625	4	true	0	false	8	true
104668	14696810546875	368310009765625	11	true	0	false	9	true
104667	156034248046875	46955791015625	8	true	0	false	2	true
104665	147055205078125	55276328125	0	false	0	false	18	true
104661	2981004296875	1640340625	1	true	0	false	2	true
104657	40679984375	66301103515625	0	false	0	false	11	true
104656	111695078125	112010703125	2	true	0	false	20	true
104655	102367763671875	113102119140625	2	true	0	false	16	true
104651	1709961328125	46550390625	2	true	5	true	8	true
104650	11753736328125	839876953125	1	true	0	false	0	false
104647	4264294921875	61560185546875	0	false	0	false	11	true
104644	131500107421875	10566921875	8	true	0	false	0	false
104642	4658134375	77788203125	37	true	0	false	1	true
104641	48133296875	76841828125	0	false	0	false	10	true
104638	20106275390625	68663759765625	3	true	0	false	17	true
104637	20587240234375	569152392578125	1	true	0	false	23	true
104634	284239140625	391348046875	0	false	0	false	22	true
104633	28881880859375	3876661376953120	4	true	0	false	0	false
104631	28637974609375	5055623046875	3	true	0	false	13	true
104629	3004446875	520065380859375	0	false	0	false	1	true
104625	53706611328125	4375981750488280	0	false	0	false	10	true
104623	22769541015625	83115791015625	0	false	0	false	14	true
104621	4876259375	137084404296875	0	false	0	false	8	true
104619	4378714453125	51195087890625	1	true	0	false	8	true
104617	3567106640625	2687893310546870	0	false	0	false	1	true
104613	4830720703125	62420009765625	0	false	0	false	8	true
104609	2569515234375	470212744140625	0	false	0	false	2	true
104607	3790673046875	1614600830078120	1	true	0	false	12	true
104604	4841842578125	9444146484375	1	true	0	false	0	false
104601	38530296875	362330078125	2	true	0	false	6	true
