# Supplementary material for: A Novel Liquid Biopsy Method Based on Specific Combinations of Vesicular Markers Allows Us to Discriminate Prostate Cancer from Hyperplasia
Source: Cells. 2024 Jul 31;13(15):1286. doi: 10.3390/cells13151286 (PMC11311686; doi:10.3390/cells13151286)
Supplement: Supplementary file 1 [file cells-13-01286-s001.zip › Dataset S1-Raw data CODI BiliGeCT Prostata/Raw data CODI BiliGeCT Prostata/150223_ErbB3_ALK_GE21-01-2__counting_scatter.xlsx]

## Sheet: 150223_ErbB3_ALK_GE21-01-2__cou
counting parameters
radius (nm)	300
bin width (nm)	20
locs in bin threshold	1
active channels
channel name	channel reference	min	max
Channel 0	ch0	1	10000000
Channel 1	ch1	1	10000000
Channel 2	ch2	1	10000000
clusters are positive for a channel if their counts fall within min (inclusive) and max (exclusive) for that channel
	population phenotypes	number of clusters
triple positive	Channel 0, Channel 1, Channel 2	145
double positive	Channel 0, Channel 1	5
double positive	Channel 0, Channel 2	1106
double positive	Channel 1, Channel 2	4
single positive	Channel 0	48
single positive	Channel 1	0
single positive	Channel 2	41
	total positive clusters	1349
5 clusters were negative for every channel
all positive clusters are listed here
columns show counts and positivity for channels with thresholds switched on
to see the full data including negative clusters please export a csv from the counting histogram rather than the counting scatter plot
cluster id	centroid x (nm)	centroid y (nm)	count for Channel 0	positive for Channel 0	count for Channel 1	positive for Channel 1	count for Channel 2	positive for Channel 2
96823	1066132421875	769012421875	3	true	0	false	16	true
96822	10815072265625	77545734375	13	true	0	false	4	true
96821	1527601953125	730801015625	5	true	0	false	19	true
96820	152714697265625	7319584375	6	true	0	false	16	true
96819	11008626953125	750360546875	9	true	0	false	7	true
96818	1086183203125	759575234375	7	true	0	false	13	true
96817	112984990234375	76409390625	15	true	3	true	16	true
96813	117169833984375	730743671875	7	true	0	false	15	true
96812	111282333984375	738801328125	11	true	1	true	7	true
96811	131990791015625	750462265625	12	true	0	false	8	true
96810	126544775390625	758057265625	10	true	0	false	23	true
96808	1412636328125	736419375	8	true	0	false	27	true
96805	158925810546875	7240496875	18	true	0	false	2	true
96804	1673603515625	72791671875	11	true	0	false	16	true
96802	133063720703125	73849171875	15	true	0	false	11	true
96800	97704892578125	743042265625	5	true	0	false	8	true
96796	90548291015625	751365859375	12	true	0	false	5	true
96794	12457203125	73926234375	9	true	1	true	6	true
96792	16866943359375	71302265625	4	true	0	false	9	true
96790	8254033203125	75987015625	14	true	0	false	3	true
96786	803689404296875	747393828125	4	true	0	false	18	true
96784	95063623046875	77087546875	17	true	0	false	1	true
96780	973979296875	7601715625	10	true	0	false	10	true
96776	1498953515625	7443246875	6	true	1	true	7	true
96775	489783447265625	710371953125	5	true	0	false	10	true
96774	47318642578125	71531703125	19	true	0	false	7	true
96772	536291796875	717981953125	7	true	0	false	13	true
96771	3033669921875	68436109375	8	true	0	false	11	true
96770	2310161376953120	68554515625	8	true	0	false	20	true
96769	3736734130859370	72807484375	12	true	0	false	15	true
96768	3748088134765620	719618125	14	true	0	false	9	true
96767	2765565185546870	7171903125	7	true	0	false	16	true
96766	2604368408203120	724936015625	8	true	0	false	8	true
96765	52497568359375	731890234375	3	true	1	true	20	true
96764	55071552734375	727071875	9	true	0	false	15	true
96763	2794895751953120	744954140625	8	true	0	false	16	true
96762	2110361083984370	74649171875	4	true	0	false	10	true
96761	1474899609375	707693203125	6	true	0	false	10	true
96760	153328974609375	70258203125	9	true	0	false	11	true
96750	2435122802734370	703687578125	9	true	0	false	7	true
96749	3978074462890620	747709765625	8	true	1	true	5	true
96747	13760529296875	703549140625	10	true	0	false	9	true
96745	141095087890625	765240234375	22	true	1	true	14	true
96744	141247255859375	7635509375	19	true	1	true	14	true
96742	147838505859375	755366640625	8	true	1	true	4	true
96741	36770615234375	708929296875	11	true	1	true	23	true
96740	3962994140625	695081171875	11	true	0	false	2	true
96738	142744150390625	72378609375	10	true	0	false	10	true
96737	126607705078125	694253125	10	true	0	false	9	true
96736	130365029296875	699541484375	12	true	0	false	13	true
96733	20180345703125	75299359375	13	true	0	false	6	true
96732	19698162109375	740117890625	10	true	0	false	6	true
96729	120472705078125	71226828125	11	true	0	false	4	true
96726	133254619140625	686556796875	11	true	1	true	3	true
96724	18998783203125	75190203125	20	true	0	false	1	true
96721	647885107421875	728651328125	11	true	1	true	7	true
96720	731631396484375	7270615625	9	true	0	false	2	true
96719	1715642578125	7640165625	9	true	0	false	3	true
96718	17783751953125	758531875	13	true	0	false	8	true
96711	15766609375	776089296875	8	true	0	false	10	true
96709	1704544140625	778949140625	7	true	0	false	3	true
96707	2091883984375	762587109375	14	true	0	false	19	true
96706	21174603515625	7570840625	6	true	4	true	7	true
96705	113927578125	701218046875	6	true	0	false	3	true
96703	2088057421875	735147734375	9	true	1	true	9	true
96701	643489892578125	6917578125	5	true	4	true	8	true
96700	70931015625	713465078125	11	true	1	true	8	true
96699	473283251953125	676624609375	11	true	0	false	0	false
96698	58590478515625	6796796875	9	true	0	false	14	true
96697	185798359375	77698875	14	true	0	false	5	true
96696	17742509765625	78300625	11	true	0	false	6	true
96686	1920633203125	765135078125	8	true	0	false	6	true
96685	849424560546875	710735546875	13	true	1	true	5	true
96684	1511403076171870	707187890625	8	true	0	false	11	true
96682	22843537109375	7619559375	6	true	0	false	4	true
96681	1.90078e+16	66475359375	11	true	1	true	3	true
96676	1034907958984370	677400703125	12	true	0	false	5	true
96675	166514140625	75030578125	9	true	0	false	17	true
96674	159938251953125	74175984375	10	true	1	true	5	true
96672	5194107421875	6954334375	9	true	1	true	0	false
96667	18448595703125	735306484375	13	true	0	false	5	true
96666	1745364453125	7367440625	9	true	0	false	10	true
96663	23231677734375	717020078125	15	true	0	false	4	true
96662	23365552734375	72643640625	11	true	1	true	1	true
96661	14640580078125	684474921875	8	true	0	false	13	true
96660	151996005859375	68805734375	11	true	0	false	0	false
96659	153351865234375	66829328125	14	true	1	true	20	true
96658	14022099609375	671037890625	7	true	0	false	11	true
96657	162771318359375	68296859375	10	true	0	false	6	true
96656	1645928515625	690010078125	10	true	0	false	26	true
96655	9960884765625	69809.25	11	true	0	false	5	true
96654	110735146484375	67966.25	8	true	0	false	4	true
96653	63164794921875	772130859375	3	true	2	true	11	true
96652	66105693359375	7651153125	7	true	0	false	20	true
96647	15478970703125	788973984375	5	true	0	false	6	true
96644	2244977734375	739973984375	12	true	0	false	4	true
96643	48169501953125	754261953125	6	true	0	false	3	true
96638	16699333984375	6986884375	12	true	0	false	13	true
96630	21770880859375	709931953125	9	true	0	false	8	true
96629	415580126953125	663772734375	9	true	0	false	9	true
96628	539786328125	6519909765625	8	true	1	true	4	true
96626	2181690234375	74876	7	true	1	true	7	true
96625	664756494140625	65739375	13	true	0	false	5	true
96619	49947216796875	774689140625	5	true	0	false	12	true
96618	476997265625	7679896875	7	true	2	true	9	true
96617	405829833984375	77602875	6	true	0	false	6	true
96614	130288681640625	723663046875	8	true	0	false	5	true
96613	3913737060546870	6389568359375	13	true	0	false	6	true
96612	37642578125	6457784375	13	true	1	true	12	true
96610	470732958984375	787370546875	5	true	0	false	15	true
96609	172479453125	673105546875	10	true	0	false	6	true
96608	17434646484375	667431484375	9	true	0	false	8	true
96606	665964453125	744246796875	8	true	0	false	0	false
96604	100440283203125	675192421875	12	true	1	true	4	true
96600	18615779296875	669896796875	7	true	0	false	12	true
96599	2972569091796870	639229140625	19	true	0	false	11	true
96596	196494375	67202640625	7	true	0	false	19	true
96595	22241787109375	65376109375	6	true	0	false	9	true
96594	1.851e+16	645743125	13	true	0	false	3	true
96591	1703115234375	6290319921875	8	true	1	true	20	true
96590	2139513671875	62270.75	8	true	0	false	0	false
96589	7423924560546870	6496767578125	7	true	0	false	6	true
96586	8041580078125	736133984375	6	true	0	false	9	true
96585	174558837890625	63742	12	true	0	false	5	true
96580	1.1591e+16	61819984375	10	true	0	false	5	true
96573	2046805078125	70142203125	15	true	0	false	3	true
96572	2077596484375	689010234375	7	true	0	false	4	true
96571	198966953125	683043203125	16	true	0	false	1	true
96564	118958271484375	683286484375	7	true	0	false	7	true
96563	61934482421875	6273378515625	6	true	0	false	8	true
96562	6839015625	6366198046875	13	true	0	false	6	true
96559	181169375	719804140625	24	true	0	false	7	true
96556	531148876953125	63086375	10	true	0	false	11	true
96555	803597265625	666872578125	8	true	11	true	9	true
96554	77252080078125	659269765625	6	true	0	false	13	true
96552	705423291015625	61779796875	13	true	0	false	23	true
96551	731729150390625	6455633203125	12	true	0	false	12	true
96548	509412353515625	6412837109375	5	true	0	false	14	true
96544	90161806640625	64043765625	10	true	0	false	6	true
96542	20676076171875	718948671875	14	true	0	false	4	true
96540	6015732421875	790299921875	9	true	0	false	8	true
96538	23247216796875	74900078125	11	true	0	false	1	true
96533	82453291015625	681071328125	5	true	0	false	4	true
96531	221792109375	77779875	3	true	1	true	24	true
96530	21252876953125	783256640625	6	true	1	true	3	true
96526	3405249755859370	784065859375	1	true	0	false	14	true
96525	2177314453125	65710484375	13	true	0	false	14	true
96524	21860197265625	65929328125	12	true	0	false	18	true
96522	2160620703125	72883	17	true	0	false	5	true
96521	20053998046875	6358794140625	3	true	0	false	31	true
96520	20364048828125	6429971875	7	true	0	false	19	true
96518	20523697265625	65557734375	14	true	1	true	8	true
96516	22212798828125	66717125	12	true	0	false	11	true
96515	195653671875	6296884765625	4	true	0	false	10	true
96510	21243865234375	6345107421875	12	true	0	false	5	true
96507	2170479248046870	5960461328125	11	true	0	false	1	true
96506	2049666259765620	600856953125	8	true	0	false	13	true
96504	2601207275390620	600546640625	8	true	0	false	13	true
96500	2005958984375	58670640625	10	true	0	false	11	true
96498	3782946533203120	598288828125	12	true	0	false	18	true
96497	181592734375	706995234375	12	true	0	false	2	true
96495	476403955078125	58857	9	true	0	false	22	true
96494	527360986328125	5852390234375	12	true	0	false	14	true
96492	5899181640625	5899622265625	13	true	0	false	9	true
96491	3353326416015620	5798697265625	6	true	0	false	17	true
96490	4070352783203120	5810492578125	13	true	0	false	9	true
96489	4056965087890620	54860125	7	true	1	true	16	true
96488	3918152587890620	5543763671875	5	true	0	false	13	true
96486	9940198364257810	5909348046875	7	true	0	false	11	true
96485	4033464111328120	5668508203125	14	true	0	false	10	true
96482	286499072265625	590482890625	9	true	0	false	20	true
96478	52604306640625	5505941796875	3	true	0	false	9	true
96477	655410400390625	5713645703125	4	true	0	false	25	true
96476	76190390625	5755927734375	9	true	0	false	12	true
96475	29795205078125	5657600390625	10	true	0	false	11	true
96472	538594140625	5658967578125	9	true	1	true	19	true
96469	77200771484375	5951201953125	10	true	0	false	7	true
96468	8349115234375	5822888671875	10	true	0	false	6	true
96465	5935384765625	607758671875	7	true	0	false	1	true
96464	534974951171875	6008602734375	10	true	6	true	19	true
96460	9332087890625	668906640625	9	true	0	false	8	true
96457	130385703125	667863046875	9	true	0	false	10	true
96456	131119814453125	672186484375	12	true	0	false	7	true
96453	125853310546875	6702428125	7	true	0	false	11	true
96448	131256552734375	660599453125	8	true	1	true	14	true
96447	2391246484375	67843.25	8	true	0	false	4	true
96446	24382552734375	67981796875	8	true	0	false	11	true
96445	25435255859375	684815625	14	true	0	false	1	true
96443	8102033081054680	69508234375	7	true	0	false	13	true
96440	144528291015625	64802125	8	true	0	false	3	true
96438	153312919921875	64177875	4	true	0	false	21	true
96437	2952678515625	67150703125	9	true	0	false	7	true
96436	3027422265625	673438984375	10	true	0	false	10	true
96434	25376470703125	692452578125	14	true	0	false	5	true
96433	27282435546875	688015078125	8	true	0	false	5	true
96432	2852966796875	6836046875	10	true	0	false	22	true
96431	303590078125	680550546875	16	true	0	false	7	true
96428	26006876953125	684324921875	23	true	0	false	26	true
96424	24556576171875	668419375	10	true	0	false	6	true
96423	11717853515625	6499775390625	12	true	0	false	1	true
96422	112536181640625	637424609375	9	true	0	false	9	true
96421	2364482421875	695227421875	10	true	0	false	8	true
96420	22110255859375	69995.25	10	true	0	false	9	true
96419	26982857421875	70229890625	9	true	0	false	6	true
96418	27005126953125	709560546875	22	true	0	false	20	true
96417	10182806640625	6581328125	11	true	0	false	26	true
96410	241033984375	704680703125	12	true	0	false	7	true
96403	25246326171875	716184921875	12	true	0	false	1	true
96402	246387734375	71081140625	19	true	0	false	6	true
96400	28935671875	698250078125	6	true	0	false	12	true
96398	23375900390625	68628140625	12	true	0	false	6	true
96397	137630634765625	64272921875	14	true	1	true	1	true
96395	24698921875	730077109375	7	true	0	false	15	true
96394	2573826953125	727746953125	14	true	1	true	32	true
96392	25833888671875	708144921875	5	true	0	false	12	true
96389	2660265625	73701828125	6	true	1	true	4	true
96384	1240415234375	63106609375	7	true	0	false	6	true
96380	22764119140625	79102578125	6	true	6	true	3	true
96378	146589013671875	659964453125	4	true	0	false	12	true
96371	1675012109375	6477064453125	9	true	0	false	14	true
96370	17021478515625	6405862109375	13	true	0	false	5	true
96368	171348671875	6515533984375	9	true	1	true	12	true
96366	17495244140625	6452358203125	10	true	0	false	2	true
96364	261916796875	75589625	11	true	0	false	12	true
96363	16625908203125	627440546875	11	true	0	false	5	true
96362	16223462890625	6234909375	11	true	0	false	2	true
96361	96320029296875	726455546875	12	true	0	false	4	true
96360	9863119140625	71903609375	2	true	0	false	19	true
96359	18695796875	6511729296875	11	true	0	false	9	true
96358	18786494140625	6525384765625	11	true	0	false	8	true
96356	1721840625	632495390625	4	true	0	false	21	true
96350	16229802734375	6384197265625	7	true	0	false	10	true
96349	148441162109375	6259158203125	5	true	3	true	12	true
96348	148823046875	6175364453125	7	true	0	false	15	true
96344	15272720703125	610769921875	7	true	0	false	11	true
96340	1574283984375	657323359375	6	true	0	false	8	true
96336	799410498046875	71793	10	true	2	true	7	true
96332	1.31802e+16	73471234375	14	true	0	false	3	true
96330	22042130859375	682137265625	6	true	0	false	7	true
96328	19561033203125	6225230078125	9	true	0	false	9	true
96326	5810650390625	66786703125	11	true	0	false	2	true
96325	2836443359375	6487934765625	4	true	0	false	14	true
96324	2827378515625	66061921875	6	true	0	false	24	true
96322	27695064453125	639974140625	13	true	0	false	11	true
96315	29217873046875	728227421875	13	true	0	false	4	true
96314	28340267578125	716978515625	7	true	1	true	2	true
96312	28367197265625	74167265625	7	true	0	false	7	true
96311	85590654296875	607419609375	9	true	0	false	8	true
96310	10115240234375	612733359375	6	true	0	false	24	true
96308	98652265625	6001283984375	10	true	0	false	23	true
96303	4133216796875	53236671875	9	true	0	false	33	true
96302	485738623046875	529562578125	6	true	0	false	24	true
96298	26420728515625	665079296875	7	true	0	false	10	true
96297	1960012890625	7906321875	10	true	0	false	2	true
96296	2032334375	787846171875	2	true	0	false	20	true
96293	2446280859375	785558125	9	true	1	true	1	true
96292	24055953125	774711875	10	true	0	false	14	true
96289	416347412109375	6168778125	5	true	0	false	10	true
96288	3099798828125	6166873046875	11	true	0	false	6	true
96285	13344509765625	78943671875	10	true	1	true	16	true
96284	133087197265625	778814453125	10	true	0	false	13	true
96282	25303990234375	74944109375	7	true	0	false	1	true
96281	11911076171875	7864128125	7	true	0	false	4	true
96277	27137578125	791833828125	6	true	2	true	19	true
96276	2694206640625	782829375	9	true	0	false	5	true
96273	26041345703125	780696015625	8	true	1	true	4	true
96271	27366736328125	77474453125	4	true	0	false	12	true
96269	24783109375	766104609375	7	true	0	false	6	true
96264	734065380859375	7797915625	7	true	0	false	3	true
96263	29005869140625	530784453125	5	true	0	false	12	true
96262	2637693603515620	5382610546875	8	true	0	false	22	true
96261	1.19141e+16	5432726953125	14	true	0	false	5	true
96260	5592080078125	5502353125	7	true	0	false	20	true
96259	35920830078125	523963828125	11	true	0	false	15	true
96253	8732100830078120	578702265625	7	true	2	true	8	true
96252	1.8931e+16	5712640625	7	true	1	true	7	true
96248	784355126953125	791988671875	2	true	0	false	11	true
96246	11024814453125	624111640625	16	true	0	false	15	true
96245	17081130859375	605559921875	6	true	0	false	14	true
96244	17068662109375	609924375	11	true	0	false	1	true
96242	1675565234375	5998750390625	5	true	0	false	7	true
96240	1790313671875	6048251953125	11	true	0	false	10	true
96237	31061029296875	62894390625	4	true	0	false	15	true
96236	3155703515625	6261905078125	11	true	0	false	4	true
96235	160207353515625	5894644921875	3	true	0	false	5	true
96234	16140541015625	5812642578125	11	true	0	false	19	true
96233	17521951171875	593415625	16	true	0	false	16	true
96232	184662265625	5909592578125	10	true	1	true	8	true
96228	15481244140625	596869765625	5	true	0	false	13	true
96227	3115225390625	637841171875	23	true	0	false	0	false
96226	3187339453125	635903671875	8	true	0	false	16	true
96225	302828828125	64693234375	6	true	0	false	8	true
96224	29512228515625	64789265625	8	true	12	true	1	true
96220	32688396484375	631832578125	7	true	0	false	2	true
96219	30230517578125	639531015625	12	true	0	false	7	true
96215	11287076171875	590774921875	8	true	0	false	28	true
96214	122296337890625	57683546875	7	true	0	false	16	true
96211	13510384765625	5758988671875	5	true	0	false	23	true
96210	137476826171875	5807966796875	10	true	0	false	27	true
96209	151692041015625	57433921875	2	true	0	false	36	true
96208	145498359375	574661953125	11	true	0	false	8	true
96206	1811173828125	613630625	7	true	0	false	8	true
96205	3048028125	661282109375	13	true	4	true	22	true
96203	11683595703125	5465901953125	5	true	0	false	13	true
96202	115664736328125	5411214453125	6	true	0	false	10	true
96198	12166564453125	550816796875	4	true	0	false	13	true
96192	131478642578125	537215859375	7	true	0	false	17	true
96191	18282392578125	5817496484375	5	true	0	false	16	true
96190	17346681640625	5789084765625	6	true	0	false	16	true
96186	12216509765625	560736953125	9	true	0	false	23	true
96183	15013107421875	5322255078125	9	true	0	false	1	true
96182	14247876953125	53509875	9	true	0	false	8	true
96181	141239560546875	5963323828125	14	true	0	false	3	true
96180	135571552734375	602259296875	14	true	0	false	29	true
96178	14736720703125	5442438671875	2	true	0	false	9	true
96172	1231021484375	596839296875	9	true	0	false	0	false
96165	222278203125	6210513671875	7	true	0	false	22	true
96164	21921998046875	62089671875	21	true	0	false	9	true
96163	26991607421875	6545473046875	14	true	1	true	13	true
96162	26831921875	65355125	16	true	1	true	22	true
96160	2263748828125	6161378515625	3	true	0	false	15	true
96156	22867994140625	6287953515625	3	true	13	true	12	true
96154	24354623046875	621888984375	10	true	1	true	17	true
96153	22589744140625	600923828125	20	true	1	true	43	true
96152	22695470703125	5986121484375	14	true	1	true	48	true
96151	20597421875	5948061328125	9	true	0	false	34	true
96150	2124621875	59816875	11	true	0	false	8	true
96149	198571015625	59724203125	9	true	0	false	14	true
96146	205533828125	6014094921875	11	true	0	false	0	false
96144	19410876953125	6047133203125	8	true	1	true	17	true
96142	2545165234375	65190765625	9	true	0	false	8	true
96141	22621796875	58161.75	7	true	0	false	8	true
96140	217411640625	57899109375	2	true	0	false	17	true
96138	214692421875	6129868359375	6	true	0	false	9	true
96136	20609169921875	61536	3	true	0	false	14	true
96132	23103439453125	6387138671875	5	true	0	false	9	true
96129	2077458984375	5736181640625	7	true	0	false	5	true
96127	23639890625	6073699609375	11	true	0	false	17	true
96124	22515921875	5665473046875	12	true	0	false	0	false
96118	21220544921875	5878944140625	6	true	0	false	10	true
96117	24125513671875	6536494921875	8	true	0	false	15	true
96114	23905060546875	56921.25	8	true	0	false	25	true
96110	2482664453125	6339204296875	7	true	0	false	4	true
96106	9299736328125	58037875	8	true	0	false	5	true
96104	8501216796875	624181328125	5	true	0	false	7	true
96103	1389128515625	62090140625	7	true	0	false	11	true
96102	13563833984375	617384140625	13	true	0	false	11	true
96100	18757771484375	6339408203125	12	true	0	false	6	true
96099	2914040625	761709296875	6	true	7	true	3	true
96098	30536658203125	761718828125	13	true	0	false	2	true
96095	3024196484375	77688140625	7	true	0	false	23	true
96090	92916142578125	78925796875	6	true	0	false	4	true
96088	12459103515625	609712890625	6	true	0	false	16	true
96086	30332921875	697161796875	12	true	0	false	0	false
96082	2863411328125	7802115625	6	true	0	false	4	true
96081	25398619140625	5707818359375	3	true	0	false	14	true
96080	24816548828125	5791946484375	5	true	0	false	1	true
96078	26126044921875	575431953125	3	true	0	false	18	true
96077	86232841796875	548737109375	5	true	0	false	22	true
96076	8682353515625	55321375	9	true	0	false	15	true
96072	95786962890625	5518002734375	7	true	0	false	21	true
96070	91174560546875	5635680859375	8	true	0	false	11	true
96069	894568359375	5373803515625	8	true	5	true	15	true
96066	96547900390625	542662265625	10	true	0	false	5	true
96065	770252197265625	5299621875	5	true	0	false	32	true
96064	73372939453125	521818359375	20	true	0	false	2	true
96063	71987548828125	513423828125	4	true	0	false	24	true
96062	73039208984375	5090473828125	6	true	1	true	19	true
96060	1033067578125	5662735546875	10	true	0	false	0	false
96058	63416669921875	5198474609375	4	true	0	false	20	true
96055	947738671875	5254196875	5	true	10	true	17	true
96054	102484091796875	5308480078125	13	true	0	false	28	true
96053	776201123046875	5632395703125	9	true	0	false	8	true
96052	747896337890625	555134375	21	true	0	false	22	true
96048	3180717578125	668421171875	10	true	0	false	15	true
96046	860359375	5147446484375	5	true	0	false	12	true
96039	9428412109375	618643984375	5	true	0	false	5	true
96037	120384560546875	5278215625	10	true	0	false	21	true
96036	1281919140625	520185703125	3	true	0	false	15	true
96033	569946484375	5094387109375	10	true	0	false	4	true
96031	183011171875	556716015625	8	true	0	false	13	true
96030	17786111328125	5501450390625	6	true	0	false	12	true
96029	192110546875	567285234375	10	true	0	false	2	true
96024	13810568359375	5555403125	3	true	0	false	9	true
96023	262955703125	6369553125	10	true	0	false	4	true
96021	3153539453125	691185390625	5	true	0	false	7	true
96019	34020890625	6527283984375	10	true	0	false	6	true
96018	34302109375	661324296875	9	true	0	false	8	true
96016	33182890625	65967859375	13	true	0	false	0	false
96015	3182181640625	6519207421875	12	true	0	false	3	true
96014	3325024609375	6471865625	7	true	0	false	14	true
96011	35196703125	656815078125	4	true	0	false	9	true
96008	332580390625	609912109375	12	true	0	false	6	true
96004	3639303515625	68000421875	6	true	0	false	2	true
96002	30391806640625	79128109375	3	true	0	false	7	true
95999	1.72467e+16	509726328125	8	true	0	false	18	true
95998	8442578735351560	508394453125	8	true	0	false	12	true
95996	295812421875	62902671875	3	true	0	false	11	true
95995	1712769775390620	4726436328125	10	true	0	false	15	true
95994	175272900390625	477083515625	7	true	0	false	15	true
95993	426581201171875	46470546875	4	true	0	false	14	true
95992	368856640625	4646166796875	10	true	0	false	49	true
95990	2664572021484370	5090716796875	15	true	0	false	5	true
95988	264592919921875	470861796875	3	true	0	false	14	true
95985	27891212890625	5921370703125	5	true	0	false	18	true
95984	28346337890625	606226171875	8	true	0	false	18	true
95983	27915693359375	617932265625	8	true	0	false	31	true
95982	2843616015625	6173077734375	8	true	0	false	8	true
95980	14526220703125	4593288671875	10	true	0	false	5	true
95978	2738508984375	61902359375	6	true	0	false	19	true
95976	32713662109375	51305265625	7	true	0	false	9	true
95969	547063671875	46198453125	7	true	0	false	6	true
95968	56722880859375	4749962109375	9	true	0	false	19	true
95967	1521020751953120	411638515625	7	true	0	false	15	true
95966	9085562133789060	4118573828125	2	true	0	false	28	true
95965	115266552734375	5256954296875	8	true	0	false	20	true
95962	294466953125	6202696484375	4	true	0	false	16	true
95961	3359874609375	69573	11	true	0	false	2	true
95960	33238890625	676213203125	9	true	0	false	4	true
95958	293801875	6043434375	9	true	0	false	14	true
95956	7100355834960930	41916765625	6	true	8	true	5	true
95955	270467138671875	4177630078125	3	true	0	false	36	true
95954	1.489e+16	4195437890625	6	true	1	true	11	true
95952	448387158203125	4731280078125	10	true	0	false	10	true
95948	31078115234375	606406484375	3	true	0	false	10	true
95947	347120390625	681503359375	5	true	0	false	14	true
95946	342170859375	682078359375	6	true	0	false	12	true
95945	2609713671875	621913984375	8	true	1	true	3	true
95943	343553955078125	4392444921875	5	true	0	false	17	true
95942	2913534912109370	432470703125	4	true	0	false	11	true
95940	573236572265625	45127515625	7	true	0	false	6	true
95938	3243440673828120	4100774609375	3	true	0	false	27	true
95934	4252126953125	4270198046875	6	true	0	false	14	true
95930	350165078125	69116.75	7	true	0	false	2	true
95924	1.21516e+16	4320591796875	4	true	0	false	18	true
95921	34735765625	710401328125	6	true	0	false	2	true
95920	360561640625	702932265625	9	true	0	false	16	true
95919	3920209716796870	4513553515625	5	true	0	false	8	true
95918	41706279296875	4445492578125	7	true	0	false	11	true
95916	3480312109375	72545765625	5	true	0	false	8	true
95908	9087153930664060	4414887109375	4	true	1	true	4	true
95906	2706508544921870	4834842578125	4	true	0	false	15	true
95903	77076201171875	4810578515625	7	true	0	false	17	true
95902	7971443359375	48350109375	4	true	0	false	21	true
95901	784643115234375	475054453125	9	true	0	false	39	true
95899	3946320068359370	4882461328125	9	true	0	false	25	true
95898	35900830078125	4989417578125	9	true	0	false	10	true
95895	720172705078125	4628555078125	2	true	0	false	9	true
95892	9872591796875	480577890625	5	true	0	false	11	true
95886	71700146484375	452950078125	5	true	0	false	9	true
95884	534494580078125	4872325390625	7	true	2	true	8	true
95882	722065185546875	492648515625	5	true	0	false	8	true
95881	31888587890625	78571078125	10	true	0	false	10	true
95880	315878984375	791440625	20	true	0	false	3	true
95879	327757578125	781273359375	2	true	1	true	3	true
95874	613341845703125	5396524609375	5	true	1	true	7	true
95873	31154986328125	734621328125	10	true	0	false	4	true
95872	30991220703125	717573828125	8	true	0	false	7	true
95867	11557498046875	4964259765625	4	true	0	false	5	true
95866	100855654296875	49683796875	6	true	0	false	2	true
95863	3939229296875	653181328125	21	true	0	false	10	true
95862	394093828125	660813359375	5	true	1	true	21	true
95859	3900648046875	68617484375	21	true	0	false	44	true
95858	3917616015625	685963515625	26	true	0	false	58	true
95856	393124609375	686541875	23	true	0	false	34	true
95855	38306296875	640908046875	11	true	0	false	15	true
95854	3975355078125	6436909765625	9	true	0	false	6	true
95850	152447431640625	5573797265625	10	true	0	false	9	true
95849	4122368359375	6342134765625	4	true	0	false	18	true
95848	4227278515625	6384215625	10	true	0	false	31	true
95846	4132601171875	651218828125	5	true	0	false	2	true
95844	3929746875	669774453125	3	true	0	false	6	true
95840	3857580859375	684902109375	23	true	0	false	1	true
95838	39148125	679569140625	7	true	0	false	23	true
95837	3690134375	6244646875	6	true	0	false	5	true
95836	3705626953125	6345237109375	8	true	0	false	17	true
95834	3840975390625	673898125	3	true	0	false	13	true
95830	3488698828125	6344608984375	13	true	0	false	0	false
95828	39356875	7034978125	7	true	0	false	9	true
95822	37192875	659486953125	5	true	0	false	2	true
95818	32228294921875	709210078125	6	true	0	false	3	true
95817	308622734375	593662421875	11	true	0	false	6	true
95814	3987191015625	71310859375	3	true	0	false	16	true
95813	3778925390625	700200546875	6	true	0	false	10	true
95812	3724292578125	70768234375	6	true	0	false	13	true
95809	2123079833984370	764795390625	4	true	0	false	8	true
95808	9589022827148430	762255078125	10	true	0	false	6	true
95804	3947561328125	6286141796875	7	true	0	false	6	true
95803	337606640625	7400653125	4	true	0	false	12	true
95802	3458740234375	74485625	6	true	0	false	6	true
95801	32457759765625	742735625	7	true	0	false	8	true
95800	324759296875	729574453125	9	true	0	false	1	true
95794	4116625390625	6142495703125	3	true	0	false	6	true
95792	21155412109375	668561484375	10	true	0	false	12	true
95791	3255532421875	762282578125	7	true	0	false	2	true
95789	107576357421875	4258566796875	5	true	0	false	27	true
95788	110376611328125	4292185546875	6	true	1	true	12	true
95786	111193193359375	4361255859375	13	true	0	false	16	true
95784	120204931640625	43950953125	1	true	0	false	24	true
95783	588110302734375	434404765625	6	true	0	false	11	true
95782	615914013671875	4272189453125	1	true	8	true	18	true
95781	70811826171875	43997203125	4	true	0	false	16	true
95780	785042919921875	442192265625	2	true	0	false	18	true
95777	718115771484375	4244060546875	3	true	0	false	9	true
95776	835736328125	4267209765625	10	true	0	false	11	true
95775	9488197265625	4235444140625	9	true	0	false	9	true
95773	118200087890625	4491600390625	3	true	0	false	21	true
95770	623692138671875	415527265625	3	true	0	false	13	true
95766	112914072265625	4565367578125	8	true	0	false	14	true
95762	83972197265625	411094296875	6	true	0	false	12	true
95758	35978359375	743668984375	9	true	0	false	8	true
95756	9537603515625	4517686328125	7	true	0	false	11	true
95755	3863266015625	6141190234375	4	true	0	false	18	true
95754	3832611328125	6239765234375	6	true	0	false	8	true
95750	169788984375	5600676171875	8	true	1	true	10	true
95748	2177667578125	5552004296875	6	true	0	false	9	true
95747	3714346484375	7213828125	4	true	0	false	2	true
95746	3775401953125	735625390625	16	true	0	false	0	false
95743	31852826171875	55318328125	4	true	0	false	17	true
95742	31801818359375	5630938671875	5	true	0	false	14	true
95741	34318484375	577716484375	2	true	0	false	12	true
95740	3486197265625	5735139453125	14	true	0	false	9	true
95739	30646837890625	558895390625	5	true	0	false	9	true
95736	3360589453125	5775958203125	5	true	0	false	12	true
95735	35544875	5663162890625	3	true	0	false	18	true
95732	3428987890625	586605234375	5	true	0	false	10	true
95731	29413185546875	5257348046875	3	true	0	false	11	true
95730	29214634765625	5173565234375	1	true	0	false	16	true
95729	28548279296875	530329453125	8	true	0	false	10	true
95728	2850029296875	5430409375	4	true	0	false	8	true
95724	26950447265625	53969	6	true	0	false	10	true
95723	30885517578125	5743367578125	11	true	0	false	5	true
95722	31155689453125	5822793359375	9	true	0	false	4	true
95719	27801712890625	51442890625	4	true	0	false	15	true
95718	28246384765625	5141822265625	6	true	2	true	12	true
95716	2928516015625	5543908984375	5	true	0	false	0	false
95714	2838091015625	5072721484375	9	true	0	false	31	true
95709	331800234375	564310234375	1	true	0	false	14	true
95707	38882.25	5947808984375	5	true	0	false	6	true
95706	3771614453125	602195234375	3	true	0	false	13	true
95705	28520828125	578317109375	13	true	0	false	7	true
95704	2759923046875	5638831640625	10	true	0	false	1	true
95703	364728203125	593358671875	6	true	0	false	5	true
95702	3635740625	6059929296875	9	true	0	false	11	true
95700	40279203125	5926501953125	8	true	0	false	9	true
95695	2729620703125	4927921484375	2	true	0	false	14	true
95694	28108525390625	4967378515625	7	true	0	false	14	true
95692	3312371875	540976015625	4	true	0	false	5	true
95690	3405801953125	556226015625	6	true	1	true	10	true
95687	3193890625	591960703125	9	true	0	false	4	true
95679	297545859375	5914403125	10	true	0	false	9	true
95677	21090017578125	5420718359375	5	true	0	false	24	true
95676	2002563671875	5457232421875	2	true	0	false	27	true
95673	36988171875	5738070703125	14	true	0	false	24	true
95672	3723935546875	5657455078125	3	true	0	false	17	true
95671	370918046875	5567870703125	6	true	0	false	10	true
95666	426515390625	6646696875	5	true	0	false	6	true
95664	662106396484375	4037055078125	3	true	0	false	8	true
95663	4393182421875	6353044921875	12	true	0	false	12	true
95662	443111484375	645705703125	21	true	1	true	3	true
95660	4511874609375	655876953125	4	true	0	false	5	true
95659	4449754296875	6187312890625	6	true	0	false	9	true
95658	4516209765625	6269887890625	8	true	2	true	7	true
95655	4426603125	60345640625	3	true	0	false	13	true
95654	4500976953125	609191953125	0	false	0	false	10	true
95650	3424201953125	5445076171875	6	true	0	false	8	true
95647	478701171875	5882575390625	27	true	0	false	5	true
95646	4755567578125	5797407421875	10	true	0	false	1	true
95644	459821875	6025135546875	10	true	0	false	5	true
95643	4869775390625	6138760546875	5	true	0	false	9	true
95642	4800385546875	615727734375	2	true	1	true	17	true
95640	48948453125	5874796484375	12	true	0	false	3	true
95638	479966015625	606337578125	14	true	0	false	6	true
95636	4845113671875	60010890625	15	true	0	false	0	false
95634	31372400390625	5387671875	10	true	0	false	2	true
95629	360019453125	768698515625	7	true	0	false	3	true
95628	36582828125	754020234375	8	true	0	false	9	true
95626	3464187890625	762857890625	4	true	0	false	6	true
95624	3505550390625	778442109375	1	true	0	false	10	true
95622	3426660546875	7899421875	8	true	0	false	6	true
95619	22032439453125	525123046875	6	true	0	false	24	true
95618	22662490234375	5241600390625	9	true	0	false	8	true
95617	17745791015625	53394	3	true	0	false	23	true
95616	1790335546875	5286268359375	14	true	0	false	5	true
95615	1707290234375	51952.5	7	true	0	false	9	true
95613	394283359375	5724396484375	10	true	0	false	22	true
95612	4051053515625	5779394921875	9	true	0	false	2	true
95609	20264939453125	5200584765625	2	true	0	false	24	true
95605	4252293359375	5431980859375	7	true	0	false	1	true
95604	423757109375	55171015625	18	true	0	false	0	false
95602	160728662109375	52886546875	7	true	0	false	4	true
95600	1896388671875	514308203125	4	true	0	false	13	true
95597	23290138671875	4965369921875	9	true	0	false	11	true
95596	2197795703125	4941347265625	7	true	1	true	5	true
95595	2477418359375	502220234375	6	true	0	false	17	true
95594	26181267578125	49624859375	11	true	0	false	17	true
95593	2071591015625	4610804296875	12	true	0	false	5	true
95592	205461796875	4727705859375	5	true	0	false	19	true
95590	23577966796875	4792508203125	3	true	0	false	2	true
95587	4056836328125	5492999609375	2	true	0	false	16	true
95586	3996563671875	5572119140625	13	true	0	false	4	true
95584	4161462890625	534235078125	9	true	0	false	4	true
95583	4424924609375	5827865625	32	true	0	false	0	false
95582	4411051171875	581820390625	30	true	0	false	4	true
95580	4320591796875	5680505078125	3	true	0	false	14	true
95579	2169003515625	478485078125	3	true	0	false	9	true
95572	158721884765625	542783828125	5	true	0	false	21	true
95569	4163117578125	56766828125	15	true	0	false	6	true
95566	4582089453125	58444015625	8	true	1	true	5	true
95564	45468828125	57390859375	4	true	0	false	4	true
95560	4207852734375	6010272265625	7	true	0	false	3	true
95559	39833359375	5385071484375	2	true	0	false	21	true
95557	3871911328125	55005609375	6	true	0	false	4	true
95556	38579671875	53578125	5	true	3	true	9	true
95554	4469724609375	5631454296875	2	true	0	false	3	true
95548	40084796875	617129453125	5	true	0	false	5	true
95544	2676870703125	5880669140625	5	true	0	false	0	false
95542	463457265625	5615165625	4	true	0	false	4	true
95538	36406515625	78877296875	7	true	0	false	5	true
95537	30001861328125	4707310546875	11	true	1	true	15	true
95536	2964334765625	4805958203125	1	true	0	false	14	true
95535	31256337890625	487961796875	6	true	0	false	9	true
95533	28629375	478908828125	6	true	0	false	24	true
95530	29533818359375	4629001953125	6	true	0	false	2	true
95526	4453565625	666301875	3	true	0	false	8	true
95524	302427265625	54053671875	4	true	0	false	13	true
95523	3300422265625	4689438671875	9	true	4	true	19	true
95522	3185992578125	469168203125	7	true	0	false	7	true
95517	24356052734375	5253047265625	4	true	0	false	23	true
95516	2489559765625	527675546875	19	true	0	false	0	false
95515	25720548828125	52319078125	10	true	0	false	10	true
95514	26629826171875	52630390625	7	true	0	false	8	true
95510	24809744140625	537846171875	10	true	0	false	7	true
95508	2642503515625	5169548046875	14	true	0	false	1	true
95506	23873537109375	5572796484375	8	true	0	false	5	true
95502	25561515625	5568937890625	6	true	0	false	15	true
95499	865858203125	3767519921875	7	true	0	false	13	true
95498	91547509765625	378801484375	12	true	0	false	26	true
95497	75961044921875	3949548828125	5	true	0	false	53	true
95496	73009794921875	3875241796875	2	true	0	false	23	true
95495	724433740234375	38118.75	3	true	0	false	13	true
95492	7972533203125	3772361328125	2	true	0	false	13	true
95491	454607177734375	342725234375	9	true	0	false	19	true
95490	493311669921875	34286171875	3	true	0	false	12	true
95487	472410400390625	3331830078125	4	true	0	false	18	true
95486	38763232421875	3315453125	2	true	0	false	21	true
95485	81866025390625	3606237109375	3	true	4	true	13	true
95484	768474560546875	364977421875	6	true	0	false	23	true
95481	730810400390625	3726084375	2	true	0	false	12	true
95477	553464697265625	3653518359375	2	true	0	false	15	true
95476	5961244140625	36213921875	9	true	1	true	0	false
95474	2489035546875	601578046875	13	true	0	false	5	true
95473	62992568359375	371127265625	4	true	1	true	13	true
95471	3688890625	3869709375	8	true	0	false	19	true
95470	433825927734375	3818878125	0	false	0	false	17	true
95468	3014220947265620	3389936328125	10	true	0	false	68	true
95466	635882763671875	3460539453125	7	true	0	false	16	true
95464	29834111328125	3745476953125	6	true	0	false	5	true
95460	3717795166015620	398942734375	6	true	0	false	9	true
95454	2079047265625	4938773046875	8	true	0	false	2	true
95452	3968811767578120	361966015625	4	true	0	false	17	true
95451	465321337890625	368591171875	1	true	0	false	16	true
95448	46859130859375	40563734375	6	true	0	false	17	true
95446	2991368408203120	358601796875	4	true	0	false	7	true
95444	10705865234375	3730958984375	4	true	0	false	18	true
95442	257193359375	391807734375	9	true	0	false	20	true
95441	7849765625	3445219140625	4	true	0	false	12	true
95440	795093994140625	3514263671875	7	true	0	false	28	true
95439	8775283203125	32071291015625	3	true	0	false	27	true
95438	78178681640625	31978998046875	5	true	0	false	12	true
95436	8470416015625	3323637890625	2	true	0	false	9	true
95435	9693994140625	3262883203125	8	true	0	false	9	true
95431	110009013671875	390355234375	3	true	0	false	0	false
95428	756064892578125	31162255859375	5	true	1	true	2	true
95425	120705419921875	3424387109375	4	true	0	false	24	true
95424	126746943359375	334491953125	5	true	0	false	9	true
95422	107696533203125	33608765625	4	true	0	false	26	true
95420	124702041015625	3520936328125	4	true	0	false	12	true
95419	105457255859375	35163390625	4	true	0	false	15	true
95418	11460349609375	3611765625	9	true	0	false	8	true
95410	39710.25	6058769140625	4	true	0	false	11	true
95409	1463011474609370	363994296875	5	true	0	false	28	true
95408	1.51174e+16	366867265625	8	true	0	false	12	true
95407	1232430419921870	382451953125	3	true	0	false	14	true
95403	3202856640625	445552578125	3	true	0	false	9	true
95402	32745236328125	4423615234375	3	true	0	false	14	true
95400	3303408984375	4536459375	4	true	0	false	4	true
95397	156032119140625	458810234375	9	true	0	false	3	true
95396	1631814453125	46181125	10	true	0	false	18	true
95394	146960185546875	4647680078125	8	true	0	false	15	true
95392	154487216796875	4409723046875	10	true	0	false	16	true
95391	1399251171875	4457384375	6	true	2	true	13	true
95390	1379453515625	452937421875	3	true	0	false	25	true
95389	133044375	470351953125	10	true	0	false	12	true
95388	12359349609375	46850140625	3	true	0	false	20	true
95387	15984939453125	48270703125	3	true	0	false	23	true
95386	156983271484375	47556796875	4	true	0	false	23	true
95383	148589716796875	4207171875	1	true	0	false	12	true
95382	150818232421875	417789296875	0	false	0	false	13	true
95381	1667726953125	4308475390625	7	true	0	false	25	true
95380	15714265625	4295910546875	3	true	0	false	13	true
95379	1431298828125	4043083984375	3	true	0	false	10	true
95376	155071298828125	489663203125	5	true	0	false	10	true
95375	15957748046875	40469796875	6	true	0	false	21	true
95374	1694193359375	4060398046875	2	true	0	false	15	true
95372	17190984375	4179191796875	5	true	2	true	14	true
95365	143465166015625	3658766796875	7	true	0	false	13	true
95364	140311083984375	3731692578125	6	true	2	true	29	true
95362	177212265625	4295320703125	7	true	0	false	7	true
95359	13788326171875	381521953125	2	true	0	false	15	true
95358	14674572265625	3813090625	5	true	0	false	92	true
95356	134729521484375	48771125	4	true	0	false	11	true
95351	145072294921875	496476328125	9	true	0	false	5	true
95350	14783984375	510698046875	5	true	0	false	29	true
95348	149068623046875	359307890625	1	true	0	false	15	true
95344	3574933984375	54124375	6	true	0	false	4	true
95340	15116876953125	39245671875	6	true	0	false	7	true
95338	13047283203125	4360170703125	7	true	0	false	15	true
95337	120269638671875	4062226171875	6	true	0	false	11	true
95336	134372568359375	4032475390625	2	true	0	false	15	true
95334	1260829296875	3908437109375	5	true	0	false	9	true
95330	29508599609375	4976932421875	6	true	0	false	22	true
95324	19099083984375	5331671484375	4	true	1	true	13	true
95322	46685984375	680146171875	5	true	0	false	6	true
95321	18482111328125	4225362109375	3	true	9	true	13	true
95320	190046875	4265951171875	3	true	0	false	15	true
95318	18555935546875	442218359375	5	true	0	false	6	true
95315	30169908203125	449008984375	6	true	0	false	7	true
95313	9396939453125	3957323046875	2	true	0	false	10	true
95312	100635302734375	403315234375	5	true	0	false	11	true
95308	633864990234375	3535915234375	7	true	0	false	1	true
95307	3907046484375	756245625	5	true	0	false	39	true
95306	394921171875	747654453125	6	true	1	true	7	true
95304	4111791015625	73945265625	8	true	0	false	3	true
95303	421136171875	728320390625	2	true	0	false	16	true
95302	43001640625	72900875	16	true	0	false	0	false
95299	40587421875	72922546875	11	true	1	true	6	true
95294	17618947265625	4027088671875	5	true	0	false	9	true
95293	48110109375	5059540625	6	true	0	false	9	true
95292	4646775390625	508596015625	5	true	0	false	17	true
95290	485748671875	4974203125	3	true	0	false	11	true
95288	453164609375	5150153125	4	true	0	false	17	true
95287	46366.25	530136015625	9	true	0	false	1	true
95284	443857265625	5138147265625	7	true	0	false	5	true
95282	4352023046875	5171057421875	3	true	0	false	13	true
95281	4818442578125	5185846484375	8	true	0	false	9	true
95280	4824966015625	5216883984375	22	true	0	false	5	true
95278	4680721875	5483937890625	13	true	0	false	1	true
95277	441712734375	53634953125	4	true	0	false	4	true
95276	44450515625	548113046875	12	true	0	false	4	true
95274	4493459375	5277167578125	8	true	0	false	0	false
95271	18555744140625	4921209765625	7	true	0	false	25	true
95270	1814016796875	499002265625	7	true	0	false	2	true
95267	18205896484375	4808983984375	5	true	0	false	18	true
95266	18198591796875	4644000390625	4	true	0	false	7	true
95262	171731953125	4711241015625	3	true	0	false	24	true
95260	4646076953125	4849820703125	5	true	0	false	1	true
95257	486326875	550309296875	6	true	0	false	0	false
95256	4944957421875	54047984375	1	true	20	true	4	true
95253	4326778515625	4441144140625	5	true	0	false	17	true
95252	42971296875	4430442578125	15	true	0	false	5	true
95248	429721328125	454858984375	3	true	0	false	10	true
95247	4439377734375	6953484375	5	true	0	false	5	true
95246	437572578125	678087109375	2	true	0	false	37	true
95245	4127106640625	67731296875	8	true	0	false	34	true
95244	4216344921875	681864765625	11	true	1	true	0	false
95241	414709921875	69365765625	2	true	0	false	7	true
95240	42843265625	708805859375	7	true	0	false	2	true
95238	4465642578125	713419296875	6	true	0	false	2	true
95233	449763359375	4349003125	11	true	1	true	14	true
95232	4532829296875	4207823828125	5	true	0	false	10	true
95230	4677219140625	42464125	5	true	0	false	5	true
95227	427064453125	475056953125	1	true	0	false	12	true
95224	4444683203125	4554957421875	8	true	0	false	3	true
95223	4745083984375	41728390625	2	true	0	false	31	true
95221	48639484375	40921328125	2	true	0	false	7	true
95220	488395078125	41823578125	3	true	0	false	11	true
95217	4608627734375	4640656640625	9	true	3	true	17	true
95216	460590546875	47045921875	2	true	0	false	9	true
95214	486734296875	3958128125	4	true	0	false	3	true
95207	70785439453125	3270621875	3	true	0	false	22	true
95205	3714367578125	449545078125	2	true	0	false	19	true
95204	3754570703125	4402540234375	8	true	0	false	4	true
95203	359887109375	43927921875	2	true	1	true	5	true
95201	30865419921875	4349701171875	9	true	0	false	16	true
95197	458961328125	394977265625	2	true	0	false	3	true
95196	44450140625	402891796875	6	true	1	true	3	true
95194	4394169140625	413054453125	10	true	0	false	16	true
95193	43330.25	4242101953125	3	true	0	false	15	true
95189	175083642578125	335990546875	6	true	0	false	18	true
95187	672508984375	29446650390625	11	true	8	true	6	true
95186	742905615234375	29214150390625	8	true	0	false	10	true
95183	2430927734375	3103312890625	4	true	0	false	14	true
95182	2404271240234370	30208751953125	9	true	0	false	9	true
95180	2702175048828120	31708791015625	4	true	27	true	4	true
95178	1951966796875	2898965625	3	true	0	false	14	true
95176	31561982421875	30275505859375	4	true	0	false	13	true
95175	4189583984375	28831861328125	4	true	0	false	13	true
95174	3608555419921870	29286876953125	9	true	0	false	4	true
95172	4908099609375	2882651171875	2	true	0	false	12	true
95171	264185546875	4559922265625	6	true	0	false	30	true
95170	2659076171875	4430942578125	13	true	0	false	5	true
95168	388869580078125	2765806640625	5	true	0	false	9	true
95167	28726708984375	43903359375	9	true	1	true	30	true
95166	27638822265625	4396598828125	5	true	0	false	14	true
95162	1917048828125	26897669921875	4	true	0	false	10	true
95160	29530625	4300572265625	8	true	0	false	19	true
95156	2776373046875	4573302734375	4	true	0	false	5	true
95152	56048779296875	27747140625	3	true	0	false	10	true
95150	2821962109375	4243866796875	4	true	0	false	8	true
95148	6090228881835930	26062423828125	6	true	0	false	14	true
95146	44182744140625	26971958984375	7	true	0	false	7	true
95144	5004166015625	31608634765625	20	true	0	false	23	true
95142	6954595703125	27623021484375	2	true	0	false	40	true
95138	6999118041992180	28318849609375	3	true	0	false	13	true
95132	4753880078125	3836049609375	2	true	0	false	0	false
95130	47339703125	640131953125	6	true	2	true	5	true
95129	4796948828125	45313046875	2	true	0	false	16	true
95128	4819551171875	4654750390625	7	true	0	false	11	true
95126	4800427734375	4428676953125	8	true	0	false	22	true
95125	47139375	4449684375	3	true	0	false	20	true
95122	47798265625	4759075390625	8	true	0	false	17	true
95121	358111474609375	24438060546875	3	true	0	false	24	true
95120	3232392822265620	23806763671875	4	true	0	false	18	true
95118	2735491943359370	2430191796875	2	true	0	false	16	true
95117	8916025390625	24153498046875	1	true	0	false	14	true
95116	8836529296875	2355026171875	4	true	0	false	14	true
95114	290712744140625	2503051171875	4	true	0	false	38	true
95113	2481095947265620	23142470703125	4	true	0	false	12	true
95112	3109258056640620	22893056640625	6	true	0	false	14	true
95107	2474761962890620	207749140625	3	true	0	false	3	true
95106	3985944580078120	20884677734375	2	true	0	false	20	true
95105	494891943359375	22655537109375	3	true	0	false	12	true
95104	5937388671875	24584052734375	2	true	3	true	16	true
95100	1.87871e+16	24089134765625	0	false	0	false	17	true
95099	76344091796875	24513365234375	1	true	0	false	16	true
95096	1688287841796870	22447193359375	5	true	0	false	4	true
95092	58095673828125	26249841796875	4	true	1	true	14	true
95090	124347412109375	24833978515625	4	true	0	false	13	true
95087	9388912109375	20929701171875	3	true	0	false	19	true
95086	93633642578125	21271908203125	10	true	0	false	0	false
95084	8930013671875	2226141796875	1	true	0	false	15	true
95078	1399144921875	426371484375	0	false	0	false	13	true
95076	12911701171875	4223700390625	5	true	0	false	5	true
95074	4805315234375	66677453125	1	true	0	false	4	true
95073	40839140625	440839375	13	true	0	false	19	true
95072	4083395703125	4506572265625	4	true	0	false	14	true
95071	4090157421875	4651608203125	8	true	0	false	12	true
95070	41483703125	469531171875	3	true	0	false	10	true
95066	3974552734375	4413994921875	3	true	0	false	15	true
95065	380169609375	468451328125	3	true	1	true	14	true
95064	373361640625	482657109375	9	true	0	false	1	true
95062	3669098046875	4652201953125	1	true	0	false	6	true
95060	356511640625	4526094921875	6	true	0	false	10	true
95058	35219875	473233203125	11	true	0	false	1	true
95056	4176146484375	433500078125	2	true	0	false	20	true
95051	4118798828125	4932123046875	7	true	0	false	21	true
95050	40268359375	4882205859375	2	true	2	true	2	true
95049	4211775390625	49663359375	9	true	1	true	4	true
95045	3723665625	5165321875	3	true	0	false	16	true
95044	3890541015625	5168128125	6	true	0	false	14	true
95042	4382663671875	4995498828125	5	true	0	false	1	true
95041	3792548828125	49668453125	4	true	0	false	32	true
95035	330158515625	516957109375	6	true	0	false	18	true
95034	33651859375	51532734375	9	true	0	false	1	true
95033	347646640625	517814765625	2	true	0	false	11	true
95032	3544428515625	5134778125	0	false	2	true	17	true
95030	3446102734375	503035078125	5	true	0	false	10	true
95028	361083984375	5257211328125	2	true	0	false	17	true
95023	160349658203125	3510811328125	4	true	0	false	15	true
95021	328333984375	4028596484375	6	true	0	false	60	true
95020	343975390625	39384109375	1	true	0	false	19	true
95018	3456577734375	4111726171875	2	true	0	false	9	true
95017	36175421875	4208562890625	5	true	0	false	22	true
95013	44932265625	365167890625	2	true	0	false	8	true
95012	455182890625	3718117578125	5	true	0	false	12	true
95010	46591625	3644337109375	7	true	0	false	9	true
95009	454995859375	3458337109375	5	true	0	false	16	true
95008	4577387109375	342303828125	4	true	0	false	9	true
95006	4480929296875	3459040234375	1	true	0	false	11	true
95005	4526766796875	3280419140625	4	true	0	false	1	true
95003	471302109375	3458304296875	4	true	0	false	2	true
95000	4488041015625	31371697265625	7	true	5	true	20	true
94995	4114250390625	3812565234375	6	true	0	false	22	true
94994	40595125	3722048828125	8	true	0	false	20	true
94993	4170426171875	756865546875	13	true	0	false	2	true
94992	406665546875	758132890625	7	true	0	false	1	true
94990	4107704296875	76828015625	1	true	0	false	16	true
94989	4234091015625	406620234375	4	true	1	true	20	true
94988	42294078125	3959192578125	2	true	0	false	19	true
94987	4131951171875	3650666796875	1	true	0	false	17	true
94986	4200621484375	3649873046875	3	true	0	false	15	true
94983	4089841015625	3988508203125	9	true	0	false	8	true
94982	399631640625	4014763671875	3	true	0	false	22	true
94978	40168328125	4136287890625	5	true	0	false	6	true
94974	4028876171875	3896935546875	5	true	0	false	7	true
94970	39513421875	42709.5	3	true	0	false	12	true
94968	4036494921875	3592126953125	2	true	0	false	22	true
94967	393598984375	3530396875	10	true	0	false	8	true
94966	3913254296875	3407298046875	3	true	0	false	19	true
94965	3806598046875	35737484375	5	true	0	false	9	true
94959	492000859375	654997109375	5	true	0	false	5	true
94953	23952470703125	18671900390625	10	true	4	true	20	true
94952	1.64718e+16	18684666015625	7	true	0	false	10	true
94951	479041953125	3142911328125	2	true	0	false	3	true
94949	25129716796875	17127021484375	1	true	0	false	2	true
94948	2945741943359370	156659375	4	true	0	false	7	true
94942	110525693359375	31046875	3	true	0	false	29	true
94940	3859872265625	773227109375	99	true	0	false	3	true
94939	8620685546875	25577875	2	true	0	false	10	true
94938	96029912109375	250295703125	3	true	0	false	11	true
94935	752495458984375	146358720703125	4	true	0	false	8	true
94934	66758212890625	153832880859375	2	true	0	false	13	true
94933	43953115234375	15587509765625	4	true	3	true	14	true
94928	4206844482421870	21561333984375	6	true	0	false	0	false
94927	42465453125	382062734375	1	true	0	false	7	true
94925	4982017578125	19255078125	4	true	0	false	4	true
94924	54244931640625	20732158203125	9	true	0	false	1	true
94921	25845736328125	30939634765625	8	true	0	false	33	true
94920	26419369140625	31551560546875	1	true	1	true	29	true
94919	20061658203125	383974296875	8	true	0	false	0	false
94918	1945962890625	3828897265625	6	true	0	false	21	true
94917	2266014453125	3310580078125	4	true	0	false	7	true
94916	2123610546875	3318862890625	3	true	0	false	10	true
94915	179339375	3613551171875	8	true	0	false	17	true
94914	18770044921875	3697215625	10	true	0	false	19	true
94913	23513251953125	2952583203125	7	true	0	false	26	true
94912	23916056640625	29952509765625	4	true	2	true	13	true
94910	23494134765625	305193828125	3	true	0	false	27	true
94908	17737173828125	3756184375	8	true	0	false	17	true
94906	22561244140625	31402705078125	3	true	1	true	25	true
94905	20521484375	3735227734375	4	true	10	true	4	true
94904	20952474609375	3608698046875	1	true	0	false	7	true
94900	2470380859375	315851484375	5	true	0	false	9	true
94899	24609052734375	30552119140625	3	true	0	false	15	true
94896	17845345703125	38417828125	5	true	0	false	17	true
94891	21185263671875	34842203125	1	true	0	false	3	true
94889	25630912109375	333440546875	3	true	0	false	6	true
94888	2568312109375	349061875	11	true	0	false	19	true
94885	240754921875	3396518359375	1	true	0	false	12	true
94884	2365249609375	336793828125	5	true	0	false	11	true
94879	24713044921875	3549084765625	1	true	0	false	5	true
94874	2414713671875	3681216796875	5	true	0	false	4	true
94872	27440	32512966796875	5	true	0	false	10	true
94870	20411248046875	3099019921875	2	true	0	false	4	true
94868	23572326171875	28084009765625	1	true	0	false	11	true
94867	19281046875	301417734375	14	true	0	false	5	true
94866	1891856640625	3056241796875	10	true	0	false	7	true
94865	1922868359375	31272896484375	4	true	0	false	5	true
94862	1818494140625	30479107421875	5	true	0	false	23	true
94858	18201859375	32783078125	3	true	0	false	18	true
94857	26217107421875	3716156640625	8	true	0	false	15	true
94856	2661891796875	3607714453125	4	true	0	false	9	true
94852	2489678125	29025	2	true	0	false	19	true
94849	22216134765625	438265078125	3	true	0	false	15	true
94848	21670513671875	43891328125	1	true	0	false	16	true
94846	2112140234375	4436162109375	6	true	0	false	14	true
94844	2123980078125	4322060546875	7	true	0	false	16	true
94842	2326831640625	443579765625	3	true	0	false	5	true
94841	391345234375	3760928125	19	true	0	false	19	true
94838	51315498046875	139690029296875	9	true	0	false	2	true
94837	3899113671875	32170923828125	7	true	0	false	15	true
94836	4008380078125	3260749609375	2	true	0	false	11	true
94828	43157140625	354511484375	11	true	0	false	1	true
94824	105515673828125	22858951171875	6	true	0	false	8	true
94823	2088885546875	4180910546875	5	true	0	false	12	true
94822	20998916015625	4137197265625	6	true	0	false	1	true
94820	208024140625	40658046875	7	true	0	false	23	true
94818	20251119140625	4126132421875	3	true	0	false	10	true
94817	19451041015625	40074453125	4	true	0	false	38	true
94814	329060859375	422020625	1	true	0	false	0	false
94813	2444978125	3834387109375	2	true	0	false	9	true
94812	25644185546875	3848344921875	2	true	1	true	10	true
94810	2263969140625	4080674609375	4	true	0	false	8	true
94808	22732484375	39127703125	2	true	0	false	6	true
94803	366120234375	4037284765625	2	true	0	false	0	false
94802	3872199609375	3928429296875	3	true	0	false	8	true
94801	53211240234375	17769771484375	2	true	0	false	11	true
94800	390177294921875	1843975390625	2	true	0	false	19	true
94799	813920947265625	1930499609375	3	true	0	false	3	true
94798	63846533203125	194229453125	3	true	18	true	0	false
94796	3833453125	413058984375	1	true	0	false	25	true
94789	2176428466796870	1393921875	3	true	0	false	26	true
94788	31805517578125	144008720703125	5	true	0	false	9	true
94785	118330849609375	2066249609375	2	true	0	false	12	true
94784	1154526953125	199174140625	1	true	0	false	8	true
94783	112861875	185833125	8	true	0	false	12	true
94782	10340033203125	18733263671875	1	true	0	false	11	true
94777	18190650390625	28136869140625	4	true	34	true	40	true
94776	18019037109375	280901015625	6	true	36	true	24	true
94775	20442935546875	28238388671875	2	true	0	false	20	true
94774	2009785546875	287083671875	3	true	0	false	10	true
94772	19018140625	2831781640625	6	true	0	false	17	true
94769	4283657421875	269522265625	5	true	0	false	2	true
94768	446294296875	27289716796875	2	true	0	false	2	true
94765	4466357421875	2966279296875	2	true	0	false	8	true
94761	120767041015625	263822734375	2	true	0	false	30	true
94760	13117205078125	27675013671875	4	true	0	false	28	true
94759	2421080859375	4242826953125	6	true	0	false	10	true
94758	25192580078125	4207749609375	5	true	0	false	26	true
94757	13208294921875	24725955078125	0	false	0	false	23	true
94756	1388809375	25140388671875	3	true	0	false	13	true
94755	141296083984375	28631970703125	3	true	0	false	4	true
94752	13963341796875	2601791015625	4	true	0	false	10	true
94750	14773693359375	2531239453125	3	true	0	false	9	true
94749	2619032421875	41146265625	3	true	0	false	9	true
94748	25777005859375	4041959765625	4	true	0	false	17	true
94744	112425283203125	268870078125	4	true	0	false	18	true
94743	27385158203125	4064173828125	4	true	0	false	0	false
94739	14533931640625	24472994140625	2	true	0	false	14	true
94738	152122275390625	23883759765625	6	true	0	false	8	true
94737	1470335546875	23313896484375	3	true	0	false	12	true
94734	2684183203125	4207480078125	2	true	0	false	20	true
94732	1571998046875	231056875	3	true	0	false	16	true
94731	16569423828125	290938125	3	true	0	false	13	true
94730	16250169921875	29594970703125	3	true	0	false	25	true
94727	1119848828125	28503232421875	19	true	1	true	5	true
94726	12060484375	28952888671875	12	true	0	false	24	true
94722	118374951171875	2792691796875	2	true	0	false	8	true
94720	100567236328125	26365595703125	7	true	0	false	24	true
94719	104183935546875	2936530859375	4	true	0	false	3	true
94716	1679583984375	278316875	2	true	2	true	22	true
94715	8650693359375	2827948046875	7	true	0	false	12	true
94714	88115546875	27547087890625	1	true	1	true	15	true
94708	16828359375	26074763671875	8	true	0	false	7	true
94705	20821421875	2534523828125	5	true	0	false	20	true
94704	19121009765625	2480914453125	6	true	0	false	11	true
94703	195232578125	23392166015625	4	true	0	false	8	true
94701	19294390625	269271328125	3	true	0	false	5	true
94698	2074798828125	26758138671875	5	true	0	false	13	true
94696	1469748828125	3038821484375	3	true	0	false	10	true
94688	17995501953125	2309658203125	1	true	0	false	3	true
94687	109649931640625	24484380859375	6	true	0	false	15	true
94686	119453037109375	2367483984375	4	true	0	false	10	true
94684	13013419921875	230401640625	3	true	5	true	3	true
94683	12129341796875	22413162109375	6	true	0	false	5	true
94682	125938232421875	2149108984375	5	true	0	false	16	true
94676	24155.25	4067471484375	5	true	0	false	5	true
94675	4419483203125	23355654296875	2	true	0	false	19	true
94674	4417810546875	2409410546875	3	true	0	false	16	true
94672	4416971875	25097560546875	10	true	0	false	17	true
94670	27738150390625	3530074609375	2	true	0	false	10	true
94669	45676140625	24244259765625	4	true	0	false	8	true
94668	4613451953125	25215052734375	1	true	0	false	17	true
94664	425222421875	22965748046875	4	true	0	false	8	true
94661	35027765625	3743844921875	3	true	0	false	17	true
94660	354810546875	3870646875	4	true	0	false	9	true
94657	19695890625	22312673828125	2	true	0	false	14	true
94656	19870171875	21643080078125	1	true	0	false	18	true
94653	379203984375	3080016796875	6	true	0	false	15	true
94652	378397421875	3025753125	2	true	0	false	24	true
94651	47099171875	7006171875	2	true	0	false	0	false
94649	4108484765625	3117794921875	7	true	0	false	0	false
94648	396766171875	3044916015625	10	true	0	false	14	true
94647	3963797265625	289154921875	1	true	0	false	20	true
94645	4239460546875	325250703125	3	true	0	false	17	true
94644	426304765625	328504453125	3	true	0	false	32	true
94638	430856171875	307842578125	4	true	0	false	0	false
94637	25890044921875	26904564453125	5	true	0	false	18	true
94636	25892521484375	26362130859375	0	false	0	false	17	true
94632	24590818359375	453178125	6	true	0	false	9	true
94631	3378871484375	29945951171875	1	true	0	false	10	true
94630	32577705078125	31241541015625	1	true	0	false	16	true
94628	32522380859375	2903015625	4	true	0	false	1	true
94627	2912001171875	2843042578125	4	true	0	false	17	true
94626	2807988671875	2745628125	1	true	0	false	16	true
94623	31060255859375	27631087890625	3	true	0	false	23	true
94622	3188371875	27510451171875	6	true	0	false	9	true
94619	29180306640625	26351830078125	3	true	0	false	8	true
94615	33852.5	26129880859375	1	true	0	false	6	true
94614	341024140625	2742009375	0	false	0	false	11	true
94612	345947578125	28856365234375	4	true	0	false	14	true
94609	29815177734375	2919171875	4	true	0	false	9	true
94608	30987912109375	2949945703125	2	true	0	false	21	true
94606	357300078125	26653416015625	3	true	0	false	13	true
94605	141869541015625	20659033203125	5	true	0	false	0	false
94604	147724482421875	20684015625	2	true	0	false	20	true
94603	27407740234375	2942034765625	5	true	0	false	15	true
94602	27955392578125	2968601953125	0	false	0	false	25	true
94598	28429	30498015625	1	true	5	true	31	true
94596	26708962890625	2983318359375	7	true	0	false	8	true
94593	3729111328125	27042921875	10	true	0	false	4	true
94592	3691424609375	2692405078125	2	true	0	false	19	true
94591	37179	261543671875	9	true	0	false	26	true
94588	3129708984375	3178591015625	3	true	0	false	16	true
94581	441592109375	748280390625	0	false	0	false	6	true
94578	14645755859375	32556900390625	0	false	0	false	9	true
94577	2006276171875	20228876953125	0	false	2	true	9	true
94576	2083067578125	20531119140625	5	true	0	false	13	true
94574	21666099609375	2017874609375	5	true	0	false	16	true
94570	5685987548828120	16420548828125	3	true	0	false	13	true
94569	4090608642578120	1047730078125	5	true	0	false	12	true
94568	448747705078125	103623720703125	1	true	0	false	13	true
94567	35191572265625	11209451171875	14	true	0	false	14	true
94566	2560653076171870	11311513671875	3	true	0	false	10	true
94562	243702197265625	128885810546875	3	true	0	false	11	true
94558	16433650390625	3290521484375	4	true	0	false	19	true
94557	3467569140625	3283320703125	1	true	0	false	8	true
94556	33643734375	3264178125	7	true	0	false	22	true
94555	3575084375	3142054296875	4	true	5	true	8	true
94553	3515444921875	3447655859375	3	true	0	false	3	true
94552	3562085546875	3579742578125	2	true	0	false	25	true
94547	18989908203125	3455228515625	1	true	0	false	8	true
94545	1374280859375	21883341796875	0	false	0	false	8	true
94543	31435615234375	3979215234375	3	true	0	false	11	true
94542	307875390625	3951271875	4	true	0	false	30	true
94540	3137541796875	391098828125	3	true	0	false	13	true
94539	30409767578125	4025178515625	11	true	0	false	5	true
94537	30754076171875	37622140625	6	true	3	true	7	true
94536	2988046484375	3817318359375	2	true	1	true	12	true
94534	2861892578125	3957158203125	3	true	0	false	18	true
94529	407918203125	2148541796875	3	true	0	false	16	true
94528	410955078125	217321953125	6	true	0	false	0	false
94527	4436487109375	20723974609375	6	true	0	false	19	true
94526	440274296875	2176856640625	0	false	0	false	17	true
94525	433402578125	19166302734375	7	true	0	false	0	false
94524	4291210546875	2086001171875	2	true	0	false	0	false
94520	440996484375	1812539453125	4	true	0	false	7	true
94518	4325094921875	16710310546875	1	true	0	false	11	true
94514	4141065234375	19128978515625	3	true	0	false	18	true
94512	410796015625	176380390625	10	true	0	false	24	true
94509	22328591796875	2691205078125	2	true	0	false	19	true
94508	226168828125	26795486328125	4	true	0	false	25	true
94506	21764076171875	25941328125	6	true	0	false	11	true
94504	241732265625	25837904296875	2	true	0	false	14	true
94501	163631533203125	122275068359375	0	false	0	false	15	true
94500	157626728515625	124128173828125	4	true	0	false	14	true
94498	1707409375	12099171875	0	false	0	false	10	true
94497	1966480859375	1838370703125	3	true	0	false	19	true
94496	18785869140625	183583203125	3	true	0	false	12	true
94494	153772216796875	132644580078125	5	true	0	false	8	true
94493	192877734375	16477470703125	0	false	0	false	18	true
94492	18715857421875	1733433984375	2	true	0	false	13	true
94490	1546905859375	115343291015625	3	true	0	false	13	true
94487	153796162109375	161456279296875	2	true	0	false	15	true
94486	153869228515625	150301591796875	1	true	0	false	15	true
94484	146951796875	131079267578125	4	true	0	false	22	true
94482	18305986328125	19396236328125	4	true	0	false	4	true
94480	1882916015625	122794404296875	0	false	0	false	15	true
94479	18705416015625	1497666015625	1	true	0	false	14	true
94478	18644689453125	159627333984375	0	false	0	false	21	true
94477	118318271484375	147323525390625	2	true	0	false	17	true
94476	11768533203125	1645180078125	1	true	0	false	0	false
94472	17563955078125	13925876953125	2	true	0	false	1	true
94470	142884990234375	1124292578125	0	false	0	false	6	true
94466	144754326171875	14469169921875	3	true	0	false	10	true
94464	129582451171875	13040267578125	2	true	0	false	17	true
94463	1564451953125	17219017578125	2	true	1	true	19	true
94459	136850546875	190718515625	9	true	0	false	10	true
94458	144714873046875	1875809765625	1	true	0	false	15	true
94456	152731591796875	191616796875	4	true	0	false	16	true
94455	136852685546875	17125251953125	3	true	0	false	17	true
94450	21114123046875	1564787890625	2	true	0	false	13	true
94449	1337333984375	154641875	2	true	0	false	14	true
94445	23323267578125	17071341796875	2	true	0	false	29	true
94444	22506849609375	162006875	2	true	0	false	24	true
94439	3171427734375	359304140625	2	true	0	false	3	true
94438	32382931640625	3408764453125	3	true	0	false	14	true
94436	3395794921875	3675890234375	4	true	0	false	11	true
94433	3908829296875	24343150390625	3	true	0	false	0	false
94432	3786069921875	2445657421875	0	false	0	false	25	true
94431	398327734375	25654.75	2	true	0	false	13	true
94430	3942766015625	2673260546875	3	true	1	true	17	true
94426	3725850390625	228223828125	2	true	0	false	25	true
94425	363461640625	2157341796875	2	true	0	false	26	true
94424	361951171875	20684951171875	2	true	0	false	15	true
94421	2017434375	140704560546875	0	false	0	false	20	true
94420	2123715234375	14034689453125	1	true	0	false	8	true
94418	20506265625	12802283203125	9	true	0	false	3	true
94415	384454609375	21453703125	2	true	0	false	14	true
94413	4037426953125	2334423046875	1	true	0	false	7	true
94412	4198045703125	24520244140625	1	true	0	false	12	true
94410	3479089453125	21328537109375	2	true	0	false	9	true
94403	29756126953125	32755009765625	2	true	0	false	11	true
94402	30065869140625	331852421875	1	true	1	true	23	true
94399	329545859375	354068125	6	true	0	false	6	true
94396	473466875	72178828125	1	true	0	false	13	true
94394	4660937109375	28785595703125	2	true	1	true	5	true
94392	9096251953125	16721484375	2	true	0	false	18	true
94391	26465291015625	2140486328125	3	true	0	false	9	true
94390	26245109375	2190273046875	1	true	2	true	16	true
94388	27024466796875	2239842578125	5	true	0	false	18	true
94386	27416658203125	232834140625	2	true	0	false	13	true
94384	2784106640625	24725.75	1	true	3	true	2	true
94382	25561923828125	24434630859375	1	true	0	false	0	false
94380	24210814453125	2174526953125	2	true	0	false	20	true
94379	28992470703125	22645001953125	3	true	0	false	2	true
94377	3741228125	17591626953125	1	true	0	false	22	true
94376	370102578125	18865048828125	7	true	0	false	10	true
94372	316717578125	24401880859375	2	true	0	false	9	true
94371	35043921875	16914884765625	2	true	0	false	10	true
94370	3627880859375	17120490234375	1	true	0	false	12	true
94369	3428005078125	17101990234375	5	true	0	false	14	true
94368	334670234375	17902609375	2	true	0	false	18	true
94365	38349828125	199723984375	1	true	0	false	13	true
94364	3790988671875	19249609375	1	true	0	false	19	true
94363	3269651953125	1935373828125	2	true	0	false	17	true
94362	31513974609375	19849.5	4	true	0	false	13	true
94360	30943796875	21177671875	7	true	0	false	17	true
94356	398053828125	20332810546875	0	false	0	false	9	true
94354	355706875	151412861328125	2	true	0	false	2	true
94348	3258342578125	2168077734375	4	true	0	false	18	true
94346	3144053515625	18322642578125	0	false	0	false	9	true
94344	31323142578125	23119990234375	2	true	0	false	13	true
94341	4933849609375	3454103515625	2	true	0	false	16	true
94340	4896137890625	3556366015625	4	true	0	false	6	true
94336	369326015625	29311443359375	1	true	0	false	3	true
94335	2300637890625	19527775390625	3	true	0	false	11	true
94334	24587296875	1959740234375	3	true	0	false	22	true
94333	223404296875	18152501953125	5	true	0	false	8	true
94329	16757443359375	206672734375	6	true	0	false	3	true
94327	652757568359375	104517587890625	2	true	0	false	14	true
94326	577216943359375	107630625	10	true	0	false	2	true
94325	663319580078125	132625205078125	9	true	0	false	0	false
94324	643428759765625	1245972265625	5	true	0	false	8	true
94323	402980546875	151089765625	5	true	0	false	10	true
94322	4120323046875	158351083984375	3	true	0	false	10	true
94320	723541455078125	11908205078125	2	true	0	false	7	true
94319	807804443359375	108897353515625	1	true	0	false	7	true
94317	966573046875	114967412109375	0	false	0	false	21	true
94308	21152966796875	2956787890625	3	true	0	false	9	true
94307	33143296875	2369296875	0	false	0	false	7	true
94306	34106125	242213984375	2	true	0	false	15	true
94304	3956070703125	175650859375	5	true	0	false	1	true
94301	95705986328125	1325162109375	1	true	0	false	13	true
94300	9060416015625	126574345703125	4	true	0	false	9	true
94296	2098652734375	18595169921875	2	true	0	false	3	true
94295	3579811328125	24561693359375	2	true	0	false	11	true
94294	359203515625	252451640625	2	true	0	false	15	true
94293	3710766015625	1461005859375	1	true	1	true	12	true
94288	16464296875	1004091796875	1	true	0	false	4	true
94286	4901379296875	7354721875	22	true	0	false	0	false
94285	25136228515625	132522900390625	3	true	0	false	25	true
94284	24907521484375	12440916015625	2	true	0	false	22	true
94282	25842337890625	14098751953125	2	true	0	false	13	true
94281	218358671875	107114150390625	3	true	2	true	14	true
94280	2183428125	111063818359375	2	true	0	false	7	true
94279	25335703125	10404556640625	3	true	1	true	21	true
94278	250971640625	11460431640625	5	true	12	true	4	true
94276	2488733203125	14609978515625	0	false	0	false	14	true
94274	20841146484375	97862236328125	1	true	0	false	27	true
94272	26314857421875	9824998046875	2	true	0	false	26	true
94269	27433130859375	90574033203125	2	true	3	true	10	true
94268	27389724609375	777064697265625	1	true	0	false	11	true
94267	4707965625	2111751953125	30	true	0	false	0	false
94266	4841232421875	220086640625	7	true	0	false	0	false
94265	27154259765625	11803025390625	3	true	0	false	11	true
94264	28320751953125	1218111328125	2	true	0	false	14	true
94262	4749178125	224473984375	1	true	0	false	11	true
94260	2665063671875	843812890625	0	false	0	false	28	true
94256	219099375	1227780078125	1	true	0	false	11	true
94254	24813912109375	69368154296875	0	false	0	false	1	true
94252	27588271484375	1064837890625	2	true	1	true	12	true
94250	259549609375	60542939453125	3	true	0	false	6	true
94247	23160734375	1422824609375	2	true	0	false	15	true
94246	2276912109375	149645908203125	2	true	0	false	13	true
94244	2666390234375	676812890625	1	true	0	false	14	true
94242	2406896875	135973681640625	6	true	0	false	26	true
94238	24841501953125	517062548828125	3	true	0	false	0	false
94237	23652884765625	117719296875	1	true	0	false	21	true
94232	2975675390625	10987.25	3	true	0	false	14	true
94231	22428466796875	8378689453125	1	true	0	false	18	true
94230	20790279296875	880364453125	3	true	0	false	18	true
94222	2463905859375	92059609375	0	false	0	false	11	true
94220	485541015625	25398513671875	3	true	0	false	24	true
94218	19202837890625	8924068359375	1	true	0	false	11	true
94216	37795234375	12868638671875	1	true	0	false	7	true
94214	4460957421875	1154094921875	3	true	0	false	12	true
94212	425048515625	12722208984375	5	true	0	false	11	true
94208	399928828125	134342001953125	2	true	0	false	10	true
94206	1693465234375	1891649609375	3	true	0	false	11	true
94204	41541796875	7892546875	7	true	0	false	2	true
94203	639700341796875	78344755859375	1	true	4	true	1	true
94202	71951591796875	646761328125	2	true	0	false	2	true
94200	4594373828125	1663526953125	1	true	0	false	10	true
94196	724892578125	2123972265625	3	true	0	false	4	true
94194	4599391796875	146815517578125	1	true	0	false	6	true
94193	12416333984375	92859716796875	2	true	0	false	11	true
94192	13991525390625	9372658203125	3	true	0	false	11	true
94190	113087001953125	963971484375	2	true	0	false	17	true
94188	135018427734375	82761591796875	0	false	16	true	4	true
94186	127943798828125	102519658203125	21	true	0	false	3	true
94185	157088544921875	674546240234375	0	false	0	false	11	true
94184	163724228515625	7658283203125	4	true	7	true	0	false
94183	15220642578125	816072900390625	0	false	0	false	9	true
94180	1815222265625	644027490234375	2	true	1	true	7	true
94179	93147138671875	616836279296875	2	true	0	false	13	true
94178	107760947265625	632805908203125	2	true	1	true	10	true
94176	2518835546875	323514013671875	1	true	0	false	7	true
94175	12837759765625	54051884765625	0	false	25	true	2	true
94174	119842890625	579108740234375	1	true	0	false	8	true
94169	99840361328125	49831904296875	18	true	0	false	1	true
94163	87711669921875	868684375	1	true	0	false	18	true
94162	104629033203125	84756904296875	0	false	0	false	21	true
94158	4417088671875	779361875	9	true	0	false	2	true
94157	29785806640625	135739658203125	2	true	0	false	15	true
94156	298901484375	143262451171875	9	true	0	false	2	true
94155	288451640625	1379625390625	1	true	0	false	14	true
94153	29319103515625	16538103515625	1	true	0	false	35	true
94152	30651796875	15543482421875	22	true	0	false	18	true
94149	25745474609375	16442623046875	1	true	0	false	13	true
94148	2547419140625	17271470703125	3	true	0	false	22	true
94147	27155744140625	18805505859375	3	true	0	false	21	true
94146	26338244140625	1854333203125	1	true	0	false	6	true
94144	262730390625	19767259765625	4	true	0	false	21	true
94140	2765754296875	1777355859375	1	true	0	false	12	true
94139	3296296875	1062494921875	1	true	0	false	21	true
94138	31920650390625	104833935546875	9	true	0	false	0	false
94134	32119685546875	92667001953125	11	true	0	false	12	true
94133	35838765625	491295068359375	0	false	0	false	31	true
94132	3702203515625	47537900390625	2	true	0	false	15	true
94130	3571894921875	1056509765625	1	true	0	false	7	true
94129	339869921875	9403482421875	4	true	0	false	7	true
94127	3635864453125	73148935546875	2	true	0	false	17	true
94118	228608046875	48055283203125	3	true	0	false	7	true
94116	43588076171875	747707080078125	1	true	0	false	6	true
94114	361600244140625	571533740234375	5	true	0	false	3	true
94112	88661025390625	3295656005859370	0	false	0	false	8	true
94110	8746588745117180	96145595703125	2	true	0	false	8	true
94108	386045234375	67294912109375	1	true	0	false	15	true
94106	28120494140625	4339953125	2	true	0	false	9	true
94102	3234487109375	670650634765625	1	true	0	false	6	true
94100	587983203125	4472720703125	0	false	0	false	15	true
94099	4824184375	1601028515625	1	true	0	false	10	true
94098	4793788671875	15583041015625	0	false	0	false	7	true
94095	31142380859375	43747978515625	2	true	0	false	2	true
94094	3016769140625	598465283203125	7	true	1	true	13	true
94091	3943690234375	11161578125	1	true	0	false	9	true
94090	3954724609375	101566630859375	10	true	0	false	2	true
94086	3412840234375	77757783203125	3	true	0	false	9	true
94085	19557505859375	429474755859375	6	true	1	true	25	true
94084	21046935546875	542274951171875	0	false	0	false	19	true
94079	286804296875	2651235107421870	2	true	0	false	30	true
94078	2472900390625	9973797607421870	0	false	0	false	5	true
94074	4605591796875	778546796875	8	true	0	false	8	true
94073	53840771484375	1049609619140620	6	true	0	false	1	true
94072	63339912109375	1847319091796870	2	true	0	false	10	true
94069	10446453125	219650048828125	0	false	0	false	4	true
94068	127765185546875	301368603515625	0	false	0	false	15	true
94064	4785570703125	1120341796875	1	true	0	false	3	true
94063	374833984375	256690087890625	1	true	0	false	11	true
94060	4303341796875	85540703125	1	true	0	false	7	true
94058	4925187109375	128775615234375	2	true	0	false	8	true
94056	456741328125	84135419921875	1	true	0	false	0	false
94054	2276199609375	1.86598e+16	5	true	0	false	4	true
94052	1.10479e+16	2264570556640620	1	true	0	false	2	true
94049	4316199609375	10049521484375	1	true	0	false	23	true
94048	4234286328125	4921267578125	1	true	0	false	0	false
94044	485825625	3038387451171870	0	false	0	false	1	true
