# Supplementary material for: A Novel Liquid Biopsy Method Based on Specific Combinations of Vesicular Markers Allows Us to Discriminate Prostate Cancer from Hyperplasia
Source: Cells. 2024 Jul 31;13(15):1286. doi: 10.3390/cells13151286 (PMC11311686; doi:10.3390/cells13151286)
Supplement: Supplementary file 1 [file cells-13-01286-s001.zip › Dataset S1-Raw data CODI BiliGeCT Prostata/Raw data CODI BiliGeCT Prostata/150223_ErbB3_ALK_GE21-01-3__counting_scatter.xlsx]

## Sheet: 150223_ErbB3_ALK_GE21-01-3__cou
counting parameters
radius (nm)	300
bin width (nm)	20
locs in bin threshold	1
active channels
channel name	channel reference	min	max
Channel 0	ch0	1	10000000
Channel 1	ch1	1	10000000
Channel 2	ch2	1	10000000
clusters are positive for a channel if their counts fall within min (inclusive) and max (exclusive) for that channel
	population phenotypes	number of clusters
triple positive	Channel 0, Channel 1, Channel 2	133
double positive	Channel 0, Channel 1	13
double positive	Channel 0, Channel 2	951
double positive	Channel 1, Channel 2	1
single positive	Channel 0	57
single positive	Channel 1	1
single positive	Channel 2	56
	total positive clusters	1212
4 clusters were negative for every channel
all positive clusters are listed here
columns show counts and positivity for channels with thresholds switched on
to see the full data including negative clusters please export a csv from the counting histogram rather than the counting scatter plot
cluster id	centroid x (nm)	centroid y (nm)	count for Channel 0	positive for Channel 0	count for Channel 1	positive for Channel 1	count for Channel 2	positive for Channel 2
90136	14091373046875	775008828125	9	true	0	false	22	true
90135	14032958984375	771679140625	10	true	0	false	11	true
90134	14191572265625	766602734375	5	true	0	false	19	true
90132	154678212890625	764138671875	13	true	0	false	10	true
90131	159849521484375	76539.25	15	true	0	false	11	true
90130	13831052734375	78445453125	9	true	0	false	8	true
90127	16551283203125	759104296875	14	true	0	false	3	true
90123	13017212890625	77134	11	true	0	false	31	true
90122	159245849609375	78238484375	9	true	0	false	18	true
90121	162666591796875	786101875	9	true	0	false	8	true
90120	16674201171875	781148125	8	true	0	false	16	true
90117	1696187109375	75065484375	36	true	0	false	9	true
90116	149825947265625	7823428125	4	true	1	true	11	true
90113	130122919921875	780603515625	5	true	0	false	20	true
90111	1763319140625	785163359375	9	true	0	false	14	true
90110	149353701171875	7349965625	14	true	0	false	11	true
90109	141308251953125	74412875	16	true	0	false	9	true
90107	1799430859375	772371953125	13	true	0	false	2	true
90103	130531865234375	743225078125	15	true	0	false	3	true
90102	200418203125	75374953125	10	true	0	false	6	true
90101	1946673828125	7589803125	13	true	0	false	6	true
90099	135903515625	7366940625	3	true	0	false	12	true
90097	17911447265625	758138125	15	true	1	true	1	true
90095	1980801953125	747219921875	8	true	0	false	12	true
90094	1156646875	763848203125	8	true	0	false	10	true
90093	112640576171875	77212046875	13	true	0	false	3	true
90091	20223466796875	761665625	4	true	0	false	14	true
90090	115709697265625	65683203125	9	true	0	false	8	true
90089	1210537890625	65839671875	13	true	0	false	7	true
90088	729308984375	671079765625	5	true	0	false	19	true
90087	7807705078125	66690	15	true	0	false	20	true
90085	20944845703125	751908046875	5	true	0	false	10	true
90083	1201992578125	664708125	12	true	0	false	7	true
90082	116554150390625	733827890625	13	true	0	false	8	true
90081	122170283203125	7403584375	11	true	0	false	8	true
90080	559498779296875	6463150390625	9	true	0	false	20	true
90079	2200765625	648387265625	18	true	0	false	8	true
90078	18713513671875	741990546875	8	true	0	false	9	true
90076	108445556640625	72856046875	7	true	0	false	15	true
90073	17503671875	7935046875	6	true	2	true	9	true
90072	4145630859375	678619140625	7	true	0	false	13	true
90071	4731263671875	680828203125	11	true	0	false	2	true
90069	1385342529296870	6584234375	13	true	0	false	7	true
90065	12102353515625	750462578125	7	true	0	false	11	true
90062	1.32255e+16	624449375	4	true	1	true	11	true
90061	2.03541e+16	621178203125	8	true	0	false	27	true
90060	356641162109375	66705421875	5	true	0	false	5	true
90059	2856934814453120	665693125	12	true	0	false	7	true
90058	101376982421875	746846796875	5	true	0	false	15	true
90057	105920380859375	742467421875	43	true	1	true	2	true
90056	98410849609375	76659015625	7	true	0	false	9	true
90055	1011089453125	7600384375	12	true	0	false	15	true
90053	8120703125	67429.25	8	true	0	false	16	true
90052	2603404296875	6274635546875	13	true	1	true	1	true
90051	2832704345703120	6205944140625	8	true	4	true	13	true
90050	56193974609375	68072875	11	true	0	false	1	true
90046	1079092578125	6523308203125	9	true	0	false	8	true
90042	10544796875	673577265625	12	true	0	false	12	true
90041	100660537109375	66836171875	7	true	0	false	20	true
90039	118912529296875	672153515625	5	true	0	false	10	true
90033	19216251953125	7706034375	7	true	0	false	3	true
90029	1683987109375	77002515625	6	true	0	false	11	true
90027	96569658203125	7381715625	6	true	0	false	18	true
90025	6063798828125	673803671875	10	true	0	false	0	false
90023	1.0925e+16	635149765625	6	true	0	false	11	true
90021	9471537109375	682263046875	4	true	0	false	10	true
90019	482141748046875	66989046875	6	true	0	false	10	true
90013	9144861328125	656015546875	9	true	0	false	4	true
90012	113116044921875	722592890625	11	true	6	true	0	false
90011	109066767578125	713426328125	11	true	0	false	15	true
90009	593822021484375	66714171875	6	true	0	false	14	true
90007	92313466796875	6688984375	14	true	1	true	4	true
90006	13094720703125	664843203125	11	true	0	false	11	true
90005	139873232421875	671751015625	11	true	0	false	16	true
90002	15903146484375	735104609375	12	true	0	false	8	true
90001	1713165234375	729523359375	7	true	0	false	0	false
89999	1213811328125	68071375	4	true	0	false	18	true
89996	143046796875	72864890625	7	true	3	true	8	true
89995	15200513671875	723569609375	6	true	1	true	15	true
89991	1169510546875	783195859375	7	true	0	false	9	true
89985	144375810546875	686262265625	12	true	0	false	21	true
89983	138008115234375	7220353125	10	true	2	true	4	true
89981	64256494140625	659186640625	9	true	0	false	36	true
89979	1465229296875	66819625	8	true	1	true	12	true
89977	90324287109375	690750234375	9	true	0	false	5	true
89974	775137744140625	75188859375	9	true	2	true	11	true
89973	84506240234375	754334296875	15	true	0	false	3	true
89972	153884482421875	70961265625	11	true	0	false	2	true
89971	1472916015625	709136328125	12	true	0	false	14	true
89970	560005615234375	7543759375	15	true	0	false	7	true
89969	632197802734375	7518678125	14	true	0	false	4	true
89968	149097626953125	697170859375	6	true	0	false	55	true
89967	14102822265625	697791484375	8	true	1	true	13	true
89964	13520958984375	70038.75	12	true	1	true	3	true
89963	136385126953125	68936546875	8	true	0	false	14	true
89959	892350390625	758573359375	5	true	0	false	20	true
89957	762214208984375	7435371875	8	true	0	false	23	true
89956	105031513671875	68722453125	9	true	1	true	8	true
89954	80191328125	76144078125	7	true	2	true	10	true
89937	9392189453125	6406063671875	8	true	0	false	14	true
89935	9962060546875	707731953125	9	true	1	true	10	true
89934	130617294921875	63203328125	12	true	0	false	34	true
89933	135936162109375	636199453125	10	true	0	false	10	true
89929	12365595703125	633436796875	15	true	0	false	1	true
89928	144623740234375	6381084765625	6	true	0	false	34	true
89927	144636943359375	631768828125	8	true	1	true	1	true
89925	1282684765625	6228860546875	7	true	0	false	13	true
89924	134881513671875	6484667578125	21	true	1	true	9	true
89923	121527646484375	6451870703125	10	true	1	true	10	true
89919	188474921875	7518571875	9	true	0	false	6	true
89918	111363095703125	641347578125	13	true	0	false	6	true
89912	15762115234375	645359609375	4	true	0	false	14	true
89911	151474345703125	643773046875	11	true	0	false	0	false
89907	1800392578125	72237640625	11	true	0	false	8	true
89906	52492978515625	589490546875	6	true	0	false	18	true
89905	558595654296875	5862035546875	14	true	0	false	14	true
89904	48933837890625	59887625	9	true	0	false	16	true
89903	49789169921875	607115546875	5	true	0	false	9	true
89902	53858642578125	616580859375	8	true	0	false	12	true
89899	600498779296875	58960828125	11	true	0	false	12	true
89898	6062767578125	649108515625	10	true	1	true	13	true
89897	630954345703125	64461.75	9	true	0	false	18	true
89896	144850107421875	792431640625	14	true	0	false	9	true
89893	567960791015625	645541015625	6	true	0	false	20	true
89891	41971494140625	5992365625	5	true	0	false	11	true
89890	4848025390625	6342118359375	9	true	0	false	27	true
89888	88084501953125	7305428125	9	true	0	false	20	true
89887	84123623046875	7282440625	13	true	0	false	4	true
89886	568633154296875	5980935546875	8	true	0	false	6	true
89881	124442568359375	692150859375	9	true	0	false	2	true
89878	487654345703125	57932859375	10	true	0	false	12	true
89876	168295390625	696535859375	7	true	0	false	12	true
89875	16847943359375	70170234375	5	true	0	false	13	true
89874	17318669921875	691029296875	8	true	0	false	2	true
89871	1748384765625	710013203125	8	true	0	false	3	true
89870	19226205078125	71185515625	6	true	0	false	18	true
89869	2035172265625	715659296875	7	true	0	false	10	true
89867	145335849609375	657097265625	6	true	1	true	8	true
89865	21223849609375	708556015625	13	true	4	true	1	true
89858	43738291015625	6210001953125	7	true	0	false	23	true
89853	854591796875	66905296875	7	true	0	false	0	false
89852	2972691162109370	717491171875	8	true	0	false	16	true
89851	3672244384765620	719165859375	24	true	1	true	2	true
89850	19059859375	790000859375	16	true	0	false	6	true
89849	18772982421875	78204171875	12	true	0	false	4	true
89847	313603466796875	712548359375	6	true	0	false	13	true
89845	3807933349609370	6982803125	10	true	0	false	18	true
89844	611590576171875	7102034375	10	true	0	false	15	true
89843	515516259765625	71290859375	6	true	0	false	9	true
89840	651648583984375	696273125	9	true	0	false	12	true
89837	6756390625	71817203125	33	true	0	false	8	true
89836	75875615234375	71846.5	5	true	1	true	8	true
89834	1.61377e+16	697616640625	13	true	0	false	3	true
89833	5627551879882810	697336875	7	true	0	false	22	true
89832	52993837890625	701178515625	9	true	4	true	7	true
89831	458923583984375	70560375	8	true	0	false	18	true
89828	1971296875	710318671875	5	true	1	true	9	true
89826	437449951171875	6112157421875	5	true	0	false	13	true
89824	178600439453125	594769296875	5	true	8	true	1	true
89823	1709084228515620	6042694140625	9	true	0	false	15	true
89819	246355419921875	5988379296875	8	true	0	false	13	true
89815	116232275390625	5926684375	6	true	0	false	9	true
89814	573639208984375	733973984375	9	true	0	false	9	true
89813	489766796875	729686015625	7	true	0	false	9	true
89812	7795712890625	599874375	15	true	0	false	5	true
89808	2130735107421870	73698.5	9	true	1	true	1	true
89807	221979296875	726189609375	9	true	0	false	17	true
89806	234529345703125	5882351171875	11	true	0	false	12	true
89804	318935498046875	7326978125	9	true	0	false	8	true
89802	95750048828125	6319773828125	3	true	0	false	17	true
89801	1032955078125	6262808203125	8	true	0	false	8	true
89796	1.0717e+16	73431421875	9	true	0	false	7	true
89794	8661646484375	710759453125	10	true	0	false	13	true
89790	86942587890625	77439234375	10	true	0	false	8	true
89789	815518017578125	77124203125	14	true	0	false	4	true
89784	2083016015625	728738828125	5	true	0	false	6	true
89783	19007845703125	73009515625	9	true	0	false	2	true
89782	1.48657e+16	67862125	13	true	1	true	4	true
89777	19893603515625	69917671875	7	true	0	false	1	true
89775	5.06558e+16	754068515625	9	true	0	false	6	true
89774	20991568359375	778182890625	8	true	0	false	11	true
89773	21371341796875	76594546875	10	true	0	false	28	true
89771	219792265625	776436875	9	true	0	false	7	true
89766	22756158203125	733147421875	10	true	0	false	3	true
89765	2253330078125	748020625	18	true	0	false	1	true
89762	18977201171875	68190703125	10	true	1	true	17	true
89761	18902001953125	6725153125	12	true	0	false	5	true
89759	19126853515625	689912421875	4	true	0	false	17	true
89757	1787895703125	679475546875	9	true	0	false	15	true
89756	182413046875	690534375	5	true	1	true	9	true
89752	17982298828125	6524634375	7	true	0	false	12	true
89751	16762818359375	64130953125	10	true	0	false	4	true
89750	1806937109375	6295247265625	9	true	0	false	6	true
89749	18802671875	6292465625	5	true	0	false	12	true
89747	18154767578125	637997890625	12	true	0	false	8	true
89746	8224957275390620	772743046875	6	true	0	false	8	true
89745	1981760009765620	770471875	11	true	0	false	7	true
89743	1859417578125	6212014453125	9	true	0	false	9	true
89742	2423349609375	758679140625	12	true	1	true	3	true
89741	1857751708984370	75364	8	true	0	false	1	true
89734	87420966796875	5850802734375	5	true	0	false	10	true
89733	9472482421875	5819233984375	6	true	0	false	11	true
89731	325178759765625	6840534375	9	true	0	false	9	true
89725	198322421875	66375.5	5	true	0	false	8	true
89724	354096142578125	564825390625	14	true	0	false	13	true
89723	4376509765625	56618453125	8	true	21	true	7	true
89721	1232028515625	6116094921875	9	true	0	false	4	true
89719	377464111328125	54995390625	8	true	0	false	16	true
89718	2537498779296870	5637651953125	6	true	0	false	15	true
89716	1.15797e+16	5666084375	10	true	0	false	5	true
89714	625750244140625	5518723828125	9	true	0	false	4	true
89713	7799194946289060	5476075390625	4	true	0	false	13	true
89711	8098662719726560	536509765625	3	true	0	false	23	true
89707	20990740234375	691193203125	11	true	0	false	12	true
89704	676754248046875	62828953125	8	true	0	false	7	true
89703	747240576171875	6308061328125	7	true	0	false	9	true
89699	192303671875	6498154296875	3	true	0	false	6	true
89698	705271826171875	77323078125	7	true	0	false	30	true
89697	76110498046875	780685546875	8	true	0	false	16	true
89696	4289341796875	752181484375	7	true	0	false	13	true
89695	430571142578125	76395625	7	true	0	false	32	true
89693	4082615478515620	7738421875	4	true	0	false	5	true
89691	518946728515625	7815328125	6	true	0	false	20	true
89686	4840203125	5312394140625	6	true	0	false	8	true
89685	37805712890625	5313134375	4	true	0	false	9	true
89684	603193603515625	5285710546875	7	true	0	false	8	true
89682	2693802490234370	5455557421875	11	true	0	false	12	true
89681	204066357421875	545425546875	10	true	0	false	1	true
89680	41595224609375	5225255078125	5	true	0	false	13	true
89678	3047680419921870	5245362890625	5	true	0	false	26	true
89677	26008818359375	53286828125	9	true	0	false	9	true
89673	2661807373046870	5542381640625	7	true	0	false	11	true
89668	2131171484375	668010859375	6	true	0	false	15	true
89667	2156178515625	6647415625	10	true	0	false	19	true
89666	203396484375	636309921875	7	true	0	false	18	true
89665	20436515625	6473880078125	10	true	0	false	27	true
89663	20918404296875	657772890625	13	true	0	false	12	true
89662	22176162109375	679420625	2	true	0	false	11	true
89661	2179197265625	675114921875	9	true	0	false	14	true
89659	213524375	6488453515625	13	true	0	false	7	true
89655	2305864453125	68688171875	9	true	0	false	11	true
89653	20232712890625	6247562890625	13	true	0	false	14	true
89651	2050420703125	674198671875	8	true	0	false	8	true
89646	156535986328125	65962703125	11	true	0	false	13	true
89645	16811017578125	66110171875	8	true	0	false	7	true
89642	2446863671875	777686640625	8	true	0	false	3	true
89641	2381698046875	762888671875	12	true	0	false	9	true
89639	226525625	76353984375	13	true	0	false	8	true
89638	161673466796875	674208671875	7	true	2	true	13	true
89637	154056376953125	68014703125	8	true	0	false	8	true
89635	2583234765625	78832640625	10	true	0	false	4	true
89631	26977103515625	77362859375	3	true	0	false	9	true
89627	7919244140625	69104453125	4	true	0	false	5	true
89625	639575146484375	61179953125	6	true	0	false	8	true
89623	4510517578125	6522462890625	13	true	0	false	8	true
89622	119852021484375	704209609375	8	true	0	false	26	true
89619	17523291015625	61499078125	11	true	0	false	8	true
89617	2636999609375	76338734375	12	true	0	false	13	true
89615	3843968994140620	5835312890625	8	true	0	false	8	true
89613	8027833984375	6421312890625	6	true	0	false	9	true
89612	1667946484375	60531546875	10	true	0	false	8	true
89611	1601446875	608371796875	10	true	0	false	2	true
89610	15263830078125	6117401171875	8	true	0	false	12	true
89607	14141775390625	6197027734375	5	true	0	false	13	true
89604	21918109375	6150124609375	7	true	0	false	5	true
89603	2182657421875	6040115234375	13	true	0	false	1	true
89602	2284969140625	6482351953125	14	true	0	false	12	true
89601	229480625	6381801171875	5	true	0	false	7	true
89600	224495234375	6305289453125	15	true	0	false	6	true
89599	2327661328125	6289423046875	8	true	0	false	27	true
89597	21586771484375	5952272265625	7	true	0	false	13	true
89592	18913810546875	5582492578125	6	true	0	false	8	true
89591	19858986328125	553998515625	0	false	0	false	23	true
89590	182990859375	5706768359375	11	true	0	false	8	true
89589	19532318359375	5717233984375	4	true	0	false	13	true
89588	197319765625	5801983984375	13	true	0	false	18	true
89585	2187182421875	6402777734375	11	true	0	false	6	true
89583	20770.5	5893102734375	5	true	0	false	8	true
89581	2011212890625	59012203125	4	true	0	false	11	true
89576	3177632080078120	5109297265625	6	true	0	false	17	true
89575	446968408203125	50584	8	true	0	false	22	true
89572	3746888671875	49719625	3	true	0	false	33	true
89571	466227197265625	49537296875	4	true	8	true	4	true
89567	54482392578125	5085625390625	7	true	0	false	10	true
89565	5027244140625	5172369140625	8	true	0	false	12	true
89562	811663330078125	59806296875	4	true	0	false	6	true
89561	73065595703125	6022671875	9	true	1	true	0	false
89556	114630146484375	5922219140625	7	true	0	false	5	true
89555	1263673046875	589409140625	5	true	0	false	12	true
89552	152099130859375	594780078125	7	true	1	true	15	true
89551	141416240234375	597296171875	11	true	0	false	17	true
89547	13156361328125	594098984375	3	true	0	false	5	true
89541	52894345703125	5527597265625	6	true	1	true	5	true
89540	86760107421875	62191671875	10	true	0	false	7	true
89539	8378345703125	609490078125	10	true	0	false	18	true
89537	981488671875	6142438671875	6	true	0	false	18	true
89535	129284150390625	5809332421875	6	true	0	false	7	true
89534	25960998046875	7319990625	8	true	0	false	13	true
89533	25603001953125	73510640625	24	true	0	false	1	true
89529	25141505859375	734291953125	6	true	0	false	15	true
89527	9775775390625	6016365625	5	true	0	false	7	true
89525	24684361328125	74068203125	11	true	1	true	7	true
89522	24443255859375	7263240625	8	true	0	false	8	true
89521	25392138671875	721608671875	8	true	0	false	9	true
89518	24957361328125	756693828125	10	true	0	false	0	false
89517	26165244140625	750978125	4	true	0	false	2	true
89515	26734998046875	715352421875	6	true	0	false	6	true
89514	27869244140625	7440171875	11	true	0	false	2	true
89510	306171875	76555	7	true	0	false	16	true
89509	298401171875	7667246875	8	true	0	false	1	true
89507	3007120703125	7584478125	9	true	0	false	7	true
89505	30796572265625	755997578125	11	true	0	false	6	true
89504	2912553515625	76202765625	5	true	0	false	12	true
89501	3172451953125	751692578125	28	true	0	false	10	true
89500	2939680859375	740943984375	9	true	0	false	5	true
89495	313970703125	74083484375	8	true	1	true	2	true
89492	1.50089e+16	4897204296875	6	true	0	false	29	true
89491	1381755126953120	482988671875	13	true	0	false	21	true
89490	2458650390625	5007962890625	2	true	0	false	36	true
89489	2363744140625	4941461328125	5	true	0	false	13	true
89485	1794826171875	505876484375	13	true	0	false	15	true
89483	1595513427734370	519676953125	7	true	0	false	1	true
89478	28452796875	724612265625	5	true	1	true	4	true
89475	23040458984375	6748628125	5	true	0	false	9	true
89473	24162357421875	6551026171875	4	true	0	false	12	true
89472	69430546875	519372109375	7	true	0	false	6	true
89471	794695263671875	5119460546875	4	true	0	false	20	true
89467	111371181640625	5844364453125	4	true	0	false	8	true
89464	7294390625	53155	5	true	0	false	13	true
89463	77701376953125	52835109375	6	true	0	false	31	true
89461	7880900390625	55077765625	10	true	0	false	3	true
89458	275876328125	64687015625	8	true	0	false	20	true
89457	27025345703125	642418671875	14	true	0	false	30	true
89456	260989375	6467059765625	9	true	0	false	13	true
89452	25960994140625	655479375	9	true	0	false	19	true
89450	25132884765625	6419551171875	6	true	0	false	8	true
89448	27007806640625	690295078125	10	true	0	false	8	true
89447	2486209765625	6792934375	9	true	0	false	2	true
89446	2797289453125	6650728125	5	true	0	false	12	true
89445	2844310546875	6559090625	5	true	0	false	15	true
89444	26114287109375	6168305078125	10	true	15	true	5	true
89443	265163515625	6257462109375	8	true	2	true	36	true
89439	25441310546875	626794375	13	true	1	true	4	true
89432	171697109375	5894558984375	6	true	0	false	20	true
89431	1857944921875	5844250390625	21	true	0	false	1	true
89429	18665619140625	5958784375	6	true	0	false	16	true
89426	41656494140625	737418046875	8	true	0	false	4	true
89423	30310564453125	722658984375	8	true	0	false	7	true
89421	154920078125	5795051953125	8	true	0	false	2	true
89420	565716357421875	791854921875	7	true	0	false	6	true
89418	30334115234375	66219984375	10	true	1	true	0	false
89417	29125720703125	66433671875	13	true	0	false	2	true
89416	3066965625	6467846875	6	true	1	true	9	true
89415	31041630859375	6406639453125	6	true	0	false	19	true
89412	29707216796875	610680859375	3	true	0	false	20	true
89411	28924701171875	6185380078125	10	true	0	false	4	true
89410	26896529296875	5964146875	9	true	0	false	7	true
89409	2651738671875	5979078515625	1	true	0	false	8	true
89408	30441359375	654287265625	8	true	0	false	7	true
89405	31245044921875	664107890625	6	true	0	false	17	true
89403	2770819140625	592904609375	15	true	0	false	11	true
89397	28461443359375	6073853515625	9	true	1	true	10	true
89395	317938046875	653441015625	5	true	0	false	1	true
89394	3064382421875	6267652734375	9	true	0	false	1	true
89392	32579.25	6904346875	9	true	0	false	16	true
89391	31400734375	689151015625	7	true	0	false	6	true
89390	26081708984375	5905772265625	6	true	0	false	12	true
89388	31037162109375	676047890625	6	true	0	false	13	true
89387	2979580859375	68447.5	10	true	0	false	27	true
89386	25607111328125	597340390625	9	true	0	false	6	true
89381	320771875	67322671875	6	true	0	false	3	true
89377	29389943359375	5884186328125	10	true	0	false	10	true
89373	27785365234375	5799817578125	9	true	0	false	10	true
89369	24432560546875	5886980859375	8	true	0	false	6	true
89367	22450447265625	717625390625	6	true	0	false	15	true
89365	3115317578125	603853125	8	true	1	true	7	true
89363	26886724609375	57041390625	7	true	0	false	7	true
89362	3265549609375	719806953125	15	true	0	false	23	true
89361	31659958984375	709853671875	7	true	0	false	3	true
89359	32655759765625	70389453125	8	true	0	false	7	true
89353	30975392578125	786638671875	4	true	1	true	4	true
89352	124593388671875	5714628125	7	true	0	false	21	true
89351	11849271484375	57492703125	3	true	0	false	33	true
89349	13200478515625	570345078125	3	true	0	false	15	true
89345	24093818359375	71192984375	3	true	1	true	7	true
89344	20085935546875	603151875	7	true	0	false	1	true
89341	333873046875	731886328125	5	true	0	false	16	true
89339	318361953125	777625625	8	true	0	false	5	true
89338	1566407421875	565279453125	4	true	0	false	9	true
89337	144146875	5619834375	8	true	0	false	10	true
89334	340010078125	670583515625	30	true	1	true	3	true
89333	333861171875	6632503125	15	true	0	false	16	true
89331	3434578515625	656347578125	18	true	0	false	6	true
89330	3414480078125	708895390625	11	true	0	false	6	true
89329	3377865234375	699188359375	2	true	0	false	14	true
89327	283093125	678007109375	4	true	0	false	7	true
89325	352926953125	66855375	10	true	0	false	9	true
89323	3324384375	64879296875	4	true	0	false	10	true
89322	3642616796875	71824890625	9	true	0	false	3	true
89319	35186.75	6949096875	9	true	1	true	0	false
89317	3272732421875	6404606640625	10	true	0	false	28	true
89316	3558588671875	68442109375	13	true	0	false	5	true
89315	36151890625	6774284375	18	true	0	false	2	true
89310	3776138671875	719291875	12	true	0	false	2	true
89307	337930546875	74441640625	8	true	0	false	6	true
89305	3595085546875	662759765625	15	true	0	false	17	true
89301	3578721484375	7396840625	4	true	1	true	4	true
89300	97614208984375	5595476171875	2	true	0	false	14	true
89299	92848671875	568271484375	5	true	0	false	29	true
89297	103302490234375	5462837109375	13	true	0	false	0	false
89294	487326904296875	4423173828125	6	true	0	false	22	true
89293	47875849609375	43970859375	6	true	0	false	22	true
89291	454808984375	4452605859375	12	true	0	false	13	true
89290	609942236328125	441348828125	6	true	0	false	28	true
89289	582872607421875	4409951171875	9	true	0	false	20	true
89287	651726708984375	4457219140625	8	true	0	false	16	true
89284	385154931640625	4660996484375	9	true	0	false	2	true
89283	2921923095703120	4635108203125	3	true	0	false	15	true
89281	427362109375	477924453125	11	true	0	false	41	true
89279	49907783203125	4561419921875	4	true	0	false	24	true
89277	52997666015625	4653457421875	11	true	0	false	20	true
89273	17732818359375	60128921875	9	true	0	false	4	true
89271	3835083203125	7116284375	12	true	0	false	4	true
89270	654710400390625	424124453125	7	true	2	true	17	true
89269	614352978515625	4322348828125	21	true	0	false	3	true
89265	3831242578125	6949028125	2	true	0	false	3	true
89263	530743701171875	477703203125	9	true	0	false	7	true
89261	572096923828125	4889321875	4	true	0	false	10	true
89260	5133113403320310	4502273828125	10	true	0	false	14	true
89259	1.14264e+16	448289375	12	true	1	true	0	false
89258	15136865234375	46406234375	8	true	0	false	23	true
89257	10111171875	4583643359375	7	true	0	false	14	true
89255	17756765625	55201390625	6	true	0	false	16	true
89252	7088086547851560	43869453125	5	true	0	false	8	true
89246	22235919921875	5697282421875	3	true	0	false	23	true
89245	23157576171875	569801015625	5	true	0	false	23	true
89243	112964365234375	793338359375	9	true	1	true	4	true
89242	24406703125	5746734375	4	true	0	false	14	true
89240	21257494140625	576249921875	5	true	0	false	16	true
89237	24202080078125	5628041015625	6	true	0	false	9	true
89235	2055587890625	568109375	12	true	0	false	1	true
89231	335347734375	76081453125	8	true	0	false	1	true
89230	23794966796875	6014123046875	8	true	0	false	3	true
89229	24249134765625	61552515625	2	true	0	false	6	true
89226	3914415625	641251875	6	true	0	false	18	true
89225	395233984375	646083984375	13	true	0	false	8	true
89224	384604453125	6377694140625	11	true	0	false	7	true
89223	3812595703125	629916875	37	true	0	false	18	true
89220	3682415234375	6103940234375	6	true	1	true	1	true
89219	3588505859375	6073340234375	8	true	0	false	9	true
89215	3684708203125	599575234375	10	true	0	false	2	true
89213	365533984375	63270625	10	true	0	false	0	false
89210	3922374609375	6097237890625	1	true	1	true	8	true
89208	3300066015625	6250742578125	9	true	0	false	2	true
89207	3312738671875	6285842578125	7	true	8	true	9	true
89205	3819257421875	6511555859375	5	true	1	true	0	false
89203	3202332421875	61759.25	18	true	0	false	0	false
89202	34632125	6364058203125	10	true	0	false	4	true
89196	3400021484375	6032769921875	8	true	0	false	10	true
89195	3426619921875	60624078125	6	true	0	false	16	true
89193	3412746484375	611742109375	10	true	0	false	0	false
89192	403471484375	657149140625	14	true	0	false	0	false
89191	4012512890625	66708078125	5	true	0	false	4	true
89189	416649140625	65690703125	10	true	0	false	18	true
89187	395549296875	656564296875	7	true	1	true	7	true
89185	30980533203125	58649375	9	true	0	false	4	true
89184	4119203125	6330774609375	7	true	0	false	3	true
89182	3354319140625	5812274609375	1	true	0	false	23	true
89181	329211328125	5742427734375	12	true	0	false	29	true
89180	34010421875	5672845703125	4	true	0	false	2	true
89175	330502578125	5889939453125	4	true	0	false	14	true
89173	327158515625	5599870703125	5	true	1	true	3	true
89168	354689765625	588384765625	7	true	0	false	9	true
89167	361220546875	58903671875	7	true	0	false	15	true
89166	3710860546875	56838453125	7	true	0	false	2	true
89163	3681698046875	685345234375	9	true	0	false	5	true
89160	3950071484375	7155253125	8	true	0	false	9	true
89157	32277556640625	544510859375	8	true	0	false	9	true
89155	87566591796875	5126234765625	13	true	0	false	1	true
89153	28005251953125	633190859375	6	true	0	false	8	true
89151	29716234375	701384921875	3	true	0	false	1	true
89150	1174613671875	50193390625	3	true	0	false	22	true
89149	1124476171875	50390296875	8	true	0	false	15	true
89147	121171142578125	49397453125	5	true	0	false	17	true
89146	128777890625	503248125	9	true	0	false	21	true
89145	134073203125	492489296875	7	true	0	false	13	true
89143	12072259765625	4871287109375	2	true	0	false	19	true
89140	13033986328125	54659.25	9	true	0	false	10	true
89139	130960751953125	5391851953125	6	true	0	false	0	false
89138	676873388671875	4905383984375	14	true	0	false	1	true
89137	711258935546875	4960926171875	11	true	0	false	9	true
89136	709246826171875	482564453125	7	true	0	false	4	true
89133	720882421875	469457421875	6	true	0	false	6	true
89132	95164833984375	48188921875	6	true	0	false	9	true
89131	96347080078125	495089609375	5	true	0	false	13	true
89130	11834115234375	5437504296875	4	true	0	false	5	true
89129	114696875	530136875	3	true	16	true	4	true
89128	12786673828125	5308737890625	22	true	0	false	22	true
89125	108709765625	4651262109375	12	true	0	false	5	true
89124	233431015625	699416875	7	true	1	true	1	true
89121	68585595703125	46007984375	1	true	0	false	18	true
89120	8313734375	4918089453125	13	true	0	false	1	true
89113	21419126953125	5554087890625	4	true	0	false	5	true
89112	134246484375	479748125	7	true	0	false	8	true
89105	10332380859375	5326340234375	1	true	0	false	20	true
89104	138968974609375	516966796875	6	true	0	false	6	true
89103	146515927734375	509237578125	7	true	0	false	3	true
89099	15817751953125	5185078515625	4	true	0	false	21	true
89095	4000180859375	691190390625	3	true	0	false	4	true
89093	697232666015625	575968828125	4	true	0	false	7	true
89092	3747602294921870	4319922265625	9	true	0	false	5	true
89091	290883642578125	43837421875	4	true	0	false	6	true
89088	4044505859375	601839296875	4	true	0	false	9	true
89087	3928737109375	5967628125	3	true	0	false	12	true
89084	3653875390625	749772265625	2	true	0	false	3	true
89081	19877583984375	5420071484375	5	true	0	false	4	true
89079	247287734375	70194125	6	true	0	false	7	true
89076	29342431640625	54627828125	4	true	0	false	9	true
89075	28722064453125	538455234375	9	true	0	false	8	true
89073	283044296875	5588181640625	10	true	0	false	7	true
89071	29879416015625	528900390625	5	true	0	false	8	true
89070	26393724609375	54443921875	8	true	0	false	16	true
89069	27175216796875	549568046875	8	true	0	false	16	true
89068	321172734375	50979296875	6	true	0	false	15	true
89067	328103046875	5149358984375	7	true	0	false	11	true
89064	301961015625	572088046875	12	true	1	true	2	true
89063	30762263671875	57481109375	7	true	0	false	9	true
89061	3120838671875	5263488671875	5	true	0	false	5	true
89057	29176041015625	571668671875	10	true	0	false	14	true
89051	3749122265625	5883678515625	8	true	0	false	0	false
89049	103711630859375	5128274609375	8	true	0	false	13	true
89047	3926896484375	72687	2	true	0	false	12	true
89045	1.90942e+16	7922203125	2	true	0	false	6	true
89044	382161640625	5803169140625	14	true	0	false	0	false
89042	4517471484375	590231875	5	true	0	false	2	true
89041	465046796875	5938439453125	8	true	1	true	18	true
89040	4348836328125	6022356640625	4	true	0	false	14	true
89039	437730390625	6130166796875	2	true	0	false	13	true
89038	42366015625	6033875390625	13	true	0	false	2	true
89035	425504296875	626519765625	6	true	0	false	5	true
89033	4604133984375	5737884765625	14	true	0	false	0	false
89027	3863901171875	678058984375	5	true	0	false	2	true
89025	1549730078125	5474889453125	4	true	2	true	8	true
89024	17527798828125	5279200390625	7	true	0	false	24	true
89021	420184296875	68611578125	4	true	0	false	12	true
89019	444712109375	6374597265625	6	true	2	true	1	true
89018	289883046875	64022.25	9	true	0	false	4	true
89015	4320581640625	666266484375	10	true	0	false	4	true
89014	4052389453125	5582296875	4	true	0	false	18	true
89013	403429609375	55001375	22	true	3	true	52	true
89011	4024787109375	5710449609375	5	true	0	false	23	true
89010	4257420703125	569725703125	6	true	0	false	7	true
89009	419112265625	5788047265625	6	true	0	false	2	true
89004	447457109375	6550482421875	3	true	1	true	8	true
89001	211514296875	53394	5	true	0	false	11	true
89000	3912730078125	514587265625	9	true	0	false	18	true
88999	384433203125	5085989453125	2	true	0	false	15	true
88998	3801186328125	5188734375	5	true	0	false	9	true
88995	398345703125	5247019921875	6	true	3	true	11	true
88993	4087188671875	53314765625	3	true	0	false	20	true
88989	420960625	552375546875	8	true	0	false	18	true
88985	355512421875	774442890625	5	true	0	false	2	true
88983	33839609375	5286268359375	1	true	2	true	12	true
88981	4297488671875	64706234375	8	true	1	true	2	true
88979	33711734375	78073078125	3	true	0	false	2	true
88978	2885361328125	784682421875	26	true	0	false	10	true
88977	287310546875	785340078125	27	true	0	false	12	true
88973	16552306640625	498015859375	4	true	0	false	2	true
88972	36435078125	4701710546875	7	true	0	false	1	true
88971	3682080859375	47028953125	7	true	0	false	11	true
88969	3775890625	4875995703125	11	true	1	true	3	true
88966	3802221484375	46291546875	5	true	0	false	1	true
88965	3857643359375	472706640625	6	true	0	false	12	true
88962	32816609375	48831.25	15	true	0	false	6	true
88961	3473548046875	4809829296875	1	true	0	false	14	true
88960	338710859375	49361	6	true	1	true	0	false
88959	346249921875	4991728125	7	true	0	false	6	true
88957	3270119140625	476808984375	6	true	0	false	6	true
88956	401683828125	4762301953125	8	true	0	false	3	true
88955	419470078125	4816256640625	5	true	0	false	5	true
88950	3568262109375	4487333984375	2	true	0	false	7	true
88949	347896796875	44589875	10	true	0	false	3	true
88947	35560515625	4611328515625	6	true	0	false	11	true
88941	3504518359375	5195618359375	9	true	0	false	5	true
88937	30986091796875	5120494921875	3	true	1	true	25	true
88933	347758671875	4299087109375	2	true	0	false	13	true
88932	4401650390625	5696527734375	4	true	0	false	24	true
88930	4788533203125	624346796875	9	true	0	false	1	true
88929	464362890625	6335927734375	11	true	0	false	0	false
88928	48398734375	60384125	6	true	0	false	0	false
88927	4810151171875	583260859375	3	true	1	true	7	true
88926	8620708984375	4410266015625	6	true	23	true	0	false
88925	8111390625	4433166015625	5	true	0	false	18	true
88923	4788224609375	6456855859375	7	true	0	false	4	true
88920	89560107421875	4120545703125	8	true	0	false	25	true
88919	9298982421875	418203515625	11	true	0	false	9	true
88918	110459228515625	4415866015625	12	true	0	false	9	true
88917	118032646484375	4366669921875	3	true	0	false	12	true
88915	100912685546875	4509994140625	3	true	0	false	3	true
88914	14687720703125	45138	4	true	0	false	19	true
88913	14007736328125	440529453125	5	true	0	false	8	true
88911	141256005859375	462810078125	3	true	0	false	27	true
88907	89831826171875	4568623828125	4	true	0	false	7	true
88906	14980802734375	4329395703125	6	true	0	false	7	true
88904	8477470703125	430493203125	4	true	0	false	16	true
88899	151462373046875	42305390625	6	true	0	false	25	true
88896	707462744140625	3180384765625	6	true	1	true	23	true
88895	715447802734375	32440607421875	15	true	0	false	24	true
88891	67207861328125	32013765625	3	true	0	false	12	true
88888	4177068359375	384766640625	13	true	0	false	21	true
88887	4341349609375	384521796875	10	true	0	false	22	true
88884	15076591796875	383844296875	9	true	0	false	14	true
88883	2286840087890620	3814747265625	17	true	0	false	8	true
88882	816604931640625	3170483984375	11	true	1	true	23	true
88881	87267626953125	31634326171875	3	true	0	false	19	true
88880	524025341796875	3717228125	1	true	0	false	18	true
88879	52512119140625	361018359375	3	true	0	false	11	true
88876	1290010009765620	4134403125	7	true	0	false	21	true
88875	2608846435546870	4068201171875	9	true	0	false	0	false
88874	513150390625	4026406640625	3	true	1	true	37	true
88873	526753515625	408007734375	4	true	0	false	16	true
88871	84992587890625	33667953125	5	true	0	false	5	true
88869	584052880859375	4032390234375	7	true	0	false	19	true
88868	92089423828125	3492444140625	3	true	0	false	11	true
88867	833448046875	34966546875	2	true	0	false	9	true
88865	1.64541e+16	397218828125	5	true	4	true	8	true
88861	546612890625	3792440625	8	true	0	false	7	true
88856	469372705078125	41318546875	3	true	0	false	12	true
88855	415534326171875	417617734375	9	true	0	false	11	true
88850	42012431640625	3955621875	10	true	0	false	0	false
88849	38039326171875	3943862890625	5	true	0	false	19	true
88848	2979199462890620	3593072265625	2	true	0	false	11	true
88847	2.02368e+16	356892890625	6	true	0	false	0	false
88845	571377685546875	400699453125	4	true	1	true	12	true
88843	1231166015625	3606585546875	7	true	0	false	23	true
88841	66538076171875	345462265625	10	true	0	false	1	true
88837	3849270263671870	3577630078125	3	true	0	false	19	true
88835	8523779296875	3510262890625	5	true	0	false	13	true
88831	343080029296875	3711000390625	13	true	0	false	14	true
88830	510380419921875	34766078125	2	true	1	true	4	true
88829	5519359375	3389139453125	6	true	0	false	22	true
88818	415690673828125	3216470703125	4	true	0	false	47	true
88817	3934935302734370	3210916015625	3	true	0	false	44	true
88816	4581791015625	31038025390625	14	true	0	false	29	true
88815	3717812255859370	311310703125	4	true	0	false	14	true
88813	51622353515625	30495421875	2	true	1	true	10	true
88812	511661767578125	327742578125	2	true	0	false	36	true
88811	473651611328125	328653359375	6	true	0	false	14	true
88805	41197138671875	3439740625	4	true	0	false	7	true
88800	3610179296875	5474810546875	7	true	0	false	1	true
88799	35014109375	5464516015625	10	true	1	true	18	true
88797	3415759375	7902678125	6	true	0	false	4	true
88795	384691171875	5533976953125	7	true	0	false	1	true
88793	10622576171875	335636875	4	true	0	false	27	true
88791	603906396484375	3901979296875	8	true	0	false	21	true
88790	2361839453125	4738012890625	5	true	0	false	4	true
88789	2471352734375	476154921875	11	true	0	false	26	true
88786	23339474609375	4861076953125	4	true	0	false	17	true
88783	10500455078125	3536747265625	3	true	0	false	3	true
88781	2279544140625	5028169140625	7	true	0	false	7	true
88780	231227890625	5130509375	3	true	0	false	14	true
88779	2417060546875	5094108203125	21	true	0	false	5	true
88773	23246349609375	5256301171875	6	true	0	false	8	true
88769	24846892578125	5222130078125	7	true	0	false	6	true
88767	5718176879882810	3408687109375	4	true	0	false	25	true
88766	2527496484375	492977109375	4	true	0	false	5	true
88763	237801640625	541624375	6	true	0	false	25	true
88762	24149615234375	452671953125	3	true	0	false	0	false
88761	22356248046875	4596275390625	5	true	0	false	3	true
88757	2597778125	45161546875	5	true	0	false	4	true
88754	19054453125	4735245703125	2	true	0	false	9	true
88753	19493333984375	4748468359375	2	true	0	false	17	true
88752	2043368359375	4610526953125	6	true	0	false	5	true
88751	19697685546875	4529911328125	6	true	0	false	24	true
88748	20711572265625	48823984375	9	true	0	false	3	true
88746	16454068359375	463010859375	5	true	0	false	22	true
88745	17186302734375	45827859375	9	true	0	false	11	true
88743	21091115234375	5122165625	7	true	0	false	0	false
88741	1809207421875	4563941015625	5	true	0	false	7	true
88737	4243302734375	5395013671875	3	true	0	false	5	true
88735	16628111328125	44623828125	3	true	0	false	5	true
88733	154205263671875	475490625	6	true	0	false	3	true
88729	1752616015625	4840060546875	6	true	0	false	2	true
88728	4150970703125	51379140625	0	false	0	false	34	true
88727	410176796875	5078033203125	8	true	5	true	7	true
88725	42683671875	5153064453125	4	true	0	false	19	true
88723	4021808203125	4995112890625	12	true	0	false	3	true
88720	75866865234375	376442421875	6	true	0	false	35	true
88719	81370029296875	368685703125	5	true	0	false	26	true
88718	739769921875	3665026953125	3	true	0	false	25	true
88716	111835712890625	37580421875	7	true	0	false	21	true
88715	10002337890625	3755669921875	1	true	1	true	10	true
88713	93314912109375	3650468359375	9	true	0	false	17	true
88712	125356875	3707226171875	2	true	0	false	26	true
88711	127998759765625	3695306640625	1	true	0	false	32	true
88709	1339918359375	3679922265625	3	true	0	false	9	true
88701	17552466796875	5118952734375	7	true	0	false	12	true
88700	2869666796875	504027109375	4	true	0	false	16	true
88697	372959140625	4428921875	9	true	1	true	0	false
88696	112488056640625	31307658203125	10	true	0	false	21	true
88695	10832056640625	3175905859375	4	true	0	false	34	true
88693	10201287109375	31761751953125	6	true	0	false	16	true
88691	116378271484375	2996551171875	4	true	0	false	0	false
88688	113705400390625	417886484375	5	true	0	false	2	true
88687	11046.75	41039890625	13	true	0	false	1	true
88686	118483935546875	3954727734375	6	true	0	false	23	true
88685	1152099609375	39555.5	7	true	0	false	15	true
88684	7830869140625	4016039453125	3	true	23	true	3	true
88683	69756865234375	4005474609375	3	true	0	false	10	true
88680	8910744140625	3942037109375	7	true	1	true	12	true
88677	6471375	305828359375	3	true	0	false	11	true
88669	4101829296875	458658515625	4	true	0	false	5	true
88668	1950144140625	51101328125	3	true	15	true	1	true
88667	18905330078125	5153984375	4	true	0	false	12	true
88666	394106484375	4483951953125	2	true	6	true	4	true
88663	186753203125	5013541015625	7	true	0	false	0	false
88659	454994453125	668971328125	7	true	0	false	0	false
88657	16682943359375	4230676171875	4	true	0	false	18	true
88656	44556125	5460691796875	11	true	1	true	12	true
88655	44541.5	538077265625	4	true	0	false	12	true
88654	4063896484375	415754921875	2	true	0	false	3	true
88653	3923010546875	4165577734375	9	true	0	false	3	true
88651	465418046875	5333178515625	6	true	0	false	2	true
88649	3955746875	4322394140625	2	true	0	false	20	true
88647	4144765234375	4372596875	5	true	0	false	9	true
88645	24873625	4323090234375	2	true	0	false	8	true
88644	398309453125	40527.75	2	true	0	false	19	true
88643	4003014453125	3908606640625	5	true	0	false	1	true
88639	4860078125	527753359375	9	true	0	false	5	true
88637	3861259765625	40342.75	2	true	0	false	7	true
88633	366076171875	5256841015625	6	true	0	false	5	true
88632	4881089453125	5441030078125	12	true	0	false	1	true
88629	479665625	5172823046875	7	true	0	false	1	true
88627	472480234375	5585270703125	11	true	0	false	1	true
88624	4658658203125	482367734375	8	true	0	false	6	true
88623	4528892578125	47703875	2	true	0	false	1	true
88621	4606426953125	4654115625	5	true	0	false	5	true
88620	456828359375	493263984375	8	true	0	false	13	true
88617	4496657421875	5099755859375	4	true	0	false	6	true
88614	4811087890625	5011450390625	3	true	0	false	1	true
88610	2711357421875	514415625	9	true	0	false	13	true
88609	266729453125	52216140625	9	true	0	false	8	true
88606	140496318359375	3565423046875	1	true	0	false	8	true
88605	155202734375	3599623828125	4	true	0	false	13	true
88602	30635822265625	467053828125	7	true	0	false	0	false
88601	31869357421875	463633203125	4	true	0	false	3	true
88599	32863203125	4529451953125	9	true	0	false	11	true
88598	28752841796875	4783246484375	0	false	0	false	12	true
88597	2996520703125	480299296875	3	true	0	false	28	true
88596	382680078125	768538359375	2	true	0	false	5	true
88595	3890254296875	757094375	4	true	0	false	5	true
88592	3348267822265620	25927017578125	2	true	0	false	31	true
88591	330061865234375	2558551953125	0	false	0	false	24	true
88590	27638966796875	4667028515625	0	false	0	false	9	true
88589	2848005078125	4653803515625	0	false	0	false	18	true
88587	3967512109375	746392890625	3	true	0	false	3	true
88585	2773883203125	4564605859375	4	true	4	true	8	true
88583	3366062890625	4612957421875	12	true	0	false	10	true
88576	1678787841796870	255153046875	7	true	0	false	7	true
88575	230361474609375	26220978515625	3	true	0	false	14	true
88571	125435380859375	468329609375	4	true	0	false	3	true
88569	373613515625	5348605078125	11	true	0	false	0	false
88568	2527022705078120	28272359375	4	true	0	false	11	true
88567	2172002685546870	27596009765625	7	true	3	true	7	true
88565	1753146240234370	2872736328125	7	true	0	false	8	true
88564	4007396484375	24142638671875	14	true	0	false	0	false
88563	3742510498046870	24683591796875	4	true	3	true	11	true
88559	441910498046875	25145552734375	2	true	0	false	16	true
88556	2913470703125	22428091796875	3	true	1	true	4	true
88555	3322780517578120	22338072265625	2	true	0	false	15	true
88553	239489306640625	22389322265625	2	true	0	false	21	true
88551	1428582275390620	2228459375	3	true	0	false	12	true
88550	2566311279296870	24013994140625	4	true	0	false	11	true
88549	14530595703125	2396323828125	7	true	0	false	13	true
88547	1.11963e+16	212448046875	1	true	0	false	7	true
88543	2146657470703120	21171677734375	6	true	0	false	15	true
88540	210328662109375	3016012890625	6	true	0	false	9	true
88539	770718505859375	2983601953125	7	true	0	false	9	true
88537	1.85583e+16	31677822265625	3	true	7	true	10	true
88536	543941357421875	20920607421875	3	true	0	false	21	true
88535	499407275390625	21038990234375	3	true	0	false	15	true
88530	41845791015625	2008620703125	15	true	1	true	17	true
88529	450589404296875	21915853515625	4	true	0	false	12	true
88526	51616484375	1935357421875	8	true	0	false	4	true
88523	3374948486328120	1966472265625	24	true	0	false	21	true
88519	4801537109375	4550454296875	4	true	0	false	0	false
88518	712886669921875	18680447265625	3	true	0	false	20	true
88517	716381787109375	192976484375	1	true	0	false	8	true
88515	841658203125	1986159765625	4	true	1	true	8	true
88512	7198680419921870	19386654296875	5	true	0	false	12	true
88511	1.59262e+16	19903376953125	2	true	1	true	12	true
88506	4284859375	4610389453125	6	true	0	false	4	true
88505	437491953125	455392109375	9	true	0	false	0	false
88504	12977638671875	29519080078125	6	true	0	false	7	true
88503	13897892578125	28586703125	3	true	0	false	11	true
88502	457820703125	4350325390625	3	true	0	false	2	true
88501	4525953515625	4434575390625	7	true	0	false	1	true
88500	46907828125	4303186328125	6	true	0	false	13	true
88497	44751203125	4538651953125	3	true	0	false	9	true
88493	14609767578125	301521328125	6	true	1	true	17	true
88491	138707685546875	31048138671875	5	true	0	false	13	true
88489	491286796875	6248155859375	0	false	0	false	13	true
88488	446179765625	402871953125	6	true	0	false	11	true
88487	4379280859375	4146480859375	9	true	0	false	4	true
88486	1739951171875	30890330078125	2	true	0	false	7	true
88485	16956208984375	3123503125	2	true	0	false	19	true
88481	174971171875	31577298828125	2	true	0	false	14	true
88479	4509469921875	39373203125	6	true	0	false	3	true
88477	4861537890625	662036640625	5	true	0	false	14	true
88474	163158642578125	28723033203125	2	true	0	false	17	true
88473	165304296875	29759689453125	1	true	0	false	8	true
88472	1707130078125	3317658203125	2	true	0	false	14	true
88471	160165380859375	3377666015625	5	true	1	true	7	true
88467	1770549609375	29926375	14	true	1	true	10	true
88466	1865134765625	31866037109375	1	true	0	false	21	true
88458	3074365625	4240887890625	11	true	0	false	2	true
88457	31734376953125	4207059375	9	true	0	false	0	false
88454	351453515625	381120546875	6	true	2	true	15	true
88453	3352562890625	3915951953125	13	true	0	false	7	true
88452	3271564453125	4224672265625	6	true	0	false	4	true
88451	3442662890625	405505546875	5	true	0	false	9	true
88449	3465036328125	3765889453125	4	true	0	false	1	true
88447	29668501953125	41631203125	7	true	0	false	10	true
88441	27929990234375	4140645703125	1	true	0	false	7	true
88440	1998555078125	42620.75	4	true	0	false	16	true
88439	198200859375	4230328515625	5	true	0	false	27	true
88437	20498896484375	42945890625	3	true	5	true	0	false
88435	196402421875	4353149609375	7	true	0	false	7	true
88434	20580703125	418049765625	22	true	0	false	16	true
88430	22120076171875	41843015625	3	true	0	false	19	true
88429	2179162890625	422737734375	9	true	0	false	9	true
88428	228791484375	4275875390625	1	true	0	false	23	true
88427	23171361328125	422794609375	5	true	0	false	42	true
88421	22739830078125	4387093359375	6	true	0	false	20	true
88419	20499134765625	4055953515625	5	true	0	false	3	true
88417	19453720703125	3965862109375	12	true	0	false	26	true
88416	22690576171875	4034698046875	2	true	0	false	8	true
88415	22290763671875	3870987890625	4	true	0	false	9	true
88413	18044404296875	4388955859375	4	true	0	false	9	true
88412	240658125	39522984375	9	true	0	false	3	true
88411	2414373828125	38309109375	7	true	0	false	11	true
88406	195809765625	3688061328125	4	true	0	false	31	true
88405	19581443359375	380466875	7	true	0	false	21	true
88404	1578035546875	396044453125	3	true	0	false	41	true
88403	1557216015625	388216953125	5	true	0	false	13	true
88402	20968921875	3514376171875	2	true	0	false	11	true
88401	20727998046875	35542875	8	true	0	false	21	true
88400	197213203125	340681640625	3	true	0	false	8	true
88399	19189189453125	3341023828125	6	true	0	false	16	true
88397	1689200390625	4017354296875	1	true	0	false	30	true
88395	19714431640625	3520552734375	2	true	0	false	28	true
88393	21293458984375	3615480078125	1	true	0	false	10	true
88391	18410185546875	4105403125	3	true	0	false	11	true
88388	2098198046875	325834609375	3	true	0	false	27	true
88387	2097320703125	339024921875	0	false	0	false	18	true
88385	2036437890625	3795801953125	1	true	1	true	21	true
88384	17088443359375	37917859375	2	true	0	false	12	true
88383	17843765625	3795487890625	2	true	0	false	20	true
88381	18948111328125	3606842578125	4	true	2	true	6	true
88374	25639392578125	38179203125	3	true	0	false	12	true
88372	14988810546875	3788080078125	13	true	0	false	10	true
88371	142852109375	3777285546875	2	true	0	false	10	true
88365	22011431640625	3366805859375	1	true	0	false	7	true
88362	4299978125	709994609375	3	true	0	false	5	true
88361	4106576171875	71595328125	4	true	1	true	5	true
88360	44871109375	708030234375	1	true	0	false	2	true
88356	459123984375	696943828125	5	true	0	false	1	true
88355	458783203125	68325390625	10	true	0	false	0	false
88350	12073232421875	3456969921875	2	true	0	false	53	true
88349	12639025390625	3552866015625	2	true	0	false	21	true
88348	1285636328125	339330390625	4	true	0	false	12	true
88347	118699345703125	33676	18	true	0	false	0	false
88341	30400328125	4416204296875	4	true	0	false	6	true
88338	121858125	279156640625	5	true	0	false	5	true
88337	116241376953125	26387373046875	0	false	0	false	34	true
88336	8441279296875	2844898828125	2	true	0	false	5	true
88335	754819580078125	27941712890625	8	true	0	false	0	false
88334	62299326171875	27244185546875	3	true	0	false	13	true
88332	101300380859375	28151546875	4	true	0	false	28	true
88331	9257.5	27828474609375	4	true	0	false	8	true
88326	13837205078125	2386548828125	3	true	0	false	14	true
88325	13317921875	2345998828125	19	true	0	false	9	true
88324	479417138671875	172090703125	6	true	0	false	9	true
88323	536193359375	16778228515625	4	true	0	false	36	true
88321	4145869140625	1766617578125	4	true	0	false	12	true
88319	781068115234375	266566875	1	true	0	false	12	true
88317	107483203125	2554219921875	1	true	0	false	19	true
88316	3071794921875	1701053125	4	true	0	false	17	true
88314	8970541015625	25551630859375	5	true	0	false	10	true
88313	916004296875	2661670703125	4	true	0	false	26	true
88312	648832763671875	15977388671875	8	true	0	false	7	true
88311	681412841796875	166883046875	0	false	25	true	0	false
88309	143126015625	22663095703125	5	true	0	false	15	true
88305	132302373046875	26102765625	0	false	0	false	16	true
88302	491768896484375	28427115234375	3	true	0	false	12	true
88301	502391455078125	27736166015625	7	true	0	false	12	true
88299	4256076171875	2683925390625	1	true	0	false	11	true
88297	10292015625	2674698828125	3	true	0	false	6	true
88296	987656640625	2979526171875	4	true	0	false	8	true
88295	95865185546875	30369642578125	4	true	0	false	14	true
88289	66749072265625	1756371484375	1	true	0	false	19	true
88282	4819371875	4748734765625	3	true	0	false	14	true
88281	4929785546875	4674417578125	2	true	0	false	19	true
88278	647017626953125	24921947265625	2	true	0	false	15	true
88277	72953798828125	2450067578125	3	true	0	false	14	true
88275	6319935546875	2409258203125	3	true	0	false	13	true
88273	607092724609375	25548603515625	6	true	0	false	10	true
88270	26771681640625	407172578125	1	true	1	true	17	true
88269	25946091796875	4229238671875	7	true	0	false	4	true
88265	2973509765625	3994231640625	4	true	0	false	20	true
88264	641830224609375	2277087890625	3	true	1	true	17	true
88263	70566318359375	22980591796875	5	true	0	false	13	true
88261	815590087890625	2350266015625	2	true	0	false	31	true
88259	95013935546875	22973810546875	3	true	0	false	8	true
88257	538717236328125	22552716796875	8	true	0	false	1	true
88254	4827814453125	39168125	3	true	0	false	0	false
88253	4906918359375	4056379296875	7	true	0	false	5	true
88251	469946796875	3812028125	2	true	0	false	10	true
88250	4862452734375	4166567578125	3	true	0	false	0	false
88245	4168576171875	3909944921875	1	true	0	false	12	true
88243	3767790625	4292743359375	7	true	0	false	5	true
88241	120631806640625	24027552734375	3	true	0	false	25	true
88239	291578125	4517135546875	3	true	0	false	1	true
88237	135588896484375	3992739453125	8	true	0	false	1	true
88235	129620126953125	3853131640625	4	true	0	false	10	true
88234	17589216796875	3516266015625	15	true	1	true	9	true
88233	17862658203125	3579141796875	4	true	0	false	22	true
88231	17020029296875	349918125	6	true	0	false	19	true
88228	366028359375	413054453125	5	true	0	false	5	true
88225	46866.75	4489418359375	5	true	0	false	8	true
88224	25296458984375	344282734375	2	true	0	false	35	true
88223	2377464453125	3494669921875	5	true	0	false	5	true
88222	245435625	37196078125	1	true	0	false	10	true
88221	24275794921875	3619659765625	6	true	0	false	12	true
88217	2258838671875	3451970703125	19	true	0	false	0	false
88215	25767904296875	3632744140625	5	true	0	false	7	true
88211	4281215625	4955973046875	5	true	0	false	9	true
88209	374147109375	392293515625	3	true	0	false	3	true
88208	27944880859375	3618188671875	7	true	0	false	64	true
88207	2818658984375	368815546875	2	true	0	false	23	true
88206	31353986328125	3534518359375	59	true	0	false	0	false
88205	31240712890625	3628271875	7	true	0	false	21	true
88203	3137609375	38208703125	3	true	0	false	6	true
88201	30132412109375	354819140625	2	true	0	false	10	true
88199	29523404296875	3655021875	0	false	0	false	18	true
88194	3437586328125	33707828125	3	true	1	true	10	true
88193	333108125	3420623046875	0	false	0	false	18	true
88191	3273951953125	3320730859375	2	true	0	false	16	true
88190	154879111328125	257115234375	7	true	1	true	7	true
88189	16355248046875	2535283984375	6	true	0	false	9	true
88187	157083720703125	26406154296875	0	false	0	false	22	true
88186	31672080078125	32587607421875	4	true	0	false	13	true
88185	31835962890625	31501267578125	1	true	0	false	18	true
88180	3370159375	31181099609375	2	true	0	false	10	true
88179	3406962109375	3031862109375	6	true	0	false	10	true
88177	33677140625	2954747265625	7	true	0	false	26	true
88175	330713203125	3021278515625	3	true	0	false	12	true
88171	34343671875	28269595703125	2	true	0	false	9	true
88169	348445390625	3126787890625	9	true	1	true	9	true
88168	3478436328125	349218984375	1	true	0	false	14	true
88166	31504951171875	33602484375	1	true	0	false	16	true
88165	30594232421875	3415715625	2	true	3	true	19	true
88160	1665491796875	21146931640625	1	true	0	false	0	false
88159	180633203125	205751171875	0	false	0	false	18	true
88156	14278162109375	3415206640625	4	true	0	false	9	true
88154	2886278125	331158671875	2	true	0	false	13	true
88153	296190390625	3285061328125	4	true	0	false	30	true
88149	446325625	37885046875	1	true	1	true	1	true
88148	24745796875	4105039453125	7	true	0	false	5	true
88146	53509560546875	12615791015625	0	false	2	true	12	true
88145	477922509765625	128436005859375	2	true	0	false	19	true
88143	345585400390625	137575751953125	3	true	0	false	19	true
88139	1755133203125	23854314453125	5	true	0	false	2	true
88137	1743311767578120	18041154296875	4	true	0	false	8	true
88136	21576625	25961798828125	2	true	0	false	8	true
88135	2078103515625	26318912109375	0	false	0	false	16	true
88134	21235845703125	27373693359375	4	true	0	false	10	true
88133	20884583984375	286182578125	4	true	0	false	6	true
88131	200254296875	251625703125	2	true	0	false	8	true
88130	21770892578125	30113728515625	11	true	0	false	17	true
88129	22395505859375	301293203125	3	true	0	false	13	true
88128	22310552734375	315355546875	2	true	0	false	23	true
88127	2334081640625	31395384765625	7	true	0	false	21	true
88126	2436207421875	3268026953125	1	true	0	false	18	true
88120	23119021484375	2524448046875	2	true	1	true	9	true
88117	22400501953125	28704681640625	4	true	0	false	11	true
88116	22184341796875	247883046875	2	true	0	false	12	true
88112	19371658203125	21796568359375	1	true	0	false	25	true
88111	1989679296875	221530078125	4	true	0	false	10	true
88109	20109873046875	233127890625	1	true	0	false	19	true
88104	477767265625	686196640625	2	true	2	true	3	true
88101	5658900756835930	28228130859375	1	true	0	false	8	true
88099	4000539453125	78608109375	2	true	2	true	0	false
88097	145604560546875	20374099609375	1	true	0	false	8	true
88095	31756984375	28699369140625	5	true	0	false	7	true
88093	19424416015625	27300193359375	7	true	0	false	5	true
88092	27287962890625	3350921875	2	true	9	true	6	true
88091	27217775390625	326203046875	0	false	0	false	11	true
88086	3789914453125	28981513671875	4	true	0	false	4	true
88085	383216171875	2978995703125	2	true	0	false	37	true
88084	3758047265625	2985273828125	3	true	0	false	41	true
88081	381806953125	307128515625	4	true	0	false	19	true
88079	399541328125	3149682421875	2	true	0	false	11	true
88078	1904851806640620	138625751953125	5	true	0	false	26	true
88077	9746423950195310	146883564453125	1	true	0	false	8	true
88075	1.52963e+16	16150087890625	19	true	0	false	0	false
88073	4055953515625	30403923828125	2	true	1	true	10	true
88069	3756210546875	3292148046875	1	true	0	false	2	true
88068	113657646484375	20530525390625	2	true	0	false	6	true
88067	115937001953125	2220745703125	1	true	0	false	4	true
88064	410598515625	3490488671875	7	true	0	false	0	false
88063	4147394140625	3566766015625	7	true	0	false	0	false
88060	4840184375	3284551171875	7	true	0	false	4	true
88059	47166078125	33012703125	0	false	0	false	26	true
88056	466093125	3414952734375	5	true	0	false	6	true
88054	394594140625	341121328125	0	false	0	false	30	true
88052	42661234375	323580859375	3	true	0	false	9	true
88050	4505095703125	30598021484375	4	true	0	false	1	true
88047	3937602734375	361069296875	5	true	0	false	9	true
88046	42266515625	30072888671875	7	true	0	false	4	true
88045	4182922265625	29565232421875	3	true	0	false	15	true
88044	3785001171875	3583616015625	6	true	3	true	8	true
88043	370372890625	3629219921875	5	true	4	true	8	true
88037	423249453125	363854765625	3	true	0	false	9	true
88029	331973515625	26890158203125	1	true	0	false	3	true
88027	4919491015625	3409569140625	4	true	0	false	6	true
88025	25163650390625	30817552734375	1	true	0	false	19	true
88024	47984078125	365579375	5	true	1	true	2	true
88023	4823788671875	3556778125	4	true	0	false	12	true
88019	4218632421875	771401796875	2	true	7	true	2	true
88017	39897921875	26126341796875	1	true	0	false	12	true
88015	1306335546875	19935861328125	2	true	0	false	8	true
88014	3466703125	111591533203125	7	true	0	false	0	false
88013	180723828125	103559814453125	5	true	0	false	6	true
88011	5749498046875	1082319140625	6	true	0	false	9	true
88008	27130140625	23756810546875	4	true	0	false	11	true
88007	2817578125	2376278515625	0	false	0	false	16	true
88003	27636072265625	22582533203125	7	true	0	false	32	true
88001	4797496875	30731578125	0	false	0	false	2	true
87999	2734971875	214818671875	1	true	0	false	26	true
87998	2838001171875	2042061328125	1	true	0	false	15	true
87997	2734139453125	20286595703125	11	true	0	false	4	true
87996	463677578125	28328119140625	4	true	0	false	13	true
87994	2632041796875	19663673828125	0	false	0	false	16	true
87990	21815654296875	2338351171875	2	true	0	false	23	true
87989	23413916015625	22197099609375	4	true	0	false	10	true
87988	241283125	23581615234375	0	false	0	false	9	true
87986	21348421875	20286419921875	3	true	0	false	24	true
87985	22844455078125	198256796875	0	false	0	false	14	true
87983	2463253125	1939705078125	3	true	2	true	25	true
87976	4476015625	26751115234375	4	true	0	false	10	true
87975	430181875	27612	1	true	0	false	24	true
87973	415909140625	26673318359375	5	true	0	false	9	true
87969	3566794921875	26772966796875	1	true	0	false	0	false
87968	4308786328125	746596640625	1	true	0	false	3	true
87967	45010890625	737673125	4	true	0	false	2	true
87965	462315625	7236028125	3	true	0	false	2	true
87961	692022021484375	140014951171875	0	false	0	false	3	true
87960	2604670703125	2885908203125	25	true	0	false	1	true
87959	26997720703125	2829484765625	3	true	0	false	14	true
87957	2684546484375	27230912109375	8	true	5	true	13	true
87956	2903857421875	270924140625	1	true	0	false	12	true
87955	2928811328125	28335984375	2	true	0	false	14	true
87953	27956982421875	29227791015625	4	true	0	false	5	true
87951	2716412109375	25997060546875	8	true	0	false	6	true
87950	29413078125	29707421875	1	true	0	false	24	true
87947	2748351171875	3061869921875	4	true	0	false	8	true
87944	24307783203125	26623609375	2	true	0	false	3	true
87943	2579788671875	2577984375	5	true	0	false	25	true
87938	49075625	736354921875	31	true	0	false	0	false
87937	4797764453125	727000390625	2	true	0	false	2	true
87933	468024921875	25543134765625	7	true	0	false	14	true
87932	12572755859375	11871837890625	3	true	0	false	11	true
87931	127526640625	109805087890625	2	true	0	false	9	true
87930	122591494140625	86652265625	6	true	0	false	7	true
87929	1217224609375	99161396484375	1	true	1	true	19	true
87925	11026044921875	9072392578125	8	true	0	false	11	true
87923	116069921875	79864228515625	2	true	0	false	9	true
87921	10849.25	76460947265625	4	true	0	false	5	true
87919	114791494140625	70516318359375	1	true	0	false	28	true
87917	9321083984375	116780654296875	1	true	0	false	17	true
87915	1131419921875	119502626953125	0	false	0	false	11	true
87913	7756583984375	12002640625	0	false	0	false	5	true
87912	86072265625	138415400390625	4	true	0	false	0	false
87905	306219140625	2419151171875	2	true	0	false	7	true
87904	204108515625	16917115234375	5	true	0	false	35	true
87903	21094068359375	160049150390625	1	true	1	true	19	true
87901	2192712890625	16771083984375	4	true	0	false	14	true
87899	20020162109375	18571509765625	1	true	0	false	13	true
87896	1957555078125	154974794921875	5	true	0	false	27	true
87895	18332947265625	149195703125	2	true	0	false	11	true
87891	4032390234375	2491007421875	6	true	1	true	4	true
87890	18372466796875	16853337890625	4	true	0	false	10	true
87887	23419767578125	1663458984375	1	true	2	true	9	true
87883	484883984375	27201642578125	9	true	0	false	9	true
87882	16500611328125	1864558984375	2	true	0	false	33	true
87881	17241203125	17928599609375	2	true	0	false	3	true
87878	3655405078125	23329240234375	1	true	5	true	0	false
87877	362749296875	21273208984375	2	true	0	false	5	true
87875	35338359375	23257451171875	0	false	0	false	12	true
87872	315791171875	21740810546875	5	true	0	false	20	true
87871	32364802734375	21627326171875	4	true	8	true	7	true
87870	3406949609375	1781394140625	4	true	0	false	32	true
87869	34255359375	18539111328125	3	true	0	false	10	true
87868	339562421875	23201572265625	4	true	0	false	2	true
87867	32407986328125	24753943359375	0	false	0	false	12	true
87863	3839428515625	24997462890625	2	true	0	false	10	true
87861	3595322265625	17704091796875	3	true	0	false	16	true
87860	31217076171875	2278920703125	0	false	0	false	14	true
87855	380800546875	1701283984375	2	true	0	false	2	true
87853	346743984375	16093416015625	2	true	0	false	5	true
87848	97647744140625	18210251953125	2	true	0	false	24	true
87847	87395810546875	182180234375	2	true	4	true	9	true
87843	10625376953125	17568376953125	4	true	0	false	6	true
87842	18456345703125	123253427734375	4	true	0	false	27	true
87841	1882352734375	131864873046875	4	true	0	false	21	true
87839	176124765625	1136515625	2	true	0	false	11	true
87838	138179873046875	17083376953125	1	true	0	false	6	true
87836	727370068359375	87690078125	0	false	0	false	10	true
87835	87683515625	89976728515625	1	true	0	false	16	true
87826	2737047265625	17501828125	2	true	7	true	17	true
87825	28687216796875	160821455078125	2	true	0	false	0	false
87824	30579365234375	1800398828125	0	false	0	false	15	true
87823	29897134765625	164271640625	3	true	0	false	6	true
87819	292103203125	1184483203125	9	true	0	false	4	true
87817	28767630859375	13766455078125	2	true	0	false	11	true
87815	3100359375	13081470703125	2	true	1	true	13	true
87814	2652422265625	117165595703125	0	false	0	false	9	true
87813	277819296875	1108542578125	2	true	0	false	13	true
87806	24873783203125	1531751953125	1	true	0	false	20	true
87805	24690345703125	1417447265625	0	false	0	false	25	true
87803	24419759765625	131254208984375	3	true	0	false	10	true
87802	23597619140625	121537890625	6	true	0	false	5	true
87799	2589208984375	1353982421875	5	true	0	false	6	true
87798	21102744140625	11418720703125	0	false	0	false	10	true
87797	212416875	12862857421875	0	false	0	false	24	true
87795	22209109375	135323017578125	50	true	0	false	4	true
87790	113370166015625	154817861328125	1	true	0	false	31	true
87789	132309326171875	155000478515625	4	true	0	false	21	true
87786	48161796875	2242617578125	1	true	0	false	0	false
87783	302320078125	20184134765625	0	false	0	false	1	true
87782	443398486328125	2978023681640620	18	true	0	false	3	true
87781	582584716796875	2168559326171870	0	false	0	false	20	true
87780	3094724365234370	8567423828125	3	true	0	false	10	true
87779	433197998046875	688624267578125	1	true	0	false	20	true
87777	157844140625	141350908203125	1	true	0	false	1	true
87775	619950341796875	370193115234375	3	true	0	false	18	true
87773	448661572265625	8918958984375	0	false	0	false	9	true
87771	134857822265625	129640498046875	3	true	0	false	6	true
87770	655260595703125	55185478515625	1	true	0	false	13	true
87769	60721796875	62494609375	0	false	0	false	17	true
87762	32477130859375	19132927734375	4	true	0	false	2	true
87760	4354330859375	18109283203125	3	true	0	false	17	true
87759	4397012109375	180551640625	9	true	0	false	0	false
87758	40596921875	20949994140625	0	false	0	false	19	true
87757	421159921875	22454822265625	5	true	1	true	9	true
87756	4303434375	16107125	1	true	0	false	0	false
87752	477070390625	1699495703125	4	true	0	false	0	false
87751	4642309375	18723876953125	6	true	0	false	1	true
87746	4151469140625	140485390625	12	true	1	true	0	false
87745	403160703125	127689150390625	6	true	0	false	7	true
87741	4548088671875	22549515625	3	true	0	false	6	true
87740	4167228125	111806884765625	4	true	0	false	17	true
87739	4181755859375	98073603515625	11	true	0	false	0	false
87737	40735453125	906616796875	1	true	0	false	25	true
87734	246529609375	97612138671875	3	true	0	false	2	true
87731	1529142578125	108061552734375	1	true	0	false	2	true
87730	25497798828125	776860888671875	1	true	0	false	1	true
87728	119118037109375	31724609375	0	false	0	false	4	true
87727	97965146484375	1556542236328120	0	false	0	false	18	true
87724	3511185546875	105575654296875	0	false	0	false	5	true
87723	3279647265625	97573037109375	0	false	0	false	18	true
87722	18564431640625	7495466796875	1	true	0	false	13	true
87721	1781290625	64266943359375	1	true	0	false	10	true
87720	1889568359375	9258634765625	0	false	0	false	9	true
87719	16914466796875	86714501953125	2	true	0	false	5	true
87714	3681301171875	122542490234375	3	true	0	false	6	true
87713	37585578125	12647541015625	4	true	1	true	16	true
87712	36604109375	1329105859375	2	true	0	false	12	true
87709	3100437109375	804070263671875	2	true	0	false	8	true
87708	36942109375	90071181640625	0	false	0	false	7	true
87707	3590187109375	771563671875	0	false	0	false	7	true
87702	328810234375	551934375	1	true	0	false	5	true
87701	3420549609375	3988984375	0	false	0	false	10	true
87695	31520501953125	15052322265625	2	true	0	false	20	true
87691	25591650390625	61658095703125	2	true	0	false	21	true
87689	198481494140625	567622509765625	0	false	0	false	2	true
87688	3626663671875	3246828857421870	7	true	0	false	1	true
87687	3855657421875	2864240478515620	6	true	2	true	5	true
87686	3249876171875	155207666015625	8	true	1	true	10	true
87685	3052683984375	2124823974609370	11	true	0	false	0	false
87679	28612380859375	90701552734375	6	true	0	false	10	true
87673	1990338671875	47184375	0	false	0	false	3	true
87667	155546279296875	29646259765625	6	true	0	false	0	false
87666	146628056640625	580784228515625	1	true	0	false	5	true
87664	271161640625	345521533203125	0	false	0	false	14	true
87663	2724155078125	48800166015625	6	true	0	false	1	true
87662	260227578125	126569970703125	2	true	0	false	11	true
87661	2406711328125	253201953125	0	false	0	false	14	true
87655	759335693359375	6701007690429680	0	false	0	false	21	true
87654	4441411328125	138038642578125	1	true	0	false	9	true
87653	448058984375	119435048828125	2	true	0	false	9	true
87651	4421289453125	825751953125	2	true	0	false	4	true
87647	4382374609375	794495703125	0	false	0	false	25	true
87645	4896562890625	13439068359375	1	true	0	false	7	true
87643	23037625	563932568359375	0	false	0	false	2	true
87641	34018859375	8441784057617180	10	true	0	false	0	false
87637	4834605859375	791087255859375	16	true	0	false	5	true
87634	466946171875	2719984130859370	69	true	0	false	0	false
87633	46189734375	2979302734375	0	false	0	false	15	true
87631	4925226953125	2291166259765620	30	true	0	false	0	false
87627	485502109375	4.36528e+16	59	true	0	false	0	false
