# Supplementary material for: A Novel Liquid Biopsy Method Based on Specific Combinations of Vesicular Markers Allows Us to Discriminate Prostate Cancer from Hyperplasia
Source: Cells. 2024 Jul 31;13(15):1286. doi: 10.3390/cells13151286 (PMC11311686; doi:10.3390/cells13151286)
Supplement: Supplementary file 1 [file cells-13-01286-s001.zip › Dataset S1-Raw data CODI BiliGeCT Prostata/Raw data CODI BiliGeCT Prostata/150223_ErbB3_ALK_GE21-01__counting_scatter.xlsx]

## Sheet: 150223_ErbB3_ALK_GE21-01__count
counting parameters
radius (nm)	300
bin width (nm)	20
locs in bin threshold	1
active channels
channel name	channel reference	min	max
Channel 0	ch0	1	10000000
Channel 1	ch1	1	10000000
Channel 2	ch2	1	10000000
clusters are positive for a channel if their counts fall within min (inclusive) and max (exclusive) for that channel
	population phenotypes	number of clusters
triple positive	Channel 0, Channel 1, Channel 2	211
double positive	Channel 0, Channel 1	9
double positive	Channel 0, Channel 2	1214
double positive	Channel 1, Channel 2	7
single positive	Channel 0	47
single positive	Channel 1	3
single positive	Channel 2	30
	total positive clusters	1521
3 clusters were negative for every channel
all positive clusters are listed here
columns show counts and positivity for channels with thresholds switched on
to see the full data including negative clusters please export a csv from the counting histogram rather than the counting scatter plot
cluster id	centroid x (nm)	centroid y (nm)	count for Channel 0	positive for Channel 0	count for Channel 1	positive for Channel 1	count for Channel 2	positive for Channel 2
115766	18829982421875	74982203125	19	true	1	true	25	true
115765	19356712890625	746889140625	14	true	0	false	6	true
115764	168465546875	75281046875	22	true	2	true	6	true
115763	1756398828125	751798203125	10	true	1	true	18	true
115762	19944099609375	74110984375	9	true	0	false	11	true
115761	1928637109375	729535859375	7	true	1	true	22	true
115760	2186207421875	74299984375	5	true	0	false	23	true
115759	21608216796875	73729109375	11	true	0	false	23	true
115757	20275634765625	735206796875	6	true	0	false	6	true
115752	2105885546875	751480546875	9	true	0	false	34	true
115750	161543369140625	756288984375	9	true	0	false	21	true
115746	21463453125	71406984375	13	true	1	true	18	true
115745	21227982421875	70758109375	15	true	1	true	16	true
115742	22344109375	752452109375	7	true	0	false	12	true
115741	2211352734375	75006625	11	true	0	false	3	true
115739	21742296875	72240484375	10	true	0	false	14	true
115735	1880481640625	719276484375	14	true	0	false	3	true
115734	187920703125	781536484375	13	true	0	false	6	true
115733	17593330078125	780548359375	11	true	0	false	14	true
115732	22551783203125	717560078125	18	true	0	false	2	true
115727	2245090625	707240234375	11	true	0	false	8	true
115726	155117919921875	779663671875	9	true	1	true	2	true
115725	154134296875	76910125	12	true	4	true	3	true
115723	22234400390625	731786875	12	true	0	false	8	true
115721	20489568359375	7082084375	8	true	0	false	14	true
115719	17582595703125	767872421875	5	true	3	true	7	true
115715	1895712890625	7692646875	12	true	0	false	10	true
115712	181075078125	698188671875	11	true	0	false	4	true
115711	17461044921875	7023765625	13	true	0	false	6	true
115707	18409541015625	694155390625	12	true	0	false	32	true
115706	18893818359375	707436328125	11	true	0	false	8	true
115704	140978994140625	78477578125	6	true	1	true	12	true
115703	141144248046875	7768459375	10	true	1	true	5	true
115702	19732748046875	69520734375	8	true	0	false	15	true
115701	19309177734375	7015390625	10	true	0	false	8	true
115700	13917181640625	769973671875	10	true	0	false	8	true
115698	19952849609375	720674453125	18	true	1	true	21	true
115697	1999775390625	727386640625	12	true	0	false	10	true
115696	14644431640625	76694828125	9	true	0	false	12	true
115686	19459677734375	66998359375	16	true	0	false	1	true
115685	18669783203125	673456484375	3	true	0	false	13	true
115684	142169765625	751554765625	20	true	0	false	1	true
115682	17365029296875	682770625	18	true	0	false	0	false
115680	165144375	6693640625	9	true	0	false	16	true
115679	16770796875	674931875	8	true	0	false	9	true
115675	2019949609375	68008703125	12	true	0	false	8	true
115672	1761753515625	73660.75	12	true	2	true	7	true
115671	158587978515625	74554734375	5	true	0	false	15	true
115670	150543095703125	74175734375	9	true	1	true	15	true
115669	153511865234375	7351053125	12	true	0	false	16	true
115668	115470771484375	732255078125	8	true	0	false	24	true
115667	1196354296875	7294259375	14	true	1	true	1	true
115666	17023291015625	723459609375	11	true	0	false	4	true
115665	16495251953125	732342109375	12	true	0	false	9	true
115664	119446357421875	710720703125	5	true	0	false	16	true
115663	113597919921875	717463984375	13	true	0	false	9	true
115662	149189189453125	72576125	6	true	0	false	6	true
115661	140590625	725878203125	15	true	0	false	18	true
115659	19949345703125	762849921875	9	true	0	false	22	true
115658	1145790625	6969828125	7	true	0	false	11	true
115657	107530673828125	699328671875	26	true	1	true	10	true
115651	115669462890625	690898125	12	true	0	false	10	true
115649	104678173828125	710522578125	9	true	0	false	25	true
115645	107336630859375	685876875	7	true	1	true	15	true
115642	133986181640625	737870078125	13	true	0	false	7	true
115641	1299794140625	747383671875	10	true	0	false	12	true
115640	116631513671875	6506915234375	17	true	0	false	0	false
115639	120288291015625	6524405859375	4	true	0	false	22	true
115637	12904216796875	73500703125	5	true	14	true	13	true
115635	126987744140625	725401875	9	true	0	false	9	true
115633	108801044921875	67337484375	9	true	0	false	12	true
115629	11778669921875	660846796875	10	true	0	false	13	true
115628	98303486328125	7201659375	9	true	0	false	3	true
115626	116221591796875	74198265625	10	true	1	true	6	true
115623	117734150390625	68282578125	16	true	0	false	9	true
115622	100954443359375	67166296875	12	true	0	false	6	true
115621	1068586328125	6619653125	11	true	0	false	16	true
115616	122303564453125	6438241015625	12	true	0	false	8	true
115614	9212232421875	67732703125	13	true	1	true	6	true
115611	109987109375	6456144921875	10	true	0	false	5	true
115605	1190719140625	670980703125	11	true	0	false	17	true
115603	16480521484375	781575078125	9	true	1	true	11	true
115600	9963763671875	735879296875	8	true	0	false	20	true
115599	96192060546875	731087578125	11	true	0	false	20	true
115597	89814521484375	736864140625	15	true	0	false	10	true
115593	814093408203125	740971328125	16	true	0	false	12	true
115592	24529623046875	76147484375	4	true	0	false	13	true
115591	24069443359375	7615034375	8	true	0	false	27	true
115590	25660029296875	753875703125	12	true	0	false	8	true
115589	2535727734375	744960546875	16	true	0	false	0	false
115587	2392601953125	769459140625	19	true	0	false	1	true
115586	24359546875	743630703125	16	true	0	false	8	true
115585	2327619140625	75074359375	6	true	0	false	7	true
115581	8967625	7130084375	35	true	0	false	3	true
115579	912719140625	74853.5	20	true	0	false	6	true
115577	23976580078125	730261015625	9	true	0	false	8	true
115576	24427748046875	72092328125	14	true	0	false	8	true
115575	25279572265625	72491734375	14	true	0	false	10	true
115569	1058023046875	7445578125	18	true	0	false	3	true
115566	10465595703125	76645296875	10	true	0	false	11	true
115565	9953259765625	76699171875	9	true	0	false	22	true
115561	1045612890625	778200546875	14	true	0	false	5	true
115560	22343517578125	69403375	13	true	0	false	5	true
115559	2184238671875	691666171875	6	true	0	false	15	true
115558	9955287109375	784211640625	5	true	0	false	24	true
115556	2311737890625	70053578125	16	true	0	false	1	true
115555	2393423046875	69603421875	11	true	0	false	13	true
115553	212649921875	685193359375	14	true	0	false	20	true
115550	8952494140625	77118140625	5	true	4	true	8	true
115549	9085529296875	75894234375	16	true	0	false	6	true
115541	24516451171875	689338515625	11	true	0	false	5	true
115540	11561193359375	769218515625	13	true	0	false	6	true
115539	11768955078125	7629715625	8	true	0	false	12	true
115533	25475138671875	702145234375	8	true	0	false	3	true
115526	67489638671875	684165703125	11	true	1	true	13	true
115525	60772958984375	68087.25	27	true	0	false	3	true
115524	4094668212890620	708858046875	15	true	0	false	7	true
115523	502827001953125	701210625	11	true	1	true	8	true
115522	277134619140625	70915265625	12	true	1	true	12	true
115521	2781648681640620	71882375	6	true	3	true	14	true
115518	571291943359375	68664640625	11	true	1	true	11	true
115514	41670771484375	66690515625	9	true	0	false	21	true
115513	444085107421875	673286796875	12	true	0	false	7	true
115510	434444580078125	69093671875	6	true	0	false	18	true
115507	3575665283203120	665714765625	16	true	1	true	5	true
115506	139421826171875	730615078125	9	true	0	false	26	true
115505	1184242919921870	732694375	10	true	0	false	23	true
115503	49465576171875	68079921875	18	true	0	false	27	true
115500	1.17918e+16	719489765625	12	true	0	false	8	true
115499	7287037963867180	724761875	4	true	0	false	12	true
115496	547609326171875	736989453125	11	true	0	false	15	true
115495	515181005859375	7346515625	21	true	0	false	4	true
115493	1.95776e+16	70270609375	7	true	0	false	10	true
115492	3666497802734370	7370390625	12	true	0	false	4	true
115491	3113568359375	7454059375	18	true	1	true	4	true
115490	239919482421875	731672265625	26	true	1	true	1	true
115488	4532630859375	741542265625	6	true	0	false	14	true
115483	7702606811523430	70207.75	19	true	0	false	5	true
115482	2308535888671870	677015234375	15	true	0	false	10	true
115481	1.81764e+16	6744384375	3	true	1	true	15	true
115477	234218798828125	6665846875	18	true	2	true	6	true
115476	1.35377e+16	685920625	8	true	1	true	11	true
115475	132828564453125	690667109375	17	true	1	true	1	true
115473	4053938232421870	755655859375	7	true	0	false	8	true
115471	577754931640625	74345796875	7	true	0	false	10	true
115468	4049625244140620	726997890625	10	true	1	true	6	true
115467	540691943359375	720839921875	12	true	1	true	4	true
115466	731651416015625	704116015625	13	true	0	false	19	true
115465	64851787109375	70661609375	11	true	0	false	7	true
115458	95370185546875	690548359375	9	true	0	false	10	true
115453	21181591796875	76483953125	12	true	0	false	12	true
115452	302022021484375	700419609375	15	true	0	false	2	true
115451	3515329345703120	690238515625	3	true	0	false	14	true
115450	25351296875	7914090625	6	true	1	true	36	true
115449	26187583984375	786811171875	11	true	0	false	21	true
115447	4320559387207030	68548234375	7	true	0	false	10	true
115446	2644734375	7692115625	10	true	0	false	7	true
115442	18252978515625	6357203515625	14	true	6	true	1	true
115441	2752931396484370	628615390625	15	true	0	false	20	true
115440	334410546875	6340456640625	17	true	0	false	11	true
115435	2431071484375	779407265625	13	true	0	false	5	true
115433	2433941162109370	6398201171875	10	true	0	false	13	true
115432	3018395751953120	654397734375	15	true	0	false	13	true
115431	2607640869140620	64855546875	19	true	0	false	10	true
115429	352834375	6487451171875	3	true	0	false	14	true
115428	7006709594726560	63868140625	11	true	2	true	2	true
115422	143024189453125	6733203125	5	true	0	false	16	true
115421	13773201171875	675575078125	6	true	0	false	31	true
115420	154698271484375	688986484375	10	true	0	false	9	true
115419	148405322265625	68575015625	15	true	0	false	10	true
115417	146738349609375	6949134375	9	true	0	false	18	true
115415	139618564453125	687305390625	7	true	0	false	16	true
115413	1607541259765620	7496265625	9	true	0	false	21	true
115412	139099765625	665194609375	10	true	1	true	22	true
115411	146355380859375	65914703125	7	true	0	false	15	true
115408	16644171875	694884140625	12	true	0	false	5	true
115407	1640362109375	68613921875	5	true	0	false	15	true
115406	1048076171875	79110828125	12	true	2	true	4	true
115402	131242265625	702649921875	7	true	0	false	4	true
115401	140865341796875	704614375	17	true	1	true	10	true
115394	1796821875	6523352734375	9	true	0	false	21	true
115393	1895509765625	6502057421875	24	true	0	false	5	true
115392	18529927734375	659426328125	10	true	0	false	16	true
115390	152003544921875	710298671875	7	true	0	false	5	true
115388	9082.75	661367109375	9	true	2	true	8	true
115385	155184541015625	65797921875	6	true	0	false	8	true
115384	1766273828125	667644375	7	true	0	false	8	true
115377	829812890625	684307421875	10	true	0	false	8	true
115375	170186953125	79323.25	8	true	1	true	15	true
115373	46682109375	6537815625	12	true	0	false	5	true
115372	788298486328125	723581171875	8	true	0	false	9	true
115371	719212451171875	733999375	14	true	0	false	7	true
115368	142763623046875	63735234375	13	true	1	true	23	true
115367	137089453125	64465171875	11	true	0	false	11	true
115365	13422458984375	649521015625	13	true	0	false	8	true
115364	141889111328125	653686328125	19	true	0	false	3	true
115363	140993056640625	6485379296875	7	true	0	false	11	true
115359	1060662109375	660915390625	6	true	0	false	5	true
115357	54134423828125	663865546875	13	true	0	false	4	true
115354	203455625	6289086328125	9	true	0	false	21	true
115353	2042374609375	6342749609375	7	true	0	false	20	true
115352	19866689453125	634184296875	9	true	0	false	10	true
115351	19517822265625	63291734375	12	true	0	false	13	true
115348	21818751953125	649601015625	12	true	4	true	7	true
115347	21041380859375	659606640625	8	true	0	false	21	true
115346	212576416015625	77382078125	3	true	0	false	15	true
115345	225235888671875	766083359375	11	true	0	false	7	true
115344	16894814453125	782208984375	6	true	0	false	12	true
115342	18334115234375	6281323046875	6	true	0	false	20	true
115341	18573298828125	6339583984375	33	true	0	false	9	true
115339	21858828125	6610471875	12	true	0	false	11	true
115338	20179537109375	62389703125	8	true	0	false	2	true
115337	19886056640625	6217301171875	6	true	0	false	17	true
115329	18493271484375	6214559765625	13	true	0	false	3	true
115328	2107741015625	6289258203125	12	true	0	false	2	true
115327	212005859375	621930625	11	true	0	false	1	true
115326	22413830078125	6522140234375	6	true	9	true	1	true
115325	23465509765625	6520373828125	24	true	0	false	3	true
115320	6672822265625	77646140625	16	true	0	false	7	true
115319	773323046875	782808828125	11	true	1	true	13	true
115317	2125587109375	6141759765625	2	true	0	false	21	true
115315	22919630859375	658996171875	13	true	0	false	5	true
115313	26897263671875	747234765625	8	true	1	true	17	true
115312	657242919921875	765046953125	14	true	0	false	6	true
115311	54165087890625	770171953125	8	true	0	false	17	true
115308	223109296875	616245625	15	true	0	false	7	true
115306	216600546875	60437453125	15	true	0	false	13	true
115304	28793017578125	7258240625	9	true	0	false	12	true
115303	2821669140625	740770703125	7	true	1	true	5	true
115301	27565212890625	73051234375	8	true	0	false	13	true
115299	17472998046875	6362796484375	10	true	0	false	10	true
115297	202673125	66367265625	10	true	0	false	8	true
115293	2019362109375	6511862109375	11	true	0	false	3	true
115289	2384171484375	791850234375	9	true	1	true	3	true
115287	51354990234375	782904921875	9	true	0	false	6	true
115286	877897265625	604640625	12	true	0	false	7	true
115285	914701171875	6080123828125	8	true	0	false	19	true
115284	2277755078125	6021501953125	8	true	2	true	18	true
115283	23288318359375	60142046875	5	true	1	true	14	true
115280	21012263671875	781471640625	7	true	0	false	4	true
115279	2038694921875	770726953125	14	true	0	false	6	true
115277	200749140625	60740578125	8	true	0	false	2	true
115276	10313876953125	6220064453125	4	true	2	true	7	true
115275	97952802734375	6236980078125	15	true	0	false	3	true
115273	10819427734375	623670859375	13	true	1	true	14	true
115272	15605013671875	6422802734375	3	true	0	false	23	true
115271	1557376953125	637273828125	4	true	2	true	10	true
115269	2115877734375	671439921875	14	true	0	false	23	true
115266	90068310546875	6175355859375	12	true	0	false	10	true
115264	10495443359375	60564765625	7	true	0	false	24	true
115263	1037921484375	61207640625	17	true	0	false	5	true
115252	123419072265625	5520741796875	14	true	1	true	14	true
115251	115206328125	558331484375	11	true	0	false	5	true
115250	109438251953125	5704200390625	9	true	0	false	15	true
115249	11252109375	5826745703125	15	true	0	false	6	true
115248	111559296875	55241015625	14	true	0	false	13	true
115247	107621669921875	546739609375	10	true	0	false	0	false
115244	160205234375	67723234375	12	true	1	true	1	true
115242	16735974609375	6487171875	5	true	0	false	15	true
115240	9976923828125	5594165234375	27	true	0	false	18	true
115239	93960888671875	56053765625	11	true	0	false	4	true
115238	126768701171875	624631484375	8	true	6	true	10	true
115237	118841572265625	628013984375	7	true	1	true	4	true
115236	127903291015625	61388609375	12	true	0	false	13	true
115235	138279775390625	614976640625	14	true	1	true	16	true
115234	141802119140625	5998509765625	8	true	0	false	11	true
115233	137631015625	598342734375	14	true	0	false	30	true
115231	9585900390625	5654169140625	5	true	0	false	20	true
115225	13993232421875	589872265625	6	true	2	true	16	true
115224	13389099609375	62738	7	true	0	false	12	true
115222	122080849609375	5943216015625	8	true	0	false	38	true
115221	123872451171875	5872749609375	14	true	0	false	8	true
115218	131030458984375	593238125	9	true	0	false	13	true
115216	12047201171875	5674082421875	10	true	0	false	6	true
115212	13628291015625	579176953125	11	true	0	false	15	true
115211	141295048828125	5823993359375	8	true	3	true	7	true
115208	98397568359375	5424768359375	10	true	0	false	11	true
115207	962965234375	5488288671875	7	true	0	false	19	true
115196	12040279296875	6177708203125	11	true	0	false	15	true
115193	9205341796875	5352871484375	9	true	0	false	15	true
115191	12981162109375	604984140625	8	true	0	false	4	true
115187	127618466796875	574533359375	27	true	0	false	5	true
115185	92549921875	5739773046875	15	true	0	false	9	true
115184	760342724609375	62177	9	true	0	false	1	true
115183	748731005859375	61254375	9	true	0	false	3	true
115177	7994501953125	671320078125	20	true	0	false	6	true
115176	23346576171875	6358504296875	6	true	1	true	12	true
115175	24031708984375	6324692578125	14	true	0	false	9	true
115174	2619318359375	679672109375	14	true	0	false	11	true
115173	256946015625	67492640625	10	true	0	false	1	true
115172	2602697265625	669416640625	7	true	0	false	17	true
115170	24592712890625	621928203125	7	true	0	false	35	true
115169	24057330078125	626133046875	4	true	0	false	23	true
115167	267596328125	66617.5	13	true	0	false	11	true
115163	26672044921875	67768984375	6	true	0	false	15	true
115162	26263486328125	64057	12	true	0	false	3	true
115161	2588233203125	6395470703125	3	true	0	false	20	true
115158	253809765625	6435616015625	9	true	0	false	13	true
115156	27396005859375	6438818359375	17	true	22	true	20	true
115155	2745426171875	63875578125	10	true	0	false	12	true
115154	24471935546875	606141015625	12	true	0	false	2	true
115151	24445525390625	6414022265625	14	true	0	false	4	true
115147	27143.5	6504721875	3	true	0	false	26	true
115145	28151943359375	647236953125	18	true	2	true	3	true
115143	796427880859375	69885125	7	true	0	false	2	true
115141	25688001953125	65575578125	14	true	1	true	23	true
115140	3035497265625	669772734375	6	true	0	false	11	true
115139	29824015625	66973296875	11	true	0	false	14	true
115137	2472121484375	653666484375	13	true	0	false	3	true
115136	32636921875	684700390625	10	true	0	false	7	true
115135	31843498046875	683358125	11	true	1	true	10	true
115133	297270625	675465078125	7	true	0	false	1	true
115129	280353828125	63162453125	11	true	0	false	23	true
115127	3034158984375	680786953125	10	true	0	false	5	true
115126	25842037109375	6112705859375	5	true	0	false	23	true
115125	26742634765625	614477578125	10	true	0	false	5	true
115123	30903931640625	684433125	8	true	0	false	5	true
115122	28057455078125	618036484375	9	true	1	true	10	true
115118	22286529296875	6415194140625	8	true	2	true	1	true
115115	28513953125	661751796875	8	true	0	false	21	true
115113	28344984375	66998203125	12	true	0	false	2	true
115111	2574046484375	621804765625	9	true	0	false	8	true
115105	2883628125	6262344921875	4	true	1	true	20	true
115100	756352392578125	6322683203125	9	true	0	false	1	true
115097	13731353515625	549801328125	7	true	1	true	21	true
115094	8789005859375	58512140625	9	true	0	false	7	true
115093	95956640625	58333546875	15	true	0	false	1	true
115091	10226021484375	5903808203125	12	true	1	true	24	true
115086	1551126953125	6207695703125	9	true	0	false	8	true
115085	17193869140625	6226341796875	12	true	0	false	0	false
115082	1317440234375	785208515625	11	true	1	true	5	true
115081	119284775390625	79038375	15	true	0	false	5	true
115079	127321005859375	772605859375	6	true	1	true	10	true
115076	2292197265625	6865034375	10	true	1	true	1	true
115075	2390829296875	67408125	11	true	0	false	5	true
115072	8599458984375	64937046875	12	true	0	false	9	true
115071	86067841796875	6413072265625	18	true	0	false	0	false
115068	28798919921875	6982090625	19	true	0	false	7	true
115067	28766966796875	696475078125	17	true	1	true	6	true
115066	27362005859375	704454375	4	true	1	true	11	true
115065	27980171875	702648359375	10	true	0	false	3	true
115061	268636875	69908515625	11	true	0	false	3	true
115057	665381689453125	748380625	9	true	0	false	7	true
115055	96102587890625	653944765625	10	true	1	true	6	true
115054	1.44673e+16	5986940625	14	true	6	true	2	true
115053	154183740234375	6049209765625	15	true	0	false	9	true
115052	2277273193359370	61674515625	6	true	0	false	9	true
115050	636816943359375	628228671875	12	true	0	false	24	true
115049	655380224609375	6264966015625	12	true	0	false	13	true
115048	2306669921875	5713791796875	24	true	1	true	6	true
115047	2066050537109370	57977390625	14	true	0	false	14	true
115045	5943208618164060	600821171875	6	true	0	false	4	true
115044	1.89931e+16	5661688671875	9	true	0	false	16	true
115042	784841552734375	65391609375	7	true	0	false	9	true
115041	749406787109375	6551603515625	12	true	0	false	19	true
115039	69819501953125	64458484375	11	true	0	false	7	true
115037	1.35301e+16	5878296484375	7	true	0	false	13	true
115035	1.19094e+16	561088828125	14	true	0	false	5	true
115033	629381103515625	652316875	10	true	0	false	8	true
115032	414087890625	5308927734375	7	true	0	false	11	true
115031	3745975830078120	5326822265625	8	true	0	false	13	true
115030	342264697265625	5099391015625	6	true	0	false	16	true
115029	462299951171875	51369078125	9	true	2	true	17	true
115025	52710849609375	6398898046875	19	true	0	false	14	true
115024	713854931640625	4997316015625	3	true	0	false	17	true
115023	681366943359375	49956125	6	true	0	false	18	true
115021	3436939208984370	5237655078125	12	true	0	false	9	true
115019	48374951171875	5239659765625	10	true	0	false	10	true
115017	629247265625	49427140625	11	true	0	false	19	true
115013	764395849609375	5032375390625	18	true	0	false	7	true
115012	3008940673828120	5449851171875	10	true	0	false	12	true
115011	2412305419921870	5397747265625	8	true	0	false	12	true
115009	3687045166015620	56386375	7	true	0	false	13	true
115007	601628662109375	5076943359375	13	true	0	false	10	true
115006	49460068359375	49945953125	9	true	0	false	13	true
115004	388539697265625	5020064453125	7	true	17	true	5	true
115000	2854025634765620	5556999609375	7	true	0	false	6	true
114995	1369926025390620	53801.25	6	true	0	false	14	true
114993	398761376953125	4853217578125	5	true	0	false	15	true
114989	3736421142578120	4745703515625	9	true	1	true	11	true
114983	278562734375	680014375	7	true	0	false	13	true
114980	150670048828125	560765078125	13	true	0	false	21	true
114979	154452138671875	5664981640625	15	true	0	false	5	true
114978	147844970703125	5721532421875	7	true	0	false	9	true
114977	154231455078125	576256953125	7	true	0	false	10	true
114976	16223470703125	574719296875	12	true	0	false	4	true
114970	126310634765625	5281284765625	10	true	0	false	10	true
114969	12444189453125	53973953125	16	true	0	false	4	true
114967	109860986328125	527307578125	7	true	0	false	3	true
114963	8770376953125	6297868359375	9	true	1	true	8	true
114961	2982804296875	71641765625	19	true	0	false	6	true
114958	17802404296875	6005056640625	17	true	0	false	6	true
114957	1795001171875	6097808203125	5	true	0	false	9	true
114956	155648154296875	60286.25	9	true	0	false	12	true
114955	161952626953125	5918750390625	11	true	0	false	24	true
114949	3877156005859370	769772109375	9	true	0	false	3	true
114947	346068046875	682585703125	6	true	0	false	4	true
114945	26248783203125	7369271875	19	true	0	false	2	true
114943	64241484375	78759875	3	true	0	false	13	true
114942	47616162109375	6225030859375	13	true	1	true	3	true
114940	359850625	67938578125	14	true	0	false	2	true
114939	3561134765625	674515625	4	true	1	true	11	true
114937	365531875	6748221875	11	true	0	false	7	true
114934	2917451953125	6403997265625	20	true	0	false	10	true
114933	3021147265625	6331058203125	12	true	2	true	2	true
114932	22716634765625	79222390625	11	true	1	true	17	true
114931	22648859375	791862578125	10	true	1	true	19	true
114930	614731494140625	5711293359375	13	true	0	false	18	true
114929	57214873046875	5699260546875	13	true	2	true	18	true
114927	5271642578125	57685421875	9	true	0	false	10	true
114923	102568330078125	6368805078125	4	true	0	false	16	true
114922	33395796875	7048015625	8	true	0	false	10	true
114921	331749453125	71073546875	9	true	0	false	24	true
114915	34121109375	7132378125	11	true	0	false	12	true
114913	460931884765625	5698610546875	5	true	0	false	9	true
114911	48042978515625	56381015625	8	true	1	true	8	true
114910	3248318359375	71256171875	13	true	1	true	1	true
114909	3131066796875	72076609375	16	true	0	false	10	true
114907	54949853515625	5856171484375	6	true	0	false	7	true
114904	443717578125	6008214453125	14	true	0	false	5	true
114903	42718662109375	5931503515625	8	true	0	false	14	true
114902	349266171875	717758203125	14	true	0	false	6	true
114901	3553872265625	72398640625	12	true	0	false	27	true
114899	36359953125	721793984375	15	true	0	false	3	true
114896	330336171875	74045828125	11	true	1	true	40	true
114895	331620078125	7496921875	10	true	0	false	16	true
114891	3263682421875	726471484375	6	true	0	false	5	true
114888	71351943359375	5836187109375	11	true	0	false	16	true
114887	6904861328125	597528828125	10	true	0	false	15	true
114885	427733154296875	6130037109375	4	true	0	false	15	true
114884	3631321875	6993709375	11	true	0	false	7	true
114883	3562246875	699102890625	6	true	0	false	14	true
114881	576719189453125	56016.25	17	true	0	false	27	true
114877	370825078125	69648390625	5	true	0	false	1	true
114873	343183984375	699763125	9	true	0	false	6	true
114870	3437505859375	736894375	11	true	0	false	13	true
114869	3579812109375	739866640625	13	true	0	false	3	true
114865	3727632421875	68276390625	6	true	0	false	9	true
114864	3925947265625	73176.5	11	true	0	false	10	true
114863	38558109375	745297734375	9	true	1	true	1	true
114862	31504439453125	697831953125	11	true	0	false	6	true
114861	30407373046875	69860078125	7	true	1	true	1	true
114858	37402046875	74842015625	5	true	0	false	12	true
114855	381838515625	678682734375	7	true	0	false	8	true
114852	30574591796875	739520078125	8	true	1	true	18	true
114851	315441171875	73851015625	9	true	0	false	11	true
114846	7095462890625	5617909765625	8	true	0	false	7	true
114845	584226611328125	5440944140625	6	true	0	false	5	true
114842	3931580859375	6771978125	10	true	0	false	2	true
114841	39976046875	696766015625	6	true	1	true	12	true
114840	38611546875	698126484375	2	true	0	false	3	true
114837	3811224609375	666755546875	7	true	0	false	11	true
114835	4059830078125	679774375	6	true	0	false	11	true
114832	4229838671875	652341328125	16	true	0	false	15	true
114831	410736015625	6550881640625	37	true	0	false	21	true
114829	418436796875	66334859375	12	true	0	false	2	true
114827	416887734375	67510.5	8	true	0	false	8	true
114825	4157731640625	64297296875	11	true	0	false	8	true
114824	3739331640625	63630953125	9	true	1	true	10	true
114823	3820712109375	6403813671875	9	true	0	false	18	true
114821	3879316015625	647451640625	6	true	0	false	10	true
114819	39764328125	654771953125	2	true	1	true	22	true
114818	394944921875	644452890625	9	true	0	false	7	true
114817	4037483203125	63971203125	7	true	0	false	8	true
114814	423002421875	635718984375	11	true	1	true	9	true
114809	40492953125	663973203125	8	true	0	false	9	true
114805	31813728515625	745906015625	14	true	0	false	7	true
114804	571835302734375	4814090234375	7	true	0	false	11	true
114803	689444580078125	4820719921875	6	true	0	false	36	true
114801	770887841796875	4899351171875	8	true	0	false	10	true
114797	3736779296875	71269703125	7	true	1	true	6	true
114796	412365234375	63029625	10	true	0	false	16	true
114794	28803908203125	757805859375	8	true	0	false	9	true
114793	279443203125	761774140625	21	true	0	false	4	true
114791	2967728515625	7491046875	24	true	1	true	2	true
114790	3157978515625	789566953125	3	true	0	false	15	true
114789	3021537109375	791416328125	9	true	0	false	3	true
114788	3072922265625	76251890625	6	true	0	false	15	true
114787	298775703125	760749609375	14	true	1	true	7	true
114786	29311134765625	77810984375	1	true	1	true	11	true
114785	3033339453125	769666328125	9	true	0	false	8	true
114782	3176280859375	777381015625	6	true	0	false	27	true
114780	169030546875	56200421875	7	true	0	false	21	true
114779	16482744140625	559157734375	10	true	0	false	0	false
114775	169706171875	551410859375	4	true	0	false	17	true
114773	316415078125	759404453125	12	true	0	false	4	true
114771	45584404296875	552219296875	16	true	0	false	13	true
114765	30627625	75028984375	10	true	0	false	4	true
114762	954590234375	517840390625	8	true	0	false	13	true
114761	88091787109375	517555703125	2	true	0	false	21	true
114760	671599365234375	5212622265625	4	true	0	false	12	true
114759	6829271484375	525729375	8	true	0	false	20	true
114757	78127529296875	516429921875	6	true	0	false	31	true
114753	89091494140625	5052726953125	7	true	0	false	3	true
114750	2252518798828120	48602453125	5	true	0	false	16	true
114749	2166658447265620	4766140234375	10	true	0	false	7	true
114746	268619765625	72128.75	10	true	0	false	21	true
114745	26929927734375	71082015625	8	true	0	false	20	true
114743	9327101440429680	4873369921875	8	true	0	false	4	true
114739	27735357421875	785948984375	7	true	0	false	4	true
114737	444726123046875	4673746484375	5	true	0	false	24	true
114736	27375154296875	6028837109375	8	true	0	false	21	true
114735	2685228125	600915234375	8	true	0	false	27	true
114732	38346515625	761804453125	2	true	0	false	9	true
114731	3749987890625	763698125	11	true	0	false	3	true
114729	3688424609375	754516328125	5	true	0	false	10	true
114726	1468378515625	5285179296875	9	true	0	false	38	true
114725	146397880859375	53644078125	4	true	0	false	13	true
114723	15320375	5235127734375	4	true	0	false	12	true
114722	1457346484375	513621484375	10	true	0	false	12	true
114721	1432108203125	5165628515625	10	true	0	false	9	true
114714	421001015625	5920884375	8	true	0	false	9	true
114713	432368984375	60242359375	5	true	0	false	4	true
114711	44461453125	603352109375	14	true	0	false	3	true
114710	43469765625	6344080859375	23	true	0	false	6	true
114709	4311460546875	6191980078125	8	true	0	false	6	true
114707	4119862890625	60245546875	14	true	0	false	3	true
114701	3323593359375	765437890625	4	true	0	false	4	true
114700	15400046875	54235953125	8	true	0	false	12	true
114699	163436240234375	5389126953125	4	true	0	false	15	true
114696	4402076171875	57706828125	8	true	2	true	5	true
114695	439917109375	584135234375	6	true	0	false	12	true
114693	3076309375	642597890625	12	true	0	false	2	true
114692	41373140625	5677669140625	9	true	0	false	3	true
114691	41653078125	573334453125	11	true	0	false	9	true
114690	4282470703125	5778971875	3	true	0	false	31	true
114685	99070546875	64312890625	7	true	0	false	14	true
114683	40372421875	57250.25	9	true	0	false	4	true
114681	454078828125	603060390625	9	true	0	false	2	true
114679	44864	6244067578125	6	true	0	false	7	true
114675	71370986328125	54030.75	5	true	0	false	28	true
114674	117287236328125	4943032421875	14	true	0	false	35	true
114673	11407857421875	496458359375	9	true	0	false	28	true
114672	11176431640625	500854375	3	true	0	false	14	true
114670	106372109375	5107405078125	11	true	0	false	11	true
114667	119898056640625	5041635546875	10	true	0	false	15	true
114664	1792552001953120	44813765625	5	true	1	true	12	true
114663	2185740234375	4432794140625	9	true	0	false	3	true
114662	27002353515625	4651053125	12	true	0	false	8	true
114661	210876171875	4615432421875	7	true	0	false	17	true
114659	7778587036132810	44538703125	6	true	0	false	8	true
114657	9648114013671870	454886015625	10	true	0	false	12	true
114656	2010556884765620	42389765625	16	true	2	true	4	true
114655	1538043212890620	4231564453125	3	true	0	false	10	true
114653	1.22276e+16	4274663671875	7	true	0	false	13	true
114651	5883562622070310	42940921875	3	true	0	false	10	true
114649	3508067626953120	45578859375	4	true	0	false	23	true
114648	23128154296875	4128933203125	4	true	0	false	19	true
114646	3516224853515620	4287238671875	3	true	1	true	17	true
114645	409409521484375	4276587109375	9	true	0	false	11	true
114642	288895166015625	432134453125	3	true	0	false	18	true
114641	3890004638671870	44534515625	7	true	0	false	18	true
114640	103365283203125	4372427734375	11	true	0	false	6	true
114632	330803203125	62523265625	30	true	2	true	20	true
114631	329747890625	6217564453125	15	true	0	false	19	true
114629	3335444921875	6313655859375	24	true	0	false	26	true
114628	6256351928710930	474330859375	7	true	0	false	6	true
114627	129657177734375	4672402734375	7	true	0	false	14	true
114622	33202390625	6389109375	4	true	0	false	27	true
114620	3682762890625	605081015625	13	true	0	false	16	true
114619	3713405859375	6082739453125	7	true	0	false	11	true
114617	3447622265625	6118817578125	11	true	1	true	12	true
114615	35179265625	618429609375	16	true	0	false	8	true
114614	38581453125	60951171875	13	true	0	false	1	true
114613	391174296875	6171731640625	10	true	0	false	4	true
114612	25925947265625	59476421875	11	true	0	false	1	true
114611	25311154296875	5975316796875	9	true	0	false	9	true
114610	396369296875	621429921875	22	true	0	false	0	false
114604	368342109375	5887635546875	11	true	0	false	8	true
114603	3725984765625	5857420703125	12	true	4	true	6	true
114602	365906015625	6157219921875	12	true	0	false	6	true
114599	3610287109375	591395390625	10	true	0	false	17	true
114597	355812734375	607596015625	11	true	0	false	13	true
114594	391583671875	595365546875	4	true	0	false	27	true
114593	3836290234375	59806234375	13	true	0	false	27	true
114589	388171484375	6287430859375	8	true	0	false	10	true
114588	335164609375	787165546875	17	true	0	false	7	true
114587	3299296875	78235.75	9	true	0	false	5	true
114585	329903984375	792866953125	19	true	1	true	13	true
114582	99671240234375	5071685546875	9	true	0	false	8	true
114581	1.03261e+16	5100168359375	9	true	0	false	8	true
114575	5002914733886710	4985408984375	3	true	0	false	13	true
114574	1.5229e+16	5196312109375	11	true	0	false	0	false
114571	84416279296875	5441683984375	9	true	0	false	1	true
114568	314689921875	587797421875	8	true	0	false	11	true
114567	3049647265625	58231953125	8	true	4	true	1	true
114566	2816142578125	584617421875	5	true	0	false	9	true
114565	286002578125	5819600390625	19	true	0	false	0	false
114564	27457771484375	548643671875	9	true	0	false	15	true
114563	28607935546875	5450398828125	11	true	0	false	11	true
114561	2900521875	5863295703125	4	true	0	false	14	true
114559	29009453125	5789866796875	3	true	0	false	11	true
114557	29832771484375	5881737109375	4	true	0	false	30	true
114556	27258681640625	568248359375	11	true	0	false	16	true
114553	28532931640625	5932538671875	9	true	1	true	6	true
114549	284061484375	57026765625	9	true	0	false	8	true
114548	2355862890625	5893726171875	7	true	0	false	8	true
114547	245949140625	584255703125	7	true	0	false	3	true
114545	260751640625	570743515625	7	true	0	false	10	true
114543	26376181640625	58326203125	8	true	0	false	3	true
114541	2981433984375	5621965625	11	true	0	false	14	true
114540	2561463671875	5619694921875	6	true	0	false	11	true
114539	26086318359375	5554751953125	5	true	0	false	22	true
114535	2929615234375	5478195703125	4	true	0	false	8	true
114532	24480125	5536902734375	11	true	0	false	12	true
114531	237578046875	546382578125	13	true	0	false	3	true
114524	41738171875	6192805859375	13	true	0	false	1	true
114523	4226726953125	61433046875	4	true	1	true	16	true
114520	3572519921875	755072890625	10	true	0	false	7	true
114519	3503008984375	76322296875	10	true	1	true	0	false
114517	3429331640625	767545625	10	true	0	false	6	true
114513	172505546875	5441840234375	7	true	0	false	5	true
114512	212129453125	5819508203125	7	true	1	true	8	true
114511	21877583984375	570987890625	17	true	0	false	7	true
114510	22326501953125	5780527734375	9	true	0	false	7	true
114505	333641357421875	78411109375	4	true	0	false	7	true
114503	8763515625	4839395703125	13	true	0	false	25	true
114502	319699296875	657678359375	13	true	1	true	20	true
114501	32688890625	65652.5	8	true	0	false	10	true
114499	116809462890625	474129765625	9	true	0	false	20	true
114496	422480078125	708154375	3	true	0	false	19	true
114495	414750078125	703651640625	15	true	0	false	1	true
114494	4767796484375	624742109375	3	true	0	false	20	true
114493	4767289453125	6222043359375	6	true	0	false	18	true
114490	470243046875	6477809375	16	true	1	true	2	true
114489	4673352734375	633048828125	14	true	0	false	3	true
114487	4852380859375	612656328125	10	true	0	false	4	true
114485	470203515625	605654296875	14	true	0	false	1	true
114483	466516171875	6188446484375	7	true	0	false	7	true
114481	49657109375	613884765625	6	true	0	false	0	false
114476	2083560546875	5013601953125	6	true	0	false	17	true
114475	21407064453125	5007966796875	7	true	0	false	21	true
114474	18492861328125	5020469140625	9	true	0	false	12	true
114473	17630892578125	50365265625	18	true	0	false	7	true
114471	19609916015625	5050466796875	5	true	0	false	6	true
114467	1957540234375	498270625	13	true	0	false	3	true
114466	18700259765625	489205390625	12	true	0	false	36	true
114464	2452121484375	4796745703125	1	true	0	false	13	true
114463	24919880859375	4786444921875	8	true	0	false	0	false
114461	23740419921875	4818848828125	4	true	0	false	15	true
114459	23138763671875	476829140625	6	true	0	false	12	true
114458	180259375	5177580859375	13	true	0	false	5	true
114456	182411328125	5324678515625	10	true	1	true	2	true
114455	16693466796875	5268882421875	5	true	0	false	33	true
114452	2623588671875	540832734375	15	true	0	false	10	true
114451	266671796875	5352578125	7	true	0	false	9	true
114450	23583310546875	5128016796875	6	true	0	false	11	true
114449	23986705078125	5227126171875	7	true	0	false	7	true
114447	24468845703125	5114116015625	4	true	0	false	11	true
114443	22692109375	510924453125	6	true	0	false	17	true
114440	24944830078125	5207789453125	3	true	0	false	8	true
114433	3288959765625	665857734375	11	true	0	false	5	true
114432	454732578125	5755355078125	17	true	1	true	0	false
114431	4606744140625	56807109375	4	true	0	false	6	true
114428	18955685546875	5924096875	10	true	0	false	25	true
114427	19749765625	5852023828125	5	true	0	false	17	true
114426	18393806640625	584365234375	7	true	0	false	25	true
114423	19165990234375	57433703125	3	true	0	false	20	true
114421	99666943359375	4833907421875	7	true	0	false	36	true
114420	19719	5621437109375	9	true	0	false	7	true
114419	18897634765625	561036796875	8	true	0	false	11	true
114412	535842333984375	4324344140625	5	true	1	true	14	true
114410	20550294921875	5232356640625	6	true	0	false	16	true
114409	2076821484375	52936765625	4	true	0	false	14	true
114407	21271056640625	5338163671875	8	true	0	false	2	true
114406	20716025390625	555021796875	3	true	0	false	12	true
114405	21163533203125	55358109375	6	true	1	true	11	true
114403	23038849609375	560293203125	7	true	0	false	5	true
114399	19918802734375	5176821484375	6	true	4	true	14	true
114396	22606583984375	5325167578125	7	true	0	false	9	true
114392	2512276953125	534498984375	6	true	0	false	15	true
114389	4835099609375	4482341796875	7	true	0	false	8	true
114388	28419951171875	512454453125	7	true	0	false	13	true
114387	2771026953125	5190283203125	2	true	1	true	11	true
114385	280786796875	5300862109375	5	true	1	true	30	true
114382	424176640625	5385872265625	4	true	0	false	16	true
114381	4212465625	5293216796875	6	true	0	false	26	true
114380	385828125	5485273828125	19	true	0	false	4	true
114379	3815345703125	5521208984375	4	true	0	false	18	true
114378	4384265625	551994765625	5	true	0	false	17	true
114377	44293703125	55016890625	5	true	0	false	0	false
114375	4171435546875	541657265625	10	true	0	false	6	true
114373	4443596875	5360230859375	5	true	1	true	21	true
114369	4555765234375	520230546875	9	true	0	false	19	true
114368	4157934765625	55361765625	8	true	0	false	5	true
114366	4003343359375	543451484375	8	true	0	false	3	true
114365	4005582421875	5301905078125	4	true	3	true	8	true
114360	3858071875	569118515625	2	true	0	false	18	true
114359	382221875	56615515625	8	true	0	false	6	true
114357	454701328125	539966640625	9	true	1	true	5	true
114353	1287591015625	495800390625	8	true	0	false	34	true
114352	4104260546875	4779537109375	3	true	0	false	8	true
114351	4182925390625	47372859375	10	true	0	false	9	true
114350	4340924609375	51256453125	9	true	0	false	12	true
114349	4247406640625	5144076953125	3	true	0	false	12	true
114346	4137778515625	5021193359375	4	true	0	false	21	true
114345	4208696484375	50380671875	5	true	0	false	10	true
114343	4180947265625	496186171875	11	true	0	false	4	true
114337	3709747265625	57401328125	6	true	0	false	2	true
114336	4261814453125	67940265625	20	true	1	true	10	true
114335	430500390625	682411640625	6	true	0	false	16	true
114334	422568046875	68630296875	14	true	0	false	2	true
114328	3180057421875	5452930078125	7	true	1	true	22	true
114327	313210625	55201046875	5	true	0	false	8	true
114325	444828671875	684972109375	14	true	0	false	0	false
114324	43627671875	6918615625	12	true	3	true	2	true
114323	4297778515625	69718625	12	true	0	false	0	false
114319	436879140625	70217859375	7	true	1	true	8	true
114318	326273046875	589949375	13	true	0	false	10	true
114317	3321940625	587572578125	7	true	0	false	1	true
114315	33410171875	58082	8	true	0	false	16	true
114312	56113359375	4596562890625	8	true	3	true	20	true
114311	57981103515625	4571851171875	5	true	4	true	26	true
114310	330022109375	5594101953125	8	true	0	false	11	true
114309	33296328125	5722376171875	7	true	0	false	15	true
114308	36467875	65614328125	10	true	0	false	23	true
114307	3653026953125	6475351953125	11	true	0	false	7	true
114303	647803125	4611709765625	9	true	0	false	21	true
114301	324969921875	5802253125	8	true	0	false	12	true
114299	3749294921875	6548185546875	10	true	0	false	15	true
114296	446825625	713493203125	4	true	1	true	8	true
114295	4511258984375	72425890625	6	true	0	false	8	true
114290	3396716015625	531683125	16	true	0	false	19	true
114289	3479188671875	5229755078125	9	true	0	false	20	true
114287	7284662109375	4607731640625	8	true	0	false	4	true
114282	3454983203125	510438671875	12	true	0	false	2	true
114281	3517173046875	5055410546875	5	true	2	true	31	true
114279	354071015625	5130870703125	1	true	0	false	30	true
114278	3267572265625	534260078125	11	true	0	false	16	true
114276	35377859375	5667571875	10	true	0	false	3	true
114275	3408293359375	5568128515625	9	true	0	false	5	true
114267	3435679296875	5432455859375	7	true	0	false	13	true
114263	349713359375	548460234375	2	true	0	false	23	true
114261	3491590234375	587374375	6	true	0	false	9	true
114258	2101303125	477128359375	7	true	0	false	12	true
114257	214094140625	4729044140625	6	true	0	false	18	true
114255	2161945703125	488930078125	1	true	0	false	18	true
114252	4498947265625	6419002734375	14	true	0	false	9	true
114249	343816953125	4969641015625	9	true	0	false	7	true
114248	366168515625	537943515625	7	true	1	true	6	true
114247	3612455078125	52926046875	8	true	0	false	9	true
114246	3814060546875	5324130078125	7	true	0	false	6	true
114244	3424853125	465283515625	32	true	0	false	33	true
114243	3416659375	4640743359375	34	true	0	false	21	true
114241	3419826953125	46764859375	28	true	1	true	26	true
114238	34066359375	460844453125	28	true	1	true	7	true
114235	3437630859375	4592159375	6	true	0	false	27	true
114234	3796129296875	4912676171875	5	true	0	false	17	true
114233	3779065234375	5022061328125	11	true	0	false	10	true
114231	3715127734375	4910948046875	5	true	4	true	10	true
114229	3843492578125	482269453125	3	true	0	false	11	true
114228	3932012109375	509281484375	5	true	0	false	23	true
114225	375481640625	520398203125	5	true	0	false	14	true
114221	39566921875	4914457421875	10	true	0	false	6	true
114219	3693484375	5081441015625	16	true	0	false	2	true
114218	356360859375	4856241015625	8	true	0	false	3	true
114217	357706953125	477120625	2	true	0	false	38	true
114213	3644844140625	496485078125	15	true	0	false	0	false
114211	3457573046875	4828559375	5	true	2	true	7	true
114202	787317431640625	4241467578125	4	true	0	false	12	true
114201	827848046875	4213944140625	2	true	0	false	31	true
114200	6057830078125	4215680078125	7	true	0	false	24	true
114199	671466748046875	4258490625	8	true	0	false	14	true
114197	536548779296875	4171681640625	5	true	0	false	7	true
114195	788191259765625	414398125	3	true	0	false	12	true
114194	7014708984375	4171807421875	5	true	0	false	12	true
114190	451870361328125	411404140625	8	true	0	false	23	true
114189	4606037109375	4020532421875	4	true	0	false	15	true
114187	553556787109375	4046459375	6	true	0	false	10	true
114182	467612255859375	36986265625	6	true	0	false	13	true
114181	466317919921875	361363125	8	true	0	false	6	true
114180	5550015625	3630407421875	5	true	0	false	8	true
114177	437065576171875	38026171875	3	true	0	false	16	true
114175	470663916015625	3910877734375	7	true	0	false	28	true
114171	295726171875	5278865234375	5	true	1	true	11	true
114169	19848083984375	5429971875	8	true	0	false	3	true
114168	1876634375	4657009765625	3	true	0	false	0	false
114167	2024471875	4651651953125	8	true	0	false	12	true
114164	26401892578125	5097808203125	7	true	0	false	14	true
114161	406005859375	717145390625	7	true	0	false	1	true
114160	84165810546875	4406387109375	4	true	0	false	15	true
114159	65861396484375	439936484375	6	true	0	false	0	false
114156	4170779296875	748203984375	1	true	0	false	10	true
114155	4232935546875	7336596875	0	false	0	false	21	true
114153	439546484375	73194953125	3	true	0	false	8	true
114150	4361524609375	4909798828125	4	true	0	false	14	true
114149	4340433984375	48204109375	7	true	0	false	11	true
114145	4492899609375	55916875	9	true	0	false	1	true
114143	635883154296875	3692196484375	7	true	0	false	6	true
114142	30451337890625	609520625	9	true	0	false	10	true
114141	30183822265625	6138455859375	3	true	0	false	26	true
114139	30831869140625	623666875	12	true	0	false	6	true
114138	3853103125	46365	4	true	0	false	42	true
114137	3782714453125	472036953125	4	true	0	false	10	true
114132	35031421875	7925084375	5	true	0	false	13	true
114131	3544585546875	784212734375	5	true	0	false	10	true
114129	36374765625	78110921875	6	true	0	false	10	true
114122	48741203125	543569765625	6	true	0	false	20	true
114121	4840870703125	5275387109375	4	true	0	false	2	true
114120	3318021875	4949977734375	7	true	0	false	8	true
114117	4700460546875	532540859375	15	true	1	true	1	true
114114	117703857421875	437721875	5	true	0	false	15	true
114113	11729421875	4409800390625	3	true	0	false	24	true
114112	4864044140625	6009021875	8	true	0	false	2	true
114111	47815953125	5842777734375	15	true	0	false	0	false
114109	12171662109375	4358230078125	5	true	1	true	23	true
114107	12620693359375	445189140625	5	true	0	false	7	true
114106	13317939453125	4713816796875	4	true	0	false	9	true
114105	13290521484375	459312109375	8	true	2	true	10	true
114104	121502685546875	454666015625	10	true	0	false	13	true
114100	155235185546875	483035546875	5	true	1	true	15	true
114099	1479248046875	4729290234375	11	true	0	false	8	true
114098	16789224609375	454128046875	8	true	0	false	5	true
114097	15770078125	462814296875	6	true	0	false	12	true
114095	146324189453125	4630438671875	8	true	0	false	13	true
114089	120229296875	4219441015625	6	true	0	false	2	true
114087	4820882421875	5611233203125	9	true	0	false	6	true
114084	10615931640625	4095717578125	4	true	0	false	17	true
114083	111009384765625	41615234375	2	true	0	false	15	true
114080	75703154296875	32638689453125	4	true	0	false	7	true
114079	777567431640625	3394057421875	5	true	0	false	12	true
114077	17573654296875	4424686328125	12	true	0	false	3	true
114074	89493173828125	32907234375	10	true	0	false	21	true
114071	19814884765625	4893468359375	4	true	0	false	7	true
114069	674889892578125	3540501953125	5	true	0	false	12	true
114068	8631408203125	353114609375	6	true	0	false	15	true
114067	799172705078125	3537979296875	3	true	0	false	12	true
114065	910146875	3457172265625	5	true	0	false	11	true
114061	39241078125	77081546875	5	true	0	false	4	true
114057	159624560546875	50625125	5	true	0	false	37	true
114056	4350054296875	4304264453125	10	true	0	false	4	true
114055	427346484375	4284984765625	6	true	8	true	6	true
114054	4835934765625	4959982421875	9	true	0	false	15	true
114053	473820703125	4876759765625	7	true	0	false	12	true
114052	4668548828125	460824140625	14	true	0	false	6	true
114051	475626015625	4670910546875	9	true	0	false	6	true
114049	485026328125	4796100390625	12	true	0	false	30	true
114048	4463443359375	4343823046875	9	true	0	false	22	true
114044	457288359375	5029787109375	9	true	0	false	28	true
114043	473473984375	5071884765625	9	true	0	false	12	true
114041	4682451171875	4545558203125	3	true	4	true	7	true
114039	4556019140625	465598359375	6	true	0	false	0	false
114034	441622890625	4151609375	3	true	0	false	25	true
114033	4307246875	4139944921875	6	true	1	true	15	true
114031	46064609375	435461484375	10	true	0	false	2	true
114027	4691741015625	4413722265625	8	true	0	false	15	true
114025	4801751953125	45337703125	8	true	0	false	7	true
114020	351356640625	391369921875	3	true	0	false	23	true
114019	33627626953125	383379296875	3	true	0	false	31	true
114018	260619189453125	378771484375	7	true	0	false	8	true
114015	9670143432617180	370286875	9	true	0	false	1	true
114012	442284609375	500307890625	7	true	0	false	12	true
114011	45157703125	48330359375	7	true	0	false	13	true
114007	313356875	6016198046875	5	true	0	false	16	true
114005	4230808203125	756250078125	2	true	0	false	14	true
114004	458511328125	4164665625	7	true	0	false	9	true
114001	492528046875	5145737109375	7	true	0	false	13	true
114000	16674681640625	409667578125	4	true	0	false	20	true
113999	15969955078125	4181019921875	6	true	0	false	25	true
113997	155762626953125	408746328125	10	true	0	false	14	true
113996	18163732421875	4169242578125	2	true	0	false	9	true
113995	19111525390625	4148680859375	5	true	0	false	25	true
113991	86603818359375	3671035546875	4	true	0	false	20	true
113989	1566132421875	4349009375	15	true	1	true	2	true
113988	145580185546875	4252159765625	8	true	0	false	9	true
113987	149635830078125	4164165625	4	true	0	false	14	true
113981	432422109375	74936125	19	true	0	false	1	true
113979	102163017578125	31787787109375	9	true	0	false	5	true
113977	18947181640625	4369488671875	4	true	1	true	6	true
113975	105096533203125	490351640625	7	true	0	false	8	true
113974	149604716796875	4945446484375	6	true	0	false	7	true
113971	1839532421875	5519303125	17	true	0	false	0	false
113970	4646102734375	66635953125	6	true	0	false	11	true
113969	48714015625	677179765625	3	true	0	false	9	true
113965	4565248828125	737670625	2	true	0	false	4	true
113963	3406209375	6531519140625	5	true	1	true	12	true
113962	4691003515625	701866640625	5	true	0	false	2	true
113959	202517578125	422573984375	7	true	0	false	8	true
113958	4505334375	660493515625	12	true	0	false	2	true
113957	449584375	672136015625	5	true	0	false	8	true
113956	437613046875	661917109375	8	true	1	true	9	true
113951	1283188232421870	396254765625	7	true	0	false	3	true
113949	3849944140625	785239765625	5	true	0	false	10	true
113948	9446568359375	4556873046875	5	true	0	false	23	true
113947	98613427734375	4527346484375	6	true	0	false	35	true
113945	9182615234375	4517797265625	4	true	0	false	25	true
113944	40362359375	780023359375	10	true	0	false	2	true
113940	29538212890625	5031586328125	9	true	0	false	8	true
113939	3015789453125	5056069921875	2	true	10	true	0	false
113937	30710912109375	50015.25	8	true	0	false	18	true
113936	3134837890625	49725671875	6	true	0	false	14	true
113934	31019927734375	4851815625	6	true	0	false	22	true
113933	31824865234375	489083515625	5	true	0	false	18	true
113930	31937220703125	474340546875	6	true	0	false	8	true
113929	31956171875	463589765625	4	true	1	true	13	true
113926	263552734375	4658003515625	3	true	0	false	9	true
113925	26904193359375	4546820703125	3	true	0	false	10	true
113924	28860529296875	4678056640625	8	true	1	true	11	true
113923	2893303515625	464285390625	7	true	1	true	19	true
113921	26123197265625	4769496484375	4	true	1	true	17	true
113919	317307734375	512056171875	11	true	0	false	11	true
113918	2829880859375	4686784375	9	true	0	false	10	true
113916	28776765625	4745320703125	5	true	2	true	3	true
113914	25592642578125	4867012109375	5	true	0	false	16	true
113913	25205486328125	496559921875	16	true	0	false	1	true
113910	2637498828125	493983671875	5	true	0	false	22	true
113909	275919140625	4870158984375	6	true	0	false	12	true
113908	2521255078125	4308209375	15	true	0	false	9	true
113907	24086451171875	4328347265625	4	true	2	true	9	true
113903	2389661328125	438609296875	4	true	0	false	11	true
113901	2737190625	4717301171875	9	true	0	false	5	true
113896	28206515625	41447546875	4	true	0	false	6	true
113895	27821986328125	4155662890625	6	true	0	false	8	true
113893	24676806640625	43920140625	5	true	1	true	25	true
113892	25943880859375	4445912890625	5	true	0	false	15	true
113891	25790234375	4387228515625	8	true	0	false	12	true
113890	30737751953125	46481296875	9	true	0	false	1	true
113889	30013392578125	460560625	7	true	0	false	11	true
113884	27018580078125	4250534765625	7	true	0	false	8	true
113883	2612207421875	42715078125	7	true	0	false	15	true
113882	286422421875	418686171875	6	true	0	false	4	true
113880	25811216796875	4197631640625	5	true	0	false	9	true
113875	3299884375	5130485546875	4	true	0	false	17	true
113873	23231029296875	43084734375	2	true	0	false	15	true
113871	31076806640625	5288488671875	9	true	0	false	0	false
113870	2929594921875	428782890625	7	true	0	false	22	true
113868	2138130078125	4436841015625	8	true	0	false	6	true
113867	21060240234375	4322298828125	2	true	0	false	37	true
113866	22255185546875	45577859375	10	true	0	false	14	true
113865	231745625	4525724609375	3	true	0	false	7	true
113852	2862044140625	4502269140625	4	true	26	true	13	true
113851	279825703125	44494953125	1	true	0	false	10	true
113850	30456083984375	4118964453125	5	true	0	false	3	true
113849	30398244140625	401803125	0	false	0	false	12	true
113846	2958979296875	4059537890625	2	true	0	false	16	true
113843	30590703125	4288209765625	2	true	0	false	5	true
113839	106503662109375	355078984375	2	true	0	false	0	false
113837	4686700390625	73856703125	8	true	0	false	4	true
113836	4140925390625	4234562890625	6	true	0	false	20	true
113835	4131259375	432869609375	3	true	9	true	13	true
113833	4002781640625	4252851953125	6	true	0	false	15	true
113830	3604400390625	456295390625	11	true	0	false	6	true
113829	369042890625	46593828125	4	true	25	true	2	true
113824	138511796875	400611328125	0	false	0	false	27	true
113823	13716380859375	401927265625	2	true	0	false	37	true
113822	89936513671875	382168125	7	true	0	false	40	true
113821	9250408203125	3785978515625	5	true	0	false	10	true
113819	85278857421875	38519109375	12	true	0	false	1	true
113817	142657880859375	410002578125	2	true	17	true	3	true
113815	91064765625	3931347265625	7	true	0	false	25	true
113811	8294373046875	3994641796875	6	true	0	false	10	true
113807	15308625	450295390625	3	true	0	false	15	true
113805	20356994140625	398698515625	4	true	0	false	3	true
113804	21900.5	395070546875	1	true	0	false	9	true
113803	2386258203125	402590625	13	true	0	false	12	true
113800	44316359375	455908359375	7	true	0	false	17	true
113799	4422126171875	4466960546875	6	true	0	false	17	true
113797	4516120703125	44891.5	8	true	0	false	15	true
113796	408233828125	457062421875	9	true	0	false	6	true
113794	4079678515625	3996085546875	7	true	0	false	7	true
113793	4033269921875	4083688671875	7	true	2	true	12	true
113791	403508125	445712578125	15	true	0	false	8	true
113786	453014013671875	32663634765625	5	true	0	false	10	true
113785	429785888671875	3289428125	17	true	0	false	1	true
113783	34083798828125	33019640625	5	true	0	false	7	true
113782	189433349609375	3388090234375	6	true	0	false	11	true
113781	1.50711e+16	3305307421875	4	true	0	false	17	true
113779	3114232666015620	3188871875	3	true	0	false	7	true
113778	1385158935546870	3181043359375	7	true	0	false	13	true
113776	431753173828125	34489796875	4	true	0	false	10	true
113771	257803759765625	3555034765625	5	true	19	true	3	true
113769	4933576171875	4627598046875	11	true	0	false	13	true
113765	107729404296875	4394783203125	5	true	2	true	13	true
113764	38717671875	4242486328125	2	true	0	false	16	true
113763	3747743359375	419160390625	6	true	0	false	11	true
113762	3753737890625	44795234375	5	true	0	false	13	true
113758	2511644921875	3613065234375	4	true	0	false	17	true
113757	25135091796875	3686954296875	17	true	0	false	30	true
113755	26058373046875	3741534375	3	true	0	false	16	true
113754	25119619140625	399081875	3	true	0	false	16	true
113753	2554819921875	3962920703125	1	true	0	false	26	true
113752	2537567578125	351585546875	4	true	0	false	9	true
113749	25296658203125	3427472265625	8	true	0	false	6	true
113748	25617306640625	408547109375	5	true	0	false	2	true
113745	24554248046875	3821291015625	1	true	0	false	28	true
113741	26613298828125	3939425390625	2	true	0	false	13	true
113736	427480390625	37645578125	10	true	0	false	0	false
113735	433675625	3887602734375	8	true	0	false	23	true
113734	436298984375	3654018359375	7	true	0	false	1	true
113733	444217109375	3630330078125	9	true	0	false	14	true
113731	4256473828125	3622719921875	5	true	0	false	10	true
113728	4632546875	3869845703125	3	true	0	false	14	true
113727	4512932421875	3910618359375	5	true	0	false	11	true
113726	457829453125	3684540625	6	true	0	false	4	true
113721	4187512890625	392793203125	8	true	0	false	2	true
113717	3907170703125	3973763671875	6	true	0	false	17	true
113715	3218965234375	4436687109375	9	true	0	false	0	false
113714	2314994140625	3746244921875	4	true	0	false	19	true
113713	227422890625	3720475390625	6	true	0	false	22	true
113709	119427841796875	399307890625	2	true	0	false	4	true
113708	1773703125	362676171875	10	true	0	false	4	true
113707	1840336328125	36303328125	7	true	0	false	17	true
113706	17723240234375	3720932421875	15	true	0	false	7	true
113705	17928615234375	3764513671875	9	true	0	false	1	true
113703	17213078125	3768701171875	5	true	0	false	8	true
113701	18071134765625	3495913671875	5	true	0	false	1	true
113699	2008360546875	3433328125	4	true	0	false	6	true
113697	18529900390625	3870691015625	3	true	0	false	1	true
113693	612649951171875	38479296875	9	true	0	false	19	true
113692	166617890625	3464203125	2	true	0	false	16	true
113690	17476736328125	30536154296875	1	true	0	false	21	true
113689	1800965234375	3149053515625	5	true	0	false	1	true
113687	18313783203125	30247041015625	15	true	0	false	3	true
113685	1687231640625	31341736328125	8	true	0	false	14	true
113683	1969359375	359281875	3	true	0	false	1	true
113682	18047103515625	2811578125	3	true	0	false	25	true
113681	1741876953125	28013142578125	5	true	0	false	19	true
113679	174293828125	3296433203125	9	true	0	false	6	true
113678	187094375	29049205078125	4	true	0	false	25	true
113675	17078076171875	2724500390625	2	true	0	false	21	true
113667	28531671875	494579921875	3	true	0	false	9	true
113665	333214921875	4440784375	4	true	0	false	3	true
113663	25225244140625	4549419921875	5	true	0	false	13	true
113661	477546171875	731600234375	5	true	0	false	5	true
113660	111888544921875	3714953515625	2	true	0	false	13	true
113659	111614140625	361951328125	3	true	0	false	15	true
113658	1508626171875	31694373046875	4	true	0	false	12	true
113657	142440517578125	32011375	3	true	0	false	10	true
113656	135721083984375	31498037109375	4	true	0	false	22	true
113655	13359134765625	32269115234375	2	true	0	false	11	true
113651	103165126953125	36069.25	5	true	0	false	29	true
113650	1514872265625	3280123828125	5	true	0	false	22	true
113648	13499234375	29304734375	0	false	0	false	17	true
113647	130065302734375	29175826171875	4	true	0	false	16	true
113645	122020791015625	29918642578125	4	true	0	false	3	true
113643	114094228515625	31109810546875	3	true	0	false	15	true
113642	11556123046875	335787265625	4	true	0	false	36	true
113641	119597783203125	34182921875	1	true	0	false	16	true
113640	119866142578125	3600799609375	0	false	0	false	14	true
113639	12399412109375	3664961328125	3	true	0	false	14	true
113636	144183564453125	3006344921875	3	true	0	false	31	true
113635	160828369140625	29837720703125	4	true	24	true	0	false
113633	109290751953125	29742994140625	4	true	0	false	20	true
113626	126239111328125	3489247265625	3	true	0	false	2	true
113623	13654755859375	3420655859375	7	true	0	false	2	true
113620	149212236328125	340715390625	5	true	1	true	15	true
113617	10601609375	3480382421875	3	true	0	false	10	true
113614	3421444140625	4334199609375	2	true	0	false	29	true
113613	3476006640625	429280546875	6	true	0	false	16	true
113612	3550818359375	43216390625	4	true	0	false	19	true
113610	38087703125	359795703125	7	true	0	false	12	true
113609	3836540234375	349843046875	5	true	0	false	10	true
113608	4047578515625	3700459765625	10	true	2	true	9	true
113607	4133337109375	3661526171875	11	true	0	false	8	true
113606	392868515625	3566737890625	5	true	0	false	11	true
113604	3933993359375	373854375	7	true	0	false	13	true
113596	36848671875	385841640625	3	true	0	false	10	true
113595	3714462109375	3782259765625	8	true	0	false	25	true
113593	37829734375	3772078515625	1	true	0	false	15	true
113592	3780635546875	4033905078125	5	true	0	false	1	true
113591	36773453125	39935796875	8	true	0	false	9	true
113590	3681834375	3678112890625	3	true	0	false	5	true
113584	4897536328125	4033482421875	4	true	4	true	0	false
113583	4767420703125	3995005078125	5	true	0	false	16	true
113582	47794390625	3856952734375	9	true	0	false	21	true
113581	4757253515625	37883453125	1	true	0	false	15	true
113578	2836988671875	349304609375	4	true	0	false	4	true
113577	27358509765625	3551393359375	12	true	0	false	27	true
113576	148135498046875	37675078125	4	true	0	false	8	true
113575	15546072265625	3818140234375	7	true	0	false	13	true
113573	42260.5	76952578125	2	true	0	false	5	true
113572	15963533203125	39396859375	6	true	1	true	11	true
113569	146994765625	3856448046875	8	true	0	false	9	true
113566	282194609375	3659528125	5	true	0	false	8	true
113564	13628693359375	3681101953125	6	true	0	false	29	true
113563	138708212890625	3733854296875	7	true	0	false	14	true
113561	158798828125	3720665234375	8	true	0	false	9	true
113558	2965690625	3501905078125	8	true	0	false	16	true
113552	32773390625	405483359375	4	true	0	false	6	true
113551	31772130859375	4119898828125	2	true	0	false	17	true
113549	4824326171875	438902421875	3	true	1	true	9	true
113545	3018375390625	442561015625	5	true	0	false	6	true
113544	2288519140625	3141499609375	2	true	0	false	34	true
113543	22162236328125	3149017578125	2	true	0	false	13	true
113542	23090212890625	30260126953125	3	true	0	false	22	true
113541	23196841796875	309566875	1	true	0	false	20	true
113539	23511982421875	320883984375	4	true	0	false	13	true
113538	2275607421875	27478248046875	8	true	2	true	14	true
113537	22143.25	2717064453125	9	true	0	false	7	true
113535	23987818359375	3003096875	2	true	0	false	11	true
113534	21512.75	27599548828125	2	true	0	false	22	true
113529	2210646484375	2868433984375	4	true	0	false	12	true
113528	2116011328125	32240091796875	1	true	0	false	13	true
113527	21188.25	31306728515625	4	true	0	false	16	true
113524	2155991015625	294764453125	7	true	0	false	11	true
113522	2078800390625	2861480078125	4	true	4	true	17	true
113518	2468105078125	3219809765625	1	true	0	false	16	true
113517	24543732421875	31572423828125	2	true	0	false	14	true
113513	19803474609375	3063075390625	4	true	0	false	0	false
113511	197171796875	322991953125	2	true	0	false	10	true
113508	89415244140625	30632212890625	9	true	0	false	32	true
113507	88074423828125	3063693359375	9	true	0	false	35	true
113505	82451396484375	30186548828125	5	true	0	false	4	true
113504	268723828125	32382173828125	7	true	0	false	16	true
113503	27625818359375	32931140625	3	true	0	false	12	true
113499	27098994140625	31750626953125	3	true	1	true	15	true
113497	2841715625	3277130078125	6	true	0	false	11	true
113496	28051427734375	2933412890625	2	true	0	false	12	true
113495	278213984375	303061484375	4	true	1	true	13	true
113494	28050390625	31136009765625	2	true	9	true	17	true
113488	14590171875	26800322265625	5	true	0	false	14	true
113487	140311630859375	27779716796875	1	true	0	false	17	true
113486	14889818359375	23835158203125	10	true	0	false	8	true
113485	14650056640625	24650943359375	4	true	0	false	15	true
113482	110570146484375	26161810546875	1	true	0	false	15	true
113481	11325392578125	2664566015625	7	true	0	false	1	true
113480	10530646484375	25133830078125	2	true	0	false	14	true
113479	10686462890625	25548751953125	6	true	0	false	12	true
113477	13769376953125	240527734375	4	true	0	false	21	true
113475	128170185546875	25570306640625	4	true	0	false	0	false
113472	764555810546875	25270193359375	10	true	0	false	10	true
113471	71837626953125	251619140625	2	true	0	false	14	true
113469	78453525390625	2588604296875	2	true	0	false	21	true
113465	1460327734375	2303287109375	2	true	0	false	10	true
113464	9253056640625	24242466796875	5	true	0	false	5	true
113463	766608740234375	2346163671875	8	true	0	false	9	true
113461	15480130859375	2867126953125	1	true	0	false	0	false
113458	733445361328125	22552	1	true	0	false	0	false
113456	96100009765625	28163974609375	1	true	0	false	17	true
113455	97886337890625	27088841796875	11	true	1	true	28	true
113451	858615234375	25221017578125	3	true	2	true	13	true
113449	90799072265625	26284138671875	5	true	0	false	10	true
113447	128840361328125	2758746484375	9	true	0	false	18	true
113441	99782158203125	4304416796875	5	true	0	false	11	true
113438	1.01298e+16	268703359375	5	true	0	false	6	true
113437	6261069946289060	26077916015625	8	true	0	false	16	true
113436	2741291748046870	26004072265625	2	true	0	false	12	true
113435	2137962158203120	26051115234375	3	true	0	false	15	true
113434	430843359375	268465859375	6	true	0	false	20	true
113433	4083988037109370	275025703125	4	true	0	false	16	true
113430	42878701171875	2528976953125	6	true	0	false	14	true
113429	520758154296875	252573984375	15	true	6	true	17	true
113428	5446681640625	28825431640625	8	true	0	false	24	true
113427	624440087890625	29086544921875	6	true	0	false	12	true
113426	686275146484375	29347576171875	11	true	1	true	8	true
113424	338132763671875	26891484375	6	true	0	false	12	true
113423	2807388427734370	27280876953125	11	true	0	false	13	true
113421	58703310546875	29966115234375	5	true	0	false	2	true
113418	60516474609375	3133856640625	5	true	0	false	19	true
113417	63232216796875	32040591796875	7	true	0	false	13	true
113415	454999296875	350198984375	4	true	0	false	15	true
113408	467901806640625	23788806640625	11	true	0	false	15	true
113407	4508861328125	22772435546875	5	true	0	false	15	true
113406	235625146484375	2269573828125	6	true	0	false	10	true
113405	348287841796875	22776560546875	2	true	0	false	11	true
113403	40814970703125	246279453125	1	true	12	true	3	true
113401	3680932373046870	21719193359375	11	true	0	false	15	true
113397	54686728515625	27530154296875	2	true	0	false	23	true
113396	433306103515625	28562966796875	6	true	0	false	10	true
113392	71972978515625	2786984375	5	true	0	false	8	true
113387	47596474609375	2100990234375	2	true	0	false	4	true
113385	2019300537109370	2433151953125	3	true	0	false	8	true
113382	33984375	3780841015625	6	true	0	false	4	true
113381	3380603515625	391621953125	10	true	1	true	6	true
113378	2363008984375	3382275390625	9	true	0	false	3	true
113377	22622087890625	33853625	1	true	0	false	14	true
113375	21872056640625	3530990234375	8	true	0	false	9	true
113371	650300244140625	2673796484375	2	true	0	false	7	true
113369	3495697265625	366812109375	3	true	0	false	10	true
113368	23775681640625	3547939453125	4	true	0	false	8	true
113366	3698348046875	352119609375	3	true	0	false	12	true
113365	367707265625	344163046875	6	true	0	false	11	true
113364	375720078125	3364195703125	2	true	0	false	15	true
113363	3765846484375	331483203125	10	true	0	false	7	true
113359	380214765625	34061640625	2	true	0	false	10	true
113357	38494171875	3286221484375	8	true	0	false	12	true
113356	2803130615234370	20431572265625	5	true	0	false	18	true
113355	20865537109375	2059918359375	8	true	0	false	13	true
113353	223078369140625	2119873046875	2	true	0	false	12	true
113350	6146008911132810	230811328125	5	true	0	false	7	true
113346	20011888671875	26521013671875	8	true	0	false	10	true
113345	21093783203125	26318005859375	5	true	0	false	15	true
113343	1639904296875	23909322265625	6	true	0	false	8	true
113341	10641478515625	339038671875	5	true	0	false	8	true
113338	40660875	3416541015625	3	true	1	true	6	true
113335	1106846875	2418474609375	4	true	0	false	0	false
113334	3846947021484370	19789216796875	6	true	0	false	26	true
113333	3086671875	19049619140625	3	true	0	false	10	true
113331	53759951171875	200772265625	2	true	0	false	11	true
113330	2719802978515620	17910345703125	4	true	0	false	8	true
113326	25438	303204765625	3	true	0	false	18	true
113325	25610685546875	29621322265625	4	true	0	false	11	true
113324	24072244140625	2871104296875	5	true	0	false	16	true
113323	240473828125	27602759765625	5	true	0	false	14	true
113321	2565552734375	28882462890625	2	true	0	false	1	true
113320	2685767578125	28176810546875	1	true	0	false	10	true
113313	6308935546875	22071509765625	8	true	0	false	9	true
113311	28536833984375	390636953125	3	true	0	false	6	true
113310	2352133544921870	30528412109375	7	true	0	false	3	true
113309	1.50939e+16	29172359375	4	true	1	true	20	true
113306	106983427734375	21740294921875	5	true	0	false	23	true
113305	925469140625	21789267578125	5	true	0	false	17	true
113303	1276747265625	22408400390625	2	true	0	false	8	true
113302	706881787109375	1944070703125	2	true	0	false	14	true
113301	79280048828125	202007578125	1	true	0	false	17	true
113299	739322607421875	20937423828125	3	true	2	true	21	true
113297	70939736328125	2033205859375	4	true	0	false	10	true
113296	98974384765625	19534466796875	5	true	0	false	3	true
113295	9850560546875	1847977734375	4	true	0	false	8	true
113289	4753903125	3514008203125	3	true	0	false	9	true
113285	484024296875	715558203125	4	true	0	false	3	true
113283	3552439453125	3500666796875	7	true	0	false	7	true
113282	150697666015625	16468923828125	4	true	0	false	6	true
113281	13865724609375	170442890625	5	true	0	false	12	true
113280	12726150390625	1689687109375	9	true	0	false	9	true
113277	117894287109375	162394873046875	1	true	0	false	14	true
113276	1515569140625	1492378125	5	true	1	true	14	true
113275	16067046875	153083720703125	4	true	0	false	30	true
113271	1094501953125	17162314453125	1	true	0	false	2	true
113270	37917453125	31285416015625	3	true	0	false	5	true
113265	3912941162109370	30176736328125	6	true	0	false	9	true
113263	8741021484375	18059189453125	7	true	0	false	13	true
113262	16577810546875	2237507421875	6	true	0	false	12	true
113261	17807740234375	236328828125	1	true	0	false	6	true
113259	18168755859375	24981931640625	2	true	0	false	12	true
113255	32821203125	4236162109375	4	true	0	false	7	true
113254	3133779296875	3622823828125	2	true	0	false	11	true
113253	31495478515625	353708671875	2	true	7	true	14	true
113252	15168326171875	19925671875	4	true	0	false	11	true
113251	142390673828125	21053396484375	3	true	0	false	8	true
113250	32592822265625	348542265625	10	true	0	false	1	true
113249	3267191796875	3545030859375	9	true	0	false	0	false
113245	33671828125	3435740234375	11	true	0	false	7	true
113244	344402890625	3343610546875	5	true	0	false	10	true
113240	3404487109375	32398078125	6	true	0	false	6	true
113236	31065943359375	31677341796875	4	true	0	false	9	true
113235	319133203125	31219330078125	0	false	0	false	14	true
113233	30341955078125	327860078125	3	true	0	false	20	true
113232	31808158203125	32520806640625	2	true	0	false	19	true
113230	29514947265625	31359875	3	true	0	false	6	true
113226	4205273046875	298763203125	7	true	0	false	25	true
113225	4126794921875	30059630859375	4	true	0	false	13	true
113223	41362140625	309738203125	2	true	0	false	25	true
113222	4690676171875	26859390625	9	true	0	false	12	true
113221	4673283203125	2746959765625	2	true	0	false	9	true
113220	445469140625	28349390625	7	true	8	true	15	true
113219	4465805859375	27261671875	6	true	0	false	15	true
113218	4300983203125	28381779296875	7	true	0	false	9	true
113215	4462791796875	26135369140625	5	true	0	false	4	true
113213	458486484375	282965625	10	true	0	false	3	true
113209	448566796875	29738681640625	8	true	0	false	14	true
113208	3943504296875	3059278125	7	true	1	true	25	true
113204	3912379296875	195960390625	7	true	0	false	9	true
113203	386353828125	1970569140625	6	true	0	false	18	true
113202	339603046875	19811029296875	5	true	4	true	52	true
113201	3356619921875	1912806640625	7	true	0	false	22	true
113199	3835050390625	20292267578125	2	true	0	false	16	true
113197	37601234375	19475419921875	5	true	0	false	14	true
113196	3662748046875	1645456640625	1	true	0	false	0	false
113195	3617383984375	15217423828125	11	true	0	false	13	true
113194	3463258984375	2491210546875	2	true	0	false	17	true
113193	3526508203125	24740087890625	3	true	1	true	17	true
113192	369222734375	17966224609375	2	true	0	false	3	true
113189	3307118359375	20294640625	1	true	0	false	10	true
113187	3801580859375	17552046875	1	true	0	false	11	true
113186	366731640625	22319765625	1	true	0	false	16	true
113185	3658533984375	21963216796875	5	true	0	false	13	true
113183	374534375	2273407421875	4	true	0	false	16	true
113180	456705546875	21939685546875	2	true	1	true	28	true
113179	4620771484375	2174278125	3	true	0	false	22	true
113177	3572519921875	18064123046875	3	true	0	false	8	true
113176	3561452734375	23559169921875	3	true	0	false	1	true
113174	456689375	21167775390625	1	true	0	false	25	true
113173	4515149609375	2061888671875	4	true	0	false	37	true
113172	3360948828125	2589936328125	3	true	0	false	9	true
113171	33416921875	24378607421875	2	true	0	false	12	true
113168	346916015625	2197162109375	0	false	0	false	12	true
113165	353914765625	200122265625	3	true	0	false	7	true
113161	3922816015625	2118927734375	8	true	0	false	6	true
113159	3678734375	25105490234375	5	true	0	false	8	true
113156	4520044921875	3368704296875	4	true	0	false	14	true
113155	4437714453125	33033	3	true	0	false	11	true
113154	4103838671875	24579169921875	21	true	0	false	15	true
113153	4133769921875	25287814453125	5	true	1	true	15	true
113152	4417814453125	31782125	3	true	0	false	17	true
113151	4415519921875	31037	6	true	0	false	0	false
113149	36637125	2045466015625	6	true	4	true	0	false
113147	44339640625	220783046875	6	true	0	false	4	true
113145	454788359375	3265603125	1	true	0	false	16	true
113144	4240591015625	21224578125	3	true	0	false	3	true
113143	4118377734375	21329787109375	1	true	0	false	17	true
113142	4452447265625	2334955859375	5	true	0	false	11	true
113140	391309375	238665546875	4	true	0	false	15	true
113139	3855541015625	2483215234375	8	true	0	false	4	true
113135	3263971875	22120484375	8	true	0	false	4	true
113133	4321712109375	20112732421875	2	true	0	false	9	true
113130	384177578125	22759443359375	3	true	0	false	10	true
113125	34749515625	17005037109375	1	true	0	false	12	true
113120	4170560546875	266663984375	4	true	16	true	0	false
113119	4284759765625	2675205859375	5	true	0	false	5	true
113117	470824921875	2019324609375	1	true	0	false	9	true
113116	4027279296875	2726216015625	2	true	0	false	17	true
113113	463095546875	31946728515625	2	true	0	false	9	true
113109	43900921875	24499447265625	4	true	0	false	18	true
113108	4584455859375	30679025390625	5	true	0	false	6	true
113106	4588496484375	18042689453125	1	true	0	false	2	true
113105	4711444921875	1810309375	3	true	0	false	8	true
113101	4270787890625	22951626953125	0	false	4	true	8	true
113097	13156009765625	18549.5	4	true	0	false	7	true
113095	4745368359375	304528046875	1	true	0	false	6	true
113094	3859621484375	132751337890625	3	true	0	false	16	true
113093	3752912109375	12301419921875	1	true	0	false	10	true
113092	475431953125	2339018359375	1	true	0	false	16	true
113091	4888114453125	2464984765625	3	true	0	false	1	true
113088	3653130859375	139696875	6	true	0	false	1	true
113086	2439919140625	240558515625	1	true	0	false	15	true
113085	25256771484375	23803189453125	1	true	0	false	11	true
113083	46722890625	247725625	6	true	0	false	20	true
113077	4890525390625	27058375	4	true	0	false	3	true
113072	30126330078125	19142765625	5	true	0	false	18	true
113071	30688490234375	19177712890625	0	false	9	true	3	true
113067	31409912109375	197539453125	10	true	0	false	6	true
113064	318929375	1869061328125	10	true	0	false	6	true
113059	2953219140625	378140546875	3	true	0	false	13	true
113058	347011328125	290673359375	9	true	0	false	9	true
113057	3486033203125	282284375	5	true	0	false	15	true
113056	1820544140625	20068470703125	6	true	0	false	11	true
113055	18794298828125	2052011328125	0	false	4	true	15	true
113054	17357154296875	19105701171875	2	true	0	false	13	true
113053	16574771484375	19607384765625	20	true	0	false	3	true
113047	18103103515625	18010494140625	3	true	0	false	12	true
113044	660855908203125	176812734375	2	true	0	false	9	true
113043	499989208984375	17937228515625	0	false	0	false	8	true
113039	326007578125	1688162109375	1	true	0	false	4	true
113038	32248060546875	2705660546875	6	true	0	false	24	true
113037	30509568359375	26372.25	2	true	0	false	10	true
113035	28774998046875	2660916796875	11	true	0	false	8	true
113032	26894296875	26055814453125	1	true	0	false	6	true
113029	3324822265625	298622734375	1	true	0	false	1	true
113027	17256525390625	151790771484375	2	true	0	false	4	true
113025	17857658203125	17189595703125	0	false	0	false	15	true
113023	3484134765625	1340643359375	2	true	0	false	15	true
113022	325043125	13372884765625	9	true	0	false	6	true
113021	32271400390625	12779994140625	7	true	0	false	29	true
113020	3531711328125	11690259765625	3	true	0	false	16	true
113019	3452587109375	11309560546875	5	true	0	false	8	true
113018	32970203125	118739111328125	2	true	0	false	14	true
113015	334921015625	12679142578125	2	true	1	true	15	true
113013	34977046875	123494443359375	7	true	0	false	13	true
113012	31458142578125	1158912890625	4	true	0	false	6	true
113008	3271307421875	100477119140625	0	false	36	true	0	false
113003	483768212890625	163590908203125	1	true	0	false	9	true
113002	4020236328125	128312470703125	2	true	19	true	4	true
113001	4082559765625	11918533203125	0	false	0	false	14	true
113000	4079183984375	1059970703125	2	true	0	false	8	true
112999	3999867578125	95520107421875	0	false	0	false	17	true
112993	15865517578125	18373849609375	4	true	0	false	0	false
112992	4915769140625	3302703125	13	true	0	false	0	false
112991	4848588671875	3298416015625	5	true	0	false	15	true
112989	308395625	156948876953125	1	true	0	false	19	true
112988	488401640625	346472421875	4	true	1	true	0	false
112984	255435888671875	159560263671875	8	true	0	false	3	true
112983	1093850341796870	15753546875	5	true	2	true	8	true
112981	30947802734375	145592578125	1	true	0	false	11	true
112980	7951441650390620	133568955078125	3	true	0	false	1	true
112976	263600546875	21396333984375	3	true	0	false	14	true
112975	26568853515625	20484375	1	true	0	false	12	true
112973	25388955078125	20869328125	3	true	0	false	10	true
112972	2933912890625	2409645703125	2	true	0	false	6	true
112971	29860947265625	25288587890625	24	true	1	true	1	true
112969	3067298828125	240992265625	3	true	0	false	24	true
112968	3060846484375	2212383984375	1	true	2	true	10	true
112967	2879231640625	2250442578125	2	true	0	false	13	true
112965	27412873046875	22147056640625	4	true	0	false	9	true
112964	2751603125	24319326171875	1	true	0	false	12	true
112956	22400681640625	2222427734375	4	true	0	false	9	true
112955	2158240625	23274138671875	7	true	0	false	4	true
112953	24073056640625	21391208984375	3	true	0	false	0	false
112949	3806138671875	2751834765625	8	true	0	false	36	true
112948	2005021484375	21974734375	1	true	0	false	18	true
112947	21067193359375	2160191796875	7	true	0	false	27	true
112943	275488828125	20014263671875	3	true	0	false	5	true
112940	29147236328125	10987341796875	1	true	0	false	2	true
112939	282345234375	96901591796875	2	true	0	false	7	true
112935	29222298828125	130746591796875	1	true	0	false	2	true
112933	413072578125	1871575390625	1	true	0	false	0	false
112931	3715894140625	1023471484375	2	true	0	false	10	true
112929	445622421875	17327037109375	4	true	0	false	7	true
112928	4443351953125	157371787109375	0	false	0	false	11	true
112927	458106875	153588388671875	6	true	0	false	24	true
112925	4500298046875	140024580078125	4	true	0	false	1	true
112923	4759323828125	141104599609375	2	true	4	true	4	true
112919	3827716015625	146916025390625	5	true	0	false	5	true
112917	29785173828125	20757365234375	3	true	0	false	8	true
112915	4784387890625	156726796875	7	true	0	false	1	true
112914	2815496484375	1537135546875	22	true	0	false	6	true
112913	2806848828125	162030419921875	0	false	26	true	0	false
112911	28244078125	14697013671875	6	true	1	true	13	true
112909	29279291015625	1600162890625	0	false	0	false	10	true
112907	26764908203125	16133404296875	1	true	0	false	11	true
112904	2330740234375	1716982421875	6	true	0	false	27	true
112903	22959591796875	176910234375	1	true	0	false	18	true
112901	23730640625	1652758203125	8	true	0	false	6	true
112898	25521640625	1608305859375	5	true	0	false	14	true
112897	2553083984375	1696287109375	6	true	0	false	1	true
112894	230056015625	1912964453125	2	true	0	false	14	true
112893	24031623046875	19627095703125	3	true	0	false	16	true
112889	31201115234375	285741171875	3	true	0	false	0	false
112887	22029720703125	19001564453125	3	true	0	false	10	true
112886	21267755859375	149973857421875	1	true	0	false	10	true
112883	31931060546875	821808984375	2	true	0	false	10	true
112882	3017440234375	95754736328125	2	true	4	true	15	true
112879	22062857421875	12218123046875	5	true	0	false	6	true
112876	8633209838867180	106280634765625	1	true	0	false	14	true
112875	2089562255859370	116632099609375	1	true	0	false	3	true
112870	395714140625	797385009765625	0	false	0	false	12	true
112869	383305859375	77496943359375	8	true	0	false	29	true
112868	3739870703125	427705615234375	0	false	0	false	18	true
112867	365819765625	427347607421875	1	true	0	false	8	true
112865	378505625	551812890625	0	false	0	false	8	true
112855	42421015625	106447802734375	1	true	9	true	0	false
112852	191442265625	13819041015625	5	true	0	false	10	true
112851	19983533203125	135123984375	7	true	0	false	9	true
112849	23739556640625	141743173828125	8	true	0	false	8	true
112846	31062345703125	622390087890625	0	false	1	true	11	true
112845	30417966796875	70432041015625	3	true	0	false	9	true
112844	28649318359375	40935185546875	1	true	0	false	2	true
112843	29712322265625	556771435546875	1	true	0	false	1	true
112839	2735359375	55248525390625	2	true	0	false	0	false
112838	28609125	237354736328125	1	true	0	false	9	true
112835	4897269140625	18995318359375	1	true	4	true	2	true
112831	4295187890625	16572046875	2	true	0	false	8	true
112829	48571140625	2125127734375	2	true	0	false	4	true
112828	60060185546875	58733212890625	8	true	0	false	0	false
112827	61039140625	676031884765625	6	true	0	false	5	true
112825	57416630859375	7856513671875	3	true	0	false	5	true
112823	70160673828125	85085517578125	0	false	0	false	6	true
112822	5469830078125	122541552734375	6	true	0	false	2	true
112821	43319853515625	10297103515625	1	true	2	true	11	true
112819	89356298828125	89511796875	5	true	0	false	13	true
112817	498817041015625	138990283203125	2	true	0	false	0	false
112816	550200927734375	43093798828125	1	true	0	false	8	true
112815	668955810546875	3517353759765620	0	false	0	false	10	true
112814	1219336669921870	671474072265625	0	false	5	true	12	true
112813	1.92508e+16	87639912109375	2	true	0	false	14	true
112809	3691610595703120	5329375	6	true	0	false	0	false
112805	767346533203125	106359052734375	1	true	0	false	8	true
112803	684555224609375	156004326171875	3	true	0	false	11	true
112801	31636302734375	550485693359375	1	true	0	false	14	true
112798	41854892578125	3130636474609370	4	true	0	false	5	true
112794	973376171875	102908203125	0	false	2	true	9	true
112792	456962265625	769742265625	75	true	1	true	25	true
112791	453909921875	764569140625	3	true	0	false	9	true
112790	4330759765625	124561171875	1	true	14	true	16	true
112789	4345984375	12486990234375	1	true	15	true	17	true
112788	42898.75	130041396484375	7	true	0	false	16	true
112782	333376015625	648040185546875	2	true	0	false	8	true
112781	3367208984375	798350830078125	1	true	0	false	14	true
112780	3551073828125	87450263671875	1	true	0	false	5	true
112770	243216640625	8121169921875	11	true	0	false	3	true
112769	238316640625	675268359375	0	false	0	false	17	true
112768	25604005859375	752387646484375	4	true	0	false	5	true
112766	275259140625	80010244140625	1	true	0	false	0	false
112762	4878090234375	115028486328125	7	true	0	false	22	true
112761	4863128125	11066744140625	16	true	0	false	0	false
112758	111915185546875	7542458984375	2	true	2	true	21	true
112757	123209365234375	783272509765625	1	true	0	false	16	true
112756	1456642578125	672492919921875	0	false	0	false	13	true
112755	154871875	644602490234375	0	false	0	false	17	true
112754	106742275390625	4904896484375	3	true	0	false	5	true
112753	118467646484375	42870859375	3	true	0	false	11	true
112751	138613212890625	60224404296875	3	true	0	false	20	true
112749	130532216796875	88288701171875	1	true	0	false	13	true
112747	1435353125	785691259765625	0	false	0	false	8	true
112745	11026677734375	658630322265625	2	true	0	false	21	true
112741	880396484375	622608984375	14	true	1	true	2	true
112740	119716513671875	130609541015625	3	true	0	false	4	true
112739	12388380859375	135112353515625	9	true	0	false	8	true
112738	14832361328125	9715224609375	0	false	0	false	17	true
112734	128078818359375	11585361328125	2	true	0	false	13	true
112733	11842060546875	122330458984375	4	true	1	true	17	true
112729	139258134765625	111628359375	3	true	0	false	12	true
112728	136846728515625	412593408203125	0	false	0	false	5	true
112727	129907841796875	35688251953125	11	true	0	false	4	true
112725	26031025390625	138801953125	4	true	0	false	7	true
112721	140106220703125	1347228125	0	false	2	true	0	false
112719	10507529296875	13899080078125	0	false	0	false	1	true
112716	158208125	10865693359375	1	true	0	false	7	true
112715	16710505859375	119853017578125	5	true	0	false	13	true
112710	26049904296875	1103612109375	2	true	0	false	13	true
112709	2650730078125	113155107421875	16	true	0	false	5	true
112707	2477184765625	109786767578125	10	true	0	false	7	true
112706	4443251953125	96293203125	3	true	0	false	11	true
112702	216751796875	90750087890625	2	true	0	false	26	true
112701	208110859375	90373984375	3	true	1	true	16	true
112699	20898955078125	815264111328125	1	true	0	false	20	true
112698	22632859375	9131431640625	1	true	0	false	12	true
112696	20244587890625	714239404296875	0	false	1	true	11	true
112695	21120666015625	698668212890625	5	true	0	false	10	true
112691	19095947265625	10446416015625	3	true	0	false	7	true
112688	4602644140625	719966650390625	1	true	0	false	19	true
112687	4583912890625	712433642578125	3	true	1	true	21	true
112685	4527232421875	66810205078125	8	true	0	false	10	true
112684	404786171875	479666796875	1	true	0	false	11	true
112683	3956592578125	5153560546875	5	true	0	false	2	true
112681	42925578125	7885267578125	0	false	0	false	9	true
112679	4484229296875	5678189453125	7	true	0	false	0	false
112674	82727412109375	136966953125	1	true	0	false	11	true
112673	8591396484375	148216025390625	5	true	0	false	7	true
112669	35538953125	505637939453125	3	true	0	false	6	true
112667	3817694140625	1.92171e+16	0	false	0	false	16	true
112665	90914814453125	2241385986328120	2	true	0	false	9	true
112663	112650009765625	1.03089e+16	0	false	0	false	9	true
112662	25861982421875	232109619140625	1	true	0	false	2	true
112659	17459185546875	62063671875	0	false	0	false	10	true
112657	17166568359375	3667813232421870	2	true	0	false	2	true
112651	19410361328125	607234814453125	0	false	0	false	2	true
112649	415925546875	2548370849609370	5	true	0	false	1	true
112639	4549701171875	785489140625	30	true	0	false	0	false
112635	466082421875	236954541015625	21	true	0	false	0	false
112634	4723390234375	766305234375	27	true	0	false	1	true
