# Supplementary material for: A Novel Liquid Biopsy Method Based on Specific Combinations of Vesicular Markers Allows Us to Discriminate Prostate Cancer from Hyperplasia
Source: Cells. 2024 Jul 31;13(15):1286. doi: 10.3390/cells13151286 (PMC11311686; doi:10.3390/cells13151286)
Supplement: Supplementary file 1 [file cells-13-01286-s001.zip › Dataset S1-Raw data CODI BiliGeCT Prostata/Raw data CODI BiliGeCT Prostata/150223_ErbB3_ALK_GE21-02-1__counting_scatter.xlsx]

## Sheet: 150223_ErbB3_ALK_GE21-02-1__cou
counting parameters
radius (nm)	300
bin width (nm)	20
locs in bin threshold	1
active channels
channel name	channel reference	min	max
Channel 0	ch0	1	10000000
Channel 1	ch1	1	10000000
Channel 2	ch2	1	10000000
clusters are positive for a channel if their counts fall within min (inclusive) and max (exclusive) for that channel
	population phenotypes	number of clusters
triple positive	Channel 0, Channel 1, Channel 2	131
double positive	Channel 0, Channel 1	21
double positive	Channel 0, Channel 2	616
double positive	Channel 1, Channel 2	4
single positive	Channel 0	58
single positive	Channel 1	0
single positive	Channel 2	32
	total positive clusters	862
3 clusters were negative for every channel
all positive clusters are listed here
columns show counts and positivity for channels with thresholds switched on
to see the full data including negative clusters please export a csv from the counting histogram rather than the counting scatter plot
cluster id	centroid x (nm)	centroid y (nm)	count for Channel 0	positive for Channel 0	count for Channel 1	positive for Channel 1	count for Channel 2	positive for Channel 2
73455	141240009765625	71713359375	12	true	1	true	2	true
73454	1299999609375	69982078125	4	true	0	false	4	true
73452	129476591796875	714806328125	11	true	0	false	7	true
73451	1384713671875	68780578125	6	true	1	true	7	true
73448	147303291015625	735541875	5	true	0	false	1	true
73447	13351634765625	7495103125	3	true	0	false	9	true
73446	137966181640625	741246484375	5	true	0	false	8	true
73444	13828513671875	755878984375	10	true	0	false	6	true
73442	148029072265625	762762421875	14	true	0	false	2	true
73441	12091611328125	6399682421875	4	true	0	false	10	true
73440	1198837109375	647889453125	8	true	0	false	5	true
73438	1140190625	6370966796875	5	true	0	false	12	true
73436	1471056640625	751760390625	8	true	0	false	10	true
73435	120632060546875	660685859375	6	true	0	false	15	true
73432	114472724609375	680930859375	10	true	0	false	9	true
73428	1260847265625	669152734375	9	true	0	false	4	true
73425	135187470703125	664585859375	4	true	0	false	2	true
73424	1445401171875	673591484375	7	true	0	false	6	true
73420	16138849609375	731214921875	11	true	0	false	7	true
73419	9688365234375	722409765625	16	true	0	false	0	false
73418	8975283203125	72114453125	6	true	1	true	3	true
73417	99511083984375	718636015625	12	true	0	false	6	true
73415	8351314453125	745033203125	12	true	0	false	3	true
73414	86316005859375	756969375	10	true	1	true	10	true
73413	76826142578125	75500203125	7	true	0	false	4	true
73412	7196224609375	743981015625	6	true	0	false	10	true
73411	161717763671875	74708796875	10	true	0	false	5	true
73410	15956693359375	75652984375	11	true	0	false	12	true
73407	1242333203125	73150375	5	true	0	false	6	true
73404	17046115234375	7546140625	9	true	0	false	7	true
73403	19126478515625	755660078125	7	true	0	false	6	true
73402	18361818359375	74684515625	12	true	0	false	3	true
73400	82550625	73175375	16	true	0	false	8	true
73398	96551396484375	76325140625	6	true	0	false	8	true
73396	18194296875	75653.75	13	true	0	false	4	true
73394	105352646484375	706531015625	9	true	0	false	3	true
73390	99123271484375	741416640625	13	true	1	true	1	true
73389	1014534375	6568109375	16	true	0	false	10	true
73388	10172306640625	66495140625	4	true	1	true	17	true
73384	1972246875	7388496875	8	true	0	false	7	true
73381	114184775390625	75194234375	6	true	0	false	10	true
73380	113220322265625	7736371875	2	true	0	false	4	true
73379	494414208984375	6418070703125	5	true	1	true	15	true
73378	481033056640625	649286171875	5	true	0	false	12	true
73370	539763671875	6541839453125	11	true	0	false	7	true
73368	634254248046875	6481827734375	8	true	0	false	20	true
73365	478606103515625	670260625	12	true	1	true	13	true
73364	49943408203125	674514609375	12	true	1	true	12	true
73362	125895107421875	758987109375	3	true	0	false	12	true
73359	2500030859375	710807734375	5	true	1	true	10	true
73358	2394544921875	710139296875	7	true	1	true	14	true
73356	56783369140625	673089609375	1	true	0	false	35	true
73355	65457607421875	664268125	11	true	0	false	9	true
73353	76270341796875	68219203125	18	true	0	false	9	true
73352	716390185546875	6885884375	5	true	0	false	15	true
73351	884228515625	771903984375	9	true	2	true	6	true
73347	80937021484375	6970971875	5	true	0	false	4	true
73340	647021337890625	679573359375	8	true	0	false	5	true
73339	69552373046875	722500859375	7	true	0	false	1	true
73338	825091796875	714094375	10	true	0	false	9	true
73337	265113671875	69638875	8	true	0	false	7	true
73333	216060546875	73399453125	10	true	0	false	0	false
73332	21422337890625	716054296875	9	true	0	false	13	true
73331	24994529296875	755139296875	24	true	0	false	38	true
73330	25184259765625	75611890625	22	true	0	false	36	true
73327	564412158203125	717956640625	7	true	1	true	6	true
73324	605347705078125	6955365625	13	true	1	true	6	true
73320	26869083984375	73038390625	6	true	0	false	2	true
73318	2391008984375	7590384375	12	true	0	false	11	true
73316	231616640625	7581128125	10	true	0	false	1	true
73314	2886148046875	75113390625	10	true	0	false	3	true
73311	23400359375	70034609375	7	true	0	false	2	true
73310	2251039453125	7047884375	4	true	0	false	8	true
73308	23557455078125	685251796875	8	true	0	false	19	true
73307	2125403125	774041171875	8	true	1	true	2	true
73306	21900193359375	762982578125	6	true	0	false	10	true
73303	356894970703125	6541303515625	9	true	0	false	9	true
73302	373952978515625	664188828125	14	true	1	true	2	true
73295	3841173095703120	701451171875	12	true	2	true	1	true
73294	4412775390625	729614453125	11	true	1	true	1	true
73292	220886875	752933046875	8	true	0	false	4	true
73288	27468646484375	717230546875	10	true	1	true	4	true
73287	3156403076171870	713150859375	9	true	0	false	7	true
73286	29023310546875	728098046875	4	true	1	true	7	true
73284	625648583984375	736402421875	8	true	2	true	5	true
73280	239813037109375	70543609375	6	true	1	true	7	true
73274	782971826171875	661078203125	7	true	3	true	3	true
73272	16995923828125	77578.25	13	true	0	false	1	true
73270	7504333984375	6395302734375	6	true	0	false	2	true
73266	25094580078125	670022890625	4	true	0	false	8	true
73265	16972955078125	721759375	10	true	1	true	9	true
73263	46726728515625	75712.5	5	true	1	true	5	true
73262	5759400390625	7541471875	3	true	0	false	10	true
73260	56181513671875	768870078125	5	true	0	false	5	true
73259	88705615234375	6251899609375	5	true	1	true	8	true
73258	10029466796875	6254855078125	5	true	1	true	11	true
73256	86894208984375	683154609375	6	true	1	true	8	true
73254	5472765625	77897921875	10	true	0	false	2	true
73253	99059072265625	6383473046875	10	true	0	false	18	true
73250	87573837890625	637521640625	8	true	1	true	9	true
73245	2.01436e+16	6090384375	15	true	1	true	1	true
73244	282943359375	6124619921875	4	true	1	true	14	true
73243	1.60657e+16	590760859375	6	true	0	false	3	true
73242	1.64157e+16	60154203125	4	true	0	false	11	true
73239	393403125	60245625	9	true	0	false	11	true
73238	294378173828125	5964708203125	8	true	0	false	11	true
73237	9763346557617180	5724855859375	10	true	0	false	13	true
73236	219401513671875	5656137109375	5	true	0	false	25	true
73232	228871728515625	574402421875	7	true	0	false	19	true
73229	1560838623046870	6306861328125	5	true	13	true	5	true
73228	1.35061e+16	6278406640625	8	true	0	false	2	true
73226	15458369140625	62168125	10	true	0	false	8	true
73224	2345064453125	622765546875	11	true	0	false	1	true
73223	421864453125	62180625	4	true	0	false	13	true
73222	3856184814453120	6157558984375	5	true	0	false	7	true
73221	521813818359375	621239296875	10	true	1	true	8	true
73219	1.6356e+16	641328515625	9	true	0	false	9	true
73215	29684078125	742526484375	6	true	0	false	3	true
73212	6269217529296870	59258796875	10	true	0	false	6	true
73208	105050947265625	691897734375	8	true	0	false	7	true
73204	159147958984375	79041140625	6	true	1	true	10	true
73203	3108210546875	758184296875	4	true	0	false	1	true
73202	3288783984375	747881953125	9	true	0	false	2	true
73198	28299142578125	707514609375	5	true	0	false	5	true
73197	26041484375	679069921875	27	true	0	false	4	true
73196	3263623046875	691272265625	13	true	1	true	0	false
73194	38594267578125	6791459375	8	true	1	true	6	true
73193	720669921875	666370625	6	true	0	false	12	true
73192	1283856201171870	673713828125	7	true	0	false	15	true
73188	1108243896484370	6552331640625	8	true	0	false	2	true
73186	22136.25	780621640625	7	true	0	false	9	true
73185	657886376953125	6247773046875	7	true	0	false	9	true
73184	64491591796875	6113705078125	5	true	1	true	3	true
73183	815995263671875	6136104296875	9	true	1	true	25	true
73173	129385791015625	780324140625	25	true	1	true	3	true
73172	13166591796875	77087203125	2	true	1	true	12	true
73171	1957612890625	705266171875	9	true	0	false	10	true
73170	20221984375	69842828125	10	true	1	true	11	true
73169	2055931640625	685441796875	6	true	1	true	3	true
73164	2140914453125	673068515625	6	true	0	false	11	true
73163	1646284765625	686075078125	9	true	1	true	15	true
73162	16431517578125	669176328125	12	true	0	false	3	true
73161	31054826171875	73883359375	2	true	1	true	2	true
73159	18461744140625	702256328125	10	true	0	false	1	true
73158	18572595703125	7196940625	6	true	1	true	1	true
73150	29389056640625	723544921875	8	true	0	false	6	true
73148	91538681640625	670823125	3	true	0	false	7	true
73147	1249573974609370	749698671875	10	true	0	false	7	true
73146	19788076171875	742732890625	5	true	0	false	11	true
73144	278266552734375	757695859375	3	true	1	true	14	true
73142	1.2192e+16	76273828125	5	true	1	true	10	true
73139	17817662109375	6448552734375	18	true	0	false	2	true
73138	183139140625	64977953125	8	true	0	false	11	true
73134	18979673828125	78151046875	9	true	0	false	3	true
73132	1806369921875	6315339453125	8	true	0	false	5	true
73131	19770466796875	6002676953125	11	true	1	true	11	true
73130	2014981640625	5989939453125	4	true	11	true	0	false
73129	119310458984375	5655508203125	2	true	0	false	10	true
73128	12992333984375	583116328125	5	true	0	false	25	true
73126	20466455078125	5966583203125	3	true	0	false	19	true
73125	18719810546875	5971694140625	7	true	0	false	9	true
73124	1917767578125	606167734375	4	true	0	false	40	true
73123	2024009765625	630005859375	16	true	0	false	10	true
73122	2053655078125	6216402734375	7	true	0	false	9	true
73121	1416668359375	5939581640625	3	true	0	false	30	true
73118	21144091796875	603782734375	8	true	0	false	12	true
73116	17949373046875	66048796875	9	true	0	false	8	true
73112	11942638671875	587276640625	11	true	0	false	16	true
73109	2158221484375	6546657421875	8	true	0	false	12	true
73108	20761015625	6551609765625	8	true	0	false	7	true
73107	155610380859375	585746640625	10	true	0	false	7	true
73106	149453095703125	584815625	5	true	0	false	12	true
73104	1824070703125	6107278125	6	true	2	true	24	true
73101	22683125	642479296875	3	true	1	true	14	true
73099	115926669921875	5503921484375	3	true	0	false	12	true
73098	12230712890625	5438596875	4	true	0	false	20	true
73097	1627862109375	601332890625	8	true	0	false	6	true
73096	165810546875	619307265625	6	true	1	true	19	true
73094	1566730078125	622493828125	8	true	1	true	1	true
73092	23686498046875	650245078125	10	true	1	true	11	true
73090	15015892578125	606384375	10	true	0	false	29	true
73086	16679361328125	6422163671875	4	true	1	true	8	true
73082	15820705078125	654413828125	4	true	0	false	4	true
73081	222361953125	6317979296875	7	true	0	false	22	true
73080	2169505078125	63662890625	9	true	0	false	15	true
73077	25999314453125	766777890625	14	true	0	false	6	true
73076	26057197265625	763026796875	4	true	0	false	18	true
73074	19323677734375	66392625	7	true	0	false	2	true
73071	2358716015625	6229623828125	7	true	1	true	29	true
73070	248708671875	625077109375	6	true	0	false	1	true
73066	2267542578125	6063705859375	9	true	0	false	6	true
73059	15024931640625	63646796875	6	true	1	true	8	true
73058	14220134765625	644817109375	4	true	0	false	19	true
73057	28632400390625	775816484375	8	true	0	false	4	true
73056	29164509765625	7889978125	6	true	0	false	12	true
73055	140498701171875	6250073828125	4	true	0	false	0	false
73052	13148064453125	6476366796875	5	true	0	false	16	true
73047	1106771484375	5975932421875	5	true	1	true	3	true
73046	929901171875	595408203125	8	true	0	false	2	true
73044	8621126953125	5804498046875	5	true	0	false	14	true
73042	10617625	586145078125	3	true	0	false	3	true
73036	26795232421875	63240515625	4	true	0	false	1	true
73035	3972993896484370	77750625	5	true	0	false	4	true
73033	2557588671875	6446023828125	7	true	0	false	8	true
73030	8993419921875	790790546875	6	true	0	false	7	true
73028	2466658984375	694451015625	6	true	0	false	3	true
73027	1488132421875	5123958203125	6	true	0	false	13	true
73026	147335439453125	5205980078125	8	true	0	false	7	true
73024	1382703515625	5225712890625	6	true	7	true	9	true
73023	1942814453125	5790455078125	9	true	0	false	17	true
73022	1963636328125	58529453125	3	true	0	false	11	true
73020	145850625	5449683203125	7	true	0	false	9	true
73014	2377796875	773916640625	6	true	0	false	3	true
73013	28352640625	6316617578125	5	true	0	false	4	true
73012	29083162109375	62445390625	4	true	0	false	16	true
73009	27963921875	6521734375	5	true	0	false	3	true
73008	2932154296875	6472940625	3	true	0	false	8	true
73007	2859852734375	5934391796875	7	true	0	false	0	false
73002	27221201171875	617004296875	8	true	0	false	24	true
73000	108558818359375	55715609375	4	true	0	false	10	true
72993	33855484375	701796328125	8	true	0	false	3	true
72992	3208851953125	687611015625	10	true	0	false	1	true
72991	3480437109375	679865078125	7	true	0	false	8	true
72990	3513262109375	66788140625	11	true	0	false	7	true
72989	3372534765625	66257984375	8	true	1	true	3	true
72986	261724921875	664531171875	4	true	0	false	11	true
72985	30709150390625	67684734375	6	true	0	false	1	true
72984	2926999609375	672719453125	8	true	0	false	6	true
72982	2905473828125	68960703125	8	true	0	false	3	true
72980	336206328125	6541743359375	7	true	0	false	7	true
72978	3321833203125	646111875	7	true	0	false	7	true
72975	3938590625	6458385546875	8	true	0	false	2	true
72974	4032403515625	65095421875	24	true	2	true	1	true
72970	3238728515625	653641640625	6	true	0	false	8	true
72968	300047734375	657931640625	6	true	0	false	9	true
72966	3440691015625	645919296875	5	true	0	false	7	true
72964	3915412890625	681619921875	8	true	1	true	2	true
72962	341234921875	690099609375	8	true	0	false	5	true
72960	3311133984375	6352210546875	11	true	0	false	7	true
72959	378364453125	64245109375	12	true	0	false	8	true
72958	371531640625	6303454296875	8	true	0	false	1	true
72957	360560078125	64922375	8	true	3	true	3	true
72952	3070634375	709738671875	5	true	0	false	2	true
72950	3649767578125	68866609375	12	true	0	false	0	false
72948	31708234375	639532578125	8	true	0	false	4	true
72946	30530576171875	615839296875	5	true	0	false	7	true
72944	396741640625	70773	5	true	7	true	1	true
72941	37743916015625	5894715625	4	true	0	false	10	true
72940	40070419921875	582842421875	3	true	0	false	28	true
72937	9006959228515620	69951875	6	true	1	true	6	true
72936	9241596069335930	709241875	5	true	1	true	13	true
72933	6750831298828120	690945234375	8	true	1	true	5	true
72929	397366328125	6244820703125	5	true	1	true	1	true
72928	3997143359375	61071078125	10	true	0	false	3	true
72921	6010490234375	5997366015625	6	true	0	false	2	true
72920	62387001953125	584959140625	5	true	0	false	0	false
72917	27248140625	78715125	20	true	0	false	3	true
72915	128596318359375	5560640234375	3	true	0	false	20	true
72913	9497250366210930	5411602734375	4	true	0	false	15	true
72912	1.06708e+16	535513359375	5	true	0	false	29	true
72911	6335201171875	5440887109375	11	true	0	false	0	false
72910	635513427734375	5557901171875	7	true	0	false	20	true
72908	411078564453125	5609156640625	5	true	0	false	3	true
72906	271780419921875	54234.75	4	true	1	true	22	true
72899	1.8157e+16	5223076171875	3	true	6	true	6	true
72898	1390339111328120	5172157421875	4	true	0	false	24	true
72897	3415966552734370	5280548046875	2	true	0	false	11	true
72894	1.33097e+16	50413	4	true	2	true	4	true
72893	338383056640625	4918510546875	7	true	1	true	17	true
72892	2523529541015620	503595234375	13	true	0	false	13	true
72889	30207330078125	5899251953125	2	true	0	false	18	true
72888	30575501953125	5818512109375	4	true	0	false	14	true
72885	3109648046875	5983215234375	8	true	0	false	16	true
72881	1533208203125	564282890625	7	true	0	false	14	true
72880	143662119140625	5651628515625	11	true	0	false	23	true
72878	160933486328125	505278046875	5	true	0	false	11	true
72875	357041015625	6177152734375	15	true	0	false	3	true
72874	35051515625	6174687109375	5	true	0	false	23	true
72871	3338522265625	612418671875	5	true	1	true	4	true
72866	30359365234375	63428953125	9	true	0	false	3	true
72862	3356866015625	761078671875	7	true	0	false	2	true
72860	163378046875	4918599609375	9	true	0	false	9	true
72859	400150859375	72401953125	4	true	0	false	8	true
72858	40896953125	726928046875	11	true	0	false	2	true
72855	452097607421875	5131337109375	1	true	0	false	10	true
72854	365555126953125	50996	12	true	0	false	7	true
72851	2658628125	6519728515625	7	true	0	false	4	true
72848	51024658203125	532990234375	3	true	0	false	8	true
72847	647704931640625	7885815625	5	true	1	true	12	true
72846	77148505859375	7806940625	10	true	0	false	7	true
72843	3283208984375	720300859375	4	true	0	false	14	true
72842	327141640625	7266340625	12	true	1	true	9	true
72840	18782669921875	7307609375	10	true	0	false	1	true
72839	814715576171875	5461609765625	6	true	0	false	5	true
72838	886696484375	5385648046875	9	true	0	false	7	true
72837	9020322265625	5623344921875	7	true	0	false	12	true
72836	7981013671875	5618487890625	9	true	0	false	10	true
72834	1001109765625	5369777734375	2	true	0	false	7	true
72829	699754443359375	5349431640625	7	true	0	false	9	true
72827	92612978515625	5736759375	7	true	0	false	7	true
72824	9644859375	5494997265625	2	true	0	false	28	true
72821	4296665234375	6530862890625	9	true	0	false	6	true
72820	43806359375	6508657421875	11	true	0	false	1	true
72819	4232451953125	640494609375	6	true	0	false	0	false
72816	15867298828125	531538125	3	true	0	false	10	true
72813	1.20402e+16	774808359375	1	true	0	false	17	true
72812	6120341796875	77665453125	13	true	0	false	2	true
72810	185836669921875	777870703125	4	true	0	false	13	true
72806	353353203125	696590234375	5	true	1	true	1	true
72804	2179421875	5791765625	10	true	0	false	0	false
72803	90242841796875	4915267578125	2	true	0	false	15	true
72802	90038466796875	5035265625	6	true	0	false	6	true
72801	9337080078125	520276640625	8	true	0	false	7	true
72799	789904931640625	506078984375	2	true	0	false	13	true
72796	7805154296875	4844405859375	12	true	1	true	0	false
72795	17762287109375	5589844921875	5	true	6	true	6	true
72794	17407830078125	5780822265625	9	true	1	true	0	false
72788	61997099609375	5048366796875	4	true	0	false	0	false
72786	12763603515625	610148125	8	true	1	true	7	true
72783	1.75707e+16	475166875	5	true	0	false	12	true
72782	247571435546875	4773959765625	1	true	0	false	16	true
72781	1884107421875	48542671875	2	true	0	false	22	true
72778	9616541748046870	4632768359375	1	true	1	true	2	true
72777	2399666796875	5405139453125	6	true	0	false	9	true
72776	23718486328125	5477254296875	11	true	0	false	0	false
72775	23900474609375	559602890625	5	true	1	true	31	true
72768	2460951953125	561824453125	4	true	0	false	15	true
72767	243368671875	529938125	7	true	2	true	3	true
72766	25379677734375	5207841015625	7	true	0	false	9	true
72765	2813260546875	51613078125	4	true	0	false	7	true
72764	267008125	5106862109375	12	true	0	false	34	true
72762	246541875	5143999609375	2	true	0	false	20	true
72760	27375166015625	50226875	3	true	0	false	13	true
72759	19296419921875	55064984375	6	true	0	false	0	false
72758	2038433203125	5301619140625	6	true	0	false	2	true
72756	25482984375	5074498828125	3	true	0	false	6	true
72755	224041171875	54806703125	6	true	0	false	3	true
72750	26635587890625	5753523828125	10	true	1	true	7	true
72749	2457130859375	599899453125	6	true	0	false	8	true
72748	24183162109375	5833898046875	39	true	1	true	1	true
72746	26280208984375	5298444921875	5	true	0	false	5	true
72736	3261913671875	5798473828125	8	true	0	false	2	true
72735	427738828125	680661484375	21	true	1	true	0	false
72734	43079	673600078125	3	true	1	true	9	true
72733	427620859375	69137296875	18	true	1	true	6	true
72731	438936953125	61437734375	8	true	0	false	1	true
72730	44446578125	6283628125	10	true	0	false	2	true
72728	4553618359375	60120484375	7	true	0	false	1	true
72726	4253731640625	60889421875	4	true	0	false	6	true
72725	463119921875	6145894140625	8	true	0	false	2	true
72724	469106015625	6288531640625	10	true	0	false	1	true
72723	359100859375	5714769140625	9	true	1	true	2	true
72722	375970703125	5768711328125	9	true	0	false	10	true
72718	4770558203125	620204609375	26	true	0	false	4	true
72714	3633544140625	601161875	9	true	0	false	0	false
72713	2252390380859370	453472265625	4	true	0	false	20	true
72712	2243218017578120	45768609375	10	true	0	false	3	true
72710	413908671875	5982783203125	9	true	0	false	1	true
72707	2176423828125	4317276953125	4	true	0	false	7	true
72706	9312412719726560	445144296875	4	true	0	false	13	true
72698	33888296875	72628765625	6	true	0	false	3	true
72697	104522138671875	4958296875	3	true	0	false	12	true
72696	1018214453125	501976953125	3	true	1	true	12	true
72688	4307573046875	5698940625	4	true	0	false	0	false
72686	4026769921875	5860658203125	8	true	0	false	3	true
72685	25279873046875	4786828125	4	true	0	false	1	true
72682	3388140625	5839474609375	5	true	0	false	4	true
72681	159978193359375	4677703515625	10	true	0	false	5	true
72680	143876728515625	460112265625	3	true	0	false	31	true
72676	546455908203125	489808203125	3	true	0	false	14	true
72674	141471923828125	78422515625	11	true	0	false	1	true
72673	10636267578125	51806734375	5	true	0	false	1	true
72672	118531396484375	515081953125	8	true	0	false	7	true
72668	3757308203125	6035616015625	5	true	0	false	2	true
72667	350132265625	5529467578125	4	true	0	false	2	true
72664	26497890625	5453379296875	5	true	0	false	5	true
72662	2267484765625	528393515625	8	true	0	false	2	true
72661	3612940234375	713904921875	18	true	0	false	4	true
72660	379210703125	718229765625	9	true	0	false	4	true
72658	350688125	745956484375	5	true	0	false	4	true
72657	37508109375	763065625	5	true	0	false	1	true
72656	39236421875	76180171875	7	true	1	true	0	false
72647	31254185546875	55683140625	5	true	0	false	9	true
72646	31510748046875	54239875	3	true	0	false	18	true
72645	32068806640625	5054086328125	2	true	0	false	0	false
72644	30199669921875	496228671875	7	true	0	false	0	false
72642	3262474609375	53094546875	5	true	0	false	12	true
72640	31201029296875	5231845703125	12	true	0	false	7	true
72638	30248271484375	4736651171875	5	true	0	false	3	true
72637	292444765625	5664569140625	2	true	0	false	1	true
72630	3995284765625	7483190625	3	true	2	true	0	false
72628	37105.25	74495890625	8	true	0	false	3	true
72626	28738466796875	791487578125	0	false	11	true	1	true
72624	2957326171875	522408125	2	true	0	false	5	true
72622	3075255078125	459695703125	4	true	0	false	1	true
72620	265573828125	589577890625	5	true	0	false	13	true
72619	11972984375	4879426953125	8	true	1	true	2	true
72618	125666513671875	486638125	6	true	0	false	14	true
72614	128358544921875	47669015625	6	true	0	false	17	true
72613	148861875	4810826171875	4	true	0	false	7	true
72612	1387421875	4832168359375	7	true	0	false	13	true
72609	403533828125	549196484375	3	true	0	false	1	true
72608	3884219921875	53375640625	6	true	0	false	0	false
72606	375821640625	5430639453125	4	true	0	false	8	true
72601	10179568359375	434148203125	4	true	0	false	14	true
72600	9898875	4202190234375	3	true	0	false	13	true
72599	9305751342773430	408955859375	5	true	0	false	19	true
72598	6803643798828120	4144222265625	7	true	0	false	12	true
72596	9353060546875	4394159765625	4	true	0	false	9	true
72592	6523602294921870	4328008203125	4	true	0	false	9	true
72586	83940654296875	4423436328125	2	true	0	false	8	true
72585	814771337890625	456350625	2	true	0	false	5	true
72584	73800859375	4473069140625	14	true	0	false	3	true
72581	93284248046875	4766358203125	6	true	2	true	34	true
72579	10834603515625	4642834765625	3	true	0	false	5	true
72578	120603759765625	4475444921875	4	true	0	false	0	false
72576	12047244140625	4325648046875	0	false	0	false	11	true
72570	1321842578125	451093671875	0	false	0	false	3	true
72566	11762935546875	41607046875	2	true	0	false	19	true
72565	4776492578125	550814921875	5	true	0	false	2	true
72564	4820344140625	5626328125	11	true	0	false	11	true
72562	4625093359375	5558381640625	5	true	0	false	2	true
72561	4808373828125	5920519921875	6	true	1	true	0	false
72560	49249234375	5919440234375	8	true	0	false	2	true
72559	471826484375	56862078125	9	true	0	false	7	true
72558	4628697265625	5740208203125	4	true	1	true	22	true
72554	4472796875	5588423046875	5	true	0	false	25	true
72551	4450911328125	53769390625	4	true	0	false	1	true
72550	4642655859375	5286469921875	3	true	0	false	10	true
72549	48632734375	528158046875	2	true	0	false	0	false
72548	4742887890625	512955078125	6	true	0	false	0	false
72544	27553009765625	535168046875	3	true	4	true	34	true
72541	559900732421875	472485859375	5	true	0	false	11	true
72540	521159765625	46858453125	2	true	0	false	12	true
72536	452285546875	572466640625	11	true	1	true	1	true
72534	4122447265625	4701222265625	10	true	0	false	3	true
72533	430679453125	5156853125	3	true	0	false	8	true
72530	4202012890625	530028515625	4	true	0	false	2	true
72529	41029140625	427158828125	5	true	1	true	4	true
72528	51114580078125	43144609375	1	true	0	false	11	true
72526	568339111328125	4475787109375	4	true	0	false	17	true
72524	678041064453125	4650076171875	7	true	0	false	5	true
72521	452437548828125	4825723046875	11	true	1	true	1	true
72514	16464111328125	446720078125	7	true	0	false	9	true
72512	4896060546875	62409921875	7	true	1	true	2	true
72511	3931499609375	489796953125	8	true	0	false	9	true
72510	3884398828125	4809350390625	11	true	0	false	17	true
72509	489368671875	483344765625	8	true	0	false	10	true
72508	489817421875	492595234375	4	true	0	false	16	true
72507	429906015625	47074078125	4	true	0	false	3	true
72506	4075479296875	4607498828125	10	true	0	false	6	true
72504	3671508984375	4918859765625	6	true	0	false	8	true
72503	397626875	4688282421875	22	true	0	false	5	true
72501	45509625	4749406640625	7	true	1	true	0	false
72500	47361984375	4760423046875	6	true	0	false	2	true
72498	3504455078125	498477734375	8	true	0	false	7	true
72496	472835234375	457662421875	3	true	0	false	16	true
72493	4102112890625	495141328125	5	true	0	false	4	true
72490	386962734375	5141157421875	6	true	1	true	0	false
72487	3618884765625	521932890625	4	true	0	false	0	false
72486	3490760546875	5357767578125	2	true	0	false	9	true
72483	22624935546875	49379359375	7	true	0	false	8	true
72482	2221072265625	4991615234375	4	true	0	false	14	true
72481	416169453125	482709453125	5	true	0	false	8	true
72479	19028775390625	5041619140625	8	true	0	false	15	true
72478	19243275390625	511301484375	6	true	0	false	13	true
72477	4228405078125	44685859375	14	true	0	false	7	true
72476	434799921875	4354298046875	9	true	1	true	0	false
72472	2327135546875	4873186328125	7	true	0	false	13	true
72471	18574603515625	4919963671875	4	true	0	false	1	true
72465	17302083984375	5257787109375	4	true	0	false	8	true
72464	181990703125	5195667578125	5	true	0	false	10	true
72462	21174716796875	4821758203125	5	true	0	false	6	true
72458	17581294921875	501000390625	4	true	0	false	12	true
72454	20474673828125	464867109375	3	true	0	false	0	false
72452	236717890625	46946140625	5	true	0	false	7	true
72449	374959140625	44810140625	6	true	0	false	16	true
72448	381606015625	454336953125	3	true	0	false	19	true
72447	3800918359375	4673227734375	3	true	0	false	3	true
72446	39325875	4537544921875	4	true	0	false	30	true
72441	68873095703125	36560140625	6	true	0	false	26	true
72440	764569287109375	361488046875	5	true	0	false	10	true
72438	718159326171875	3558809375	4	true	0	false	14	true
72437	70039091796875	3751784375	5	true	0	false	11	true
72436	782464990234375	376167265625	10	true	0	false	43	true
72434	753995263671875	345677265625	7	true	0	false	14	true
72432	818282861328125	3372383203125	3	true	9	true	1	true
72429	55323642578125	371427578125	1	true	0	false	12	true
72428	6115041015625	3642157421875	13	true	0	false	0	false
72425	43569189453125	3729127734375	2	true	0	false	10	true
72423	1245916748046870	3547084765625	5	true	0	false	1	true
72422	286527734375	3630777734375	8	true	0	false	9	true
72419	188464453125	3751423828125	3	true	0	false	10	true
72418	2389887939453120	380982890625	1	true	0	false	20	true
72416	2764445556640620	3919482421875	1	true	0	false	18	true
72410	40588125	4434455078125	7	true	0	false	4	true
72408	3647826171875	78835078125	8	true	0	false	4	true
72405	3533197265625	450376171875	7	true	0	false	35	true
72404	345335078125	452515703125	1	true	0	false	7	true
72402	32596078125	79020875	6	true	0	false	3	true
72400	335838515625	454376015625	8	true	1	true	8	true
72398	35262640625	4331148828125	2	true	0	false	9	true
72396	341098359375	47995078125	4	true	0	false	13	true
72392	386330546875	734454765625	9	true	0	false	7	true
72391	483026318359375	3466416796875	5	true	0	false	1	true
72388	4532903125	498895390625	7	true	0	false	0	false
72386	449606796875	4567173046875	4	true	0	false	5	true
72384	1.52108e+16	793477890625	5	true	0	false	1	true
72382	4314903515625	4974886328125	3	true	0	false	1	true
72381	4591558203125	64971328125	5	true	0	false	1	true
72380	467048984375	667137734375	5	true	16	true	0	false
72377	3127856689453120	40730734375	16	true	0	false	9	true
72375	334186015625	465170625	5	true	0	false	5	true
72372	17901908203125	4360021484375	2	true	0	false	10	true
72371	1.65036e+16	31447650390625	4	true	0	false	16	true
72370	21960302734375	319085078125	1	true	0	false	20	true
72368	23712685546875	32678205078125	4	true	0	false	12	true
72367	2255367919921870	29917578125	3	true	0	false	13	true
72365	352464794921875	31129818359375	1	true	0	false	14	true
72364	487132373046875	31560388671875	8	true	0	false	2	true
72362	403257470703125	328854140625	3	true	0	false	7	true
72360	335773388671875	33754515625	2	true	0	false	13	true
72357	16926890625	3683228125	3	true	0	false	20	true
72356	16460931640625	3704040625	3	true	0	false	8	true
72354	563913427734375	338283984375	2	true	1	true	14	true
72353	1344090234375	4123375390625	4	true	0	false	38	true
72352	1312663671875	408624765625	1	true	0	false	12	true
72351	15985583984375	374604609375	4	true	0	false	11	true
72348	1712917578125	3763700390625	0	false	0	false	12	true
72347	140440244140625	4039567578125	3	true	0	false	11	true
72343	127669306640625	40149859375	7	true	1	true	6	true
72341	17761986328125	35814609375	6	true	0	false	11	true
72340	17613791015625	348358984375	2	true	0	false	9	true
72337	153628056640625	435428671875	4	true	1	true	20	true
72336	146738017578125	442578046875	3	true	0	false	10	true
72335	149642705078125	390125078125	8	true	0	false	0	false
72334	147990546875	396693203125	5	true	0	false	12	true
72333	15083357421875	42813484375	8	true	0	false	19	true
72328	160649716796875	3869587890625	3	true	0	false	11	true
72324	1519161328125	4138762109375	12	true	0	false	3	true
72322	125034658203125	394260859375	12	true	0	false	0	false
72320	114876826171875	403465390625	4	true	0	false	15	true
72314	9555362548828120	334239765625	1	true	0	false	12	true
72313	3503953515625	420138515625	2	true	0	false	11	true
72312	36052171875	4186551171875	1	true	0	false	14	true
72310	3528355078125	4124955078125	11	true	1	true	0	false
72309	34344046875	4246619140625	12	true	1	true	1	true
72306	368207578125	4114344140625	4	true	0	false	16	true
72303	102941171875	3570327734375	1	true	0	false	7	true
72300	8108671875	3786419921875	9	true	0	false	6	true
72297	44462421875	729023203125	2	true	0	false	0	false
72294	25085134765625	4476330078125	1	true	0	false	16	true
72293	41687671875	7753128125	1	true	1	true	19	true
72290	18080841796875	4542355859375	2	true	0	false	15	true
72289	407074375	427907109375	3	true	0	false	5	true
72287	136504169921875	3867900390625	2	true	0	false	16	true
72286	1382230859375	3901210546875	9	true	0	false	13	true
72285	1219721875	3830569921875	5	true	0	false	12	true
72281	2759816015625	472298515625	11	true	0	false	1	true
72280	266046796875	45687890625	3	true	2	true	6	true
72274	891228515625	3673358203125	4	true	0	false	12	true
72273	99605234375	38650171875	17	true	0	false	0	false
72272	9824361328125	380280546875	6	true	0	false	19	true
72270	104174521484375	37131578125	7	true	0	false	7	true
72268	4655714453125	430233046875	3	true	0	false	5	true
72267	845654296875	404835234375	18	true	0	false	13	true
72266	85094345703125	4134502734375	2	true	6	true	23	true
72265	97344716796875	3981684765625	2	true	0	false	1	true
72263	6601220703125	4090237109375	5	true	0	false	6	true
72257	200551484375	4220966796875	5	true	1	true	1	true
72256	2117865234375	4308245703125	4	true	0	false	0	false
72254	21633435546875	4087176953125	3	true	0	false	11	true
72253	2155973828125	3852992578125	4	true	0	false	0	false
72252	2284416015625	3795385546875	5	true	0	false	12	true
72250	229994765625	3979970703125	5	true	0	false	5	true
72247	18843646484375	4169475390625	2	true	0	false	15	true
72244	24011916015625	3880801953125	4	true	0	false	9	true
72240	22896248046875	4441508984375	3	true	0	false	0	false
72239	122575361328125	3353565625	4	true	0	false	3	true
72238	11639828125	34486515625	3	true	0	false	9	true
72237	103469677734375	333476640625	2	true	0	false	13	true
72236	10166568359375	3287174609375	6	true	0	false	1	true
72235	9081935546875	31270142578125	3	true	0	false	24	true
72234	897962109375	31980802734375	2	true	1	true	19	true
72233	8945728515625	29553796875	2	true	0	false	12	true
72232	9574341796875	29415849609375	1	true	0	false	21	true
72228	13389939453125	336077734375	8	true	0	false	15	true
72224	87019462890625	2852720703125	2	true	0	false	6	true
72222	1449856640625	3394680078125	12	true	0	false	11	true
72220	76689150390625	307198203125	2	true	0	false	9	true
72217	10024728515625	27013087890625	1	true	0	false	8	true
72214	74990302734375	32043916015625	1	true	0	false	8	true
72209	675240478515625	237151875	2	true	0	false	3	true
72208	8365767578125	25276779296875	7	true	0	false	2	true
72207	711724755859375	271574453125	4	true	0	false	6	true
72204	1683829296875	42514609375	0	false	0	false	9	true
72202	8536224609375	23955322265625	5	true	0	false	12	true
72197	28145076171875	42561953125	8	true	0	false	9	true
72196	257090859375	4283030859375	3	true	0	false	14	true
72195	30741791015625	4304609375	6	true	0	false	5	true
72192	27942013671875	40667375	5	true	0	false	5	true
72188	3167267578125	4090137109375	5	true	0	false	16	true
72182	4315209765625	4188905859375	5	true	0	false	0	false
72181	239302421875	3708326171875	2	true	0	false	1	true
72180	24669955078125	346822109375	4	true	0	false	2	true
72177	422434296875	3396345703125	2	true	0	false	13	true
72176	41876515625	3436548046875	1	true	0	false	17	true
72175	401733203125	3331612109375	13	true	28	true	0	false
72174	4024811328125	3324521484375	15	true	29	true	0	false
72173	4111653515625	40129.25	2	true	7	true	7	true
72172	4159701953125	399107265625	5	true	0	false	1	true
72170	4265615234375	3604155859375	4	true	0	false	1	true
72168	4161719921875	39335140625	0	false	14	true	1	true
72167	3859517578125	3411105078125	7	true	0	false	3	true
72160	4453651171875	3424373828125	9	true	0	false	8	true
72156	388357265625	4042977734375	5	true	0	false	4	true
72154	4477689453125	3652439453125	3	true	0	false	2	true
72151	4294748046875	7535465625	3	true	0	false	14	true
72149	137152353515625	29933478515625	5	true	0	false	25	true
72148	130497783203125	291946875	4	true	0	false	9	true
72147	107822734375	2932026953125	1	true	0	false	14	true
72146	114983779296875	297579609375	5	true	0	false	23	true
72141	4736634765625	3864673046875	3	true	7	true	2	true
72140	4690440625	4028719921875	5	true	1	true	7	true
72139	485135078125	396363359375	2	true	0	false	33	true
72138	483948203125	406366484375	0	false	0	false	19	true
72135	4911106640625	36060640625	13	true	0	false	0	false
72134	47215.5	3589365625	4	true	0	false	11	true
72130	4224415625	31995357421875	5	true	0	false	0	false
72129	3729890625	377552109375	1	true	0	false	9	true
72126	46574484375	3403864453125	4	true	0	false	4	true
72124	4860078125	425375703125	1	true	1	true	0	false
72120	193861328125	4444030859375	1	true	0	false	10	true
72118	450498984375	3901954296875	4	true	1	true	4	true
72116	505248046875	26973619140625	7	true	1	true	4	true
72115	4213963671875	295983515625	20	true	0	false	1	true
72114	43819015625	307433515625	10	true	2	true	4	true
72108	455217578125	3115294921875	1	true	0	false	4	true
72106	3499674609375	3853966796875	2	true	0	false	0	false
72105	4321376171875	3800865234375	3	true	0	false	12	true
72104	4315758203125	3840715625	4	true	0	false	11	true
72100	29957455078125	3995823828125	6	true	0	false	25	true
72098	3800358984375	32279578125	3	true	0	false	0	false
72097	154987236328125	32592158203125	1	true	0	false	10	true
72096	164633671875	31100400390625	0	false	0	false	10	true
72091	3550073046875	31001818359375	4	true	0	false	5	true
72089	3425340625	27829552734375	2	true	0	false	1	true
72088	3275644921875	287475390625	6	true	1	true	2	true
72087	338923984375	259991796875	1	true	0	false	12	true
72084	341433828125	29710275390625	5	true	0	false	4	true
72082	3379053515625	24643078125	4	true	0	false	16	true
72081	27825162109375	3504484765625	6	true	1	true	7	true
72080	303448359375	3555598046875	4	true	0	false	27	true
72078	3033203515625	3787628515625	3	true	0	false	16	true
72075	3726945703125	27528578125	2	true	0	false	0	false
72074	36890546875	28741337890625	3	true	1	true	6	true
72072	3161388671875	3324348046875	2	true	0	false	6	true
72065	1847852734375	3327646875	0	false	0	false	11	true
72064	1996987890625	339021171875	7	true	0	false	11	true
72062	19182234375	32503853515625	4	true	0	false	8	true
72059	25560095703125	3940888671875	9	true	0	false	13	true
72058	264261640625	3929293359375	5	true	0	false	19	true
72056	27050326171875	3754266015625	2	true	0	false	4	true
72052	10822982421875	25290228515625	1	true	0	false	17	true
72051	789549755859375	20880427734375	0	false	0	false	13	true
72050	8834525390625	21272208984375	7	true	0	false	2	true
72048	68937666015625	2017802734375	1	true	0	false	17	true
72046	73223828125	18971337890625	2	true	0	false	16	true
72045	3367155078125	23365525390625	1	true	0	false	9	true
72042	88151689453125	19788021484375	3	true	0	false	13	true
72041	101333369140625	2077762109375	3	true	0	false	5	true
72038	114211328125	23143537109375	2	true	0	false	15	true
72035	4473018359375	26892462890625	2	true	0	false	2	true
72034	4673465625	27816701171875	5	true	0	false	0	false
72031	1342348828125	27041916015625	1	true	0	false	7	true
72030	118025205078125	261966484375	8	true	0	false	8	true
72028	4866980859375	27135392578125	2	true	0	false	7	true
72026	38943859375	27391099609375	2	true	0	false	7	true
72025	133089658203125	2518459375	3	true	0	false	13	true
72020	4807916796875	687008671875	1	true	1	true	1	true
72019	155282421875	226436015625	3	true	0	false	0	false
72018	16826546875	21778333984375	4	true	0	false	14	true
72017	183690546875	2698712890625	2	true	0	false	21	true
72016	1877094140625	27553009765625	2	true	0	false	12	true
72014	18719228515625	26122013671875	2	true	0	false	11	true
72013	25588732421875	28011119140625	4	true	0	false	27	true
72012	25508818359375	267850625	0	false	0	false	4	true
72011	24095150390625	22289181640625	4	true	0	false	8	true
72010	246556484375	207346328125	2	true	0	false	1	true
72009	21779240234375	2191273828125	5	true	0	false	13	true
72008	22523955078125	2245896484375	2	true	1	true	36	true
72006	26247720703125	29169259765625	3	true	0	false	14	true
72004	16226375	28459890625	8	true	0	false	14	true
72002	14683951171875	3637590625	4	true	0	false	8	true
71999	230138828125	28406994140625	8	true	1	true	15	true
71998	23753923828125	29193830078125	1	true	0	false	1	true
71997	25280861328125	29209791015625	5	true	0	false	9	true
71994	2468525390625	30479615234375	3	true	0	false	13	true
71993	17063599609375	24191564453125	4	true	0	false	6	true
71989	1838412109375	22819.5	5	true	0	false	2	true
71988	201164296875	234830078125	2	true	0	false	1	true
71986	15266818359375	2103441796875	0	false	3	true	11	true
71984	2451523046875	17663666015625	3	true	0	false	0	false
71976	19205126953125	21629814453125	5	true	0	false	17	true
71974	224333203125	25435802734375	1	true	0	false	1	true
71973	28985197265625	2043596875	1	true	0	false	15	true
71972	2775971875	1910723828125	4	true	0	false	6	true
71971	28309134765625	217517890625	2	true	0	false	7	true
71970	2931851171875	21380572265625	3	true	0	false	17	true
71966	29643546875	2318215234375	1	true	0	false	6	true
71965	308470859375	311808984375	4	true	0	false	19	true
71964	29482689453125	3136362109375	0	false	0	false	2	true
71962	2368285546875	24136185546875	1	true	0	false	3	true
71960	20563404296875	2763137890625	1	true	0	false	30	true
71959	22357201171875	3127920703125	3	true	0	false	8	true
71958	2213762109375	321888203125	2	true	0	false	26	true
71954	160723486328125	187216640625	5	true	0	false	10	true
71949	13458501953125	19113185546875	3	true	1	true	6	true
71948	141921650390625	1935437890625	4	true	0	false	8	true
71943	11897396484375	20073833984375	6	true	0	false	7	true
71941	2026009765625	30896435546875	2	true	0	false	1	true
71935	3980944140625	2566356640625	2	true	9	true	3	true
71934	384677578125	2496508984375	2	true	0	false	8	true
71930	31055220703125	25770365234375	3	true	0	false	0	false
71928	479973984375	33079671875	4	true	0	false	0	false
71927	316685234375	220351796875	8	true	0	false	11	true
71926	3113846484375	224274921875	3	true	0	false	21	true
71923	1.62792e+16	22063169921875	4	true	0	false	25	true
71922	1.43019e+16	2148816015625	4	true	6	true	5	true
71921	3232605712890620	27682404296875	4	true	0	false	13	true
71920	22761875	26450595703125	1	true	0	false	6	true
71919	1228490234375	25334849609375	2	true	0	false	21	true
71918	1396982421875	23883724609375	2	true	0	false	7	true
71915	157455712890625	19804361328125	21	true	0	false	0	false
71914	267156298828125	18910875	1	true	0	false	25	true
71913	3926903564453120	1855405078125	3	true	3	true	5	true
71911	3563594482421870	21766416015625	4	true	0	false	10	true
71910	3102516845703120	23096220703125	6	true	0	false	5	true
71906	284877392578125	176477578125	2	true	0	false	17	true
71904	421806396484375	23177755859375	1	true	0	false	5	true
71903	506468701171875	2522483203125	1	true	0	false	20	true
71902	347787109375	24599064453125	3	true	0	false	7	true
71895	12734880859375	17307388671875	3	true	1	true	10	true
71894	12121189453125	17644767578125	3	true	0	false	10	true
71893	3911092041015620	1653443359375	4	true	0	false	0	false
71892	3136729736328120	14374640625	4	true	0	false	14	true
71890	415223388671875	141921484375	3	true	1	true	9	true
71886	1136760546875	17678306640625	2	true	0	false	11	true
71884	145722919921875	154291826171875	2	true	0	false	28	true
71882	163140107421875	15739748046875	1	true	0	false	4	true
71881	91873583984375	154459814453125	2	true	0	false	12	true
71880	668648681640625	163136826171875	0	false	0	false	2	true
71876	4015115234375	30260556640625	4	true	0	false	4	true
71874	104021220703125	141327666015625	1	true	0	false	3	true
71868	125102626953125	15857021484375	5	true	0	false	6	true
71866	1741707421875	19984908203125	0	false	0	false	10	true
71864	29971365234375	2831773828125	0	false	0	false	15	true
71863	20781513671875	19782345703125	2	true	0	false	19	true
71862	19922662109375	2042237890625	2	true	0	false	15	true
71859	195854921875	159940888671875	2	true	11	true	2	true
71858	194481953125	15319189453125	2	true	0	false	14	true
71855	163314541015625	13014509765625	3	true	0	false	5	true
71854	1808964453125	11685802734375	1	true	0	false	23	true
71852	1739816796875	1461458984375	1	true	0	false	0	false
71844	4229352734375	26471033203125	14	true	0	false	57	true
71842	17380138671875	2940621484375	1	true	0	false	4	true
71840	28362115234375	24788591796875	2	true	0	false	1	true
71838	153146806640625	247548828125	2	true	0	false	3	true
71837	29451193359375	12035150390625	1	true	0	false	8	true
71836	28445609375	1197765234375	1	true	0	false	22	true
71834	287353203125	155357607421875	1	true	0	false	3	true
71833	260156171875	119950478515625	2	true	0	false	8	true
71832	26014033203125	106945478515625	1	true	0	false	17	true
71830	27839662109375	103937939453125	0	false	0	false	10	true
71826	3040894921875	104183603515625	5	true	0	false	8	true
71824	2668570703125	15674423828125	8	true	0	false	4	true
71823	31095330078125	2014701953125	2	true	0	false	5	true
71822	30753978515625	18134802734375	1	true	0	false	24	true
71816	26196001953125	2286676171875	5	true	1	true	1	true
71815	22812818359375	9995994140625	0	false	0	false	14	true
71814	2191131640625	10782494140625	2	true	0	false	24	true
71813	23249111328125	120664697265625	1	true	0	false	13	true
71810	20487900390625	907493359375	0	false	0	false	11	true
71807	2323255078125	14633654296875	7	true	0	false	15	true
71806	2367355859375	156658828125	1	true	0	false	13	true
71804	22011837890625	128689560546875	4	true	0	false	0	false
71802	24811744140625	1392841015625	1	true	0	false	8	true
71798	15415099609375	11882802734375	0	false	0	false	11	true
71797	45817453125	20966181640625	2	true	0	false	28	true
71796	4714585546875	24572107421875	0	false	0	false	8	true
71793	645295263671875	143470205078125	4	true	1	true	0	false
71791	10695412109375	11384279296875	0	false	0	false	15	true
71790	1197929296875	121674970703125	5	true	1	true	0	false
71788	893370703125	11513923828125	0	false	0	false	16	true
71784	4064976171875	23273259765625	4	true	0	false	3	true
71782	136188916015625	139205986328125	3	true	0	false	18	true
71779	3069178955078120	115438330078125	1	true	0	false	3	true
71778	614010498046875	98279560546875	12	true	1	true	3	true
71774	215385546875	16617228515625	0	false	0	false	6	true
71773	4254493359375	2014990625	0	false	0	false	7	true
71772	4584534765625	19153263671875	3	true	0	false	0	false
71768	35941171875	2241048046875	3	true	0	false	2	true
71767	3387880859375	17369966796875	1	true	0	false	1	true
71766	359973203125	1769346875	4	true	1	true	1	true
71762	48590046875	22262853515625	0	false	0	false	1	true
71758	19699787109375	12592388671875	1	true	0	false	1	true
71757	4507823046875	16522876953125	4	true	1	true	0	false
71756	4412434375	160217421875	5	true	1	true	5	true
71753	398329921875	2105270703125	2	true	0	false	21	true
71752	388118671875	2214964453125	6	true	0	false	5	true
71748	3752515625	2038594921875	1	true	0	false	0	false
71747	3936505078125	1815815234375	5	true	0	false	0	false
71746	4113558984375	1789818359375	2	true	0	false	17	true
71742	4611044140625	152006220703125	1	true	0	false	6	true
71741	27736828125	618261572265625	4	true	0	false	1	true
71739	33049703125	1502266796875	1	true	0	false	12	true
71738	337155078125	13839919921875	16	true	0	false	1	true
71735	16197505859375	913544921875	2	true	0	false	4	true
71734	13804173828125	10260974609375	0	false	0	false	10	true
71731	4329621875	138820283203125	1	true	0	false	8	true
71728	24409953125	83227099609375	1	true	0	false	0	false
71727	96430751953125	85115869140625	1	true	0	false	8	true
71726	6822744140625	87335966796875	1	true	0	false	0	false
71724	75499404296875	647754736328125	2	true	0	false	15	true
71722	516544970703125	85777666015625	5	true	0	false	2	true
71720	2950151953125	83913955078125	2	true	0	false	6	true
71718	99132197265625	567762060546875	0	false	0	false	21	true
71716	118948994140625	7437849609375	1	true	0	false	0	false
71713	3704230078125	816926025390625	1	true	0	false	22	true
71712	3657685546875	984171875	3	true	0	false	24	true
71710	3682509375	1245295703125	5	true	1	true	2	true
71708	6829615234375	4009697998046870	1	true	0	false	4	true
71706	561544677734375	1.87321e+16	0	false	0	false	24	true
71705	41476546875	141660556640625	1	true	0	false	0	false
71704	39657.25	122283408203125	5	true	0	false	0	false
71700	3626994140625	145173125	4	true	0	false	3	true
71696	32498349609375	8222390625	2	true	0	false	19	true
71695	1.65876e+16	512453076171875	0	false	1	true	9	true
71694	19183623046875	718466015625	0	false	0	false	8	true
71692	3568472265625	560595947265625	1	true	0	false	7	true
71686	18891841796875	663184521484375	1	true	0	false	3	true
71684	422403359375	104961416015625	7	true	1	true	0	false
71682	129648671875	4651861328125	0	false	0	false	7	true
71679	40661515625	786527880859375	1	true	0	false	15	true
71676	436755546875	8452345703125	0	false	0	false	10	true
71674	3020727734375	8250709228515620	13	true	0	false	0	false
71673	26361125	7707095336914060	0	false	0	false	13	true
71672	27008462890625	2526847900390620	1	true	0	false	10	true
71671	24197138671875	3417721862792960	8	true	0	false	0	false
71666	1402619384765620	384953857421875	0	false	0	false	24	true
71665	339432109375	3185115478515620	0	false	0	false	8	true
71664	3238219921875	49669345703125	1	true	0	false	8	true
71662	4506672265625	109094716796875	2	true	0	false	8	true
71658	490632109375	136683837890625	3	true	0	false	1	true
71656	461928359375	765457421875	26	true	1	true	0	false
71654	370765703125	348731591796875	2	true	0	false	4	true
71652	13161548828125	2566475830078120	4	true	1	true	1	true
71650	4179602734375	343439501953125	13	true	0	false	3	true
71649	89067783203125	1815838134765620	10	true	0	false	0	false
71648	857969140625	1909270751953120	14	true	1	true	1	true
71643	4686308203125	549742822265625	8	true	1	true	1	true
71642	47801	50880703125	21	true	0	false	0	false
