# Supplementary material for: A Novel Liquid Biopsy Method Based on Specific Combinations of Vesicular Markers Allows Us to Discriminate Prostate Cancer from Hyperplasia
Source: Cells. 2024 Jul 31;13(15):1286. doi: 10.3390/cells13151286 (PMC11311686; doi:10.3390/cells13151286)
Supplement: Supplementary file 1 [file cells-13-01286-s001.zip › Dataset S1-Raw data CODI BiliGeCT Prostata/Raw data CODI BiliGeCT Prostata/150223_ErbB3_ALK_GE21-02-2__counting_scatter.xlsx]

## Sheet: 150223_ErbB3_ALK_GE21-02-2__cou
counting parameters
radius (nm)	300
bin width (nm)	20
locs in bin threshold	1
active channels
channel name	channel reference	min	max
Channel 0	ch0	1	10000000
Channel 1	ch1	1	10000000
Channel 2	ch2	1	10000000
clusters are positive for a channel if their counts fall within min (inclusive) and max (exclusive) for that channel
	population phenotypes	number of clusters
triple positive	Channel 0, Channel 1, Channel 2	141
double positive	Channel 0, Channel 1	14
double positive	Channel 0, Channel 2	835
double positive	Channel 1, Channel 2	13
single positive	Channel 0	40
single positive	Channel 1	2
single positive	Channel 2	73
	total positive clusters	1118
4 clusters were negative for every channel
all positive clusters are listed here
columns show counts and positivity for channels with thresholds switched on
to see the full data including negative clusters please export a csv from the counting histogram rather than the counting scatter plot
cluster id	centroid x (nm)	centroid y (nm)	count for Channel 0	positive for Channel 0	count for Channel 1	positive for Channel 1	count for Channel 2	positive for Channel 2
80414	19976775390625	70621515625	8	true	0	false	17	true
80413	2092593359375	709579375	10	true	0	false	7	true
80412	21530880859375	705191875	4	true	0	false	14	true
80410	2131079296875	72648890625	6	true	0	false	4	true
80409	2109204296875	719108515625	4	true	0	false	14	true
80408	195169296875	714725390625	10	true	0	false	8	true
80407	19992236328125	72101.25	4	true	0	false	12	true
80406	19450251953125	7370953125	12	true	0	false	3	true
80405	18272587890625	740199140625	9	true	0	false	8	true
80399	1914488671875	728369921875	14	true	0	false	1	true
80398	1660503125	712846171875	11	true	0	false	19	true
80397	16994171875	70130421875	3	true	0	false	12	true
80396	172891015625	7448353125	6	true	0	false	9	true
80393	17599099609375	690645546875	5	true	0	false	7	true
80391	19720708984375	746678671875	9	true	0	false	3	true
80390	1835567578125	716828828125	4	true	0	false	6	true
80389	18636509765625	70317890625	12	true	0	false	1	true
80388	24843505859375	754563203125	3	true	0	false	14	true
80387	25550884765625	761535625	6	true	0	false	12	true
80384	19319751953125	758875625	6	true	0	false	11	true
80383	177478359375	760429765625	3	true	1	true	1	true
80382	20283037109375	66133	11	true	1	true	36	true
80381	19757107421875	669676796875	21	true	0	false	2	true
80380	1806826953125	67156890625	9	true	0	false	4	true
80378	19646791015625	67872046875	4	true	0	false	8	true
80377	18947513671875	68304.5	17	true	0	false	3	true
80373	26208056640625	755386171875	10	true	0	false	2	true
80372	240664453125	76481.5	10	true	0	false	1	true
80370	1484675390625	709538125	7	true	1	true	16	true
80369	148530791015625	71323515625	11	true	0	false	4	true
80367	2201405078125	65072	18	true	0	false	3	true
80363	20092349609375	689404921875	5	true	0	false	9	true
80362	22743705078125	73258859375	4	true	0	false	19	true
80361	23485689453125	731258515625	7	true	0	false	9	true
80360	27296869140625	747945625	4	true	0	false	14	true
80357	22220296875	6953646875	4	true	1	true	18	true
80355	28523140625	742231640625	11	true	22	true	3	true
80350	18555716796875	775233671875	19	true	0	false	2	true
80349	18674599609375	781763203125	5	true	0	false	14	true
80347	2970691796875	74629109375	8	true	0	false	16	true
80345	23217478515625	715404140625	1	true	1	true	4	true
80344	3507475390625	6562496875	5	true	2	true	19	true
80343	3443266796875	660004609375	3	true	0	false	13	true
80341	224405625	771473125	30	true	0	false	5	true
80338	2934921484375	758034296875	1	true	1	true	19	true
80337	2995541796875	77339515625	10	true	0	false	4	true
80335	3336130859375	65847796875	8	true	0	false	11	true
80333	24817470703125	7246478125	6	true	0	false	7	true
80327	1659080859375	78723765625	14	true	1	true	5	true
80325	2287948828125	75340.5	16	true	0	false	11	true
80324	3148624609375	644583984375	13	true	0	false	4	true
80323	30867759765625	635600390625	8	true	9	true	2	true
80319	32468255859375	6489281640625	7	true	0	false	8	true
80317	151329306640625	789050390625	14	true	0	false	6	true
80312	94177353515625	728383984375	6	true	0	false	5	true
80311	105203515625	719020390625	4	true	0	false	11	true
80309	82210458984375	731936796875	3	true	1	true	8	true
80308	122449423828125	725655234375	7	true	1	true	3	true
80307	13811548828125	72373484375	5	true	0	false	8	true
80306	2539642578125	746104375	3	true	0	false	10	true
80304	918948828125	75349484375	3	true	0	false	12	true
80303	8802421875	75587171875	6	true	0	false	19	true
80301	28898646484375	647315234375	2	true	0	false	2	true
80296	815625927734375	759439453125	7	true	0	false	19	true
80293	9276626953125	770285859375	0	false	1	true	10	true
80292	2713501171875	6666465625	10	true	0	false	4	true
80291	272751796875	67479.5	5	true	0	false	17	true
80290	14422505859375	738290546875	6	true	0	false	13	true
80287	27071921875	6823634375	19	true	0	false	3	true
80285	107366318359375	751427421875	2	true	0	false	10	true
80283	99400634765625	767324921875	12	true	0	false	2	true
80282	24477630859375	6471118359375	7	true	0	false	27	true
80281	2476137109375	6485723046875	9	true	0	false	20	true
80280	248447734375	681104375	15	true	0	false	2	true
80279	2479303125	6747771875	4	true	0	false	18	true
80276	3000594921875	687833984375	7	true	1	true	1	true
80275	3089490234375	67612171875	11	true	0	false	31	true
80273	25391720703125	686841328125	5	true	0	false	8	true
80272	25056236328125	6411596484375	10	true	0	false	16	true
80269	2825691796875	661935078125	6	true	0	false	9	true
80266	2401698046875	678545625	11	true	0	false	8	true
80264	26517232421875	7069528125	8	true	1	true	15	true
80263	2670303125	7131596875	16	true	0	false	2	true
80258	2720468359375	708310390625	3	true	0	false	29	true
80256	2958521875	70073421875	7	true	0	false	12	true
80255	292067421875	703045390625	6	true	1	true	8	true
80253	31042728515625	660926640625	4	true	0	false	7	true
80251	25377685546875	65392765625	6	true	0	false	12	true
80250	234056875	6832959375	6	true	1	true	7	true
80249	23387439453125	677162734375	4	true	0	false	16	true
80245	2780081640625	6948834375	6	true	0	false	3	true
80243	22732080078125	67745265625	3	true	0	false	17	true
80240	31358998046875	703177109375	27	true	1	true	16	true
80239	31292078125	7041721875	28	true	1	true	22	true
80235	26084126953125	6457870703125	5	true	0	false	23	true
80234	128031767578125	746102421875	9	true	0	false	14	true
80233	13489576171875	749955390625	6	true	1	true	8	true
80231	28908361328125	6731803125	3	true	0	false	8	true
80230	2362936328125	6446023828125	6	true	0	false	13	true
80229	2383669140625	649461640625	3	true	0	false	18	true
80227	28633845703125	722826796875	13	true	0	false	1	true
80224	12447009765625	70844828125	4	true	0	false	1	true
80223	110195478515625	700099140625	9	true	1	true	4	true
80222	13435642578125	75904296875	4	true	0	false	14	true
80219	18292849609375	6528556640625	5	true	0	false	3	true
80215	2595444921875	696450703125	11	true	0	false	1	true
80213	27003533203125	648978125	7	true	0	false	6	true
80212	14222109375	75907203125	9	true	1	true	7	true
80210	151132900390625	76477734375	8	true	0	false	14	true
80209	1469843359375	77097078125	4	true	0	false	11	true
80207	32575978515625	63899078125	11	true	0	false	2	true
80203	309750078125	709416875	5	true	0	false	13	true
80199	2346083984375	628703359375	4	true	0	false	7	true
80192	24462814453125	6154805859375	19	true	0	false	2	true
80191	25278962890625	6188278125	3	true	0	false	11	true
80189	31377.25	717533984375	12	true	0	false	3	true
80187	82925185546875	786118046875	12	true	0	false	2	true
80185	15318169921875	75514875	2	true	0	false	12	true
80183	24712130859375	69856703125	5	true	0	false	10	true
80181	26510361328125	73416953125	8	true	0	false	1	true
80179	26113580078125	6174044140625	5	true	3	true	9	true
80175	30532826171875	722929375	6	true	0	false	2	true
80171	32322462890625	67943328125	6	true	0	false	18	true
80167	160140078125	764601640625	8	true	0	false	4	true
80163	2500641796875	6253170703125	8	true	0	false	5	true
80160	804220849609375	745555546875	9	true	0	false	4	true
80156	158136005859375	686488984375	5	true	0	false	8	true
80155	156425302734375	667775703125	6	true	3	true	0	false
80153	146838115234375	69451984375	10	true	0	false	4	true
80152	160380498046875	740020859375	8	true	1	true	7	true
80149	218623046875	6177070703125	7	true	0	false	2	true
80146	62233662109375	735969375	1	true	0	false	24	true
80145	66439072265625	730978203125	8	true	0	false	17	true
80142	23377091796875	59234609375	2	true	0	false	20	true
80141	2374548828125	60055.75	8	true	0	false	3	true
80140	2224698046875	589558359375	5	true	0	false	8	true
80138	22616927734375	601565546875	10	true	0	false	6	true
80136	24117869140625	5797952734375	7	true	11	true	10	true
80135	24997041015625	5877262109375	5	true	0	false	25	true
80132	26742564453125	5998336328125	8	true	4	true	5	true
80131	25928732421875	593933046875	10	true	0	false	14	true
80129	25468330078125	604422890625	6	true	0	false	10	true
80125	3067596875	760833984375	10	true	0	false	2	true
80122	212866328125	636923828125	7	true	0	false	9	true
80121	20256728515625	6390741015625	6	true	0	false	10	true
80120	21024984375	62544046875	10	true	0	false	5	true
80118	248189453125	567633515625	5	true	0	false	0	false
80117	2338788671875	5691509375	7	true	0	false	7	true
80111	2134566015625	67883	11	true	0	false	3	true
80108	3604662890625	731238984375	7	true	0	false	38	true
80107	357919609375	725787578125	7	true	0	false	9	true
80105	3618282421875	71666328125	4	true	1	true	11	true
80104	28068041015625	772369375	15	true	0	false	1	true
80103	27837759765625	763278984375	3	true	4	true	12	true
80102	2372808984375	77921015625	6	true	0	false	2	true
80101	26188212890625	775425078125	13	true	0	false	0	false
80096	13415494140625	665866640625	20	true	1	true	9	true
80095	136540791015625	670035390625	6	true	0	false	32	true
80093	3455190625	72752296875	4	true	0	false	14	true
80092	1323553515625	6789296875	14	true	0	false	15	true
80090	1113645703125	670106640625	3	true	1	true	14	true
80089	118329775390625	669939453125	3	true	2	true	6	true
80088	356026640625	75218828125	12	true	0	false	1	true
80086	3501344140625	7053509375	4	true	14	true	2	true
80085	340868984375	712197578125	5	true	0	false	7	true
80084	337445078125	732817109375	6	true	0	false	19	true
80083	3331838671875	7379990625	4	true	0	false	11	true
80079	3237048046875	72024640625	13	true	0	false	1	true
80075	98696259765625	677208359375	9	true	0	false	13	true
80074	15915041015625	6163557421875	7	true	0	false	3	true
80073	177105625	630537109375	7	true	1	true	9	true
80072	3744718359375	722522421875	10	true	0	false	6	true
80067	32549287109375	73765796875	9	true	0	false	4	true
80063	100239267578125	696339921875	9	true	0	false	3	true
80061	279375546875	59862046875	3	true	0	false	10	true
80057	26964796875	6298654296875	7	true	0	false	17	true
80056	117958828125	6487371484375	5	true	0	false	10	true
80053	114441298828125	689032890625	20	true	0	false	2	true
80050	57361337890625	6423591015625	14	true	0	false	24	true
80049	47283291015625	64827828125	4	true	0	false	13	true
80047	38230361328125	64878578125	7	true	1	true	2	true
80046	601702197265625	664676640625	11	true	0	false	8	true
80045	525801220703125	657298203125	9	true	0	false	5	true
80044	534971044921875	6260408203125	6	true	0	false	27	true
80040	139525380859375	59659859375	9	true	0	false	14	true
80039	13354267578125	5997443359375	10	true	0	false	9	true
80037	20229921875	783253125	12	true	0	false	3	true
80036	138780185546875	607726953125	10	true	5	true	0	false
80035	135447099609375	614021328125	7	true	1	true	14	true
80033	38171181640625	6786871875	5	true	1	true	4	true
80031	12742533203125	596842734375	15	true	0	false	10	true
80030	1285961328125	6280798828125	7	true	0	false	4	true
80026	110620390625	5774040625	7	true	0	false	5	true
80025	115537783203125	5669841796875	4	true	0	false	10	true
80024	113380458984375	5928799609375	10	true	0	false	5	true
80023	107038349609375	5871595703125	6	true	1	true	11	true
80020	126860625	606502734375	9	true	0	false	30	true
80016	95747275390625	64816265625	12	true	0	false	0	false
80015	88878779296875	6505162890625	9	true	1	true	3	true
80014	121038984375	5846659375	10	true	0	false	7	true
80013	121122099609375	580948671875	3	true	0	false	7	true
80012	98405791015625	6370458984375	6	true	0	false	8	true
80011	93073251953125	636993671875	6	true	0	false	13	true
80010	2503460205078120	690653515625	8	true	0	false	10	true
80009	3568404052734370	694116328125	7	true	2	true	9	true
80007	868919140625	6400910546875	3	true	0	false	9	true
80002	3208108642578120	6588590625	3	true	0	false	7	true
80001	1.89169e+16	668261015625	5	true	1	true	11	true
80000	133093701171875	5416286328125	1	true	0	false	37	true
79999	1285055078125	537978203125	7	true	0	false	10	true
79997	1309651953125	5515148828125	7	true	0	false	8	true
79994	136866982421875	5630930078125	3	true	0	false	8	true
79993	141977314453125	5757872265625	5	true	0	false	11	true
79991	752823681640625	6500878515625	18	true	0	false	8	true
79990	137186865234375	638060390625	6	true	1	true	8	true
79989	141214873046875	6529508203125	5	true	0	false	10	true
79988	1141425390625	6393191796875	6	true	0	false	19	true
79987	10963861328125	6310389453125	2	true	0	false	13	true
79984	98179306640625	57235890625	3	true	0	false	18	true
79983	946108203125	579341484375	2	true	1	true	14	true
79976	29142990234375	6122168359375	7	true	0	false	0	false
79975	29257880859375	6011044140625	10	true	0	false	3	true
79973	748881201171875	6329884375	3	true	0	false	5	true
79971	28106275390625	6210911328125	13	true	0	false	7	true
79967	1454131640625	5588659375	6	true	0	false	9	true
79966	643213037109375	6043683984375	16	true	0	false	2	true
79965	659540625	6093062890625	10	true	0	false	20	true
79957	546732275390625	6041588671875	10	true	0	false	14	true
79953	60716181640625	5945801171875	8	true	0	false	1	true
79952	14636544921875	531323359375	5	true	1	true	23	true
79951	155525068359375	5290763671875	2	true	0	false	8	true
79945	88777001953125	6265196875	3	true	0	false	8	true
79943	469638525390625	68284640625	9	true	0	false	8	true
79941	86102470703125	56702296875	7	true	0	false	7	true
79939	43575888671875	58725484375	5	true	1	true	7	true
79935	1505038671875	64227625	5	true	0	false	1	true
79934	98663828125	662873984375	7	true	0	false	16	true
79931	1473229248046870	70365.5	5	true	0	false	5	true
79929	4841498046875	702172890625	3	true	0	false	11	true
79928	3831612890625	66188234375	20	true	1	true	6	true
79927	3870219921875	655246015625	5	true	0	false	16	true
79925	3765816015625	6691096875	10	true	0	false	7	true
79924	38718296875	671011875	5	true	0	false	28	true
79922	66487373046875	711753203125	5	true	0	false	22	true
79921	699453662109375	70355140625	4	true	1	true	25	true
79920	71803701171875	69215546875	8	true	0	false	15	true
79917	609530419921875	70016578125	3	true	0	false	18	true
79916	379243994140625	712376953125	8	true	1	true	3	true
79915	2573390869140620	718207734375	15	true	1	true	0	false
79913	640750244140625	72098015625	5	true	2	true	5	true
79912	3979444140625	668756875	5	true	0	false	10	true
79911	397948125	661319296875	8	true	0	false	14	true
79908	3414385546875	5818348046875	7	true	0	false	21	true
79907	33486421875	5879041015625	3	true	0	false	19	true
79904	3512699609375	586460625	1	true	0	false	14	true
79903	3567169140625	57720.25	3	true	0	false	20	true
79902	3057863671875	79149.75	4	true	0	false	14	true
79900	3718137890625	608040859375	6	true	2	true	11	true
79899	3784984765625	6171405859375	7	true	0	false	6	true
79894	418580703125	583882421875	4	true	0	false	17	true
79893	4242571875	576642421875	5	true	11	true	2	true
79892	3560398046875	5684134375	10	true	0	false	11	true
79891	3636366796875	5633272265625	7	true	0	false	11	true
79890	30554859375	6080907421875	5	true	0	false	25	true
79889	3086210546875	6110758984375	13	true	1	true	2	true
79888	3918443359375	6166243359375	3	true	0	false	14	true
79887	3899234375	6049672265625	10	true	0	false	0	false
79886	41541671875	5939054296875	4	true	2	true	10	true
79885	4150804296875	5997865625	8	true	0	false	15	true
79884	3029613525390620	5760318359375	5	true	0	false	6	true
79883	3761185791015620	5717207421875	6	true	0	false	25	true
79878	3065992578125	6152112109375	1	true	0	false	17	true
79876	3118567578125	6042398828125	2	true	0	false	21	true
79875	31141728515625	59864.75	8	true	0	false	11	true
79871	3643393359375	600267109375	13	true	0	false	2	true
79868	354447890625	6816109375	8	true	0	false	16	true
79867	363796171875	67797375	9	true	0	false	7	true
79866	92177431640625	599842421875	5	true	0	false	1	true
79865	9418111328125	6144015234375	6	true	0	false	8	true
79863	40041453125	596185625	3	true	0	false	7	true
79859	1059208984375	6180555859375	6	true	0	false	14	true
79857	119164580078125	6152223828125	9	true	0	false	39	true
79854	32037931640625	6265090625	5	true	0	false	19	true
79853	31511591796875	6241879296875	16	true	0	false	33	true
79850	3750072265625	5904696875	8	true	0	false	2	true
79845	30001142578125	6226510546875	8	true	0	false	11	true
79841	401066328125	605191328125	7	true	2	true	6	true
79839	351853359375	691206796875	5	true	0	false	8	true
79834	33767359375	6055085546875	9	true	0	false	11	true
79833	3406367578125	5971923046875	5	true	0	false	8	true
79829	418743515625	6090884375	14	true	1	true	0	false
79828	3664650390625	637878984375	10	true	0	false	0	false
79827	3576890625	6418258984375	8	true	0	false	15	true
79826	3858785546875	5880529296875	7	true	0	false	5	true
79825	3898869140625	571855078125	13	true	0	false	6	true
79823	3661157421875	6309269921875	8	true	0	false	8	true
79821	3643215234375	62189125	5	true	1	true	9	true
79820	3918101953125	6341295703125	5	true	0	false	21	true
79819	384429609375	63264015625	8	true	0	false	17	true
79818	3807880859375	566156171875	7	true	0	false	5	true
79814	4231644140625	671718046875	13	true	0	false	4	true
79813	42244453125	658781796875	12	true	0	false	10	true
79812	32341380859375	5858113671875	4	true	0	false	19	true
79810	3817576171875	6434718359375	6	true	0	false	37	true
79808	3417669921875	62758953125	1	true	0	false	8	true
79807	331549375	61744609375	9	true	1	true	15	true
79805	4081174609375	6298071484375	8	true	0	false	5	true
79801	42019078125	6820771875	7	true	1	true	18	true
79800	333070546875	558726953125	4	true	12	true	1	true
79799	340266484375	5524640234375	3	true	0	false	10	true
79797	37114625	6504042578125	2	true	1	true	11	true
79795	3391574609375	56332625	7	true	0	false	13	true
79792	3434807421875	54253109375	10	true	0	false	20	true
79789	4150019921875	6516678515625	5	true	0	false	1	true
79788	353642109375	54114390625	3	true	1	true	14	true
79780	33860953125	687774921875	12	true	0	false	11	true
79777	4149491015625	5710022265625	5	true	0	false	10	true
79769	3651409375	5883125390625	7	true	0	false	12	true
79767	11661703125	5331712890625	8	true	0	false	4	true
79765	363757421875	74084828125	6	true	0	false	12	true
79763	362304375	5499141796875	7	true	0	false	15	true
79761	168135390625	65835890625	4	true	0	false	8	true
79760	3922057421875	697205625	9	true	0	false	8	true
79759	379786640625	707074921875	6	true	0	false	2	true
79756	3238858984375	5548341796875	6	true	0	false	8	true
79754	8568547973632810	736249921875	1	true	0	false	6	true
79751	28291134765625	58352390625	1	true	0	false	5	true
79749	16802244140625	5192655859375	6	true	0	false	12	true
79748	39243.25	504853515625	10	true	0	false	3	true
79747	377180078125	5087264453125	8	true	0	false	0	false
79745	36901.5	499442109375	7	true	0	false	10	true
79744	3640604296875	4838052734375	5	true	0	false	18	true
79743	372869765625	4863641796875	12	true	0	false	16	true
79741	3724496484375	4925562890625	1	true	0	false	10	true
79740	362639453125	5198609375	7	true	0	false	22	true
79733	2766000390625	5688759375	2	true	0	false	36	true
79732	38138109375	739994296875	4	true	0	false	8	true
79731	39733875	736026875	4	true	0	false	15	true
79728	32420462890625	772434375	6	true	0	false	0	false
79727	3167765625	77893921875	7	true	0	false	6	true
79725	726243310546875	668688125	8	true	0	false	5	true
79724	330717578125	7603628125	5	true	0	false	15	true
79720	2612907958984370	55396890625	3	true	0	false	13	true
79719	1.87872e+16	5544289453125	6	true	0	false	15	true
79717	2651626953125	563124140625	0	false	0	false	14	true
79715	3683262451171870	55709015625	1	true	0	false	29	true
79712	468477578125	588006796875	11	true	0	false	1	true
79711	476745078125	5936451171875	7	true	0	false	19	true
79710	481207734375	5804018359375	17	true	1	true	0	false
79708	434692578125	6218922265625	7	true	0	false	15	true
79707	424740234375	6262365234375	8	true	0	false	10	true
79705	440481484375	6335333984375	3	true	0	false	7	true
79704	450016875	650170390625	7	true	0	false	13	true
79703	4471108203125	6426740234375	17	true	1	true	2	true
79699	434565078125	609296484375	2	true	3	true	7	true
79697	4432447265625	6013770703125	5	true	0	false	6	true
79695	4599331640625	5746006640625	27	true	0	false	13	true
79693	484664921875	600813671875	10	true	0	false	2	true
79691	38679375	721037890625	7	true	0	false	19	true
79689	4579195703125	616651796875	2	true	0	false	4	true
79686	4670527734375	564763671875	5	true	0	false	15	true
79685	4676178515625	553860390625	8	true	0	false	10	true
79681	7807087890625	6073531640625	7	true	0	false	1	true
79679	484154609375	6306863671875	3	true	0	false	10	true
79675	4496268359375	5823362890625	7	true	0	false	14	true
79672	11057294921875	7895940625	5	true	0	false	7	true
79671	1189298828125	77759984375	6	true	0	false	4	true
79668	19583212890625	621077890625	2	true	0	false	26	true
79665	447411767578125	547115546875	8	true	0	false	10	true
79664	1.53142e+16	579090546875	8	true	0	false	2	true
79663	770985595703125	59480359375	6	true	0	false	17	true
79659	4093671484375	679929296875	6	true	0	false	3	true
79657	94954599609375	78837.25	5	true	0	false	4	true
79655	4368569921875	5899226953125	4	true	1	true	6	true
79652	6794578125	75437421875	3	true	4	true	6	true
79651	574616650390625	763551328125	0	false	0	false	20	true
79650	45467607421875	756041328125	5	true	1	true	4	true
79648	82879892578125	5324044921875	4	true	0	false	16	true
79647	89072421875	5337948046875	10	true	0	false	14	true
79646	709389990234375	5339801171875	5	true	0	false	34	true
79645	60340732421875	5294876171875	4	true	0	false	8	true
79643	76269814453125	539183046875	4	true	0	false	16	true
79640	60210078125	5603673046875	2	true	0	false	19	true
79639	6051705078125	545727265625	8	true	1	true	22	true
79637	4389790625	5604169140625	8	true	0	false	14	true
79635	7178873046875	5689117578125	5	true	0	false	15	true
79630	90487041015625	5504984765625	6	true	0	false	11	true
79629	8298173828125	5490565234375	11	true	0	false	7	true
79628	104732421875	5490565234375	4	true	0	false	19	true
79627	105709619140625	5525852734375	1	true	0	false	19	true
79626	95991298828125	51721484375	7	true	2	true	29	true
79625	104268232421875	52228234375	4	true	0	false	12	true
79621	10632763671875	511372265625	3	true	0	false	10	true
79619	8660748046875	5207982421875	9	true	1	true	11	true
79610	154611474609375	5882077734375	6	true	0	false	0	false
79609	16821009765625	5848401171875	5	true	0	false	7	true
79606	43215328125	50117484375	15	true	0	false	15	true
79605	42841453125	502473046875	9	true	0	false	17	true
79603	4252078125	4983627734375	8	true	0	false	3	true
79602	440088203125	50457734375	4	true	0	false	16	true
79598	4736641796875	4909166015625	6	true	0	false	6	true
79597	480423125	502875625	3	true	0	false	17	true
79595	4601645703125	4904280078125	2	true	1	true	13	true
79594	211164599609375	6224428515625	8	true	2	true	2	true
79593	1.16897e+16	6277803125	5	true	0	false	26	true
79591	452881171875	4867133203125	5	true	0	false	13	true
79589	271544482421875	632358828125	7	true	0	false	5	true
79588	3113905029296870	619372890625	5	true	0	false	15	true
79587	3735671142578120	6082919921875	1	true	0	false	2	true
79585	41693828125	5013882421875	5	true	0	false	16	true
79584	441472421875	4937446484375	6	true	1	true	21	true
79583	434443203125	48982.75	1	true	0	false	17	true
79579	2821892822265620	598850390625	14	true	0	false	19	true
79576	4601291015625	5293358984375	3	true	0	false	10	true
79575	465624453125	5230198828125	10	true	0	false	8	true
79573	4715176171875	5140694921875	4	true	0	false	9	true
79571	4861978125	4734419921875	3	true	0	false	4	true
79564	4037222265625	715727734375	2	true	0	false	12	true
79563	4120498828125	704610234375	15	true	1	true	3	true
79562	4213337890625	7164003125	2	true	0	false	5	true
79561	4289866015625	7055628125	4	true	0	false	9	true
79556	48776921875	4524652734375	5	true	0	false	15	true
79555	4938491015625	4566394140625	5	true	0	false	30	true
79553	4548829296875	5404964453125	7	true	0	false	5	true
79546	49012171875	5141945703125	6	true	0	false	12	true
79544	24585599609375	5268791796875	6	true	0	false	17	true
79543	2402455859375	528693125	2	true	0	false	14	true
79542	2258630078125	5565987109375	3	true	0	false	27	true
79541	219913984375	5603002734375	3	true	1	true	9	true
79539	22732107421875	5507010546875	6	true	0	false	17	true
79537	23713189453125	5210240625	4	true	0	false	21	true
79536	19972005859375	5647012109375	8	true	1	true	22	true
79535	20634359375	57414046875	8	true	0	false	23	true
79534	20004099609375	5717530078125	11	true	0	false	34	true
79531	24648873046875	5416606640625	7	true	0	false	18	true
79530	4002085546875	553613203125	3	true	0	false	15	true
79529	409721171875	5425548828125	5	true	0	false	12	true
79528	39356015625	51726875	7	true	0	false	12	true
79527	3966596875	52724.5	8	true	0	false	4	true
79525	4031303515625	5344622265625	7	true	0	false	11	true
79523	24538265625	506352734375	12	true	0	false	14	true
79521	219060078125	5703143359375	4	true	0	false	25	true
79520	2317359765625	53755.25	6	true	1	true	20	true
79518	19403796875	5789579296875	18	true	0	false	10	true
79514	4213233203125	5475441015625	5	true	1	true	5	true
79513	4182985546875	5557262109375	9	true	0	false	10	true
79511	17702919921875	51860.25	7	true	0	false	3	true
79509	22082287109375	544549609375	3	true	0	false	11	true
79504	18687375	60337828125	2	true	0	false	7	true
79503	1761673828125	6087709765625	3	true	3	true	21	true
79501	4121544921875	52935015625	1	true	0	false	11	true
79500	21133765625	5446809765625	5	true	0	false	7	true
79499	20375310546875	5525780859375	3	true	0	false	16	true
79496	4275946875	5354378515625	4	true	0	false	5	true
79495	4370275390625	5435728515625	8	true	0	false	8	true
79488	1847866015625	569841875	9	true	0	false	8	true
79482	817185595703125	510337890625	7	true	0	false	11	true
79481	8733462890625	500121796875	1	true	0	false	22	true
79479	48798171875	537225078125	1	true	0	false	9	true
79476	19392828125	5330646875	4	true	0	false	15	true
79475	1852011328125	5401988671875	3	true	0	false	12	true
79473	18098146484375	5552987109375	12	true	0	false	5	true
79469	84984140625	71038046875	6	true	0	false	7	true
79468	224078359375	5142792578125	20	true	0	false	11	true
79467	2248500390625	5090824609375	7	true	0	false	15	true
79465	22779337890625	501833671875	4	true	0	false	18	true
79463	409716953125	5162326953125	1	true	0	false	9	true
79460	3545461328125	5114425390625	0	false	0	false	24	true
79457	4429291015625	48021046875	3	true	0	false	8	true
79456	4690771875	65900875	7	true	0	false	31	true
79455	4618879296875	665204140625	3	true	0	false	13	true
79452	45111140625	682763359375	9	true	1	true	1	true
79451	455792421875	685919296875	6	true	0	false	1	true
79447	4736621484375	4616743359375	4	true	0	false	13	true
79445	4892826953125	5553165234375	1	true	0	false	1	true
79444	27747150390625	551349921875	4	true	0	false	6	true
79443	27162611328125	54911109375	3	true	0	false	14	true
79442	27227580078125	53788953125	2	true	0	false	12	true
79439	26233125	5322299609375	5	true	0	false	11	true
79435	17235142578125	533749296875	3	true	0	false	10	true
79434	1586916796875	558518203125	6	true	0	false	5	true
79433	151132060546875	5430936328125	6	true	0	false	8	true
79428	181169140625	4709846875	1	true	0	false	13	true
79427	18029115234375	46510234375	7	true	0	false	17	true
79426	160619326171875	47746671875	3	true	0	false	46	true
79425	16611255859375	4794139453125	11	true	0	false	8	true
79424	17252548828125	472118828125	7	true	0	false	28	true
79419	17316130859375	489334296875	8	true	0	false	16	true
79417	1653803125	5022705859375	3	true	0	false	12	true
79415	186884296875	5037889453125	8	true	0	false	5	true
79413	44290.75	5252595703125	6	true	5	true	3	true
79412	4149185546875	4565669921875	5	true	0	false	28	true
79411	4198926171875	45787234375	4	true	1	true	43	true
79410	124574482421875	48793390625	8	true	0	false	0	false
79409	1242805859375	49630421875	6	true	0	false	20	true
79407	413515546875	4643401171875	4	true	0	false	11	true
79406	12623751953125	47100671875	14	true	0	false	0	false
79403	115864296875	4702891796875	4	true	0	false	17	true
79402	1383311328125	482697734375	1	true	25	true	0	false
79399	135159873046875	503649609375	3	true	0	false	13	true
79398	10519306640625	49614515625	4	true	0	false	11	true
79397	108716259765625	4912689453125	2	true	0	false	21	true
79395	4090205859375	471404453125	5	true	0	false	13	true
79393	100991767578125	489450859375	3	true	6	true	4	true
79392	4170907421875	4765869140625	6	true	0	false	12	true
79389	4289551171875	452703125	5	true	0	false	12	true
79387	113263212890625	481813203125	6	true	5	true	7	true
79386	389161015625	4800096484375	7	true	0	false	14	true
79385	390929296875	4662312890625	5	true	1	true	6	true
79384	401458671875	458413359375	5	true	0	false	14	true
79383	394403359375	456497890625	4	true	0	false	21	true
79373	4025683984375	441868125	3	true	0	false	9	true
79367	3767837109375	5308093359375	8	true	0	false	5	true
79365	4120971484375	4897373046875	7	true	0	false	6	true
79364	455699296875	455620859375	3	true	0	false	25	true
79363	44793359375	450507890625	4	true	0	false	18	true
79361	4424646875	4557356640625	5	true	0	false	14	true
79360	4932680078125	4221846875	4	true	0	false	9	true
79359	4786735546875	42496875	4	true	0	false	11	true
79357	4613812890625	447557265625	2	true	0	false	16	true
79355	4809242578125	4150781640625	2	true	0	false	10	true
79353	487980078125	4387990234375	4	true	1	true	7	true
79352	4822426171875	402757265625	4	true	0	false	10	true
79349	467532265625	43689203125	5	true	0	false	17	true
79344	727679541015625	4968812890625	3	true	4	true	4	true
79343	759407373046875	4842734375	14	true	0	false	14	true
79341	85866708984375	4840598046875	5	true	0	false	18	true
79340	83265927734375	47081328125	4	true	0	false	9	true
79339	787379443359375	4612085546875	4	true	1	true	29	true
79336	1.69517e+16	5308578515625	3	true	0	false	15	true
79335	1.10918e+16	5309991015625	4	true	0	false	13	true
79334	39841494140625	4635519140625	4	true	0	false	12	true
79333	459906103515625	4618178515625	2	true	0	false	15	true
79332	2518590576171870	4748365234375	6	true	1	true	4	true
79331	3824255615234370	477463984375	4	true	0	false	19	true
79329	5472064453125	4604172265625	0	false	0	false	17	true
79327	2055775146484370	542426953125	3	true	0	false	16	true
79325	631015625	4697984375	6	true	0	false	7	true
79323	1.29034e+16	517844375	10	true	0	false	17	true
79318	72507763671875	50311609375	7	true	0	false	5	true
79315	9319451171875	458444140625	3	true	0	false	0	false
79314	1319882080078120	489399375	7	true	0	false	25	true
79310	8912931640625	43807671875	10	true	0	false	13	true
79309	874118359375	446308515625	4	true	0	false	18	true
79308	99528564453125	4389313671875	2	true	0	false	16	true
79304	95258310546875	4244379296875	2	true	0	false	21	true
79303	81020625	4143637890625	2	true	0	false	19	true
79302	4146083984375	509939921875	2	true	0	false	7	true
79301	2906885009765620	5028383203125	3	true	0	false	7	true
79297	27411103515625	5179446875	8	true	0	false	12	true
79295	519830419921875	497615546875	2	true	0	false	0	false
79289	110230859375	4528209765625	1	true	0	false	0	false
79287	511335546875	4715455078125	6	true	0	false	10	true
79284	45922984375	4698336328125	4	true	0	false	0	false
79282	2938840234375	5513196875	4	true	0	false	15	true
79281	2980818359375	5532671875	3	true	0	false	27	true
79280	3029402734375	548115546875	5	true	0	false	23	true
79277	31157400390625	5456184375	12	true	0	false	10	true
79276	29710185546875	5263854296875	4	true	0	false	17	true
79275	28600962890625	530376484375	8	true	0	false	19	true
79272	28710416015625	5216542578125	0	false	0	false	15	true
79270	1218533984375	4554444921875	6	true	0	false	13	true
79268	3102296875	5716376953125	4	true	0	false	4	true
79267	308932890625	5858581640625	11	true	0	false	9	true
79265	29808041015625	5646977734375	9	true	0	false	11	true
79262	32065283203125	46023625	8	true	0	false	6	true
79261	31776302734375	4601418359375	5	true	1	true	12	true
79260	31485716796875	52600375	4	true	0	false	11	true
79259	316220390625	518512734375	6	true	0	false	20	true
79258	3503433203125	44315046875	29	true	1	true	22	true
79257	352836171875	4422975390625	17	true	1	true	30	true
79255	31758896484375	454324921875	16	true	0	false	0	false
79254	30976138671875	449238125	2	true	1	true	20	true
79251	3295130859375	462428671875	1	true	0	false	18	true
79249	32248671875	5098343359375	4	true	0	false	10	true
79247	3215644140625	471698359375	4	true	1	true	21	true
79245	99336328125	7502190625	4	true	0	false	0	false
79244	3311798828125	527240625	6	true	0	false	19	true
79243	3297994140625	5169942578125	5	true	1	true	10	true
79242	2871206640625	492801171875	6	true	0	false	18	true
79241	292904375	50151140625	10	true	0	false	7	true
79234	303694609375	49695703125	3	true	0	false	7	true
79231	346880546875	45025375	6	true	0	false	11	true
79228	3418140625	42336.25	1	true	0	false	15	true
79227	341540859375	4166996875	1	true	0	false	30	true
79225	346861171875	43008484375	5	true	0	false	14	true
79221	3755006640625	4332286328125	2	true	0	false	1	true
79219	3578851953125	420463203125	3	true	0	false	15	true
79218	3572348828125	409140234375	2	true	0	false	24	true
79213	3294810546875	4489266796875	4	true	0	false	13	true
79211	32218671875	4870978515625	2	true	0	false	17	true
79209	369605546875	40597171875	4	true	0	false	13	true
79208	3448315625	5089040625	7	true	0	false	7	true
79207	337762890625	5021116796875	2	true	0	false	15	true
79200	3424144140625	4868409375	0	false	0	false	3	true
79197	3762216796875	41627.75	3	true	1	true	22	true
79196	27077044921875	5173639453125	4	true	0	false	10	true
79195	267221484375	50697234375	5	true	0	false	18	true
79193	27416498046875	5005461328125	2	true	0	false	14	true
79192	26685283203125	4933562890625	4	true	0	false	13	true
79187	3637326171875	45358921875	7	true	0	false	14	true
79186	27308501953125	4706090625	1	true	0	false	8	true
79185	254191875	4714004296875	7	true	0	false	8	true
79184	33820484375	4368998046875	4	true	0	false	5	true
79181	28860849609375	4742540234375	0	false	0	false	13	true
79177	37661390625	4487872265625	3	true	0	false	19	true
79175	2881253515625	4615420703125	1	true	0	false	12	true
79171	1463312109375	514735625	2	true	0	false	6	true
79169	1427282958984370	4684937109375	9	true	0	false	18	true
79167	23619818359375	4817182421875	10	true	0	false	9	true
79166	22610244140625	4622412109375	3	true	1	true	9	true
79165	2316231640625	4541995703125	1	true	0	false	19	true
79161	2845290234375	79124609375	14	true	0	false	5	true
79160	4186461328125	761842265625	3	true	1	true	0	false
79159	4394718359375	75743515625	4	true	1	true	3	true
79156	141197216796875	43173234375	4	true	0	false	26	true
79155	1429988671875	4289176171875	3	true	0	false	15	true
79154	11789291015625	4114763671875	2	true	0	false	13	true
79153	113845283203125	40146640625	2	true	0	false	21	true
79151	1181690234375	39130859375	4	true	0	false	6	true
79150	128869052734375	4280315234375	2	true	0	false	23	true
79149	133359892578125	4349141796875	2	true	0	false	17	true
79147	1247790234375	4391777734375	1	true	0	false	19	true
79146	1476478125	4409057421875	4	true	0	false	11	true
79143	12911970703125	38407140625	2	true	0	false	15	true
79141	1557588671875	4320946484375	2	true	0	false	15	true
79136	106754619140625	43085890625	1	true	0	false	30	true
79135	1192683984375	4325822265625	0	false	2	true	19	true
79130	2162281640625	4845553125	7	true	0	false	13	true
79129	21054884765625	4991152734375	6	true	0	false	0	false
79126	20496728515625	4552477734375	4	true	0	false	7	true
79125	210844375	46048921875	5	true	1	true	17	true
79123	21098.75	4490540234375	6	true	0	false	13	true
79122	196655625	4448984375	0	false	0	false	29	true
79119	2045189453125	4353433984375	8	true	0	false	15	true
79117	2208686328125	440359765625	2	true	0	false	14	true
79115	235425625	4422412890625	4	true	0	false	19	true
79112	6475890625	449970625	6	true	0	false	9	true
79111	716002734375	4512984375	0	false	0	false	41	true
79108	4615075390625	396122578125	2	true	0	false	9	true
79107	4697012109375	39509328125	5	true	0	false	20	true
79106	45756484375	4148159765625	9	true	0	false	0	false
79105	4650221484375	407378671875	7	true	0	false	7	true
79101	4848341796875	379323125	1	true	1	true	7	true
79099	4472651953125	42044359375	2	true	0	false	22	true
79098	48240484375	350108203125	2	true	0	false	15	true
79097	484741328125	3621092578125	2	true	0	false	9	true
79095	4472871484375	4329530859375	1	true	0	false	19	true
79092	44729359375	3956812109375	2	true	0	false	0	false
79091	427533984375	401219375	2	true	0	false	4	true
79089	4306478125	3902012890625	5	true	1	true	1	true
79087	428981640625	435124140625	3	true	0	false	1	true
79085	43129796875	4152005078125	2	true	0	false	5	true
79078	3566621875	787367265625	4	true	1	true	3	true
79077	3502466015625	784701796875	6	true	0	false	21	true
79075	3702126953125	776465859375	1	true	0	false	41	true
79073	38127453125	7766078125	17	true	2	true	0	false
79071	3483519921875	795192578125	34	true	0	false	3	true
79069	3749261962890620	775079140625	4	true	0	false	1	true
79067	3744340234375	79060015625	1	true	0	false	11	true
79063	144340869140625	7825828125	4	true	0	false	2	true
79061	19781421875	5142390234375	6	true	0	false	4	true
79059	18851919921875	4825287109375	1	true	0	false	9	true
79057	4770073828125	3295837890625	1	true	0	false	5	true
79055	22545931640625	4276545703125	6	true	0	false	4	true
79054	3960036328125	395432109375	3	true	0	false	7	true
79053	389516484375	378682109375	6	true	0	false	9	true
79052	3698842578125	3840183984375	1	true	0	false	11	true
79051	3619441015625	377909453125	3	true	0	false	14	true
79049	360277890625	3914822265625	8	true	0	false	14	true
79047	376597265625	3733680078125	8	true	0	false	15	true
79046	141064541015625	41533671875	6	true	0	false	0	false
79045	13415646484375	400214921875	2	true	0	false	26	true
79036	2897993408203120	433974921875	3	true	0	false	31	true
79035	2204048583984370	4399083984375	6	true	4	true	29	true
79034	3496588623046870	452320390625	6	true	0	false	9	true
79033	261335009765625	450468515625	6	true	0	false	19	true
79031	20070478515625	4236563671875	7	true	1	true	0	false
79027	1.41401e+16	454183046875	5	true	0	false	14	true
79025	39466171875	43274671875	7	true	0	false	8	true
79021	1468037890625	4583877734375	7	true	0	false	6	true
79020	49043984375	3306480859375	8	true	0	false	11	true
79017	1.3109e+16	6053856640625	5	true	3	true	1	true
79016	99979873046875	409928515625	2	true	1	true	6	true
79013	28429185546875	4496559375	9	true	0	false	1	true
79012	478938984375	672220859375	4	true	0	false	5	true
79010	4165701171875	359590703125	2	true	0	false	11	true
79009	4145255078125	3662158203125	5	true	0	false	12	true
79008	4546975390625	3629595703125	2	true	0	false	14	true
79007	444340859375	3730221484375	4	true	0	false	0	false
79005	4508565625	3535490234375	0	false	0	false	9	true
79003	4038340234375	3652859765625	2	true	0	false	10	true
78997	4641236328125	3743608984375	4	true	0	false	1	true
78996	2463416015625	4269137890625	2	true	0	false	1	true
78995	25520869140625	44349	5	true	0	false	4	true
78991	4088683203125	777312265625	4	true	1	true	2	true
78990	5865580078125	4193133984375	1	true	1	true	10	true
78988	2398232177734370	3817335546875	3	true	0	false	10	true
78987	2815853515625	371688671875	5	true	0	false	11	true
78985	4885233203125	662854140625	1	true	0	false	5	true
78984	1.9296e+16	361321875	0	false	0	false	15	true
78983	201439501953125	3569280078125	2	true	0	false	12	true
78981	1.59204e+16	3992037109375	5	true	0	false	7	true
78980	2275524169921870	347146015625	8	true	0	false	13	true
78975	3067036865234370	335919609375	1	true	0	false	5	true
78973	6994114379882810	327059453125	4	true	0	false	12	true
78972	1.33807e+16	385358046875	3	true	0	false	14	true
78971	5577525024414060	38168125	2	true	0	false	16	true
78970	3873729296875	347329453125	5	true	0	false	9	true
78969	4047883203125	34514734375	1	true	0	false	15	true
78963	417657275390625	331200390625	3	true	0	false	8	true
78961	2116288330078120	4101098828125	1	true	0	false	10	true
78959	6733952026367180	35783.75	4	true	0	false	1	true
78958	57571435546875	38907.75	3	true	1	true	22	true
78955	1.61798e+16	32307546875	1	true	0	false	30	true
78952	451224453125	32426693359375	4	true	0	false	2	true
78951	437750703125	3285802734375	5	true	0	false	2	true
78948	375009296875	3514844921875	8	true	0	false	34	true
78947	3715714453125	3602342578125	4	true	0	false	19	true
78944	26297716796875	4197655078125	5	true	0	false	0	false
78943	2695314453125	43005359375	4	true	1	true	0	false
78940	4107035546875	3880520703125	1	true	0	false	5	true
78938	4002427734375	4171033984375	4	true	0	false	6	true
78937	41158953125	4124777734375	3	true	0	false	4	true
78933	3538554931640620	3532390234375	1	true	0	false	11	true
78932	37105419921875	402864453125	3	true	0	false	1	true
78929	34644482421875	32352078125	5	true	0	false	10	true
78927	596271484375	793297890625	20	true	1	true	5	true
78926	2787805078125	3821994921875	0	false	0	false	15	true
78925	2836767578125	3887016015625	4	true	0	false	21	true
78923	28991494140625	3921089453125	10	true	1	true	1	true
78922	2852097265625	4256053515625	3	true	0	false	24	true
78921	280129296875	41497453125	5	true	1	true	12	true
78920	30912392578125	396058984375	3	true	0	false	22	true
78919	30656044921875	40231484375	0	false	0	false	12	true
78916	30309826171875	43003875	1	true	0	false	3	true
78913	3119980078125	4151326953125	5	true	0	false	8	true
78911	32498017578125	3947276171875	2	true	0	false	0	false
78906	86934345703125	3542622265625	2	true	0	false	2	true
78905	102246708984375	3391115234375	0	false	0	false	21	true
78904	9928029296875	3900523828125	4	true	2	true	20	true
78903	9901376953125	37306390625	5	true	0	false	9	true
78901	763301513671875	333453984375	5	true	0	false	0	false
78899	759506396484375	38215703125	1	true	0	false	15	true
78897	107479208984375	36267859375	0	false	1	true	18	true
78896	81215078125	31611513671875	1	true	0	false	13	true
78895	833341015625	30593224609375	15	true	0	false	0	false
78889	3895115625	3377315234375	2	true	0	false	15	true
78886	241740546875	39394796875	4	true	0	false	10	true
78885	24394431640625	410525234375	4	true	0	false	48	true
78882	20490638671875	4104846484375	4	true	0	false	20	true
78881	20276427734375	40208734375	5	true	0	false	32	true
78880	20994298828125	4038440234375	4	true	0	false	22	true
78878	232236953125	3624858203125	10	true	0	false	9	true
78877	229001875	361239140625	2	true	0	false	10	true
78876	1960138671875	4222996484375	2	true	0	false	14	true
78875	20574796875	420833515625	12	true	1	true	3	true
78871	19668208984375	41195875	4	true	0	false	6	true
78870	17799666015625	4127909375	3	true	0	false	10	true
78869	1814144140625	4224650390625	7	true	0	false	0	false
78868	20523646484375	3776266015625	3	true	0	false	7	true
78867	21328861328125	369159375	1	true	0	false	18	true
78865	22153322265625	4129392578125	4	true	0	false	9	true
78859	1941558203125	4296151953125	3	true	0	false	19	true
78855	17056390625	4380403125	6	true	0	false	30	true
78853	1630644921875	401727421875	2	true	1	true	6	true
78851	22107533203125	3972862109375	3	true	0	false	7	true
78849	23087083984375	3789071875	5	true	0	false	10	true
78848	4864725390625	29295291015625	2	true	0	false	22	true
78847	479140859375	28663373046875	9	true	0	false	8	true
78845	4946673046875	2868516015625	10	true	0	false	0	false
78841	484639609375	269334921875	1	true	1	true	13	true
78837	18107830078125	4002693359375	1	true	0	false	21	true
78836	3583498828125	3286536328125	2	true	0	false	2	true
78832	304829921875	370468671875	7	true	0	false	12	true
78831	31651177734375	3756482421875	1	true	0	false	20	true
78830	334049921875	3644008984375	2	true	0	false	12	true
78829	3209973828125	3540663671875	4	true	1	true	0	false
78827	3344852734375	3469994921875	6	true	0	false	13	true
78826	342585625	37699296875	0	false	0	false	1	true
78821	3303298828125	376275234375	4	true	0	false	6	true
78819	28811208984375	3577379296875	5	true	0	false	7	true
78818	303444140625	338291015625	2	true	0	false	15	true
78817	31181005859375	32906703125	5	true	0	false	12	true
78812	123967626953125	3743437109375	4	true	0	false	16	true
78809	13183873046875	448613203125	18	true	0	false	3	true
78808	336940859375	310559375	11	true	0	false	4	true
78807	3412363671875	32274947265625	4	true	0	false	9	true
78805	32413396484375	30460306640625	1	true	3	true	2	true
78801	3559116015625	31264720703125	3	true	0	false	7	true
78800	29678833984375	3112809765625	0	false	16	true	1	true
78799	29802802734375	3047803125	2	true	0	false	13	true
78797	285290078125	30907.25	2	true	0	false	8	true
78796	25760982421875	3644171875	2	true	0	false	3	true
78795	254571015625	37873921875	9	true	0	false	10	true
78794	25519271484375	3314851171875	3	true	0	false	45	true
78793	250009609375	3374426171875	2	true	0	false	16	true
78792	28265490234375	2946356640625	4	true	0	false	3	true
78790	2716684765625	3421699609375	2	true	0	false	12	true
78788	2560809375	30189375	5	true	0	false	21	true
78787	25116689453125	3141105859375	1	true	0	false	16	true
78786	233489609375	2702712890625	2	true	0	false	13	true
78785	24270826171875	26711388671875	8	true	0	false	7	true
78784	242388125	30530828125	1	true	0	false	17	true
78780	25594201171875	26226046875	1	true	0	false	8	true
78778	21985619140625	30996291015625	2	true	0	false	21	true
78777	2246246484375	31748357421875	5	true	0	false	22	true
78776	2152977734375	295649921875	2	true	0	false	14	true
78775	22451126953125	29059828125	1	true	2	true	12	true
78770	26572580078125	29010123046875	2	true	0	false	2	true
78769	25356392578125	28781591796875	3	true	0	false	12	true
78760	21500119140625	27656455078125	0	false	0	false	14	true
78759	2148945703125	28201619140625	5	true	0	false	15	true
78757	20490228515625	2781171484375	2	true	0	false	31	true
78755	30676994140625	29543095703125	2	true	0	false	10	true
78754	271754140625	27527224609375	4	true	0	false	2	true
78753	27247337890625	26892357421875	5	true	1	true	2	true
78751	27380119140625	32558666015625	0	false	0	false	17	true
78749	28214484375	2690355859375	1	true	0	false	36	true
78747	28388466796875	26037201171875	0	false	0	false	14	true
78743	27500388671875	258990078125	1	true	0	false	11	true
78741	4572694921875	28751525390625	3	true	0	false	3	true
78737	26728798828125	31073701171875	4	true	0	false	6	true
78736	29314478515625	24292431640625	2	true	0	false	28	true
78735	302080234375	253071171875	5	true	0	false	6	true
78730	1903891015625	352892890625	6	true	1	true	4	true
78729	19890755859375	3564527734375	1	true	0	false	19	true
78726	1660209765625	3345741796875	0	false	0	false	14	true
78725	17161173828125	32663484375	1	true	0	false	12	true
78724	1773837109375	3341946875	3	true	0	false	9	true
78722	15687115234375	3347773828125	5	true	7	true	4	true
78721	14881068359375	3279947265625	7	true	0	false	15	true
78718	4107842578125	30718169921875	7	true	0	false	5	true
78717	416387734375	3145701171875	5	true	1	true	1	true
78716	41480890625	295522421875	4	true	0	false	9	true
78715	4233723046875	29796259765625	1	true	0	false	13	true
78712	17798677734375	3680465625	3	true	0	false	10	true
78711	18884291015625	3677971484375	2	true	2	true	9	true
78709	4061784375	29565373046875	4	true	0	false	9	true
78707	4288137109375	31099953125	4	true	0	false	11	true
78706	16168400390625	3546321484375	1	true	0	false	2	true
78703	16534720703125	37440546875	1	true	0	false	20	true
78702	3927816015625	25500828125	2	true	0	false	10	true
78701	392208125	26939484375	2	true	1	true	10	true
78698	3924855078125	31357658203125	4	true	0	false	4	true
78696	3870835546875	2870960546875	1	true	0	false	24	true
78695	3906835546875	29131736328125	0	false	0	false	10	true
78693	137401259765625	3363500390625	1	true	0	false	4	true
78690	4391769921875	297638203125	1	true	0	false	15	true
78683	12690876953125	3532073046875	0	false	1	true	1	true
78681	1745158984375	384585234375	3	true	0	false	13	true
78676	20335044921875	3327909375	3	true	0	false	20	true
78675	204676015625	3384533984375	17	true	0	false	3	true
78673	18907220703125	31606552734375	1	true	0	false	13	true
78669	91107685546875	28323349609375	10	true	0	false	3	true
78667	8885419921875	26063224609375	5	true	0	false	10	true
78665	114039853515625	32645349609375	2	true	0	false	12	true
78662	3750123046875	23436197265625	0	false	1	true	14	true
78661	3752457421875	24460009765625	2	true	0	false	14	true
78659	38766140625	23699125	0	false	0	false	23	true
78657	38720703125	21968130859375	2	true	0	false	19	true
78655	401899453125	23798169921875	3	true	0	false	15	true
78652	477486796875	253393046875	2	true	0	false	8	true
78651	4704654296875	25082560546875	13	true	0	false	11	true
78649	4907719140625	242573046875	1	true	0	false	9	true
78648	78952431640625	25209078125	2	true	0	false	10	true
78647	724483056640625	24086650390625	7	true	0	false	8	true
78642	214840380859375	27864916015625	4	true	0	false	10	true
78641	1.19361e+16	2836968359375	5	true	0	false	24	true
78640	3337423046875	2282955078125	1	true	0	false	15	true
78639	3315321484375	23730611328125	13	true	0	false	8	true
78638	42701630859375	2857084765625	3	true	0	false	16	true
78637	447439208984375	29291642578125	17	true	0	false	16	true
78636	34072796875	24359935546875	3	true	1	true	3	true
78635	346068125	2374740625	1	true	0	false	23	true
78633	3257026953125	22831203125	2	true	0	false	13	true
78632	474395849609375	2599434375	2	true	0	false	8	true
78631	397058544921875	26618501953125	5	true	1	true	0	false
78630	2975615234375	21095880859375	1	true	0	false	16	true
78629	29738375	21900935546875	2	true	0	false	11	true
78627	29876787109375	2055086328125	1	true	0	false	18	true
78626	668584814453125	28973501953125	1	true	0	false	0	false
78625	636457421875	30370578125	1	true	0	false	13	true
78623	1541469482421870	29863103515625	0	false	0	false	8	true
78621	3079265234375	19457671875	1	true	4	true	17	true
78618	4077634765625	27178759765625	4	true	0	false	3	true
78617	4177163671875	2783864453125	8	true	0	false	10	true
78613	348200625	25200767578125	4	true	5	true	19	true
78612	3436798046875	2707296484375	1	true	0	false	13	true
78611	33785984375	27734009765625	7	true	0	false	8	true
78605	3330455078125	2679659375	3	true	0	false	26	true
78604	424446328125	25008845703125	4	true	0	false	1	true
78597	312445859375	2403968359375	1	true	0	false	13	true
78595	351936015625	27644701171875	1	true	0	false	8	true
78593	4236365234375	22555900390625	0	false	1	true	10	true
78591	3547553125	2942068359375	1	true	0	false	10	true
78588	3716761328125	2069667578125	7	true	1	true	5	true
78582	226435234375	3373523046875	3	true	0	false	5	true
78579	1392395703125	377733671875	3	true	0	false	24	true
78577	3691271484375	26113298828125	1	true	0	false	16	true
78573	4757555859375	73103984375	1	true	0	false	2	true
78572	48104296875	22979548828125	3	true	1	true	9	true
78569	372024921875	2968400390625	4	true	0	false	6	true
78567	4916365234375	2259554296875	1	true	0	false	10	true
78566	15510625	241031015625	3	true	0	false	13	true
78565	231808154296875	233452578125	0	false	0	false	22	true
78563	17123662109375	255949453125	5	true	0	false	11	true
78561	676607470703125	26639505859375	1	true	0	false	9	true
78559	2808727783203120	2532240234375	1	true	0	false	31	true
78556	565366748046875	3625009765625	6	true	0	false	22	true
78555	496777783203125	3611253125	4	true	0	false	12	true
78552	44867203125	247443984375	2	true	0	false	10	true
78551	452054921875	25584703125	5	true	0	false	18	true
78550	4588283203125	232057578125	1	true	0	false	14	true
78549	4476020703125	231322421875	4	true	0	false	10	true
78543	4428562109375	274259609375	2	true	0	false	1	true
78541	1251526171875	30456740234375	0	false	0	false	21	true
78539	19532798828125	29609546875	1	true	0	false	14	true
78538	249182578125	2235687109375	3	true	8	true	20	true
78537	2585866015625	23341345703125	0	false	1	true	19	true
78536	2295680078125	24646732421875	2	true	0	false	12	true
78535	2235025390625	24273095703125	1	true	0	false	28	true
78534	17351017578125	2485880859375	2	true	0	false	23	true
78533	17502255859375	2381823828125	0	false	0	false	13	true
78532	208899375	23331310546875	1	true	0	false	44	true
78531	20589947265625	22145412109375	2	true	0	false	29	true
78529	17004240234375	228513828125	1	true	0	false	14	true
78528	99647353515625	21936900390625	0	false	0	false	6	true
78527	113222060546875	2044220703125	3	true	0	false	12	true
78525	1224196484375	192513046875	1	true	0	false	6	true
78524	1667847265625	21640138671875	1	true	0	false	20	true
78521	20222119140625	20950169921875	1	true	0	false	29	true
78520	3606962109375	16799955078125	5	true	0	false	8	true
78519	367724296875	16811.5	13	true	0	false	0	false
78518	144995419921875	22064.5	0	false	0	false	14	true
78517	14179205078125	22407408203125	2	true	0	false	19	true
78513	17763306640625	22365884765625	1	true	0	false	7	true
78511	378340234375	16164115234375	3	true	0	false	20	true
78509	149890625	2311789453125	1	true	0	false	7	true
78508	34137859375	20875150390625	2	true	0	false	0	false
78507	3547181640625	210202890625	0	false	0	false	27	true
78504	14882791015625	29703099609375	6	true	0	false	8	true
78503	158461875	299171015625	5	true	0	false	5	true
78502	155876513671875	2873366796875	2	true	0	false	8	true
78500	126604033203125	2326549609375	9	true	1	true	16	true
78499	132036484375	2276391796875	10	true	0	false	6	true
78498	8335765625	22205443359375	5	true	0	false	34	true
78496	22831234375	21705396484375	4	true	1	true	1	true
78495	225064453125	1879974609375	0	false	0	false	1	true
78492	3392599609375	18762970703125	1	true	0	false	0	false
78490	4413612890625	18624873046875	0	false	0	false	13	true
78489	437902265625	1908340234375	5	true	0	false	0	false
78487	21348388671875	25810791015625	2	true	0	false	9	true
78478	44282703125	20483302734375	2	true	0	false	14	true
78475	11874796875	23398771484375	0	false	0	false	6	true
78473	4502387890625	17656921875	1	true	0	false	15	true
78472	3788025390625	18903068359375	1	true	0	false	23	true
78470	4149036328125	1895846484375	2	true	0	false	12	true
78469	4023734765625	19823662109375	4	true	0	false	7	true
78468	4191253125	1729638671875	2	true	0	false	13	true
78467	434344453125	1754119921875	5	true	0	false	8	true
78466	11897.5	272888671875	1	true	0	false	14	true
78465	1336300390625	285503828125	6	true	0	false	7	true
78463	144575732421875	27401642578125	1	true	0	false	17	true
78461	109144541015625	18782435546875	8	true	0	false	1	true
78458	1222419140625	2580426953125	1	true	4	true	13	true
78457	105538505859375	2620893359375	12	true	0	false	7	true
78456	3967740625	1746008203125	1	true	0	false	8	true
78453	40622171875	16781263671875	0	false	7	true	4	true
78447	10100517578125	17170205078125	3	true	1	true	7	true
78441	87942255859375	1803258984375	0	false	0	false	13	true
78439	135893427734375	25310822265625	2	true	0	false	12	true
78438	17605064453125	27233630859375	2	true	3	true	4	true
78437	165271640625	26424755859375	4	true	0	false	8	true
78435	4562846875	16768041015625	1	true	0	false	8	true
78434	192657109375	267303203125	1	true	1	true	2	true
78420	158458349609375	1816154296875	2	true	0	false	20	true
78419	155888935546875	17923267578125	2	true	0	false	16	true
78417	156565185546875	1682587109375	1	true	0	false	11	true
78413	160501474609375	156675283203125	0	false	0	false	16	true
78411	16949138671875	1727159765625	0	false	0	false	4	true
78409	128869384765625	172283515625	0	false	0	false	11	true
78408	136063828125	1563803125	5	true	5	true	16	true
78405	139766640625	147738583984375	0	false	5	true	26	true
78403	136210166015625	18645541015625	2	true	0	false	11	true
78399	268150546875	20864359375	1	true	0	false	5	true
78398	5547205078125	19138736328125	1	true	0	false	13	true
78397	643557568359375	18921818359375	2	true	0	false	11	true
78395	75583369140625	19690259765625	3	true	0	false	23	true
78394	4929484375	2239434375	2	true	0	false	13	true
78393	566080224609375	2146379296875	1	true	0	false	13	true
78392	2574186279296870	182289296875	13	true	0	false	1	true
78391	4035915283203120	18716509765625	2	true	0	false	10	true
78387	4838962890625	69902796875	0	false	0	false	1	true
78383	41129736328125	2052238671875	5	true	0	false	3	true
78379	3176866015625	2769913671875	0	false	6	true	1	true
78378	491259453125	1949778125	3	true	1	true	2	true
78377	47827046875	18253462890625	2	true	1	true	12	true
78375	495116796875	1794795703125	1	true	0	false	9	true
78371	468074296875	2076551171875	1	true	0	false	16	true
78370	45174234375	152743671875	5	true	0	false	9	true
78369	4405022265625	15379052734375	9	true	0	false	0	false
78366	24902759765625	15411859375	3	true	0	false	18	true
78365	26340396484375	1409097265625	1	true	0	false	26	true
78364	285947109375	17870140625	1	true	0	false	3	true
78361	24387376953125	159850185546875	9	true	1	true	0	false
78359	24847880859375	17907990234375	0	false	0	false	11	true
78357	25674201171875	1934127734375	3	true	0	false	0	false
78353	4870440625	757808828125	13	true	0	false	0	false
78352	31149328125	16012408203125	1	true	0	false	14	true
78351	320057578125	16187908203125	2	true	0	false	27	true
78349	30416662109375	16506865234375	7	true	0	false	6	true
78346	1913149609375	8829994140625	2	true	0	false	22	true
78345	178066796875	9359447265625	0	false	0	false	26	true
78344	126542900390625	126657802734375	0	false	0	false	15	true
78343	128829765625	134181611328125	4	true	0	false	17	true
78342	156440234375	115966748046875	4	true	0	false	0	false
78341	162423251953125	125082880859375	3	true	1	true	1	true
78333	2873183203125	16212140625	2	true	2	true	17	true
78332	782171826171875	151474140625	2	true	0	false	19	true
78331	7306390625	151448818359375	5	true	0	false	15	true
78329	74847822265625	130603369140625	1	true	0	false	4	true
78327	45082783203125	110020791015625	1	true	0	false	14	true
78324	17883845703125	14186537109375	2	true	0	false	16	true
78323	17972689453125	15693578125	0	false	0	false	11	true
78322	21808859375	15755564453125	3	true	0	false	4	true
78321	2036549609375	15822232421875	0	false	0	false	21	true
78319	197007421875	180448203125	1	true	0	false	4	true
78313	4329457421875	12796466796875	7	true	0	false	1	true
78312	4118133203125	124686826171875	3	true	0	false	31	true
78311	4098694921875	1229049609375	6	true	0	false	30	true
78310	3911828125	145127490234375	11	true	1	true	6	true
78306	221180703125	135282236328125	2	true	1	true	11	true
78305	2267227734375	143311904296875	0	false	0	false	10	true
78301	3412934765625	158885595703125	1	true	0	false	10	true
78300	31525033203125	110788310546875	0	false	0	false	15	true
78299	306081796875	104859169921875	4	true	0	false	13	true
78298	24376287109375	10975103515625	3	true	0	false	25	true
78297	23812677734375	116459736328125	3	true	0	false	18	true
78295	24852625	123749609375	2	true	7	true	6	true
78294	23012703125	11718373046875	0	false	0	false	10	true
78292	267774375	1165001171875	7	true	0	false	2	true
78291	261063515625	128648466796875	4	true	0	false	9	true
78287	30276150390625	95235986328125	1	true	0	false	16	true
78286	3525646484375	1453846875	3	true	0	false	3	true
78283	26302537109375	10292818359375	1	true	0	false	13	true
78282	2883465625	8623986328125	2	true	0	false	16	true
78281	2958292578125	78524033203125	1	true	0	false	13	true
78279	3008498046875	12838525390625	5	true	0	false	6	true
78277	28530630859375	10206294921875	3	true	0	false	14	true
78273	27216619140625	83506162109375	1	true	0	false	16	true
78271	27589583984375	126128837890625	2	true	0	false	16	true
78266	21224361328125	1049884765625	0	false	0	false	3	true
78265	2201428515625	81788154296875	1	true	0	false	19	true
78260	26096177734375	53408046875	2	true	11	true	12	true
78259	25036.75	681307373046875	1	true	0	false	10	true
78257	27281466796875	49433193359375	0	false	0	false	19	true
78255	28493421875	614258349609375	1	true	0	false	4	true
78253	2434261328125	492379345703125	2	true	0	false	15	true
78251	2861701953125	404974169921875	0	false	2	true	4	true
78248	30352921875	4075584228515620	0	false	0	false	14	true
78245	472772802734375	16611107421875	1	true	0	false	7	true
78244	350045703125	123547021484375	2	true	0	false	24	true
78243	3513802734375	1107441796875	1	true	0	false	17	true
78241	34127.5	98856455078125	1	true	1	true	5	true
78238	4891637268066400	18806310546875	4	true	0	false	9	true
78237	5311702880859370	1739952734375	0	false	1	true	16	true
78234	374505419921875	12820013671875	1	true	0	false	14	true
78233	3486241455078120	1351738671875	0	false	0	false	13	true
78231	1.37613e+16	135712958984375	1	true	0	false	0	false
78229	5650767578125	13828943359375	0	false	0	false	3	true
78226	130476357421875	10370921875	1	true	0	false	14	true
78225	12918548828125	90638857421875	7	true	0	false	8	true
78223	131635771484375	115081279296875	0	false	0	false	12	true
78222	109889326171875	103546474609375	0	false	0	false	2	true
78220	86453330078125	9443861328125	2	true	0	false	3	true
78219	665636962890625	91561142578125	2	true	0	false	17	true
78216	18888134765625	12074119140625	0	false	0	false	12	true
78215	193192734375	128048056640625	0	false	0	false	24	true
78210	40388609375	1044904296875	1	true	0	false	12	true
78209	3869665234375	1127453125	3	true	0	false	1	true
78207	4101990234375	902720703125	1	true	0	false	9	true
78206	3703866015625	107629248046875	2	true	0	false	3	true
78204	3261944140625	137645478515625	1	true	0	false	1	true
78199	4821382421875	15352125	1	true	0	false	11	true
78198	109029033203125	14770662109375	2	true	0	false	10	true
78197	10551302734375	13419783203125	0	false	0	false	19	true
78193	24624951171875	92932099609375	0	false	0	false	5	true
78191	143186220703125	798430859375	1	true	0	false	10	true
78189	21734458984375	41314072265625	0	false	0	false	12	true
78187	4091901171875	702519970703125	4	true	0	false	5	true
78185	754207275390625	686456298828125	0	false	0	false	4	true
78183	114927265625	686322998046875	0	false	0	false	13	true
78182	4779859765625	127008076171875	0	false	0	false	12	true
78181	46500046875	127366044921875	0	false	0	false	10	true
78179	4646968359375	107727880859375	0	false	0	false	4	true
78177	48067921875	965873046875	0	false	0	false	6	true
78174	276384375	90510107421875	0	false	0	false	5	true
78173	414979833984375	84359638671875	0	false	0	false	18	true
78167	774796630859375	3980907470703120	0	false	44	true	0	false
78165	3282747802734370	34565595703125	1	true	0	false	18	true
78164	394086015625	3298923583984370	0	false	0	false	14	true
78163	42313734375	347574462890625	0	false	0	false	41	true
78161	438918203125	2183558837890620	0	false	0	false	17	true
78160	3779450390625	514079296875	8	true	0	false	0	false
78159	361922578125	496643505859375	0	false	0	false	4	true
78151	309362265625	546048388671875	0	false	0	false	1	true
78150	3335312890625	1.10578e+16	1	true	0	false	20	true
78149	344014921875	3150252685546870	0	false	0	false	2	true
78143	162590771484375	59619228515625	1	true	0	false	7	true
78142	4466935546875	590726708984375	0	false	0	false	13	true
78141	4540534765625	539648095703125	1	true	0	false	12	true
78140	147048291015625	2670305419921870	11	true	1	true	0	false
78139	13966005859375	3290533935546870	11	true	0	false	15	true
78135	5789634765625	1.13487e+16	0	false	0	false	9	true
78131	25356099609375	3661942443847650	4	true	0	false	0	false
78130	17707728515625	248323876953125	0	false	0	false	14	true
78129	17732880859375	3289339599609370	0	false	31	true	0	false
