# Supplementary material for: A Novel Liquid Biopsy Method Based on Specific Combinations of Vesicular Markers Allows Us to Discriminate Prostate Cancer from Hyperplasia
Source: Cells. 2024 Jul 31;13(15):1286. doi: 10.3390/cells13151286 (PMC11311686; doi:10.3390/cells13151286)
Supplement: Supplementary file 1 [file cells-13-01286-s001.zip › Dataset S1-Raw data CODI BiliGeCT Prostata/Raw data CODI BiliGeCT Prostata/150223_ErbB3_ALK_GE21-02-3__counting_scatter.xlsx]

## Sheet: 150223_ErbB3_ALK_GE21-02-3__cou
counting parameters
radius (nm)	300
bin width (nm)	20
locs in bin threshold	1
active channels
channel name	channel reference	min	max
Channel 0	ch0	1	10000000
Channel 1	ch1	1	10000000
Channel 2	ch2	1	10000000
clusters are positive for a channel if their counts fall within min (inclusive) and max (exclusive) for that channel
	population phenotypes	number of clusters
triple positive	Channel 0, Channel 1, Channel 2	162
double positive	Channel 0, Channel 1	16
double positive	Channel 0, Channel 2	857
double positive	Channel 1, Channel 2	13
single positive	Channel 0	48
single positive	Channel 1	1
single positive	Channel 2	83
	total positive clusters	1180
6 clusters were negative for every channel
all positive clusters are listed here
columns show counts and positivity for channels with thresholds switched on
to see the full data including negative clusters please export a csv from the counting histogram rather than the counting scatter plot
cluster id	centroid x (nm)	centroid y (nm)	count for Channel 0	positive for Channel 0	count for Channel 1	positive for Channel 1	count for Channel 2	positive for Channel 2
80455	149196455078125	75288953125	7	true	0	false	6	true
80454	156914921875	763229375	7	true	1	true	12	true
80452	16872279296875	759302421875	4	true	0	false	4	true
80451	14511615234375	71627609375	12	true	0	false	6	true
80450	13245861328125	704145625	6	true	0	false	20	true
80449	145739365234375	72822375	7	true	0	false	7	true
80448	145165302734375	737328828125	6	true	0	false	9	true
80443	961995703125	759244609375	6	true	9	true	23	true
80442	10069302734375	7572409375	4	true	0	false	15	true
80440	140862802734375	763430390625	14	true	0	false	3	true
80437	133228095703125	722202578125	5	true	0	false	34	true
80436	1258726953125	7225309375	5	true	0	false	17	true
80435	118772724609375	706174375	11	true	0	false	0	false
80434	1216626953125	709065234375	4	true	0	false	15	true
80432	12851623046875	71528765625	6	true	0	false	10	true
80431	117715634765625	722187265625	31	true	2	true	8	true
80428	10913458984375	723778515625	5	true	1	true	17	true
80427	161072216796875	71730671875	7	true	0	false	14	true
80426	155802451171875	701146015625	7	true	0	false	10	true
80423	11166232421875	756725078125	23	true	0	false	0	false
80421	99086044921875	734089453125	24	true	1	true	5	true
80420	9437244140625	740916953125	7	true	0	false	14	true
80418	117100009765625	749181953125	7	true	0	false	13	true
80417	11628580078125	76533875	8	true	0	false	5	true
80412	16985021484375	7497440625	5	true	2	true	8	true
80408	109537509765625	738741640625	9	true	0	false	3	true
80405	142461826171875	6642165625	7	true	0	false	24	true
80404	137165068359375	667490390625	4	true	0	false	14	true
80400	14540380859375	68993.25	5	true	0	false	0	false
80399	12809798828125	688273203125	5	true	0	false	18	true
80397	144993544921875	6756859375	10	true	0	false	12	true
80394	12888564453125	771433671875	5	true	0	false	2	true
80391	18669703125	734600703125	5	true	1	true	22	true
80390	19294419921875	7451640625	5	true	0	false	15	true
80386	157170712890625	74057171875	3	true	0	false	12	true
80385	20501251953125	730368671875	11	true	0	false	0	false
80384	2039091796875	74334296875	0	false	0	false	13	true
80383	20592228515625	7180903125	5	true	0	false	12	true
80373	23006595703125	76810921875	2	true	0	false	17	true
80372	2297061328125	75691421875	2	true	0	false	18	true
80371	17264640625	708955234375	8	true	0	false	0	false
80370	18260123046875	71702796875	4	true	1	true	11	true
80367	21828625	772525234375	6	true	0	false	5	true
80365	18333779296875	76773171875	5	true	0	false	15	true
80363	20222666015625	691308515625	6	true	0	false	11	true
80362	194403359375	691142109375	4	true	0	false	15	true
80360	21683416015625	753357421875	5	true	0	false	12	true
80359	2010591015625	75981390625	3	true	0	false	13	true
80358	188082890625	779772734375	3	true	0	false	6	true
80356	20106767578125	70120015625	5	true	1	true	14	true
80349	11700666015625	680337265625	3	true	0	false	23	true
80348	1181744921875	691531484375	4	true	0	false	43	true
80346	109128837890625	665826015625	3	true	0	false	4	true
80345	107472119140625	687711171875	9	true	2	true	4	true
80341	2106373046875	66463546875	7	true	0	false	10	true
80340	2044105078125	668104375	10	true	0	false	0	false
80339	53403017578125	64184171875	4	true	0	false	9	true
80338	50627880859375	646148671875	3	true	1	true	5	true
80337	816026953125	633877734375	5	true	0	false	6	true
80336	710129931640625	6229946875	6	true	2	true	1	true
80333	20712220703125	6803146875	7	true	3	true	6	true
80331	513538720703125	6317569921875	7	true	0	false	4	true
80330	63622890625	63345.25	15	true	0	false	2	true
80329	4387513671875	648714453125	5	true	0	false	11	true
80328	3614284423828120	6462786328125	10	true	2	true	3	true
80322	20230255859375	656940234375	14	true	0	false	18	true
80319	1.52096e+16	66832015625	16	true	1	true	20	true
80318	1.6099e+16	666029765625	11	true	0	false	17	true
80317	1661383984375	677640546875	5	true	0	false	6	true
80316	17837466796875	677101484375	12	true	1	true	11	true
80315	19232892578125	649180546875	7	true	0	false	11	true
80314	1961637109375	6471807421875	7	true	0	false	9	true
80312	19195876953125	64409265625	7	true	0	false	10	true
80311	2502624755859370	71294.5	7	true	0	false	12	true
80310	2397090576171870	71997390625	3	true	0	false	12	true
80308	1808028125	692835390625	7	true	0	false	20	true
80306	1853919140625	650582265625	9	true	1	true	2	true
80304	182928955078125	706856171875	3	true	0	false	14	true
80303	25876765625	760261328125	7	true	0	false	23	true
80302	252282890625	7607903125	5	true	0	false	16	true
80300	2649241796875	761594453125	13	true	0	false	7	true
80299	2404582275390620	66248359375	11	true	0	false	9	true
80298	2190723388671870	658763046875	12	true	0	false	17	true
80297	16562240234375	6507582421875	9	true	0	false	14	true
80296	16977056640625	6459576171875	4	true	0	false	12	true
80295	15874484375	64055203125	4	true	1	true	17	true
80294	158157275390625	6361341796875	15	true	0	false	1	true
80293	357457861328125	669936484375	8	true	0	false	10	true
80292	419149365234375	66518578125	7	true	1	true	10	true
80291	205351220703125	672847890625	6	true	1	true	3	true
80289	540552880859375	704425390625	49	true	0	false	0	false
80288	4683162109375	698352890625	7	true	0	false	26	true
80287	34085546875	65793265625	5	true	2	true	11	true
80285	2896689208984370	691846484375	5	true	20	true	2	true
80284	3380328857421870	704007734375	9	true	0	false	9	true
80282	5071900390625	66963265625	5	true	1	true	9	true
80279	18620796875	70003484375	3	true	0	false	9	true
80276	411884521484375	6370473828125	5	true	1	true	4	true
80274	2489231640625	751696015625	7	true	0	false	12	true
80266	16150970703125	6582965625	15	true	0	false	21	true
80264	18806455078125	726453046875	2	true	14	true	2	true
80263	1789846875	664901015625	6	true	0	false	9	true
80254	1696812744140620	6982653125	2	true	1	true	9	true
80251	474363134765625	6166492578125	7	true	0	false	9	true
80250	41648193359375	62087921875	5	true	0	false	5	true
80249	361627978515625	728769921875	4	true	1	true	27	true
80246	447234375	685163359375	5	true	0	false	8	true
80245	1.55994e+16	6443535546875	7	true	0	false	7	true
80244	140907470703125	6325962890625	6	true	0	false	7	true
80240	550142578125	613164609375	10	true	0	false	16	true
80238	2710136962890620	732517734375	10	true	0	false	18	true
80236	545126904296875	605223828125	1	true	0	false	11	true
80234	627388232421875	69404703125	9	true	0	false	9	true
80232	456453125	6329845703125	12	true	0	false	1	true
80230	294025146484375	6348839453125	4	true	0	false	25	true
80228	536670654296875	65707828125	8	true	0	false	4	true
80227	111217802734375	6453326953125	5	true	0	false	7	true
80226	115246728515625	641974296875	25	true	0	false	4	true
80224	1001328515625	7139365625	4	true	0	false	11	true
80223	6874437255859370	72481.5	2	true	0	false	3	true
80218	21682615234375	685195390625	8	true	0	false	12	true
80217	4.6879e+16	686609921875	5	true	0	false	14	true
80216	6648154907226560	6777303125	4	true	0	false	25	true
80214	10492291015625	6392116796875	6	true	0	false	8	true
80213	124922021484375	6346198046875	6	true	0	false	17	true
80212	1202590234375	634540234375	9	true	0	false	8	true
80210	13175109375	637844140625	7	true	0	false	11	true
80207	765752294921875	698669765625	6	true	0	false	16	true
80206	810197998046875	700114375	13	true	0	false	9	true
80202	851880859375	697481875	4	true	0	false	11	true
80200	12035482421875	6540784765625	7	true	0	false	9	true
80197	93887880859375	69492203125	8	true	0	false	5	true
80196	85114462890625	69047109375	8	true	0	false	16	true
80194	60790087890625	674688125	6	true	0	false	5	true
80191	795138916015625	66896015625	4	true	1	true	21	true
80190	799360107421875	664699453125	7	true	1	true	16	true
80188	74790771484375	708644140625	4	true	1	true	10	true
80181	93632236328125	67696453125	7	true	0	false	20	true
80180	97590908203125	68443578125	8	true	1	true	6	true
80179	10069771484375	6578809375	7	true	0	false	11	true
80178	89790751953125	662864296875	8	true	0	false	10	true
80176	788897119140625	67990265625	6	true	0	false	12	true
80168	7115900390625	6136184765625	4	true	1	true	8	true
80165	789991015625	72306578125	5	true	0	false	9	true
80164	72897412109375	73543796875	6	true	0	false	5	true
80160	573087939453125	729001875	7	true	0	false	7	true
80157	22994630859375	674565546875	4	true	0	false	9	true
80156	2213355078125	675933046875	9	true	0	false	8	true
80152	682034033203125	65658625	6	true	1	true	2	true
80147	75927001953125	75405125	6	true	0	false	2	true
80145	71120859375	557179453125	5	true	0	false	17	true
80144	732885498046875	5706526171875	2	true	0	false	13	true
80140	85473369140625	5728148046875	9	true	0	false	1	true
80139	477012158203125	5953995703125	7	true	0	false	22	true
80138	527693798828125	5956423046875	5	true	0	false	45	true
80136	79480927734375	547086015625	4	true	0	false	7	true
80134	450340185546875	5884766015625	6	true	1	true	10	true
80132	49506767578125	58238921875	6	true	0	false	10	true
80130	80810654296875	5867815625	6	true	0	false	12	true
80128	3419310546875	5793940234375	6	true	0	false	22	true
80126	618823388671875	5886381640625	2	true	0	false	11	true
80124	595794189453125	562571171875	8	true	0	false	14	true
80123	79778837890625	6078928515625	2	true	22	true	2	true
80122	77155205078125	6001078515625	6	true	0	false	10	true
80121	691188134765625	544298515625	11	true	0	false	3	true
80120	736108251953125	537844765625	9	true	0	false	12	true
80113	131169716796875	591335703125	2	true	0	false	10	true
80112	133642529296875	59418796875	4	true	0	false	14	true
80111	148165068359375	5912948046875	6	true	0	false	10	true
80110	144817109375	5834208203125	5	true	0	false	22	true
80108	128389462890625	58359625	3	true	0	false	18	true
80107	236700078125	7218065625	4	true	0	false	22	true
80106	233634453125	72646609375	5	true	0	false	16	true
80104	129688759765625	6027135546875	3	true	0	false	16	true
80099	1350421484375	6149884375	2	true	0	false	14	true
80096	2435523046875	71702015625	10	true	0	false	13	true
80092	142653544921875	610824375	8	true	0	false	7	true
80091	27728796875	668951171875	7	true	0	false	16	true
80090	27055830078125	663224921875	2	true	0	false	19	true
80087	13880560546875	5548469140625	3	true	0	false	10	true
80086	145348037109375	54890140625	6	true	0	false	7	true
80085	14358150390625	5653570703125	5	true	0	false	18	true
80083	30075076171875	75401359375	9	true	0	false	11	true
80082	2902232421875	74648734375	10	true	0	false	5	true
80080	12925783203125	621061953125	6	true	0	false	22	true
80079	25939103515625	62225.5	2	true	1	true	26	true
80078	26124912109375	6278441796875	6	true	0	false	13	true
80076	157963525390625	5694231640625	5	true	0	false	15	true
80075	264919921875	6362193359375	9	true	29	true	6	true
80074	26357923828125	6396707421875	8	true	1	true	10	true
80072	28725939453125	66708671875	4	true	0	false	16	true
80071	27160345703125	65420375	4	true	0	false	12	true
80070	2656257421875	6498291015625	6	true	0	false	11	true
80068	29244734375	672370625	13	true	0	false	16	true
80066	25711400390625	710193203125	7	true	0	false	10	true
80063	15234408203125	6232533203125	6	true	0	false	9	true
80062	15373208984375	6147433203125	9	true	1	true	17	true
80059	27451875	647078203125	6	true	0	false	9	true
80058	280569921875	6419145703125	2	true	0	false	5	true
80057	10642595703125	565573671875	5	true	0	false	23	true
80056	1004547265625	5720048046875	7	true	0	false	15	true
80051	118085458984375	6149984375	3	true	1	true	7	true
80050	11957767578125	60330203125	4	true	0	false	8	true
80048	24695087890625	62248109375	5	true	0	false	12	true
80043	125152412109375	5702716015625	5	true	0	false	6	true
80041	27578408203125	67929453125	10	true	0	false	34	true
80040	287524765625	682055625	4	true	0	false	5	true
80039	279681171875	72633359375	9	true	0	false	2	true
80038	2664440234375	71224546875	5	true	0	false	6	true
80036	26396572265625	66791953125	1	true	0	false	14	true
80032	2376451953125	73606203125	5	true	0	false	8	true
80026	28985349609375	6514887890625	4	true	0	false	13	true
80016	26665671875	737606328125	5	true	0	false	12	true
80015	2477407421875	59655203125	2	true	0	false	14	true
80014	25357365234375	608361328125	2	true	0	false	9	true
80010	23745775390625	5875281640625	10	true	0	false	15	true
80008	103844619140625	5918001171875	5	true	0	false	17	true
80007	2585201171875	722384453125	5	true	1	true	14	true
80005	94527802734375	618118359375	6	true	1	true	4	true
80004	105171689453125	6098831640625	9	true	0	false	6	true
80001	18377974609375	629524453125	7	true	0	false	22	true
80000	19045666015625	6330921484375	10	true	0	false	14	true
79999	2006659765625	63189734375	2	true	0	false	8	true
79996	191594609375	6136153515625	7	true	0	false	9	true
79994	23198396484375	70772109375	9	true	0	false	1	true
79993	2345468359375	688435625	8	true	0	false	4	true
79991	269660625	747588359375	5	true	0	false	6	true
79988	174290234375	602966875	8	true	0	false	7	true
79987	28975171875	695768671875	5	true	0	false	6	true
79986	27668431640625	70381015625	1	true	1	true	20	true
79985	29582140625	719464609375	5	true	4	true	8	true
79984	2880166796875	711029140625	7	true	0	false	9	true
79982	3048358984375	695218125	11	true	0	false	19	true
79978	263980859375	6127947265625	6	true	1	true	16	true
79977	31899875	720571796875	4	true	0	false	14	true
79976	32097650390625	732470859375	6	true	0	false	14	true
79969	3580991455078120	60729046875	9	true	0	false	6	true
79968	3334259033203120	600425703125	12	true	1	true	3	true
79966	3077748828125	72159859375	5	true	0	false	19	true
79963	31205724609375	7379721875	23	true	0	false	0	false
79962	3161471484375	74695.5	0	false	0	false	25	true
79958	216421044921875	593889140625	11	true	1	true	5	true
79956	3055964453125	7097365625	5	true	1	true	7	true
79953	1.77098e+16	6106501171875	9	true	1	true	0	false
79952	2.03429e+16	62017421875	4	true	2	true	9	true
79950	27048642578125	6099309765625	7	true	0	false	10	true
79945	2400894140625	636361328125	10	true	1	true	45	true
79944	2373176171875	645522109375	5	true	0	false	32	true
79942	2326371484375	65624359375	4	true	0	false	6	true
79940	1.05097e+16	595381328125	8	true	0	false	0	false
79937	4352185974121090	546198125	5	true	0	false	9	true
79936	6976621704101560	5409103125	9	true	0	false	8	true
79933	22851380859375	6245645703125	6	true	0	false	5	true
79932	21870388671875	6448140234375	8	true	0	false	11	true
79930	1.40773e+16	5366306640625	2	true	0	false	11	true
79926	106740478515625	550173984375	5	true	0	false	9	true
79925	1738631591796870	5713529296875	6	true	0	false	23	true
79923	88191708984375	54075171875	7	true	4	true	6	true
79917	11191826171875	553115390625	3	true	0	false	8	true
79916	103226005859375	54914234375	7	true	0	false	22	true
79914	10645310546875	5350802734375	3	true	0	false	12	true
79909	21125560546875	612696484375	7	true	0	false	26	true
79908	2073791796875	6063687109375	7	true	0	false	17	true
79907	2474978125	693389453125	2	true	1	true	18	true
79906	2573217578125	692204609375	6	true	0	false	9	true
79904	21390470703125	6225615234375	7	true	0	false	18	true
79902	236721171875	787486328125	9	true	1	true	4	true
79896	160007158203125	5997234765625	3	true	0	false	7	true
79894	87711650390625	773572265625	3	true	0	false	5	true
79893	15797271484375	530269140625	9	true	0	false	11	true
79892	149576259765625	52953546875	2	true	0	false	16	true
79890	149508251953125	535916015625	4	true	0	false	10	true
79888	14709009765625	521144609375	10	true	0	false	6	true
79886	138131708984375	537007265625	1	true	0	false	9	true
79882	24691076171875	578530859375	4	true	0	false	15	true
79881	18951515625	5751123828125	3	true	8	true	0	false
79880	1959765625	572630390625	4	true	0	false	9	true
79879	18369205078125	5870681640625	6	true	0	false	15	true
79877	228638828125	54483625	2	true	0	false	33	true
79876	23639.25	533126484375	5	true	1	true	1	true
79875	20497021484375	5493575390625	1	true	2	true	38	true
79874	209092578125	5501599609375	8	true	2	true	2	true
79873	213032109375	576645234375	4	true	0	false	9	true
79872	20954107421875	5705421875	7	true	3	true	11	true
79871	22233232421875	554098046875	3	true	0	false	14	true
79868	1719986328125	57608390625	5	true	0	false	9	true
79867	2096256640625	5911711328125	5	true	0	false	7	true
79864	21627408203125	57081296875	3	true	0	false	12	true
79854	80799072265625	739659453125	8	true	0	false	4	true
79853	3049765625	67004125	15	true	8	true	45	true
79852	31202341796875	675618046875	5	true	0	false	3	true
79851	3306725390625	69632734375	7	true	0	false	11	true
79850	3321891796875	703874609375	8	true	0	false	10	true
79849	3389901953125	687971875	4	true	0	false	11	true
79848	3277702734375	67622890625	4	true	0	false	10	true
79847	340101640625	739301328125	26	true	16	true	6	true
79846	353617265625	734156171875	4	true	0	false	7	true
79845	32634455078125	754201953125	5	true	0	false	11	true
79844	3310896484375	765262265625	7	true	0	false	7	true
79838	34789.75	678357734375	3	true	0	false	10	true
79836	3440136328125	71225421875	13	true	0	false	19	true
79833	3400993359375	66348296875	3	true	1	true	35	true
79832	3401043359375	67177.75	2	true	0	false	15	true
79831	3410569921875	75170359375	6	true	1	true	6	true
79827	27840603515625	6052658984375	4	true	0	false	11	true
79826	2873261328125	6112965234375	3	true	10	true	0	false
79825	29424916015625	6032496484375	7	true	0	false	4	true
79822	30549921875	603278203125	4	true	0	false	14	true
79819	339564453125	6498758203125	8	true	0	false	2	true
79816	126421142578125	790156953125	4	true	0	false	13	true
79811	27573126953125	571365546875	5	true	1	true	9	true
79810	280572265625	56152953125	3	true	0	false	10	true
79809	28945583984375	77239796875	3	true	1	true	7	true
79808	30474427734375	770637578125	4	true	1	true	1	true
79807	29280103515625	5829044140625	9	true	1	true	2	true
79806	29557650390625	5768234765625	7	true	0	false	13	true
79803	297159296875	563786796875	2	true	0	false	3	true
79801	264626875	57232671875	3	true	0	false	1	true
79795	23058685546875	59677265625	6	true	0	false	9	true
79794	23525966796875	606935625	12	true	0	false	9	true
79793	22439810546875	604080390625	6	true	0	false	12	true
79790	21813333984375	5958706640625	7	true	0	false	4	true
79786	136036494140625	5209985546875	11	true	0	false	14	true
79784	2220960546875	700137578125	5	true	0	false	10	true
79782	555735986328125	746889296875	5	true	0	false	1	true
79779	3179146875	646916171875	4	true	0	false	11	true
79778	3203019921875	655859765625	4	true	0	false	13	true
79777	12193330078125	541756640625	1	true	0	false	17	true
79776	12477259765625	5302748828125	5	true	0	false	0	false
79772	31223509765625	63825625	3	true	0	false	8	true
79768	105533955078125	782365703125	6	true	0	false	4	true
79767	19407984375	5205225390625	1	true	31	true	2	true
79766	20570359375	52596734375	10	true	1	true	3	true
79765	177748828125	5210069140625	5	true	0	false	7	true
79762	2156195703125	5291633203125	9	true	0	false	4	true
79760	193168984375	5388271875	6	true	0	false	8	true
79757	124263427734375	50455796875	6	true	0	false	14	true
79756	11566595703125	5081259375	2	true	0	false	8	true
79755	102313994140625	50631140625	14	true	0	false	14	true
79752	3507729296875	660576875	6	true	0	false	6	true
79750	12022896484375	4925296484375	7	true	0	false	13	true
79749	3599843994140620	7525290625	2	true	0	false	6	true
79748	262153173828125	765308515625	2	true	0	false	10	true
79747	88035986328125	486397265625	6	true	0	false	0	false
79746	83986279296875	4942858203125	5	true	0	false	13	true
79740	253706953125	660423125	5	true	0	false	9	true
79738	8495521484375	5218241796875	4	true	0	false	19	true
79734	36476984375	66255609375	4	true	0	false	5	true
79732	450246044921875	5600224609375	3	true	0	false	14	true
79731	1766448046875	5486927734375	1	true	1	true	16	true
79730	17732564453125	543611484375	1	true	0	false	9	true
79729	1689495703125	554476328125	3	true	0	false	12	true
79725	379464375	59291609375	2	true	0	false	14	true
79724	3990633984375	591311640625	1	true	0	false	5	true
79723	3974801953125	61159640625	4	true	0	false	15	true
79722	3939421484375	612408515625	7	true	0	false	14	true
79720	39400984375	6076448828125	7	true	0	false	1	true
79719	376641015625	5731889453125	5	true	0	false	10	true
79718	3760808984375	5632931640625	3	true	0	false	18	true
79716	3722032421875	55638046875	2	true	0	false	10	true
79712	3672281640625	56498875	4	true	0	false	11	true
79711	359136953125	584472265625	2	true	0	false	7	true
79710	3625628515625	577951015625	8	true	1	true	12	true
79708	3584569921875	5715515625	5	true	0	false	12	true
79705	35779078125	6000569140625	11	true	0	false	12	true
79704	354223828125	606658984375	4	true	0	false	13	true
79702	3018176953125	641730859375	2	true	0	false	11	true
79700	3518897265625	5804421875	1	true	0	false	12	true
79699	3445923828125	5926678515625	6	true	1	true	11	true
79698	3456418359375	58664.25	7	true	0	false	6	true
79693	3198452734375	601434921875	6	true	0	false	6	true
79692	31253236328125	6013082421875	1	true	0	false	16	true
79690	3334900390625	594765390625	4	true	0	false	9	true
79688	38203171875	553346484375	1	true	0	false	15	true
79682	40586046875	582333125	6	true	0	false	8	true
79680	3513833203125	56336578125	1	true	0	false	10	true
79679	3496113671875	5451811328125	6	true	0	false	7	true
79678	338184921875	5500587890625	3	true	0	false	11	true
79676	39206875	5466042578125	7	true	0	false	5	true
79672	3769576953125	5349662890625	9	true	0	false	18	true
79670	4090559765625	5462830859375	7	true	0	false	12	true
79668	2647326416015620	5462945703125	3	true	0	false	12	true
79666	4040252734375	55991390625	2	true	0	false	15	true
79665	3948904296875	65094640625	9	true	0	false	7	true
79664	38949359375	657212265625	6	true	0	false	33	true
79663	338330234375	6095462109375	3	true	3	true	9	true
79662	3306228515625	61952015625	4	true	0	false	14	true
79661	3397484375	6232639453125	5	true	0	false	2	true
79659	3969434765625	668364921875	7	true	2	true	3	true
79658	398287734375	683672265625	10	true	0	false	1	true
79657	30263828125	625147109375	5	true	0	false	23	true
79656	31574380859375	616169921875	5	true	0	false	21	true
79655	3549114453125	6374773046875	3	true	0	false	0	false
79654	35072390625	6200284375	6	true	0	false	10	true
79652	35869203125	5350342578125	2	true	0	false	10	true
79645	376256171875	6268201953125	6	true	1	true	3	true
79644	37956421875	6148506640625	2	true	0	false	10	true
79643	3645865625	6231558203125	4	true	0	false	8	true
79641	3673154296875	495096484375	3	true	0	false	8	true
79640	384104375	49396796875	3	true	0	false	8	true
79638	39522640625	6393351171875	10	true	1	true	13	true
79637	3710787890625	645195234375	3	true	0	false	29	true
79636	378154609375	6398157421875	5	true	0	false	7	true
79634	36323640625	5019151171875	4	true	1	true	11	true
79633	3894794921875	505108984375	1	true	20	true	0	false
79632	382949765625	5064878125	12	true	0	false	10	true
79630	3902984765625	6264480078125	6	true	0	false	4	true
79627	3568687890625	487189609375	0	false	0	false	17	true
79626	35372453125	4788107421875	3	true	0	false	11	true
79619	430373984375	682342265625	3	true	0	false	16	true
79618	4174423046875	6851496875	4	true	0	false	2	true
79613	3817886328125	5213180078125	5	true	0	false	11	true
79612	3964666015625	519276015625	7	true	0	false	5	true
79610	4215260546875	69506.25	2	true	0	false	13	true
79607	3983008203125	5310585546875	5	true	0	false	8	true
79604	3983378125	500144453125	1	true	0	false	15	true
79596	36525203125	68821078125	2	true	0	false	9	true
79595	328854140625	5745798046875	4	true	0	false	7	true
79594	32234970703125	5668035546875	3	true	1	true	23	true
79592	22939765625	520230859375	4	true	0	false	5	true
79589	30112314453125	547907578125	7	true	3	true	11	true
79588	31007080078125	5509984375	2	true	0	false	27	true
79587	2695153125	5243720703125	7	true	0	false	16	true
79586	2744809375	5257148046875	3	true	0	false	14	true
79585	268829140625	5437288671875	4	true	0	false	13	true
79584	2769137890625	5441689453125	7	true	0	false	11	true
79582	2781094140625	53528359375	11	true	0	false	12	true
79578	29090083984375	5378976953125	4	true	0	false	19	true
79575	29612830078125	4959534375	6	true	0	false	13	true
79574	29866666015625	5011697265625	7	true	0	false	8	true
79572	32121767578125	547190859375	5	true	0	false	12	true
79570	30345845703125	5328858984375	5	true	0	false	5	true
79569	28810470703125	51729546875	6	true	0	false	14	true
79564	27382619140625	508322734375	3	true	0	false	19	true
79561	285482421875	6229371484375	1	true	0	false	14	true
79560	29001740234375	629928828125	9	true	0	false	0	false
79556	148364130859375	78729	3	true	1	true	10	true
79555	77301376953125	4784632421875	2	true	0	false	5	true
79554	96355791015625	467670859375	12	true	0	false	15	true
79550	1650599609375	786953515625	3	true	1	true	9	true
79549	4236545703125	5799081640625	8	true	1	true	8	true
79548	417478359375	5833705078125	4	true	1	true	11	true
79546	410018046875	5695387890625	17	true	0	false	20	true
79542	135403388671875	48868203125	1	true	0	false	17	true
79541	163536533203125	4826396484375	14	true	0	false	7	true
79540	1689037109375	484029765625	2	true	0	false	13	true
79538	16948330078125	491699140625	4	true	0	false	19	true
79536	1747451953125	4997319921875	7	true	1	true	6	true
79535	17300517578125	4753603125	11	true	0	false	2	true
79533	157841826171875	4713730859375	5	true	0	false	1	true
79530	4169244140625	67178421875	5	true	0	false	16	true
79529	37481734375	709911015625	3	true	0	false	0	false
79528	38004484375	695597734375	1	true	0	false	10	true
79526	16139845703125	5049345703125	2	true	0	false	3	true
79525	395982734375	701925078125	4	true	0	false	8	true
79523	147493583984375	496703671875	4	true	0	false	2	true
79522	153811962890625	485085078125	4	true	0	false	8	true
79520	1787433203125	4594355078125	3	true	0	false	27	true
79515	58326328125	4778878515625	5	true	0	false	4	true
79514	62610947265625	485101484375	13	true	0	false	18	true
79512	18490685546875	4738103515625	4	true	0	false	18	true
79510	639494921875	4712400390625	4	true	0	false	11	true
79506	26913486328125	781067734375	8	true	0	false	4	true
79505	569681591796875	77518625	1	true	0	false	22	true
79504	53342939453125	7813340625	3	true	0	false	16	true
79500	49614736328125	767994296875	4	true	0	false	10	true
79498	670237548828125	78958015625	17	true	0	false	8	true
79494	4311421484375	704125078125	2	true	0	false	10	true
79492	1509170703125	445588515625	2	true	0	false	8	true
79491	24685583984375	537677421875	3	true	0	false	11	true
79490	25304017578125	5419414453125	6	true	0	false	21	true
79488	2454117578125	528057890625	9	true	0	false	8	true
79485	25890294921875	525078359375	3	true	0	false	4	true
79482	24745880859375	51343015625	7	true	0	false	8	true
79480	23920609375	50881359375	2	true	0	false	11	true
79477	2073436328125	4559201171875	4	true	0	false	18	true
79476	21854998046875	4533452734375	2	true	0	false	11	true
79474	21619095703125	44018359375	2	true	0	false	10	true
79473	2027355859375	475894765625	4	true	0	false	12	true
79469	13090791015625	4703652734375	6	true	0	false	7	true
79468	14313607421875	470692890625	1	true	0	false	17	true
79465	1942753125	5082547265625	2	true	1	true	18	true
79464	1943287109375	49746.75	4	true	0	false	11	true
79460	20081482421875	488396640625	4	true	0	false	4	true
79458	21043837890625	49700625	7	true	1	true	0	false
79455	439732421875	71808625	1	true	0	false	10	true
79453	30512568359375	514147734375	3	true	0	false	14	true
79452	381770458984375	5154296875	4	true	7	true	9	true
79451	51545498046875	530083671875	2	true	0	false	22	true
79450	4051578369140620	529123828125	1	true	0	false	18	true
79449	8731522827148430	491910625	3	true	0	false	15	true
79448	1209294189453120	506015390625	5	true	0	false	11	true
79444	2230955322265620	5030823828125	5	true	1	true	16	true
79443	283704052734375	47963203125	8	true	0	false	9	true
79442	309445849609375	4905631640625	5	true	1	true	10	true
79439	1.8237e+16	4871536328125	8	true	0	false	29	true
79435	2274253662109370	46759875	15	true	1	true	9	true
79433	5577001953125	5414023046875	9	true	0	false	10	true
79430	7381314453125	5121777734375	2	true	0	false	17	true
79426	132910849609375	460038828125	5	true	0	false	5	true
79425	153822978515625	4072253515625	7	true	0	false	40	true
79424	14943181640625	4020573828125	10	true	0	false	0	false
79422	161303193359375	4037030078125	4	true	0	false	8	true
79421	137817041015625	40225296875	2	true	0	false	23	true
79419	12518939453125	3959385546875	5	true	0	false	25	true
79418	12684427734375	391714453125	5	true	0	false	13	true
79417	121420390625	3865979296875	6	true	0	false	16	true
79416	125354873046875	382309453125	3	true	0	false	26	true
79415	118776220703125	42694140625	3	true	0	false	11	true
79414	122405869140625	420556953125	3	true	0	false	25	true
79410	129654130859375	4152896875	3	true	0	false	12	true
79406	144814814453125	41208875	4	true	0	false	13	true
79405	128367607421875	43231828125	2	true	0	false	9	true
79404	11951728515625	44035625	1	true	0	false	20	true
79401	118005458984375	44965703125	3	true	0	false	28	true
79400	110968701171875	4581311328125	2	true	0	false	11	true
79398	113528779296875	40512.5	5	true	0	false	14	true
79397	109235986328125	423750546875	4	true	0	false	13	true
79388	3541056640625	519212421875	4	true	7	true	29	true
79386	31130138671875	579903125	7	true	0	false	4	true
79384	260450146484375	7816209375	5	true	0	false	5	true
79382	2147642578125	79240625	0	false	0	false	12	true
79380	16304455078125	52134.25	5	true	0	false	13	true
79378	3489752734375	5029276171875	10	true	0	false	11	true
79377	6562424926757810	4553265625	3	true	39	true	7	true
79376	1.88192e+16	45681296875	7	true	1	true	10	true
79375	70625263671875	4320248828125	2	true	18	true	2	true
79374	649356640625	436483125	1	true	12	true	1	true
79371	11339375	3890966015625	3	true	1	true	34	true
79370	2920135986328120	3792141796875	6	true	0	false	9	true
79368	260922265625	44563796875	5	true	1	true	8	true
79367	3397394775390620	356994140625	4	true	0	false	21	true
79366	3197752197265620	3513909375	3	true	0	false	9	true
79365	2765412890625	4844309375	3	true	0	false	12	true
79364	2705747265625	481227421875	4	true	0	false	10	true
79363	43580478515625	3486033984375	2	true	0	false	7	true
79361	3469335205078120	36470765625	3	true	0	false	9	true
79360	3226265625	3688405859375	4	true	0	false	11	true
79359	857478125	368888984375	2	true	0	false	29	true
79358	91997978515625	3682188671875	18	true	0	false	0	false
79357	457692138671875	433432109375	1	true	0	false	7	true
79356	41574365234375	454883828125	7	true	0	false	2	true
79353	3149260546875	49774671875	14	true	0	false	16	true
79352	31638767578125	5151356640625	4	true	0	false	21	true
79349	531697412109375	4638437109375	4	true	0	false	19	true
79348	508607958984375	4555662890625	2	true	0	false	14	true
79346	32406474609375	500010859375	5	true	0	false	1	true
79344	261441796875	472349296875	2	true	15	true	9	true
79343	98032080078125	3759122265625	3	true	1	true	13	true
79341	61170029296875	45464125	2	true	0	false	8	true
79339	64050888671875	35299609375	0	false	0	false	31	true
79338	58985185546875	356334296875	33	true	0	false	5	true
79337	799221875	36186328125	15	true	0	false	5	true
79336	7711642578125	3630568359375	11	true	1	true	14	true
79335	24104984375	4677234375	0	false	0	false	19	true
79334	24437248046875	4808865625	1	true	0	false	1	true
79332	2390487060546870	400115703125	4	true	0	false	24	true
79331	618246728515625	3415510546875	6	true	0	false	36	true
79330	59500224609375	339425859375	3	true	0	false	20	true
79328	2602536328125	489274296875	2	true	0	false	0	false
79324	43903291015625	3708032421875	2	true	0	false	17	true
79318	63814384765625	335475859375	3	true	0	false	12	true
79316	8114466796875	355065234375	6	true	0	false	19	true
79315	45391328125	40486859375	3	true	0	false	9	true
79314	5629490234375	412001875	1	true	0	false	8	true
79311	29013345703125	472593828125	1	true	0	false	21	true
79309	5527587890625	3621311328125	5	true	0	false	7	true
79306	673425634765625	329767109375	3	true	0	false	17	true
79304	68444169921875	366526484375	1	true	0	false	7	true
79300	448927880859375	3942088671875	4	true	0	false	11	true
79299	83161171875	3912998828125	7	true	0	false	13	true
79298	73084599609375	40026015625	3	true	0	false	18	true
79296	746209814453125	378872265625	4	true	0	false	35	true
79292	433983984375	4199811328125	14	true	0	false	2	true
79290	70764443359375	409279140625	9	true	0	false	0	false
79287	25693974609375	458846484375	3	true	1	true	10	true
79284	653902734375	408636015625	1	true	0	false	8	true
79282	10418490234375	3670776953125	7	true	0	false	10	true
79281	3353940625	512432734375	4	true	1	true	5	true
79280	3306587890625	521594921875	7	true	0	false	16	true
79279	27958037109375	425465078125	7	true	0	false	3	true
79277	22153884765625	4671245703125	8	true	0	false	25	true
79274	3302415625	49034.75	0	false	0	false	10	true
79271	540278369140625	4238927734375	7	true	0	false	9	true
79268	23392177734375	451645625	9	true	1	true	0	false
79266	306221953125	4897400390625	10	true	0	false	6	true
79261	2835948046875	439454765625	4	true	0	false	17	true
79260	2958048046875	439347734375	2	true	0	false	21	true
79255	3208547265625	4706166015625	3	true	0	false	7	true
79253	95958671875	4264655078125	10	true	0	false	17	true
79252	86660009765625	4228234765625	1	true	0	false	15	true
79250	905278515625	344428203125	1	true	10	true	8	true
79249	3454118359375	7869134375	3	true	0	false	7	true
79248	32258498046875	783098125	3	true	0	false	15	true
79247	34870203125	40635640625	4	true	0	false	3	true
79246	344476640625	3978131640625	1	true	0	false	5	true
79241	344910234375	447132890625	4	true	0	false	4	true
79240	337076796875	4623803125	6	true	0	false	9	true
79238	3424060546875	4192487890625	6	true	0	false	2	true
79236	3357798046875	471682109375	8	true	0	false	10	true
79232	28852638671875	4489063671875	19	true	1	true	6	true
79229	31873001953125	4286087109375	2	true	0	false	23	true
79228	30951921875	4323599609375	2	true	0	false	20	true
79223	262932578125	436321328125	2	true	0	false	14	true
79222	2722614453125	4337414453125	6	true	0	false	33	true
79216	32171859375	3961351953125	16	true	0	false	22	true
79214	1.59414e+16	37391703125	11	true	0	false	1	true
79212	28014484375	453587421875	2	true	0	false	7	true
79210	32025787109375	4169726171875	2	true	0	false	8	true
79208	3035673046875	45777578125	3	true	0	false	7	true
79206	9215932006835930	75578921875	7	true	0	false	4	true
79205	1.31022e+16	330755859375	2	true	12	true	6	true
79204	112559375	33409640625	7	true	0	false	4	true
79202	18619755859375	3372933203125	1	true	0	false	21	true
79201	501123681640625	31982146484375	3	true	1	true	0	false
79200	42325517578125	3295276171875	4	true	10	true	18	true
79198	4082176025390620	30693697265625	3	true	0	false	8	true
79196	2692634033203120	3315473046875	6	true	3	true	9	true
79195	30167892578125	4692150390625	3	true	0	false	11	true
79193	3276378515625	5345627734375	6	true	0	false	32	true
79182	2030419921875	79169296875	10	true	0	false	2	true
79181	42352609375	6248087109375	5	true	1	true	13	true
79180	422615859375	6171707421875	0	false	0	false	11	true
79179	446108828125	6209031640625	8	true	0	false	9	true
79178	4365123046875	6126925390625	6	true	2	true	15	true
79176	40976171875	631626640625	7	true	0	false	11	true
79174	4270968359375	64166984375	3	true	2	true	14	true
79173	25485703125	79149875	7	true	0	false	8	true
79168	4621412109375	59421625	4	true	0	false	6	true
79167	51329189453125	380343984375	3	true	0	false	0	false
79161	106227060546875	4121929296875	2	true	0	false	14	true
79160	94189541015625	4084333984375	6	true	8	true	3	true
79156	140892646484375	4262821875	5	true	0	false	8	true
79155	35604296875	426062109375	2	true	0	false	6	true
79153	4214441015625	657776640625	6	true	0	false	15	true
79151	34759111328125	2933919921875	10	true	0	false	13	true
79150	32229697265625	28836484375	0	false	0	false	12	true
79149	2751407958984370	287503359375	1	true	2	true	8	true
79147	261772900390625	310452578125	1	true	0	false	22	true
79146	1885825927734370	30568615234375	1	true	0	false	31	true
79145	240785498046875	29561501953125	7	true	1	true	9	true
79142	475069189453125	2977686328125	0	false	0	false	12	true
79141	4183035583496090	31904578125	10	true	1	true	24	true
79140	6377977905273430	31868556640625	10	true	1	true	24	true
79133	435072421875	561969453125	7	true	0	false	0	false
79132	447950234375	576664765625	3	true	0	false	5	true
79130	427246875	5488362890625	2	true	0	false	6	true
79126	251943828125	49724140625	5	true	0	false	3	true
79125	3582165625	4639746484375	3	true	0	false	12	true
79124	3657559375	4601608203125	5	true	0	false	15	true
79123	3756387890625	4537887890625	3	true	0	false	7	true
79121	3817290625	4689041796875	2	true	0	false	15	true
79120	387674296875	468265859375	2	true	0	false	16	true
79116	377896484375	4781031640625	2	true	0	false	11	true
79113	21942380859375	4230112890625	5	true	0	false	8	true
79112	23133189453125	432400078125	3	true	0	false	24	true
79108	22718255859375	5054568359375	3	true	0	false	10	true
79107	2423803125	3746774609375	3	true	0	false	12	true
79106	23588482421875	37933890625	6	true	0	false	14	true
79104	2300060546875	37372140625	9	true	0	false	4	true
79102	25011720703125	3795106640625	0	false	0	false	12	true
79101	20923078125	3678971484375	5	true	0	false	17	true
79100	211488828125	37621859375	4	true	0	false	11	true
79098	21704189453125	3847625390625	1	true	0	false	11	true
79096	20073298828125	3609355078125	1	true	0	false	11	true
79094	4658126953125	6326375390625	6	true	0	false	9	true
79093	21740103515625	3560075390625	4	true	0	false	11	true
79091	2319401953125	361053125	2	true	2	true	22	true
79090	22861716796875	35006640625	8	true	0	false	5	true
79089	22408140625	410403828125	2	true	0	false	13	true
79088	21276328125	407030546875	6	true	1	true	18	true
79083	1832783203125	406319140625	4	true	1	true	20	true
79082	17899650390625	4080869921875	3	true	0	false	18	true
79081	22698109375	3907578515625	3	true	0	false	12	true
79080	234992578125	3972009375	2	true	0	false	12	true
79078	1797794921875	4205610546875	0	false	1	true	7	true
79074	17082646484375	39981125	8	true	0	false	18	true
79071	199973046875	39630203125	4	true	0	false	30	true
79070	2026713671875	3978169921875	3	true	0	false	19	true
79069	1639766015625	4275717578125	4	true	0	false	4	true
79066	24854130859375	356079296875	4	true	0	false	13	true
79064	19756125	4052244921875	2	true	0	false	11	true
79062	20601818359375	3913915234375	9	true	1	true	0	false
79059	147235146484375	3695145703125	0	false	0	false	7	true
79058	15903068359375	383539140625	0	false	1	true	10	true
79055	1276829296875	367513671875	2	true	0	false	40	true
79054	13554775390625	3644536328125	2	true	0	false	16	true
79046	8120117797851560	3584037109375	3	true	0	false	6	true
79045	3687488671875	4320333984375	6	true	0	false	15	true
79044	368371875	4177649609375	4	true	0	false	21	true
79040	20196056640625	4407868359375	5	true	0	false	0	false
79039	392107578125	74678125	1	true	0	false	21	true
79038	3919123828125	73453421875	11	true	0	false	2	true
79034	4065016015625	725923125	2	true	0	false	0	false
79030	916217578125	4461579296875	5	true	0	false	0	false
79028	9705941772460930	278744375	1	true	0	false	6	true
79027	3590159765625	762846875	3	true	0	false	2	true
79024	24330900390625	4491641796875	0	false	1	true	11	true
79023	194590546875	4232156640625	4	true	0	false	23	true
79022	19854009765625	4234240234375	1	true	0	false	22	true
79019	17381267578125	366664453125	0	false	0	false	18	true
79018	1713201953125	372996484375	6	true	0	false	10	true
79017	18431037109375	36370125	0	false	0	false	20	true
79016	18794337890625	3679735546875	3	true	1	true	20	true
79014	1884357421875	3751471484375	0	false	1	true	14	true
79012	1976932421875	3733309765625	1	true	0	false	17	true
79007	48582015625	624316796875	9	true	0	false	2	true
79006	4918166796875	6239426953125	15	true	0	false	0	false
79003	3594692578125	549952578125	8	true	0	false	7	true
78997	36333.25	3842645703125	3	true	0	false	3	true
78996	36806890625	4019541796875	5	true	4	true	0	false
78993	111043740234375	345422265625	2	true	0	false	9	true
78992	12373884765625	34937328125	3	true	0	false	38	true
78990	138440859375	3469848046875	4	true	0	false	9	true
78988	12216087890625	331208828125	4	true	0	false	10	true
78987	119966328125	31765990234375	5	true	0	false	9	true
78983	3414902587890620	2639340625	5	true	0	false	7	true
78982	3156205810546870	253796171875	6	true	0	false	7	true
78978	1018000390625	33062921875	4	true	0	false	4	true
78977	4231124609375	596690546875	4	true	0	false	12	true
78975	26536908203125	4128835546875	3	true	0	false	15	true
78974	26046109375	4192000390625	1	true	0	false	17	true
78973	2358902734375	418885859375	3	true	1	true	25	true
78972	2444580078125	4169348828125	6	true	0	false	15	true
78967	2778673828125	378255703125	2	true	0	false	10	true
78966	27330458984375	381958125	8	true	0	false	0	false
78964	27975796875	3831683203125	4	true	0	false	12	true
78962	28309853515625	387259765625	3	true	0	false	12	true
78960	291466796875	38447875	6	true	1	true	4	true
78959	2346846484375	315778515625	3	true	0	false	29	true
78958	23459525390625	312689140625	16	true	0	false	14	true
78957	276496484375	3677115234375	4	true	0	false	27	true
78954	29052771484375	3640871875	3	true	0	false	18	true
78953	25438607421875	30493125	0	false	0	false	14	true
78952	2442828125	3033231640625	3	true	10	true	3	true
78951	26076373046875	402033359375	1	true	0	false	18	true
78950	2635870703125	3871001171875	1	true	5	true	0	false
78949	23711322265625	3302923046875	10	true	0	false	0	false
78948	228976328125	3302672265625	2	true	3	true	11	true
78945	22336814453125	3106703125	3	true	0	false	9	true
78943	35474734375	28251859375	1	true	0	false	13	true
78942	350833515625	27503794921875	2	true	0	false	14	true
78940	3071358984375	3805558203125	4	true	0	false	6	true
78939	2379154296875	294096171875	3	true	0	false	16	true
78936	2506861328125	3373159375	1	true	0	false	12	true
78935	3142628125	2881608984375	7	true	0	false	24	true
78934	31051193359375	2812691796875	4	true	1	true	7	true
78932	23014.75	30046982421875	3	true	0	false	13	true
78931	2119494140625	303283359375	4	true	0	false	19	true
78930	20382796875	31158759765625	5	true	0	false	22	true
78928	19745501953125	3082503515625	2	true	0	false	9	true
78926	29238583984375	3941686328125	2	true	0	false	12	true
78924	306028203125	27788533203125	0	false	1	true	10	true
78923	33656	28162783203125	4	true	0	false	0	false
78917	21834720703125	3346840234375	13	true	0	false	8	true
78915	32246701171875	27374689453125	8	true	0	false	18	true
78913	302144140625	290487421875	0	false	0	false	14	true
78911	321753515625	26364310546875	2	true	0	false	15	true
78910	32526	26014470703125	2	true	3	true	12	true
78907	3477687890625	26247755859375	2	true	0	false	15	true
78904	29950560546875	3630366796875	1	true	0	false	19	true
78903	269356640625	3260560546875	5	true	0	false	27	true
78902	26354478515625	319945546875	3	true	1	true	29	true
78900	27793.75	32622236328125	2	true	0	false	22	true
78899	268576640625	290942421875	9	true	0	false	8	true
78898	27203978515625	2788671875	2	true	0	false	16	true
78896	3274337890625	29079958984375	1	true	0	false	25	true
78894	3399518359375	29980720703125	1	true	0	false	8	true
78890	2698855078125	3378940234375	3	true	0	false	0	false
78889	28570017578125	3406952734375	5	true	0	false	9	true
78883	2755532421875	2710476171875	4	true	0	false	11	true
78882	2855049609375	26435458984375	7	true	0	false	19	true
78879	27518759765625	30183373046875	0	false	0	false	11	true
78877	3378190625	31409869140625	0	false	0	false	26	true
78876	3505267578125	318714375	2	true	0	false	12	true
78870	28502595703125	248336328125	1	true	0	false	0	false
78866	3729628515625	28469017578125	3	true	0	false	7	true
78865	2967342578125	25606080078125	3	true	0	false	18	true
78859	84685029296875	27296642578125	4	true	0	false	12	true
78858	833296484375	263736953125	6	true	0	false	20	true
78857	86919931640625	254901796875	11	true	1	true	31	true
78856	92947705078125	24673587890625	1	true	0	false	17	true
78855	6756662109375	27135958984375	5	true	0	false	0	false
78854	53593330078125	2687485546875	1	true	0	false	19	true
78852	73683623046875	280353984375	3	true	0	false	13	true
78850	964661328125	2598577734375	4	true	1	true	26	true
78848	7387544921875	2567384765625	2	true	0	false	13	true
78845	691286669921875	2875396875	7	true	0	false	17	true
78844	78090849609375	2885448828125	2	true	0	false	17	true
78840	64285888671875	30253568359375	2	true	0	false	1	true
78837	775500439453125	31145705078125	0	false	0	false	8	true
78835	56858857421875	24205974609375	0	false	0	false	12	true
78834	612976611328125	25681259765625	5	true	0	false	8	true
78828	32516513671875	445077421875	9	true	0	false	1	true
78826	343913046875	3801817578125	5	true	0	false	15	true
78824	4802730859375	60749765625	2	true	0	false	2	true
78823	3320765625	35837640625	3	true	0	false	15	true
78822	32715525390625	349388203125	3	true	0	false	13	true
78821	31703986328125	3453282421875	2	true	0	false	19	true
78819	1180969970703120	772881484375	6	true	1	true	5	true
78817	3424016015625	34961.75	5	true	0	false	13	true
78814	344472734375	3650541796875	7	true	0	false	11	true
78810	29034388671875	28973919921875	7	true	0	false	8	true
78809	158443466796875	342828046875	4	true	0	false	17	true
78806	3824532421875	412748359375	3	true	0	false	16	true
78804	10830009765625	31084939453125	0	false	0	false	1	true
78802	40324828125	7666121875	1	true	0	false	16	true
78801	175708203125	3283765234375	5	true	0	false	30	true
78800	18286130859375	3322759375	9	true	0	false	13	true
78798	1947205859375	330746640625	5	true	0	false	19	true
78796	20822529296875	3473409765625	3	true	0	false	18	true
78794	36408328125	3574198046875	2	true	0	false	0	false
78792	17833384765625	3467073828125	0	false	0	false	6	true
78788	1828903515625	3881775390625	2	true	0	false	8	true
78785	419905810546875	22418787109375	2	true	0	false	0	false
78784	3507507568359370	23406447265625	1	true	0	false	13	true
78783	27636744140625	2024128125	2	true	9	true	0	false
78782	2764152734375	19833197265625	18	true	0	false	4	true
78779	28453505859375	23049607421875	2	true	0	false	22	true
78776	2969630078125	22690166015625	2	true	2	true	10	true
78775	321894453125	24277158203125	2	true	0	false	0	false
78774	3078647265625	2342903125	4	true	0	false	14	true
78769	4802890234375	57608921875	3	true	14	true	2	true
78768	4669821484375	575767734375	2	true	0	false	7	true
78765	38784015625	3866667578125	1	true	0	false	7	true
78764	383753046875	3763287890625	2	true	0	false	14	true
78762	394348984375	3695190625	1	true	0	false	13	true
78761	431222109375	3616431640625	1	true	0	false	18	true
78760	42751703125	36549015625	3	true	0	false	8	true
78758	4047800390625	3632966796875	3	true	0	false	17	true
78757	426648046875	3798104296875	5	true	0	false	13	true
78754	4154633984375	3893517578125	1	true	0	false	6	true
78752	427206640625	3964315625	3	true	0	false	8	true
78750	4309569921875	3508844921875	5	true	0	false	11	true
78748	4189025390625	367156640625	2	true	0	false	10	true
78741	44630625	4789137109375	7	true	0	false	4	true
78740	44027015625	485426875	6	true	0	false	15	true
78739	4812679296875	418662109375	2	true	1	true	10	true
78738	49429.5	4267255859375	0	false	0	false	14	true
78736	5241240844726560	2581148828125	5	true	0	false	8	true
78735	43251703125	4535043359375	3	true	0	false	4	true
78734	4240450390625	449225078125	7	true	0	false	8	true
78733	4522682421875	3887531640625	5	true	0	false	10	true
78732	4527529296875	3850960546875	2	true	0	false	14	true
78730	459353671875	3851493359375	6	true	3	true	7	true
78728	452924296875	48731046875	7	true	0	false	13	true
78727	4691040625	5030558203125	5	true	0	false	8	true
78726	4550662890625	5124630859375	3	true	1	true	9	true
78724	4681476171875	381974453125	0	false	0	false	21	true
78722	4671840234375	3944203125	7	true	0	false	8	true
78721	4712289453125	43569421875	9	true	0	false	0	false
78720	459783671875	427100546875	3	true	0	false	35	true
78718	439683359375	4458993359375	3	true	0	false	18	true
78717	467692421875	483033671875	1	true	0	false	0	false
78716	4819028515625	472121640625	2	true	0	false	4	true
78713	408863359375	476934453125	3	true	0	false	2	true
78712	41109625	4598626171875	5	true	0	false	19	true
78705	455066171875	3657480078125	6	true	0	false	8	true
78704	46597390625	3688437109375	8	true	0	false	8	true
78702	4119805078125	491055859375	4	true	0	false	14	true
78700	4810974609375	50194140625	0	false	0	false	9	true
78699	432263203125	428455703125	4	true	0	false	1	true
78698	4228026953125	4288495703125	0	false	0	false	14	true
78694	4443187890625	41649265625	1	true	0	false	13	true
78692	4934525390625	4870584375	3	true	0	false	11	true
78691	4831583203125	4019387890625	3	true	0	false	11	true
78682	4877479296875	4544893359375	2	true	0	false	0	false
78679	42471390625	50223875	3	true	0	false	8	true
78678	433040703125	516932734375	6	true	2	true	8	true
78677	3521127734375	33656515625	1	true	0	false	17	true
78676	36130328125	341206640625	3	true	0	false	12	true
78670	41043328125	4375494921875	5	true	0	false	12	true
78669	485208125	5441081640625	5	true	0	false	3	true
78668	4760416015625	529423828125	5	true	0	false	5	true
78663	3461515625	2498976953125	11	true	0	false	11	true
78662	3377680859375	25338236328125	4	true	0	false	18	true
78659	4632450390625	4525057421875	1	true	0	false	8	true
78658	4624915625	4637179296875	7	true	7	true	27	true
78656	4480595703125	4031550390625	0	false	0	false	6	true
78651	39429140625	45362578125	2	true	0	false	9	true
78650	392663984375	4395370703125	6	true	0	false	10	true
78648	3846078125	433654296875	5	true	0	false	10	true
78645	4394437109375	50328046875	3	true	0	false	7	true
78643	45799.5	31289951171875	3	true	0	false	20	true
78642	4542530859375	31079345703125	3	true	0	false	15	true
78641	4350976171875	30112931640625	0	false	0	false	10	true
78640	4457430078125	28655576171875	3	true	0	false	1	true
78639	4146927734375	30571998046875	3	true	0	false	16	true
78638	418936484375	29228638671875	1	true	0	false	19	true
78636	26089255859375	36880953125	3	true	0	false	13	true
78635	4335762109375	2715118359375	2	true	0	false	3	true
78632	401049609375	30217015625	1	true	0	false	15	true
78631	43731859375	31765720703125	2	true	0	false	13	true
78629	4598743359375	27738208984375	8	true	0	false	24	true
78627	458807734375	344177109375	4	true	0	false	14	true
78626	45473765625	3354579296875	8	true	0	false	13	true
78622	4573290234375	29543671875	3	true	0	false	12	true
78621	4873019921875	3468540234375	13	true	1	true	3	true
78620	493574140625	3522354296875	3	true	0	false	9	true
78619	4706228125	35080296875	3	true	0	false	7	true
78618	4753791015625	3610946875	6	true	0	false	11	true
78614	4707978515625	3349288671875	3	true	0	false	19	true
78611	83696484375	21770505859375	5	true	1	true	8	true
78610	88815673828125	20576751953125	1	true	0	false	23	true
78606	9743927734375	21805052734375	7	true	0	false	18	true
78605	4715963671875	310963125	1	true	0	false	10	true
78602	101020439453125	20652490234375	3	true	0	false	7	true
78599	7225642578125	21810384765625	1	true	0	false	9	true
78598	697939306640625	23606845703125	1	true	0	false	8	true
78592	92981982421875	235243359375	4	true	0	false	47	true
78591	30611302734375	32150255859375	3	true	0	false	22	true
78590	29542.5	3231080859375	2	true	0	false	5	true
78588	29251830078125	3107057421875	2	true	0	false	9	true
78586	5313427734375	20468087890625	0	false	0	false	14	true
78585	31310384765625	30983837890625	4	true	0	false	23	true
78578	48995578125	3737558203125	4	true	0	false	15	true
78577	2481940625	26216548828125	1	true	0	false	17	true
78576	247229921875	27124494140625	2	true	0	false	11	true
78574	25891.75	26995955078125	8	true	0	false	15	true
78572	236490078125	27209126953125	5	true	0	false	13	true
78570	23162861328125	26404666015625	1	true	0	false	9	true
78567	3854107421875	769471015625	2	true	0	false	6	true
78564	249892236328125	22495322265625	5	true	0	false	12	true
78562	6202869873046870	29465626953125	3	true	0	false	5	true
78560	41463203125	749186328125	5	true	0	false	8	true
78559	11130126953125	27945529296875	1	true	0	false	30	true
78558	10860462890625	27282646484375	1	true	0	false	11	true
78557	130914794921875	28706826171875	3	true	0	false	18	true
78556	13656408203125	2966762890625	1	true	0	false	12	true
78555	100499794921875	2791788671875	3	true	0	false	20	true
78554	101995537109375	29053525390625	1	true	0	false	16	true
78549	2770134375	4201046484375	6	true	0	false	17	true
78546	13847126953125	312893359375	2	true	1	true	7	true
78543	160970703125	309914375	2	true	0	false	14	true
78542	1566846484375	313696015625	10	true	0	false	7	true
78536	27994697265625	4042101171875	1	true	0	false	43	true
78534	4442659765625	536859375	4	true	0	false	3	true
78532	15017029296875	3300334375	5	true	0	false	2	true
78531	46212796875	5532666015625	9	true	0	false	0	false
78528	2241020703125	490773203125	5	true	0	false	4	true
78527	40142578125	4109057421875	5	true	0	false	25	true
78524	4050665234375	28658564453125	5	true	1	true	0	false
78522	4675776953125	710951796875	0	false	1	true	13	true
78520	2120398681640620	23782607421875	1	true	0	false	5	true
78518	383789765625	3576214453125	1	true	0	false	6	true
78516	4470057421875	25461642578125	2	true	0	false	4	true
78515	4855299377441400	219013359375	0	false	0	false	8	true
78514	1.18286e+16	24584994140625	1	true	1	true	26	true
78511	207643203125	26448005859375	16	true	1	true	1	true
78510	2193459375	26186095703125	4	true	0	false	10	true
78509	16833681640625	2852871875	3	true	0	false	23	true
78508	167822109375	2961503515625	7	true	0	false	8	true
78507	17186787109375	25375533203125	0	false	0	false	6	true
78506	17329185546875	26608380859375	5	true	0	false	5	true
78504	216344296875	2706762890625	1	true	0	false	13	true
78502	160523046875	26032791015625	1	true	0	false	11	true
78501	18713640625	26426193359375	10	true	0	false	7	true
78500	18759763671875	2775938671875	3	true	0	false	11	true
78492	20644123046875	28358908203125	6	true	0	false	5	true
78488	3652941015625	25419857421875	1	true	0	false	0	false
78487	3732123828125	32358154296875	2	true	0	false	6	true
78486	3924323828125	32540158203125	2	true	0	false	8	true
78484	390546328125	340801953125	3	true	0	false	10	true
78481	49464765625	571923359375	9	true	0	false	3	true
78479	3854025390625	30798	1	true	0	false	9	true
78476	18946748046875	22912.75	5	true	1	true	24	true
78474	48075.5	692911171875	2	true	0	false	6	true
78473	561599169921875	155937861328125	1	true	0	false	14	true
78472	634319921875	154997705078125	22	true	0	false	2	true
78471	676428466796875	18989912109375	2	true	0	false	17	true
78470	644456689453125	18603904296875	6	true	1	true	3	true
78469	675084423828125	181648828125	2	true	0	false	34	true
78466	56425810546875	1770923828125	5	true	0	false	15	true
78462	39474625	26736171875	2	true	0	false	0	false
78461	4058252685546870	19159666015625	2	true	0	false	0	false
78458	613540673828125	136433828125	1	true	0	false	8	true
78455	3866852734375	23915708984375	2	true	0	false	7	true
78454	3836903515625	25214107421875	4	true	0	false	11	true
78450	41462046875	26704853515625	1	true	0	false	10	true
78449	357173203125	208154140625	2	true	4	true	13	true
78448	359353359375	21078939453125	1	true	1	true	16	true
78447	3750766015625	2229049609375	0	false	4	true	8	true
78446	3727680078125	21198521484375	2	true	0	false	13	true
78445	3462437890625	2210957421875	3	true	1	true	50	true
78444	3532637109375	21738869140625	1	true	1	true	8	true
78438	356584140625	229546796875	0	false	0	false	14	true
78434	3232258984375	21233166015625	1	true	0	false	5	true
78431	130461484375	24910404296875	1	true	1	true	14	true
78430	141932763671875	24845828125	2	true	0	false	10	true
78428	1476012109375	23800603515625	3	true	0	false	18	true
78427	3278966796875	16915865234375	3	true	0	false	9	true
78426	204080322265625	151681875	3	true	0	false	10	true
78423	2829496337890620	1798621484375	3	true	0	false	8	true
78422	1853797607421870	17828333984375	5	true	0	false	12	true
78418	1.60672e+16	1911194140625	1	true	1	true	9	true
78415	20579541015625	22687931640625	0	false	0	false	14	true
78414	19691044921875	2482743359375	3	true	0	false	0	false
78410	89684521484375	19969888671875	3	true	0	false	12	true
78408	331439140625	18955716796875	3	true	0	false	13	true
78407	26488509765625	156487900390625	3	true	0	false	22	true
78406	26255720703125	149843935546875	2	true	0	false	18	true
78404	27564248046875	157073515625	3	true	0	false	12	true
78403	2791103125	1430689453125	0	false	0	false	16	true
78401	2355037109375	159942177734375	0	false	0	false	19	true
78400	25318560546875	155181005859375	0	false	0	false	15	true
78399	2880032421875	148813984375	2	true	0	false	16	true
78398	28661818359375	16234849609375	1	true	0	false	12	true
78395	26360208984375	16531982421875	1	true	0	false	7	true
78394	2705146484375	16913265625	10	true	0	false	5	true
78393	24910357421875	172887578125	10	true	0	false	15	true
78392	2549878125	169770078125	11	true	0	false	2	true
78390	2468609765625	16437646484375	11	true	0	false	3	true
78386	2854987109375	1744527734375	0	false	0	false	19	true
78381	21236138671875	16133685546875	0	false	0	false	8	true
78380	18388091796875	1590609765625	3	true	1	true	2	true
78375	2416566015625	194327421875	3	true	0	false	18	true
78374	235568984375	19495283203125	2	true	0	false	17	true
78372	22365349609375	1848437890625	2	true	0	false	6	true
78371	24645466796875	1255555078125	0	false	0	false	18	true
78369	21410318359375	207553671875	1	true	0	false	24	true
78368	223376015625	21781208984375	1	true	0	false	9	true
78366	24853603515625	2072005078125	5	true	0	false	1	true
78364	23415353515625	124899912109375	0	false	1	true	14	true
78362	2568549609375	19314072265625	0	false	4	true	32	true
78360	22920671875	20403353515625	3	true	0	false	14	true
78356	20225345703125	1378799609375	0	false	0	false	4	true
78355	1933253515625	20039671875	2	true	0	false	10	true
78354	20383279296875	21504201171875	2	true	0	false	18	true
78351	18558705078125	1859048828125	4	true	2	true	13	true
78347	2922980078125	1913823828125	3	true	0	false	13	true
78346	2965763671875	19390255859375	9	true	0	false	16	true
78344	30601982421875	183647421875	5	true	0	false	47	true
78341	17910685546875	2154423828125	13	true	0	false	12	true
78339	2070796875	188960390625	0	false	0	false	2	true
78332	43497984375	757723203125	1	true	0	false	14	true
78331	84564375	129375283203125	2	true	0	false	8	true
78330	8756376953125	14833375	2	true	0	false	9	true
78328	100111357421875	1330396875	7	true	0	false	12	true
78327	93788671875	101838330078125	1	true	0	false	8	true
78326	113471171875	9992689453125	1	true	0	false	12	true
78324	120697919921875	108435146484375	0	false	0	false	25	true
78320	13209736328125	11502876953125	1	true	0	false	1	true
78318	152213603515625	115675439453125	0	false	0	false	6	true
78313	2462931640625	2338726953125	2	true	0	false	1	true
78307	4155087890625	23641873046875	2	true	1	true	0	false
78306	4376019921875	23729125	0	false	0	false	23	true
78303	1990467578125	10991212890625	5	true	0	false	12	true
78302	206597578125	115797607421875	1	true	0	false	8	true
78300	20306828125	98455537109375	1	true	0	false	10	true
78299	1803591796875	111093203125	2	true	0	false	1	true
78296	201473359375	814614990234375	0	false	0	false	8	true
78292	144723173828125	12910140625	6	true	0	false	8	true
78290	3989039453125	217396875	1	true	3	true	9	true
78289	154295810546875	70952275390625	3	true	1	true	0	false
78288	1699338671875	753078125	0	false	0	false	7	true
78286	1690441796875	8994896484375	0	false	0	false	11	true
78283	1221178515625	19162896484375	2	true	0	false	20	true
78282	12690267578125	186124609375	2	true	0	false	19	true
78281	145149169921875	19808009765625	7	true	0	false	8	true
78280	146750712890625	20856857421875	38	true	1	true	3	true
78278	16287400390625	20140576171875	3	true	0	false	18	true
78277	1185117578125	162516533203125	6	true	0	false	10	true
78276	12726234375	15345421875	11	true	0	false	47	true
78274	15818798828125	21574744140625	5	true	0	false	8	true
78273	146321025390625	2231231640625	1	true	0	false	5	true
78271	101398779296875	164532578125	61	true	1	true	2	true
78266	11086443359375	152828212890625	8	true	1	true	17	true
78265	130041845703125	140200810546875	0	false	0	false	1	true
78262	14063890625	157039423828125	2	true	0	false	14	true
78258	155747900390625	176180078125	2	true	0	false	6	true
78254	32437103515625	144664599609375	0	false	1	true	9	true
78253	27614775390625	116405166015625	0	false	0	false	12	true
78251	3001232421875	131340048828125	0	false	0	false	1	true
78250	344398486328125	1041548828125	1	true	0	false	7	true
78249	13595302734375	136697724609375	5	true	0	false	15	true
78247	159120419921875	15699166015625	1	true	0	false	4	true
78246	16686359375	142518193359375	1	true	0	false	11	true
78244	1192448974609370	103522763671875	0	false	0	false	16	true
78238	495863203125	283412734375	2	true	0	false	36	true
78237	676399169921875	104241181640625	4	true	0	false	5	true
78236	614030224609375	1212978515625	2	true	0	false	16	true
78233	3496080078125	17053400390625	18	true	0	false	6	true
78232	3404292578125	161449150390625	1	true	0	false	21	true
78230	490285390625	676032421875	4	true	0	false	7	true
78228	371661796875	16611404296875	1	true	0	false	7	true
78227	32279333984375	1691570703125	0	false	0	false	3	true
78223	4750878515625	22414072265625	0	false	0	false	11	true
78222	4611284375	22952041015625	2	true	0	false	6	true
78220	49038171875	227084453125	2	true	0	false	8	true
78219	4736191796875	25285880859375	1	true	0	false	0	false
78218	4885506640625	26504603515625	3	true	0	false	5	true
78213	4744816796875	19910685546875	0	false	18	true	2	true
78212	4872833984375	19841046875	0	false	0	false	14	true
78208	13215646484375	91597890625	0	false	0	false	9	true
78207	3188962890625	91660185546875	1	true	0	false	5	true
78206	29449341796875	9921185546875	9	true	3	true	12	true
78204	333367109375	107921201171875	1	true	3	true	13	true
78203	319126953125	686347412109375	1	true	0	false	13	true
78202	31843880859375	5330796875	0	false	0	false	15	true
78201	3387721484375	6451380859375	0	false	0	false	14	true
78200	344477421875	6339765625	0	false	0	false	32	true
78198	3369178125	58293193359375	3	true	0	false	12	true
78196	3074510546875	666522412109375	4	true	0	false	28	true
78195	342101484375	470195751953125	0	false	0	false	8	true
78193	4518428125	154075859375	1	true	0	false	15	true
78192	4460398828125	15805759765625	0	false	0	false	15	true
78190	4621928125	1531219140625	2	true	0	false	12	true
78189	3895414453125	16939138671875	3	true	0	false	4	true
78188	3974823046875	1823169140625	1	true	0	false	14	true
78183	3033880078125	112632451171875	1	true	0	false	0	false
78182	31252234375	125204130859375	5	true	1	true	15	true
78181	4363896875	142643642578125	2	true	0	false	10	true
78175	4686933203125	18186091796875	2	true	0	false	10	true
78174	4525259375	1857678515625	0	false	0	false	11	true
78172	4237483203125	178024296875	0	false	0	false	12	true
78171	41541703125	2086797265625	5	true	1	true	2	true
78170	424286875	20148396484375	2	true	0	false	17	true
78168	4396334375	2008580859375	1	true	0	false	19	true
78164	438039296875	12500041015625	0	false	0	false	34	true
78162	4818681640625	18063294921875	2	true	0	false	16	true
78160	45991.25	133116923828125	7	true	0	false	3	true
78155	403923203125	1543969921875	1	true	5	true	5	true
78154	4120524609375	1433262109375	0	false	0	false	21	true
78152	4710034765625	1049841796875	0	false	0	false	6	true
78147	250230703125	983246875	4	true	0	false	8	true
78146	257244453125	994152734375	2	true	1	true	19	true
78145	2443776171875	104541640625	6	true	0	false	26	true
78140	4772748828125	28621744140625	0	false	0	false	9	true
78137	3959572265625	10094630859375	0	false	0	false	14	true
78136	3931327734375	11859458984375	1	true	0	false	24	true
78134	4039828125	130939052734375	0	false	0	false	5	true
78132	409783203125	10630216796875	3	true	4	true	5	true
78131	414979609375	12160609375	2	true	11	true	1	true
78129	3842756640625	80163935546875	1	true	0	false	6	true
78128	380216171875	534207763671875	1	true	0	false	18	true
78127	397140078125	538049755859375	3	true	0	false	18	true
78126	40581390625	4922025390625	11	true	0	false	2	true
78124	4060201953125	662200634765625	4	true	0	false	7	true
78118	3551262109375	94719921875	2	true	0	false	0	false
78116	3769141015625	1240444140625	7	true	0	false	8	true
78112	22888806640625	559173876953125	0	false	13	true	0	false
78110	43202.25	9076255859375	5	true	0	false	6	true
78109	4460302734375	67251259765625	0	false	0	false	12	true
78108	495251171875	553423681640625	1	true	0	false	28	true
78106	3603703369140620	634685205078125	6	true	2	true	8	true
78104	60994541015625	634034423828125	0	false	0	false	6	true
78103	8531009765625	41960810546875	5	true	0	false	18	true
78102	89478779296875	230550634765625	0	false	0	false	2	true
78100	6986240234375	503677392578125	0	false	0	false	18	true
78099	84077080078125	734873291015625	7	true	0	false	11	true
78098	813013916015625	600036279296875	2	true	0	false	12	true
78096	102116142578125	766966845703125	0	false	0	false	6	true
78090	695092822265625	843532421875	2	true	0	false	6	true
78088	1.13957e+16	704839501953125	1	true	0	false	13	true
78084	49182078125	1195473046875	0	false	0	false	6	true
78082	4134808203125	83373125	3	true	0	false	8	true
78080	4544517578125	772371044921875	1	true	0	false	0	false
78078	4906636328125	9354939453125	2	true	0	false	13	true
78076	2271125390625	8694966796875	8	true	0	false	0	false
78075	2936168359375	402322021484375	0	false	14	true	1	true
78074	284148125	339471142578125	0	false	0	false	14	true
78072	28187265625	748594287109375	0	false	0	false	8	true
78067	26068984375	3214828857421870	16	true	0	false	1	true
78066	25747849609375	3243030029296870	12	true	0	false	0	false
78064	25397783203125	433085986328125	0	false	16	true	4	true
78061	36154453125	13884111328125	0	false	0	false	7	true
78060	442308203125	278541064453125	4	true	0	false	12	true
78059	477361875	675866064453125	0	false	0	false	16	true
78057	1.42318e+16	424482861328125	6	true	1	true	5	true
78052	20275021484375	520511767578125	0	false	0	false	2	true
78048	4325957421875	43767919921875	0	false	0	false	16	true
78044	136587021484375	340273779296875	0	false	0	false	5	true
78042	486697421875	15371546875	1	true	0	false	8	true
78040	1767300390625	31772587890625	12	true	1	true	0	false
78036	21902166015625	6487322387695310	2	true	0	false	16	true
78030	12985251953125	157561767578125	0	false	0	false	12	true
78026	38544578125	1065338623046870	2	true	0	false	11	true
78024	428336640625	1523675048828120	65	true	1	true	0	false
78023	7493115844726560	57891796875	0	false	0	false	19	true
78020	4740234765625	8234368286132810	25	true	0	false	0	false
