# Supplementary material for: A Novel Liquid Biopsy Method Based on Specific Combinations of Vesicular Markers Allows Us to Discriminate Prostate Cancer from Hyperplasia
Source: Cells. 2024 Jul 31;13(15):1286. doi: 10.3390/cells13151286 (PMC11311686; doi:10.3390/cells13151286)
Supplement: Supplementary file 1 [file cells-13-01286-s001.zip › Dataset S1-Raw data CODI BiliGeCT Prostata/Raw data CODI BiliGeCT Prostata/150223_ErbB3_ALK_GE21-02__counting_scatter.xlsx]

## Sheet: 150223_ErbB3_ALK_GE21-02__count
counting parameters
radius (nm)	300
bin width (nm)	20
locs in bin threshold	1
active channels
channel name	channel reference	min	max
Channel 0	ch0	1	10000000
Channel 1	ch1	1	10000000
Channel 2	ch2	1	10000000
clusters are positive for a channel if their counts fall within min (inclusive) and max (exclusive) for that channel
	population phenotypes	number of clusters
triple positive	Channel 0, Channel 1, Channel 2	155
double positive	Channel 0, Channel 1	19
double positive	Channel 0, Channel 2	659
double positive	Channel 1, Channel 2	6
single positive	Channel 0	71
single positive	Channel 1	3
single positive	Channel 2	25
	total positive clusters	938
4 clusters were negative for every channel
all positive clusters are listed here
columns show counts and positivity for channels with thresholds switched on
to see the full data including negative clusters please export a csv from the counting histogram rather than the counting scatter plot
cluster id	centroid x (nm)	centroid y (nm)	count for Channel 0	positive for Channel 0	count for Channel 1	positive for Channel 1	count for Channel 2	positive for Channel 2
80366	142740859375	725680390625	8	true	0	false	5	true
80365	155069189453125	730411015625	14	true	0	false	5	true
80363	1582166015625	71077	11	true	3	true	6	true
80362	113448037109375	7173328125	9	true	1	true	9	true
80361	105536640625	71312796875	9	true	1	true	17	true
80356	998405078125	736082890625	13	true	0	false	5	true
80355	889975390625	745837734375	3	true	5	true	3	true
80354	75760771484375	757968359375	7	true	0	false	8	true
80351	9795728515625	72424671875	10	true	0	false	7	true
80349	141048037109375	73528859375	9	true	0	false	16	true
80348	1210136328125	672344765625	8	true	1	true	32	true
80347	121726416015625	67874859375	14	true	1	true	4	true
80346	117603466796875	68417390625	9	true	4	true	10	true
80343	110536630859375	745308828125	7	true	0	false	5	true
80342	15683046875	693721328125	10	true	0	false	15	true
80341	16796548828125	686993984375	8	true	0	false	5	true
80338	1743629296875	770726953125	12	true	0	false	27	true
80337	1757668359375	77778.25	8	true	0	false	23	true
80333	128861953125	706739375	9	true	0	false	15	true
80331	1641684375	76577328125	11	true	0	false	2	true
80330	140447265625	697552734375	10	true	0	false	5	true
80327	1759341796875	787768125	10	true	0	false	12	true
80326	103335703125	671248984375	10	true	0	false	14	true
80324	20462025390625	7609559375	8	true	0	false	21	true
80323	20245439453125	754573203125	14	true	0	false	1	true
80321	2022448828125	746756328125	7	true	1	true	4	true
80320	21194951171875	749939453125	15	true	0	false	0	false
80319	21826224609375	756038203125	14	true	0	false	3	true
80315	12992998046875	6951534375	9	true	0	false	10	true
80313	114253525390625	699683671875	8	true	1	true	1	true
80312	167033671875	779684375	9	true	0	false	9	true
80306	127731162109375	6578546875	15	true	0	false	5	true
80305	14124482421875	662750859375	7	true	1	true	1	true
80302	19466283203125	76825984375	14	true	0	false	7	true
80301	191399296875	76227953125	14	true	0	false	13	true
80300	1885974609375	777964765625	9	true	1	true	9	true
80299	19565890625	777396875	6	true	12	true	3	true
80293	169941328125	756818828125	6	true	2	true	10	true
80292	18466783203125	74685109375	12	true	0	false	11	true
80286	149604580078125	753805546875	15	true	0	false	3	true
80284	92740859375	6874271875	4	true	0	false	5	true
80282	107074814453125	761982265625	14	true	0	false	2	true
80281	112987236328125	759941328125	7	true	0	false	7	true
80279	21759693359375	74228421875	17	true	0	false	2	true
80278	11902009765625	769871875	9	true	0	false	5	true
80276	1370081640625	752166328125	8	true	0	false	13	true
80275	1298043359375	7545846875	7	true	1	true	11	true
80273	1509276953125	651469296875	9	true	2	true	6	true
80272	14552130859375	767343359375	5	true	0	false	7	true
80269	150357177734375	673638984375	4	true	1	true	0	false
80268	17398853515625	740773671875	14	true	1	true	1	true
80263	13957.75	6450430859375	6	true	0	false	5	true
80261	1324504296875	77833109375	13	true	0	false	5	true
80260	832587890625	709490546875	8	true	0	false	5	true
80259	819682421875	7231721875	11	true	1	true	19	true
80257	95464130859375	70806.5	5	true	1	true	7	true
80256	18447193359375	73423.25	12	true	1	true	2	true
80251	2196085546875	721853125	8	true	0	false	4	true
80249	15987138671875	66901234375	15	true	0	false	2	true
80245	92655888671875	670041328125	10	true	0	false	5	true
80241	19031455078125	787758515625	3	true	1	true	6	true
80240	9614853515625	7653140625	7	true	0	false	22	true
80239	91471455078125	776332890625	7	true	0	false	13	true
80236	662045751953125	774926640625	8	true	2	true	9	true
80235	544720556640625	7736746875	11	true	0	false	13	true
80234	18538654296875	703180078125	12	true	0	false	6	true
80233	1934106640625	700298515625	11	true	1	true	5	true
80231	2088323046875	70009265625	8	true	0	false	0	false
80228	19394568359375	714076796875	10	true	0	false	1	true
80226	17861671875	716044453125	10	true	24	true	5	true
80224	22860833984375	694217421875	5	true	0	false	10	true
80219	97945390625	788261015625	8	true	0	false	3	true
80216	22041953125	702636484375	18	true	0	false	2	true
80215	2435723876953120	710016953125	12	true	0	false	13	true
80214	477321240234375	75865484375	6	true	1	true	12	true
80212	3752013916015620	714753828125	10	true	0	false	3	true
80211	3667909912109370	705625625	10	true	1	true	22	true
80209	3489811279296870	72061046875	5	true	6	true	6	true
80207	1.21193e+16	696740390625	7	true	0	false	7	true
80206	6731259765625	74145421875	2	true	0	false	21	true
80203	2514972412109370	68696328125	11	true	0	false	8	true
80202	2076029052734370	73631875	9	true	0	false	14	true
80201	27677333984375	7289728125	4	true	0	false	19	true
80197	2376981201171870	745661015625	11	true	2	true	1	true
80196	3768726318359370	64564203125	14	true	0	false	5	true
80195	421112158203125	6413445703125	9	true	0	false	14	true
80194	2.02757e+16	651057734375	10	true	0	false	12	true
80193	1.00166e+16	6550587109375	6	true	0	false	12	true
80191	12579521484375	7365971875	7	true	0	false	3	true
80190	1.31874e+16	67408953125	10	true	0	false	3	true
80189	22602255859375	674771484375	10	true	1	true	13	true
80188	2862439208984370	656595546875	7	true	0	false	28	true
80187	4293544921875	6532279296875	8	true	0	false	14	true
80185	3402157958984370	6361754296875	6	true	0	false	5	true
80179	35352626953125	73318359375	8	true	0	false	4	true
80174	34021240234375	6200618359375	15	true	0	false	0	false
80173	3455406494140620	613681484375	4	true	1	true	15	true
80172	522774267578125	660691640625	8	true	2	true	27	true
80171	55771689453125	66908421875	11	true	0	false	3	true
80169	2653369140625	614488046875	4	true	1	true	12	true
80161	11906625	78664390625	9	true	0	false	3	true
80159	648095947265625	668042578125	14	true	0	false	2	true
80158	1.23372e+16	720114140625	13	true	0	false	1	true
80155	22750986328125	772997890625	6	true	0	false	0	false
80153	4889087890625	6247827734375	7	true	1	true	3	true
80148	92937548828125	643449296875	8	true	0	false	30	true
80147	96034873046875	637565390625	5	true	0	false	13	true
80145	153377236328125	78548703125	9	true	0	false	7	true
80144	83369580078125	651186953125	10	true	0	false	3	true
80143	69938583984375	64240234375	10	true	1	true	10	true
80139	798038720703125	661544921875	9	true	0	false	8	true
80137	566843994140625	70130.25	7	true	1	true	3	true
80136	6302626953125	6317523046875	7	true	0	false	4	true
80133	447869970703125	689635390625	10	true	0	false	5	true
80132	21054810546875	686967109375	8	true	0	false	17	true
80131	20540779296875	68205953125	18	true	0	false	8	true
80128	9279303588867180	61707484375	7	true	0	false	1	true
80127	187082373046875	6294406640625	4	true	1	true	14	true
80126	1228665234375	623883984375	6	true	0	false	11	true
80125	117451171875	620630703125	10	true	0	false	6	true
80123	19715279296875	68373921875	15	true	0	false	2	true
80119	110913369140625	619384609375	8	true	0	false	50	true
80118	23668421875	7301665625	12	true	0	false	0	false
80117	24584294921875	735817734375	10	true	1	true	6	true
80116	21312294921875	676933671875	8	true	0	false	10	true
80113	1021600390625	6540351171875	6	true	0	false	5	true
80110	182301171875	685922109375	9	true	0	false	2	true
80108	2132262890625	6544660546875	10	true	0	false	11	true
80107	2120323828125	64601296875	10	true	0	false	15	true
80106	2572573828125	728993125	7	true	0	false	7	true
80104	2486891015625	70350890625	9	true	3	true	0	false
80103	2493227734375	716832421875	8	true	2	true	11	true
80102	2216826171875	636803984375	3	true	0	false	13	true
80101	21291359375	6328966796875	12	true	0	false	9	true
80097	19642056640625	66835625	11	true	1	true	1	true
80096	17951732421875	658699609375	12	true	0	false	4	true
80095	18304396484375	664566484375	6	true	0	false	9	true
80093	582850927734375	6480840234375	7	true	1	true	11	true
80091	24016583984375	720173125	12	true	2	true	2	true
80089	1005061328125	6139426953125	6	true	0	false	11	true
80086	27834576171875	7374009375	8	true	2	true	6	true
80085	2687767578125	7537928125	4	true	0	false	10	true
80080	708724462890625	6151365625	8	true	0	false	8	true
80075	16988708984375	66252890625	11	true	0	false	0	false
80073	172514453125	6488376953125	10	true	1	true	1	true
80071	64136435546875	69174875	6	true	0	false	7	true
80067	51159580078125	7138603125	3	true	0	false	14	true
80065	1142970703125	73173703125	10	true	0	false	1	true
80063	534479296875	6797878125	12	true	0	false	0	false
80061	16215578125	6514419921875	4	true	0	false	11	true
80056	236533359375	7561878125	10	true	1	true	0	false
80054	2440100390625	680898203125	3	true	17	true	4	true
80053	24641619140625	673928125	13	true	0	false	1	true
80051	2525101171875	688510390625	11	true	0	false	10	true
80050	29076353515625	719292421875	4	true	0	false	16	true
80049	29150662109375	713835078125	16	true	1	true	4	true
80048	26910099609375	70098421875	6	true	0	false	19	true
80047	26063111328125	70051.25	17	true	2	true	2	true
80046	1135828125	640530625	14	true	1	true	0	false
80044	27417755859375	70903234375	6	true	1	true	3	true
80040	2572672265625	7528921875	6	true	0	false	11	true
80035	2995059765625	70377703125	4	true	1	true	7	true
80034	17570134765625	67498359375	9	true	0	false	3	true
80027	44158701171875	74040265625	3	true	0	false	2	true
80026	49196875	60294.75	9	true	0	false	0	false
80025	45544345703125	6038161328125	6	true	0	false	9	true
80023	5712822265625	60015515625	5	true	0	false	8	true
80020	30825263671875	721301640625	6	true	0	false	7	true
80019	30109337890625	73384375	7	true	0	false	2	true
80016	3379410400390620	753081171875	7	true	0	false	7	true
80011	23675541015625	70594734375	5	true	1	true	12	true
80006	1763527734375	60983703125	2	true	0	false	3	true
80005	1745662890625	63536453125	8	true	0	false	0	false
80002	2415573828125	641493671875	8	true	1	true	11	true
80001	23304435546875	647667421875	11	true	0	false	10	true
79997	6455212890625	718134140625	6	true	0	false	3	true
79996	23700869140625	660346875	4	true	0	false	3	true
79995	22898087890625	66865890625	9	true	0	false	17	true
79994	196004736328125	5771495703125	11	true	1	true	0	false
79993	243396923828125	5691689453125	9	true	1	true	14	true
79992	184419921875	64607921875	10	true	0	false	8	true
79988	1083302978515620	5926251171875	10	true	0	false	13	true
79987	1.73776e+16	6013882421875	4	true	0	false	10	true
79983	2879868896484370	5963428515625	13	true	0	false	1	true
79980	15550537109375	608481640625	12	true	1	true	21	true
79979	156867841796875	6105295703125	11	true	1	true	29	true
79978	271344375	671657109375	7	true	0	false	15	true
79977	27126373046875	662132578125	13	true	0	false	2	true
79975	264762265625	658383203125	8	true	0	false	9	true
79974	28410693359375	672895078125	8	true	0	false	6	true
79972	26636962890625	6472783984375	5	true	0	false	16	true
79971	268821171875	641654609375	9	true	1	true	9	true
79970	27392353515625	6466603125	15	true	0	false	2	true
79968	145465732421875	6093972265625	8	true	1	true	1	true
79965	26475701171875	633160234375	10	true	0	false	13	true
79963	2952762890625	67301734375	14	true	0	false	1	true
79961	30305095703125	6863003125	9	true	1	true	2	true
79958	3035144140625	655573671875	8	true	0	false	2	true
79956	3630328125	640595234375	15	true	0	false	0	false
79955	3556411328125	65403	10	true	0	false	1	true
79952	28359908203125	7016290625	9	true	0	false	4	true
79950	3279781640625	666054765625	11	true	0	false	3	true
79949	3388968359375	674021953125	4	true	5	true	5	true
79948	364533828125	6269781640625	6	true	0	false	22	true
79945	322846640625	682823046875	9	true	0	false	3	true
79943	3192737109375	6394015234375	7	true	0	false	1	true
79941	3553625390625	671999296875	6	true	0	false	13	true
79939	353544140625	6429133203125	17	true	1	true	1	true
79938	38998	639344921875	8	true	0	false	3	true
79937	399218046875	656686953125	13	true	0	false	9	true
79933	28638419921875	689773359375	9	true	1	true	2	true
79929	30131287109375	6425851953125	9	true	0	false	6	true
79928	3313115234375	6067990625	18	true	0	false	4	true
79927	3324195703125	5964591796875	7	true	0	false	13	true
79923	32414283203125	6190105859375	13	true	0	false	5	true
79920	3667261328125	676725390625	7	true	0	false	2	true
79918	2548114453125	598404140625	15	true	0	false	11	true
79917	2447127734375	600655546875	14	true	1	true	1	true
79915	22917732421875	6134987109375	10	true	1	true	1	true
79913	23313765625	6278386328125	6	true	2	true	3	true
79912	242862421875	59137421875	7	true	0	false	8	true
79911	24735025390625	58172890625	7	true	0	false	13	true
79909	3449166796875	598159375	10	true	0	false	2	true
79907	2328984375	5850847265625	12	true	0	false	4	true
79905	5360046875	789630546875	6	true	0	false	18	true
79898	16399609375	5753566796875	5	true	0	false	17	true
79897	17193591796875	5802970703125	18	true	0	false	8	true
79896	3282216796875	74436296875	14	true	0	false	0	false
79895	33939	741733515625	8	true	0	false	9	true
79894	16557431640625	5896264453125	10	true	0	false	19	true
79892	142449609375	586411953125	12	true	0	false	3	true
79891	12329421875	5921521484375	18	true	2	true	5	true
79890	142457587890625	5637999609375	10	true	0	false	20	true
79889	151707197265625	551262265625	4	true	0	false	10	true
79888	153923349609375	583795703125	8	true	0	false	5	true
79887	152137197265625	571560625	13	true	0	false	15	true
79884	3396916015625	71770203125	11	true	1	true	5	true
79883	3430362890625	72734734375	9	true	1	true	7	true
79882	328745703125	7052215625	8	true	2	true	1	true
79879	3302728515625	729583671875	3	true	0	false	9	true
79877	138015634765625	556599921875	5	true	0	false	7	true
79873	125710029296875	56384375	9	true	0	false	5	true
79867	32052169921875	7239703125	9	true	0	false	3	true
79862	26214287109375	618528671875	8	true	0	false	9	true
79861	2692446484375	6208844140625	7	true	0	false	6	true
79859	277156328125	6246991796875	14	true	0	false	2	true
79857	35154390625	692381328125	5	true	3	true	0	false
79855	28808890625	6269360546875	3	true	0	false	9	true
79853	18089412109375	6224880859375	8	true	1	true	4	true
79851	273365078125	611650703125	5	true	1	true	17	true
79850	36827900390625	5727734375	5	true	0	false	30	true
79849	4103193359375	57088234375	2	true	0	false	16	true
79848	59057099609375	57943	8	true	0	false	14	true
79847	471116162109375	5780559375	13	true	0	false	6	true
79845	777049072265625	582306875	9	true	0	false	10	true
79842	380181591796875	560953125	10	true	0	false	2	true
79838	156475869140625	6311123828125	9	true	0	false	6	true
79835	729202294921875	591944296875	9	true	1	true	10	true
79833	7365325317382810	6434140625	13	true	0	false	1	true
79830	4034269775390620	58764515625	6	true	0	false	13	true
79829	31982529296875	5890591796875	4	true	0	false	15	true
79827	98815791015625	590936875	6	true	0	false	0	false
79822	3513533984375	749240703125	7	true	1	true	3	true
79820	3598370703125	71702078125	15	true	0	false	11	true
79819	3730183984375	713342734375	10	true	1	true	8	true
79814	3763143359375	5939271875	13	true	0	false	1	true
79813	3619387109375	602126328125	14	true	1	true	11	true
79811	3812633203125	611635625	7	true	0	false	3	true
79810	395103046875	5982347265625	8	true	0	false	5	true
79803	13775970703125	625994140625	9	true	1	true	4	true
79802	115834287109375	57692421875	10	true	1	true	1	true
79800	9296212890625	55920703125	8	true	1	true	8	true
79799	913326171875	5719718359375	10	true	0	false	15	true
79797	106421064453125	56151.5	6	true	0	false	5	true
79793	28145369140625	755186171875	11	true	1	true	2	true
79792	295847734375	586698359375	14	true	0	false	5	true
79791	2933052734375	607029765625	6	true	0	false	11	true
79789	28099	5701058984375	6	true	0	false	1	true
79785	4043879296875	643461875	12	true	0	false	6	true
79784	1928123046875	6311158203125	6	true	0	false	4	true
79783	205366796875	625406328125	10	true	0	false	3	true
79779	264568046875	592165703125	8	true	0	false	10	true
79778	3085694140625	620738203125	12	true	0	false	0	false
79775	19723583984375	72718859375	10	true	1	true	2	true
79774	3276951171875	773255078125	26	true	0	false	1	true
79773	328832109375	7862278125	4	true	0	false	12	true
79771	31677525390625	775619375	14	true	0	false	2	true
79770	2973174609375	774201328125	8	true	1	true	1	true
79769	29670234375	79016.75	7	true	0	false	6	true
79763	3358085546875	760937265625	5	true	1	true	0	false
79762	3099174609375	758766875	7	true	1	true	3	true
79761	31941794921875	75417984375	11	true	0	false	5	true
79759	284550625	76628765625	8	true	1	true	6	true
79753	708096044921875	5669847265625	7	true	0	false	6	true
79750	3639579296875	5746091796875	8	true	1	true	11	true
79749	3740884375	567434921875	8	true	0	false	2	true
79748	368391484375	5502530859375	4	true	0	false	0	false
79745	3590617578125	58322	4	true	0	false	2	true
79742	57974619140625	56441578125	4	true	0	false	11	true
79741	473687646484375	547865703125	16	true	0	false	0	false
79736	34419375	6232960546875	8	true	0	false	6	true
79732	3979097265625	679424609375	5	true	0	false	5	true
79729	35638921875	738698671875	11	true	0	false	1	true
79727	3984842578125	62692125	6	true	1	true	1	true
79725	96055830078125	5363389453125	7	true	0	false	0	false
79723	3938744140625	707662265625	7	true	0	false	5	true
79721	77991865234375	6314404296875	11	true	0	false	1	true
79719	119159951171875	55529078125	9	true	0	false	12	true
79718	3025227734375	7513140625	5	true	0	false	9	true
79716	1973348046875	6088394921875	7	true	0	false	6	true
79713	413382109375	701565078125	6	true	0	false	3	true
79712	3763038671875	749093125	3	true	0	false	8	true
79711	3877830859375	746956171875	18	true	0	false	2	true
79707	261445859375	5676157421875	6	true	0	false	5	true
79706	145612763671875	5282737890625	9	true	0	false	12	true
79705	148915615234375	5338965625	4	true	0	false	15	true
79703	137603818359375	5354628515625	5	true	0	false	8	true
79700	8596431640625	6057124609375	14	true	0	false	5	true
79697	345397890625	5871539453125	7	true	0	false	10	true
79696	31664658203125	586884140625	2	true	2	true	1	true
79694	417223125	667339140625	14	true	0	false	2	true
79693	4245339453125	650352890625	5	true	0	false	2	true
79690	1797148046875	5633005078125	9	true	1	true	7	true
79689	1860998046875	5638130859375	19	true	0	false	1	true
79687	20026248046875	56348703125	7	true	1	true	18	true
79686	2132345458984370	548994375	7	true	1	true	11	true
79685	1.66673e+16	5393351171875	7	true	1	true	10	true
79684	3999264453125	530295390625	11	true	0	false	0	false
79683	3902903125	5390244921875	5	true	0	false	18	true
79682	3171491455078120	512307265625	5	true	0	false	18	true
79681	3468442138671870	5216296484375	7	true	1	true	14	true
79679	389752734375	5549511328125	7	true	1	true	3	true
79677	293680859375	5454337890625	10	true	0	false	7	true
79676	21930869140625	555081484375	8	true	0	false	15	true
79675	230004140625	55726890625	7	true	0	false	13	true
79673	20703916015625	57129265625	10	true	2	true	4	true
79672	2656142822265620	49822390625	5	true	0	false	5	true
79671	1946390625	5008876171875	13	true	0	false	4	true
79669	187806015625	5822700390625	6	true	1	true	11	true
79667	796015625	5453800390625	8	true	0	false	4	true
79664	426510986328125	53346390625	9	true	0	false	17	true
79653	254611767578125	5295835546875	7	true	0	false	13	true
79651	21722734375	5439421875	10	true	0	false	5	true
79648	2648421484375	7853053125	5	true	0	false	7	true
79647	24957875	789147734375	5	true	0	false	12	true
79646	24882806640625	772120234375	7	true	0	false	1	true
79641	27789162109375	77736125	5	true	0	false	11	true
79638	1067510546875	527459296875	7	true	1	true	21	true
79637	101592021484375	51747390625	6	true	0	false	17	true
79635	1256265625	5261754296875	7	true	0	false	8	true
79632	419382470703125	502165078125	15	true	1	true	5	true
79629	395142265625	733101875	4	true	0	false	4	true
79627	379954375	657118125	10	true	1	true	0	false
79625	4318821484375	678953515625	11	true	0	false	3	true
79623	108967177734375	7906140625	10	true	0	false	6	true
79622	24820447265625	54543375	11	true	0	false	3	true
79621	25576142578125	55152125	7	true	0	false	15	true
79620	26928794921875	558945390625	5	true	0	false	9	true
79619	2780749609375	559438984375	4	true	1	true	24	true
79618	3942540625	574714140625	5	true	0	false	1	true
79615	2659473828125	5485193359375	4	true	0	false	15	true
79611	2402322265625	553524296875	7	true	0	false	4	true
79609	25898228515625	5261652734375	4	true	0	false	3	true
79605	1254391845703120	75567984375	2	true	1	true	5	true
79603	3647701953125	753969609375	4	true	0	false	8	true
79602	21609763671875	5802228125	8	true	0	false	9	true
79601	218254921875	58968421875	7	true	0	false	9	true
79598	84451689453125	50022984375	15	true	0	false	7	true
79597	74168310546875	4920362109375	9	true	0	false	8	true
79595	5142240234375	5143268359375	4	true	0	false	7	true
79593	16394232421875	557543359375	9	true	1	true	5	true
79592	107916015625	4946144921875	3	true	0	false	14	true
79591	106349033203125	5043646484375	26	true	0	false	6	true
79586	4457726953125	691324921875	3	true	0	false	2	true
79585	444164765625	703143125	26	true	0	false	3	true
79584	437294609375	709948671875	7	true	0	false	21	true
79580	4149998828125	5608296484375	5	true	0	false	1	true
79579	40536625	5641309765625	7	true	0	false	5	true
79576	52182294921875	50006875	3	true	0	false	38	true
79574	4420801953125	58984640625	14	true	0	false	2	true
79573	4303248828125	6033025390625	8	true	1	true	0	false
79572	41877828125	6168120703125	11	true	1	true	4	true
79569	711764013671875	5298326953125	6	true	0	false	2	true
79568	4121452734375	628511953125	11	true	0	false	1	true
79565	406222890625	613640546875	5	true	0	false	4	true
79561	4112149609375	714137421875	5	true	27	true	2	true
79558	4391737109375	5702778125	4	true	0	false	9	true
79557	4325878515625	558555234375	5	true	0	false	6	true
79556	4522355859375	629108046875	8	true	0	false	2	true
79555	4352278515625	6359432421875	5	true	0	false	2	true
79553	46250859375	6409075390625	5	true	0	false	16	true
79552	467743125	5460165625	7	true	0	false	5	true
79549	47688125	636185234375	11	true	0	false	1	true
79546	45749609375	614476875	8	true	1	true	3	true
79545	471280625	6083881640625	6	true	0	false	10	true
79541	4793496484375	5898381640625	6	true	0	false	4	true
79537	4573306640625	5824649609375	9	true	0	false	2	true
79535	2477548828125	6163442578125	8	true	0	false	14	true
79533	450742734375	545966328125	4	true	0	false	8	true
79531	4173155078125	576798671875	9	true	0	false	7	true
79529	9643482666015620	5164463671875	4	true	0	false	7	true
79528	2799820068359370	4597683203125	6	true	0	false	42	true
79527	179791357421875	4493090625	8	true	1	true	17	true
79526	207203076171875	472546484375	4	true	0	false	17	true
79523	253421875	445828046875	4	true	0	false	6	true
79521	4061772265625	749837890625	16	true	0	false	2	true
79520	1.31615e+16	4616654296875	4	true	0	false	20	true
79519	9064973754882810	469004921875	9	true	0	false	10	true
79515	1060603271484370	4804608984375	4	true	0	false	8	true
79514	336445859375	53747265625	13	true	0	false	2	true
79513	342610234375	544029453125	6	true	0	false	8	true
79512	321505625	52758984375	7	true	0	false	38	true
79511	3212556640625	5398734375	1	true	1	true	8	true
79509	333377734375	55270421875	15	true	0	false	1	true
79506	3559821484375	532512265625	6	true	0	false	6	true
79504	3357247265625	578253125	6	true	0	false	1	true
79503	328589375	5670437890625	6	true	0	false	18	true
79497	1159838623046870	4396128125	10	true	0	false	4	true
79494	476517333984375	4826784375	11	true	0	false	5	true
79493	413551708984375	4701698046875	5	true	0	false	9	true
79490	18725958984375	54710875	10	true	0	false	20	true
79489	18603875	54145328125	7	true	0	false	11	true
79487	1896742578125	5510861328125	3	true	0	false	16	true
79483	835473828125	54700453125	6	true	0	false	1	true
79481	3103794189453120	7767303125	2	true	0	false	16	true
79479	318358203125	79409765625	8	true	1	true	0	false
79477	473599140625	57063890625	6	true	1	true	1	true
79474	155900810546875	50303078125	4	true	0	false	5	true
79473	1720512890625	50973	6	true	1	true	9	true
79471	149656474609375	516220625	1	true	1	true	34	true
79470	140114423828125	48975640625	7	true	1	true	6	true
79469	139150703125	499977578125	2	true	0	false	39	true
79464	494967041015625	4517873046875	7	true	0	false	13	true
79462	447893984375	655183515625	5	true	1	true	2	true
79460	7232396484375	476254375	3	true	0	false	14	true
79457	4509033984375	5339007421875	3	true	0	false	10	true
79455	1006303125	4718278515625	4	true	0	false	1	true
79453	477913671875	654198125	14	true	4	true	2	true
79452	18217646484375	4691066015625	8	true	1	true	16	true
79451	17347037109375	471536328125	4	true	0	false	10	true
79450	18754630859375	500139296875	3	true	0	false	20	true
79449	18596587890625	512060234375	9	true	0	false	10	true
79448	21112955078125	514665859375	5	true	1	true	10	true
79447	21073837890625	5047162890625	2	true	0	false	14	true
79446	20202318359375	51981421875	6	true	7	true	0	false
79444	152746328125	4636813671875	3	true	0	false	13	true
79443	1567033984375	4729376953125	6	true	0	false	14	true
79433	414385703125	5987635546875	5	true	1	true	14	true
79432	3431466796875	5651438671875	10	true	0	false	0	false
79430	9028044921875	4523912109375	4	true	0	false	7	true
79429	8225595703125	4558315625	14	true	0	false	2	true
79428	746862255859375	462548828125	9	true	0	false	6	true
79426	29270017578125	541647734375	4	true	0	false	9	true
79425	28019318359375	5381809765625	9	true	0	false	7	true
79422	2714930859375	4972790234375	6	true	0	false	4	true
79421	27156208984375	514989140625	4	true	0	false	1	true
79417	29698498046875	5302416015625	7	true	0	false	2	true
79414	4450315625	49811671875	9	true	1	true	5	true
79413	4432508203125	5085014453125	3	true	0	false	10	true
79411	4393378515625	52142296875	4	true	0	false	5	true
79410	4332908984375	5425373046875	6	true	0	false	7	true
79407	4264929296875	5222600390625	5	true	0	false	3	true
79403	17105818359375	52884171875	4	true	0	false	3	true
79401	4821530859375	5544197265625	6	true	2	true	8	true
79400	1482339111328120	386775234375	5	true	0	false	6	true
79399	1925626708984370	39748046875	4	true	0	false	7	true
79397	1.46988e+16	411465234375	4	true	0	false	2	true
79396	105391455078125	4236269921875	4	true	0	false	13	true
79395	201167431640625	422407578125	6	true	0	false	16	true
79392	3601086181640620	3830525390625	22	true	0	false	10	true
79391	3752417724609370	3806831640625	13	true	0	false	21	true
79389	35625478515625	41633.75	3	true	0	false	8	true
79386	120412314453125	47232625	19	true	0	false	2	true
79385	115460146484375	4600164453125	6	true	0	false	19	true
79381	12215861328125	4491941015625	13	true	0	false	9	true
79378	491089140625	502436015625	7	true	0	false	4	true
79377	4770032421875	5067455859375	8	true	0	false	5	true
79375	48607015625	5269229296875	8	true	0	false	5	true
79372	441727265625	732983125	9	true	0	false	4	true
79371	4523324609375	720580546875	24	true	0	false	6	true
79367	4089767578125	5195191796875	5	true	0	false	2	true
79365	12104416015625	5080516015625	6	true	0	false	4	true
79364	9073379516601560	36058859375	4	true	0	false	2	true
79363	1.62714e+16	35274953125	2	true	0	false	13	true
79359	65578544921875	4541116015625	1	true	0	false	8	true
79357	4630784375	5076546484375	4	true	0	false	5	true
79355	564642529296875	4652672265625	3	true	0	false	19	true
79354	41305625	734610859375	2	true	0	false	2	true
79352	1355198046875	479389921875	6	true	0	false	17	true
79351	14319296875	472101171875	9	true	0	false	1	true
79349	134367353515625	455892109375	4	true	0	false	0	false
79346	22303888671875	5343746875	6	true	0	false	14	true
79345	21643341796875	532335546875	7	true	0	false	6	true
79344	4514562109375	5195304296875	6	true	0	false	9	true
79343	465679140625	5220743359375	11	true	0	false	6	true
79340	239529765625	5223030859375	3	true	0	false	5	true
79335	4880269140625	57375375	6	true	0	false	1	true
79333	19229251953125	5308848046875	5	true	0	false	8	true
79332	36303828125	499098671875	10	true	0	false	13	true
79331	35032765625	5064927734375	5	true	2	true	14	true
79329	3648046875	487678671875	6	true	0	false	5	true
79327	3605321875	47758953125	10	true	0	false	2	true
79326	3512330859375	487150390625	6	true	1	true	7	true
79323	3451359765625	514837890625	7	true	0	false	5	true
79322	384278046875	49392421875	3	true	0	false	7	true
79321	3964577734375	478274140625	8	true	0	false	5	true
79318	3724744140625	7843996875	2	true	0	false	11	true
79317	3564780078125	781646015625	4	true	0	false	5	true
79316	4055340625	489181796875	10	true	0	false	3	true
79315	4181198046875	4948965625	4	true	0	false	13	true
79312	31770.25	4798993359375	6	true	0	false	0	false
79311	3350825390625	48151171875	3	true	0	false	6	true
79309	3749700390625	4754494140625	1	true	0	false	11	true
79304	38166078125	4523089453125	8	true	0	false	0	false
79302	3774905859375	4333058203125	4	true	0	false	15	true
79301	3800090625	4358971484375	4	true	0	false	23	true
79297	3578478125	457447421875	3	true	0	false	1	true
79293	3384287109375	4644997265625	11	true	0	false	4	true
79292	94011328125	4304735546875	9	true	0	false	7	true
79291	7814677734375	4345495703125	3	true	0	false	7	true
79290	1081222265625	4270973828125	5	true	0	false	10	true
79289	11322578125	4197297265625	4	true	0	false	8	true
79287	128640888671875	41079046875	5	true	0	false	12	true
79283	102662626953125	4402261328125	4	true	0	false	16	true
79280	29953955078125	46904546875	3	true	0	false	27	true
79279	29844314453125	4633391796875	3	true	0	false	9	true
79277	429364765625	725854375	11	true	0	false	1	true
79275	3095248046875	494480390625	10	true	1	true	10	true
79273	31502107421875	504489296875	10	true	4	true	5	true
79271	4841330859375	4834295703125	2	true	0	false	1	true
79270	2807290625	47040734375	4	true	0	false	12	true
79269	29035337890625	4788331640625	3	true	0	false	12	true
79267	272954453125	4783512109375	6	true	0	false	24	true
79262	16242853515625	418882109375	2	true	0	false	1	true
79261	14077609375	4295840234375	5	true	0	false	4	true
79259	154235068359375	4030923046875	2	true	0	false	7	true
79257	141533623046875	4162876953125	6	true	0	false	9	true
79256	17575126953125	41896390625	4	true	0	false	13	true
79254	1577119140625	4313160546875	5	true	0	false	16	true
79253	154305859375	4426811328125	4	true	1	true	28	true
79249	12594912109375	436110234375	4	true	0	false	19	true
79245	4871882421875	660203671875	2	true	0	false	8	true
79243	338950634765625	35850.5	5	true	0	false	4	true
79242	5932048828125	333107734375	1	true	0	false	11	true
79241	56601943359375	32083265625	6	true	0	false	5	true
79239	53689677734375	3441994140625	2	true	0	false	25	true
79237	42678046875	343600078125	6	true	0	false	9	true
79235	462477587890625	33279171875	5	true	0	false	16	true
79234	521946435546875	3589803515625	4	true	0	false	21	true
79233	588772216796875	355631015625	4	true	0	false	14	true
79231	3467048095703120	32179685546875	2	true	0	false	12	true
79229	65103046875	31422126953125	1	true	0	false	15	true
79226	528227783203125	29036806640625	2	true	0	false	19	true
79225	5403455078125	3046452734375	4	true	0	false	15	true
79220	202209609375	4282693359375	2	true	0	false	5	true
79219	18898150390625	427481875	3	true	0	false	14	true
79216	1905103125	4541125390625	1	true	0	false	11	true
79215	182909765625	443999375	4	true	0	false	5	true
79213	1956048828125	445924453125	4	true	1	true	1	true
79210	4413634765625	4680408203125	5	true	0	false	0	false
79209	4561320703125	4715846484375	7	true	1	true	7	true
79207	4296090234375	4674544921875	4	true	0	false	8	true
79203	4498955078125	74542203125	14	true	0	false	1	true
79201	70630283203125	37354296875	4	true	1	true	6	true
79199	126143251953125	3955707421875	7	true	0	false	7	true
79198	23142328125	48986	5	true	0	false	12	true
79197	2203304296875	49289	2	true	0	false	8	true
79196	21447654296875	476293125	7	true	0	false	11	true
79195	2043873046875	4821994140625	5	true	0	false	0	false
79189	560172412109375	397400234375	0	false	0	false	7	true
79183	6831876953125	2898553515625	6	true	0	false	13	true
79182	44886140625	440915703125	3	true	0	false	2	true
79181	4462353125	4044012890625	5	true	0	false	0	false
79180	43376875	412877890625	4	true	0	false	3	true
79176	390920390625	783103984375	6	true	0	false	2	true
79173	3623666796875	4293044140625	6	true	0	false	0	false
79171	4815751953125	4029658984375	5	true	0	false	0	false
79170	2455687890625	4393715625	1	true	15	true	8	true
79169	25161419921875	4468171484375	6	true	0	false	0	false
79167	23455673828125	4456454296875	3	true	0	false	19	true
79166	24533392578125	4657621484375	14	true	0	false	10	true
79165	2531683984375	4679676953125	6	true	0	false	14	true
79164	2594936328125	4582865625	10	true	0	false	8	true
79163	266088515625	45411328125	7	true	0	false	14	true
79161	26057166015625	468226015625	7	true	0	false	9	true
79157	217158515625	4549770703125	6	true	0	false	17	true
79155	25044611328125	48272921875	2	true	0	false	0	false
79153	2268921875	43783265625	4	true	0	false	9	true
79146	1.31857e+16	782216875	1	true	0	false	6	true
79144	343219375	425580390625	6	true	0	false	7	true
79143	3467022265625	414269921875	2	true	0	false	14	true
79141	349932890625	441777421875	3	true	0	false	17	true
79138	492096015625	4682055078125	12	true	1	true	1	true
79137	47983359375	4603321484375	4	true	0	false	14	true
79131	70920166015625	406107265625	3	true	0	false	0	false
79130	2677212890625	42392015625	4	true	0	false	2	true
79129	27106208984375	4126498046875	1	true	0	false	16	true
79127	25592283203125	421740546875	5	true	0	false	10	true
79125	39916171875	4391204296875	2	true	0	false	8	true
79124	28533009765625	433324921875	8	true	0	false	6	true
79119	4146756640625	415999296875	4	true	0	false	7	true
79118	92538037109375	356818125	1	true	0	false	15	true
79117	98122744140625	3553926953125	7	true	0	false	24	true
79115	835898046875	3547848046875	1	true	0	false	14	true
79114	10615890625	363044765625	3	true	0	false	16	true
79113	104591533203125	3497306640625	2	true	0	false	14	true
79109	115758798828125	3762236328125	5	true	0	false	16	true
79108	10080158203125	4058941015625	1	true	1	true	18	true
79107	893727734375	3959399609375	2	true	0	false	3	true
79105	109117236328125	3895447265625	5	true	0	false	0	false
79103	93616376953125	38052328125	1	true	0	false	24	true
79099	7349642578125	3508967578125	7	true	0	false	2	true
79098	12926494140625	3612140625	3	true	0	false	15	true
79097	141212138671875	367197734375	4	true	0	false	25	true
79096	151622216796875	3742480859375	3	true	0	false	18	true
79094	3309878515625	5053652734375	2	true	0	false	3	true
79092	1204928125	337048125	6	true	0	false	7	true
79091	131761494140625	3319766015625	1	true	0	false	21	true
79087	135380244140625	3204370703125	5	true	0	false	7	true
79085	1044362109375	33256203125	3	true	0	false	13	true
79080	5254939575195310	3304201953125	5	true	0	false	14	true
79079	1.10049e+16	32583728515625	4	true	0	false	11	true
79078	246162158203125	333673515625	9	true	2	true	9	true
79073	18980322265625	41317359375	6	true	0	false	3	true
79065	4223451171875	754883671875	2	true	0	false	11	true
79064	2342781640625	4122138671875	1	true	0	false	0	false
79063	21070.25	4050311328125	3	true	0	false	2	true
79062	22290796875	3703882421875	5	true	0	false	0	false
79061	20895716796875	386698046875	3	true	0	false	1	true
79057	421984921875	436403046875	6	true	0	false	8	true
79055	19037220703125	3969986328125	2	true	0	false	7	true
79054	2566969140625	3810365625	3	true	0	false	2	true
79053	2444870703125	393939921875	6	true	0	false	7	true
79048	3037269921875	4496011328125	5	true	1	true	8	true
79047	32625556640625	4473340234375	2	true	0	false	0	false
79045	30908755859375	430796640625	6	true	0	false	14	true
79042	19228783203125	3503865625	1	true	0	false	4	true
79041	21323763671875	34462890625	2	true	0	false	6	true
79039	186985703125	366924765625	2	true	0	false	2	true
79036	17324791015625	33850125	5	true	1	true	13	true
79035	1667864453125	330035546875	3	true	0	false	11	true
79033	15592685546875	32326294921875	4	true	0	false	18	true
79030	26150419921875	3367995703125	3	true	0	false	8	true
79029	26335208984375	347138359375	3	true	0	false	12	true
79027	25398951171875	346924296875	13	true	0	false	11	true
79026	196520703125	2948519140625	9	true	0	false	4	true
79025	140166943359375	29842615234375	6	true	0	false	15	true
79023	752396435546875	3868498828125	2	true	0	false	11	true
79022	269825625	35913234375	3	true	0	false	9	true
79019	2406126171875	3310187890625	4	true	0	false	0	false
79017	1.35785e+16	3099414453125	1	true	0	false	8	true
79015	2477909765625	3612619921875	7	true	0	false	10	true
79010	4809408203125	4308574609375	3	true	0	false	3	true
79009	4638202734375	4218366796875	9	true	1	true	0	false
79005	4755588671875	679002109375	2	true	0	false	3	true
79004	3991155078125	424277265625	5	true	0	false	3	true
79002	93237412109375	32108078125	1	true	0	false	31	true
79001	101748759765625	30834462890625	3	true	0	false	1	true
79000	878956640625	30342576171875	4	true	0	false	10	true
78999	86922939453125	29633033203125	3	true	0	false	13	true
78994	4756566015625	732901484375	14	true	0	false	2	true
78993	471106015625	7383171875	16	true	1	true	4	true
78989	48081890625	70151.75	6	true	0	false	7	true
78988	31786083984375	4109348828125	1	true	0	false	1	true
78987	3312719140625	40968546875	7	true	0	false	7	true
78984	2978262109375	3592729296875	4	true	0	false	14	true
78982	20028587890625	3325160546875	2	true	0	false	22	true
78981	20525181640625	32485966796875	5	true	0	false	11	true
78980	187747265625	31739025390625	4	true	0	false	0	false
78976	157802333984375	342889140625	1	true	0	false	10	true
78974	3072372265625	3690740234375	4	true	0	false	11	true
78973	31652810546875	377332734375	4	true	0	false	8	true
78971	3006081640625	37386140625	13	true	0	false	0	false
78970	29577859375	3872098828125	9	true	0	false	9	true
78969	30409359375	3838608984375	1	true	0	false	13	true
78965	30627966796875	3952786328125	4	true	0	false	5	true
78964	3794084765625	402743671875	2	true	0	false	2	true
78963	39161015625	3987264453125	8	true	0	false	1	true
78962	37257984375	381321796875	3	true	0	false	0	false
78960	31493390625	3504804296875	18	true	0	false	0	false
78959	32123927734375	35308609375	3	true	0	false	11	true
78958	3413432421875	379556953125	1	true	0	false	0	false
78957	355104140625	37438640625	2	true	0	false	13	true
78956	32745306640625	386836171875	1	true	1	true	8	true
78953	121333359375	311770625	3	true	0	false	11	true
78949	32750404296875	339694453125	0	false	0	false	10	true
78944	415281875	3732764453125	8	true	1	true	6	true
78943	4074796484375	3700635546875	9	true	0	false	0	false
78942	146030634765625	30246037109375	12	true	0	false	26	true
78941	155827236328125	2868821875	1	true	0	false	5	true
78939	16232431640625	29911119140625	4	true	0	false	5	true
78938	4816711328125	3751352734375	7	true	0	false	5	true
78937	48645625	3536362890625	4	true	0	false	9	true
78933	3952542578125	3800435546875	1	true	0	false	5	true
78930	4324754296875	361699609375	5	true	1	true	7	true
78929	4376956640625	33775546875	2	true	0	false	9	true
78926	4160296875	3009178125	2	true	0	false	13	true
78925	4259910546875	31340109375	1	true	0	false	8	true
78923	4570891796875	33765	8	true	0	false	1	true
78921	406626015625	35120578125	5	true	0	false	4	true
78918	493280546875	3280144140625	7	true	0	false	0	false
78917	48175859375	32493916015625	9	true	0	false	2	true
78911	4214602734375	33856453125	5	true	0	false	4	true
78908	46996421875	29319134765625	4	true	0	false	4	true
78907	4507642578125	29784900390625	8	true	0	false	2	true
78906	4866666015625	27781189453125	2	true	0	false	0	false
78901	447750234375	31442494140625	3	true	0	false	0	false
78899	4520448046875	38257375	1	true	0	false	2	true
78897	483195703125	25691283203125	4	true	2	true	4	true
78896	39462640625	319449609375	8	true	0	false	0	false
78895	3906766015625	30686626953125	2	true	0	false	5	true
78893	3687225390625	2980434375	4	true	0	false	9	true
78888	92856865234375	281180390625	1	true	0	false	6	true
78886	2203396875	3098851171875	3	true	0	false	0	false
78885	2081086328125	285452421875	3	true	0	false	7	true
78884	1948583984375	30782.75	0	false	0	false	15	true
78883	2066484765625	30398927734375	12	true	0	false	5	true
78879	19404970703125	27239880859375	3	true	1	true	16	true
78876	2257161328125	28408123046875	10	true	0	false	0	false
78875	2221011328125	2777146484375	4	true	0	false	18	true
78872	294748486328125	25660103515625	7	true	0	false	9	true
78871	2201107177734370	267342109375	1	true	0	false	3	true
78870	6535626831054680	27420916015625	4	true	0	false	6	true
78869	5809267578125	25978462890625	9	true	0	false	22	true
78868	107851884765625	26409337890625	3	true	0	false	26	true
78867	10655859375	2595401953125	4	true	0	false	12	true
78863	723718505859375	25255673828125	3	true	0	false	6	true
78862	603569921875	2616140625	3	true	0	false	20	true
78861	48225712890625	25645568359375	3	true	0	false	0	false
78860	988574609375	25133400390625	1	true	0	false	15	true
78858	100778125	2374912890625	1	true	0	false	15	true
78857	10957798828125	22224666015625	5	true	0	false	9	true
78854	84069619140625	248544375	4	true	0	false	14	true
78852	61682431640625	23151333984375	1	true	0	false	11	true
78851	487919140625	2330136328125	2	true	0	false	9	true
78850	78115341796875	2314770703125	2	true	0	false	5	true
78843	4237583984375	3896245703125	3	true	0	false	7	true
78839	1.43074e+16	23560345703125	5	true	0	false	0	false
78834	12054994140625	28906171875	4	true	0	false	11	true
78833	117368427734375	27995119140625	5	true	1	true	1	true
78831	1326938671875	283804609375	2	true	0	false	10	true
78830	1080383984375	29155189453125	7	true	0	false	9	true
78828	2950640234375	3324466796875	9	true	0	false	0	false
78827	29492234375	3412988671875	1	true	0	false	16	true
78825	4503366015625	27547189453125	7	true	0	false	4	true
78822	4682914453125	756295078125	94	true	1	true	2	true
78821	480301484375	7549240625	1	true	0	false	21	true
78818	29180720703125	280305859375	3	true	0	false	10	true
78817	291792109375	29284509765625	4	true	0	false	5	true
78815	289046640625	30669646484375	1	true	0	false	22	true
78810	257243359375	28811630859375	2	true	0	false	10	true
78809	2481566796875	2935551953125	3	true	0	false	12	true
78807	266990390625	28195505859375	1	true	0	false	11	true
78805	25849876953125	27438607421875	6	true	0	false	0	false
78801	19309548828125	2921349609375	3	true	0	false	10	true
78800	29660669921875	26441443359375	3	true	0	false	4	true
78799	3071001171875	274023046875	6	true	0	false	5	true
78798	31512685546875	2527928125	6	true	0	false	22	true
78797	32064408203125	26106521484375	11	true	0	false	8	true
78793	30841572265625	2367121875	4	true	1	true	13	true
78790	3645856640625	3394676953125	3	true	0	false	3	true
78789	3454338671875	356785234375	4	true	0	false	11	true
78785	431894765625	27527265625	2	true	0	false	9	true
78784	26609736328125	305188828125	2	true	0	false	8	true
78782	40629796875	24378548828125	3	true	22	true	3	true
78781	4203846484375	26080814453125	4	true	0	false	2	true
78778	16642423828125	26559455078125	1	true	0	false	13	true
78777	1752066796875	26956400390625	1	true	0	false	19	true
78775	17867015625	28182966796875	14	true	4	true	5	true
78774	149381435546875	25890857421875	6	true	1	true	21	true
78773	139557314453125	257133984375	2	true	0	false	25	true
78770	13401388671875	24161330078125	1	true	0	false	33	true
78766	3874198046875	29253.5	3	true	0	false	6	true
78763	4693164453125	32668015625	2	true	0	false	5	true
78762	18039650390625	24856322265625	3	true	0	false	31	true
78761	177320078125	24519279296875	4	true	0	false	9	true
78760	1664791796875	244938828125	2	true	0	false	13	true
78758	204936015625	22978216796875	2	true	0	false	1	true
78757	18853140625	23645857421875	5	true	1	true	11	true
78755	18635560546875	22498486328125	1	true	0	false	12	true
78752	388221875	22429421875	0	false	16	true	3	true
78751	3992391796875	2295760546875	10	true	0	false	6	true
78750	2014033984375	21645521484375	5	true	0	false	9	true
78745	16207908203125	226351328125	4	true	0	false	16	true
78742	471755390625	2281587109375	5	true	0	false	3	true
78741	457060078125	2198591796875	5	true	0	false	4	true
78737	334160693359375	29953185546875	1	true	0	false	0	false
78736	119029326171875	2110576953125	4	true	0	false	3	true
78734	34494578125	2686164453125	1	true	0	false	27	true
78733	3436774609375	2808645703125	0	false	0	false	9	true
78732	34611671875	29599873046875	1	true	0	false	4	true
78729	3334012890625	299829453125	8	true	0	false	4	true
78725	120686865234375	18284103515625	2	true	1	true	20	true
78724	293786171875	20024859375	0	false	0	false	2	true
78723	29073837890625	21878369140625	0	false	0	false	21	true
78722	281798125	2382503125	4	true	0	false	1	true
78721	2801563671875	2195126171875	3	true	0	false	10	true
78715	25605134765625	24554166015625	1	true	0	false	3	true
78714	4002802734375	20357296875	2	true	0	false	0	false
78713	1392151123046870	2166237109375	1	true	3	true	5	true
78711	1.88288e+16	1844233203125	2	true	0	false	18	true
78707	365734453125	2657811328125	2	true	0	false	5	true
78706	23307736328125	25529361328125	8	true	0	false	11	true
78705	22695564453125	243942890625	2	true	0	false	5	true
78703	3878277734375	27279001953125	3	true	0	false	0	false
78702	21683572265625	25959796875	3	true	0	false	12	true
78698	17053296875	2067988671875	9	true	0	false	20	true
78697	175056484375	2031815234375	4	true	0	false	17	true
78695	1856110546875	2065380078125	5	true	7	true	5	true
78692	423618994140625	1610775390625	3	true	0	false	32	true
78691	6000221557617180	17057888671875	0	false	0	false	25	true
78688	29085302734375	124529931640625	12	true	0	false	5	true
78687	2824956640625	133067900390625	2	true	0	false	22	true
78686	4423385546875	250295234375	4	true	0	false	3	true
78685	4549261328125	238880625	1	true	0	false	4	true
78681	20067859375	1995690234375	4	true	0	false	17	true
78680	248251953125	153993076171875	0	false	0	false	6	true
78679	2544603125	13973765625	6	true	0	false	8	true
78675	24562548828125	17900681640625	0	false	1	true	13	true
78673	26677818359375	16727837890625	0	false	0	false	7	true
78671	27111697265625	122765859375	3	true	0	false	11	true
78670	2157889453125	20448806640625	1	true	0	false	14	true
78669	229255703125	19499513671875	1	true	0	false	11	true
78668	21885.75	17320232421875	2	true	0	false	2	true
78663	265406875	197109765625	2	true	0	false	9	true
78660	150356279296875	16401572265625	4	true	1	true	20	true
78659	156075927734375	16640876953125	4	true	0	false	8	true
78657	142496962890625	18154041015625	8	true	0	false	3	true
78654	88293037109375	161644990234375	1	true	0	false	21	true
78653	83301337890625	16127310546875	3	true	1	true	14	true
78652	98957158203125	170551953125	3	true	0	false	0	false
78649	108658134765625	159102646484375	1	true	0	false	18	true
78647	83085615234375	1436097265625	1	true	0	false	1	true
78646	114996708984375	143079404296875	1	true	0	false	8	true
78642	107781015625	19388775390625	3	true	0	false	5	true
78640	509786083984375	18194810546875	3	true	0	false	6	true
78639	767714306640625	18419751953125	1	true	0	false	6	true
78633	3869665625	25801232421875	3	true	0	false	2	true
78632	4659540234375	17357283203125	1	true	0	false	5	true
78631	4598405078125	19495146484375	4	true	0	false	0	false
78629	440178359375	2049841796875	1	true	0	false	0	false
78626	24335232421875	21716974609375	0	false	1	true	8	true
78624	361620078125	17725685546875	9	true	8	true	5	true
78623	36572296875	19103517578125	5	true	1	true	1	true
78621	35311703125	1857264453125	1	true	4	true	15	true
78620	32552771484375	18091826171875	3	true	0	false	10	true
78619	334952578125	19529623046875	3	true	0	false	6	true
78615	28418208984375	10895728515625	1	true	0	false	14	true
78613	37648875	17023435546875	1	true	0	false	7	true
78612	317534453125	2100934765625	6	true	0	false	9	true
78611	319048515625	21626765625	2	true	0	false	16	true
78609	3589258984375	161420986328125	3	true	0	false	16	true
78607	32485783203125	23053759765625	19	true	0	false	2	true
78605	371985546875	14239212890625	2	true	0	false	3	true
78603	337443984375	23874548828125	2	true	0	false	6	true
78599	2828071484375	17870431640625	1	true	0	false	21	true
78595	3902755859375	19803103515625	0	false	0	false	8	true
78594	317681640625	1443108203125	1	true	0	false	9	true
78593	31753333984375	159250087890625	5	true	1	true	22	true
78589	84569716796875	2055121484375	3	true	0	false	3	true
78587	415332109375	2077769140625	2	true	0	false	0	false
78585	110720732421875	124975166015625	2	true	0	false	10	true
78583	3971722265625	12224802734375	2	true	0	false	7	true
78582	21745443359375	104656767578125	1	true	0	false	3	true
78581	2274530078125	90999384765625	1	true	0	false	14	true
78580	21492818359375	1353644921875	6	true	0	false	22	true
78579	20719244140625	127574189453125	5	true	1	true	19	true
78577	21545921875	121288291015625	1	true	1	true	16	true
78576	1977086328125	117193994140625	20	true	0	false	2	true
78575	1997058984375	104423076171875	1	true	0	false	14	true
78570	21700046875	151329912109375	2	true	2	true	9	true
78567	22812265625	131600654296875	0	false	2	true	15	true
78563	366061875	23567673828125	1	true	0	false	2	true
78562	16460625	11369583984375	4	true	1	true	8	true
78561	151700625	117691572265625	0	false	0	false	11	true
78560	1780027734375	108737265625	2	true	0	false	2	true
78556	1669212109375	143321494140625	1	true	0	false	0	false
78555	17929474609375	158592841796875	2	true	6	true	5	true
78551	29439162109375	1549153515625	0	false	0	false	1	true
78549	75983466796875	125549091796875	0	false	0	false	22	true
78548	25094173828125	123348564453125	1	true	0	false	7	true
78547	24021515625	107304765625	1	true	0	false	3	true
78544	2658171142578120	133959013671875	0	false	0	false	9	true
78543	388346484375	1195635546875	2	true	0	false	0	false
78538	10524.75	95793681640625	1	true	0	false	14	true
78537	11452986328125	107204365234375	0	false	0	false	12	true
78535	1357623828125	9531830078125	1	true	0	false	6	true
78533	152971044921875	88787626953125	1	true	0	false	6	true
78530	2511230078125	8540705078125	1	true	0	false	20	true
78529	26467529296875	816188818359375	1	true	0	false	13	true
78528	2912773046875	948902734375	1	true	0	false	2	true
78527	26524626953125	953473828125	0	false	12	true	0	false
78521	4905524609375	73892828125	32	true	0	false	0	false
78519	22761287109375	7438953125	2	true	0	false	5	true
78517	2599149609375	650170361328125	1	true	0	false	15	true
78516	34350234375	9760357421875	0	false	0	false	12	true
78515	32700671875	86437236328125	3	true	0	false	0	false
78511	4392079296875	111156552734375	1	true	0	false	0	false
78510	3365710546875	122226923828125	1	true	0	false	0	false
78508	2066686328125	584506005859375	0	false	1	true	10	true
78507	20309587890625	684877001953125	5	true	1	true	0	false
78504	92091083984375	5189333984375	2	true	0	false	17	true
78503	9486109375	61093701171875	8	true	1	true	0	false
78502	3817184814453120	689494384765625	0	false	0	false	18	true
78501	42425986328125	756216748046875	1	true	0	false	35	true
78500	634525390625	25174404296875	4	true	0	false	11	true
78499	684293994140625	3678828125	0	false	0	false	18	true
78498	59242822265625	497716650390625	0	false	0	false	13	true
78496	4656504296875	12737072265625	1	true	0	false	12	true
78495	47671875	13075546875	10	true	1	true	1	true
78493	743973974609375	1.08346e+16	11	true	1	true	0	false
78491	1.6206e+16	91419443359375	1	true	0	false	11	true
78483	1.3207e+16	6560826171875	0	false	0	false	38	true
78480	1829176953125	546431396484375	0	false	0	false	6	true
78479	1695353515625	70863525390625	2	true	0	false	7	true
78476	3690327734375	64855537109375	1	true	0	false	1	true
78475	3735542578125	104782373046875	6	true	0	false	0	false
78472	40136625	8748876953125	1	true	0	false	0	false
78469	444387421875	15844419921875	0	false	4	true	0	false
78467	3082457421875	415658984375	0	false	0	false	11	true
78464	3467094921875	1411210205078120	5	true	1	true	0	false
78463	3675654296875	1863874755859370	7	true	1	true	0	false
78461	37549296875	3760315673828120	0	false	0	false	11	true
78458	391721640625	1.81484e+16	15	true	0	false	0	false
78457	38858671875	2748622802734370	0	false	0	false	31	true
78451	1.72648e+16	1.46339e+16	7	true	1	true	1	true
78449	4949261328125	1117531640625	6	true	0	false	0	false
78448	117073017578125	63145810546875	0	false	1	true	2	true
78446	2263605859375	369528662109375	0	false	0	false	23	true
78443	4262731640625	817456298828125	0	false	6	true	0	false
78442	110112021484375	135642724609375	11	true	1	true	4	true
78441	120645537109375	1979032470703120	5	true	1	true	0	false
78440	133287197265625	36147822265625	10	true	0	false	0	false
78439	152266728515625	182845947265625	7	true	1	true	0	false
78434	420710390625	5178236328125	1	true	0	false	2	true
78432	488572265625	51061689453125	12	true	0	false	0	false
78431	48756	559588330078125	12	true	0	false	0	false
78430	4818290625	63827568359375	13	true	0	false	0	false
