# Supplementary material for: A Novel Liquid Biopsy Method Based on Specific Combinations of Vesicular Markers Allows Us to Discriminate Prostate Cancer from Hyperplasia
Source: Cells. 2024 Jul 31;13(15):1286. doi: 10.3390/cells13151286 (PMC11311686; doi:10.3390/cells13151286)
Supplement: Supplementary file 1 [file cells-13-01286-s001.zip › Dataset S1-Raw data CODI BiliGeCT Prostata/Raw data CODI BiliGeCT Prostata/150223_ErbB3_ALK_GE21-03-1__counting_scatter.xlsx]

## Sheet: 150223_ErbB3_ALK_GE21-03-1__cou
counting parameters
radius (nm)	300
bin width (nm)	20
locs in bin threshold	1
active channels
channel name	channel reference	min	max
Channel 0	ch0	1	10000000
Channel 1	ch1	1	10000000
Channel 2	ch2	1	10000000
clusters are positive for a channel if their counts fall within min (inclusive) and max (exclusive) for that channel
	population phenotypes	number of clusters
triple positive	Channel 0, Channel 1, Channel 2	243
double positive	Channel 0, Channel 1	3
double positive	Channel 0, Channel 2	1754
double positive	Channel 1, Channel 2	102
single positive	Channel 0	26
single positive	Channel 1	4
single positive	Channel 2	797
	total positive clusters	2929
3 clusters were negative for every channel
all positive clusters are listed here
columns show counts and positivity for channels with thresholds switched on
to see the full data including negative clusters please export a csv from the counting histogram rather than the counting scatter plot
cluster id	centroid x (nm)	centroid y (nm)	count for Channel 0	positive for Channel 0	count for Channel 1	positive for Channel 1	count for Channel 2	positive for Channel 2
148190	2546481640625	591395703125	1	true	0	false	25	true
148189	250078515625	5851203515625	1	true	0	false	15	true
148188	29148716796875	6177073828125	0	false	5	true	20	true
148187	29415095703125	612855546875	2	true	0	false	23	true
148185	25398626953125	597697109375	1	true	0	false	28	true
148184	2545711328125	540855234375	2	true	0	false	21	true
148183	2505744140625	53875203125	3	true	0	false	32	true
148182	24521203125	544419140625	4	true	0	false	27	true
148181	24991751953125	5445816015625	0	false	0	false	41	true
148180	26067283203125	614953828125	1	true	0	false	21	true
148179	26072732421875	6118498828125	3	true	0	false	16	true
148178	2605660546875	623963046875	2	true	0	false	43	true
148177	25560587890625	620270703125	1	true	0	false	18	true
148176	26669740234375	6141232421875	6	true	0	false	13	true
148175	2633352734375	61823671875	1	true	0	false	13	true
148174	24453916015625	5380455078125	0	false	0	false	20	true
148167	25941658203125	5426344140625	1	true	0	false	24	true
148165	250270078125	534043671875	0	false	0	false	14	true
148163	24036767578125	5456348046875	8	true	0	false	1	true
148162	25054578125	603779765625	0	false	0	false	30	true
148161	25189681640625	61057984375	3	true	0	false	31	true
148160	26514259765625	550243671875	0	false	0	false	11	true
148158	24426943359375	5801189453125	8	true	0	false	13	true
148157	25147865234375	5737378515625	3	true	0	false	24	true
148153	2555321484375	567815078125	6	true	2	true	29	true
148152	23782671875	5319359765625	4	true	0	false	21	true
148151	24324216796875	531466328125	2	true	0	false	24	true
148150	24198048828125	59361015625	1	true	0	false	35	true
148149	24744236328125	59131984375	4	true	0	false	14	true
148146	26462763671875	632117265625	3	true	0	false	23	true
148145	26757798828125	63825484375	0	false	0	false	25	true
148137	2340456640625	592783984375	10	true	0	false	18	true
148133	30119546875	6125250390625	0	false	5	true	27	true
148131	2895688671875	612970703125	2	true	0	false	12	true
148130	256858671875	52142328125	4	true	0	false	43	true
148129	25966611328125	531459296875	8	true	0	false	24	true
148128	2808899609375	6247716796875	8	true	0	false	13	true
148127	275638125	632634140625	1	true	0	false	18	true
148126	26990658203125	50527640625	11	true	1	true	19	true
148125	27551787109375	4995407421875	2	true	0	false	13	true
148124	274800546875	54033625	1	true	0	false	26	true
148121	28787908203125	60612546875	1	true	0	false	26	true
148115	29155775390625	5980581640625	3	true	0	false	40	true
148111	30975001953125	6149305859375	8	true	0	false	20	true
148107	28257361328125	6092478515625	2	true	0	false	34	true
148106	28598685546875	6185909765625	2	true	0	false	17	true
148105	27666138671875	614678984375	7	true	0	false	9	true
148103	2478576953125	514665703125	5	true	0	false	24	true
148102	27420748046875	5485371875	2	true	0	false	14	true
148101	27081404296875	5555861328125	1	true	0	false	13	true
148098	2763712890625	641718671875	16	true	0	false	7	true
148097	27314412109375	64638.75	1	true	0	false	28	true
148090	30339142578125	5598732421875	0	false	0	false	14	true
148089	3018962890625	55637515625	11	true	2	true	28	true
148086	261417890625	504235078125	0	false	0	false	41	true
148085	25357427734375	5107037890625	0	false	0	false	18	true
148084	27711626953125	5091580078125	3	true	0	false	33	true
148082	30553873046875	5772623828125	7	true	0	false	23	true
148081	29633193359375	5727769140625	9	true	0	false	23	true
148080	31121642578125	5858291015625	2	true	0	false	15	true
148079	3134751953125	582099453125	3	true	0	false	28	true
148073	2995299609375	5650740625	1	true	0	false	15	true
148071	26528373046875	6500758984375	2	true	0	false	13	true
148069	26120720703125	591785234375	6	true	0	false	23	true
148064	31408216796875	6266977734375	1	true	0	false	34	true
148063	31242427734375	6242758203125	1	true	0	false	21	true
148062	32286982421875	5586825390625	0	false	0	false	18	true
148061	3235526953125	5539603125	1	true	0	false	28	true
148058	2699980078125	5679645703125	8	true	0	false	17	true
148057	267853203125	564532421875	12	true	2	true	42	true
148055	27362689453125	567917578125	2	true	1	true	23	true
148053	29212037109375	6345966796875	2	true	0	false	27	true
148051	282039140625	55131703125	5	true	0	false	36	true
148049	31676640625	5751359375	1	true	1	true	12	true
148048	3322891015625	5850598828125	9	true	0	false	30	true
148047	3372487109375	5772309765625	4	true	0	false	16	true
148045	31934275390625	62370015625	2	true	0	false	24	true
148041	32321720703125	5662533203125	1	true	0	false	18	true
148039	3410973046875	5799989453125	0	false	0	false	11	true
148037	31480333984375	5532343359375	4	true	0	false	17	true
148036	2810111328125	5747198828125	1	true	0	false	43	true
148035	28485791015625	5747752734375	7	true	0	false	11	true
148034	333508828125	568185703125	1	true	0	false	10	true
148033	3420923046875	56703953125	6	true	0	false	20	true
148032	26723126953125	437981328125	7	true	4	true	89	true
148031	26294279296875	4423327734375	1	true	0	false	16	true
148029	2859658203125	56612203125	1	true	0	false	11	true
148027	26024193359375	4450687890625	5	true	0	false	0	false
148025	24376349609375	6079498046875	3	true	0	false	14	true
148023	2712494921875	5758144921875	3	true	0	false	36	true
148021	267472265625	4491080078125	0	false	0	false	19	true
148020	206064296875	4667021484375	1	true	3	true	48	true
148019	2085018359375	47039234375	3	true	0	false	16	true
148017	3066891015625	5673012109375	1	true	0	false	19	true
148014	31892951171875	614547265625	1	true	6	true	8	true
148013	323617578125	60933328125	1	true	0	false	18	true
148012	30855041015625	6395778125	2	true	0	false	17	true
148011	305146484375	640558671875	3	true	0	false	27	true
148009	33978	588170078125	1	true	0	false	13	true
148007	3241354296875	5885990234375	0	false	0	false	5	true
148006	24557541015625	44104625	3	true	0	false	58	true
148005	24213052734375	4432416796875	1	true	0	false	23	true
148002	2182398828125	47400296875	0	false	0	false	25	true
148000	27509453125	447900859375	0	false	0	false	16	true
147995	24871978515625	444340546875	0	false	0	false	26	true
147992	3416659375	5942070703125	11	true	0	false	14	true
147991	3464277734375	5957253515625	0	false	0	false	20	true
147989	31780990234375	6365338671875	4	true	0	false	39	true
147988	2312751953125	4974675390625	15	true	0	false	9	true
147987	2332862109375	495515859375	10	true	0	false	15	true
147985	31062708984375	6350383984375	9	true	0	false	20	true
147977	24765017578125	446825390625	0	false	0	false	18	true
147971	2375493359375	4473691796875	0	false	0	false	22	true
147970	25740158203125	422254453125	2	true	0	false	15	true
147969	2604688671875	422958984375	0	false	0	false	12	true
147968	2709330859375	428987265625	5	true	0	false	36	true
147967	275743984375	432640234375	2	true	0	false	46	true
147961	2131191796875	4793931640625	1	true	0	false	16	true
147960	26027876953125	429162578125	4	true	0	false	19	true
147959	25265126953125	4347167578125	2	true	0	false	14	true
147957	24162076171875	451654296875	4	true	0	false	17	true
147955	26205021484375	57887171875	1	true	0	false	20	true
147952	25374955078125	4489789453125	8	true	0	false	7	true
147949	2617426953125	4130605078125	0	false	0	false	24	true
147948	25510251953125	484981015625	0	false	0	false	20	true
147947	250643828125	4846990234375	7	true	0	false	14	true
147942	24408546875	50253984375	0	false	0	false	34	true
147941	24662537109375	507386953125	4	true	0	false	13	true
147938	2276919921875	4810283203125	2	true	1	true	22	true
147937	233459296875	4822773828125	9	true	0	false	5	true
147936	344291875	5467476171875	3	true	0	false	42	true
147935	3412922265625	5441421875	5	true	0	false	14	true
147934	231841953125	486961796875	6	true	1	true	22	true
147930	27742091796875	3823948828125	1	true	0	false	32	true
147929	2794157421875	384246015625	2	true	0	false	30	true
147927	27505513671875	384860078125	10	true	0	false	7	true
147926	311341328125	602065546875	1	true	0	false	25	true
147925	30471421875	602968515625	3	true	0	false	27	true
147923	31703939453125	6004330078125	1	true	0	false	23	true
147922	3492314453125	554085625	0	false	0	false	51	true
147918	2381574609375	5152018359375	3	true	0	false	27	true
147917	23919251953125	509293828125	1	true	0	false	30	true
147916	270498671875	3958729296875	2	true	1	true	19	true
147915	27260357421875	39231078125	10	true	0	false	48	true
147911	272457265625	3816270703125	0	false	0	false	15	true
147909	2422044140625	483672265625	0	false	0	false	43	true
147907	3404827734375	53836875	2	true	0	false	29	true
147905	23344859375	476917578125	0	false	0	false	8	true
147903	27356576171875	6039920703125	7	true	0	false	26	true
147901	3375062109375	5478696484375	2	true	0	false	22	true
147897	23210591796875	5079851171875	0	false	0	false	16	true
147896	25570251953125	466703046875	3	true	0	false	16	true
147895	25947794921875	467809453125	7	true	0	false	10	true
147893	2850548828125	38846546875	0	false	0	false	31	true
147891	22136587890625	4998867578125	4	true	0	false	13	true
147889	25541703125	4711348828125	1	true	0	false	16	true
147888	2541242578125	404948046875	4	true	0	false	77	true
147887	25644541015625	4078346875	1	true	0	false	25	true
147886	2669394921875	3927387109375	4	true	1	true	2	true
147883	338357421875	5535552734375	2	true	0	false	14	true
147882	29534046875	4932469140625	3	true	1	true	22	true
147881	28801978515625	496509921875	7	true	0	false	20	true
147877	26277005859375	4726696484375	0	false	0	false	12	true
147875	2499355859375	4125043359375	3	true	0	false	19	true
147874	3031162890625	50998390625	6	true	0	false	19	true
147873	29848330078125	5115385546875	0	false	13	true	0	false
147871	2938733203125	5042708984375	1	true	0	false	27	true
147869	2962765625	51590859375	1	true	0	false	21	true
147867	30830296875	50631953125	2	true	0	false	25	true
147862	27608962890625	4773480859375	1	true	0	false	26	true
147861	28238578125	4793183984375	0	false	0	false	15	true
147859	2552910546875	4776948046875	6	true	0	false	63	true
147857	33160125	556502578125	3	true	0	false	15	true
147855	28309103515625	4905931640625	1	true	0	false	13	true
147851	27437296875	4018619921875	3	true	0	false	33	true
147847	26611287109375	3837228125	0	false	0	false	20	true
147846	28812927734375	379945859375	2	true	0	false	26	true
147845	2844796875	37794.25	6	true	0	false	16	true
147843	330366875	53998890625	2	true	0	false	18	true
147840	2575348046875	3842973828125	1	true	0	false	37	true
147839	2589732421875	379808671875	5	true	0	false	19	true
147838	27726708984375	415227109375	0	false	5	true	18	true
147837	2803646484375	42032140625	2	true	0	false	13	true
147834	26989978515625	4220114453125	0	false	0	false	15	true
147831	255910078125	3767984765625	0	false	0	false	18	true
147827	26648939453125	4761542578125	0	false	0	false	37	true
147825	25817375	39212.25	4	true	0	false	9	true
147821	27892021484375	3761759375	4	true	0	false	10	true
147815	26501689453125	457113125	1	true	0	false	12	true
147811	23837853515625	43756.5	0	false	0	false	27	true
147810	24707619140625	46440640625	8	true	0	false	21	true
147809	236867421875	458975703125	11	true	0	false	7	true
147807	25020189453125	3777066796875	3	true	0	false	25	true
147805	29430134765625	3789795703125	3	true	0	false	19	true
147803	27192599609375	3699951171875	1	true	0	false	17	true
147796	26589583984375	4898630078125	0	false	0	false	11	true
147788	127229853515625	5771653125	3	true	0	false	20	true
147787	125239482421875	5808583203125	6	true	0	false	15	true
147785	125103125	5720492578125	2	true	0	false	27	true
147784	9143955078125	5860369140625	1	true	16	true	30	true
147783	89091728515625	5867039453125	4	true	16	true	26	true
147781	26814224609375	518824453125	0	false	0	false	17	true
147780	746837646484375	602245625	2	true	0	false	30	true
147779	774777685546875	6031929296875	2	true	0	false	26	true
147778	130427392578125	5544935546875	4	true	0	false	16	true
147777	132599228515625	5467334765625	10	true	0	false	10	true
147776	3001676953125	4492430859375	1	true	0	false	33	true
147775	297174453125	4507511328125	10	true	0	false	16	true
147774	142811875	5449333203125	3	true	0	false	34	true
147773	14079169921875	543855859375	2	true	0	false	35	true
147771	14664205078125	5457273046875	0	false	0	false	14	true
147769	130790107421875	560301875	8	true	0	false	25	true
147768	152165703125	5522640625	1	true	0	false	65	true
147767	154013427734375	55696453125	4	true	0	false	16	true
147766	288873671875	4440472265625	5	true	0	false	17	true
147765	2861911328125	4467515234375	4	true	0	false	16	true
147764	31189193359375	3879449609375	5	true	0	false	18	true
147763	309673671875	393261875	5	true	0	false	12	true
147759	145938583984375	54011546875	4	true	0	false	9	true
147757	28828013671875	5114021875	1	true	0	false	15	true
147756	3023453125	398681015625	2	true	0	false	30	true
147755	3025229296875	403718046875	1	true	0	false	21	true
147753	30111291015625	409697578125	1	true	0	false	16	true
147752	28816142578125	3355677734375	1	true	0	false	25	true
147751	2851176953125	3324234375	0	false	0	false	34	true
147750	307179921875	452443515625	0	false	0	false	14	true
147743	156943203125	5537383203125	0	false	0	false	19	true
147741	29939978515625	4174340625	1	true	0	false	11	true
147740	29627935546875	4245198828125	2	true	0	false	24	true
147739	2950366015625	4311951953125	1	true	0	false	20	true
147737	145965712890625	5550283984375	5	true	0	false	13	true
147734	3205851171875	37377.5	4	true	1	true	20	true
147733	314718828125	37712140625	3	true	0	false	26	true
147731	27930505859375	3282487890625	1	true	0	false	19	true
147729	28793619140625	4397809375	1	true	0	false	12	true
147726	355849921875	5415168359375	2	true	0	false	21	true
147723	72532333984375	610349609375	2	true	2	true	25	true
147722	29898859375	3434265625	2	true	0	false	15	true
147721	30775376953125	3435798046875	1	true	0	false	30	true
147719	8608474609375	592648046875	2	true	0	false	36	true
147718	720959521484375	57257	2	true	0	false	28	true
147717	69287177734375	56690.25	1	true	2	true	27	true
147716	32408625	3855802734375	3	true	0	false	11	true
147715	31727263671875	393932578125	1	true	0	false	18	true
147713	2994336328125	3495728125	2	true	0	false	26	true
147712	2822497265625	5839769140625	4	true	0	false	78	true
147711	27510181640625	5844472265625	0	false	0	false	18	true
147707	32685935546875	378960078125	3	true	0	false	18	true
147705	3021169921875	4224447265625	5	true	0	false	15	true
147704	19737453125	5565605859375	1	true	0	false	52	true
147703	19917119140625	5533100390625	4	true	1	true	53	true
147701	29838873046875	4402676171875	1	true	0	false	19	true
147698	32258625	3928245703125	4	true	0	false	18	true
147697	324613203125	3949225390625	9	true	0	false	9	true
147693	32201140625	398911328125	0	false	0	false	16	true
147692	28909470703125	4586696875	1	true	0	false	14	true
147691	2932388671875	45825015625	1	true	0	false	17	true
147689	2888506640625	421956015625	3	true	0	false	13	true
147687	30745408203125	44428046875	0	false	0	false	15	true
147684	738020556640625	5887605078125	5	true	0	false	15	true
147683	790813330078125	5862780859375	5	true	0	false	25	true
147682	2081164453125	543199296875	0	false	0	false	21	true
147681	210755234375	5452456640625	4	true	2	true	26	true
147678	31827392578125	330083203125	6	true	0	false	30	true
147677	32121880859375	32906.75	2	true	0	false	36	true
147674	22419560546875	5563832421875	2	true	0	false	16	true
147673	220534453125	556581015625	0	false	0	false	21	true
147671	604116357421875	5657847265625	0	false	0	false	26	true
147669	29053400390625	4657949609375	0	false	0	false	15	true
147668	27834123046875	4686278515625	2	true	0	false	33	true
147667	27094103515625	4638461328125	8	true	0	false	13	true
147665	581475537109375	5716143359375	0	false	0	false	52	true
147663	2694080859375	32559517578125	1	true	0	false	22	true
147662	21571162109375	55949125	12	true	1	true	8	true
147660	295550859375	5786703125	6	true	18	true	12	true
147659	29667765625	581568515625	5	true	3	true	6	true
147658	3183616015625	321592265625	4	true	0	false	25	true
147657	31462.75	31866912109375	1	true	1	true	23	true
147655	66978408203125	595975078125	1	true	0	false	21	true
147651	207551484375	555576875	2	true	0	false	13	true
147647	20733041015625	5610026171875	6	true	0	false	17	true
147645	3147978515625	3256892578125	2	true	1	true	22	true
147644	84029580078125	568492734375	6	true	0	false	17	true
147635	308186953125	4251865625	0	false	0	false	21	true
147634	318687734375	3396780078125	6	true	0	false	42	true
147633	31947931640625	349659296875	0	false	0	false	18	true
147631	29157845703125	3433947265625	0	false	0	false	12	true
147630	31439978515625	4208626953125	3	true	0	false	13	true
147629	31117068359375	4171641015625	0	false	0	false	19	true
147625	21164798828125	551910078125	0	false	0	false	13	true
147621	32085408203125	4163369140625	4	true	0	false	23	true
147619	32328013671875	32287087890625	2	true	1	true	10	true
147618	23291052734375	5624511328125	1	true	1	true	37	true
147617	23077365234375	5580799609375	0	false	0	false	16	true
147613	3297147265625	31931482421875	0	false	0	false	14	true
147610	137885595703125	5319132421875	1	true	0	false	28	true
147609	14233828125	532129140625	1	true	11	true	2	true
147607	147562431640625	5308078125	1	true	0	false	14	true
147606	33872359375	32710740234375	7	true	0	false	37	true
147605	3448056640625	33094515625	1	true	0	false	10	true
147604	11549658203125	581455390625	2	true	2	true	41	true
147603	11097671875	5800401953125	10	true	0	false	20	true
147602	3183208984375	4271353515625	17	true	1	true	14	true
147601	31915224609375	42990421875	10	true	1	true	27	true
147599	3309953125	3328693359375	4	true	0	false	7	true
147593	83766044921875	5760051171875	1	true	0	false	11	true
147592	3386848046875	3383209375	19	true	0	false	37	true
147585	23534650390625	557970390625	5	true	0	false	1	true
147581	31703490234375	4329757421875	1	true	0	false	30	true
147579	27773072265625	31876357421875	0	false	2	true	9	true
147576	100271865234375	5707960546875	0	false	0	false	7	true
147575	102264345703125	5832353515625	10	true	0	false	10	true
147573	11414994140625	5747004296875	5	true	0	false	18	true
147572	18921974609375	5603864453125	0	false	1	true	22	true
147571	18701966796875	55654.5	1	true	0	false	22	true
147570	25718294921875	3276598828125	2	true	0	false	20	true
147569	24524.25	328623046875	0	false	0	false	20	true
147567	25438048828125	32289892578125	1	true	0	false	14	true
147566	2867375390625	3195551171875	2	true	0	false	41	true
147565	28072833984375	31410544921875	2	true	0	false	13	true
147564	1549953125	595726328125	0	false	6	true	12	true
147563	152214501953125	598181015625	0	false	0	false	38	true
147562	31041154296875	43639671875	9	true	0	false	6	true
147557	27867361328125	305820234375	6	true	0	false	1	true
147555	3015949609375	388207265625	3	true	0	false	14	true
147552	149364677734375	60556625	2	true	0	false	20	true
147551	153358359375	6057038671875	12	true	0	false	4	true
147546	13775052734375	5891691015625	13	true	0	false	30	true
147545	126121357421875	5892262109375	1	true	0	false	32	true
147543	3077380859375	3344098046875	4	true	0	false	44	true
147542	14926576171875	5907489453125	2	true	0	false	23	true
147541	14683	587111875	0	false	0	false	18	true
147540	13384107421875	61701578125	1	true	0	false	33	true
147539	131994970703125	61817921875	1	true	0	false	36	true
147538	126456298828125	5301288671875	3	true	0	false	31	true
147537	120579765625	5323662890625	6	true	8	true	14	true
147535	216429375	5390018359375	6	true	0	false	29	true
147534	117631552734375	5961810546875	3	true	0	false	14	true
147533	122485283203125	59873328125	2	true	0	false	18	true
147529	294725625	3590626953125	1	true	0	false	22	true
147527	2290718359375	5494726953125	18	true	0	false	36	true
147526	155060498046875	5788015625	2	true	3	true	20	true
147524	9263392578125	5709273046875	0	false	6	true	10	true
147521	3319826171875	34384.5	1	true	0	false	37	true
147519	127105068359375	5994518359375	3	true	0	false	4	true
147517	2020228515625	561771171875	2	true	0	false	12	true
147507	137158212890625	6198519140625	0	false	0	false	19	true
147505	131226728515625	5946185546875	4	true	1	true	0	false
147503	3042930859375	3631431640625	2	true	0	false	15	true
147502	1925526953125	5866159375	6	true	0	false	13	true
147501	1946731640625	580605078125	0	false	0	false	9	true
147498	17857509765625	5583607421875	3	true	0	false	15	true
147497	18206998046875	5542991015625	4	true	0	false	25	true
147496	20836068359375	5841448046875	3	true	0	false	29	true
147495	20469685546875	5849834375	5	true	0	false	13	true
147493	19908935546875	573097109375	0	false	0	false	5	true
147489	1827143359375	56173265625	3	true	17	true	7	true
147487	6324423828125	5815248828125	1	true	0	false	18	true
147486	28887677734375	35378453125	4	true	1	true	5	true
147485	28465015625	3651265625	0	false	0	false	7	true
147482	220755703125	5704387890625	2	true	1	true	18	true
147481	210982421875	57004	19	true	2	true	38	true
147479	147979658203125	6129372265625	1	true	0	false	4	true
147477	143408623046875	622948515625	9	true	0	false	13	true
147468	163795771484375	5643722265625	0	false	0	false	32	true
147467	15976951171875	565402890625	2	true	0	false	16	true
147464	13392587890625	60693328125	3	true	0	false	29	true
147461	19785845703125	5880605859375	5	true	0	false	24	true
147455	2048648828125	5365105078125	1	true	3	true	38	true
147454	167204453125	554894765625	4	true	0	false	18	true
147448	12537287109375	6235434375	0	false	0	false	12	true
147447	125558408203125	6177751953125	3	true	0	false	35	true
147445	159924248046875	544182109375	10	true	0	false	13	true
147444	127847099609375	4970058203125	9	true	0	false	53	true
147443	127231201171875	5002437890625	0	false	0	false	24	true
147440	1931085546875	5932190234375	0	false	0	false	17	true
147438	19211173828125	512294296875	1	true	0	false	14	true
147437	18663953125	5125558203125	3	true	0	false	15	true
147436	1816798046875	5110925390625	4	true	0	false	45	true
147435	18437951171875	504614453125	0	false	2	true	17	true
147427	20678734375	59644.25	1	true	0	false	7	true
147423	3165488671875	30807208984375	2	true	0	false	7	true
147421	178340390625	5034876953125	4	true	0	false	28	true
147420	13280333984375	6257187890625	14	true	0	false	71	true
147419	1317319140625	627809375	4	true	0	false	61	true
147417	3323380078125	3551599609375	3	true	0	false	20	true
147414	1680795703125	5901260546875	4	true	0	false	36	true
147413	16315912109375	5884673828125	0	false	0	false	13	true
147412	31440470703125	4865425390625	1	true	0	false	45	true
147411	305279140625	490104453125	15	true	0	false	1	true
147410	1263898046875	51079421875	1	true	0	false	19	true
147409	128643583984375	508495546875	4	true	0	false	20	true
147407	20342966796875	6031565234375	3	true	0	false	21	true
147404	20815587890625	609776796875	1	true	0	false	12	true
147403	20767671875	6166907421875	7	true	0	false	18	true
147399	1280641015625	5157260546875	0	false	0	false	15	true
147397	21915498046875	549519765625	1	true	0	false	24	true
147396	18219951171875	476918984375	2	true	0	false	15	true
147395	17931703125	4743834375	8	true	0	false	21	true
147394	18265416015625	4802138671875	0	false	1	true	39	true
147391	244354375	5652378125	1	true	0	false	15	true
147389	213161953125	603191484375	1	true	0	false	17	true
147387	122793369140625	522274375	1	true	0	false	27	true
147386	2977842578125	6272198828125	3	true	0	false	20	true
147385	297084609375	6221171484375	1	true	0	false	13	true
147383	29448984375	4860562109375	2	true	1	true	24	true
147374	132294921875	51863453125	0	false	0	false	12	true
147373	135169921875	520979140625	2	true	0	false	15	true
147369	140937236328125	521606796875	0	false	0	false	24	true
147368	16403337890625	5003264453125	1	true	0	false	14	true
147367	162948984375	4950146484375	1	true	0	false	14	true
147366	3040439453125	4777917578125	5	true	2	true	26	true
147364	158310166015625	484153671875	6	true	0	false	33	true
147363	1561607421875	4821790234375	3	true	0	false	26	true
147362	1945222265625	538768984375	4	true	2	true	38	true
147361	1934287109375	5301615625	9	true	0	false	1	true
147354	289078515625	4080003515625	7	true	0	false	12	true
147353	28500193359375	4032323828125	4	true	0	false	34	true
147351	19232705078125	48435.25	3	true	0	false	28	true
147350	1918353515625	52243234375	7	true	0	false	21	true
147348	161586015625	5301576953125	0	false	14	true	3	true
147347	15414048828125	526966484375	1	true	0	false	16	true
147343	165906171875	539129921875	1	true	15	true	26	true
147342	13751900390625	5055174609375	4	true	0	false	13	true
147341	14275576171875	5020371484375	2	true	6	true	16	true
147337	30065380859375	4645565234375	2	true	0	false	21	true
147336	16737669921875	4734656640625	1	true	0	false	22	true
147335	16498392578125	4791262109375	1	true	0	false	28	true
147332	17200240234375	490231171875	4	true	0	false	26	true
147331	171312578125	48087.75	4	true	0	false	5	true
147329	16974693359375	467464765625	3	true	0	false	20	true
147323	32534478515625	5731296484375	11	true	0	false	21	true
147317	93450029296875	5616363671875	1	true	0	false	13	true
147307	122331396484375	5034126953125	2	true	0	false	16	true
147306	2112066796875	4965221484375	5	true	0	false	20	true
147305	2046911328125	493340859375	0	false	0	false	16	true
147304	19421462890625	66754640625	2	true	0	false	20	true
147303	19187296875	667525234375	2	true	0	false	22	true
147302	211846875	63343703125	1	true	0	false	20	true
147301	21509173828125	6324466796875	7	true	0	false	29	true
147298	21212701171875	652137109375	1	true	0	false	22	true
147297	21619966796875	65528875	0	false	0	false	14	true
147295	2087069921875	6382940234375	5	true	2	true	15	true
147294	1707314453125	5156184765625	1	true	9	true	2	true
147293	16654501953125	5153366796875	0	false	0	false	11	true
147292	160157099609375	6493115234375	30	true	2	true	40	true
147291	15953875	643963125	4	true	0	false	17	true
147290	1680887109375	65192671875	4	true	0	false	30	true
147289	17657146484375	6479318359375	9	true	0	false	26	true
147284	18040259765625	4646253515625	7	true	0	false	6	true
147282	18482302734375	66048.75	2	true	0	false	18	true
147281	1826877734375	65282171875	2	true	0	false	21	true
147280	20072580078125	672869921875	0	false	0	false	10	true
147279	205517578125	674035546875	1	true	0	false	13	true
147278	22606359375	6287101171875	0	false	0	false	37	true
147277	22504818359375	6300559375	0	false	0	false	20	true
147273	22588255859375	626276484375	0	false	0	false	30	true
147272	103421220703125	5561980859375	2	true	0	false	41	true
147271	10140046875	5544166796875	1	true	0	false	37	true
147267	22278173828125	63374421875	1	true	2	true	26	true
147265	18436482421875	67396015625	14	true	0	false	33	true
147264	1775760546875	6365616015625	0	false	0	false	18	true
147263	165670234375	6381166015625	4	true	0	false	28	true
147262	2110064453125	67033109375	8	true	0	false	35	true
147261	21749439453125	67225	5	true	0	false	22	true
147259	2021504296875	6671865625	3	true	0	false	17	true
147257	22146513671875	66911140625	1	true	0	false	19	true
147255	219625390625	660832265625	4	true	0	false	18	true
147249	19832724609375	663940546875	9	true	0	false	9	true
147246	2250713671875	642117578125	4	true	1	true	20	true
147245	22869900390625	6390665234375	9	true	0	false	17	true
147243	1621362890625	65616671875	1	true	0	false	18	true
147239	707579248046875	54866109375	3	true	0	false	13	true
147237	21706431640625	5157561328125	0	false	0	false	4	true
147235	19100458984375	65913828125	12	true	0	false	30	true
147229	20220408203125	6400008203125	4	true	0	false	5	true
147228	181233515625	62990828125	5	true	0	false	59	true
147226	23544833984375	623371953125	4	true	0	false	9	true
147217	114192119140625	5595614453125	0	false	0	false	11	true
147212	145939443359375	670640625	2	true	0	false	27	true
147211	148311748046875	67243828125	6	true	0	false	27	true
147210	24031375	662969296875	0	false	0	false	39	true
147209	2338633203125	661155234375	2	true	0	false	36	true
147208	2495083203125	672038125	12	true	0	false	8	true
147207	2450121484375	67060015625	3	true	0	false	14	true
147205	14470990234375	666063671875	4	true	0	false	17	true
147202	148857412109375	6514378515625	2	true	0	false	13	true
147201	14426037109375	6550279296875	6	true	0	false	29	true
147199	149075419921875	667710078125	1	true	0	false	26	true
147197	141071787109375	6470210546875	6	true	0	false	17	true
147196	25287037109375	65739.75	4	true	0	false	25	true
147195	25613982421875	659851953125	4	true	0	false	1	true
147192	361791875	58949484375	1	true	0	false	27	true
147191	3583012890625	5888226171875	2	true	0	false	26	true
147190	2390680078125	6464609375	2	true	0	false	24	true
147189	24200359375	6405696484375	0	false	0	false	19	true
147187	3585880859375	5934209375	10	true	0	false	29	true
147184	247579375	665174453125	0	false	0	false	15	true
147183	2440594140625	65752484375	1	true	0	false	23	true
147181	25380462890625	677719921875	0	false	0	false	31	true
147180	19507310546875	642113046875	0	false	6	true	20	true
147179	19620705078125	63846109375	3	true	0	false	27	true
147177	3535170703125	59580921875	4	true	0	false	11	true
147174	20457294921875	708038203125	0	false	0	false	36	true
147173	20120287109375	704524609375	0	false	0	false	19	true
147171	192225703125	6331308984375	3	true	0	false	35	true
147169	1519903515625	644648359375	10	true	0	false	5	true
147168	16523173828125	66678	0	false	0	false	6	true
147167	16970861328125	665279921875	8	true	1	true	15	true
147164	1561615234375	67800265625	0	false	0	false	12	true
147163	152213134765625	680158828125	4	true	0	false	7	true
147161	155849921875	637161171875	1	true	0	false	15	true
147160	21565271484375	696903515625	5	true	0	false	41	true
147159	21437166015625	6940915625	5	true	0	false	19	true
147157	20257263671875	6979815625	7	true	0	false	10	true
147156	1820378515625	609318984375	7	true	0	false	16	true
147155	18242216796875	595963359375	0	false	0	false	16	true
147153	160145341796875	67004265625	8	true	1	true	10	true
147151	20989951171875	713425546875	5	true	0	false	20	true
147149	1775783203125	6601634375	10	true	0	false	16	true
147147	3568322265625	60452578125	3	true	0	false	28	true
147146	1894416015625	6877440625	2	true	0	false	10	true
147145	18750591796875	682114609375	2	true	0	false	44	true
147139	14550150390625	6407685546875	5	true	0	false	10	true
147137	23457794921875	6503373046875	0	false	0	false	17	true
147135	2070027734375	70202796875	4	true	0	false	17	true
147134	1504836328125	5684890625	4	true	0	false	11	true
147133	14272791015625	5690602734375	0	false	0	false	9	true
147131	35050453125	6006228515625	3	true	0	false	23	true
147130	224283359375	448567109375	4	true	0	false	61	true
147129	22669765625	452841328125	7	true	0	false	5	true
147126	137340576171875	673391015625	1	true	0	false	13	true
147125	138285615234375	664398671875	1	true	0	false	17	true
147119	134275712890625	6509877734375	4	true	0	false	13	true
147111	13117880859375	643497265625	12	true	1	true	8	true
147106	262998671875	680155703125	5	true	0	false	16	true
147104	28373576171875	664976484375	1	true	0	false	31	true
147103	27754791015625	666183046875	2	true	0	false	14	true
147102	1501827734375	686935390625	2	true	0	false	9	true
147101	144826181640625	69459125	0	false	0	false	16	true
147100	23706376953125	67757796875	3	true	0	false	30	true
147099	23279517578125	682217578125	24	true	0	false	25	true
147097	2134441796875	704401953125	1	true	0	false	18	true
147096	21802296875	6896765625	1	true	0	false	18	true
147095	2264978515625	6904046875	3	true	0	false	15	true
147092	26255517578125	66940859375	0	false	0	false	17	true
147088	1888045703125	740313359375	1	true	0	false	15	true
147087	19147828125	737637265625	1	true	0	false	20	true
147086	178378984375	75164046875	20	true	0	false	20	true
147085	178931875	74898796875	24	true	0	false	20	true
147084	22267806640625	654256015625	1	true	0	false	11	true
147081	28911015625	669079296875	0	false	0	false	13	true
147079	23342248046875	6932165625	7	true	0	false	16	true
147078	26165607421875	66038484375	0	false	0	false	16	true
147077	27049236328125	661497421875	4	true	0	false	23	true
147074	277200390625	67367890625	0	false	1	true	23	true
147073	28616234375	68832703125	5	true	0	false	26	true
147072	137511416015625	68489515625	7	true	0	false	39	true
147071	136321923828125	682817890625	5	true	0	false	35	true
147068	20450478515625	717417890625	0	false	0	false	26	true
147067	19643134765625	7221984375	0	false	0	false	16	true
147066	251579296875	699242890625	2	true	0	false	19	true
147065	25071904296875	696211640625	1	true	0	false	18	true
147059	19617708984375	73842140625	0	false	0	false	22	true
147057	21358392578125	718666953125	0	false	5	true	5	true
147056	241954765625	695524609375	2	true	0	false	16	true
147055	242413125	69083734375	0	false	0	false	11	true
147053	19251708984375	712145390625	0	false	4	true	36	true
147046	18360111328125	7420971875	1	true	0	false	22	true
147045	179793515625	7409684375	4	true	0	false	19	true
147043	17542962890625	744198671875	0	false	0	false	15	true
147038	27607.75	689355078125	1	true	0	false	16	true
147036	22530201171875	716241015625	0	false	0	false	15	true
147035	2205494921875	71459125	0	false	0	false	16	true
147032	198480390625	72917640625	1	true	0	false	17	true
147025	13316048828125	680238359375	2	true	0	false	13	true
147023	22213921875	707513671875	4	true	0	false	15	true
147022	351390625	30720205078125	0	false	4	true	24	true
147021	349586328125	30404759765625	0	false	0	false	19	true
147017	1894630078125	700451953125	1	true	0	false	5	true
147015	2935778125	4760994921875	2	true	0	false	12	true
147013	28812025390625	70143046875	3	true	0	false	56	true
147007	17185939453125	6195198046875	1	true	0	false	15	true
147003	19903833984375	69149453125	3	true	1	true	14	true
146999	1328121484375	635554765625	7	true	0	false	8	true
146997	3440603515625	29888859375	1	true	0	false	17	true
146995	15793841796875	63068.5	6	true	0	false	19	true
146993	132877470703125	687742734375	3	true	0	false	13	true
146991	34896609375	2975294921875	3	true	0	false	20	true
146989	20078724609375	64953921875	0	false	0	false	17	true
146987	3569490234375	3102619921875	2	true	0	false	29	true
146986	12147478515625	6700784375	0	false	0	false	30	true
146985	122178681640625	662221953125	9	true	0	false	7	true
146984	159210966796875	72575046875	3	true	0	false	9	true
146983	160488798828125	720469140625	0	false	0	false	19	true
146982	126595634765625	6548952734375	5	true	2	true	13	true
146979	3502253125	3138891796875	0	false	3	true	14	true
146977	1967533984375	62591875	1	true	0	false	11	true
146975	34507.5	32394951171875	0	false	0	false	12	true
146972	20492677734375	74576375	3	true	0	false	14	true
146971	201852421875	753601484375	0	false	0	false	16	true
146967	3389644921875	3078713671875	1	true	0	false	16	true
146965	3583523828125	30022580078125	0	false	0	false	18	true
146962	19649615234375	746271875	0	false	1	true	16	true
146960	156356806640625	7146709375	1	true	0	false	15	true
146958	31520970703125	67167984375	3	true	0	false	27	true
146957	31547060546875	674630390625	8	true	0	false	22	true
146955	19475244140625	757391796875	8	true	0	false	16	true
146953	32112642578125	67980359375	0	false	0	false	18	true
146951	1535773828125	7253165625	0	false	0	false	13	true
146950	14664841796875	7455215625	3	true	0	false	18	true
146949	1432241796875	7512303125	17	true	0	false	29	true
146946	346100390625	667153203125	9	true	0	false	24	true
146945	352115234375	675002421875	10	true	0	false	14	true
146943	1677933203125	727221484375	9	true	0	false	14	true
146941	21014154296875	74478390625	0	false	0	false	12	true
146940	18297974609375	72651140625	0	false	0	false	12	true
146939	17811509765625	726046328125	2	true	1	true	18	true
146937	325961640625	68611546875	1	true	0	false	16	true
146935	18035892578125	7218690625	3	true	0	false	18	true
146933	15255443359375	7377534375	3	true	0	false	27	true
146932	155387265625	70421203125	3	true	1	true	15	true
146930	30005041015625	6664359375	8	true	2	true	36	true
146929	29530466796875	660394375	9	true	0	false	18	true
146928	2073025390625	7345459375	1	true	0	false	15	true
146926	136571015625	7422534375	4	true	0	false	15	true
146924	3453724609375	646232265625	0	false	0	false	28	true
146923	3504366015625	64595859375	1	true	0	false	19	true
146918	3608113671875	4633490234375	5	true	0	false	56	true
146917	3576103125	4661466015625	33	true	0	false	18	true
146916	335796171875	6105727734375	0	false	0	false	51	true
146915	3338469140625	6092130859375	0	false	0	false	49	true
146913	363938828125	469780546875	5	true	0	false	16	true
146911	1742344140625	730631953125	3	true	0	false	14	true
146909	30618123046875	659623203125	1	true	0	false	18	true
146908	3569615625	4523391796875	7	true	4	true	32	true
146907	3522661328125	4547434375	3	true	0	false	11	true
146906	3651449609375	669148046875	0	false	0	false	16	true
146905	360667421875	67037625	11	true	0	false	9	true
146903	22865068359375	613453671875	3	true	7	true	15	true
146901	1587971484375	73353171875	1	true	0	false	27	true
146899	3421810546875	66095734375	14	true	0	false	14	true
146898	358407578125	6268129296875	1	true	0	false	24	true
146897	356387421875	6241240234375	0	false	0	false	26	true
146896	3576030859375	6370758203125	2	true	0	false	15	true
146895	3569260546875	6323801171875	2	true	0	false	17	true
146894	3459756640625	6381769140625	3	true	0	false	22	true
146893	3438850390625	6337849609375	4	true	0	false	29	true
146892	34390125	45456953125	7	true	0	false	10	true
146890	33133890625	4465283984375	0	false	0	false	16	true
146889	3330511328125	4560828125	4	true	0	false	20	true
146887	3625744921875	6397537890625	2	true	0	false	24	true
146883	147828173828125	73124453125	2	true	0	false	20	true
146881	3506281640625	658720703125	1	true	0	false	20	true
146875	332099375	64754125	2	true	0	false	15	true
146873	18696998046875	72132765625	0	false	2	true	9	true
146872	3481654296875	624544453125	0	false	0	false	32	true
146868	25575921875	638278828125	1	true	0	false	23	true
146867	2534896484375	6418542578125	4	true	0	false	20	true
146864	3362146484375	671384453125	9	true	0	false	5	true
146863	334257890625	66419640625	0	false	0	false	16	true
146860	3428880078125	44854203125	8	true	2	true	38	true
146859	3404376953125	4440851953125	1	true	0	false	13	true
146858	3355979296875	683817578125	1	true	0	false	11	true
146857	328236015625	674377890625	8	true	0	false	8	true
146855	3462934765625	4345788671875	9	true	2	true	43	true
146851	335543125	6061832421875	0	false	0	false	14	true
146849	351195625	4328463671875	6	true	1	true	16	true
146845	353931953125	438775390625	2	true	0	false	17	true
146843	3378019921875	6517064453125	0	false	0	false	8	true
146842	3602055078125	6549485546875	0	false	0	false	19	true
146841	359393515625	661433046875	4	true	0	false	16	true
146835	3729993359375	4716649609375	4	true	0	false	14	true
146831	3419495703125	4326793359375	1	true	0	false	12	true
146827	339345546875	620687578125	1	true	0	false	20	true
146817	32776390625	6030524609375	2	true	0	false	13	true
146815	21804580078125	734173046875	7	true	0	false	30	true
146809	23413755859375	605711328125	7	true	0	false	15	true
146806	32428205078125	25213990234375	11	true	0	false	48	true
146805	32014087890625	246539296875	2	true	6	true	25	true
146804	28532896484375	230978671875	0	false	13	true	17	true
146803	28329705078125	23181591796875	0	false	12	true	12	true
146801	199255078125	76780390625	1	true	0	false	10	true
146798	167217109375	60248.75	0	false	0	false	16	true
146797	16330744140625	6028199609375	17	true	0	false	2	true
146795	2011621484375	65743171875	0	false	0	false	12	true
146794	29383671875	18725044921875	1	true	0	false	14	true
146793	297310546875	18990123046875	6	true	0	false	36	true
146792	330678828125	2606893359375	3	true	0	false	20	true
146791	3358294140625	26978263671875	2	true	21	true	4	true
146790	3632621484375	4376305078125	0	false	0	false	40	true
146789	3603148828125	4311684765625	0	false	0	false	15	true
146788	343981015625	266295703125	0	false	0	false	15	true
146787	3527102734375	2733208203125	10	true	0	false	29	true
146782	29227931640625	235352109375	24	true	0	false	36	true
146778	3038173828125	1898709765625	6	true	0	false	18	true
146777	30609984375	1946966796875	0	false	0	false	16	true
146776	28662958984375	1927069140625	5	true	0	false	21	true
146775	28329076171875	19084958984375	1	true	0	false	15	true
146773	30257.25	1826959765625	0	false	0	false	35	true
146772	3508173828125	524517265625	2	true	0	false	39	true
146771	3570209765625	5175287890625	15	true	0	false	11	true
146768	361024453125	27491857421875	10	true	0	false	19	true
146767	365365078125	27687884765625	5	true	0	false	22	true
146764	367075234375	518347890625	0	false	0	false	15	true
146763	362413984375	5171106640625	18	true	0	false	9	true
146762	352153515625	481132734375	2	true	0	false	16	true
146761	3560555078125	477418828125	5	true	0	false	12	true
146760	39900953125	30426884765625	0	false	0	false	12	true
146759	403714609375	3073702734375	6	true	0	false	19	true
146757	3544794140625	5131740625	0	false	0	false	14	true
146755	35583078125	4891316015625	5	true	0	false	24	true
146754	2907717578125	18042068359375	3	true	0	false	36	true
146753	28531802734375	18306865234375	0	false	0	false	27	true
146749	3612125390625	4971253515625	1	true	0	false	25	true
146748	3994516796875	31260697265625	6	true	0	false	34	true
146745	357617578125	5317308984375	2	true	0	false	14	true
146741	352904921875	4455116015625	5	true	0	false	28	true
146740	388678828125	30722828125	2	true	0	false	18	true
146739	386373046875	31043896484375	7	true	0	false	8	true
146737	3928500390625	2983674609375	2	true	0	false	31	true
146735	30846861328125	2001449609375	1	true	0	false	36	true
146733	277347421875	18804255859375	8	true	0	false	48	true
146731	29540447265625	17747970703125	0	false	0	false	12	true
146727	28224033203125	18442037109375	0	false	0	false	17	true
146726	332849375	4865226171875	3	true	0	false	17	true
146725	338854609375	481431015625	5	true	1	true	9	true
146721	3918366015625	31417513671875	2	true	0	false	20	true
146720	3720309765625	305743671875	0	false	0	false	25	true
146719	36925	30888521484375	2	true	0	false	22	true
146717	30282263671875	20763607421875	0	false	0	false	9	true
146715	28137591796875	17907517578125	0	false	1	true	16	true
146708	402135390625	29379619140625	0	false	0	false	19	true
146707	40765109375	2940033984375	5	true	0	false	22	true
146706	28987388671875	2421924609375	4	true	0	false	4	true
146704	3175290625	503942890625	1	true	0	false	22	true
146703	32077265625	4957146484375	2	true	1	true	22	true
146702	4084889453125	673001171875	0	false	0	false	35	true
146701	4067674609375	67726078125	9	true	0	false	1	true
146699	3757962109375	30842130859375	6	true	0	false	16	true
146698	3161951171875	530995703125	0	false	0	false	17	true
146697	31459.75	5275899609375	0	false	0	false	25	true
146695	4073968359375	6821478125	1	true	0	false	18	true
146693	367418046875	428871953125	0	false	0	false	20	true
146691	4057456640625	3159702734375	8	true	0	false	14	true
146690	3815313671875	49502.25	4	true	0	false	28	true
146689	3739114453125	484545546875	5	true	0	false	18	true
146688	31546322265625	523848828125	12	true	0	false	9	true
146686	3118449609375	5304380859375	2	true	0	false	25	true
146685	30837412109375	528639296875	1	true	0	false	23	true
146683	3855262890625	28906125	3	true	0	false	21	true
146682	2995870703125	23233037109375	1	true	0	false	18	true
146681	29772845703125	228786796875	2	true	0	false	18	true
146680	396773671875	3558639453125	1	true	0	false	24	true
146679	392294453125	3523996484375	1	true	0	false	41	true
146678	390804921875	331084296875	1	true	0	false	38	true
146677	40098375	3333607421875	0	false	1	true	17	true
146673	3935823828125	288863515625	3	true	0	false	19	true
146666	35184140625	4695533984375	0	false	0	false	17	true
146665	3427201171875	468199296875	10	true	0	false	44	true
146661	3712201953125	28423255859375	0	false	0	false	35	true
146660	3857925390625	27109166015625	5	true	0	false	6	true
146659	3899133203125	27385240234375	12	true	0	false	9	true
146658	29472779296875	22203314453125	1	true	0	false	13	true
146655	2894232421875	20822451171875	7	true	0	false	45	true
146654	37640203125	25628892578125	3	true	0	false	30	true
146653	3778726953125	26609966796875	0	false	0	false	12	true
146651	28238783203125	222132734375	2	true	0	false	16	true
146649	3451515625	486631953125	12	true	0	false	30	true
146647	376678515625	2886581640625	1	true	0	false	32	true
146645	4044710546875	2995891796875	1	true	2	true	15	true
146644	31232236328125	18595607421875	0	false	0	false	13	true
146643	31340646484375	17984404296875	1	true	0	false	15	true
146642	3986162109375	675351015625	7	true	0	false	13	true
146639	41110046875	30726796875	0	false	1	true	24	true
146636	1648671142578120	5568199609375	0	false	0	false	34	true
146635	1.65286e+16	5528431640625	1	true	0	false	22	true
146633	3922859765625	28046658203125	4	true	0	false	28	true
146632	284198125	27387359375	0	false	0	false	15	true
146631	280913984375	27283349609375	1	true	2	true	15	true
146629	3731336328125	5037768359375	0	false	0	false	19	true
146628	3304116796875	520651484375	4	true	0	false	25	true
146627	3314263671875	5226889453125	4	true	0	false	23	true
146626	30812412109375	2248241796875	8	true	0	false	28	true
146625	31311935546875	2266476171875	1	true	0	false	21	true
146623	28727056640625	2714469140625	13	true	1	true	26	true
146621	28118259765625	2137173828125	4	true	0	false	10	true
146620	31727798828125	20949609375	3	true	1	true	28	true
146619	31590208984375	213384609375	0	false	0	false	16	true
146618	3774469140625	47736359375	0	false	0	false	7	true
146615	227716650390625	5506342578125	8	true	0	false	23	true
146613	3917990625	3235540625	4	true	0	false	24	true
146607	2253177734375	54222265625	0	false	0	false	30	true
146603	3959168359375	682627734375	7	true	0	false	40	true
146596	12722421875	534888046875	6	true	0	false	22	true
146595	9830963745117180	5421580078125	0	false	0	false	20	true
146594	39041046875	256210625	4	true	0	false	39	true
146590	3806819140625	660979375	5	true	0	false	15	true
146589	3776198828125	66832828125	0	false	0	false	17	true
146587	3025516015625	2218878515625	0	false	3	true	16	true
146586	27503271484375	26391591796875	0	false	0	false	25	true
146585	2735162109375	26055451171875	2	true	0	false	43	true
146583	3820877734375	655750625	0	false	0	false	13	true
146581	3322809375	4757420703125	2	true	0	false	33	true
146579	3871337109375	67259859375	2	true	0	false	7	true
146577	1947963134765620	5627349609375	5	true	0	false	26	true
146576	2793481640625	23705994140625	0	false	0	false	15	true
146575	27721685546875	229180546875	4	true	0	false	24	true
146574	27831912109375	2458526953125	1	true	0	false	63	true
146573	28109470703125	2544569921875	0	false	0	false	21	true
146566	29889076171875	24906970703125	6	true	0	false	14	true
146565	303270234375	25306189453125	1	true	12	true	25	true
146562	85988525390625	5541065625	5	true	0	false	19	true
146559	30515337890625	2590176171875	0	false	0	false	17	true
146558	28534154296875	28717787109375	3	true	0	false	12	true
146557	28063265625	28522154296875	5	true	0	false	8	true
146556	318467109375	5141363671875	3	true	0	false	20	true
146555	30733052734375	516072265625	0	false	0	false	14	true
146552	1.75256e+16	4326509375	1	true	0	false	18	true
146551	19247607421875	43541625	9	true	0	false	31	true
146549	26519033203125	37604609375	2	true	0	false	17	true
146545	2163994384765620	436076171875	11	true	0	false	26	true
146538	27257498046875	271288984375	2	true	0	false	11	true
146534	121974052734375	7364465625	1	true	0	false	7	true
146533	121522119140625	744876953125	1	true	0	false	15	true
146532	3990030078125	344814140625	8	true	0	false	15	true
146529	26807890625	25038328125	1	true	0	false	13	true
146527	27146888671875	27916859375	2	true	1	true	24	true
146524	268033837890625	429129375	2	true	0	false	26	true
146520	397811640625	6451683203125	1	true	0	false	15	true
146519	390653984375	6474257421875	2	true	0	false	20	true
146512	395987265625	36899921875	3	true	0	false	24	true
146510	3795853125	251746484375	0	false	0	false	8	true
146509	3799388671875	242106171875	5	true	0	false	8	true
146502	4002963671875	693899765625	1	true	0	false	34	true
146501	4023222265625	69683515625	1	true	0	false	21	true
146500	3413091796875	542318671875	1	true	0	false	10	true
146498	3267288671875	220632109375	0	false	17	true	14	true
146496	3630095703125	32550015625	3	true	0	false	41	true
146495	360748828125	3321015234375	3	true	0	false	28	true
146494	31317669921875	25166587890625	4	true	0	false	12	true
146491	3958350390625	63725140625	4	true	0	false	19	true
146489	2635337109375	28476634765625	3	true	0	false	31	true
146487	32108474609375	536419765625	1	true	0	false	16	true
146485	35439234375	32545021484375	1	true	0	false	41	true
146482	408342578125	69024078125	18	true	1	true	29	true
146481	4167831640625	690762109375	0	false	1	true	20	true
146480	30745552734375	23780962890625	3	true	0	false	42	true
146477	29045083984375	25524927734375	7	true	0	false	27	true
146476	41655734375	656280078125	1	true	0	false	21	true
146475	4086414453125	6571934375	1	true	0	false	15	true
146474	26686302734375	72898.5	1	true	0	false	66	true
146473	26699732421875	732443046875	0	false	0	false	26	true
146472	3749603515625	326520234375	1	true	0	false	14	true
146471	371043515625	32278794921875	1	true	0	false	27	true
146469	26021056640625	25081669921875	1	true	0	false	11	true
146468	33057328125	423901328125	0	false	1	true	30	true
146467	3412316015625	4216006640625	1	true	0	false	39	true
146465	29567859375	26447197265625	3	true	0	false	7	true
146464	31361291015625	2708078515625	3	true	2	true	36	true
146463	31246177734375	2741425390625	0	false	0	false	19	true
146461	407998203125	696551875	0	false	0	false	18	true
146460	3741737890625	68859890625	3	true	0	false	10	true
146459	36697296875	682122578125	0	false	0	false	20	true
146457	3817988671875	32192615234375	14	true	0	false	13	true
146455	27394896484375	2189297265625	0	false	1	true	28	true
146449	3851309375	379488046875	2	true	0	false	29	true
146446	28558263671875	536612109375	1	true	0	false	14	true
146445	292609609375	5338601171875	6	true	1	true	25	true
146442	3274518310546870	439878828125	8	true	1	true	11	true
146439	2666597412109370	5582140234375	3	true	0	false	10	true
146437	26625220703125	724641015625	3	true	0	false	18	true
146436	2719834375	710800234375	0	false	0	false	21	true
146435	263373515625	713778671875	1	true	2	true	15	true
146434	2901690234375	525842578125	4	true	0	false	52	true
146433	28800349609375	520171796875	1	true	1	true	24	true
146431	3766508203125	6790459375	3	true	0	false	15	true
146426	28238013671875	157943779296875	3	true	0	false	12	true
146425	27639400390625	154176298828125	0	false	0	false	10	true
146424	21971.75	4642305078125	2	true	0	false	27	true
146423	2170233984375	4592775390625	2	true	0	false	16	true
146421	4182097265625	682864921875	5	true	0	false	42	true
146420	2566044921875	713966953125	0	false	0	false	27	true
146419	2571823046875	717808203125	5	true	0	false	19	true
146413	1.06475e+16	5230621875	0	false	0	false	19	true
146412	30046951171875	27586609375	4	true	0	false	15	true
146411	30419705078125	2741753515625	5	true	0	false	15	true
146409	155440126953125	471249140625	0	false	0	false	19	true
146407	28294546875	51794921875	1	true	0	false	18	true
146405	26064453125	7231953125	3	true	0	false	14	true
146403	27068724609375	716809453125	0	false	0	false	16	true
146397	30809994140625	27757005859375	1	true	0	false	26	true
146396	30167927734375	539986640625	9	true	1	true	38	true
146395	30357064453125	5360512109375	0	false	0	false	11	true
146390	3798206640625	4667191796875	0	false	0	false	8	true
146389	37953109375	46135109375	4	true	0	false	16	true
146388	24030791015625	4762588671875	4	true	0	false	16	true
146387	2528784423828120	472063984375	2	true	0	false	21	true
146385	27320849609375	14812873046875	1	true	0	false	11	true
146383	3744129296875	461694765625	0	false	0	false	37	true
146378	24688751953125	17441896484375	7	true	0	false	43	true
146377	2509344921875	1691977734375	0	false	0	false	28	true
146376	354658671875	424963515625	1	true	0	false	19	true
146371	1581845703125	4255917578125	1	true	0	false	14	true
146370	3746308984375	6500521875	0	false	0	false	19	true
146369	3729114453125	656530859375	2	true	0	false	17	true
146366	3592829296875	417983515625	3	true	0	false	26	true
146365	3581908984375	412313359375	3	true	0	false	20	true
146361	367612734375	657441015625	3	true	0	false	19	true
146360	1.67658e+16	415484765625	4	true	0	false	48	true
146359	23079443359375	4171532421875	2	true	0	false	16	true
146353	2427067578125	1646865625	0	false	0	false	28	true
146352	546251611328125	4005312890625	0	false	12	true	11	true
146351	591107763671875	4068794140625	2	true	4	true	13	true
146350	24966654296875	159342109375	3	true	0	false	11	true
146349	247787578125	153714541015625	4	true	0	false	21	true
146348	25684173828125	30120638671875	3	true	10	true	25	true
146347	26006302734375	29786603515625	5	true	0	false	22	true
146343	46655869140625	3945602734375	3	true	0	false	67	true
146342	1.12216e+16	4633011328125	1	true	0	false	13	true
146341	8499244995117180	4602925390625	2	true	6	true	16	true
146334	39567828125	66024984375	5	true	0	false	40	true
146333	3963270703125	667597890625	8	true	0	false	2	true
146332	26747802734375	73841234375	0	false	0	false	18	true
146329	2570876171875	164176875	0	false	0	false	11	true
146326	271541357421875	5185841796875	9	true	0	false	21	true
146325	275062109375	524543125	6	true	0	false	25	true
146323	282522265625	741072109375	4	true	0	false	49	true
146320	8588994140625	40603171875	0	false	0	false	22	true
146319	919289453125	409081640625	0	false	0	false	44	true
146313	24925033203125	72386015625	0	false	0	false	25	true
146311	3184848388671870	47694	5	true	0	false	10	true
146309	28945193359375	7360490625	5	true	0	false	34	true
146307	34950578125	41416765625	0	false	0	false	10	true
146303	2627726171875	179368359375	7	true	0	false	24	true
146302	1.33658e+16	4698285546875	1	true	0	false	16	true
146301	140868896484375	47371921875	0	false	0	false	23	true
146300	3767274169921870	50326671875	8	true	0	false	17	true
146299	41101181640625	5048870703125	6	true	0	false	27	true
146297	26322171875	156875703125	0	false	0	false	34	true
146296	8108498046875	40420140625	1	true	0	false	36	true
146295	809678515625	4068078515625	0	false	0	false	30	true
146290	1.4128e+16	4782399609375	1	true	0	false	20	true
146289	1850417724609370	4792121875	0	false	9	true	10	true
146283	3622849609375	4740594921875	5	true	0	false	11	true
146282	5553822265625	537861328125	24	true	0	false	42	true
146281	56793203125	5435530078125	5	true	0	false	4	true
146279	44337587890625	51079875	0	false	0	false	23	true
146275	3999717041015620	46983.25	10	true	0	false	1	true
146273	3518321533203120	5103799609375	1	true	0	false	39	true
146269	143686181640625	4594948046875	1	true	0	false	12	true
146267	26557611328125	1454271875	7	true	0	false	14	true
146264	24670234375	137246884765625	0	false	0	false	11	true
146263	251356875	123653916015625	0	false	7	true	7	true
146257	571297216796875	5292007421875	0	false	14	true	15	true
146255	52284140625	5154633984375	1	true	0	false	14	true
146253	3477315185546870	52974328125	5	true	2	true	11	true
146252	513857373046875	385949921875	0	false	0	false	31	true
146251	478501708984375	384286796875	0	false	0	false	23	true
146250	2795694580078120	5002855859375	0	false	0	false	17	true
146249	3127475830078120	495284921875	5	true	2	true	29	true
146248	26377611328125	1982055078125	4	true	0	false	34	true
146247	2637000390625	20640712890625	1	true	0	false	20	true
146245	321073583984375	4851434765625	6	true	0	false	15	true
146243	2161524169921870	5297726171875	1	true	0	false	22	true
146242	3532696484375	390590390625	1	true	0	false	13	true
146241	3536218359375	384330390625	1	true	0	false	26	true
146237	25775564453125	1959122265625	1	true	0	false	16	true
146236	47616689453125	542754765625	3	true	0	false	33	true
146234	103489072265625	3940178515625	5	true	0	false	22	true
146233	97068603515625	397614765625	1	true	0	false	16	true
146231	3345793359375	276681484375	2	true	2	true	19	true
146230	101444697265625	3981587890625	3	true	0	false	11	true
146223	709404541015625	40915046875	4	true	0	false	19	true
146220	374615390625	40520421875	0	false	0	false	20	true
146219	3805664453125	40275828125	5	true	0	false	13	true
146218	26339634765625	116697138671875	0	false	0	false	17	true
146217	2576227734375	116421142578125	2	true	0	false	14	true
146215	235658203125	71621078125	2	true	0	false	20	true
146214	335711015625	37886390625	0	false	0	false	10	true
146213	3388698828125	3809462109375	2	true	0	false	32	true
146212	25623587890625	1083118359375	0	false	0	false	31	true
146211	251508828125	10403068359375	5	true	0	false	13	true
146208	3726056396484370	5550766796875	26	true	1	true	0	false
146207	4576189453125	5542087890625	0	false	0	false	14	true
146205	2843478515625	720692421875	0	false	0	false	3	true
146201	325905322265625	46477953125	12	true	3	true	10	true
146198	3680544921875	3977006640625	4	true	3	true	26	true
146197	366831796875	39262828125	0	false	0	false	18	true
146195	80814326171875	3930076171875	2	true	0	false	16	true
146189	5479989624023430	474103203125	2	true	0	false	11	true
146187	60297978515625	5492673046875	11	true	0	false	21	true
146184	2896988037109370	4101385546875	2	true	0	false	22	true
146183	2498000244140620	40450953125	0	false	0	false	14	true
146180	264880546875	13305712890625	0	false	0	false	8	true
146179	255064453125	138406728515625	2	true	0	false	17	true
146178	1691818115234370	5023361328125	4	true	0	false	10	true
146177	9999104614257810	5057554296875	3	true	0	false	12	true
146176	3452921484375	3926509375	7	true	0	false	6	true
146175	3490698046875	391930703125	10	true	0	false	8	true
146174	29770173828125	71695375	9	true	0	false	13	true
146173	30112.5	724336328125	13	true	0	false	12	true
146168	1650014453125	1830198046875	3	true	0	false	19	true
146167	16809390625	17884666015625	2	true	1	true	23	true
146165	3554072265625	39432703125	4	true	0	false	23	true
146163	473905908203125	3788590625	0	false	0	false	21	true
146161	3534908203125	376968984375	0	false	0	false	35	true
146159	1.51062e+16	4458604296875	1	true	0	false	24	true
146157	15662595703125	1835312109375	0	false	0	false	30	true
146151	95530888671875	3871209375	2	true	0	false	8	true
146150	26732662109375	69357390625	1	true	0	false	41	true
146149	266068125	687157109375	1	true	0	false	18	true
146147	3609257421875	3875146875	1	true	0	false	15	true
146145	421955078125	52290546875	2	true	0	false	17	true
146144	160479326171875	19650673828125	12	true	0	false	18	true
146143	160789345703125	1907213671875	7	true	0	false	11	true
146141	1033839453125	3853401171875	5	true	0	false	7	true
146140	6493170776367180	412004140625	1	true	0	false	22	true
146139	6008987426757810	4197815625	3	true	1	true	8	true
146133	2434070556640620	451797734375	2	true	0	false	15	true
146132	3674092578125	3731569921875	8	true	0	false	44	true
146131	3688250390625	3780521875	0	false	0	false	19	true
146129	3656383984375	3855207421875	1	true	0	false	12	true
146125	36703515625	3672478515625	2	true	0	false	20	true
146123	454453955078125	4062402734375	2	true	0	false	16	true
146121	5421570434570310	4507871484375	1	true	6	true	13	true
146119	34690421875	3769303515625	0	false	0	false	31	true
146117	1668036865234370	4936595703125	1	true	0	false	13	true
146115	1.63689e+16	51491703125	1	true	3	true	20	true
146111	290526953125	71131328125	0	false	0	false	11	true
146108	55498095703125	3571461328125	2	true	0	false	13	true
146107	53196787109375	3529917578125	2	true	0	false	12	true
146105	89207919921875	3816184765625	1	true	0	false	21	true
146103	54999296875	3657501953125	12	true	1	true	14	true
146102	6493486328125	388875703125	5	true	0	false	7	true
146101	685043994140625	38323875	6	true	0	false	9	true
146099	110500205078125	376374921875	2	true	1	true	13	true
146093	268632734375	701674921875	4	true	0	false	12	true
146092	1673743408203120	3846283984375	3	true	0	false	12	true
146091	8915904541015620	3817941796875	2	true	1	true	27	true
146089	55165498046875	3758732421875	11	true	0	false	18	true
146088	21211728515625	39292234375	1	true	0	false	15	true
146087	1476744384765620	3969118359375	0	false	0	false	14	true
146083	456664697265625	363727265625	0	false	0	false	18	true
146080	4284859765625	30132453125	3	true	0	false	14	true
146079	430194609375	29758544921875	2	true	0	false	15	true
146078	16640728515625	20989337890625	1	true	0	false	25	true
146077	1562915625	21362931640625	1	true	0	false	22	true
146074	4216865234375	31581306640625	2	true	0	false	28	true
146073	419348125	30990228515625	10	true	0	false	6	true
146069	38557359375	415289375	3	true	0	false	25	true
146066	200628046875	17789	2	true	15	true	26	true
146065	2001955859375	18350435546875	20	true	0	false	10	true
146063	627650390625	3630694140625	0	false	0	false	26	true
146062	42741357421875	3455173046875	0	false	0	false	14	true
146061	495378369140625	3447851953125	1	true	0	false	37	true
146059	3.02346e+16	4315937890625	0	false	0	false	13	true
146055	555406982421875	509553359375	1	true	0	false	17	true
146054	1896147265625	1792813671875	0	false	0	false	15	true
146053	191940234375	18419033203125	3	true	0	false	18	true
146049	205982109375	17575509765625	0	false	3	true	19	true
146045	811499951171875	3746540625	1	true	13	true	4	true
146044	106805849609375	3632608984375	0	false	8	true	3	true
146043	115245185546875	3651154296875	9	true	0	false	1	true
146041	362864208984375	39547046875	3	true	0	false	18	true
146034	2535529052734370	377966796875	0	false	0	false	10	true
146033	2904646484375	38805078125	1	true	0	false	12	true
146032	186454453125	20963794921875	3	true	0	false	34	true
146031	18843169921875	21229505859375	3	true	0	false	32	true
146030	20228541015625	78662765625	1	true	0	false	0	false
146029	21203416015625	778070703125	0	false	0	false	10	true
146028	18119771484375	21040537109375	5	true	4	true	19	true
146025	148283818359375	1796094140625	3	true	0	false	21	true
146022	95863447265625	3790911328125	0	false	2	true	14	true
146021	92721669921875	3736683203125	1	true	0	false	16	true
146019	30289072265625	745541953125	5	true	0	false	13	true
146016	388098828125	3996051171875	2	true	0	false	18	true
146015	39327921875	3982262890625	2	true	0	false	13	true
146011	12388064453125	3765912890625	4	true	0	false	7	true
146010	23446896484375	7310184375	13	true	0	false	16	true
146009	22426123046875	72706109375	0	false	0	false	13	true
146008	195161875	2230684375	3	true	0	false	34	true
146007	19410966796875	23233326171875	2	true	0	false	9	true
146005	660654736328125	3737333203125	1	true	0	false	17	true
146003	3872521875	3923659375	4	true	0	false	13	true
146000	236820390625	17960533203125	2	true	0	false	23	true
145999	236982265625	182657578125	3	true	0	false	25	true
145993	20048146484375	23300462890625	0	false	0	false	27	true
145988	4009693359375	403381328125	0	false	0	false	23	true
145987	406808203125	4023284375	0	false	0	false	15	true
145983	39370.5	4039048828125	6	true	0	false	20	true
145981	1780856640625	179481640625	1	true	0	false	21	true
145978	22158244140625	24740810546875	4	true	0	false	28	true
145977	21519578125	2529995703125	3	true	0	false	26	true
145974	2440165234375	7148396875	4	true	0	false	19	true
145973	2418217578125	704295546875	0	false	0	false	15	true
145967	18432578125	2048065625	3	true	0	false	20	true
145962	17554029296875	250423515625	1	true	0	false	24	true
145961	17973755859375	2480740234375	0	false	0	false	14	true
145960	17443439453125	2041620703125	16	true	0	false	13	true
145958	22365158203125	17612703125	3	true	0	false	11	true
145957	21607685546875	17213814453125	1	true	0	false	20	true
145953	26887556640625	21218849609375	2	true	0	false	19	true
145951	18197322265625	24348892578125	0	false	0	false	12	true
145950	336119140625	367259375	3	true	0	false	17	true
145949	3306571875	365466953125	3	true	1	true	41	true
145947	213671875	1805784765625	1	true	0	false	13	true
145946	2545827734375	27501609375	6	true	0	false	22	true
145945	2507166015625	27565578125	8	true	0	false	9	true
145941	3312242578125	3718230859375	2	true	2	true	21	true
145940	181663984375	2555205078125	3	true	0	false	10	true
145939	1951532421875	249562734375	0	false	0	false	21	true
145935	230869140625	18733728515625	0	false	0	false	14	true
145933	30033767578125	707870546875	14	true	0	false	24	true
145931	20077587890625	24291603515625	4	true	0	false	14	true
145929	37411109375	27333580078125	1	true	0	false	13	true
145928	4220604296875	333837109375	3	true	0	false	24	true
145927	4186514453125	3345923046875	8	true	0	false	21	true
145924	2061435302734370	3413742578125	1	true	15	true	12	true
145923	22267763671875	34876125	0	false	0	false	22	true
145920	4017026171875	415395546875	2	true	0	false	17	true
145919	40483984375	4242366796875	5	true	0	false	21	true
145917	167434140625	22141099609375	5	true	0	false	9	true
145916	2046111083984370	35772234375	2	true	0	false	40	true
145915	2721310302734370	3534966015625	1	true	1	true	20	true
145914	24418779296875	4081890234375	2	true	0	false	17	true
145913	23919029296875	408625625	1	true	0	false	15	true
145909	1944127685546870	365629921875	7	true	0	false	16	true
145908	3742398046875	3627809375	0	false	0	false	14	true
145903	17359017578125	26467025390625	1	true	0	false	9	true
145901	2058278515625	256909140625	0	false	0	false	42	true
145897	3308134375	2326839453125	1	true	0	false	30	true
145896	2228176953125	27954580078125	5	true	0	false	14	true
145895	21976509765625	27281345703125	0	false	0	false	17	true
145890	23875267578125	22375625	1	true	0	false	11	true
145889	235562578125	22090072265625	1	true	0	false	16	true
145888	4209846875	341760859375	2	true	0	false	30	true
145887	4220877734375	3443284765625	3	true	0	false	35	true
145886	23691392578125	31439806640625	3	true	0	false	14	true
145885	23212267578125	31466833984375	3	true	0	false	13	true
145884	2313214453125	32109287109375	0	false	0	false	14	true
145883	2280041796875	323331875	2	true	0	false	16	true
145881	1.25704e+16	3611117578125	0	false	0	false	17	true
145879	23793248046875	2292084765625	9	true	0	false	27	true
145875	236892890625	30783705078125	9	true	0	false	13	true
145873	1837013671875	49273078125	7	true	0	false	9	true
145870	239489765625	28472125	6	true	1	true	35	true
145869	23580865234375	2753868359375	0	false	0	false	14	true
145867	22699373046875	3179075390625	0	false	0	false	13	true
145865	2315584765625	17005517578125	0	false	0	false	14	true
145864	25546810546875	2120701171875	13	true	0	false	34	true
145863	257275703125	2140684375	14	true	0	false	25	true
145858	24463427734375	2971346875	9	true	0	false	33	true
145856	22679509765625	2312003125	0	false	0	false	18	true
145855	218041953125	23800423828125	1	true	0	false	24	true
145846	255610625	2839191015625	3	true	0	false	13	true
145845	251953828125	28209509765625	5	true	0	false	13	true
145843	17659302734375	24246392578125	1	true	0	false	14	true
145840	24441064453125	218801796875	7	true	0	false	15	true
145839	24742447265625	2253558203125	6	true	0	false	23	true
145834	383239609375	3478591015625	2	true	0	false	18	true
145833	3909463671875	34393296875	1	true	0	false	19	true
145831	24736759765625	288833984375	0	false	0	false	11	true
145828	233734765625	211951875	0	false	0	false	15	true
145825	3777954296875	3398616796875	0	false	0	false	19	true
145822	22806513671875	198565546875	0	false	0	false	16	true
145821	23216142578125	2001695703125	0	false	0	false	21	true
145820	24632560546875	26233587890625	0	false	0	false	14	true
145819	24861037109375	25941595703125	0	false	0	false	14	true
145818	22826185546875	20667466796875	0	false	0	false	18	true
145816	217819765625	20826173828125	0	false	0	false	38	true
145815	222719921875	20245126953125	4	true	0	false	21	true
145811	2392724609375	2647320703125	2	true	0	false	39	true
145807	2399819580078120	33339	5	true	0	false	13	true
145806	409691953125	3427006640625	2	true	0	false	16	true
145805	41226140625	348378046875	0	false	0	false	20	true
145804	25067455078125	19895205078125	3	true	0	false	23	true
145803	2439644140625	19820181640625	4	true	0	false	9	true
145801	4275758984375	3513430078125	0	false	0	false	20	true
145800	225012109375	193784765625	3	true	0	false	21	true
145797	44023291015625	368318671875	0	false	0	false	16	true
145796	95699765625	5402466796875	0	false	0	false	6	true
145795	930086328125	5328842578125	0	false	0	false	10	true
145791	4146199609375	355285390625	0	false	6	true	11	true
145789	2505209375	2056558984375	0	false	0	false	17	true
145787	112155390625	543457578125	2	true	1	true	9	true
145786	439028828125	366805234375	0	false	0	false	24	true
145785	443303984375	3661165625	27	true	0	false	17	true
145778	2958703369140620	366998125	6	true	0	false	14	true
145777	351130810546875	3642100390625	0	false	0	false	20	true
145776	26873845703125	5287707421875	0	false	0	false	10	true
145774	10782126953125	6150335546875	5	true	3	true	22	true
145773	967722265625	607501328125	1	true	0	false	9	true
145769	3760119873046870	355604765625	1	true	0	false	20	true
145755	435505859375	3695343359375	2	true	0	false	37	true
145754	408801796875	33273609375	3	true	0	false	25	true
145751	364889453125	31561375	1	true	0	false	22	true
145750	25736572265625	22502671875	4	true	0	false	22	true
145749	26385953125	22961771484375	1	true	3	true	25	true
145748	208504921875	1940900390625	2	true	0	false	15	true
145743	1578278125	2656721875	13	true	0	false	5	true
145741	20812783203125	3267858984375	4	true	0	false	18	true
145740	437019609375	3562178125	0	false	0	false	35	true
145738	369813671875	26582177734375	6	true	0	false	8	true
145731	4065521484375	32381046875	3	true	0	false	21	true
145728	487436015625	4346416796875	5	true	0	false	16	true
145727	4906886328125	43790015625	14	true	0	false	10	true
145726	4810926171875	4441867578125	2	true	0	false	31	true
145725	4825416796875	442746953125	2	true	0	false	31	true
145723	109285185546875	6332797265625	0	false	0	false	23	true
145721	6788617553710930	32664267578125	0	false	0	false	17	true
145719	4816819921875	4298755078125	2	true	0	false	26	true
145717	4897621875	4486419921875	1	true	0	false	19	true
145715	9449013061523430	31695935546875	0	false	0	false	6	true
145709	47376203125	43078125	3	true	0	false	16	true
145708	4775104296875	395711796875	14	true	0	false	43	true
145707	47594234375	39716171875	14	true	0	false	44	true
145705	21852541015625	489279765625	2	true	0	false	13	true
145703	2196220703125	6811853125	1	true	0	false	16	true
145700	23564939453125	13556205078125	7	true	0	false	3	true
145699	22925607421875	12963498046875	3	true	0	false	17	true
145698	4675354296875	4065450390625	8	true	0	false	14	true
145697	477533046875	4066039453125	1	true	0	false	18	true
145696	4564124609375	3863438671875	2	true	1	true	23	true
145695	451635703125	3833839453125	2	true	1	true	26	true
145694	465442578125	377928671875	1	true	0	false	28	true
145693	467604453125	3755133203125	3	true	0	false	19	true
145692	4763210546875	422526171875	5	true	0	false	28	true
145690	4465613671875	37691640625	6	true	0	false	26	true
145687	22511798828125	137438017578125	22	true	0	false	13	true
145682	424843515625	41552859375	2	true	0	false	24	true
145681	427579140625	4165370703125	1	true	0	false	26	true
145680	4803705859375	45585125	1	true	0	false	20	true
145679	476670390625	46098703125	0	false	0	false	16	true
145678	4827051171875	400586328125	5	true	0	false	14	true
145673	4293630859375	4247315625	2	true	0	false	21	true
145670	4493292578125	396614140625	1	true	0	false	24	true
145669	446030078125	3922048046875	1	true	0	false	15	true
145668	2302222265625	741617734375	6	true	3	true	23	true
145667	23241380859375	739090703125	16	true	0	false	5	true
145666	46802203125	31086732421875	6	true	0	false	25	true
145665	461403984375	311913203125	2	true	0	false	15	true
145663	27657294921875	7301253125	7	true	0	false	16	true
145661	1985565234375	2008946484375	1	true	0	false	11	true
145660	4638646484375	4275817578125	0	false	0	false	25	true
145658	4844306640625	4097263671875	2	true	2	true	7	true
145655	2248897265625	752422578125	0	false	0	false	37	true
145653	45536015625	3159691796875	2	true	0	false	9	true
145652	47695671875	3738933203125	6	true	0	false	39	true
145651	4763838671875	366332578125	9	true	0	false	8	true
145650	4704896484375	32151890625	1	true	0	false	28	true
145649	4646743359375	3273994140625	2	true	0	false	21	true
145648	2270720703125	30209951171875	3	true	0	false	40	true
145647	22970685546875	3035146875	3	true	1	true	38	true
145644	4278884765625	43585578125	10	true	0	false	0	false
145643	4318971875	4375137890625	1	true	0	false	12	true
145642	21811642578125	76247875	0	false	0	false	17	true
145639	41958453125	420102109375	0	false	0	false	17	true
145638	4472945703125	2919862109375	2	true	0	false	20	true
145637	459401796875	30185486328125	3	true	0	false	19	true
145633	4625086328125	4103859765625	0	false	0	false	26	true
145632	4622525390625	3525153125	7	true	0	false	12	true
145631	466247890625	355319921875	4	true	0	false	8	true
145627	457819140625	360776171875	6	true	0	false	38	true
145626	221594296875	29788708984375	0	false	0	false	30	true
145625	22599494140625	293426328125	1	true	0	false	19	true
145622	4542841015625	3314158984375	3	true	0	false	21	true
145621	447828203125	341659296875	0	false	0	false	16	true
145617	4685773828125	3909662109375	7	true	0	false	21	true
145616	4380880859375	3994999609375	1	true	1	true	11	true
145614	433189140625	4077209375	1	true	0	false	27	true
145613	43079484375	405990390625	0	false	0	false	32	true
145610	354539765625	5669311328125	0	false	0	false	14	true
145609	3527074609375	572481484375	6	true	0	false	17	true
145607	4663866015625	362368984375	2	true	2	true	16	true
145606	48416375	3912309375	0	false	0	false	16	true
145598	3756594140625	6067698828125	0	false	0	false	54	true
145597	3718152734375	60560328125	5	true	0	false	21	true
145595	484127734375	377536328125	14	true	0	false	4	true
145594	438193984375	33937390625	0	false	0	false	26	true
145592	329084140625	50657203125	1	true	0	false	26	true
145591	3288138671875	5030421484375	1	true	0	false	12	true
145590	4680315234375	341671015625	2	true	0	false	20	true
145589	4763615234375	3438362890625	13	true	2	true	8	true
145588	4441796875	32511447265625	7	true	0	false	17	true
145587	444406640625	334680390625	7	true	0	false	24	true
145581	3498254296875	5754438671875	0	false	0	false	25	true
145578	48477359375	3434098046875	3	true	0	false	8	true
145575	4761889453125	350965625	1	true	0	false	31	true
145572	21058423828125	28015669921875	1	true	0	false	10	true
145571	20938365234375	28431005859375	5	true	5	true	25	true
145570	192098828125	2621703515625	2	true	0	false	15	true
145569	18955291015625	25865119140625	1	true	0	false	12	true
145568	492851328125	3450777734375	0	false	0	false	19	true
145567	4937452734375	33678671875	1	true	0	false	13	true
145557	3665719140625	613163828125	2	true	0	false	17	true
145555	3600968359375	6122344140625	3	true	0	false	18	true
145553	36240828125	5585546484375	4	true	0	false	38	true
145550	103316103515625	3540221484375	3	true	1	true	41	true
145549	10196173828125	34925671875	6	true	0	false	0	false
145547	3573269921875	580684609375	2	true	0	false	33	true
145545	273500703125	29300640625	0	false	0	false	10	true
145540	3728939453125	6319353125	0	false	0	false	13	true
145539	3777097265625	6304592578125	1	true	0	false	15	true
145536	116112080078125	227598125	0	false	0	false	25	true
145535	12119951171875	22569564453125	3	true	0	false	18	true
145534	1903838671875	26955951171875	0	false	0	false	21	true
145533	18042044921875	27252796875	3	true	0	false	18	true
145531	3667416796875	5761903125	0	false	0	false	32	true
145529	19995033203125	26049373046875	4	true	0	false	13	true
145527	109690146484375	35526265625	0	false	0	false	19	true
145524	213134921875	269576015625	2	true	0	false	20	true
145523	20479900390625	26807984375	4	true	0	false	28	true
145522	45607.25	4607662890625	1	true	0	false	16	true
145521	453795546875	457234140625	10	true	0	false	13	true
145517	1981153515625	283304921875	2	true	0	false	8	true
145516	417643203125	4683834765625	1	true	0	false	38	true
145515	4187151171875	4650698046875	0	false	11	true	3	true
145511	4108411328125	4651680078125	2	true	0	false	36	true
145509	12589330078125	22363228515625	2	true	0	false	15	true
145506	467153359375	4639753125	6	true	0	false	37	true
145505	4600334765625	46638546875	17	true	0	false	131	true
145503	450889609375	4652366796875	0	false	0	false	24	true
145501	3773560546875	2792166015625	2	true	1	true	39	true
145500	4443101171875	4502031640625	2	true	0	false	13	true
145499	44441	4456273046875	7	true	0	false	19	true
145498	489584296875	31541419921875	0	false	0	false	10	true
145497	486726640625	32273248046875	1	true	0	false	28	true
145493	445132734375	454399140625	2	true	0	false	14	true
145492	36559859375	620738984375	4	true	0	false	14	true
145491	370777578125	618961015625	0	false	0	false	16	true
145490	4216384375	449404453125	4	true	4	true	28	true
145489	417162734375	4540288671875	0	false	2	true	12	true
145486	3717196875	6239957421875	0	false	1	true	17	true
145485	373159140625	6267305859375	0	false	5	true	14	true
145483	3822453515625	6061046875	1	true	0	false	12	true
145480	3723376953125	5952502734375	6	true	0	false	35	true
145479	373801953125	5830405859375	1	true	0	false	22	true
145477	3996908203125	4672145703125	3	true	0	false	14	true
145476	39924609375	45987890625	5	true	0	false	22	true
145475	40581609375	456139140625	2	true	7	true	30	true
145470	4300612890625	4473068359375	0	false	0	false	12	true
145467	349313203125	562875625	0	false	0	false	11	true
145464	4809159765625	31933296875	3	true	0	false	23	true
145462	4641516796875	4508137890625	3	true	0	false	24	true
145461	464260703125	4467453515625	0	false	0	false	23	true
145456	4258518359375	46073640625	6	true	0	false	20	true
145455	4302001953125	46006	21	true	0	false	7	true
145454	11321498046875	21671359375	1	true	1	true	18	true
145453	110279970703125	20546498046875	1	true	0	false	14	true
145452	12238220703125	21647279296875	1	true	0	false	50	true
145451	119556103515625	21539197265625	0	false	0	false	31	true
145449	122788359375	21964837890625	1	true	4	true	27	true
145447	377685078125	615391953125	0	false	0	false	12	true
145446	3874549609375	6324000390625	2	true	0	false	21	true
145445	3862987109375	6370616796875	0	false	0	false	24	true
145441	124275947265625	23306185546875	3	true	0	false	14	true
145437	18263484375	1932960546875	1	true	0	false	13	true
145435	43016	32614908203125	2	true	0	false	23	true
145434	44174109375	4822617578125	0	false	2	true	16	true
145433	43821.25	479511015625	2	true	1	true	14	true
145431	4698303125	47067625	0	false	0	false	31	true
145430	43313984375	4724489453125	1	true	0	false	15	true
145429	4351509375	468987578125	0	false	0	false	11	true
145428	4598905078125	4479355078125	1	true	0	false	12	true
145427	455516328125	44897171875	5	true	7	true	7	true
145425	11433037109375	20019845703125	1	true	0	false	14	true
145421	385711171875	6158780859375	2	true	0	false	19	true
145419	4088008984375	472874375	3	true	0	false	11	true
145417	464133828125	4755873828125	6	true	0	false	13	true
145415	436778515625	4748141796875	12	true	0	false	4	true
145413	445479140625	4803246875	1	true	0	false	15	true
145408	4821409912109370	307531015625	2	true	0	false	15	true
145407	7292960205078120	30177310546875	3	true	7	true	26	true
145404	3896126953125	46086453125	1	true	0	false	47	true
145403	392264765625	457559296875	5	true	0	false	17	true
145395	122627529296875	20562197265625	0	false	0	false	16	true
145391	4339285546875	455856953125	0	false	0	false	13	true
145385	469123515625	44597171875	7	true	0	false	7	true
145383	4246472265625	4776562890625	9	true	0	false	26	true
145380	141963896484375	17256349609375	2	true	0	false	14	true
145379	13387578125	17291931640625	0	false	0	false	12	true
145373	45445859375	4753454296875	1	true	0	false	20	true
145372	13487517578125	2248320703125	1	true	0	false	18	true
145371	137998984375	23012974609375	0	false	0	false	13	true
145370	127871728515625	258390703125	2	true	0	false	10	true
145369	121905810546875	255128203125	2	true	0	false	8	true
145367	4435796875	46492.75	0	false	0	false	24	true
145365	137120419921875	249969453125	0	false	0	false	15	true
145364	385275859375	442833515625	1	true	0	false	34	true
145363	3872727734375	44308	0	false	0	false	30	true
145362	11527158203125	2777569921875	0	false	0	false	59	true
145361	1100423828125	28136916015625	7	true	0	false	25	true
145359	388895859375	473697421875	1	true	0	false	13	true
145356	12252048828125	1648903125	0	false	0	false	12	true
145350	3925046484375	4331180859375	2	true	0	false	16	true
145349	399074296875	4302861328125	5	true	0	false	16	true
145348	4913441796875	472208046875	6	true	0	false	7	true
145347	4923845703125	4682234375	14	true	0	false	12	true
145345	3776505078125	4230423828125	4	true	1	true	29	true
145342	485617734375	46760515625	1	true	0	false	18	true
145341	4799510546875	472685234375	4	true	1	true	12	true
145338	146113349609375	25879265625	8	true	0	false	19	true
145337	1407479296875	25458125	1	true	0	false	15	true
145335	3836943359375	4454956640625	1	true	0	false	16	true
145334	434986328125	49768984375	11	true	0	false	37	true
145333	43287484375	4895405859375	0	false	0	false	42	true
145331	4008221875	4350061328125	0	false	0	false	16	true
145330	34345125	501096484375	8	true	0	false	35	true
145329	3438071484375	5063413671875	21	true	0	false	10	true
145321	10802857421875	27533197265625	2	true	0	false	25	true
145318	142403935546875	24430689453125	4	true	0	false	18	true
145317	139955791015625	2383166015625	1	true	0	false	21	true
145316	146197138671875	2287019140625	12	true	0	false	11	true
145315	149169423828125	2329305078125	3	true	0	false	27	true
145311	433373671875	50700.75	1	true	0	false	24	true
145307	122352431640625	269698359375	2	true	0	false	14	true
145306	3765434765625	2187958984375	1	true	0	false	39	true
145305	377959765625	21907158203125	1	true	0	false	39	true
145302	3661849609375	22369658203125	2	true	0	false	16	true
145301	3694761328125	22224703125	10	true	0	false	14	true
145300	393693125	23717060546875	1	true	0	false	23	true
145299	4048905859375	2302026171875	3	true	0	false	57	true
145297	3416271875	5121393359375	4	true	0	false	15	true
145292	409430078125	2432587109375	1	true	3	true	30	true
145291	405699765625	2472515625	5	true	0	false	30	true
145290	4460919140625	22009671875	8	true	1	true	45	true
145289	4497059375	22208486328125	13	true	0	false	33	true
145288	4217134765625	27811529296875	6	true	0	false	13	true
145287	4114578515625	278071484375	2	true	0	false	20	true
145286	1250996875	19728974609375	20	true	8	true	44	true
145285	138195458984375	19998794921875	2	true	0	false	22	true
145284	122744755859375	2840409375	6	true	0	false	43	true
145283	130505576171875	279896015625	1	true	0	false	13	true
145279	493358984375	4850195703125	2	true	0	false	10	true
145278	4186592578125	26939240234375	8	true	0	false	14	true
145277	4225145703125	26001599609375	0	false	0	false	31	true
145276	366222265625	2485928515625	4	true	1	true	36	true
145275	372314453125	24287314453125	2	true	0	false	15	true
145274	40818046875	3694008984375	1	true	0	false	13	true
145273	413094140625	3685229296875	4	true	0	false	16	true
145272	427218359375	234998671875	2	true	2	true	16	true
145271	4306812890625	2385298046875	9	true	0	false	15	true
145267	4139369921875	261844609375	0	false	0	false	16	true
145265	370284140625	238093671875	0	false	0	false	17	true
145262	24067140625	9224568359375	0	false	0	false	22	true
145261	234589765625	85226884765625	19	true	0	false	24	true
145260	130831689453125	2071498828125	0	false	0	false	13	true
145259	137135419921875	2118880078125	0	false	10	true	3	true
145255	41176.25	4781554296875	15	true	0	false	1	true
145253	4008605078125	24906197265625	1	true	0	false	12	true
145251	36499890625	22782787109375	2	true	0	false	18	true
145250	3620476953125	23434208984375	14	true	0	false	13	true
145249	3558247265625	23694015625	1	true	0	false	24	true
145247	116274501953125	250688984375	0	false	0	false	14	true
145246	48706046875	494935859375	2	true	0	false	17	true
145242	407278359375	26101904296875	1	true	0	false	16	true
145241	4020283984375	25702224609375	0	false	0	false	20	true
145236	42226484375	3776255859375	1	true	0	false	32	true
145233	3997617578125	26603048828125	18	true	0	false	34	true
145232	3952383984375	226135703125	0	false	0	false	18	true
145230	3630384375	24128216796875	1	true	0	false	24	true
145229	3597762109375	24114716796875	5	true	0	false	25	true
145227	23922673828125	3736840625	3	true	0	false	30	true
145225	399382109375	4748557421875	4	true	0	false	11	true
145219	3594588671875	2527684375	2	true	0	false	12	true
145218	418756796875	23410662109375	4	true	0	false	52	true
145217	41791546875	23137703125	1	true	1	true	65	true
145215	3470213671875	2430797265625	0	false	0	false	20	true
145214	2351330859375	116589609375	5	true	2	true	24	true
145213	2308586328125	11003130859375	9	true	0	false	6	true
145212	24055841796875	110133603515625	0	false	0	false	16	true
145211	2440834765625	1157706640625	1	true	2	true	14	true
145198	4122041796875	3875334765625	1	true	0	false	14	true
145197	3962367578125	3865662109375	1	true	15	true	21	true
145195	3797803125	2282553515625	8	true	0	false	4	true
145193	4147174609375	38240421875	0	false	0	false	14	true
145192	154887978515625	25503642578125	5	true	0	false	19	true
145191	155028330078125	25920751953125	4	true	0	false	29	true
145189	445499765625	2164022265625	13	true	0	false	14	true
145185	38111109375	20573953125	0	false	7	true	10	true
145171	23143064453125	96542841796875	1	true	0	false	16	true
145169	3660584375	5393971875	4	true	0	false	19	true
145168	4195130859375	3917543359375	1	true	0	false	22	true
145165	422455859375	22582716796875	4	true	0	false	25	true
145162	4201830078125	20550517578125	11	true	0	false	2	true
145161	4242995703125	2011923046875	0	false	0	false	9	true
145160	448980390625	2030346484375	3	true	0	false	28	true
145159	446385546875	1996534765625	1	true	0	false	14	true
145157	773383203125	41979578125	1	true	0	false	18	true
145155	4506103515625	21426046875	0	false	0	false	19	true
145154	4389423046875	21319900390625	0	false	7	true	6	true
145153	433541640625	20852552734375	6	true	16	true	20	true
145151	4406658984375	2075151171875	0	false	0	false	43	true
145149	4168540234375	4047368359375	3	true	0	false	16	true
145147	4342303515625	20009279296875	1	true	0	false	12	true
145145	42570015625	19652095703125	0	false	0	false	9	true
145144	436466015625	21986513671875	10	true	0	false	4	true
145142	4560596484375	24141376953125	0	false	0	false	9	true
145141	4460342578125	23974671875	0	false	0	false	22	true
145139	421187578125	21261732421875	7	true	0	false	12	true
145137	44927.5	24929111328125	2	true	0	false	18	true
145136	3004668359375	3122009375	5	true	0	false	10	true
145135	29224294921875	30897962890625	2	true	0	false	22	true
145130	456829296875	22667265625	5	true	1	true	39	true
145129	45196421875	22787041015625	0	false	1	true	15	true
145126	111374580078125	68542859375	2	true	0	false	31	true
145125	11182419921875	687260625	9	true	0	false	32	true
145124	305144296875	29562705078125	4	true	9	true	15	true
145123	30559994140625	29103494140625	4	true	0	false	9	true
145119	46447109375	2452746484375	1	true	0	false	20	true
145117	111465791015625	68921828125	14	true	0	false	36	true
145116	31419353515625	29372875	0	false	0	false	16	true
145114	4071155078125	19957724609375	0	false	0	false	24	true
145113	3999539453125	19742486328125	4	true	1	true	20	true
145111	4374480859375	2337601953125	1	true	0	false	20	true
145109	113464873046875	690587421875	13	true	0	false	18	true
145104	414626953125	1959958203125	21	true	0	false	7	true
145101	425199765625	188094296875	1	true	0	false	21	true
145095	4403865234375	19960875	3	true	0	false	14	true
145093	4325876171875	2885505859375	4	true	0	false	23	true
145092	32626552734375	2909037109375	3	true	0	false	15	true
145091	32271822265625	292139765625	0	false	0	false	15	true
145089	114706044921875	29823875	1	true	0	false	5	true
145088	451430390625	506250859375	4	true	0	false	8	true
145087	4580718359375	4990881640625	6	true	0	false	18	true
145085	411537578125	22101640625	0	false	1	true	16	true
145082	10939873046875	646512578125	0	false	0	false	17	true
145081	1071328125	644274453125	0	false	0	false	15	true
145076	33433.25	29028982421875	1	true	0	false	56	true
145069	122592275390625	69180421875	13	true	0	false	44	true
145067	462412734375	4911411328125	3	true	0	false	25	true
145066	99187900390625	679430546875	2	true	0	false	15	true
145065	90158798828125	6811928125	4	true	0	false	17	true
145061	3003797265625	32004513671875	0	false	0	false	13	true
145060	439637578125	17269759765625	0	false	2	true	17	true
145059	44493296875	17367458984375	3	true	0	false	31	true
145057	1042962890625	67175203125	0	false	0	false	12	true
145056	41294189453125	56834234375	2	true	0	false	26	true
145055	449450146484375	5639703515625	3	true	0	false	14	true
145054	11187978515625	6562034375	4	true	0	false	15	true
145051	450316015625	4993532421875	0	false	0	false	20	true
145047	29516337890625	3012105859375	0	false	1	true	24	true
145043	4193851953125	17910328125	10	true	0	false	14	true
145042	4624905859375	5414873828125	0	false	0	false	25	true
145041	4595288671875	5429692578125	0	false	0	false	19	true
145040	786594580078125	31954296875	1	true	0	false	28	true
145039	818349462890625	3162053515625	1	true	0	false	18	true
145036	4252241796875	149608779296875	9	true	1	true	55	true
145035	4273398046875	1492109375	10	true	0	false	52	true
145034	4586891796875	2047740625	1	true	0	false	31	true
145032	796349609375	32771796875	3	true	0	false	22	true
145029	3092289794921870	5686817578125	0	false	0	false	18	true
145028	4865161328125	159697626953125	0	false	0	false	21	true
145027	479859921875	16400880859375	2	true	0	false	27	true
145026	4732751953125	22446501953125	2	true	0	false	24	true
145025	47010046875	22738259765625	1	true	0	false	19	true
145024	4577156640625	5347166015625	0	false	0	false	20	true
145023	4546904296875	5374728515625	18	true	0	false	8	true
145021	4521669140625	18101927734375	6	true	1	true	35	true
145019	3472594921875	2851462109375	3	true	0	false	16	true
145017	460752734375	179663046875	0	false	0	false	18	true
145014	4703256640625	16845224609375	3	true	0	false	14	true
145012	8513837890625	32543248046875	2	true	0	false	17	true
145009	4606499609375	52885484375	3	true	0	false	43	true
145007	4350682421875	1770862890625	1	true	0	false	25	true
145005	47420765625	23011138671875	0	false	0	false	9	true
145003	37923125	581310625	0	false	0	false	14	true
145002	4564880859375	52311796875	0	false	0	false	35	true
145001	4553428125	524572890625	0	false	1	true	35	true
144999	685382958984375	32558798828125	0	false	0	false	22	true
144995	4533330859375	52801859375	1	true	8	true	11	true
144993	42121625	244317578125	2	true	0	false	18	true
144991	59594853515625	32654931640625	4	true	1	true	27	true
144987	424137734375	1545751171875	13	true	1	true	53	true
144986	43216046875	17076296875	13	true	0	false	19	true
144985	4275264453125	16829572265625	0	false	0	false	29	true
144982	475348359375	148460419921875	0	false	0	false	22	true
144981	4771982421875	157556298828125	2	true	1	true	12	true
144978	39527796875	21123349609375	0	false	0	false	17	true
144977	3912857421875	21203125	1	true	0	false	15	true
144975	2871562109375	649681640625	0	false	0	false	17	true
144971	3917770703125	2173480078125	1	true	0	false	18	true
144970	4021048046875	21595810546875	0	false	0	false	25	true
144965	470126796875	14052548828125	0	false	0	false	25	true
144963	738596728515625	319149609375	1	true	0	false	12	true
144959	4188383203125	16422666015625	0	false	2	true	22	true
144958	4613128515625	133309755859375	1	true	0	false	22	true
144957	4663525390625	13441396484375	1	true	0	false	29	true
144955	15244361328125	517851328125	7	true	0	false	61	true
144953	48282578125	139991044921875	0	false	0	false	14	true
144951	661413427734375	3186468359375	10	true	0	false	26	true
144949	16244744140625	24369330078125	5	true	0	false	22	true
144947	447467109375	5164269921875	0	false	0	false	16	true
144944	46085125	123447041015625	0	false	6	true	14	true
144943	463068984375	125207373046875	0	false	13	true	8	true
144940	4364758984375	1871316015625	0	false	0	false	20	true
144939	443549609375	190453046875	0	false	0	false	19	true
144929	446384765625	4861750390625	11	true	0	false	0	false
144919	9069583984375	3335345703125	0	false	0	false	34	true
144917	59551083984375	61460421875	3	true	0	false	7	true
144914	505768310546875	3125407421875	1	true	0	false	25	true
144913	57880166015625	3094711328125	5	true	0	false	21	true
144910	321998583984375	3091569921875	1	true	2	true	20	true
144909	2547982666015620	31064294921875	1	true	0	false	13	true
144908	330627099609375	320824140625	0	false	0	false	24	true
144907	4000784423828120	332501640625	2	true	0	false	22	true
144903	472771142578125	3283071875	2	true	0	false	16	true
144902	543110791015625	300539140625	4	true	0	false	10	true
144901	565416162109375	29723091796875	5	true	0	false	19	true
144899	493404140625	38498.75	0	false	3	true	22	true
144897	263604931640625	29950017578125	8	true	0	false	23	true
144896	119290126953125	6453390625	4	true	0	false	31	true
144895	121802822265625	6443006640625	5	true	0	false	19	true
144893	541334326171875	31965822265625	4	true	0	false	14	true
144892	3197871337890620	2892412109375	12	true	0	false	0	false
144891	423972216796875	28574615234375	0	false	0	false	28	true
144887	3815909912109370	31731333984375	0	false	0	false	18	true
144879	122193974609375	650099140625	0	false	0	false	12	true
144875	427084521484375	29659576171875	3	true	0	false	18	true
144872	10946103515625	7102934375	0	false	13	true	4	true
144871	12192986328125	715958203125	1	true	2	true	47	true
144869	133085576171875	7281209375	1	true	0	false	10	true
144865	29497591796875	68961078125	7	true	0	false	13	true
144862	44380953125	5240428125	5	true	0	false	29	true
144861	440758515625	52851640625	2	true	0	false	20	true
144858	2029148046875	30147796875	3	true	1	true	19	true
144857	2044282421875	29823173828125	2	true	0	false	23	true
144856	20475294921875	30590044921875	3	true	0	false	30	true
144855	2071082421875	305326953125	4	true	0	false	33	true
144852	312374375	4583901171875	4	true	0	false	16	true
144851	31528375	4640533984375	1	true	0	false	28	true
144849	85380400390625	4235195703125	5	true	0	false	14	true
144848	32037462890625	4688701171875	2	true	0	false	22	true
144847	3169860546875	4737570703125	4	true	0	false	17	true
144846	17340119140625	3201925390625	0	false	3	true	24	true
144845	1708363671875	3158621875	0	false	0	false	21	true
144844	765898046875	339439140625	7	true	0	false	9	true
144843	787356982421875	3426913671875	0	false	11	true	11	true
144840	18336017578125	3029769140625	1	true	0	false	28	true
144839	1870315234375	306626875	0	false	0	false	15	true
144838	2267701171875	393206484375	7	true	0	false	52	true
144837	2259002734375	38801953125	6	true	0	false	12	true
144835	32292720703125	4597841796875	7	true	0	false	26	true
144833	2214422265625	38889203125	1	true	0	false	19	true
144831	30729591796875	31750650390625	0	false	0	false	30	true
144828	843696875	3537734765625	0	false	0	false	12	true
144825	2275092578125	3845657421875	0	false	0	false	9	true
144823	179769609375	31140033203125	5	true	0	false	10	true
144820	395876484375	6175635546875	5	true	0	false	47	true
144819	4025378125	616619453125	1	true	0	false	20	true
144818	48899625	168610390625	1	true	0	false	34	true
144817	4942171484375	1650994140625	19	true	0	false	10	true
144816	1867459765625	4212981640625	13	true	0	false	7	true
144815	19004703125	4239076171875	4	true	1	true	20	true
144813	150740556640625	494856171875	1	true	0	false	7	true
144810	16360453125	29565734375	0	false	0	false	24	true
144809	15916990234375	2989170703125	0	false	9	true	2	true
144808	1681233984375	29457515625	0	false	0	false	15	true
144807	1717486328125	29351140625	3	true	0	false	14	true
144805	216980859375	38648	7	true	0	false	14	true
144798	1808321484375	436183671875	0	false	0	false	10	true
144797	18553177734375	43833875	2	true	0	false	29	true
144795	4080799609375	623864765625	0	false	0	false	15	true
144794	163543447265625	32584923828125	6	true	0	false	29	true
144792	163769501953125	4328270703125	7	true	0	false	24	true
144791	1640831640625	4277826171875	9	true	0	false	6	true
144789	219644375	3960594921875	2	true	0	false	36	true
144788	1628873828125	30790513671875	0	false	0	false	16	true
144787	16421.75	30334529296875	3	true	0	false	38	true
144785	19624501953125	29260875	6	true	0	false	1	true
144783	160042197265625	426787265625	3	true	0	false	14	true
144782	170338515625	3045993359375	0	false	0	false	16	true
144780	18522556640625	42864015625	2	true	0	false	23	true
144777	377754609375	44374484375	1	true	0	false	11	true
144776	20568244140625	32396974609375	0	false	0	false	28	true
144775	19694357421875	326036171875	1	true	0	false	21	true
144773	16893806640625	4294227734375	4	true	0	false	21	true
144771	20701591796875	31622341796875	0	false	0	false	21	true
144770	147453740234375	436561953125	0	false	0	false	22	true
144769	151901640625	43326953125	2	true	0	false	21	true
144768	1847986328125	4449894140625	2	true	0	false	21	true
144765	159741005859375	43859546875	6	true	0	false	35	true
144764	162344501953125	417998828125	3	true	0	false	30	true
144763	16770306640625	4098976171875	5	true	2	true	81	true
144760	157193916015625	4485858203125	0	false	0	false	21	true
144759	16192076171875	449200390625	7	true	0	false	4	true
144758	18391484375	324195625	0	false	0	false	7	true
144757	18674341796875	3291058203125	0	false	6	true	11	true
144755	16392689453125	4032171484375	4	true	0	false	30	true
144754	1984245703125	395972265625	3	true	0	false	14	true
144753	2010043359375	391699140625	6	true	0	false	13	true
144749	17631072265625	42844375	7	true	0	false	29	true
144745	1991394921875	3145443359375	6	true	0	false	11	true
144744	2398346875	3904371875	4	true	0	false	49	true
144743	23542205078125	383481015625	0	false	3	true	13	true
144740	630818896484375	3435698828125	6	true	0	false	11	true
144739	620218017578125	35434328125	0	false	0	false	17	true
144738	17970263671875	3366639453125	5	true	0	false	24	true
144733	2454306640625	3940767578125	2	true	0	false	23	true
144732	17695875	442854765625	4	true	0	false	31	true
144731	16935900390625	4535121875	1	true	0	false	20	true
144729	163617578125	4441686328125	6	true	0	false	16	true
144728	20086505859375	3327539453125	1	true	0	false	30	true
144727	19790435546875	3363277734375	1	true	0	false	21	true
144722	190800859375	31308958984375	2	true	0	false	23	true
144720	155280263671875	4168973828125	0	false	0	false	16	true
144719	153629111328125	4200846484375	3	true	0	false	23	true
144715	19366533203125	3981429296875	1	true	0	false	20	true
144713	21364630859375	39431328125	0	false	0	false	13	true
144712	5550	6515896484375	8	true	0	false	21	true
144711	62752431640625	6537298828125	0	false	0	false	13	true
144710	195246015625	3451787109375	3	true	0	false	33	true
144709	19075396484375	3480685546875	0	false	4	true	14	true
144701	5615833984375	6370164453125	0	false	0	false	20	true
144699	2058394140625	3964758203125	0	false	0	false	6	true
144695	1695928125	3949576953125	2	true	0	false	34	true
144693	18103794921875	29163212890625	4	true	0	false	12	true
144692	21700365234375	40981234375	0	false	0	false	19	true
144691	21906423828125	4180251953125	6	true	1	true	38	true
144689	1946013671875	41162703125	8	true	0	false	6	true
144688	21075986328125	3994700390625	0	false	0	false	14	true
144687	21042068359375	40655515625	7	true	3	true	26	true
144683	17222462890625	405909921875	2	true	0	false	17	true
144681	19352775390625	3399673828125	2	true	0	false	20	true
144678	22619802734375	4039582421875	7	true	0	false	13	true
144673	1742966796875	3970467578125	7	true	0	false	7	true
144671	20863390625	4174676171875	0	false	0	false	37	true
144670	644708251953125	430051328125	8	true	0	false	18	true
144669	673589306640625	4367001171875	0	false	0	false	20	true
144668	56876162109375	4394580859375	7	true	0	false	18	true
144667	47915517578125	4314449609375	0	false	0	false	23	true
144665	52583369140625	44993078125	1	true	0	false	14	true
144664	15660548828125	407430546875	0	false	0	false	19	true
144653	14778083984375	408377578125	1	true	0	false	17	true
144652	1692642578125	3598176171875	2	true	0	false	26	true
144651	17099208984375	36240015625	3	true	0	false	27	true
144649	22090453125	3817995703125	5	true	0	false	26	true
144646	64268076171875	627824609375	0	false	0	false	18	true
144645	71680439453125	627415859375	1	true	0	false	13	true
144641	15784646484375	28733517578125	0	false	0	false	21	true
144640	2021006640625	3684292578125	0	false	0	false	19	true
144639	19631736328125	3691953515625	3	true	0	false	19	true
144638	17666623046875	356165234375	2	true	0	false	29	true
144635	772744677734375	6283539453125	2	true	0	false	10	true
144633	18591115234375	36800875	9	true	0	false	14	true
144631	7832123046875	43552765625	0	false	0	false	21	true
144629	1883828125	38739359375	1	true	0	false	21	true
144627	1957662890625	4479391015625	0	false	0	false	13	true
144625	159744609375	1729065234375	2	true	6	true	5	true
144624	80663759765625	6532158203125	0	false	0	false	26	true
144623	812619677734375	646423515625	2	true	0	false	29	true
144619	494389453125	6442368359375	1	true	8	true	3	true
144618	204955859375	38161859375	1	true	0	false	18	true
144615	170548359375	3383594140625	2	true	1	true	21	true
144613	17171693359375	383580390625	6	true	0	false	10	true
144611	86278388671875	630088359375	2	true	4	true	13	true
144610	1092688671875	3420933203125	0	false	0	false	35	true
144609	108986923828125	3353779296875	2	true	4	true	12	true
144608	4016568359375	452982734375	1	true	0	false	16	true
144607	4571296875	4607126953125	1	true	0	false	17	true
144603	112543466796875	3315342578125	0	false	0	false	24	true
144599	11616517578125	3477508203125	0	false	9	true	14	true
144594	18469728515625	4145682421875	2	true	0	false	25	true
144593	17589904296875	4190317578125	7	true	0	false	5	true
144592	17681224609375	3670905078125	34	true	0	false	8	true
144591	18002279296875	37144703125	1	true	0	false	14	true
144589	1814105078125	40595578125	0	false	0	false	15	true
144588	146890771484375	4627219140625	1	true	0	false	11	true
144587	154558076171875	4612492578125	4	true	0	false	33	true
144584	155799013671875	349978359375	1	true	0	false	20	true
144583	150226689453125	35567625	1	true	0	false	15	true
144579	120713876953125	3218594140625	0	false	0	false	16	true
144578	4321641796875	379796796875	6	true	0	false	1	true
144573	49419.5	1541511328125	13	true	0	false	9	true
144569	16385578125	3595842578125	0	false	0	false	14	true
144567	3996073974609370	4164844140625	8	true	0	false	19	true
144566	9094478515625	648484453125	2	true	0	false	30	true
144565	93570341796875	64758546875	4	true	0	false	29	true
144564	730907177734375	637679140625	2	true	0	false	13	true
144561	90228330078125	6547369921875	0	false	0	false	10	true
144558	135825537109375	423521171875	8	true	13	true	30	true
144557	14086384765625	411858515625	2	true	0	false	12	true
144553	14749451171875	448808671875	6	true	0	false	7	true
144549	103136572265625	649120703125	0	false	0	false	27	true
144547	41723203125	6593796875	0	false	0	false	15	true
144546	963529296875	6285905859375	0	false	0	false	17	true
144545	93245068359375	6360536328125	2	true	1	true	30	true
144543	183211953125	361540078125	2	true	0	false	15	true
144537	1813186328125	38203171875	4	true	2	true	21	true
144536	318858515625	6541689453125	2	true	0	false	26	true
144535	3260759765625	652949609375	12	true	0	false	6	true
144532	1041022265625	31188828125	5	true	0	false	34	true
144531	102937490234375	31400201171875	4	true	0	false	36	true
144529	139336396484375	47581875	4	true	0	false	10	true
144525	31414634765625	6521896875	2	true	0	false	12	true
144524	28313384765625	12304111328125	0	false	0	false	30	true
144523	28594447265625	1203466796875	3	true	0	false	19	true
144521	108499814453125	31175224609375	0	false	0	false	25	true
144520	3193331640625	6435858203125	1	true	0	false	17	true
144513	10247302734375	30823578125	10	true	0	false	1	true
144512	107350341796875	74456046875	0	false	0	false	8	true
144511	108270556640625	755363359375	1	true	0	false	16	true
144509	281432578125	11755583984375	0	false	0	false	31	true
144507	158223798828125	2257080078125	1	true	0	false	18	true
144502	9530423828125	31036205078125	0	false	0	false	14	true
144499	159033291015625	3378916015625	5	true	0	false	12	true
144496	86620146484375	3031258203125	0	false	0	false	19	true
144495	96157666015625	2977393359375	0	false	0	false	18	true
144490	2738673828125	12931724609375	25	true	0	false	5	true
144486	31711591796875	7288778125	0	false	0	false	10	true
144485	31068392578125	71747125	2	true	0	false	7	true
144483	32634404296875	7237284375	15	true	0	false	0	false
144478	20147890625	351882734375	1	true	0	false	17	true
144477	20970455078125	35378140625	0	false	0	false	17	true
144475	1992103515625	3577521875	1	true	0	false	19	true
144471	48770890625	355083671875	1	true	2	true	12	true
144469	2297190234375	287668203125	0	false	0	false	11	true
144468	4891857421875	36719390625	5	true	0	false	39	true
144467	4929603515625	3720445703125	0	false	0	false	20	true
144466	2541238671875	338500703125	4	true	0	false	15	true
144465	25184431640625	3431742578125	1	true	0	false	32	true
144463	3177755078125	3569673828125	5	true	0	false	16	true
144459	61131943359375	5563455859375	4	true	0	false	14	true
144457	26223162109375	3422223828125	0	false	0	false	11	true
144455	26402275390625	3365166015625	1	true	0	false	16	true
144449	3925773828125	20483466796875	0	false	0	false	13	true
144448	15610845703125	4000131640625	0	false	0	false	23	true
144447	15302796875	392953203125	2	true	1	true	21	true
144446	1424208203125	39032265625	0	false	0	false	14	true
144445	137662109375	39557390625	0	false	0	false	25	true
144444	4744059375	5207314453125	1	true	0	false	42	true
144443	4746166015625	5297235546875	0	false	0	false	15	true
144442	4798296484375	499779453125	0	false	0	false	51	true
144441	4769415625	5054710546875	5	true	0	false	20	true
144437	1483902734375	397988125	5	true	0	false	12	true
144436	1278297265625	388992265625	1	true	0	false	15	true
144435	1270153515625	3920531640625	7	true	0	false	17	true
144434	467457734375	5003086328125	3	true	0	false	34	true
144431	4852719140625	5028805859375	5	true	0	false	11	true
144425	4591367578125	514551875	0	false	0	false	32	true
144422	1633479296875	38697359375	5	true	0	false	20	true
144417	24413857421875	146712763671875	10	true	0	false	5	true
144415	38153890625	5076601953125	4	true	0	false	9	true
144414	4210574609375	67360171875	2	true	0	false	19	true
144413	42884625	676962109375	7	true	0	false	7	true
144412	2397523046875	2417627734375	0	false	0	false	17	true
144411	23772861328125	24584962890625	1	true	0	false	11	true
144410	332613125	4136694140625	2	true	0	false	28	true
144409	3342866015625	4080569921875	4	true	1	true	14	true
144407	23991345703125	2547176953125	2	true	0	false	24	true
144405	3391278125	403158671875	0	false	0	false	11	true
144403	3492896484375	4070136328125	2	true	0	false	13	true
144402	424777890625	66686484375	0	false	0	false	17	true
144401	4244477734375	655706015625	4	true	0	false	18	true
144395	3785049609375	4310133203125	0	false	0	false	11	true
144393	4341748046875	666217265625	14	true	0	false	0	false
144390	3021974609375	122374140625	3	true	0	false	28	true
144389	3086096875	1216421484375	10	true	0	false	2	true
144387	2452998828125	2430323046875	3	true	0	false	17	true
144386	29837599609375	929727734375	0	false	0	false	18	true
144385	29586142578125	96954033203125	8	true	0	false	20	true
144383	25517716796875	240796953125	1	true	0	false	4	true
144380	2301058984375	703198671875	4	true	0	false	12	true
144377	30582857421875	110236708984375	6	true	0	false	18	true
144375	30197080078125	1056769140625	1	true	0	false	16	true
144373	31217181640625	4038424609375	1	true	0	false	54	true
144371	31005720703125	115191259765625	1	true	0	false	36	true
144367	29607583984375	1135895703125	0	false	0	false	29	true
144365	28298509765625	106142919921875	0	false	0	false	18	true
144362	309945390625	155877138671875	5	true	0	false	14	true
144361	31419087890625	160639208984375	2	true	0	false	21	true
144360	30587896484375	16726638671875	2	true	0	false	19	true
144359	3019750390625	1670402734375	1	true	0	false	13	true
144357	43200875	691944375	0	false	0	false	7	true
144356	29073537109375	140319755859375	0	false	0	false	10	true
144355	30016453125	146653759765625	15	true	1	true	8	true
144351	30703177734375	145272158203125	1	true	0	false	16	true
144350	355076171875	69214875	3	true	0	false	25	true
144349	361863984375	696671328125	0	false	2	true	19	true
144347	2993560546875	157260634765625	3	true	3	true	24	true
144338	24273935546875	418716015625	1	true	0	false	14	true
144337	239668203125	423465234375	9	true	0	false	16	true
144335	24294080078125	431051171875	0	false	0	false	18	true
144333	2221932421875	4281716796875	9	true	2	true	45	true
144330	4521340625	6322283984375	2	true	1	true	28	true
144329	4481694140625	636106171875	0	false	7	true	1	true
144328	457047421875	6238148828125	8	true	0	false	6	true
144327	4568573828125	6286269921875	2	true	0	false	18	true
144323	4618723046875	6274765234375	3	true	0	false	25	true
144321	444108125	628360546875	0	false	0	false	17	true
144320	46175125	61799328125	6	true	0	false	26	true
144319	4680342578125	6111673046875	13	true	1	true	15	true
144316	210566796875	44557078125	3	true	0	false	21	true
144315	21670826171875	448875390625	8	true	0	false	0	false
144313	16449521484375	740831015625	1	true	0	false	21	true
144312	4350721875	64476859375	0	false	0	false	18	true
144311	435878984375	650883984375	9	true	0	false	14	true
144309	4654833984375	6327534765625	1	true	0	false	19	true
144307	26515587890625	109753984375	0	false	0	false	49	true
144306	4799755859375	618667421875	6	true	0	false	21	true
144305	4754920703125	617747734375	9	true	0	false	7	true
144303	2086419921875	4318155078125	0	false	0	false	15	true
144295	4613643359375	642206171875	0	false	0	false	21	true
144294	132968974609375	444556796875	1	true	0	false	24	true
144293	136462451171875	4458350390625	2	true	0	false	30	true
144291	4477224609375	3505514453125	0	false	0	false	20	true
144289	131983486328125	454349375	2	true	0	false	12	true
144287	4267772265625	6390989453125	3	true	0	false	21	true
144286	4659116015625	650655234375	0	false	0	false	18	true
144285	4702987890625	6425713671875	3	true	0	false	12	true
144283	125300791015625	4421646875	0	false	0	false	12	true
144282	1216571875	4514630859375	10	true	0	false	8	true
144279	3593625390625	708360703125	13	true	0	false	10	true
144275	471894453125	603545625	3	true	0	false	16	true
144272	4202817578125	6359915234375	0	false	0	false	20	true
144271	423419609375	6328421484375	0	false	0	false	30	true
144270	4219065625	61794234375	3	true	0	false	13	true
144269	43031953125	62096296875	0	false	0	false	11	true
144263	475036015625	6362862109375	3	true	0	false	15	true
144262	4936344140625	6300633984375	0	false	0	false	11	true
144261	49390671875	6208814453125	11	true	0	false	8	true
144257	4853540234375	6081765625	0	false	0	false	22	true
144254	3363641015625	17631931640625	2	true	0	false	43	true
144253	3398849609375	1789307421875	14	true	0	false	14	true
144252	3376802734375	16695583984375	1	true	0	false	30	true
144251	3384892578125	170272578125	2	true	0	false	27	true
144250	32057.75	1904126171875	5	true	0	false	38	true
144249	32240267578125	18785478515625	9	true	0	false	26	true
144247	4585905859375	160652646484375	1	true	0	false	23	true
144245	33748.5	1839111328125	7	true	1	true	11	true
144241	367813671875	29729244140625	4	true	0	false	35	true
144239	4927462890625	6012160546875	1	true	0	false	20	true
144237	27917330078125	16500205078125	0	false	0	false	34	true
144236	3414462109375	24977302734375	0	false	0	false	27	true
144235	3356892578125	23804470703125	16	true	10	true	7	true
144233	329404296875	156876875	1	true	0	false	32	true
144231	330558828125	19379158203125	1	true	0	false	41	true
144226	3619737890625	17448072265625	1	true	0	false	22	true
144225	3715486328125	1799870703125	1	true	0	false	15	true
144224	3400858203125	1072983203125	3	true	5	true	11	true
144223	3383454296875	102888427734375	5	true	0	false	15	true
144222	364737734375	159501376953125	2	true	0	false	29	true
144221	3605623828125	1651595703125	3	true	0	false	16	true
144219	3390386328125	232093125	0	false	0	false	15	true
144217	3340827734375	102233818359375	2	true	0	false	13	true
144214	378690859375	137113125	0	false	0	false	22	true
144213	37231828125	135364521484375	1	true	0	false	14	true
144210	3377393359375	94608203125	0	false	0	false	23	true
144209	33482875	937190625	0	false	0	false	30	true
144208	3484001953125	16688642578125	4	true	0	false	13	true
144207	3502047265625	177076015625	2	true	0	false	19	true
144202	3466353515625	94558583984375	2	true	4	true	38	true
144201	3443158203125	932309375	5	true	9	true	34	true
144200	381431171875	1827978515625	0	false	1	true	8	true
144199	3899621875	1846738671875	2	true	0	false	11	true
144197	3527724609375	158727470703125	0	false	0	false	7	true
144195	3228569921875	107378671875	1	true	1	true	28	true
144194	36895109375	11427658203125	0	false	0	false	7	true
144193	3612255859375	1120019921875	0	false	0	false	11	true
144191	3564322265625	10844951171875	1	true	0	false	20	true
144184	3496160546875	10218373046875	1	true	0	false	14	true
144183	351011328125	107368876953125	16	true	0	false	28	true
144178	3296390234375	122246123046875	0	false	0	false	11	true
144177	328082265625	116207353515625	0	false	0	false	14	true
144176	394296875	132929736328125	1	true	0	false	27	true
144175	39585515625	1384176953125	0	false	0	false	13	true
144172	405100078125	1587158984375	3	true	0	false	39	true
144171	4027015234375	16542388671875	1	true	0	false	13	true
144170	3781603515625	104558046875	0	false	9	true	3	true
144169	3786889453125	11785302734375	5	true	0	false	37	true
144167	3338346484375	1253677734375	2	true	0	false	12	true
144165	385430390625	141242412109375	6	true	7	true	8	true
144163	3704614453125	1222198046875	0	false	0	false	4	true
144161	3703735546875	145074931640625	1	true	0	false	18	true
144157	237513359375	159005732421875	11	true	0	false	23	true
[truncated: 953 more rows]
