# Supplementary material for: A Novel Liquid Biopsy Method Based on Specific Combinations of Vesicular Markers Allows Us to Discriminate Prostate Cancer from Hyperplasia
Source: Cells. 2024 Jul 31;13(15):1286. doi: 10.3390/cells13151286 (PMC11311686; doi:10.3390/cells13151286)
Supplement: Supplementary file 1 [file cells-13-01286-s001.zip › Dataset S1-Raw data CODI BiliGeCT Prostata/Raw data CODI BiliGeCT Prostata/150223_ErbB3_ALK_GE21-03-2__counting_scatter.xlsx]

## Sheet: 150223_ErbB3_ALK_GE21-03-2__cou
counting parameters
radius (nm)	300
bin width (nm)	20
locs in bin threshold	1
active channels
channel name	channel reference	min	max
Channel 0	ch0	1	10000000
Channel 1	ch1	1	10000000
Channel 2	ch2	1	10000000
clusters are positive for a channel if their counts fall within min (inclusive) and max (exclusive) for that channel
	population phenotypes	number of clusters
triple positive	Channel 0, Channel 1, Channel 2	205
double positive	Channel 0, Channel 1	5
double positive	Channel 0, Channel 2	1356
double positive	Channel 1, Channel 2	110
single positive	Channel 0	20
single positive	Channel 1	5
single positive	Channel 2	779
	total positive clusters	2480
2 clusters were negative for every channel
all positive clusters are listed here
columns show counts and positivity for channels with thresholds switched on
to see the full data including negative clusters please export a csv from the counting histogram rather than the counting scatter plot
cluster id	centroid x (nm)	centroid y (nm)	count for Channel 0	positive for Channel 0	count for Channel 1	positive for Channel 1	count for Channel 2	positive for Channel 2
129029	53995166015625	34737765625	0	false	0	false	38	true
129028	564167431640625	3554192578125	0	false	0	false	27	true
129027	49785595703125	34388796875	0	false	0	false	18	true
129026	453923681640625	3450419921875	9	true	0	false	21	true
129024	416871337890625	3469313671875	8	true	0	false	0	false
129021	46653798828125	385820234375	0	false	0	false	19	true
129020	494580712890625	3885216015625	1	true	0	false	29	true
129017	84434912109375	25923654296875	1	true	0	false	27	true
129016	8734330078125	26100787109375	5	true	0	false	17	true
129014	79587685546875	25963857421875	2	true	0	false	37	true
129012	43723759765625	3819318359375	0	false	0	false	18	true
129011	89097734375	2570511328125	2	true	0	false	25	true
129009	3989252197265620	36513765625	0	false	0	false	29	true
129008	3665934814453120	3635066796875	6	true	0	false	21	true
129007	715572998046875	27201830078125	0	false	0	false	39	true
129006	69202421875	27318201171875	0	false	0	false	35	true
129005	74361005859375	4147271875	5	true	0	false	11	true
129004	7847740234375	4151062890625	3	true	0	false	40	true
129002	72820322265625	27475201171875	1	true	0	false	28	true
129000	474402734375	359953125	0	false	0	false	19	true
128999	5925060546875	4314193359375	0	false	0	false	15	true
128998	54837041015625	4263655078125	3	true	0	false	9	true
128996	84505009765625	413482734375	7	true	0	false	17	true
128995	40973662109375	4063076171875	22	true	0	false	8	true
128994	42857734375	409709609375	0	false	0	false	18	true
128992	3342658203125	3624386328125	1	true	0	false	17	true
128990	790742919921875	4192194140625	0	false	0	false	10	true
128989	3790232177734370	3690818359375	0	false	0	false	35	true
128986	3953121826171870	3772304296875	0	false	0	false	30	true
128985	657902197265625	4109094140625	33	true	0	false	13	true
128984	642887158203125	415421953125	0	false	3	true	23	true
128983	3863138916015620	3873496484375	7	true	0	false	17	true
128982	3557693603515620	388226015625	7	true	0	false	9	true
128980	79603349609375	2664241015625	7	true	0	false	27	true
128978	60831298828125	424047734375	0	false	0	false	22	true
128975	4085853515625	393638046875	1	true	0	false	26	true
128971	51695986328125	396287265625	0	false	0	false	26	true
128970	526701171875	395369609375	0	false	0	false	28	true
128966	792655419921875	27867705078125	4	true	0	false	14	true
128964	80985302734375	2715062890625	0	false	0	false	17	true
128958	592781298828125	3415659375	1	true	0	false	14	true
128957	2860955810546870	3843580859375	0	false	0	false	16	true
128954	717496044921875	25559046875	0	false	0	false	13	true
128953	665572705078125	28084337890625	3	true	0	false	14	true
128952	7075873046875	28655205078125	2	true	0	false	32	true
128951	1.72048e+16	4362827734375	15	true	0	false	25	true
128950	175754248046875	434766953125	15	true	0	false	21	true
128945	9499978515625	2469835546875	2	true	0	false	28	true
128944	907240234375	24539130859375	0	false	0	false	23	true
128943	126937841796875	4461932421875	0	false	10	true	9	true
128942	1415878662109370	442231796875	1	true	0	false	19	true
128932	9157431640625	421696640625	1	true	0	false	19	true
128930	68595595703125	264464375	2	true	0	false	30	true
128929	1.39672e+16	39839.5	1	true	0	false	30	true
128928	1.51892e+16	4019471875	4	true	1	true	4	true
128927	6119727172851560	41603625	1	true	0	false	17	true
128926	1.31627e+16	4138978125	5	true	0	false	23	true
128925	6409515625	32366783203125	1	true	0	false	27	true
128924	60684921875	32043771484375	0	false	0	false	14	true
128922	684937109375	3207170703125	9	true	0	false	21	true
128918	134025732421875	4067255859375	0	false	0	false	45	true
128915	659710888671875	3320609765625	2	true	0	false	46	true
128914	62955546875	329688828125	0	false	2	true	12	true
128912	883162890625	4308544140625	1	true	0	false	12	true
128910	575802783203125	3334037890625	7	true	0	false	7	true
128909	10991158203125	25636072265625	7	true	0	false	12	true
128908	108355166015625	24748.5	1	true	0	false	35	true
128906	519783740234375	331460078125	1	true	0	false	14	true
128900	1166488671875	24861423828125	1	true	0	false	14	true
128899	665937255859375	4015808203125	11	true	0	false	10	true
128897	261780712890625	43877796875	3	true	2	true	24	true
128896	2965791748046870	44598390625	1	true	1	true	13	true
128895	629292236328125	3107915625	1	true	0	false	70	true
128894	638264697265625	30583193359375	0	false	0	false	8	true
128891	349272998046875	421936484375	1	true	0	false	22	true
128890	3092953125	4283851953125	10	true	0	false	26	true
128889	128211005859375	24674478515625	2	true	0	false	19	true
128888	1243385546875	24959037109375	6	true	0	false	25	true
128886	329860205078125	4384147265625	1	true	0	false	21	true
128885	810244677734375	23772744140625	2	true	0	false	78	true
128884	74325126953125	2372349609375	0	false	0	false	21	true
128882	131652646484375	24345625	1	true	0	false	21	true
128880	121123564453125	25683365234375	7	true	0	false	21	true
128879	421443994140625	4512651171875	2	true	0	false	42	true
128878	362680615234375	44519609375	0	false	0	false	9	true
128874	4186412109375	441668984375	1	true	0	false	14	true
128872	2213287109375	421597734375	3	true	0	false	32	true
128866	1.50761e+16	4519516796875	2	true	0	false	13	true
128864	553509619140625	30990625	15	true	0	false	16	true
128863	8452935546875	29056546875	0	false	0	false	22	true
128862	937622265625	27766138671875	0	false	0	false	28	true
128857	9419568359375	26211.5	0	false	0	false	6	true
128855	2774997314453120	3955228515625	0	false	1	true	15	true
128853	66872373046875	29918.5	3	true	0	false	8	true
128849	714797265625	342555625	0	false	0	false	15	true
128848	750408935546875	3448083984375	0	false	0	false	15	true
128846	71038447265625	24528259765625	5	true	0	false	19	true
128843	600051318359375	4471392578125	1	true	0	false	28	true
128842	652875927734375	442352265625	2	true	0	false	25	true
128838	718568408203125	337605078125	5	true	0	false	20	true
128837	1773357177734370	3650595703125	0	false	0	false	32	true
128836	1485067138671870	3645921484375	1	true	0	false	22	true
128834	90494775390625	23057876953125	0	false	0	false	24	true
128830	233502587890625	36536.75	6	true	0	false	15	true
128829	266871435546875	4093614453125	7	true	0	false	23	true
128828	2640101318359370	4123457421875	0	false	0	false	18	true
128826	51573017578125	4431216015625	14	true	0	false	24	true
128824	8341072387695310	4298707421875	11	true	0	false	24	true
128822	2321637939453120	4063045703125	1	true	0	false	16	true
128817	10124201171875	23700474609375	9	true	1	true	38	true
128816	109462236328125	2374648828125	0	false	0	false	10	true
128812	2.01313e+16	3578472265625	1	true	0	false	21	true
128810	2352418701171870	3884684765625	1	true	0	false	18	true
128809	103895380859375	2682852734375	0	false	0	false	13	true
128808	10046982421875	26945865234375	0	false	0	false	16	true
128806	780849609375	24725990234375	1	true	0	false	21	true
128802	1.78969e+16	37464234375	2	true	0	false	23	true
128801	68058818359375	35497140625	0	false	0	false	18	true
128800	706193896484375	3490110546875	0	false	0	false	7	true
128793	3292400634765620	32206	2	true	0	false	36	true
128792	42124404296875	32748802734375	5	true	0	false	23	true
128786	78808154296875	373013359375	1	true	0	false	15	true
128784	3769202392578120	327726875	2	true	0	false	15	true
128783	2663651123046870	32508529296875	6	true	2	true	23	true
128782	2573299072265620	32759169921875	4	true	4	true	31	true
128780	234703662109375	32543416015625	0	false	19	true	8	true
128778	3038181884765620	3304306640625	0	false	0	false	13	true
128772	43908857421875	3057853515625	0	false	0	false	4	true
128771	96280009765625	3330323828125	1	true	0	false	39	true
128770	97874228515625	338228515625	0	false	0	false	27	true
128767	1.56539e+16	4588050390625	1	true	0	false	34	true
128766	1.61569e+16	462898828125	0	false	0	false	12	true
128765	728481640625	4256654296875	5	true	0	false	20	true
128764	66600048828125	4329766015625	5	true	0	false	45	true
128762	2292640869140620	4602196875	0	false	0	false	22	true
128761	10397521484375	329115859375	0	false	0	false	18	true
128755	81836484375	32181453125	2	true	0	false	18	true
128754	86767724609375	31280337890625	1	true	4	true	21	true
128752	1.68347e+16	383408359375	0	false	0	false	9	true
128746	113794150390625	33064171875	0	false	7	true	24	true
128744	7810275390625	328931875	0	false	1	true	13	true
128740	5787601318359370	46850015625	7	true	0	false	47	true
128737	935477734375	4082038671875	16	true	0	false	12	true
128736	95374833984375	412538359375	2	true	0	false	13	true
128734	120678759765625	3293695703125	0	false	0	false	19	true
128732	947571484375	31958107421875	0	false	0	false	26	true
128729	863081640625	3466219921875	3	true	0	false	9	true
128728	88457373046875	3386822265625	2	true	0	false	16	true
128725	105696357421875	425838984375	0	false	0	false	13	true
128718	116576005859375	4099506640625	1	true	0	false	9	true
128717	12423265625	35833078125	3	true	0	false	27	true
128716	11932845703125	3555460546875	1	true	0	false	36	true
128715	10739666015625	3959285546875	1	true	0	false	4	true
128714	9802216796875	40221015625	8	true	0	false	17	true
128708	130496826171875	359555078125	0	false	0	false	30	true
128707	124572490234375	392668046875	2	true	0	false	12	true
128706	131806953125	3950456640625	0	false	0	false	12	true
128705	10593185546875	3738601171875	3	true	0	false	33	true
128704	110711083984375	3783105859375	3	true	0	false	21	true
128702	11690404296875	374570703125	1	true	0	false	19	true
128701	140430908203125	4284191796875	6	true	1	true	44	true
128700	13709236328125	43158	1	true	0	false	42	true
128699	135639677734375	4038371484375	1	true	0	false	35	true
128698	138926982421875	397244140625	31	true	1	true	7	true
128694	12125353515625	3806468359375	1	true	0	false	16	true
128692	1306730859375	41030859375	0	false	0	false	34	true
128689	148892978515625	3992571875	0	false	0	false	25	true
128687	158336396484375	40569953125	5	true	0	false	11	true
128686	15530328125	4086709375	0	false	1	true	18	true
128683	10440591796875	4430571875	0	false	0	false	35	true
128682	1021275390625	4312808984375	10	true	0	false	6	true
128680	112358642578125	37011625	0	false	0	false	7	true
128679	1139683984375	4284783203125	0	false	0	false	31	true
128678	111620419921875	4259334765625	0	false	0	false	29	true
128674	149809765625	41478.5	7	true	0	false	13	true
128673	176149765625	402294765625	2	true	2	true	45	true
128672	17742376953125	400904296875	2	true	2	true	44	true
128670	122679423828125	36815375	0	false	0	false	17	true
128669	9566517578125	3872577734375	5	true	20	true	57	true
128668	86669345703125	3911059765625	4	true	0	false	13	true
128666	126931171875	376176171875	2	true	0	false	15	true
128665	121615419921875	4268620703125	0	false	0	false	9	true
128664	125556142578125	43065515625	0	false	6	true	29	true
128661	1131946875	433895546875	0	false	0	false	38	true
128657	158142412109375	41671484375	2	true	1	true	20	true
128656	1504149609375	423223671875	5	true	0	false	10	true
128654	1810208984375	404003671875	0	false	0	false	19	true
128650	109017314453125	34747515625	5	true	0	false	9	true
128646	100793330078125	381630078125	4	true	0	false	10	true
128637	16892015625	4059472265625	0	false	1	true	12	true
128635	21845267578125	4068812109375	4	true	0	false	28	true
128634	22060853515625	411261328125	1	true	5	true	36	true
128633	17520615234375	1851540625	2	true	4	true	14	true
128632	167368125	19142314453125	0	false	0	false	17	true
128631	120244716796875	44870859375	1	true	0	false	14	true
128626	11597251953125	345627109375	0	false	2	true	15	true
128625	1519609375	1245531640625	0	false	0	false	21	true
128624	142677490234375	12560720703125	0	false	0	false	26	true
128619	1672730078125	13057056640625	5	true	8	true	12	true
128618	15814298828125	12637578125	8	true	0	false	29	true
128617	1345515625	4250841796875	11	true	0	false	3	true
128612	1270961328125	457494296875	7	true	0	false	17	true
128610	146044443359375	390381640625	0	false	0	false	25	true
128609	21234828125	4054130859375	0	false	0	false	19	true
128605	159316162109375	18256568359375	35	true	1	true	33	true
128604	15412216796875	1859909765625	9	true	1	true	8	true
128603	2332558984375	3886099609375	0	false	0	false	14	true
128602	22843240234375	3873886328125	3	true	0	false	47	true
128600	157407685546875	1901594140625	19	true	1	true	18	true
128597	147655888671875	133507578125	2	true	0	false	28	true
128596	153179267578125	135779208984375	1	true	0	false	29	true
128595	1085761328125	158648212890625	2	true	2	true	31	true
128594	11275951171875	16118765625	0	false	0	false	17	true
128592	155053779296875	17696490234375	11	true	0	false	22	true
128590	112966572265625	1650083203125	1	true	0	false	21	true
128589	1516920703125	11189962890625	5	true	0	false	23	true
128588	145675791015625	116785400390625	1	true	5	true	14	true
128584	163103896484375	110915546875	5	true	0	false	23	true
128580	101375810546875	154474814453125	5	true	0	false	22	true
128579	152543896484375	4325148828125	0	false	0	false	14	true
128578	15351896484375	440418828125	0	false	0	false	21	true
128577	2090116796875	3504108984375	0	false	0	false	19	true
128576	20568552734375	35013640625	10	true	0	false	15	true
128574	15815544921875	13401419921875	4	true	0	false	25	true
128572	14855751953125	18294265625	3	true	0	false	50	true
128568	1388090625	120266591796875	0	false	3	true	7	true
128567	16389498046875	136751533203125	2	true	0	false	14	true
128558	256620849609375	3095848828125	3	true	0	false	28	true
128557	119744814453125	120639912109375	0	false	0	false	19	true
128556	1170481640625	122757763671875	1	true	0	false	32	true
128553	18166953125	387704921875	6	true	0	false	14	true
128552	17840443359375	383409609375	7	true	0	false	6	true
128551	2116368359375	33472921875	17	true	0	false	99	true
128550	2120691015625	3424832421875	5	true	0	false	30	true
128549	18243744140625	112708857421875	0	false	0	false	17	true
128548	18610314453125	10969435546875	2	true	0	false	30	true
128547	20756111328125	3610301953125	2	true	0	false	13	true
128546	203802734375	363208671875	1	true	0	false	36	true
128545	1264197265625	19720203125	2	true	0	false	22	true
128544	124957236328125	18676591796875	9	true	0	false	32	true
128543	2240108203125	4024973828125	2	true	0	false	12	true
128542	2301636328125	4014610546875	6	true	0	false	29	true
128541	2093969921875	41675546875	0	false	1	true	19	true
128540	20467283203125	4141509765625	1	true	0	false	25	true
128537	10864125	127661201171875	8	true	0	false	8	true
128536	108753447265625	1323698046875	1	true	0	false	22	true
128535	23347673828125	4075382421875	9	true	2	true	6	true
128532	117826435546875	15583796875	0	false	0	false	22	true
128529	17407943359375	3786115625	3	true	0	false	36	true
128526	2272156640625	4084055078125	8	true	2	true	26	true
128525	18987140625	420381015625	2	true	0	false	26	true
128524	18612369140625	428433046875	0	false	0	false	25	true
128522	20889005859375	3667462890625	4	true	0	false	22	true
128521	104187119140625	117602578125	1	true	4	true	15	true
128520	10749318359375	12197142578125	1	true	1	true	14	true
128517	1970433203125	3866332421875	1	true	0	false	33	true
128516	19918107421875	390176796875	3	true	7	true	10	true
128515	19054064453125	16966111328125	3	true	0	false	46	true
128514	188810234375	17503251953125	1	true	6	true	8	true
128512	19339728515625	115959697265625	2	true	0	false	26	true
128511	11433359375	104059658203125	1	true	0	false	35	true
128510	120774150390625	9948693359375	0	false	0	false	6	true
128509	20344857421875	1767323046875	15	true	0	false	46	true
128508	1979066015625	1764419921875	1	true	0	false	16	true
128505	96473515625	17965119140625	0	false	0	false	19	true
128504	98108681640625	17229748046875	0	false	0	false	20	true
128499	1376561328125	214389453125	1	true	0	false	18	true
128498	139967333984375	20985646484375	0	false	2	true	23	true
128497	2583669140625	408380625	1	true	0	false	52	true
128496	25781001953125	405855390625	1	true	0	false	44	true
128493	1623018359375	382576484375	3	true	0	false	37	true
128492	16437384765625	3810568359375	0	false	0	false	29	true
128488	130741123046875	17578267578125	2	true	0	false	23	true
128486	17232560546875	3722059375	0	false	0	false	14	true
128484	162392626953125	3853211328125	1	true	0	false	21	true
128480	18602630859375	3810301171875	1	true	0	false	16	true
128478	15900056640625	3832308203125	5	true	0	false	39	true
128476	104163408203125	1725147265625	1	true	2	true	14	true
128474	945776171875	1182557421875	0	false	0	false	12	true
128472	18378328125	159262314453125	1	true	0	false	13	true
128471	18337140625	98771240234375	0	false	11	true	1	true
128470	1780923828125	99840791015625	0	false	4	true	11	true
128469	158623818359375	89727470703125	1	true	0	false	31	true
128468	1631883203125	851432421875	1	true	0	false	23	true
128465	11271744140625	213021875	0	false	0	false	29	true
128464	112377783203125	2066051171875	3	true	0	false	14	true
128462	1234364453125	126701728515625	0	false	0	false	18	true
128461	1469778515625	193819296875	2	true	0	false	22	true
128460	146350380859375	204210078125	0	false	0	false	42	true
128458	24898708984375	40323640625	1	true	0	false	26	true
128454	163488955078125	3902551953125	7	true	0	false	16	true
128452	25780333984375	3939876171875	12	true	0	false	37	true
128447	16975216796875	9678919921875	3	true	0	false	11	true
128446	16563173828125	9478083984375	0	false	0	false	16	true
128444	2184326171875	3934065234375	1	true	0	false	27	true
128442	10969013671875	1984566796875	0	false	0	false	24	true
128440	133724853515625	2054063671875	6	true	0	false	36	true
128437	118999482421875	268385234375	2	true	0	false	20	true
128435	61044833984375	24577443359375	0	false	0	false	13	true
128434	547161083984375	24288419921875	0	false	0	false	32	true
128433	119811142578125	133917275390625	11	true	0	false	18	true
128430	17566318359375	1766924609375	1	true	6	true	63	true
128428	15689890625	1991270703125	3	true	1	true	16	true
128427	19179583984375	92452431640625	3	true	0	false	52	true
128426	197633046875	850854296875	0	false	0	false	32	true
128424	6561533203125	2411347265625	2	true	0	false	20	true
128423	20822416015625	398420703125	0	false	17	true	13	true
128420	131599716796875	1249851171875	0	false	0	false	27	true
128418	127510498046875	20661880859375	1	true	0	false	16	true
128416	14791302734375	1671751953125	10	true	0	false	9	true
128415	21832333984375	37243375	13	true	0	false	10	true
128414	2156220703125	3693566796875	0	false	0	false	25	true
128409	23860064453125	16647658203125	5	true	0	false	16	true
128408	239428125	15929453125	1	true	0	false	18	true
128405	17801611328125	4201781640625	19	true	0	false	118	true
128402	108667734375	1902242578125	2	true	0	false	27	true
128401	115210234375	144497626953125	22	true	0	false	8	true
128398	138849140625	1913016796875	2	true	0	false	25	true
128395	150445576171875	24288623046875	1	true	0	false	21	true
128394	153216513671875	24919255859375	0	false	0	false	21	true
128390	17673359375	119456123046875	6	true	0	false	14	true
128388	146394013671875	2348829296875	3	true	0	false	65	true
128387	23356533203125	4223373046875	2	true	0	false	13	true
128386	22799357421875	4228755859375	0	false	0	false	23	true
128384	18973876953125	397294609375	0	false	0	false	40	true
128382	99159912109375	18693166015625	4	true	0	false	18	true
128380	90066064453125	4411933203125	1	true	0	false	11	true
128377	5197134765625	4571917578125	2	true	0	false	23	true
128376	58004208984375	4571873046875	6	true	19	true	62	true
128373	17613392578125	450153203125	0	false	0	false	35	true
128372	1763583203125	4487169140625	0	false	0	false	31	true
128371	15991388671875	25934927734375	3	true	10	true	88	true
128370	16364658203125	24902.5	5	true	6	true	25	true
128368	22494017578125	3745275390625	0	false	0	false	14	true
128367	1985885546875	11066017578125	9	true	0	false	31	true
128366	20233017578125	108424189453125	2	true	0	false	20	true
128363	183295625	466064453125	0	false	0	false	12	true
128362	1871659375	470458125	0	false	0	false	24	true
128361	21613087890625	42484609375	1	true	0	false	21	true
128360	22180923828125	4287439453125	0	false	0	false	29	true
128359	162133515625	150057890625	0	false	0	false	15	true
128358	16893583984375	147951708984375	7	true	0	false	36	true
128357	20573853515625	16869171875	1	true	0	false	12	true
128356	20660083984375	16531861328125	14	true	0	false	17	true
128355	18949455078125	128126005859375	36	true	0	false	9	true
128354	1891382421875	123452314453125	1	true	0	false	18	true
128344	13053279296875	1508352734375	7	true	0	false	38	true
128343	20806345703125	1892902734375	5	true	0	false	22	true
128342	20645822265625	18401716796875	0	false	0	false	15	true
128340	1859176953125	13394943359375	7	true	0	false	13	true
128339	20030720703125	117629599609375	4	true	0	false	19	true
128337	2284948828125	16766134765625	0	false	0	false	34	true
128336	2241044921875	162260400390625	0	false	0	false	16	true
128331	1288345703125	104231650390625	1	true	0	false	13	true
128328	17511529296875	130837431640625	1	true	0	false	17	true
128324	238540390625	3771335546875	3	true	0	false	6	true
128320	199980859375	18876990234375	5	true	0	false	22	true
128319	19552703125	148982587890625	5	true	0	false	25	true
128318	1923804296875	14860078125	1	true	0	false	11	true
128315	10640111328125	495301015625	1	true	0	false	12	true
128314	10192654296875	4930990234375	2	true	0	false	10	true
128312	2405309765625	3896709375	0	false	0	false	16	true
128311	16810705078125	45166515625	2	true	0	false	22	true
128310	17099548828125	45396265625	2	true	0	false	12	true
128309	151197607421875	31153701171875	4	true	0	false	17	true
128308	154533203125	312280859375	4	true	0	false	12	true
128305	11264314453125	492978359375	0	false	0	false	17	true
128300	17652	456859921875	0	false	2	true	13	true
128298	17421123046875	388972734375	2	true	0	false	15	true
128297	21344556640625	158544462890625	0	false	0	false	14	true
128296	2028830078125	1565434375	0	false	0	false	11	true
128294	18933462890625	14148494140625	0	false	3	true	18	true
128292	6363369140625	23211125	3	true	0	false	11	true
128289	2239103515625	3489790234375	4	true	0	false	16	true
128288	22255236328125	3536319921875	5	true	0	false	21	true
128282	15174806640625	30590443359375	3	true	7	true	18	true
128281	2325490625	3393159375	2	true	0	false	25	true
128280	22627099609375	3386542578125	4	true	0	false	16	true
128279	158208447265625	155876640625	0	false	0	false	19	true
128278	159676591796875	1639608984375	0	false	1	true	36	true
128277	146847412109375	2769372265625	12	true	0	false	20	true
128276	138764130859375	26897912109375	0	false	0	false	13	true
128274	21666876953125	3536857421875	5	true	0	false	18	true
128267	83730048828125	464444375	7	true	0	false	17	true
128266	85334765625	459711640625	0	false	0	false	20	true
128260	1959540234375	40782921875	1	true	0	false	10	true
128258	21605177734375	3492224609375	0	false	0	false	13	true
128256	1690778515625	162107138671875	1	true	0	false	15	true
128255	1080388671875	46860890625	0	false	0	false	27	true
128254	113700830078125	46583203125	7	true	0	false	15	true
128253	19002494140625	4519120703125	3	true	0	false	28	true
128252	1872818359375	4545053515625	7	true	1	true	8	true
128251	147305986328125	26300060546875	1	true	0	false	17	true
128249	16866427734375	4451546484375	3	true	0	false	15	true
128247	1457802734375	2526830859375	8	true	0	false	32	true
128246	142059150390625	249646640625	6	true	0	false	22	true
128242	2799415234375	407294453125	1	true	0	false	22	true
128241	27479806640625	3930561328125	4	true	0	false	32	true
128240	2797185546875	396118984375	3	true	1	true	32	true
128236	604621240234375	46440953125	1	true	0	false	12	true
128234	109188427734375	50676984375	7	true	0	false	13	true
128231	22509095703125	4350719921875	3	true	3	true	13	true
128230	2219402734375	4459326171875	1	true	0	false	27	true
128227	120155546875	2173947265625	2	true	0	false	14	true
128226	120661650390625	2221187109375	15	true	0	false	0	false
128224	1220619921875	47119421875	28	true	0	false	0	false
128223	156913466796875	2822908203125	0	false	1	true	21	true
128222	163654775390625	2774862109375	0	false	0	false	24	true
128220	1898977734375	15256171875	7	true	0	false	10	true
128219	138340908203125	304546875	11	true	0	false	41	true
128218	13679345703125	30596513671875	11	true	0	false	46	true
128214	20996900390625	3747886328125	2	true	0	false	16	true
128212	85643330078125	111009013671875	0	false	0	false	29	true
128211	7318267578125	4654324609375	3	true	0	false	12	true
128210	75416728515625	468028203125	0	false	0	false	12	true
128208	126096025390625	21654001953125	2	true	0	false	16	true
128207	1798923046875	9241130859375	0	false	0	false	13	true
128206	1826873828125	86758134765625	4	true	0	false	19	true
128205	25099927734375	147147431640625	2	true	4	true	23	true
128204	2454503515625	150248759765625	18	true	4	true	9	true
128203	36293583984375	4598234375	2	true	0	false	15	true
128202	3951169921875	4593035546875	1	true	9	true	15	true
128201	1815462109375	4812016015625	0	false	0	false	26	true
128190	2153274609375	3803728515625	1	true	0	false	15	true
128187	1077716796875	4805016796875	0	false	0	false	34	true
128186	11172396484375	4746746484375	0	false	0	false	10	true
128182	19724158203125	157696669921875	0	false	0	false	17	true
128176	957656640625	4991053515625	3	true	0	false	22	true
128175	16761962890625	28854439453125	1	true	0	false	29	true
128174	161329072265625	2910261328125	1	true	0	false	23	true
128173	1394016015625	2871255859375	1	true	0	false	17	true
128172	137567587890625	29582408203125	0	false	0	false	25	true
128170	2008080859375	79750693359375	3	true	0	false	16	true
128169	31190576171875	4641724609375	0	false	0	false	21	true
128167	7145240234375	51289671875	5	true	0	false	21	true
128166	756596923828125	5116432421875	5	true	0	false	19	true
128164	14114849609375	2398662109375	3	true	0	false	31	true
128159	14430158203125	30263537109375	0	false	0	false	47	true
128156	28757134765625	3906034765625	6	true	0	false	16	true
128154	90131953125	469674765625	3	true	0	false	11	true
128148	10752021484375	4887705859375	4	true	1	true	3	true
128144	8550517578125	5126062109375	5	true	0	false	66	true
128142	167597734375	2721840625	1	true	0	false	13	true
128140	14586416015625	2894970703125	4	true	0	false	14	true
128137	146410087890625	15721361328125	2	true	0	false	24	true
128136	14499765625	156299873046875	2	true	0	false	25	true
128130	141856435546875	1520215625	0	false	0	false	32	true
128129	122079775390625	30214333984375	5	true	0	false	45	true
128128	124068251953125	29661908203125	6	true	0	false	35	true
128126	19015474609375	3638353515625	1	true	0	false	21	true
128122	94522138671875	4786390234375	7	true	0	false	19	true
128118	134420517578125	158266083984375	2	true	0	false	16	true
128117	2173485546875	125859765625	1	true	0	false	13	true
128116	22392416015625	125980732421875	0	false	0	false	17	true
128114	94225498046875	4907771875	2	true	0	false	23	true
128113	614096533203125	5074254296875	2	true	0	false	28	true
128112	613362451171875	5125009375	7	true	0	false	17	true
128110	14624388671875	32408263671875	0	false	0	false	15	true
128109	129456025390625	2877856640625	0	false	0	false	44	true
128108	130489150390625	29045263671875	0	false	0	false	37	true
128106	2159095703125	3230023828125	9	true	0	false	25	true
128104	70694560546875	4545469140625	0	false	0	false	15	true
128103	122850771484375	478411015625	1	true	0	false	38	true
128102	121853916015625	4758766796875	1	true	0	false	34	true
128100	16188220703125	447930234375	0	false	0	false	11	true
128099	123776953125	286246015625	5	true	0	false	31	true
128098	120402265625	290588828125	0	false	0	false	12	true
128092	134806474609375	31550474609375	0	false	0	false	14	true
128088	13309625	14418865234375	4	true	0	false	8	true
128083	248881689453125	337819375	4	true	0	false	51	true
128082	284207861328125	3378408984375	7	true	0	false	14	true
128079	2386453515625	13133091796875	4	true	0	false	24	true
128068	226076875	367155234375	1	true	0	false	13	true
128066	12715177734375	16608849609375	2	true	1	true	67	true
128062	159887666015625	30095255859375	0	false	0	false	18	true
128060	110805927734375	28827287109375	3	true	0	false	16	true
128058	26025294921875	38268.5	4	true	0	false	25	true
128057	20480328125	25437130859375	1	true	0	false	18	true
128056	21322072265625	24891.5	0	false	0	false	15	true
128053	4042008056640620	4720846875	0	false	1	true	14	true
128052	4010737548828120	475922890625	3	true	0	false	14	true
128050	1132506640625	4574414453125	0	false	0	false	24	true
128046	3841962890625	48198875	1	true	0	false	21	true
128036	23814474609375	14175748046875	1	true	0	false	17	true
128031	2094705078125	234543046875	1	true	0	false	15	true
128030	2047237109375	22989078125	6	true	0	false	40	true
128025	126674765625	83763291015625	0	false	0	false	31	true
128024	116600146484375	752918212890625	3	true	0	false	14	true
128023	2130877734375	30124357421875	2	true	0	false	37	true
128022	21108701171875	30386505859375	6	true	0	false	27	true
128020	19871974609375	23644373046875	2	true	0	false	20	true
128019	23283853515625	211911875	0	false	8	true	8	true
128018	23992130859375	2163809375	4	true	0	false	19	true
128016	1.74793e+16	3337350390625	15	true	0	false	3	true
128015	21693146484375	132257451171875	1	true	0	false	22	true
128012	1.49042e+16	3395144140625	2	true	0	false	33	true
128010	20885517578125	299128125	0	false	0	false	18	true
128008	200842421875	24171724609375	1	true	0	false	25	true
128006	2017069140625	2916397265625	1	true	0	false	15	true
128005	113513291015625	9135091796875	8	true	0	false	46	true
128004	12093828125	88039453125	14	true	0	false	17	true
128003	10591875	6882859375	2	true	0	false	6	true
128002	111229970703125	621270751953125	7	true	0	false	8	true
128000	22720806640625	2061887890625	0	false	0	false	20	true
127999	23185203125	2287215234375	0	false	21	true	17	true
127998	22596421875	2238596875	5	true	0	false	14	true
127995	11675287109375	58413974609375	1	true	0	false	30	true
127994	11065466796875	5553203125	2	true	0	false	19	true
127991	16522677734375	42319234375	1	true	0	false	15	true
127990	16483423828125	4265233984375	3	true	0	false	17	true
127988	1408637109375	110373017578125	0	false	0	false	15	true
127986	12069970703125	638001904296875	0	false	0	false	26	true
127983	2533715234375	1696644140625	1	true	0	false	16	true
127982	249899375	17302447265625	1	true	0	false	52	true
127981	895307421875	5266052734375	18	true	0	false	3	true
127980	87315849609375	6110865234375	1	true	0	false	17	true
127978	127817392578125	4738765625	1	true	0	false	17	true
127977	20777755859375	2831551171875	0	false	0	false	49	true
127976	21481107421875	27945154296875	0	false	0	false	15	true
127974	89157802734375	45960205078125	0	false	0	false	15	true
127973	2111450390625	21558390625	0	false	0	false	12	true
127972	21756748046875	21293697265625	5	true	0	false	35	true
127970	214662890625	23163849609375	3	true	0	false	26	true
127966	206830078125	218804921875	3	true	0	false	13	true
127962	2077117578125	21097181640625	1	true	0	false	11	true
127960	21702296875	2058619921875	2	true	0	false	15	true
127958	23185927734375	150271826171875	3	true	0	false	32	true
127956	2958351806640620	456894921875	0	false	0	false	13	true
127951	213259765625	199641796875	1	true	0	false	12	true
127949	97729150390625	459306396484375	3	true	0	false	16	true
127947	18986328125	2407153515625	4	true	17	true	44	true
127946	19325501953125	2319615234375	0	false	0	false	14	true
127941	19313029296875	2192348828125	1	true	0	false	28	true
127940	18727349609375	218954921875	0	false	0	false	27	true
127939	215634912109375	4913831640625	6	true	0	false	39	true
127938	2541890625	4876786328125	0	false	0	false	11	true
127936	22483697265625	276644296875	0	false	0	false	24	true
127928	19122880859375	22536765625	1	true	0	false	42	true
127927	155898291015625	4644107421875	2	true	0	false	30	true
127926	14818375	462315234375	1	true	0	false	13	true
127924	8666017578125	4868994921875	2	true	0	false	15	true
127923	22500400390625	26128966796875	0	false	0	false	20	true
127922	21528392578125	26547513671875	1	true	0	false	13	true
127919	145259033203125	45620890625	0	false	0	false	12	true
127912	88866005859375	3639239501953120	3	true	0	false	3	true
127910	1980271875	31182486328125	1	true	0	false	27	true
127907	136624443359375	478501484375	5	true	1	true	6	true
127906	138601455078125	4901271484375	1	true	0	false	11	true
127905	547077880859375	498224453125	1	true	0	false	54	true
127904	563063330078125	4895565234375	3	true	0	false	34	true
127902	8440935546875	72640732421875	3	true	0	false	33	true
127900	20709310546875	26304298828125	0	false	5	true	26	true
127897	2281721484375	185187734375	3	true	2	true	11	true
127896	220768828125	185736796875	8	true	0	false	17	true
127890	2195222265625	1942371875	0	false	23	true	10	true
127889	87213212890625	2064655859375	0	false	0	false	23	true
127888	8163078125	2143896484375	7	true	7	true	13	true
127887	780731787109375	198135234375	2	true	0	false	25	true
127886	810649609375	2006542578125	1	true	0	false	22	true
127883	8950404296875	21538009765625	8	true	0	false	13	true
127880	19961826171875	2232213671875	1	true	0	false	25	true
127879	19079640625	260834921875	3	true	0	false	28	true
127878	19577802734375	263110625	0	false	0	false	5	true
127877	2241953125	910976953125	0	false	0	false	17	true
127876	22034890625	911555859375	2	true	0	false	20	true
127873	101681630859375	8352734375	6	true	0	false	9	true
127871	2.03243e+16	4801722265625	0	false	0	false	27	true
127870	1728648681640620	477411953125	0	false	0	false	18	true
127869	2557809375	24782056640625	6	true	2	true	50	true
127868	253338671875	2481644921875	5	true	3	true	51	true
127866	266310791015625	475723359375	0	false	0	false	23	true
127863	30108390625	22181099609375	19	true	3	true	29	true
127862	291037421875	22138314453125	3	true	20	true	8	true
127857	146101337890625	478860078125	3	true	0	false	34	true
127856	147403037109375	4737790625	0	false	0	false	34	true
127855	2741513671875	24258001953125	2	true	5	true	19	true
127854	27127552734375	24387373046875	2	true	6	true	19	true
127851	685109619140625	21856533203125	2	true	0	false	28	true
127850	720333154296875	205491640625	1	true	0	false	19	true
127848	26738740234375	24511080078125	0	false	0	false	23	true
127847	9453802734375	5213055859375	0	false	0	false	22	true
127844	2080006640625	114968662109375	0	false	0	false	16	true
127842	3767966552734370	48939171875	6	true	0	false	12	true
127840	154905146484375	4762934765625	3	true	0	false	30	true
127835	699691552734375	476040078125	16	true	0	false	34	true
127834	691132568359375	4849324609375	1	true	0	false	14	true
127830	261656484375	242657265625	1	true	1	true	65	true
127824	26044693359375	24990439453125	16	true	0	false	0	false
127819	443150634765625	5025718359375	2	true	0	false	13	true
127816	22468267578125	269938828125	0	false	0	false	14	true
127815	23549724609375	24972509765625	0	false	0	false	28	true
127814	2452396484375	24842763671875	0	false	0	false	32	true
127812	725949462890625	191490703125	6	true	0	false	47	true
127810	2319228515625	24138248046875	0	false	11	true	1	true
127809	97203173828125	22280603515625	2	true	0	false	21	true
127808	10371275390625	2130898828125	2	true	0	false	13	true
127807	1215780078125	31771056640625	1	true	0	false	29	true
127806	12449921875	3212288671875	0	false	0	false	12	true
127805	25065275390625	341457421875	2	true	0	false	8	true
127804	2537191796875	3334555859375	0	false	0	false	20	true
127802	24382392578125	335584453125	0	false	3	true	17	true
127797	2778167578125	3801012890625	9	true	0	false	10	true
127792	11739419921875	31404048828125	11	true	0	false	11	true
127790	246750703125	3504716015625	0	false	0	false	8	true
127787	28987.75	244436875	0	false	1	true	40	true
127786	2909784375	23464734375	0	false	0	false	27	true
127784	28229685546875	22543564453125	8	true	0	false	15	true
127783	18046953125	2335699609375	4	true	0	false	23	true
127782	1775716015625	22805361328125	7	true	0	false	32	true
127780	16929935546875	4766434375	0	false	0	false	4	true
127779	111371806640625	1815882421875	2	true	0	false	15	true
127775	2651276953125	1730321875	0	false	0	false	16	true
127774	26189271484375	1715609375	0	false	0	false	25	true
127771	26745173828125	3454723828125	2	true	0	false	28	true
127770	26272259765625	3498037109375	2	true	0	false	15	true
127768	223143984375	23932419921875	0	false	0	false	16	true
127766	27726939453125	2485395703125	2	true	3	true	11	true
127765	21630201171875	806851806640625	1	true	0	false	26	true
127762	123197568359375	4924815625	2	true	18	true	18	true
127761	28874384765625	258980234375	2	true	0	false	25	true
127760	28202396484375	25577634765625	1	true	0	false	22	true
127755	2704719921875	15316080078125	0	false	0	false	5	true
127754	2739311328125	1678119140625	2	true	0	false	39	true
127750	2633523828125	164747578125	1	true	0	false	19	true
127747	161493955078125	32654580078125	8	true	0	false	33	true
127746	159916025390625	3312062109375	0	false	0	false	17	true
127745	11641390625	525085234375	2	true	0	false	24	true
127744	11844490234375	5212698046875	3	true	0	false	26	true
127743	2550470703125	20933705078125	0	false	0	false	15	true
127742	2579196875	20482880859375	0	false	0	false	10	true
127738	2659505078125	361344140625	1	true	0	false	26	true
127737	1703779296875	329703046875	0	false	0	false	21	true
127735	500156103515625	519542109375	1	true	0	false	36	true
127734	4759271484375	52777140625	0	false	0	false	14	true
127732	123304404296875	5174032421875	10	true	0	false	3	true
127731	955135546875	369939765625	15	true	0	false	17	true
127730	96963310546875	3645038671875	3	true	1	true	18	true
127728	55233369140625	527869375	0	false	0	false	11	true
127727	270518203125	1827698828125	0	false	0	false	18	true
127726	260473671875	18373.25	7	true	0	false	7	true
127725	27514962890625	232721015625	1	true	0	false	16	true
127721	1359994921875	497847890625	3	true	0	false	20	true
127720	1386571875	5007662109375	0	false	0	false	21	true
127718	23480697265625	36137171875	4	true	0	false	7	true
127717	9686248046875	3562476171875	1	true	0	false	11	true
127714	2612501171875	19092201171875	0	false	0	false	26	true
127712	2611840234375	2176362109375	0	false	4	true	13	true
127705	17931498046875	75757705078125	3	true	0	false	14	true
127704	17716267578125	696117919921875	6	true	0	false	16	true
127703	130462451171875	5127348046875	3	true	0	false	36	true
127700	2522205078125	19764439453125	0	false	0	false	12	true
127694	27003521484375	2219696484375	0	false	0	false	49	true
127693	17337771484375	32420509765625	0	false	2	true	18	true
127692	174218125	318595234375	0	false	0	false	18	true
127690	1059216552734370	3902259765625	1	true	0	false	11	true
127686	29153921875	2132691796875	0	false	0	false	13	true
127684	17866572265625	31473201171875	4	true	0	false	13	true
127676	17852041015625	32536861328125	2	true	8	true	18	true
127672	91325341796875	35357125	2	true	0	false	12	true
127670	83807373046875	3649868359375	2	true	0	false	35	true
127669	29892533203125	29205818359375	0	false	0	false	26	true
127668	298865625	2849139453125	22	true	0	false	8	true
127661	2484535546875	4285520703125	9	true	1	true	47	true
127660	24965767578125	423156484375	6	true	0	false	33	true
127659	23423927734375	2016647265625	1	true	0	false	38	true
127658	24043236328125	19841765625	6	true	0	false	15	true
127654	253900625	4230463671875	0	false	0	false	14	true
127653	93803359375	7500.5	0	false	0	false	12	true
127652	93295322265625	795847314453125	2	true	0	false	15	true
127651	25431439453125	2369988671875	0	false	0	false	33	true
127650	2611124609375	22914939453125	0	false	4	true	14	true
127648	29585740234375	26651521484375	0	false	0	false	29	true
127647	29544052734375	30783642578125	0	false	0	false	35	true
127646	292104609375	30698220703125	12	true	0	false	11	true
127642	29027451171875	30240380859375	0	false	0	false	24	true
127641	18940	3412536328125	0	false	0	false	20	true
127640	19188908203125	33797234375	0	false	0	false	31	true
127639	28471126953125	21069111328125	1	true	0	false	15	true
127638	2837518359375	2150728515625	1	true	0	false	24	true
127636	29618462890625	31392783203125	4	true	1	true	18	true
127634	15710498046875	32135984375	0	false	0	false	31	true
127633	28501419921875	315516796875	0	false	0	false	15	true
127632	2863742578125	3108146484375	9	true	0	false	15	true
127631	28426541015625	2988933984375	2	true	0	false	33	true
127630	2853403515625	3039037890625	5	true	0	false	12	true
127629	28310037109375	2766337890625	7	true	0	false	35	true
127627	1904631640625	3298335546875	0	false	1	true	19	true
127624	16384529296875	314494375	2	true	0	false	16	true
127623	17113427734375	35148453125	0	false	0	false	5	true
127622	16749412109375	343918203125	0	false	0	false	28	true
127619	15318150390625	33444046875	1	true	0	false	29	true
127617	768813330078125	3890023828125	2	true	2	true	18	true
127616	701015625	3928258203125	2	true	0	false	11	true
127612	24321037109375	4230834375	1	true	0	false	24	true
127604	25456509765625	4156898828125	0	false	0	false	23	true
127602	23525880859375	18337244140625	1	true	0	false	21	true
127600	2796148828125	28523443359375	1	true	0	false	13	true
127597	1186437890625	2306388671875	3	true	0	false	11	true
127596	123770966796875	228269296875	0	false	0	false	22	true
127593	27355287109375	27400271484375	1	true	0	false	14	true
127592	26438171875	2694719921875	0	false	1	true	12	true
127590	134364794921875	23099759765625	0	false	0	false	34	true
127589	422871240234375	66772546875	1	true	0	false	37	true
127588	4019866943359370	66380.5	0	false	0	false	32	true
127586	21559330078125	10991265625	0	false	0	false	13	true
127584	21781197265625	22315546875	2	true	0	false	96	true
127583	26985328125	294583671875	0	false	0	false	24	true
127582	27485068359375	30262109375	0	false	1	true	11	true
127579	13833939453125	5220526953125	0	false	0	false	5	true
127574	19900556640625	3284421875	1	true	0	false	13	true
127570	8300025390625	3793151171875	0	false	0	false	15	true
127567	3127179296875	32505125	0	false	0	false	29	true
127566	30980650390625	31471392578125	0	false	0	false	14	true
127559	18555220703125	3535618359375	23	true	0	false	37	true
127558	1871624609375	3471396484375	0	false	0	false	15	true
127554	3583538818359370	65915109375	4	true	0	false	17	true
127549	7219552734375	5304515625	0	false	0	false	14	true
127548	649219677734375	527397421875	8	true	0	false	2	true
127544	6098470703125	18229607421875	1	true	0	false	10	true
127543	14520830078125	97836259765625	0	false	1	true	38	true
127542	132167861328125	96997939453125	1	true	0	false	30	true
127538	61957080078125	5209063671875	0	false	0	false	19	true
127537	18006685546875	26043974609375	3	true	0	false	14	true
127536	18169103515625	25234154296875	1	true	0	false	24	true
127535	88019921875	9679666015625	3	true	0	false	13	true
127534	80787822265625	94890068359375	0	false	0	false	20	true
127530	96429052734375	98465888671875	3	true	0	false	79	true
127526	437535986328125	67743171875	0	false	0	false	12	true
127522	128155986328125	329694765625	1	true	0	false	86	true
127520	3058121484375	28247158203125	0	false	0	false	15	true
127518	175087265625	2405190234375	12	true	0	false	24	true
127514	3106745849609370	649602890625	7	true	0	false	13	true
127511	251185791015625	656490546875	2	true	0	false	37	true
127509	19980068359375	4732587890625	6	true	6	true	11	true
127508	20755392578125	4640510546875	0	false	1	true	14	true
127507	1.10791e+16	517136328125	12	true	0	false	10	true
127506	9788615112304680	5131304296875	1	true	0	false	32	true
127505	28756220703125	6299404296875	1	true	0	false	32	true
127504	2321817626953120	627153359375	1	true	1	true	14	true
127502	20186416015625	4600416796875	0	false	0	false	29	true
127499	1751105859375	365836796875	0	false	0	false	17	true
127498	17811986328125	3629623828125	1	true	1	true	14	true
127497	185637646484375	5088833984375	1	true	0	false	20	true
127495	1742785546875	35704390625	0	false	0	false	22	true
127488	2507687744140620	634758828125	1	true	0	false	16	true
127487	6036830444335930	5407645703125	1	true	2	true	20	true
127486	6716084594726560	5340963671875	2	true	0	false	20	true
127485	94027705078125	72039296875	1	true	0	false	18	true
127484	92136201171875	717895234375	2	true	0	false	19	true
127480	98137958984375	726749453125	0	false	0	false	38	true
127479	1.28952e+16	63490828125	0	false	0	false	16	true
127478	111602099609375	637970078125	1	true	0	false	13	true
127476	103597822265625	727195703125	0	false	0	false	29	true
127475	786049560546875	716868125	0	false	0	false	17	true
127474	7657509765625	72287140625	10	true	0	false	8	true
127473	1892926513671870	54420921875	10	true	0	false	102	true
127472	248587158203125	5433910546875	3	true	0	false	20	true
127470	5862335815429680	52362390625	0	false	0	false	16	true
127468	3611629638671870	6299632421875	5	true	0	false	19	true
127467	1.95908e+16	6420358203125	5	true	0	false	11	true
127465	328955712890625	5226662890625	3	true	0	false	20	true
127464	2749379638671870	5249815625	1	true	0	false	11	true
127463	19525859375	5727933203125	3	true	0	false	9	true
127462	311121337890625	572953125	1	true	0	false	26	true
127461	289842626953125	582898125	1	true	0	false	24	true
127460	3465679931640620	582824375	3	true	0	false	22	true
127459	30087197265625	682091875	2	true	0	false	8	true
127458	323556201171875	68458296875	19	true	1	true	4	true
127457	3051542236328120	5442969140625	2	true	0	false	11	true
127456	3423647705078120	5387666015625	0	false	0	false	33	true
127453	2822601806640620	67563359375	0	false	0	false	23	true
127448	393506298828125	588916640625	1	true	0	false	26	true
127446	1047101806640620	550076953125	8	true	0	false	12	true
127445	1.69637e+16	5896287890625	0	false	0	false	21	true
127444	1431238037109370	592023828125	1	true	0	false	12	true
127441	608339013671875	70832125	2	true	0	false	25	true
127440	63094345703125	715155546875	13	true	0	false	17	true
127438	295844775390625	532727109375	0	false	0	false	20	true
127436	86290234375	5908788671875	2	true	0	false	24	true
127435	123298818359375	715358203125	1	true	1	true	16	true
127434	127924521484375	711082109375	0	false	0	false	14	true
127432	1786470947265620	656896328125	0	false	7	true	13	true
127428	6228130859375	68875.5	0	false	0	false	27	true
127424	119272958984375	7099571875	2	true	0	false	19	true
127421	249088916015625	5611830859375	2	true	0	false	20	true
127420	2551910400390620	5556964453125	12	true	0	false	20	true
127418	290167236328125	5156434765625	2	true	0	false	15	true
127416	3073232177734370	55825015625	2	true	0	false	19	true
127415	2655966552734370	5511741015625	1	true	0	false	15	true
127412	11251890625	703418125	1	true	0	false	16	true
127408	199867431640625	5635358203125	0	false	0	false	13	true
127406	40053447265625	547242890625	2	true	0	false	17	true
127404	5448904418945310	5793163671875	3	true	0	false	45	true
127403	1105838671875	5450837890625	3	true	1	true	21	true
127402	10398033203125	544265078125	5	true	0	false	16	true
127401	3492275390625	511042421875	13	true	1	true	23	true
127396	6362550659179680	634913125	0	false	0	false	18	true
127394	109027109375	5505768359375	1	true	0	false	14	true
127392	5396453125	676356875	0	false	0	false	10	true
127389	1.6584e+16	6015187890625	1	true	7	true	21	true
127388	1.51878e+16	6083661328125	4	true	0	false	12	true
127385	253545166015625	6093870703125	0	false	0	false	6	true
127384	2407606201171870	5962528515625	3	true	0	false	14	true
127381	36514130859375	718929609375	0	false	0	false	15	true
127380	4337173828125	713722890625	0	false	0	false	20	true
127378	22515029296875	5195144921875	0	false	0	false	15	true
127377	111625166015625	5670607421875	0	false	0	false	25	true
127376	112932529296875	5640346875	0	false	0	false	17	true
127374	71113876953125	71344984375	3	true	0	false	17	true
127372	10787984375	712842109375	17	true	0	false	41	true
127371	243998681640625	20083421875	0	false	0	false	20	true
127370	2152536376953120	2028708203125	12	true	0	false	32	true
127369	3911672607421870	69085765625	0	false	0	false	18	true
127368	383578173828125	69531203125	2	true	0	false	12	true
127367	64236171875	57800953125	10	true	0	false	8	true
127366	638335791015625	5725341796875	4	true	0	false	42	true
127364	518558056640625	7211640625	1	true	0	false	39	true
127361	2538378173828120	196295390625	7	true	0	false	13	true
127358	582488134765625	662718359375	0	false	1	true	10	true
127354	137606279296875	455038984375	1	true	0	false	40	true
127353	1955412109375	2053994921875	9	true	0	false	10	true
127352	18864501953125	195575546875	0	false	0	false	13	true
127351	120012998046875	5724359765625	0	false	0	false	12	true
127350	123301240234375	565281640625	4	true	0	false	25	true
127349	1.83979e+16	216151796875	8	true	0	false	28	true
127348	1774400634765620	213190625	7	true	0	false	25	true
127346	132520458984375	7031103125	6	true	0	false	19	true
127342	2446886328125	412373203125	1	true	0	false	13	true
127337	1.78825e+16	18016125	7	true	1	true	26	true
127336	2.00444e+16	17881677734375	8	true	0	false	25	true
127334	1772530029296870	2050726953125	0	false	0	false	19	true
127332	694305078125	585692421875	2	true	0	false	22	true
127328	3588970947265620	6999196875	1	true	0	false	8	true
127326	4305966796875	727493046875	3	true	0	false	18	true
127324	2939788818359370	20656515625	7	true	1	true	24	true
127323	449439013671875	25325365234375	0	false	0	false	21	true
127322	4234255859375	2535807421875	7	true	0	false	33	true
127320	420953759765625	25609736328125	1	true	0	false	20	true
127318	241484326171875	17972341796875	0	false	0	false	21	true
127316	758626025390625	586321875	1	true	1	true	20	true
127315	42009619140625	611741171875	0	false	0	false	17	true
127314	3895868896484370	61100109375	1	true	0	false	23	true
127313	487183740234375	61551578125	4	true	1	true	14	true
127312	47602724609375	6123993359375	4	true	0	false	13	true
127311	2999717529296870	18714943359375	11	true	0	false	23	true
127310	204311328125	18914095703125	0	false	0	false	14	true
127306	241158740234375	2137191015625	0	false	0	false	29	true
127305	119266005859375	580002578125	0	false	0	false	27	true
127304	11323341796875	57965.75	4	true	0	false	14	true
127303	97859267578125	707818984375	0	false	0	false	23	true
127302	84962626953125	706601484375	1	true	6	true	12	true
127300	478163037109375	7001590625	0	false	0	false	13	true
127298	10517234375	5535817578125	0	false	0	false	15	true
127297	608573876953125	63796109375	2	true	0	false	31	true
127296	623451513671875	632668515625	12	true	0	false	36	true
127288	3085216064453120	6165008203125	0	false	0	false	24	true
127286	29817353515625	17795666015625	1	true	0	false	25	true
127282	3946779296875	61984328125	0	false	0	false	18	true
127281	1.16757e+16	6206855859375	1	true	0	false	33	true
127280	144283349609375	6221937109375	0	false	0	false	20	true
127277	128499443359375	531292421875	0	false	0	false	12	true
127274	1.34746e+16	21293994140625	0	false	0	false	16	true
127273	492798681640625	25973970703125	29	true	0	false	18	true
127268	109225048828125	586942421875	0	false	0	false	18	true
127263	103268046875	588645859375	0	false	0	false	14	true
127258	306667236328125	21693369140625	7	true	0	false	6	true
127257	106736845703125	563120703125	0	false	0	false	19	true
127256	102232392578125	559598203125	4	true	0	false	20	true
127251	189333828125	679450390625	0	false	0	false	18	true
127250	18501453125	68078671875	0	false	0	false	23	true
127246	8918762817382810	613777109375	0	false	0	false	15	true
127243	944765234375	563623984375	6	true	0	false	15	true
127242	93714873046875	5668178125	16	true	0	false	6	true
127237	1.09033e+16	6272816796875	2	true	0	false	14	true
127235	564192578125	625159140625	0	false	0	false	30	true
127233	46637255859375	26757755859375	6	true	0	false	23	true
127230	88356845703125	5652900390625	2	true	0	false	20	true
127229	91884404296875	5512284375	6	true	1	true	12	true
127228	9191794921875	546548984375	0	false	0	false	11	true
127223	18084140625	5267913671875	0	false	0	false	17	true
127222	17736869140625	522654765625	6	true	0	false	25	true
127220	690210595703125	5684716015625	7	true	0	false	16	true
127218	8988416015625	5570992578125	0	false	0	false	14	true
127217	18450423828125	5245925390625	0	false	0	false	13	true
127216	187687109375	5252722265625	3	true	0	false	16	true
127215	722256884765625	674852265625	0	false	0	false	11	true
127214	625829150390625	67564453125	1	true	2	true	13	true
127211	164325234375	58214859375	1	true	0	false	31	true
127210	160463759765625	5780569140625	14	true	0	false	16	true
127208	82553466796875	5705198828125	6	true	0	false	38	true
127207	89066123046875	59875875	1	true	0	false	34	true
127206	93378701171875	6037712890625	6	true	2	true	32	true
127205	1749988671875	5807590625	0	false	0	false	19	true
127204	17711525390625	578013828125	2	true	0	false	18	true
127203	16415876953125	588240390625	0	false	0	false	24	true
127202	16512373046875	5917954296875	3	true	0	false	18	true
127200	153838974609375	5777085546875	0	false	0	false	7	true
127199	17872314453125	585809375	2	true	0	false	14	true
127198	17980841796875	590688671875	2	true	0	false	28	true
127196	16882599609375	5863017578125	1	true	0	false	13	true
127195	4436330078125	150712294921875	0	false	0	false	17	true
127194	3929724365234370	15574015625	11	true	0	false	9	true
127192	3968097412109370	222058828125	2	true	0	false	17	true
127186	16703009765625	525074765625	5	true	3	true	18	true
127182	47605166015625	2756004296875	0	false	2	true	25	true
127181	19218912109375	6700778125	0	false	0	false	44	true
127180	19650412109375	674152578125	0	false	0	false	14	true
127179	21858212890625	132081337890625	0	false	0	false	25	true
127178	26484150390625	1324632421875	0	false	6	true	1	true
127176	3844948486328120	2623488671875	4	true	0	false	22	true
127169	13289615234375	591966640625	0	false	0	false	11	true
127168	126613095703125	5862356640625	0	false	0	false	20	true
127167	817551708984375	685798984375	2	true	0	false	27	true
127166	7647708984375	6875565625	0	false	0	false	19	true
127165	567860400390625	152963193359375	12	true	0	false	48	true
127164	514959521484375	1509443359375	3	true	0	false	15	true
127162	594226123046875	5847573828125	4	true	0	false	17	true
127158	596315673828125	14588720703125	3	true	0	false	19	true
127156	402624560546875	23090267578125	1	true	7	true	26	true
127155	5049412109375	23102693359375	8	true	0	false	43	true
127154	521299267578125	22652380859375	2	true	0	false	33	true
127152	132096044921875	5972816796875	0	false	0	false	17	true
127149	5546310546875	641411796875	0	false	0	false	14	true
127148	48697685546875	636534609375	2	true	0	false	29	true
127146	560212744140625	6181630859375	1	true	0	false	40	true
127145	2132107177734370	26292912109375	4	true	0	false	38	true
127144	219522021484375	266845390625	1	true	0	false	38	true
127143	27825234375	26506625	1	true	3	true	53	true
127141	155594365234375	60312125	1	true	4	true	18	true
127140	159936982421875	603398203125	1	true	0	false	29	true
127135	7270607421875	142802177734375	0	false	0	false	6	true
127134	745478125	146430341796875	0	false	0	false	19	true
127132	73425673828125	5790124609375	1	true	0	false	11	true
127130	78784453125	671690546875	1	true	4	true	14	true
127128	791074853515625	680807109375	2	true	0	false	26	true
127127	22122041015625	5008552734375	0	false	0	false	15	true
127126	21123587890625	4993975390625	0	false	0	false	7	true
127122	2762607666015620	123734013671875	1	true	0	false	34	true
127114	34067724609375	146257802734375	1	true	0	false	57	true
127113	1945104296875	658992578125	0	false	0	false	14	true
127112	20115751953125	66540359375	0	false	0	false	26	true
127110	3799743408203120	1612705078125	2	true	0	false	50	true
127109	18878298828125	5464396875	19	true	8	true	56	true
127108	18812572265625	5438817578125	17	true	1	true	74	true
127103	810552587890625	5433892578125	0	false	0	false	14	true
127102	8087953125	5479680078125	9	true	0	false	0	false
127097	18203369140625	656441171875	0	false	0	false	9	true
127096	18110951171875	650852109375	0	false	0	false	34	true
127095	153288125	55404765625	0	false	0	false	13	true
127094	158773408203125	5545213671875	2	true	0	false	16	true
127093	14610169921875	6047820703125	4	true	0	false	42	true
127092	149144873046875	59578171875	1	true	0	false	31	true
127091	19031841796875	644667578125	13	true	0	false	23	true
127088	99868876953125	582312890625	0	false	1	true	23	true
127086	1490228515625	567126796875	14	true	0	false	19	true
127084	14973240234375	55827875	1	true	0	false	9	true
127083	142174580078125	611888125	8	true	1	true	135	true
127082	146026064453125	614572578125	1	true	0	false	15	true
127080	1647411328125	6000969140625	1	true	0	false	6	true
127076	78662705078125	149715166015625	0	false	0	false	37	true
127074	143844912109375	6190648828125	0	false	0	false	25	true
127073	18291708984375	61854640625	0	false	0	false	18	true
127072	1906472265625	62961703125	1	true	0	false	26	true
127070	392417724609375	6364383984375	1	true	0	false	17	true
127069	141277587890625	7225246875	15	true	2	true	53	true
127068	1.30628e+16	720548046875	11	true	1	true	46	true
127066	664355126953125	668702734375	6	true	0	false	35	true
127063	1.62597e+16	1932039453125	2	true	0	false	32	true
127062	1.32969e+16	19634259765625	0	false	0	false	10	true
127058	135366279296875	6071418359375	1	true	0	false	17	true
127054	4125411682128900	19403818359375	1	true	1	true	28	true
127053	16791390625	55050421875	0	false	0	false	24	true
127052	16497625	5563788671875	1	true	1	true	25	true
127048	167964375	562000078125	1	true	0	false	14	true
127046	135356611328125	6182059765625	2	true	0	false	14	true
127043	1.45622e+16	709359453125	9	true	0	false	24	true
127042	638337890625	705038828125	2	true	0	false	20	true
127040	718074658203125	6506144140625	2	true	1	true	27	true
127038	57554892578125	2275731640625	0	false	0	false	30	true
127037	8569646484375	146384658203125	5	true	0	false	9	true
127036	8775927734375	152795869140625	28	true	0	false	0	false
127035	19439564453125	51799515625	8	true	1	true	6	true
127034	19541697265625	5075098828125	1	true	0	false	14	true
127029	20112900390625	688085546875	2	true	0	false	17	true
127028	19953599609375	681391796875	2	true	0	false	11	true
127026	1.73393e+16	726413828125	4	true	1	true	13	true
127025	9764451904296870	679844375	6	true	0	false	3	true
127024	8931871948242180	690386484375	0	false	0	false	35	true
127022	115409140625	5352009375	6	true	0	false	11	true
127020	148346171875	584265546875	0	false	0	false	14	true
127015	239098193359375	22994318359375	1	true	0	false	11	true
127014	2444095947265620	22487298828125	0	false	0	false	14	true
127012	88590302734375	162150927734375	1	true	0	false	17	true
127006	1742738671875	5475618359375	14	true	0	false	9	true
127002	16631298828125	27763091796875	4	true	2	true	11	true
127000	19923501953125	497351640625	0	false	0	false	17	true
126998	144265283203125	6253111328125	6	true	0	false	9	true
126997	17096798828125	6463859765625	1	true	0	false	18	true
126996	1650069921875	6403926953125	0	false	1	true	13	true
126988	126971572265625	606202109375	0	false	2	true	19	true
126984	16439974609375	6484287109375	3	true	0	false	15	true
126980	116379404296875	5473530859375	7	true	0	false	7	true
126978	17245373046875	607301328125	2	true	0	false	26	true
126976	93214833984375	5401280078125	0	false	18	true	0	false
126975	128973212890625	65806859375	0	false	0	false	20	true
126974	1267748046875	655387578125	1	true	0	false	14	true
126972	6219175415039060	69863828125	0	false	0	false	21	true
126970	110508056640625	276870625	1	true	0	false	11	true
126969	5917373046875	20184626953125	28	true	0	false	14	true
126968	6214078125	19347072265625	6	true	0	false	10	true
126966	110463408203125	5952019140625	1	true	0	false	18	true
126965	137590263671875	66424984375	1	true	0	false	15	true
126964	124142177734375	6693121875	0	false	0	false	23	true
126963	506381591796875	55157515625	2	true	0	false	9	true
126962	4724802734375	55837953125	4	true	0	false	10	true
126961	142487861328125	54422375	8	true	0	false	14	true
126960	138768408203125	5512183984375	3	true	1	true	22	true
126958	1427049072265620	69546109375	3	true	0	false	37	true
126956	94253671875	590666953125	5	true	1	true	10	true
126954	503989892578125	54391640625	2	true	0	false	19	true
126952	18742921875	55178296875	0	false	0	false	15	true
126949	780145556640625	17832107421875	1	true	0	false	25	true
126948	75057685546875	17609087890625	8	true	0	false	25	true
126947	153126474609375	59026640625	0	false	0	false	7	true
126942	179542734375	540537734375	0	false	0	false	17	true
126938	27597048828125	26376279296875	3	true	0	false	16	true
126936	820993359375	5345498046875	0	false	0	false	11	true
126932	79232900390625	162103232421875	0	false	0	false	7	true
126930	872400390625	692510390625	0	false	0	false	30	true
126929	11804796875	629798984375	7	true	0	false	13	true
126928	113601748046875	6311194921875	1	true	0	false	25	true
126925	12428591796875	647588984375	0	false	0	false	22	true
126923	41700322265625	24139576171875	1	true	0	false	16	true
126920	1205766796875	6515736328125	8	true	0	false	5	true
126918	1098951953125	6369106640625	0	false	0	false	12	true
126917	428727197265625	19566798828125	1	true	3	true	22	true
126916	465745458984375	1970441015625	9	true	0	false	39	true
126915	417358642578125	20021546875	2	true	0	false	36	true
126912	120420908203125	65920625	1	true	0	false	21	true
126911	13691357421875	650357421875	1	true	0	false	23	true
126910	13542275390625	65732875	0	false	0	false	28	true
126906	492009814453125	2108284765625	12	true	0	false	24	true
126903	1667822265625	6278091796875	0	false	0	false	17	true
126902	157185771484375	6228076953125	11	true	0	false	34	true
126901	9183657836914060	22514228515625	0	false	0	false	13	true
126900	1.10789e+16	23143341796875	1	true	3	true	26	true
126893	12193228515625	6215574609375	3	true	0	false	22	true
126891	594460205078125	16388751953125	0	false	0	false	22	true
126890	664976220703125	16746904296875	5	true	0	false	14	true
126886	1581261962890620	2575641015625	2	true	0	false	10	true
126884	11334990234375	65629390625	12	true	0	false	14	true
126883	2810871337890620	728545625	0	false	0	false	18	true
126882	313829248046875	73259953125	1	true	0	false	15	true
126878	79359033203125	6056649609375	0	false	0	false	22	true
126870	177159609375	6326494921875	1	true	0	false	12	true
126869	4664095703125	186155234375	1	true	0	false	30	true
126868	49151103515625	18538435546875	1	true	0	false	32	true
126867	18813451171875	5374160546875	2	true	0	false	17	true
126866	19530775390625	5383071875	0	false	0	false	17	true
126864	38077763671875	18819	1	true	0	false	10	true
126858	73911796875	16494490234375	1	true	0	false	26	true
126854	19763390625	4839301171875	0	false	0	false	14	true
126853	15243951171875	5306636328125	3	true	0	false	15	true
126852	144309384765625	531357578125	3	true	0	false	24	true
126850	146348798828125	666143671875	2	true	1	true	14	true
126849	135730380859375	6412614453125	0	false	0	false	33	true
126848	14254009765625	64074234375	2	true	0	false	15	true
126845	128065380859375	548954765625	10	true	0	false	194	true
126844	12544087890625	540018828125	0	false	0	false	27	true
126840	862666796875	18544771484375	1	true	4	true	37	true
126839	639445849609375	367814609375	2	true	0	false	15	true
126838	70573701171875	365777890625	1	true	1	true	33	true
126833	14590244140625	244152890625	2	true	2	true	18	true
126832	20916533203125	24574900390625	7	true	0	false	2	true
126824	134239384765625	5766530078125	1	true	0	false	13	true
126823	8223574829101560	2651735546875	3	true	0	false	18	true
126819	1854244921875	517931484375	1	true	0	false	14	true
126818	18179525390625	5116487890625	12	true	0	false	8	true
126816	727289794921875	1580434375	0	false	1	true	14	true
126810	10830576171875	6136395703125	11	true	0	false	8	true
126808	1787030859375	5028343359375	1	true	0	false	25	true
126806	24518001953125	17875078125	1	true	0	false	15	true
126805	158169326171875	5253586328125	1	true	10	true	24	true
126800	151375283203125	5131709765625	4	true	0	false	26	true
126798	117955400390625	5909940234375	10	true	0	false	3	true
126797	673909130859375	6018945703125	0	false	0	false	45	true
126796	65280341796875	5963973046875	4	true	0	false	14	true
126792	83839169921875	13615087890625	5	true	0	false	11	true
126791	75217841796875	5973378125	6	true	0	false	11	true
126790	82116396484375	5963284765625	9	true	0	false	12	true
126789	15566009765625	5368976171875	0	false	1	true	13	true
126786	1713966796875	62023609375	0	false	0	false	19	true
126784	645061376953125	3785567578125	0	false	0	false	26	true
126782	63662490234375	6068908984375	2	true	0	false	11	true
126780	4879404296875	129294189453125	0	false	1	true	10	true
126764	7712591796875	5599787890625	4	true	2	true	2	true
126759	24486283203125	589548125	1	true	15	true	5	true
126758	24260724609375	5875707421875	3	true	5	true	15	true
126757	114622080078125	728264609375	7	true	0	false	7	true
126756	116048349609375	720116484375	3	true	0	false	13	true
126755	215010546875	5924074609375	1	true	1	true	18	true
126754	2109619140625	60094125	0	false	0	false	16	true
126753	2409825390625	593585234375	6	true	0	false	10	true
126749	27671447265625	3602864453125	17	true	0	false	31	true
126748	28890951171875	36414171875	4	true	1	true	33	true
126747	19764251953125	6153112890625	5	true	0	false	25	true
126746	19660912109375	6180029296875	4	true	0	false	28	true
126743	20437626953125	6231146875	0	false	0	false	33	true
126740	2165298828125	60849625	0	false	1	true	21	true
126739	150455712890625	21640998046875	0	false	0	false	13	true
126738	151768251953125	2201209375	0	false	0	false	24	true
126737	160858330078125	21340947265625	0	false	0	false	30	true
126736	162204736328125	2152454296875	0	false	0	false	31	true
126734	1555363671875	2161616015625	5	true	1	true	17	true
126730	15494525390625	20896859375	0	false	0	false	21	true
126729	108214423828125	69242453125	8	true	0	false	2	true
126722	172076484375	217963359375	1	true	0	false	34	true
126719	2417596875	60603796875	1	true	0	false	32	true
126718	24534787109375	602205546875	1	true	0	false	25	true
126716	2160784765625	5830918359375	8	true	0	false	10	true
126714	243894609375	5802321875	0	false	0	false	11	true
126713	630808251953125	549331171875	1	true	0	false	38	true
126712	656362451171875	540633515625	7	true	0	false	14	true
126710	1988437109375	6078853125	0	false	0	false	16	true
126708	206262109375	582975546875	4	true	0	false	16	true
126707	233933671875	57687.5	0	false	0	false	27	true
126706	23989083984375	5748250390625	2	true	0	false	11	true
126705	204092890625	5729371875	4	true	1	true	13	true
126699	23766263671875	637004140625	4	true	0	false	27	true
126698	234976953125	627564609375	0	false	0	false	17	true
126696	17164794921875	675731875	2	true	0	false	62	true
126695	247230390625	653408125	2	true	0	false	59	true
126694	24789158203125	6472584375	0	false	0	false	22	true
126690	21155783203125	629766953125	1	true	0	false	14	true
126687	22708099609375	5960589453125	3	true	0	false	38	true
126686	22862572265625	598348671875	1	true	0	false	34	true
126685	2575822265625	617080078125	5	true	0	false	33	true
126684	24914701171875	6112757421875	4	true	0	false	24	true
126683	154385126953125	672865390625	4	true	1	true	87	true
126682	1507040625	67166953125	2	true	0	false	17	true
126678	177753046875	5675627734375	0	false	0	false	17	true
126676	22840927734375	603089921875	4	true	0	false	7	true
126675	25294318359375	62583015625	5	true	0	false	16	true
126673	6954982421875	6223780859375	14	true	1	true	23	true
126672	70879560546875	621122734375	12	true	1	true	23	true
126670	255361015625	657043125	0	false	0	false	16	true
126669	50912763671875	5888101171875	8	true	0	false	2	true
126665	230730390625	584965625	0	false	0	false	55	true
126664	22474416015625	579596328125	1	true	0	false	22	true
126663	137828671875	69191703125	1	true	0	false	10	true
126662	14277162109375	69172.75	2	true	0	false	22	true
126654	1496888671875	679338203125	13	true	0	false	4	true
126651	193295859375	5732205859375	11	true	0	false	24	true
126650	1879794921875	5613366796875	3	true	0	false	17	true
126648	5575109375	694224140625	4	true	0	false	10	true
126647	75157734375	616427734375	3	true	0	false	17	true
126642	22227001953125	5731006640625	8	true	0	false	0	false
126640	25926357421875	6443333203125	18	true	0	false	5	true
126635	16694638671875	5709927734375	4	true	0	false	43	true
126634	167673671875	5727535546875	5	true	0	false	48	true
126632	19596609375	600612421875	3	true	0	false	21	true
126628	1946935546875	5913435546875	5	true	0	false	32	true
126624	171670234375	57083875	0	false	1	true	28	true
126619	1867587109375	60392140625	1	true	0	false	21	true
126618	179175078125	5982708203125	0	false	0	false	16	true
126616	16088091796875	663599140625	0	false	0	false	18	true
126613	2021719140625	139153212890625	0	false	0	false	25	true
126612	20467740234375	13412919921875	5	true	1	true	1	true
126610	19866787109375	128634326171875	4	true	0	false	24	true
126608	20908693359375	141775908203125	1	true	0	false	39	true
126600	10316830078125	3871786376953120	0	false	0	false	23	true
126596	12771974609375	682106953125	10	true	0	false	18	true
126594	638438623046875	557173984375	0	false	0	false	14	true
126589	26130888671875	29703755859375	14	true	0	false	24	true
126588	2412308837890620	30031669921875	2	true	0	false	33	true
126587	2690342578125	196225859375	1	true	0	false	58	true
126586	2692537890625	190163515625	0	false	0	false	19	true
126582	34484951171875	29027548828125	3	true	0	false	1	true
126579	1350907421875	738839697265625	0	false	0	false	23	true
126578	145181474609375	85221884765625	0	false	0	false	27	true
126575	8750708984375	6397390234375	2	true	0	false	27	true
126574	83316318359375	64174703125	4	true	0	false	31	true
126570	26520287109375	2565279296875	0	false	1	true	13	true
126568	78632685546875	634275703125	1	true	0	false	16	true
126566	23001208984375	3307715625	0	false	0	false	23	true
126565	103526162109375	6217889453125	1	true	0	false	34	true
126559	22348951171875	655466640625	2	true	1	true	25	true
126558	2197162890625	65554453125	13	true	1	true	1	true
126557	18080341796875	28590984375	1	true	0	false	16	true
126556	18175244140625	29537861328125	3	true	0	false	11	true
126554	21585603515625	650554140625	0	false	0	false	9	true
126550	21200994140625	66156234375	0	false	0	false	24	true
126548	22047103515625	64323.75	1	true	0	false	9	true
126547	23899078125	66407578125	0	false	0	false	15	true
126546	2319028515625	66761078125	9	true	0	false	6	true
126542	236649453125	655806328125	9	true	0	false	2	true
126538	745280419921875	105790244140625	5	true	0	false	27	true
126537	23550	104160107421875	1	true	0	false	34	true
126536	24369248046875	110345302734375	0	false	0	false	19	true
126534	2365383203125	114758388671875	9	true	0	false	16	true
126533	22573064453125	98550927734375	15	true	0	false	114	true
126532	2239291796875	107013720703125	1	true	0	false	26	true
126529	21972515625	4772335546875	1	true	0	false	15	true
126528	21981970703125	4850287109375	1	true	0	false	23	true
126525	24350578125	4766051171875	6	true	0	false	24	true
126524	244879140625	47799390625	6	true	0	false	24	true
126522	22383701171875	4646298828125	0	false	0	false	31	true
126520	24563619140625	48369328125	14	true	0	false	4	true
126519	2371516015625	4676889453125	7	true	1	true	0	false
126513	17412103515625	30539876953125	0	false	0	false	51	true
126512	17123654296875	3013812890625	2	true	0	false	17	true
126511	296566484375	204272421875	0	false	0	false	22	true
126510	29614603515625	19936203125	0	false	0	false	17	true
126507	24764345703125	30273900390625	0	false	1	true	22	true
126506	2500605859375	29822701171875	5	true	0	false	36	true
126505	30543083984375	20804685546875	13	true	0	false	4	true
126503	329464375	23062201171875	1	true	0	false	19	true
126502	3293264453125	22381470703125	0	false	0	false	14	true
126501	31182810546875	19344087890625	2	true	0	false	15	true
126500	31688912109375	20043646484375	6	true	0	false	41	true
126498	2532290625	30560779296875	0	false	0	false	31	true
126496	3199362890625	21172185546875	1	true	0	false	16	true
126494	3207924609375	23009802734375	1	true	0	false	16	true
126491	25737275390625	29400.5	0	false	0	false	18	true
126490	25352181640625	291526953125	4	true	0	false	27	true
126487	3150706640625	2254306640625	6	true	0	false	2	true
126481	22797720703125	305492578125	0	false	0	false	24	true
126480	22219666015625	2990069921875	0	false	1	true	19	true
126478	235271953125	30554328125	2	true	0	false	37	true
126476	2426883984375	314199765625	0	false	0	false	12	true
126473	30845798828125	689310009765625	0	false	0	false	20	true
126472	30819240234375	73312978515625	0	false	0	false	16	true
126468	30757294921875	632160986328125	6	true	0	false	28	true
126466	297374140625	733528125	3	true	0	false	25	true
126465	28529169921875	8202482421875	1	true	0	false	23	true
126464	2839979296875	7715072265625	0	false	3	true	15	true
126462	27899173828125	804935546875	0	false	0	false	17	true
126461	258830390625	102847646484375	2	true	0	false	20	true
126460	255482578125	96087490234375	3	true	0	false	7	true
126459	2696019921875	10065283203125	1	true	0	false	15	true
126458	26544154296875	96036669921875	0	false	0	false	16	true
126457	26345576171875	12724611328125	2	true	0	false	22	true
126456	26457884765625	12241970703125	13	true	1	true	13	true
126454	31404794921875	65668916015625	0	false	0	false	12	true
126453	25513720703125	85615107421875	9	true	0	false	18	true
126452	2650801171875	86038115234375	4	true	0	false	12	true
126451	259986171875	13560248046875	1	true	0	false	12	true
126447	26123388671875	115475703125	3	true	3	true	17	true
126446	2640858984375	116601474609375	12	true	0	false	7	true
126442	25872107421875	110350556640625	0	false	0	false	19	true
126439	227960703125	7305.25	0	false	12	true	18	true
126438	22642267578125	71252724609375	0	false	10	true	19	true
126434	152543759765625	6467444140625	0	false	0	false	14	true
126431	2701962890625	63052822265625	1	true	0	false	31	true
126430	274383359375	60160302734375	2	true	0	false	17	true
126429	26341064453125	650484765625	8	true	0	false	13	true
126428	262772578125	689716748046875	13	true	0	false	5	true
126426	220606875	7486169921875	2	true	0	false	15	true
126424	23146525390625	797290673828125	2	true	0	false	69	true
126420	27498232421875	721361865234375	3	true	1	true	23	true
126419	25892298828125	55617890625	7	true	0	false	4	true
126417	25208259765625	128060703125	1	true	0	false	10	true
126415	24218623046875	759039306640625	2	true	0	false	16	true
126410	272420234375	117395234375	4	true	0	false	8	true
126409	280876953125	543481982421875	0	false	0	false	24	true
126408	27593.75	49567041015625	0	false	0	false	24	true
126406	2566027734375	775710498046875	2	true	0	false	14	true
126405	325244140625	482691552734375	0	false	8	true	32	true
126404	314388046875	555057470703125	1	true	0	false	23	true
126402	2822924609375	67641630859375	0	false	0	false	25	true
126395	811194189453125	7553158569335930	0	false	0	false	18	true
126394	84762001953125	7420468139648430	0	false	0	false	18	true
126390	89787861328125	5095997619628900	7	true	0	false	15	true
126389	510805908203125	5749685546875	2	true	0	false	14	true
126388	542412060546875	5795390625	1	true	0	false	12	true
126384	28690755859375	60217724609375	14	true	0	false	26	true
126383	2448233984375	324462578125	1	true	0	false	46	true
126382	23414369140625	31960404296875	0	false	0	false	14	true
126378	25374171875	3160016015625	3	true	0	false	10	true
126373	72926044921875	28526318359375	8	true	0	false	20	true
126372	792824609375	2331104736328120	0	false	0	false	21	true
126367	650819384765625	36956865234375	5	true	0	false	20	true
126366	762140283203125	506804052734375	0	false	0	false	13	true
126364	90835146484375	1616472900390620	2	true	3	true	26	true
126359	3667474609375	2885303515625	0	false	0	false	27	true
126358	361256640625	285432578125	0	false	0	false	17	true
126357	3447097265625	27735095703125	2	true	0	false	22	true
126356	3444108203125	27078126953125	23	true	0	false	7	true
126355	3367955078125	26520962890625	4	true	0	false	44	true
126353	330384609375	25224650390625	1	true	0	false	26	true
126352	328995703125	25789486328125	2	true	0	false	40	true
126349	3490157421875	28750412109375	0	false	6	true	6	true
126346	335574765625	2484665234375	2	true	0	false	27	true
126343	3320838671875	27724654296875	1	true	47	true	19	true
126342	334137109375	28025015625	4	true	3	true	32	true
126341	761102001953125	74216.25	0	false	0	false	16	true
126340	75730439453125	73639296875	0	false	0	false	21	true
126337	590269873046875	2710484619140620	0	false	0	false	32	true
126336	575047607421875	2115076416015620	0	false	0	false	40	true
126331	3796776171875	30169177734375	0	false	0	false	15	true
126330	377879296875	30491068359375	5	true	0	false	9	true
126328	493197705078125	2592931884765620	2	true	0	false	16	true
126324	385328203125	30489978515625	1	true	0	false	22	true
126323	350104453125	24427935546875	6	true	0	false	26	true
126322	34841765625	24588302734375	6	true	0	false	25	true
126320	3806169140625	29615515625	1	true	0	false	23	true
126318	3612269140625	29815669921875	0	false	0	false	23	true
126317	389791328125	336686796875	5	true	0	false	21	true
126316	390721328125	3414146875	2	true	1	true	10	true
126315	15596724609375	37630046875	11	true	0	false	65	true
126314	153699033203125	3739495703125	13	true	0	false	35	true
126313	361079609375	30980.25	0	false	0	false	16	true
126311	35215203125	2671019140625	0	false	0	false	14	true
126310	360227421875	2660026171875	5	true	0	false	27	true
126308	38430234375	3364453125	1	true	0	false	19	true
126307	3701261328125	2488341796875	6	true	0	false	9	true
126306	3601349609375	252545234375	0	false	0	false	20	true
126305	3608110546875	4596206640625	32	true	1	true	4	true
126304	367270078125	453746171875	0	false	0	false	18	true
126296	374874609375	266122421875	0	false	0	false	12	true
126294	154975595703125	3688209765625	2	true	0	false	35	true
126292	16161.75	3644408984375	3	true	0	false	22	true
126290	357117421875	2435977734375	7	true	0	false	36	true
126287	36924.75	25807162109375	4	true	0	false	3	true
126282	132237392578125	445543671875	2	true	0	false	12	true
126281	37166296875	4634185546875	1	true	0	false	12	true
126280	37195625	45846734375	2	true	0	false	18	true
126277	320157890625	3609494921875	8	true	0	false	10	true
126276	316218984375	35725	1	true	0	false	13	true
126274	380629140625	4542435546875	2	true	0	false	36	true
126272	30428470703125	3605862109375	0	false	0	false	16	true
126271	390514296875	4593641015625	6	true	0	false	16	true
126270	3977071875	4630970703125	3	true	0	false	11	true
126269	2318436328125	6137327734375	0	false	0	false	14	true
126268	22540056640625	6193333203125	0	false	0	false	32	true
126266	30806443359375	34920.5	0	false	0	false	17	true
126265	31255412109375	3723119921875	3	true	0	false	6	true
126264	318220625	3681491796875	1	true	0	false	16	true
126263	29908599609375	3942173828125	15	true	0	false	16	true
126262	303179296875	399541484375	1	true	3	true	24	true
126260	4050948046875	463399453125	0	false	0	false	14	true
126257	310643125	4020087109375	1	true	0	false	15	true
126255	3001803515625	38174.25	0	false	0	false	14	true
126254	29655388671875	38115796875	0	false	0	false	13	true
126253	31850859375	398040390625	0	false	0	false	19	true
126250	39329	3032794921875	4	true	0	false	11	true
126249	3292438671875	3732581640625	0	false	0	false	11	true
126248	3280142578125	367303203125	6	true	0	false	11	true
126245	4267881640625	3903887890625	2	true	0	false	39	true
126244	429623515625	3910346875	3	true	0	false	28	true
126242	40954609375	458266796875	0	false	0	false	23	true
126239	31134380859375	4109265625	0	false	0	false	37	true
126236	347573203125	46164203125	0	false	0	false	16	true
126232	29977775390625	369702109375	0	false	0	false	19	true
126225	328680078125	38292.5	1	true	0	false	14	true
126224	3336156640625	384950546875	3	true	5	true	17	true
126223	31935939453125	4558066015625	0	false	0	false	33	true
126222	3232194140625	4513163671875	1	true	0	false	18	true
126221	27251609375	4870664453125	4	true	0	false	23	true
126220	27390177734375	4855912890625	5	true	0	false	26	true
126219	4266090625	4585917578125	7	true	0	false	11	true
126218	4387670703125	4541909375	0	false	0	false	12	true
126217	335052421875	4330852734375	0	false	0	false	14	true
126216	331816953125	4297764453125	0	false	0	false	22	true
126213	27423818359375	49515703125	2	true	1	true	15	true
126212	27213587890625	5056305078125	0	false	0	false	30	true
126210	32313931640625	399248203125	0	false	0	false	9	true
126209	3973471875	320683125	5	true	0	false	12	true
126206	4238946875	3875811328125	4	true	0	false	12	true
126201	3880398828125	31517751953125	0	false	0	false	40	true
126198	355359375	4530480859375	1	true	0	false	15	true
126197	2643506640625	52757078125	2	true	0	false	33	true
126196	2680793359375	524152734375	3	true	1	true	34	true
126194	344785625	388704921875	0	false	0	false	21	true
126193	3111993359375	436976953125	6	true	0	false	24	true
126192	31022265625	4337015625	2	true	0	false	17	true
126190	32215029296875	445690546875	7	true	0	false	8	true
126188	3911553515625	349868671875	0	false	0	false	12	true
126187	3395521875	4236710546875	0	false	2	true	17	true
126186	34160296875	4206776171875	7	true	7	true	28	true
126184	31028609375	384879296875	5	true	0	false	25	true
126180	2784677734375	511068359375	0	false	0	false	21	true
126178	2683171484375	530600390625	3	true	0	false	13	true
126176	3294199609375	4168784375	1	true	0	false	7	true
126172	3603257421875	3862216796875	8	true	0	false	70	true
126171	418170859375	4912781640625	0	false	1	true	20	true
126170	4163184375	4890463671875	1	true	0	false	21	true
126166	414635234375	498953828125	2	true	0	false	15	true
126165	235670078125	2778814453125	2	true	0	false	23	true
126164	23666564453125	27470109375	2	true	0	false	22	true
126163	426046484375	4894165234375	2	true	0	false	45	true
126162	4219553515625	4874235546875	3	true	0	false	12	true
126161	40243484375	355096796875	5	true	0	false	30	true
126160	4121055078125	3578037890625	15	true	5	true	145	true
126158	262100859375	5225660546875	3	true	0	false	7	true
126157	2395462109375	27724025390625	2	true	0	false	21	true
126156	24317748046875	27498720703125	0	false	6	true	10	true
126152	4112083203125	4861246875	8	true	0	false	5	true
126146	24844150390625	27338068359375	0	false	0	false	31	true
126145	403809453125	37842796875	0	false	0	false	7	true
126144	408198359375	3849173828125	1	true	0	false	11	true
126143	27116330078125	4681837109375	2	true	1	true	52	true
126142	27146958984375	473675859375	0	false	0	false	8	true
126140	26563599609375	4773909375	1	true	3	true	9	true
126138	26579994140625	33197140625	0	false	0	false	20	true
126136	24305564453125	2818756640625	2	true	0	false	27	true
126134	4154746875	3868615234375	3	true	0	false	60	true
126133	441529921875	3751408984375	0	false	1	true	26	true
126132	4440569921875	3692519921875	10	true	0	false	26	true
126131	2645748046875	5079642578125	1	true	0	false	20	true
126130	2638533203125	5047631640625	2	true	0	false	21	true
126129	46616671875	36470671875	8	true	0	false	35	true
126128	4640815234375	36555796875	10	true	0	false	34	true
126126	436693125	3737624609375	3	true	0	false	16	true
126123	39487921875	379320703125	4	true	24	true	17	true
126121	4289844921875	370771484375	4	true	0	false	13	true
126119	4358424609375	475579375	0	false	2	true	16	true
126118	4350628515625	479799453125	18	true	0	false	13	true
126116	3825611328125	350231796875	0	false	0	false	21	true
126115	3356753515625	452701484375	5	true	0	false	22	true
126114	3387578515625	444850078125	1	true	0	false	16	true
126113	280873359375	4717830078125	0	false	0	false	12	true
126112	28828876953125	472125703125	1	true	0	false	37	true
126111	476202890625	4732582421875	2	true	0	false	15	true
126110	477960703125	47972	4	true	6	true	11	true
126109	4036175390625	5425478125	1	true	0	false	19	true
126108	4052871484375	53806125	17	true	0	false	8	true
126107	4370680078125	3636626953125	0	false	3	true	8	true
126105	3984983203125	3690289453125	3	true	0	false	15	true
126104	4039668359375	3647446875	3	true	0	false	24	true
126103	368231015625	3526293359375	7	true	0	false	10	true
126102	3731812890625	356329609375	0	false	0	false	13	true
126100	4539416796875	367556015625	2	true	0	false	24	true
126099	47238734375	4785784375	2	true	0	false	13	true
126098	4680709765625	479913203125	1	true	0	false	15	true
126089	3653496484375	4047207421875	1	true	0	false	31	true
126088	367908515625	3973280859375	0	false	0	false	13	true
126085	29829669921875	4689997265625	0	false	0	false	20	true
126084	2962944140625	4722789453125	9	true	0	false	37	true
126081	4189713671875	4384265234375	9	true	0	false	19	true
126080	414448671875	4361767578125	7	true	2	true	22	true
126079	3276807421875	3926420703125	0	false	0	false	17	true
126078	3287955859375	3970122265625	0	false	0	false	23	true
126075	2948678515625	44319390625	0	false	0	false	16	true
126074	29895220703125	4377711328125	2	true	0	false	13	true
126070	471167421875	4721019921875	0	false	0	false	17	true
126069	31315712890625	4741891796875	21	true	0	false	15	true
126066	3412254296875	4645232421875	2	true	0	false	13	true
126064	24497083984375	26686677734375	0	false	0	false	37	true
126062	31628517578125	4272386328125	3	true	0	false	11	true
126061	3634914453125	361492734375	0	false	1	true	25	true
126060	357469140625	3653596484375	0	false	0	false	26	true
126056	4676832421875	465890234375	2	true	0	false	26	true
126052	4720180078125	4584237109375	2	true	0	false	14	true
126049	4420080859375	3982528125	4	true	1	true	2	true
126046	446306640625	474754453125	1	true	0	false	21	true
126042	3918502734375	36518484375	0	false	0	false	13	true
126040	26970107421875	451523828125	3	true	0	false	17	true
126036	417819921875	3793355859375	2	true	1	true	15	true
126034	4615040625	3582443359375	0	false	0	false	13	true
126033	3403778125	3513451953125	1	true	0	false	24	true
126032	3296538671875	355704921875	0	false	0	false	21	true
126030	40778921875	4445932421875	0	false	0	false	15	true
126028	37071265625	3656771484375	13	true	0	false	12	true
126027	4009062109375	47579984375	1	true	0	false	27	true
126026	3964062109375	480777109375	3	true	0	false	22	true
126022	4407412109375	406107734375	1	true	0	false	26	true
126019	2549993359375	448735546875	2	true	0	false	26	true
126018	24509212890625	4498517578125	1	true	1	true	16	true
126016	459208828125	39842578125	4	true	0	false	16	true
126014	42055359375	3650215625	0	false	0	false	16	true
126009	421816015625	5280200390625	1	true	0	false	25	true
126008	4145753125	5313261328125	6	true	0	false	6	true
126007	23486130859375	2927040625	0	false	0	false	17	true
126005	4106356640625	522979453125	0	false	0	false	13	true
126003	125368359375	3379778125	0	false	0	false	7	true
126002	134073935546875	338427734375	0	false	0	false	10	true
126000	377305625	39481109375	0	false	0	false	28	true
125998	25829611328125	5177755859375	8	true	0	false	14	true
125994	42028375	5128741015625	0	false	1	true	15	true
125990	3644996875	37324171875	6	true	0	false	9	true
125988	3546251171875	346523203125	0	false	0	false	14	true
125987	229790078125	4506474609375	1	true	0	false	23	true
125986	2374601953125	45676640625	0	false	0	false	14	true
125984	4523526953125	4870702734375	2	true	0	false	10	true
125980	3778384765625	31770421875	0	false	0	false	18	true
125978	44913984375	3896656640625	0	false	0	false	28	true
125977	2714320703125	54161125	0	false	37	true	6	true
125976	26303626953125	54048515625	1	true	0	false	15	true
125974	415569296875	5056280078125	0	false	0	false	18	true
125970	25815591796875	5435173828125	0	false	0	false	20	true
125968	47095859375	3747942578125	3	true	0	false	5	true
125964	3810941015625	36484171875	3	true	0	false	24	true
125960	2571825390625	5318548828125	5	true	1	true	29	true
125956	23644998046875	2657724609375	0	false	0	false	34	true
125954	3179450390625	3464684375	4	true	0	false	8	true
125948	4535821875	379843828125	1	true	1	true	13	true
125944	4326612890625	354142421875	0	false	0	false	11	true
125942	391267734375	5366309765625	12	true	0	false	1	true
125940	4669474609375	3916025390625	1	true	0	false	14	true
125929	100031787109375	6527579296875	2	true	0	false	18	true
125928	958752734375	6542385546875	2	true	1	true	22	true
125927	23321037109375	539961953125	5	true	0	false	22	true
125926	2424571484375	5408941796875	7	true	2	true	10	true
125921	339699453125	3621422265625	0	false	0	false	16	true
125918	24455125	5352746875	2	true	0	false	14	true
125916	103495634765625	6510196875	0	false	0	false	13	true
125913	24756767578125	639149072265625	3	true	0	false	19	true
125912	24375064453125	70039931640625	7	true	0	false	2	true
125910	4520094140625	4610991015625	0	false	0	false	18	true
125909	102071904296875	660664609375	2	true	0	false	12	true
125908	104998173828125	655521796875	2	true	0	false	18	true
125902	103555068359375	667110078125	3	true	7	true	28	true
125900	30478515625	45436421875	6	true	0	false	5	true
125893	4164874609375	330526171875	11	true	17	true	8	true
125892	419895703125	33355640625	5	true	0	false	16	true
125890	4140235546875	326493828125	0	false	1	true	16	true
125889	4169266796875	32238068359375	4	true	0	false	35	true
125886	16073802734375	507591796875	1	true	0	false	20	true
125885	3851409375	473388125	7	true	0	false	17	true
125884	3750947265625	4799108984375	0	false	0	false	14	true
125881	88872890625	6627509375	1	true	0	false	25	true
125879	4239911328125	30661271484375	2	true	0	false	22	true
125878	4222034375	30778623046875	0	false	0	false	28	true
125876	411998515625	33624078125	1	true	0	false	20	true
125874	420426328125	3050519140625	0	false	0	false	26	true
125873	32748501953125	5446619140625	6	true	0	false	13	true
125872	32731173828125	5392299609375	0	false	0	false	12	true
125870	4273367578125	3045490234375	3	true	0	false	35	true
125868	331919609375	5401586328125	0	false	0	false	7	true
125866	4290207421875	3080694921875	0	false	0	false	21	true
125865	4410096484375	30548654296875	0	false	0	false	19	true
125864	438786875	308740546875	3	true	0	false	20	true
125863	4149467578125	29517447265625	5	true	0	false	18	true
125862	41552578125	29939416015625	3	true	0	false	15	true
125857	36327171875	32765875	0	false	0	false	9	true
125852	3432517578125	5423471875	2	true	0	false	17	true
125850	4366116796875	28834494140625	1	true	1	true	63	true
125849	355686015625	436072734375	2	true	0	false	31	true
125848	3604137109375	4345202734375	0	false	0	false	52	true
125845	3382821875	53212484375	4	true	0	false	23	true
125844	3342483203125	5259123046875	1	true	0	false	17	true
125842	4425970703125	2948666796875	2	true	0	false	12	true
125840	4627912890625	4513555859375	1	true	8	true	10	true
125836	4063306640625	29635962890625	0	false	0	false	16	true
125831	3429138671875	3248462109375	3	true	4	true	51	true
125830	3479452734375	31825267578125	2	true	2	true	29	true
125829	3341070703125	32628783203125	6	true	49	true	24	true
125828	3280216796875	32384033203125	3	true	0	false	22	true
125826	350855234375	4315312890625	0	false	0	false	15	true
125824	2610473828125	459565390625	17	true	0	false	0	false
125823	423528671875	28677041015625	7	true	0	false	6	true
125822	4199791015625	2813619921875	9	true	0	false	0	false
125820	3450659375	51851984375	0	false	0	false	11	true
125819	343740390625	582375234375	24	true	0	false	3	true
125818	3474246484375	584098359375	27	true	0	false	13	true
125813	30031912109375	550635859375	2	true	0	false	19	true
125812	29658658203125	5551110546875	6	true	0	false	16	true
125809	3352778125	3082905859375	4	true	0	false	25	true
125808	3285210546875	3081762890625	6	true	0	false	11	true
125806	338496640625	3168898046875	0	false	0	false	7	true
125804	3321744921875	5569130078125	3	true	0	false	12	true
125800	24167814453125	2588510546875	3	true	0	false	18	true
125798	337690859375	5835961328125	2	true	0	false	12	true
125797	34215234375	5985988671875	1	true	0	false	18	true
125796	3482035546875	5992626953125	15	true	0	false	17	true
125795	379970234375	5045442578125	6	true	0	false	17	true
125794	3747030078125	50661921875	1	true	0	false	20	true
125792	3334014453125	5867132421875	0	false	0	false	25	true
125790	3783973046875	497486796875	1	true	0	false	18	true
125789	31752978515625	5958525390625	8	true	0	false	8	true
125788	3143130859375	592808984375	14	true	0	false	5	true
125786	29370220703125	560200703125	0	false	0	false	16	true
125782	32751291015625	5850803125	0	false	0	false	22	true
125780	31309185546875	602797734375	2	true	0	false	25	true
125778	3597359375	6001674609375	0	false	0	false	18	true
125776	361000234375	514169375	1	true	0	false	5	true
125775	320314765625	5578835546875	3	true	0	false	25	true
125774	31675169921875	56598984375	0	false	1	true	15	true
125773	309559765625	697616748046875	0	false	0	false	32	true
125772	1906877197265620	7489521484375	0	false	0	false	9	true
125766	3269428125	5985416796875	16	true	0	false	10	true
125765	32318369140625	573004375	0	false	0	false	13	true
125764	3294801171875	57467609375	14	true	0	false	15	true
125762	30503240234375	56987171875	0	false	0	false	9	true
125760	2529066796875	46008640625	2	true	0	false	19	true
125759	3206854296875	6083361328125	0	false	2	true	16	true
125758	3269203515625	6149594140625	6	true	0	false	5	true
125755	5529201171875	104667421875	0	false	0	false	17	true
125754	582473388671875	111128759765625	5	true	0	false	22	true
125752	3518859765625	6098067578125	0	false	0	false	17	true
125749	350211171875	4091369921875	2	true	0	false	20	true
125748	3464761328125	407937890625	0	false	17	true	14	true
125744	1555885498046870	88016044921875	0	false	0	false	32	true
125742	3544489453125	49973515625	12	true	0	false	10	true
125741	2834851171875	56729	2	true	0	false	23	true
125740	278257265625	57126265625	2	true	0	false	26	true
125737	3557071484375	4848304296875	1	true	0	false	15	true
125736	3587276953125	4865389453125	1	true	0	false	18	true
125734	2289306884765620	92399345703125	12	true	0	false	1	true
125733	26818775390625	4387766796875	0	false	0	false	21	true
125732	2712231640625	4357479296875	0	false	0	false	18	true
125730	28885486328125	571391484375	0	false	0	false	14	true
125728	3160770703125	619314921875	0	false	0	false	17	true
125727	3536435546875	4899114453125	2	true	0	false	26	true
125723	3938819140625	4943982421875	3	true	0	false	9	true
125720	1.08334e+16	1016851171875	0	false	0	false	7	true
125719	28696681640625	546358359375	0	false	0	false	22	true
125717	3710938720703120	108127294921875	4	true	0	false	39	true
125716	43408681640625	1015928125	0	false	1	true	29	true
125712	3327261328125	608783203125	3	true	0	false	19	true
125710	3517225830078120	93047802734375	1	true	0	false	30	true
125704	3685717578125	4911449609375	0	false	12	true	11	true
125703	4562421875	120070107421875	0	false	0	false	23	true
125702	528219677734375	120402529296875	1	true	0	false	15	true
125700	364340390625	6101608203125	2	true	0	false	14	true
125691	2848084765625	4376487890625	1	true	0	false	21	true
125690	27787833984375	44054734375	9	true	0	false	13	true
125689	602476513671875	91878544921875	0	false	0	false	10	true
125688	572919384765625	88799736328125	0	false	0	false	14	true
125687	3344619140625	202298671875	0	false	0	false	18	true
125686	3301343359375	20236642578125	0	false	0	false	23	true
125680	3558908203125	41554234375	7	true	0	false	27	true
125679	27512484375	4222401171875	1	true	0	false	6	true
125677	610521533203125	7635923828125	0	false	3	true	17	true
125676	60295625	80422685546875	15	true	1	true	9	true
125675	3656160546875	4190126953125	3	true	0	false	17	true
125674	3681945703125	426119296875	12	true	5	true	31	true
125673	4681578125	82572109375	1	true	0	false	13	true
125672	38166513671875	78558603515625	0	false	6	true	10	true
125670	36079765625	412372734375	0	false	0	false	10	true
125666	3015465576171870	775449462890625	0	false	0	false	11	true
125664	2796789453125	4520192578125	2	true	0	false	28	true
125663	2378197021484370	1060415234375	2	true	0	false	11	true
125662	26732158203125	1004225390625	1	true	0	false	22	true
125659	361513984375	5832241796875	4	true	3	true	9	true
125658	35402703125	5759213671875	2	true	0	false	12	true
125656	4173425598144530	502972265625	0	false	0	false	18	true
125651	4047776953125	402787890625	0	false	0	false	20	true
125650	4021901953125	4076419921875	10	true	0	false	22	true
125645	4123990234375	5952260546875	4	true	0	false	26	true
125644	41018.25	5974321484375	6	true	0	false	20	true
125643	2959831640625	536517109375	1	true	0	false	10	true
125640	414338828125	413050546875	17	true	0	false	2	true
125638	3596814453125	5623726171875	4	true	0	false	54	true
125637	3746688671875	59097265625	6	true	0	false	12	true
125636	3763993359375	58384578125	6	true	0	false	2	true
125633	31375220703125	93026474609375	0	false	0	false	27	true
125632	315231875	1037531640625	0	false	0	false	8	true
125631	4059799609375	5942901953125	7	true	5	true	26	true
125628	3465090234375	206731328125	0	false	0	false	14	true
125625	3981623046875	400077109375	3	true	0	false	55	true
125624	38893296875	3991685546875	0	false	1	true	17	true
125621	32048470703125	861705078125	0	false	0	false	17	true
125615	4860998046875	4001587890625	6	true	10	true	178	true
125614	481891015625	3951482421875	6	true	0	false	48	true
125613	3945487109375	4155478125	0	false	17	true	10	true
125609	3833754296875	598065625	0	false	18	true	21	true
125608	3843729296875	60060578125	0	false	9	true	31	true
125606	27355248046875	55826015625	0	false	0	false	11	true
125604	4062291015625	5836812109375	2	true	0	false	21	true
125602	296938984375	10305771484375	1	true	0	false	10	true
125600	4298690625	41149859375	3	true	0	false	9	true
125598	3776974609375	6018851171875	1	true	0	false	24	true
125597	30325373046875	130544091796875	0	false	0	false	14	true
125596	30443171875	134119951171875	18	true	0	false	7	true
125595	390048046875	603533125	0	false	16	true	11	true
125594	393599609375	6070586328125	0	false	11	true	0	false
125590	31085232421875	135881337890625	3	true	4	true	11	true
125588	3872321484375	5914410546875	1	true	0	false	20	true
125586	4122124609375	618442734375	5	true	0	false	17	true
125584	3961028515625	5990653125	0	false	0	false	10	true
125582	29448732421875	11450740234375	0	false	0	false	29	true
125581	419247265625	348931328125	3	true	0	false	27	true
125571	29509720703125	130878017578125	0	false	0	false	5	true
125569	28158365234375	1059284765625	0	false	0	false	24	true
125568	280456875	118319931640625	2	true	0	false	21	true
125567	4843426171875	3865759375	0	false	0	false	14	true
125566	483850390625	3795079296875	0	false	0	false	19	true
125557	4338866796875	4220942578125	0	false	18	true	6	true
125556	437225859375	421004609375	12	true	0	false	15	true
125554	31019826171875	1258114453125	0	false	0	false	13	true
125551	399137578125	620385234375	9	true	0	false	3	true
125550	4018021875	6356426171875	1	true	0	false	13	true
125547	3384693359375	4913648046875	2	true	0	false	21	true
125546	3357953515625	4988066015625	1	true	0	false	16	true
125539	23221265625	5253931640625	0	false	0	false	11	true
125538	23572478515625	5198033984375	1	true	0	false	15	true
125536	2662516015625	3183849609375	7	true	0	false	5	true
125535	31270609375	2521185546875	0	false	0	false	14	true
125534	31789044921875	248199765625	1	true	0	false	22	true
125532	23082826171875	5164708984375	5	true	0	false	6	true
125530	2225655859375	5283435546875	0	false	0	false	17	true
125528	21119298828125	5268443359375	1	true	0	false	18	true
125526	3740263671875	5150287109375	0	false	0	false	16	true
125522	4757095703125	4466958984375	2	true	0	false	16	true
125520	21354359375	515204765625	1	true	0	false	15	true
125516	3521245703125	3283411328125	1	true	0	false	13	true
125515	9922400390625	755024609375	0	false	0	false	18	true
125514	9272685546875	74950875	2	true	0	false	28	true
125513	1207188671875	76893484375	0	false	0	false	25	true
125512	122509052734375	764917265625	0	false	0	false	20	true
125510	104344794921875	75953640625	0	false	0	false	21	true
125508	13480568359375	717927578125	1	true	0	false	16	true
125507	82235595703125	75177890625	0	false	0	false	18	true
125504	111168779296875	76499609375	2	true	0	false	48	true
125502	121561025390625	750027734375	1	true	0	false	18	true
125498	3777406640625	4140337890625	4	true	2	true	9	true
125494	8940556640625	614831953125	7	true	0	false	1	true
125492	4294911328125	499508984375	1	true	0	false	15	true
125490	362506640625	4746966796875	8	true	0	false	11	true
125488	3315844140625	3413011328125	1	true	0	false	28	true
125486	155546279296875	65707359375	2	true	0	false	15	true
125485	3283651171875	28985869140625	5	true	0	false	14	true
125484	31840728515625	29372265625	0	false	0	false	8	true
125480	284746484375	1928466015625	0	false	0	false	7	true
125478	149392099609375	50309234375	5	true	0	false	23	true
125477	3524146875	2191691015625	0	false	0	false	17	true
125476	356799375	22323181640625	0	false	1	true	23	true
125474	3520205859375	2310887890625	0	false	0	false	16	true
125473	3514283984375	21376677734375	0	false	0	false	11	true
125469	4420898046875	5666622265625	4	true	0	false	16	true
125468	43946625	5792233203125	2	true	0	false	22	true
125467	3972166796875	17889462890625	1	true	13	true	29	true
125466	40016125	1780320703125	2	true	12	true	35	true
125464	39744796875	1744603515625	1	true	0	false	14	true
125462	393203125	18315732421875	7	true	0	false	33	true
125461	3838740234375	16778126953125	0	false	19	true	10	true
125460	3804303515625	171456484375	2	true	0	false	13	true
125458	4450033984375	58430	0	false	0	false	13	true
125457	381454375	18958890625	12	true	0	false	11	true
125454	4512811328125	56619796875	0	false	0	false	17	true
125453	4303508984375	5783332421875	0	false	0	false	10	true
125452	427736171875	5657078125	3	true	4	true	27	true
125451	3800583203125	22552490234375	0	false	0	false	26	true
125450	386255703125	2214505859375	14	true	0	false	2	true
125449	373106484375	166073359375	0	false	1	true	23	true
125448	378358984375	16623111328125	0	false	3	true	17	true
125446	3784665625	2183757421875	5	true	0	false	8	true
125444	429946015625	5545135546875	0	false	0	false	18	true
125440	425433671875	59344.5	6	true	0	false	16	true
125439	3803140234375	2038409375	1	true	0	false	31	true
125438	3825798046875	19737447265625	0	false	0	false	20	true
125436	3859546875	17639064453125	0	false	1	true	21	true
125435	388170703125	164260703125	2	true	1	true	41	true
125434	386576875	162313330078125	4	true	0	false	41	true
125431	3526303125	167852265625	0	false	0	false	12	true
125430	364319296875	17524640625	4	true	0	false	11	true
125428	3789414453125	2121053125	1	true	0	false	16	true
125420	29584392578125	4065026171875	4	true	0	false	32	true
125418	3640401953125	2192304296875	0	false	0	false	14	true
125415	3792378515625	232740078125	2	true	0	false	18	true
125414	3753031640625	2313732421875	8	true	0	false	10	true
125412	3735848046875	173777109375	0	false	0	false	36	true
125407	3796549609375	52830359375	7	true	0	false	82	true
125406	3779767578125	526972578125	7	true	0	false	77	true
125403	37113109375	19692775390625	1	true	0	false	42	true
125402	3745394921875	1961912890625	2	true	0	false	29	true
125400	364048828125	163575966796875	1	true	0	false	10	true
125397	394797734375	243664609375	0	false	0	false	12	true
125396	389082890625	24094025390625	16	true	0	false	5	true
125394	362041328125	19155287109375	2	true	0	false	35	true
125393	356749921875	1989037890625	5	true	0	false	59	true
125391	3830649609375	24767287109375	2	true	0	false	47	true
125390	3840549609375	2466139453125	2	true	0	false	44	true
125386	36808546875	2349401953125	4	true	0	false	13	true
125385	40624625	243780625	0	false	0	false	12	true
125384	4104712890625	23965578125	17	true	1	true	9	true
125382	4048215234375	250075859375	0	false	0	false	24	true
125380	402829765625	2359594921875	1	true	0	false	14	true
125378	4011269140625	25549666015625	0	false	0	false	14	true
125377	393434921875	20450583984375	0	false	0	false	12	true
125376	3958612109375	20839404296875	25	true	0	false	4	true
125373	3654582421875	146192177734375	1	true	0	false	30	true
125372	370416171875	148774638671875	6	true	0	false	8	true
125370	407302109375	261185390625	1	true	0	false	20	true
125368	352089921875	18576818359375	0	false	0	false	9	true
125364	4176351171875	2503003125	0	false	0	false	42	true
125359	3505898828125	1495871875	0	false	0	false	12	true
125358	35184796875	145298642578125	0	false	0	false	18	true
125356	3673846875	15526794921875	2	true	0	false	18	true
125354	3497733203125	156185556640625	1	true	0	false	15	true
125352	34760015625	19479697265625	5	true	5	true	46	true
125347	3993128125	22180693359375	13	true	0	false	33	true
125346	4001550390625	22880548828125	13	true	0	false	8	true
125342	397983046875	1961173046875	2	true	0	false	10	true
125338	3976151171875	26564763671875	0	false	0	false	4	true
125333	380573828125	4327484765625	4	true	0	false	17	true
125331	21986568359375	538747734375	2	true	0	false	24	true
125330	21560873046875	54645390625	7	true	0	false	12	true
125329	21199953125	53859046875	1	true	0	false	21	true
125326	207755390625	5566328515625	0	false	1	true	25	true
125324	203219140625	5456152734375	2	true	0	false	12	true
125323	376744140625	14434939453125	0	false	0	false	15	true
125322	3719353515625	142122548828125	0	false	0	false	19	true
125321	37254671875	1286942578125	9	true	0	false	33	true
125318	4059248828125	4978573046875	1	true	1	true	12	true
125316	36177734375	135763525390625	0	false	0	false	7	true
125314	3444500390625	131928740234375	6	true	0	false	25	true
125308	2970567578125	4206940234375	2	true	0	false	25	true
125307	652457861328125	125288369140625	0	false	0	false	1	true
125306	678128515625	11400666015625	1	true	3	true	12	true
125303	4176541796875	428296640625	2	true	0	false	25	true
125302	4160179296875	42029796875	1	true	0	false	26	true
125300	631080322265625	2527323046875	1	true	0	false	15	true
125296	28617970703125	15294615234375	4	true	0	false	12	true
125295	10890248046875	741234375	3	true	0	false	10	true
125293	296054765625	17741103515625	1	true	0	false	26	true
125292	29446767578125	178051640625	3	true	0	false	35	true
125291	29091556640625	162314609375	5	true	0	false	38	true
125290	2927079296875	16693431640625	3	true	0	false	32	true
125289	30172720703125	1596505078125	1	true	0	false	15	true
125288	30455912109375	154465693359375	0	false	0	false	18	true
125284	297271484375	154371572265625	2	true	0	false	20	true
125282	30192015625	176082421875	5	true	0	false	12	true
125276	1080035546875	3167080078125	6	true	0	false	0	false
125275	1.13576e+16	1147752734375	0	false	0	false	25	true
125274	8276229858398430	117991103515625	1	true	0	false	15	true
125270	6172207641601560	328440078125	0	false	0	false	13	true
125269	20591962890625	4420196484375	21	true	0	false	26	true
125268	19928689453125	443338984375	6	true	0	false	0	false
125267	2098567578125	450807890625	0	false	0	false	34	true
125266	20732619140625	449869921875	0	false	0	false	37	true
125260	2934224609375	92231953125	3	true	0	false	17	true
125258	805130810546875	4940093359375	2	true	0	false	22	true
125257	489614296875	41742796875	5	true	0	false	42	true
125256	482466640625	4233833984375	1	true	0	false	21	true
125254	480729375	4154101953125	3	true	0	false	16	true
125252	4748239453125	4270312890625	16	true	0	false	11	true
125249	150205068359375	752470078125	3	true	0	false	19	true
125248	15979345703125	74399234375	0	false	0	false	26	true
125247	3360908984375	6363290234375	0	false	0	false	20	true
125246	3310941015625	62589296875	4	true	0	false	14	true
125241	3484316015625	6526014453125	16	true	0	false	3	true
125240	3426266796875	67712796875	3	true	0	false	18	true
125239	150450322265625	73227421875	2	true	0	false	10	true
125238	142771474609375	7294921875	0	false	0	false	46	true
125237	30012408203125	24742703125	1	true	0	false	20	true
125236	3069040234375	2466605859375	2	true	5	true	22	true
125235	17113958984375	723498046875	0	false	0	false	17	true
125234	17717609375	723645234375	2	true	0	false	14	true
125233	16791095703125	718528671875	8	true	0	false	19	true
125232	17261060546875	7148140625	11	true	0	false	19	true
125230	3536842578125	6428222265625	2	true	0	false	16	true
125226	143577998046875	7528365625	0	false	0	false	13	true
125224	148351923828125	758531875	2	true	0	false	12	true
125222	30535328125	24105689453125	0	false	0	false	19	true
125220	16974.25	74180.75	0	false	7	true	6	true
125218	17701435546875	742611796875	3	true	0	false	11	true
125217	402979453125	667073984375	0	false	0	false	20	true
125216	398522265625	665855078125	0	false	0	false	18	true
125215	1597974609375	723096796875	3	true	0	false	13	true
125210	4089203515625	6668265625	0	false	0	false	12	true
125209	39212578125	673795703125	7	true	0	false	55	true
125206	162886123046875	753431328125	0	false	1	true	13	true
125201	369938203125	6432331640625	3	true	0	false	8	true
125200	3628593359375	6267712890625	0	false	0	false	4	true
125199	39677	680895546875	1	true	24	true	6	true
125198	39025765625	682540078125	7	true	0	false	10	true
125197	356836796875	670707109375	0	false	0	false	28	true
125192	3748911328125	6203895703125	1	true	0	false	7	true
125191	3876672265625	643649765625	4	true	1	true	19	true
125190	393072578125	6364846484375	0	false	0	false	17	true
125188	3799123046875	6326984375	1	true	0	false	1	true
125187	133116416015625	761200625	0	false	0	false	31	true
125186	12928875	7596484375	3	true	0	false	16	true
125183	134872431640625	744917265625	11	true	0	false	6	true
125181	3810370703125	65534	0	false	0	false	4	true
125180	3944353515625	6499001953125	0	false	0	false	19	true
125177	138139873046875	769870859375	0	false	0	false	22	true
125176	143277333984375	7646909375	0	false	0	false	20	true
125174	39984890625	65731453125	0	false	0	false	17	true
125173	4081566015625	646233828125	0	false	0	false	15	true
125169	155073671875	766994609375	2	true	0	false	27	true
125163	1693041796875	78317953125	2	true	0	false	46	true
125162	1672888671875	777873203125	10	true	0	false	6	true
125161	17619306640625	783457265625	0	false	0	false	29	true
125154	1655676171875	771243515625	0	false	1	true	17	true
125153	17245423828125	76418828125	6	true	1	true	0	false
125149	1887427734375	78790390625	0	false	0	false	20	true
125146	1761558984375	70305578125	0	false	0	false	7	true
125144	132537587890625	733324140625	1	true	0	false	14	true
125143	20040845703125	790151171875	28	true	1	true	0	false
125142	208843515625	794806875	1	true	0	false	23	true
125140	17829982421875	7728034375	2	true	0	false	32	true
125139	14171505859375	780396640625	1	true	0	false	12	true
125138	15090169921875	78591265625	1	true	0	false	26	true
125137	2122734765625	784766484375	0	false	0	false	16	true
125132	16877193359375	790751328125	7	true	0	false	26	true
125130	20687259765625	772653671875	0	false	0	false	8	true
125129	191756640625	7455240625	12	true	0	false	16	true
125128	1899169140625	758441015625	3	true	0	false	15	true
125119	451063515625	619731328125	0	false	0	false	3	true
125118	459112578125	6322648828125	3	true	0	false	10	true
125117	145207470703125	340396796875	3	true	0	false	17	true
125116	143758232421875	3375673046875	19	true	1	true	13	true
125114	140039677734375	33087921875	0	false	0	false	15	true
125113	445454140625	599336875	16	true	0	false	0	false
125112	449738125	601380078125	0	false	1	true	16	true
125108	4353965625	61061265625	1	true	0	false	7	true
125105	101442451171875	2873828515625	1	true	0	false	20	true
125104	9634359375	290947734375	0	false	0	false	9	true
125103	104551513671875	29827224609375	1	true	0	false	18	true
125102	9905169921875	2959910546875	10	true	0	false	15	true
125098	455135703125	585767265625	1	true	0	false	22	true
125089	45793078125	22240685546875	6	true	0	false	39	true
125088	45372453125	22067478515625	8	true	0	false	10	true
125085	229032177734375	147007861328125	0	false	0	false	78	true
125084	2102230712890620	14732580078125	0	false	0	false	74	true
125083	4672983984375	2168996875	0	false	0	false	21	true
125081	4775615625	21788962890625	0	false	0	false	22	true
125080	4819540234375	21509876953125	2	true	0	false	15	true
125077	4623813671875	20215720703125	7	true	0	false	31	true
125076	4643394140625	1965094140625	0	false	0	false	51	true
125074	4685155859375	20926384765625	1	true	0	false	27	true
125069	15278359375	151215751953125	1	true	0	false	21	true
125066	2265615966796870	1580358984375	1	true	0	false	40	true
125064	4133639453125	3988907421875	1	true	0	false	22	true
125063	4630893359375	18787609375	3	true	0	false	33	true
125062	468952734375	1894084765625	1	true	0	false	23	true
125061	4532605859375	17624857421875	0	false	0	false	9	true
125058	72871923828125	1540351953125	4	true	0	false	18	true
125056	5268284301757810	16015310546875	2	true	0	false	12	true
125052	6574127197265620	139844443359375	1	true	0	false	15	true
125051	432512421875	15415037109375	2	true	0	false	23	true
125050	43821.25	1552825390625	9	true	0	false	7	true
125049	4477941796875	159894794921875	4	true	0	false	16	true
125048	4452854296875	154331904296875	0	false	14	true	28	true
125047	459278671875	16754576171875	1	true	0	false	9	true
125046	4642773046875	1611322265625	0	false	0	false	15	true
125043	8977605590820310	128398046875	0	false	0	false	16	true
125040	450650859375	16479291015625	1	true	9	true	14	true
125039	4349890625	14553033203125	1	true	0	false	14	true
125038	4321384375	146800576171875	1	true	6	true	4	true
125031	4317199609375	2126838671875	4	true	0	false	22	true
125030	43949328125	20993763671875	1	true	0	false	15	true
125029	4359584765625	220620390625	0	false	0	false	21	true
125028	438193125	22588390625	0	false	0	false	14	true
125025	4454349609375	20511.5	1	true	2	true	35	true
125020	42531625	22335365234375	0	false	0	false	2	true
125019	4940805859375	4621887890625	6	true	0	false	11	true
125018	487789453125	459012734375	4	true	0	false	12	true
125017	415743828125	20440529296875	7	true	0	false	85	true
125016	421941328125	20293669921875	0	false	2	true	35	true
125014	434229765625	336209375	1	true	0	false	26	true
125012	77698955078125	765224140625	0	false	0	false	19	true
125011	490622109375	481800390625	2	true	0	false	18	true
125010	49084859375	47676453125	12	true	21	true	2	true
125008	4747301953125	16410982421875	1	true	0	false	13	true
125004	4371934765625	20048203125	2	true	2	true	22	true
125001	40565953125	15111060546875	2	true	0	false	14	true
125000	4159740234375	133438603515625	1	true	0	false	23	true
124998	4226170703125	473390078125	1	true	2	true	22	true
124994	438113984375	24272369140625	0	false	0	false	17	true
124992	424343046875	144454462890625	1	true	0	false	28	true
124990	4324218359375	1795616796875	0	false	0	false	4	true
124984	1627037109375	69483515625	1	true	0	false	21	true
124978	1512782421875	3529869140625	0	false	0	false	29	true
124977	545573388671875	41797685546875	2	true	0	false	16	true
124976	438777880859375	43549912109375	2	true	0	false	22	true
124973	4947150390625	515002294921875	4	true	2	true	16	true
124972	4473041015625	5612044921875	0	false	0	false	28	true
124970	3850364990234370	559817919921875	0	false	0	false	22	true
124968	3557854248046870	3984722412109370	2	true	0	false	25	true
124966	290375390625	569036962890625	7	true	0	false	27	true
124964	274931298828125	502791748046875	10	true	0	false	1	true
124961	1.80497e+16	5861134765625	0	false	0	false	11	true
124958	24149912109375	4376855078125	6	true	0	false	8	true
124955	3165488671875	51909046875	1	true	0	false	17	true
124954	32073587890625	5255294921875	4	true	0	false	22	true
124953	315380859375	5358341796875	5	true	0	false	8	true
124952	3188945703125	5451053125	0	false	0	false	21	true
124945	30769685546875	490748203125	1	true	0	false	27	true
124944	29745748046875	48485.75	0	false	0	false	16	true
124940	2438979296875	2381894140625	2	true	0	false	13	true
124938	302301796875	508737109375	0	false	0	false	13	true
[truncated: 504 more rows]
