# Supplementary material for: A Novel Liquid Biopsy Method Based on Specific Combinations of Vesicular Markers Allows Us to Discriminate Prostate Cancer from Hyperplasia
Source: Cells. 2024 Jul 31;13(15):1286. doi: 10.3390/cells13151286 (PMC11311686; doi:10.3390/cells13151286)
Supplement: Supplementary file 1 [file cells-13-01286-s001.zip › Dataset S1-Raw data CODI BiliGeCT Prostata/Raw data CODI BiliGeCT Prostata/150223_ErbB3_ALK_GE21-03-3__counting_scatter.xlsx]

## Sheet: 150223_ErbB3_ALK_GE21-03-3__cou
counting parameters
radius (nm)	300
bin width (nm)	20
locs in bin threshold	1
active channels
channel name	channel reference	min	max
Channel 0	ch0	1	10000000
Channel 1	ch1	1	10000000
Channel 2	ch2	1	10000000
clusters are positive for a channel if their counts fall within min (inclusive) and max (exclusive) for that channel
	population phenotypes	number of clusters
triple positive	Channel 0, Channel 1, Channel 2	234
double positive	Channel 0, Channel 1	5
double positive	Channel 0, Channel 2	1764
double positive	Channel 1, Channel 2	125
single positive	Channel 0	12
single positive	Channel 1	9
single positive	Channel 2	1104
	total positive clusters	3253
1 clusters were negative for every channel
all positive clusters are listed here
columns show counts and positivity for channels with thresholds switched on
to see the full data including negative clusters please export a csv from the counting histogram rather than the counting scatter plot
cluster id	centroid x (nm)	centroid y (nm)	count for Channel 0	positive for Channel 0	count for Channel 1	positive for Channel 1	count for Channel 2	positive for Channel 2
163077	1541171875	2742911328125	9	true	2	true	74	true
163076	154317978515625	2725934765625	6	true	1	true	74	true
163073	155762275390625	27079283203125	3	true	0	false	68	true
163071	150657431640625	2344719921875	7	true	1	true	43	true
163070	153758173828125	232826640625	3	true	0	false	37	true
163069	18741.5	24591716796875	1	true	0	false	34	true
163068	18687603515625	24205216796875	4	true	1	true	4	true
163067	151890107421875	40168828125	3	true	0	false	23	true
163066	148957587890625	401713671875	6	true	1	true	23	true
163063	151890107421875	4084609375	0	false	0	false	29	true
163062	152189326171875	4060556640625	1	true	0	false	29	true
163061	18932849609375	23166001953125	0	false	0	false	32	true
163060	1912212890625	23361359375	0	false	0	false	47	true
163058	14958.5	398389921875	0	false	0	false	45	true
163057	140931044921875	3880567578125	6	true	13	true	21	true
163056	14513044921875	3871812109375	0	false	1	true	17	true
163055	147518701171875	24219427734375	1	true	0	false	30	true
163054	1459110546875	24109091796875	1	true	0	false	38	true
163052	143408974609375	23864947265625	6	true	0	false	38	true
163050	1840670703125	23124140625	4	true	0	false	41	true
163049	1464610546875	237992890625	4	true	6	true	27	true
163047	151576484375	3912578125	0	false	0	false	20	true
163046	15751	39067890625	1	true	1	true	34	true
163045	1760774609375	2285798828125	2	true	0	false	17	true
163044	17769794921875	23127107421875	0	false	0	false	23	true
163041	159708603515625	3987815625	0	false	5	true	30	true
163040	160906015625	3969475390625	1	true	2	true	27	true
163039	1695519140625	3896440234375	10	true	0	false	28	true
163038	16647748046875	3849337890625	9	true	0	false	13	true
163035	137050078125	3956129296875	18	true	2	true	27	true
163034	135630693359375	390193046875	2	true	0	false	16	true
163032	18431439453125	237982265625	2	true	0	false	29	true
163030	155667158203125	2678651171875	0	false	0	false	42	true
163028	17998931640625	2273754296875	0	false	0	false	15	true
163025	16739109375	23508650390625	0	false	0	false	29	true
163024	1640538671875	2355576953125	1	true	0	false	20	true
163021	17890033203125	25236529296875	2	true	0	false	36	true
163020	17516392578125	2558295703125	4	true	0	false	24	true
163019	1854670703125	2629699609375	2	true	0	false	26	true
163018	1960023828125	2633921875	0	false	0	false	20	true
163017	162072236328125	2398509765625	3	true	1	true	23	true
163011	85385087890625	32400400390625	1	true	0	false	21	true
163010	8439.75	32100103515625	2	true	0	false	24	true
163008	17828037109375	24643564453125	0	false	0	false	25	true
163006	1649500390625	39559515625	0	false	0	false	23	true
163005	163119833984375	4218590234375	2	true	0	false	15	true
163004	162707041015625	4277400390625	0	false	0	false	23	true
163001	1672273828125	401473046875	11	true	0	false	9	true
162999	157837646484375	4155638671875	0	false	0	false	15	true
162998	1581169140625	419488125	0	false	0	false	10	true
162995	18387216796875	3592401171875	1	true	0	false	29	true
162994	18014556640625	359242734375	0	false	0	false	27	true
162990	16714349609375	377718203125	1	true	0	false	25	true
162988	163443798828125	229997890625	2	true	0	false	14	true
162986	18322439453125	36162578125	1	true	0	false	24	true
162985	104723427734375	4352755078125	19	true	0	false	45	true
162984	101193681640625	434027265625	10	true	1	true	17	true
162983	12631955078125	4160140234375	1	true	0	false	28	true
162982	126284814453125	413012109375	2	true	0	false	25	true
162981	143477109375	246239453125	0	false	0	false	28	true
162980	14296283203125	24892076171875	0	false	0	false	43	true
162979	782648486328125	31934416015625	1	true	1	true	40	true
162976	16509525390625	4150599609375	3	true	0	false	13	true
162971	12296421875	423960078125	3	true	0	false	17	true
162969	126778505859375	433042578125	3	true	0	false	41	true
162968	12420671875	429922734375	4	true	0	false	23	true
162967	688143701171875	4195787109375	2	true	0	false	23	true
162966	73012802734375	4249727734375	11	true	0	false	15	true
162964	20246609375	27027611328125	6	true	0	false	12	true
162963	120669541015625	4146041796875	0	false	0	false	22	true
162961	130627412109375	28102833984375	3	true	0	false	29	true
162960	127594814453125	28296697265625	12	true	0	false	42	true
162959	17468298828125	36873171875	1	true	0	false	13	true
162958	1709227734375	373689375	0	false	0	false	18	true
162957	157473759765625	26114189453125	1	true	0	false	21	true
162955	121320810546875	2870638671875	6	true	0	false	49	true
162954	1193043359375	2848577734375	1	true	1	true	42	true
162953	1996633203125	3906701171875	0	false	0	false	27	true
162952	19556841796875	3956208203125	2	true	0	false	25	true
162951	154967802734375	250938046875	0	false	0	false	13	true
162950	157223720703125	2458602734375	0	false	0	false	23	true
162949	16925248046875	244448515625	7	true	0	false	43	true
162948	1635678515625	252026484375	0	false	0	false	18	true
162946	174405703125	404820703125	3	true	0	false	21	true
162944	18811271484375	3651190234375	0	false	0	false	10	true
162932	1643652734375	2215908203125	1	true	1	true	21	true
162931	17918001953125	35306453125	6	true	0	false	20	true
162930	1826246484375	3442304296875	4	true	0	false	44	true
162929	908083203125	31921271484375	3	true	0	false	50	true
162927	93745166015625	2696350390625	0	false	0	false	18	true
162926	98760234375	27431587890625	1	true	0	false	29	true
162924	161141025390625	4106851171875	2	true	1	true	10	true
162919	93581748046875	3266763671875	0	false	0	false	15	true
162917	14687791015625	283834765625	19	true	1	true	50	true
162916	148699033203125	28051279296875	4	true	1	true	42	true
162912	94138037109375	2626680859375	0	false	2	true	24	true
162909	1202450390625	4050894921875	1	true	0	false	19	true
162908	12515013671875	4033806640625	3	true	0	false	32	true
162906	119908115234375	29182359375	0	false	0	false	18	true
162905	91105224609375	3122367578125	5	true	4	true	26	true
162904	89202236328125	30767419921875	0	false	0	false	30	true
162903	219093203125	4353188671875	0	false	0	false	16	true
162902	21968189453125	4414901171875	1	true	0	false	12	true
162901	90313984375	4356647265625	1	true	0	false	9	true
162900	93790615234375	4345260546875	6	true	0	false	12	true
162898	103111474609375	26571880859375	0	false	0	false	33	true
162897	93443974609375	30752314453125	0	false	0	false	24	true
162896	94650302734375	30569244140625	0	false	0	false	21	true
162894	1889201171875	3440327734375	0	false	0	false	12	true
162893	11113517578125	2985703515625	2	true	0	false	22	true
162892	9874685546875	29297697265625	0	false	0	false	28	true
162888	121614169921875	3990410546875	1	true	0	false	11	true
162883	160766005859375	3857845703125	4	true	0	false	15	true
162882	16046203125	3803060546875	3	true	0	false	37	true
162880	1231483203125	40902734375	10	true	0	false	7	true
162879	117249775390625	4707918359375	0	false	0	false	31	true
162878	114126572265625	46907984375	4	true	0	false	33	true
162877	842699609375	3092543359375	0	false	0	false	9	true
162876	83749931640625	313790859375	9	true	1	true	26	true
162875	1809490234375	4313984765625	4	true	0	false	26	true
162874	17566119140625	434077578125	0	false	0	false	19	true
162871	84870380859375	427857421875	21	true	1	true	48	true
162870	9134017578125	426675703125	0	false	0	false	26	true
162863	1121706640625	28840982421875	0	false	0	false	26	true
162861	121709013671875	3930875390625	2	true	0	false	27	true
162860	11768984375	395380390625	1	true	0	false	19	true
162858	142464658203125	27594123046875	1	true	0	false	36	true
162854	123914716796875	27810720703125	5	true	0	false	24	true
162853	18273509765625	4722209765625	0	false	1	true	47	true
162852	18030087890625	476830625	2	true	0	false	16	true
162851	138541318359375	450545859375	0	false	0	false	27	true
162850	141732509765625	4514678125	0	false	0	false	23	true
162849	1282673046875	45159578125	4	true	0	false	21	true
162848	12951560546875	4435574609375	0	false	0	false	22	true
162845	21289171875	4221169921875	0	false	0	false	24	true
162844	212752109375	428437890625	0	false	0	false	26	true
162842	1910471875	4048105859375	1	true	0	false	24	true
162841	153998466796875	4465791796875	4	true	5	true	13	true
162840	158199404296875	4438387890625	1	true	0	false	30	true
162839	1496178515625	4369039453125	0	false	0	false	22	true
162838	145826337890625	43596578125	1	true	0	false	45	true
162834	978172265625	2845523828125	0	false	0	false	12	true
162832	221939296875	428287421875	1	true	2	true	24	true
162831	17001509765625	4401534375	1	true	0	false	32	true
162828	1325205859375	4215562109375	2	true	12	true	9	true
162827	122142529296875	3876266015625	4	true	0	false	27	true
162822	1415073828125	4345470703125	4	true	0	false	12	true
162819	18769224609375	5324004296875	0	false	0	false	21	true
162818	19058333984375	526414296875	2	true	0	false	37	true
162817	22066185546875	4142348046875	2	true	0	false	15	true
162815	100431015625	403670546875	1	true	0	false	27	true
162814	98367431640625	407879375	1	true	0	false	27	true
162808	9651484375	400707109375	1	true	0	false	21	true
162806	18940119140625	27339244140625	7	true	0	false	47	true
162805	21237173828125	27102419921875	1	true	0	false	19	true
162804	21456416015625	26782212890625	1	true	0	false	18	true
162803	17650453125	470434453125	1	true	0	false	17	true
162800	194941953125	530651484375	6	true	0	false	74	true
162795	1016883203125	46435703125	6	true	0	false	19	true
162794	103793798828125	4594297265625	8	true	0	false	12	true
162792	1015828515625	2551296875	3	true	0	false	18	true
162791	167051875	4916446484375	2	true	0	false	57	true
162790	17464767578125	485927578125	0	false	0	false	24	true
162789	126742099609375	3797615234375	3	true	0	false	12	true
162788	1176112890625	38079140625	2	true	0	false	19	true
162786	1233247265625	4464465625	2	true	0	false	14	true
162785	228217109375	403768828125	3	true	0	false	42	true
162784	2261616796875	4140316796875	15	true	0	false	0	false
162782	1164001171875	3738336328125	0	false	0	false	27	true
162781	156793369140625	2135342578125	1	true	0	false	24	true
162780	16008537109375	21244291015625	1	true	0	false	13	true
162779	1667541796875	3587426953125	0	false	0	false	27	true
162778	17179462890625	3563134375	4	true	4	true	27	true
162776	150947412109375	21313126953125	7	true	0	false	13	true
162774	91738193359375	28268888671875	0	false	0	false	15	true
162770	137195419921875	4599654296875	4	true	0	false	19	true
162769	182171328125	548332109375	2	true	0	false	28	true
162768	186682421875	5466331640625	0	false	0	false	26	true
162766	142235712890625	3989090625	5	true	0	false	45	true
162764	11065853515625	4598871875	6	true	0	false	24	true
162763	164670078125	26494794921875	0	false	0	false	26	true
162759	18756216796875	4884797265625	0	false	0	false	31	true
162758	19377619140625	490176171875	1	true	0	false	26	true
162757	1965699609375	55777265625	0	false	0	false	22	true
162756	1969132421875	554473203125	1	true	0	false	28	true
162754	17582265625	4922740625	1	true	0	false	12	true
162753	199467109375	52200984375	2	true	0	false	30	true
162752	1966374609375	5231807421875	1	true	0	false	21	true
162750	18576724609375	4139121484375	3	true	0	false	17	true
162746	235007578125	4033837890625	1	true	0	false	17	true
162742	1758866015625	4141310546875	0	false	0	false	14	true
162739	19403654296875	496048125	1	true	0	false	23	true
162738	1897395703125	503661015625	5	true	0	false	64	true
162737	1804698828125	467212578125	4	true	1	true	35	true
162736	17853033203125	465032109375	1	true	1	true	32	true
162734	18813390625	5153723828125	1	true	0	false	29	true
162733	21934580078125	451774140625	5	true	0	false	13	true
162732	21466328125	45516765625	0	false	0	false	8	true
162731	102487705078125	4430483984375	0	false	0	false	14	true
162730	10772716796875	4523920703125	0	false	0	false	26	true
162729	1104396875	27948396484375	3	true	0	false	34	true
162726	217603046875	26506390625	0	false	0	false	18	true
162725	123281826171875	355203125	4	true	4	true	12	true
162724	1271784375	3586953515625	7	true	0	false	15	true
162723	79723193359375	2504827734375	1	true	1	true	37	true
162722	789390283203125	25323.5	1	true	1	true	25	true
162716	98281025390625	4153225390625	11	true	0	false	28	true
162715	2248359375	30262091796875	2	true	0	false	21	true
162714	224259140625	306617578125	0	false	0	false	24	true
162711	42432255859375	151600185546875	0	false	0	false	16	true
162710	468892041015625	14737890625	5	true	0	false	34	true
162706	227365859375	45592203125	0	false	0	false	25	true
162702	12335181640625	4597058203125	4	true	1	true	23	true
162699	21392224609375	275697890625	1	true	5	true	34	true
162696	18748982421875	482165703125	3	true	0	false	17	true
162694	191749453125	553949765625	4	true	0	false	9	true
162693	195995546875	539979140625	3	true	0	false	19	true
162692	2007294921875	5460279296875	5	true	0	false	9	true
162691	109818369140625	309873828125	1	true	0	false	37	true
162689	652776806640625	3141690625	1	true	0	false	44	true
162688	701065087890625	31440447265625	1	true	0	false	17	true
162686	15936775390625	4995519921875	5	true	1	true	12	true
162683	183246015625	4393662890625	1	true	0	false	19	true
162682	18393701171875	447094296875	4	true	0	false	16	true
162681	107515439453125	40616765625	0	false	0	false	7	true
162680	106456298828125	411077421875	1	true	0	false	13	true
162679	13125353515625	410145546875	0	false	0	false	14	true
162677	69882158203125	30881919921875	1	true	0	false	37	true
162676	73808984375	31115.25	0	false	0	false	13	true
162672	24244548828125	4071808984375	2	true	0	false	15	true
162671	109111982421875	4194094140625	4	true	0	false	46	true
162670	11375552734375	414062109375	6	true	1	true	38	true
162666	624674267578125	4210073828125	1	true	0	false	13	true
162663	89398046875	294579609375	6	true	0	false	22	true
162662	89834306640625	29713400390625	7	true	0	false	29	true
162656	18472728515625	5551409765625	2	true	0	false	52	true
162654	20646251953125	4528958984375	2	true	0	false	22	true
162653	24005162109375	4484773828125	0	false	0	false	17	true
162652	238025234375	4541603515625	7	true	0	false	16	true
162651	16520287109375	445978984375	0	false	0	false	18	true
162650	1629905078125	44886671875	0	false	0	false	37	true
162649	23163041015625	3011239453125	1	true	0	false	37	true
162648	235433046875	2996173046875	0	false	0	false	10	true
162646	22732765625	2993558984375	0	false	0	false	28	true
162644	8743009765625	29994376953125	1	true	0	false	39	true
162642	2174773828125	27070947265625	12	true	0	false	6	true
162640	19907291015625	51612703125	0	false	0	false	16	true
162639	998008203125	3752794140625	6	true	0	false	22	true
162638	103284462890625	3666623046875	6	true	0	false	9	true
162634	85620341796875	29435830078125	1	true	0	false	27	true
162633	8526841796875	25239126953125	1	true	0	false	41	true
162632	85312890625	24793078125	0	false	2	true	9	true
162630	157215234375	43311953125	0	false	0	false	15	true
162627	1133211328125	363791875	16	true	0	false	24	true
162626	106800732421875	3579741015625	0	false	0	false	15	true
162622	2179141015625	27938796875	1	true	0	false	45	true
162614	1194101171875	359488984375	1	true	1	true	16	true
162611	10778845703125	397711796875	1	true	0	false	32	true
162610	109354384765625	3882321484375	4	true	2	true	34	true
162608	17556189453125	268363671875	0	false	0	false	23	true
162606	210048125	26524458984375	0	false	9	true	0	false
162604	168428203125	4604515234375	1	true	0	false	31	true
162602	23400326171875	4591912109375	7	true	0	false	15	true
162597	150793037109375	22620986328125	2	true	1	true	25	true
162594	21903388671875	28634259765625	0	false	0	false	20	true
162592	889614453125	24529671875	2	true	0	false	23	true
162590	52034599609375	14474654296875	16	true	0	false	15	true
162588	1846194921875	46357453125	0	false	0	false	17	true
162583	73275791015625	25361529296875	2	true	0	false	30	true
162580	17170392578125	4770614453125	7	true	2	true	11	true
162579	137768935546875	3496141796875	0	false	2	true	33	true
162578	145791875	3495931640625	3	true	0	false	29	true
162573	143701669921875	3558659375	0	false	0	false	42	true
162566	90580517578125	25084583984375	1	true	0	false	24	true
162564	398792138671875	144654853515625	0	false	27	true	7	true
162560	22872865234375	4479576953125	1	true	0	false	35	true
162558	152893984375	3520644140625	0	false	0	false	23	true
162556	9009044921875	44238046875	0	false	0	false	18	true
162552	794594677734375	2986251953125	1	true	0	false	14	true
162547	21141	29244767578125	3	true	0	false	41	true
162546	209893828125	29980169921875	0	false	0	false	20	true
162544	882621484375	28884734375	6	true	0	false	34	true
162543	791503076171875	27846828125	1	true	0	false	31	true
162542	812353955078125	27932279296875	0	false	0	false	28	true
162539	15484576171875	366283046875	1	true	0	false	24	true
162538	15071767578125	3677837109375	9	true	0	false	21	true
162535	218980546875	24953166015625	2	true	0	false	84	true
162534	21715248046875	2452474609375	0	false	8	true	1	true
162533	2009130859375	25553794921875	2	true	0	false	24	true
162532	202532578125	251685703125	0	false	1	true	24	true
162529	1974103125	422866640625	6	true	0	false	41	true
162528	2052662890625	4220494921875	1	true	0	false	23	true
162524	222797109375	2668234765625	2	true	0	false	31	true
162518	2192675390625	29523658203125	1	true	1	true	20	true
162516	2072838671875	26184884765625	1	true	0	false	18	true
162514	77614501953125	25918025390625	0	false	1	true	38	true
162510	207611796875	4114661328125	0	false	0	false	49	true
162509	44273642578125	28743703125	7	true	9	true	10	true
162508	48130703125	281276171875	0	false	12	true	9	true
162507	2126357421875	4793258203125	3	true	0	false	15	true
162506	20935234375	4790819921875	4	true	0	false	24	true
162505	136214453125	3664752734375	0	false	0	false	18	true
162504	1367417578125	3709469921875	4	true	0	false	24	true
162500	19082517578125	455589921875	9	true	0	false	12	true
162494	25172052734375	4052669140625	1	true	0	false	31	true
162493	135059501953125	359192109375	4	true	0	false	46	true
162490	140746220703125	36608015625	6	true	0	false	23	true
162489	8788068359375	270459921875	2	true	0	false	29	true
162488	8717994140625	27560650390625	2	true	0	false	20	true
162487	22457150390625	4709065625	0	false	0	false	17	true
162486	21675173828125	471071171875	2	true	0	false	32	true
162482	157470595703125	3718509375	0	false	0	false	18	true
162477	154936533203125	50909.25	1	true	0	false	27	true
162476	17068376953125	5113329296875	0	false	0	false	12	true
162471	7533845703125	4387301953125	7	true	0	false	44	true
162470	7334703125	4364112109375	6	true	0	false	26	true
162468	14666298828125	3731395703125	1	true	0	false	36	true
162464	68756513671875	247217421875	1	true	0	false	14	true
162462	147676484375	3626600390625	0	false	0	false	12	true
162459	56438154296875	4709324609375	0	false	0	false	15	true
162458	54979326171875	46593640625	0	false	0	false	31	true
162457	98519873046875	4510643359375	0	false	11	true	16	true
162456	95933056640625	4462040625	3	true	0	false	25	true
162454	11756044921875	27271353515625	2	true	0	false	17	true
162448	8324466796875	26031396484375	4	true	0	false	17	true
162447	602003759765625	237900703125	0	false	0	false	31	true
162446	611206396484375	24223529296875	3	true	1	true	36	true
162445	2008741796875	479637109375	3	true	0	false	33	true
162440	75943623046875	443899609375	6	true	0	false	18	true
162437	23755947265625	3253276171875	0	false	0	false	29	true
162436	2360155078125	3214387890625	0	false	0	false	20	true
162434	924462890625	2382693359375	2	true	2	true	10	true
162430	22133998046875	3151316015625	0	false	0	false	31	true
162428	2326302734375	31846623046875	12	true	0	false	23	true
162426	19583869140625	4742630078125	1	true	0	false	39	true
162424	2226817578125	4626515234375	0	false	0	false	8	true
162423	94393720703125	383175703125	1	true	0	false	51	true
162422	91943408203125	384041953125	0	false	0	false	43	true
162420	603100927734375	475828125	5	true	0	false	14	true
162416	5056982421875	150390234375	6	true	0	false	12	true
162415	581371240234375	14044521484375	0	false	0	false	18	true
162414	615474658203125	141238349609375	0	false	0	false	14	true
162412	80405791015625	4472996875	0	false	0	false	12	true
162409	8616041015625	41001703125	6	true	0	false	77	true
162408	86746376953125	4021659765625	2	true	0	false	17	true
162407	427830615234375	294559765625	0	false	0	false	19	true
162403	497242333984375	12766982421875	3	true	0	false	27	true
162402	531393359375	126996640625	18	true	0	false	17	true
162401	20044037109375	467832109375	0	false	0	false	21	true
162400	20388865234375	4654971484375	1	true	0	false	14	true
162394	517540478515625	1551629296875	6	true	0	false	14	true
162393	66046376953125	448800859375	6	true	0	false	11	true
162392	6411796875	4457223828125	0	false	0	false	22	true
162390	1980911328125	4607273828125	0	false	0	false	18	true
162389	2158181640625	32401580078125	3	true	0	false	18	true
162388	21530970703125	31901630859375	3	true	0	false	14	true
162382	613411279296875	146994404296875	1	true	0	false	30	true
162377	22951765625	46758921875	1	true	0	false	20	true
162372	814967041015625	24094806640625	1	true	0	false	38	true
162371	5602341796875	23123146484375	0	false	2	true	33	true
162369	746449365234375	45784734375	2	true	0	false	36	true
162368	69492646484375	4610497265625	8	true	0	false	0	false
162366	591755810546875	48088.25	4	true	1	true	54	true
162364	77911357421875	461915859375	0	false	0	false	23	true
162361	419879833984375	22149216796875	0	false	0	false	23	true
162360	47472919921875	22009056640625	2	true	0	false	11	true
162359	62710185546875	1210518359375	1	true	0	false	24	true
162358	593190869140625	123622578125	0	false	0	false	16	true
162357	648004296875	4650001953125	1	true	0	false	23	true
162356	641910888671875	4599345703125	20	true	2	true	18	true
162355	7174017578125	4902435546875	3	true	0	false	62	true
162354	768787353515625	48828578125	0	false	0	false	10	true
162353	668519287109375	4870734375	9	true	0	false	49	true
162352	677958984375	483186796875	0	false	0	false	18	true
162350	519150341796875	287547890625	0	false	0	false	16	true
162347	23525833984375	41785	0	false	0	false	19	true
162346	24039765625	4171801953125	8	true	0	false	36	true
162345	745984619140625	2326173828125	0	false	0	false	17	true
162342	6145232421875	486544296875	5	true	0	false	15	true
162341	3611806884765620	17958033203125	2	true	2	true	20	true
162340	24572861328125	18939298828125	3	true	0	false	47	true
162336	749827392578125	4954112109375	1	true	0	false	18	true
162335	76253974609375	4670655859375	1	true	0	false	58	true
162334	778043603515625	4723526171875	6	true	0	false	37	true
162330	762894189453125	4831116015625	2	true	4	true	39	true
162327	430661181640625	16740263671875	0	false	1	true	44	true
162326	4491373046875	16731548828125	0	false	1	true	27	true
162325	1.73432e+16	19822548828125	1	true	0	false	18	true
162324	1.92075e+16	1927565234375	4	true	0	false	17	true
162322	507138623046875	2252307421875	0	false	0	false	19	true
162320	428541650390625	16436421875	2	true	4	true	42	true
162313	4456296875	26769966796875	0	false	0	false	21	true
162312	45783779296875	2727283203125	10	true	0	false	16	true
162307	206415703125	31723015625	1	true	0	false	17	true
162306	2016873828125	31326267578125	2	true	0	false	27	true
162300	4237841796875	13577828125	0	false	0	false	22	true
162296	20477208984375	2770737890625	0	false	0	false	14	true
162287	382110302734375	19541830078125	2	true	0	false	28	true
162286	3913740966796870	1927198046875	1	true	0	false	25	true
162282	21645796875	461960625	2	true	0	false	63	true
162281	2203343359375	3373991015625	0	false	0	false	12	true
162280	2258621484375	33568765625	6	true	0	false	32	true
162279	17890822265625	5155808203125	0	false	0	false	28	true
162278	18119580078125	5174190625	0	false	0	false	20	true
162277	2297645703125	3480209765625	0	false	23	true	6	true
162276	2313626953125	3440710546875	2	true	0	false	23	true
162274	652967578125	116844560546875	0	false	0	false	14	true
162272	3875703857421870	189290859375	0	false	12	true	0	false
162271	533377001953125	4446601171875	0	false	0	false	19	true
162270	554090966796875	447238671875	0	false	0	false	23	true
162269	1774715625	5259650390625	2	true	0	false	21	true
162268	18208892578125	5295158203125	1	true	0	false	17	true
162266	666926171875	123662373046875	0	false	0	false	11	true
162265	23702720703125	338339140625	4	true	1	true	27	true
162263	210501611328125	1786659375	2	true	0	false	14	true
162261	139768857421875	5093984375	0	false	0	false	29	true
162257	2301373828125	32618408203125	2	true	0	false	17	true
162253	686797021484375	1370659765625	0	false	0	false	45	true
162252	740350146484375	13251228515625	2	true	0	false	36	true
162249	26469474609375	458985703125	4	true	0	false	43	true
162248	2617287890625	460624140625	1	true	0	false	32	true
162247	131241650390625	26667744140625	2	true	0	false	15	true
162246	180840185546875	2662278125	0	false	0	false	28	true
162244	500561669921875	1358164453125	1	true	0	false	30	true
162240	1634434326171870	27112345703125	0	false	26	true	16	true
162238	470585400390625	17702216796875	1	true	0	false	14	true
162236	13832548828125	46722921875	0	false	0	false	39	true
162232	21884072265625	26428986328125	3	true	0	false	20	true
162231	415882666015625	11085251953125	0	false	0	false	34	true
162230	53400400390625	114579228515625	4	true	1	true	0	false
162228	511741064453125	161405947265625	2	true	0	false	35	true
162226	43525615234375	19815583984375	3	true	0	false	23	true
162219	3067113037109370	20496046875	0	false	0	false	19	true
162218	3151126953125	198043359375	3	true	0	false	15	true
162211	19969626953125	3571781640625	12	true	0	false	26	true
162210	19894005859375	3617278515625	0	false	0	false	28	true
162208	3728550048828120	268688984375	0	false	0	false	22	true
162205	6322873046875	2735039453125	9	true	0	false	18	true
162204	675643603515625	26897306640625	9	true	0	false	13	true
162202	5737451171875	158127080078125	2	true	0	false	24	true
162200	50281259765625	19064404296875	0	false	0	false	23	true
162199	25357951171875	4698005859375	1	true	0	false	19	true
162198	2544713671875	4658920703125	0	false	0	false	17	true
162197	17781841796875	55238875	3	true	0	false	12	true
162196	17244595703125	556918359375	2	true	2	true	40	true
162195	732843505859375	1689575390625	1	true	0	false	31	true
162194	5263787231445310	1740652734375	0	false	0	false	29	true
162190	621658447265625	28054154296875	2	true	0	false	37	true
162188	3027881103515620	2708826953125	0	false	0	false	29	true
162187	1526662890625	52288234375	5	true	0	false	37	true
162186	145859970703125	520549140625	2	true	0	false	34	true
162185	203626484375	34921703125	3	true	0	false	27	true
162184	19710775390625	3517955078125	2	true	0	false	13	true
162183	3.8035e+16	18577408203125	0	false	0	false	27	true
162182	1.11874e+16	1867021875	0	false	6	true	7	true
162180	20803939453125	35287828125	0	false	0	false	19	true
162174	743901611328125	146445107421875	2	true	2	true	45	true
162172	82398134765625	474665703125	4	true	0	false	5	true
162170	1.24024e+16	16620876953125	0	false	0	false	17	true
162167	220894287109375	209391953125	5	true	0	false	23	true
162166	2698811767578120	21106916015625	2	true	0	false	14	true
162164	2666040625	46597703125	0	false	0	false	26	true
162162	716912158203125	11046541015625	2	true	0	false	23	true
162158	138945380859375	5253049609375	1	true	0	false	30	true
162157	23521888671875	43546	21	true	0	false	52	true
162156	23441005859375	428291953125	3	true	0	false	16	true
162153	116154931640625	2361651171875	7	true	0	false	56	true
162152	11341203125	23932875	0	false	0	false	43	true
162147	16040712890625	530177734375	0	false	6	true	13	true
162146	1540589453125	5302281640625	7	true	0	false	11	true
162145	22412216796875	31410671875	5	true	0	false	17	true
162144	1.38904e+16	31339673828125	0	false	0	false	22	true
162142	23653072265625	42471296875	14	true	0	false	13	true
162141	82181689453125	22412107421875	0	false	0	false	19	true
162140	7430578125	22434685546875	1	true	0	false	13	true
162138	30536201171875	18103130859375	0	false	0	false	15	true
162134	8847517578125	22292095703125	0	false	0	false	21	true
162133	1.85236e+16	28612681640625	3	true	1	true	41	true
162132	200618212890625	287930859375	3	true	0	false	34	true
162130	84661025390625	465166640625	17	true	0	false	6	true
162126	205979375	35975953125	0	false	0	false	15	true
162122	11480048828125	3543070703125	4	true	0	false	12	true
162120	1.56623e+16	29042701171875	2	true	1	true	17	true
162117	1.34361e+16	23159658203125	9	true	0	false	36	true
162116	8162076416015620	23176794921875	3	true	1	true	13	true
162115	24982255859375	475623046875	9	true	0	false	6	true
162112	1617410400390620	30947072265625	0	false	0	false	22	true
162110	2707955322265620	156119853515625	2	true	0	false	28	true
162109	2353161328125	3692098046875	3	true	0	false	113	true
162108	2395701953125	3726577734375	2	true	0	false	15	true
162107	1996896875	30635611328125	0	false	0	false	15	true
162106	19618982421875	30791513671875	2	true	0	false	14	true
162104	24178052734375	4665972265625	0	false	0	false	21	true
162102	1.84564e+16	27924345703125	12	true	1	true	22	true
162100	74588173828125	125664677734375	4	true	0	false	28	true
162097	611911767578125	49397671875	2	true	0	false	66	true
162096	587912890625	4946580859375	1	true	0	false	51	true
162093	9728396484375	4736171484375	2	true	0	false	14	true
162092	92692158203125	47799921875	9	true	0	false	34	true
162090	3.96639e+16	2394223046875	0	false	0	false	19	true
162088	24593189453125	4293535546875	0	false	0	false	21	true
162086	1990812890625	30148064453125	1	true	0	false	13	true
162085	325784326171875	23519345703125	0	false	0	false	20	true
162084	34875712890625	23379259765625	0	false	0	false	21	true
162082	92129580078125	4711621875	6	true	0	false	25	true
162078	6919746704101560	22238654296875	0	false	0	false	10	true
162076	2511363671875	426294921875	2	true	0	false	16	true
162075	8481058349609370	2845005859375	0	false	5	true	26	true
162074	7406712646484370	28676111328125	0	false	5	true	21	true
162072	2594927734375	31987736328125	1	true	0	false	19	true
162070	117214580078125	23929017578125	4	true	0	false	26	true
162066	5182657470703120	2799591015625	2	true	0	false	16	true
162065	6665732421875	19751509765625	8	true	0	false	29	true
162064	651992578125	1940334765625	1	true	0	false	22	true
162062	1797010009765620	2342150390625	0	false	0	false	16	true
162060	346820361328125	229196328125	0	false	0	false	16	true
162055	583582568359375	2665031640625	0	false	0	false	22	true
162054	649528271484375	26003060546875	4	true	0	false	14	true
162053	790381298828125	11584814453125	0	false	0	false	19	true
162052	8510318359375	118175478515625	2	true	0	false	19	true
162050	59999384765625	19582091796875	1	true	0	false	20	true
162048	559705517578125	170152578125	25	true	0	false	17	true
162047	311731884765625	21882359375	0	false	5	true	26	true
162046	272757421875	22240287109375	1	true	0	false	19	true
162043	23646537109375	27188015625	2	true	7	true	63	true
162042	238693671875	2659522265625	14	true	0	false	25	true
162041	2392935791015620	232203984375	0	false	0	false	56	true
162039	58378896484375	38253953125	0	false	0	false	18	true
162038	63236005859375	382561953125	0	false	0	false	24	true
162034	54303427734375	4949179296875	3	true	0	false	24	true
162033	2210204296875	372067890625	2	true	0	false	20	true
162032	214343046875	37694046875	2	true	0	false	28	true
162031	229072578125	27625720703125	6	true	0	false	23	true
162027	11841244140625	24893517578125	0	false	0	false	16	true
162025	658109326171875	385426796875	1	true	0	false	39	true
162024	638097119140625	3884128515625	0	false	0	false	13	true
162022	3319986328125	16870861328125	0	false	0	false	15	true
162021	5613169921875	18770857421875	3	true	0	false	40	true
162020	625111376953125	18781013671875	5	true	0	false	18	true
162019	410271240234375	23034115234375	0	false	2	true	22	true
162016	60031591796875	2049108984375	0	false	0	false	19	true
162014	7161630859375	2119833984375	0	false	0	false	19	true
162009	123462099609375	23892603515625	2	true	1	true	36	true
161996	337090234375	2118392578125	0	false	0	false	28	true
161993	2762293212890620	24492505859375	0	false	0	false	13	true
161992	312733740234375	24502400390625	4	true	0	false	18	true
161991	33977529296875	3603480859375	6	true	0	false	47	true
161990	308347021484375	363900078125	1	true	0	false	18	true
161986	20697947265625	3753319921875	1	true	0	false	25	true
161985	2166680859375	35594484375	1	true	0	false	10	true
161984	217433125	34962234375	1	true	0	false	16	true
161983	2305895703125	360301171875	5	true	1	true	41	true
161982	22984849609375	3585359765625	6	true	1	true	42	true
161980	308870849609375	249149921875	0	false	2	true	14	true
161978	24298462890625	3666216015625	3	true	0	false	14	true
161977	22731607421875	3854826953125	1	true	0	false	29	true
161976	222859921875	3855327734375	0	false	0	false	21	true
161968	129581640625	32206283203125	1	true	0	false	17	true
161967	3323212646484370	30501236328125	6	true	0	false	44	true
161966	3925353759765620	31061908203125	1	true	0	false	20	true
161965	1.88215e+16	2149362890625	3	true	0	false	13	true
161964	1721221923828120	22069115234375	4	true	0	false	12	true
161963	661832763671875	3742671484375	1	true	0	false	31	true
161962	64855166015625	378091015625	1	true	0	false	22	true
161960	218480078125	3833262109375	0	false	0	false	20	true
161958	23254734375	3567287109375	5	true	0	false	22	true
161956	6214498046875	219911484375	3	true	0	false	25	true
161954	306602001953125	31202943359375	2	true	0	false	21	true
161952	24104951171875	16407873046875	2	true	0	false	15	true
161951	1.8837e+16	120306162109375	13	true	0	false	158	true
161950	1.48389e+16	124358369140625	1	true	0	false	16	true
161945	13463236328125	23690455078125	0	false	0	false	17	true
161944	13240970703125	23339078125	0	false	0	false	11	true
161940	38068720703125	31574904296875	1	true	0	false	13	true
161938	158542333984375	15377859375	1	true	0	false	19	true
161936	19761234375	337536328125	0	false	0	false	25	true
161932	2607741943359370	3664394921875	5	true	0	false	21	true
161931	23908740234375	9235802734375	0	false	0	false	30	true
161930	2705803955078120	9387822265625	0	false	0	false	16	true
161928	890150390625	4564991796875	2	true	0	false	21	true
161926	1823026611328120	324126171875	1	true	0	false	24	true
161917	815099462890625	9556435546875	0	false	0	false	24	true
161916	78134326171875	925031640625	1	true	0	false	19	true
161913	9158142578125	125486259765625	1	true	0	false	16	true
161912	89328427734375	13193826171875	3	true	0	false	9	true
161910	82391982421875	89831796875	0	false	0	false	22	true
161909	2124006591796870	1297858203125	1	true	0	false	36	true
161906	69867724609375	3677059375	0	false	0	false	22	true
161905	2572258203125	3309830078125	0	false	0	false	28	true
161904	245019375	321479453125	2	true	0	false	14	true
161902	85663603515625	94702021484375	0	false	0	false	25	true
161901	9134845703125	93175791015625	0	false	3	true	22	true
161897	3382635009765620	9032865234375	6	true	0	false	37	true
161896	3150450439453120	9373443359375	1	true	0	false	42	true
161894	640229638671875	366260078125	0	false	0	false	21	true
161892	21051166015625	3405959765625	0	false	0	false	17	true
161885	5662854614257810	3280169921875	0	false	0	false	24	true
161884	6669313354492180	32541572265625	1	true	0	false	24	true
161882	813408740234375	13956068359375	0	false	0	false	16	true
161881	5257025390625	3735935546875	10	true	0	false	21	true
161880	521616064453125	3715984375	7	true	0	false	18	true
161875	2054717041015620	105791162109375	0	false	1	true	21	true
161874	22225537109375	112489892578125	0	false	0	false	26	true
161873	4455836486816400	34339703125	0	false	0	false	37	true
161872	5431443481445310	341932578125	2	true	0	false	41	true
161871	9452513427734370	331700078125	0	false	0	false	17	true
161868	2550006591796870	86719501953125	0	false	0	false	17	true
161865	22038265625	36117765625	0	false	0	false	13	true
161862	7425953369140620	32070322265625	0	false	0	false	18	true
161860	2035364990234370	141156494140625	1	true	0	false	18	true
161857	189218671875	3293755859375	1	true	0	false	16	true
161856	19277951171875	3275166015625	3	true	0	false	15	true
161852	341769189453125	369988515625	0	false	0	false	18	true
161850	197298984375	32486599609375	0	false	0	false	27	true
161848	130015205078125	25335921875	5	true	0	false	8	true
161846	554868603515625	3725235546875	15	true	0	false	7	true
161844	23605810546875	36101921875	0	false	0	false	17	true
161842	145508955078125	4159358984375	1	true	0	false	25	true
161840	1875658984375	335769296875	0	false	0	false	29	true
161838	99103095703125	86686484375	4	true	0	false	28	true
161836	85011591796875	104302509765625	0	false	0	false	9	true
161835	3097934326171870	105949013671875	1	true	0	false	34	true
161834	2866298828125	103828857421875	0	false	0	false	17	true
161832	114983740234375	2570090625	0	false	2	true	11	true
161831	1.32133e+16	95513623046875	0	false	0	false	40	true
161824	842066015625	8279759765625	0	false	0	false	28	true
161820	1.04758e+16	14637517578125	7	true	0	false	23	true
161819	35233203125	333065078125	7	true	0	false	30	true
161818	3563552490234370	33792296875	2	true	1	true	20	true
161816	3038711181640620	3355967578125	2	true	0	false	22	true
161810	19346984375	2410759765625	0	false	0	false	12	true
161808	128362314453125	2593898828125	0	false	0	false	13	true
161807	26166158203125	304890703125	4	true	0	false	18	true
161806	2567265625	306394453125	0	false	0	false	15	true
161805	210727197265625	56750087890625	0	false	0	false	32	true
161804	2148882568359370	62210322265625	0	false	0	false	15	true
161802	3505414306640620	3420552734375	1	true	0	false	13	true
161801	4001476806640620	3366964453125	0	false	0	false	19	true
161800	437300390625	338212734375	2	true	0	false	16	true
161798	412691455078125	359460390625	7	true	0	false	19	true
161797	458824267578125	388423515625	2	true	0	false	24	true
161796	51650712890625	381765234375	0	false	0	false	12	true
161792	1.07388e+16	20299205078125	2	true	0	false	10	true
161790	2115559814453120	693989990234375	5	true	0	false	21	true
161789	2451582763671870	77381484375	4	true	0	false	60	true
161788	2536144775390620	729909033203125	1	true	0	false	16	true
161787	1.85265e+16	3586148828125	3	true	0	false	25	true
161784	2675958740234370	34176015625	1	true	1	true	39	true
161782	185874921875	3940500390625	3	true	0	false	11	true
161778	1278519140625	245555625	0	false	0	false	16	true
161777	49932490234375	321877421875	0	false	0	false	18	true
161776	47653583984375	32464712890625	2	true	0	false	24	true
161774	21562587890625	3350624609375	4	true	0	false	34	true
161773	8476334228515620	24555029296875	7	true	0	false	8	true
161772	1.27746e+16	24803466796875	0	false	0	false	22	true
161771	414538525390625	376431640625	11	true	0	false	29	true
161768	1.96536e+16	3499534375	0	false	0	false	16	true
161766	3918705810546870	3292076171875	2	true	0	false	27	true
161765	9513728515625	748728271484375	1	true	0	false	25	true
161764	89250830078125	760227880859375	0	false	0	false	19	true
161763	84147705078125	386298671875	3	true	0	false	76	true
161762	8310626953125	379362109375	0	false	0	false	20	true
161761	247258984375	3501454296875	0	false	0	false	15	true
161760	331679443359375	349264921875	0	false	0	false	20	true
161757	9537623291015620	87927275390625	0	false	0	false	18	true
161756	1.32397e+16	8665720703125	0	false	0	false	23	true
161755	633436083984375	93580078125	9	true	0	false	38	true
161754	600023193359375	89162587890625	4	true	0	false	24	true
161753	1735937744140620	242529375	0	false	0	false	27	true
161746	75399775390625	10070271484375	1	true	0	false	13	true
161742	24841056640625	31207798828125	0	false	0	false	15	true
161737	6498370361328120	25323125	1	true	0	false	20	true
161734	749426708984375	38910765625	2	true	0	false	17	true
161733	1.11195e+16	3764040625	0	false	0	false	24	true
161732	1.0851e+16	380916640625	14	true	0	false	40	true
161731	1219605712890620	3537919921875	1	true	0	false	23	true
161730	1.20161e+16	3590743359375	0	false	0	false	15	true
161727	26038447265625	316408154296875	13	true	0	false	41	true
161726	2369609375	3228598388671870	9	true	0	false	40	true
161725	22839775390625	3790387109375	8	true	0	false	25	true
161724	18992822265625	3756073828125	5	true	0	false	48	true
161723	65055244140625	4025642578125	3	true	0	false	16	true
161722	640188037109375	3954890234375	0	false	1	true	23	true
161720	479587744140625	318616484375	1	true	0	false	38	true
161716	1.93533e+16	3692648046875	4	true	0	false	28	true
161714	54374189453125	31659919921875	4	true	0	false	26	true
161711	812675244140625	185362421875	6	true	0	false	27	true
161710	77143642578125	18454470703125	11	true	0	false	45	true
161708	1.24622e+16	37182375	3	true	0	false	22	true
161707	6809985961914060	80425859375	1	true	0	false	29	true
161704	54979013671875	10295884765625	0	false	0	false	12	true
161700	59575166015625	4006891015625	0	false	0	false	26	true
161698	1754542578125	4530358984375	10	true	0	false	7	true
161696	1.0761e+16	109206064453125	0	false	0	false	3	true
161695	275102890625	4428050390625	1	true	0	false	26	true
161694	273842578125	44751140625	1	true	0	false	14	true
161692	309055615234375	129523271484375	1	true	0	false	37	true
161688	530430419921875	4082619140625	1	true	0	false	15	true
161687	2709436279296870	449525830078125	4	true	0	false	64	true
161686	190193603515625	359904833984375	2	true	0	false	15	true
161684	112763671875	26647548828125	4	true	0	false	14	true
161682	58792783203125	3578866015625	11	true	0	false	18	true
161680	9948657836914060	36744265625	2	true	0	false	38	true
161676	4491533203125	3609458984375	3	true	0	false	19	true
161672	458440625	793013720703125	1	true	0	false	38	true
161671	965016796875	1756215234375	2	true	0	false	17	true
161670	9568626953125	18177087890625	0	false	0	false	12	true
161665	266701796875	4485581640625	3	true	0	false	24	true
161660	8453.5	17959033203125	1	true	0	false	23	true
161656	2817337890625	3789524609375	4	true	2	true	14	true
161649	2311724609375	39147796875	1	true	0	false	24	true
161648	2764171630859370	385943828125	2	true	0	false	45	true
161643	28502642578125	426695546875	0	false	4	true	19	true
161642	28670599609375	43290796875	0	false	0	false	44	true
161640	281169375	4384087890625	3	true	1	true	16	true
161630	771170263671875	17348126953125	4	true	0	false	29	true
161629	83679951171875	3600479296875	4	true	0	false	25	true
161628	90761259765625	3579340234375	5	true	0	false	45	true
161627	749896728515625	40003140625	1	true	0	false	55	true
161626	743576171875	39715296875	3	true	0	false	43	true
161625	555745361328125	3419810546875	2	true	0	false	28	true
161624	541235986328125	3395878125	1	true	0	false	22	true
161622	26384720703125	44147	0	false	0	false	37	true
161620	738588623046875	3735172265625	0	false	0	false	27	true
161616	610009326171875	3447846875	3	true	2	true	20	true
161615	606885693359375	300153359375	1	true	7	true	6	true
161614	699882568359375	3009667578125	5	true	0	false	21	true
161612	27390271484375	428456328125	0	false	0	false	33	true
161611	106158212890625	3387545703125	36	true	0	false	32	true
161610	107566240234375	335416484375	3	true	0	false	13	true
161606	627940185546875	3387803515625	3	true	0	false	10	true
161604	101697939453125	3416573828125	0	false	0	false	10	true
161603	12395546875	3299909765625	2	true	0	false	30	true
161602	1274009765625	32010109375	0	false	0	false	17	true
161601	72008623046875	29315974609375	4	true	0	false	14	true
161600	6575802734375	287170234375	1	true	0	false	31	true
161596	992686328125	34691	3	true	0	false	35	true
161595	925541015625	3432280078125	1	true	0	false	29	true
161594	884487890625	340543828125	2	true	0	false	12	true
161592	3134831787109370	120697978515625	4	true	0	false	12	true
161588	85718427734375	3527696484375	0	false	0	false	14	true
161587	106947470703125	14497455078125	1	true	0	false	37	true
161586	103861513671875	153672392578125	13	true	0	false	7	true
161584	676040478515625	3499812109375	1	true	0	false	19	true
161582	805450048828125	365696796875	0	false	0	false	27	true
161580	11002681640625	151471005859375	1	true	0	false	24	true
161576	11289451171875	1454810546875	1	true	0	false	15	true
161575	83786630859375	34509234375	3	true	3	true	99	true
161574	79496943359375	35082203125	6	true	0	false	12	true
161570	74492744140625	19491884765625	1	true	0	false	31	true
161568	104789189453125	159233369140625	1	true	0	false	22	true
161565	104799521484375	1730476171875	0	false	0	false	34	true
161564	1026144921875	16643326171875	3	true	0	false	23	true
161562	709107177734375	3307129296875	2	true	0	false	34	true
161561	793977197265625	337099765625	1	true	0	false	20	true
161560	773764404296875	3409009375	0	false	14	true	2	true
161555	9975478515625	36167.25	0	false	0	false	23	true
161554	9813494140625	35910	1	true	0	false	21	true
161552	8443224609375	3352876953125	0	false	0	false	12	true
161545	114807138671875	3429498828125	7	true	0	false	32	true
161544	11034357421875	350258359375	0	false	0	false	9	true
161538	719287353515625	17684744140625	0	false	0	false	18	true
161537	9671734375	13812240234375	0	false	0	false	27	true
161536	95082578125	14289642578125	0	false	0	false	23	true
161531	1232178125	3429723828125	0	false	0	false	21	true
161530	125907685546875	340416328125	4	true	0	false	16	true
161528	13150740234375	33534390625	0	false	0	false	19	true
161515	135964970703125	4959125390625	0	false	3	true	37	true
161514	13838837890625	496780234375	0	false	2	true	41	true
161513	1519349609375	4971066015625	0	false	2	true	18	true
161512	147466904296875	495993828125	1	true	0	false	30	true
161509	151876630859375	4815241015625	0	false	0	false	15	true
161508	147726875	478965078125	0	false	11	true	26	true
161507	96865380859375	57609875	2	true	0	false	25	true
161506	94882314453125	567151796875	4	true	1	true	34	true
161505	1562234375	461583671875	4	true	0	false	17	true
161504	150887109375	4657310546875	20	true	0	false	20	true
161502	147978076171875	473700625	0	false	19	true	11	true
161501	20787302734375	515821875	31	true	0	false	34	true
161500	20670150390625	51184921875	1	true	0	false	18	true
161499	145125703125	5028264453125	0	false	0	false	23	true
161496	132686064453125	4902055859375	1	true	0	false	20	true
161494	146586484375	48647609375	1	true	0	false	19	true
161492	20572767578125	50784640625	3	true	0	false	17	true
161488	1516536328125	49153078125	1	true	0	false	18	true
161484	14226798828125	4925386328125	1	true	0	false	16	true
161483	2704417578125	3639783203125	2	true	0	false	117	true
161482	26810220703125	3673893359375	0	false	0	false	31	true
161479	2031232421875	49280515625	0	false	0	false	60	true
161478	2027861328125	4983071484375	2	true	0	false	15	true
161476	208991171875	4929330859375	0	false	1	true	19	true
161473	16292466796875	465879140625	2	true	0	false	17	true
161471	2682038671875	37633859375	1	true	0	false	19	true
161470	26874419921875	3731279296875	4	true	0	false	23	true
161466	888594921875	5694613671875	5	true	0	false	38	true
161463	122351611328125	5507933984375	1	true	2	true	27	true
161462	124578095703125	5534029296875	0	false	15	true	21	true
161457	124585029296875	565575859375	1	true	0	false	31	true
161456	12769.5	56011703125	1	true	0	false	34	true
161454	11955185546875	5513345703125	0	false	0	false	19	true
161453	12619541015625	57331921875	0	false	0	false	15	true
161452	131260224609375	5754344921875	0	false	0	false	24	true
161450	120618408203125	547806328125	0	false	0	false	14	true
161446	2653047265625	357456953125	2	true	0	false	27	true
161444	135376123046875	57168484375	0	false	0	false	25	true
161442	116231591796875	5771299609375	2	true	0	false	29	true
161441	475806787109375	31066310546875	1	true	0	false	22	true
161440	50698330078125	30556615234375	0	false	0	false	21	true
161437	1548419140625	5394189453125	3	true	0	false	24	true
161436	143509697265625	53488890625	2	true	0	false	13	true
161433	152970068359375	5477876953125	0	false	0	false	24	true
161432	149862041015625	5466587890625	5	true	1	true	24	true
161430	2537141015625	359136015625	2	true	0	false	20	true
161426	126405703125	543549921875	0	false	0	false	18	true
161425	117863486328125	530538359375	11	true	0	false	132	true
161424	111708828125	5296617578125	5	true	0	false	13	true
161423	23902828125	392739140625	1	true	0	false	19	true
161422	23416078125	393726875	8	true	0	false	31	true
161420	2362445703125	390048359375	0	false	0	false	7	true
161419	25399376953125	3415616015625	1	true	0	false	18	true
161418	26233451171875	343656796875	0	false	0	false	20	true
161417	83391318359375	5941934765625	10	true	0	false	41	true
161416	88966044921875	5956290234375	0	false	0	false	21	true
161415	151824189453125	5574363671875	3	true	0	false	45	true
161414	15712455078125	557044296875	4	true	0	false	20	true
161412	123321259765625	538324296875	5	true	0	false	21	true
161410	2605130078125	3830703515625	0	false	0	false	15	true
161406	9222078125	5864739453125	8	true	0	false	18	true
161404	83959892578125	5851444140625	3	true	0	false	31	true
161403	10106416015625	554125859375	0	false	0	false	33	true
161402	10337056640625	5527803125	0	false	0	false	31	true
161399	105486533203125	5617261328125	0	false	0	false	39	true
161398	114846943359375	5629817578125	2	true	0	false	37	true
161397	505027001953125	533993359375	1	true	0	false	14	true
161396	539801171875	5325316015625	8	true	0	false	8	true
161393	53388935546875	5275913671875	3	true	0	false	17	true
161392	5764701171875	5248184375	11	true	0	false	5	true
161390	95228564453125	5546199609375	1	true	0	false	24	true
161388	80056318359375	578800390625	13	true	0	false	36	true
161374	455159521484375	39973140625	1	true	0	false	16	true
161373	66068330078125	5258980859375	3	true	0	false	32	true
161372	608496728515625	520433359375	0	false	0	false	14	true
161370	108966455078125	5505503515625	0	false	0	false	21	true
161362	161345048828125	5526090234375	2	true	0	false	13	true
161357	8403623046875	55700015625	4	true	0	false	22	true
161356	814922412109375	55219265625	0	false	0	false	15	true
161355	102442265625	5280680859375	18	true	0	false	49	true
161354	978443359375	535094609375	3	true	0	false	29	true
161350	1425826171875	5553106640625	1	true	0	false	15	true
161349	109104462890625	5139731640625	0	false	0	false	19	true
161348	112577490234375	5154605859375	0	false	0	false	18	true
161347	61720830078125	5150915234375	0	false	0	false	32	true
161346	67029033203125	511710390625	3	true	0	false	14	true
161343	88884130859375	533144140625	2	true	0	false	37	true
161340	1298065625	585187578125	0	false	0	false	25	true
161339	83858720703125	543819453125	6	true	0	false	6	true
161338	8393640625	537069375	1	true	0	false	15	true
161337	130217998046875	162814716796875	3	true	0	false	31	true
161336	12871498046875	159581826171875	1	true	0	false	21	true
161335	774214501953125	525801796875	2	true	0	false	28	true
161334	83917841796875	5308587890625	2	true	0	false	17	true
161332	16605375	546306484375	14	true	1	true	3	true
161328	608851171875	5069975390625	0	false	0	false	23	true
161324	10533658203125	5223534375	3	true	0	false	20	true
161323	137555556640625	5871237109375	8	true	0	false	38	true
161322	140850458984375	5865405859375	0	false	0	false	27	true
161321	13431099609375	19151005859375	0	false	0	false	16	true
161320	135315087890625	1949871875	1	true	0	false	23	true
161317	134275908203125	5920603515625	2	true	13	true	12	true
161316	135394228515625	595361171875	5	true	0	false	21	true
161315	1401186328125	2158296484375	2	true	2	true	24	true
161314	133125625	2140301171875	2	true	0	false	15	true
161310	132344521484375	16596427734375	0	false	0	false	31	true
161306	10885298828125	5717775390625	7	true	0	false	19	true
161305	136211416015625	18551107421875	1	true	2	true	42	true
161304	1343981640625	18678576171875	1	true	2	true	39	true
161299	10251275390625	51071375	0	false	0	false	19	true
161298	10392.75	5164856640625	2	true	0	false	9	true
161297	3335061767578120	5651782421875	10	true	0	false	85	true
161296	3646098876953120	5610204296875	0	false	0	false	31	true
161294	12779052734375	19625853515625	3	true	0	false	26	true
161293	123334013671875	149143271484375	0	false	0	false	45	true
161290	138755654296875	20323353515625	3	true	0	false	11	true
161289	99998330078125	200688125	0	false	0	false	32	true
161288	9602427734375	20145396484375	1	true	0	false	20	true
161287	146340654296875	68893671875	2	true	0	false	35	true
161286	14421736328125	6850140625	2	true	0	false	25	true
161285	9554744140625	3202578369140620	0	false	0	false	29	true
161284	9837640625	3163033447265620	0	false	0	false	20	true
161282	1180550390625	5178885546875	4	true	0	false	40	true
161281	37510751953125	5759253125	2	true	0	false	25	true
161280	3848608154296870	5714953515625	3	true	3	true	49	true
161279	1140656640625	21325529296875	7	true	0	false	39	true
161278	1174116796875	21798873046875	6	true	1	true	24	true
161276	89805703125	51918453125	6	true	0	false	29	true
161274	134246787109375	17933228515625	4	true	0	false	37	true
161271	515305419921875	5724168359375	4	true	0	false	22	true
161270	48064306640625	560952265625	0	false	0	false	14	true
161267	75254267578125	723296337890625	1	true	0	false	26	true
161266	71013857421875	727106005859375	0	false	0	false	17	true
161260	124164296875	2022874609375	0	false	0	false	21	true
161258	7196525390625	677979541015625	13	true	0	false	10	true
161254	56016923828125	578749453125	0	false	0	false	25	true
161253	150109033203125	204794765625	0	false	0	false	12	true
161252	145762900390625	20266787109375	0	false	0	false	21	true
161250	9975564453125	20711361328125	13	true	0	false	28	true
161248	105440888671875	541826875	0	false	0	false	30	true
161246	447829443359375	5704265625	6	true	0	false	26	true
161245	704075537109375	589276953125	2	true	0	false	16	true
161244	662721484375	5843735546875	8	true	0	false	13	true
161243	606816162109375	2077701416015620	4	true	0	false	12	true
161242	614683740234375	1311784912109370	0	false	0	false	10	true
161241	82129736328125	612280810546875	0	false	0	false	47	true
161240	764916748046875	600753076171875	0	false	0	false	24	true
161238	1543892578125	69733625	4	true	0	false	32	true
161235	146819970703125	725057890625	3	true	2	true	32	true
161234	150518662109375	72762265625	0	false	0	false	33	true
161233	1373683984375	6533311328125	13	true	3	true	32	true
161232	13749216796875	646933125	3	true	0	false	14	true
161230	148604248046875	590871953125	3	true	0	false	15	true
161228	108811943359375	2032205859375	5	true	0	false	10	true
161226	144737568359375	1830370703125	0	false	0	false	24	true
161225	7309326171875	503014404296875	0	false	0	false	26	true
161224	764542431640625	53626953125	0	false	0	false	11	true
161223	10005603515625	222562060546875	0	false	0	false	26	true
161222	96449482421875	231001318359375	1	true	0	false	16	true
161221	126105732421875	68993359375	8	true	0	false	14	true
161220	124538095703125	696682421875	0	false	0	false	41	true
161219	60665087890625	687004443359375	3	true	0	false	14	true
161218	611006591796875	79433037109375	0	false	0	false	6	true
161214	139617724609375	725659921875	1	true	0	false	18	true
161213	13100591796875	6428531640625	0	false	0	false	25	true
161210	13632208984375	22315921875	5	true	0	false	8	true
161209	76191953125	21909619140625	6	true	0	false	25	true
161208	771387744140625	3124471923828120	8	true	0	false	5	true
161205	96059921875	612487353515625	0	false	0	false	14	true
161204	91999111328125	532478662109375	1	true	0	false	18	true
161203	661402978515625	3200080810546870	0	false	0	false	14	true
161202	59410478515625	4066670654296870	0	false	0	false	20	true
161200	632020458984375	5763444921875	0	false	0	false	16	true
161198	124970244140625	2227959375	0	false	0	false	20	true
161196	149403017578125	1736397265625	0	false	0	false	79	true
161194	8830359375	196502890625	8	true	0	false	19	true
161192	53518681640625	3350656005859370	2	true	0	false	8	true
161186	79828984375	1.55058e+16	0	false	0	false	13	true
161182	119389384765625	2079275390625	8	true	0	false	48	true
161181	139952314453125	1510136328125	1	true	0	false	20	true
161180	138176923828125	154762978515625	1	true	0	false	22	true
161176	106996162109375	2104226171875	0	false	0	false	18	true
161174	13453505859375	1586832421875	5	true	0	false	19	true
161173	697833447265625	1876818603515620	8	true	0	false	6	true
161170	69973896484375	5787503515625	4	true	1	true	15	true
161168	13091939453125	6939465625	11	true	0	false	22	true
161164	10556818359375	19145400390625	0	false	0	false	16	true
161161	15915337890625	18096990234375	6	true	0	false	33	true
161160	16158115234375	18335685546875	1	true	0	false	17	true
161157	805124951171875	745213515625	6	true	0	false	19	true
161156	791533251953125	742617109375	2	true	0	false	22	true
161155	811195166015625	75260828125	0	false	0	false	12	true
161154	84677353515625	75235203125	1	true	0	false	21	true
161152	118598779296875	69446125	2	true	1	true	2	true
161147	477251953125	3039368408203120	0	false	0	false	35	true
161146	488408740234375	23255126953125	0	false	0	false	19	true
161139	121773671875	17072060546875	2	true	0	false	25	true
161138	121515458984375	176019453125	1	true	0	false	18	true
161137	104642421875	23238974609375	2	true	0	false	16	true
161136	10680810546875	22503171875	2	true	0	false	31	true
161132	15996529296875	16688662109375	0	false	1	true	17	true
161131	7310455078125	5634123828125	0	false	0	false	19	true
161130	709311181640625	5592004296875	1	true	0	false	23	true
161129	619185400390625	564682421875	0	false	2	true	23	true
161128	6490552734375	5645315234375	0	false	0	false	25	true
161127	52433388671875	746454921875	0	false	0	false	22	true
161126	54689326171875	753798046875	1	true	0	false	25	true
161119	3060480712890620	64448890625	3	true	0	false	24	true
161118	2975439697265620	6485047265625	0	false	0	false	18	true
161112	18046607421875	28047056640625	0	false	0	false	7	true
161110	3444233642578120	337525830078125	0	false	0	false	26	true
161108	826396875	2675169189453120	0	false	0	false	9	true
161104	3216685546875	6507404296875	9	true	0	false	10	true
161102	5749099609375	748464921875	0	false	0	false	17	true
161100	13789818359375	690970546875	4	true	0	false	0	false
161098	97360087890625	3768105224609370	0	false	0	false	19	true
161094	759806640625	755150859375	1	true	0	false	21	true
161093	15602576171875	72257515625	0	false	0	false	20	true
161090	145958193359375	157303056640625	3	true	0	false	44	true
161088	87427421875	427128662109375	8	true	0	false	9	true
161084	44927705078125	750532578125	1	true	0	false	15	true
161083	12820998046875	706173125	7	true	0	false	5	true
161082	135184140625	701384296875	2	true	1	true	16	true
161078	5065732421875	741797109375	0	false	0	false	11	true
161076	3996356201171870	224390966796875	0	false	0	false	10	true
161074	70368818359375	750388359375	23	true	0	false	25	true
161070	141628046875	70784921875	2	true	0	false	46	true
161068	461327978515625	756564296875	4	true	0	false	27	true
161066	1281242578125	6350178515625	11	true	0	false	17	true
161065	17738361328125	725271328125	0	false	0	false	20	true
161064	17641234375	730116875	0	false	0	false	28	true
161063	9488642578125	228508671875	5	true	0	false	23	true
161057	159918349609375	728587265625	17	true	0	false	51	true
161056	158225302734375	73529125	0	false	0	false	12	true
161054	116044951171875	18639.75	0	false	0	false	23	true
161052	595132568359375	50080265625	0	false	0	false	16	true
161051	3656015869140620	6226424609375	14	true	0	false	27	true
161050	3013622314453120	622784921875	2	true	0	false	33	true
161049	1264404296875	71467765625	0	false	0	false	23	true
161048	12078115234375	717807890625	1	true	0	false	15	true
161045	1516397265625	18549171875	3	true	0	false	13	true
161044	159159638671875	18923638671875	1	true	0	false	18	true
161041	2787083740234370	602514375	2	true	0	false	20	true
161040	3088246337890620	60029.75	4	true	0	false	21	true
161039	68256455078125	762801171875	10	true	0	false	6	true
161038	72447841796875	766518125	8	true	0	false	6	true
161036	144691240234375	71251453125	4	true	0	false	7	true
161035	12443671875	727787890625	1	true	0	false	29	true
161034	11893224609375	72689859375	0	false	0	false	17	true
161032	1679871875	728622578125	3	true	0	false	19	true
161030	840255859375	738436328125	0	false	0	false	13	true
161024	10003158203125	23430828125	1	true	0	false	35	true
161023	399452392578125	65525140625	0	false	6	true	14	true
161022	431813818359375	648132734375	3	true	1	true	19	true
161018	92799873046875	546068359375	2	true	0	false	17	true
161017	75001650390625	77053671875	8	true	0	false	8	true
161016	7293828125	77456734375	0	false	0	false	16	true
161014	153569306640625	5871832421875	6	true	18	true	14	true
161009	59646083984375	5985648046875	4	true	0	false	39	true
161008	612461669921875	5899448828125	10	true	0	false	10	true
161004	137298837890625	71913390625	3	true	0	false	9	true
161002	159762001953125	5831946875	0	false	0	false	19	true
161001	3204723876953120	29718515625	4	true	0	false	15	true
161000	3081356201171870	29400841796875	1	true	5	true	5	true
160997	1674522265625	68363328125	1	true	0	false	10	true
160996	15837462890625	691806328125	0	false	0	false	31	true
160994	120358623046875	709905859375	11	true	0	false	49	true
160992	16614486328125	69292171875	2	true	0	false	17	true
160990	11671236328125	19352419921875	8	true	0	false	22	true
160989	10198490234375	2220558984375	5	true	0	false	38	true
160988	107466884765625	21918638671875	2	true	0	false	23	true
160983	112489677734375	6342734375	2	true	0	false	28	true
160982	1152716015625	634929609375	8	true	0	false	26	true
160981	125211875	596662109375	6	true	0	false	64	true
160974	2906939453125	28361130859375	8	true	0	false	12	true
160970	13245873046875	6007171484375	2	true	0	false	11	true
160966	2389625	29718193359375	1	true	0	false	24	true
160964	803091357421875	759976875	1	true	0	false	14	true
160959	241791162109375	640020078125	0	false	0	false	30	true
160958	267064794921875	636847421875	3	true	46	true	10	true
160954	97973349609375	21731208984375	13	true	0	false	10	true
160950	16667939453125	704320703125	2	true	0	false	35	true
160947	2106347412109370	7055296875	5	true	0	false	30	true
160946	28336181640625	704936015625	0	false	0	false	11	true
160944	3710701904296870	76836140625	0	false	0	false	7	true
160941	12196435546875	7390421875	13	true	0	false	10	true
160940	118862255859375	746661171875	1	true	1	true	11	true
160939	123282646484375	6584659375	2	true	0	false	23	true
160938	126774765625	656836171875	3	true	0	false	17	true
160936	3011429443359370	6308544921875	5	true	0	false	31	true
160934	2776132568359370	608865703125	3	true	0	false	21	true
160932	328872412109375	594443359375	1	true	0	false	10	true
160929	36045234375	6130111328125	1	true	0	false	16	true
160928	44317158203125	6081526953125	4	true	0	false	25	true
160927	45374208984375	728817734375	7	true	0	false	44	true
160926	48136533203125	720416875	0	false	0	false	22	true
160923	120043271484375	6516995703125	0	false	0	false	22	true
160922	115373115234375	6459283203125	0	false	0	false	20	true
160920	41188203125	5915051953125	7	true	0	false	3	true
160915	1.02021e+16	70612859375	21	true	0	false	5	true
160911	52989853515625	73283390625	0	false	0	false	16	true
160909	11052771484375	64188390625	5	true	1	true	48	true
160907	50167109375	656382265625	2	true	15	true	8	true
160905	63564912109375	617835625	5	true	10	true	18	true
160904	676301513671875	6250185546875	7	true	0	false	18	true
160902	400515869140625	72140.75	1	true	0	false	15	true
160899	163791142578125	5756040234375	4	true	0	false	43	true
160897	25069453125	6161737109375	0	false	0	false	12	true
160895	9428140625	742666171875	22	true	0	false	19	true
160894	9116384765625	744066796875	5	true	0	false	19	true
160892	6070100708007810	714448359375	0	false	0	false	17	true
160890	162074765625	7214384375	0	false	0	false	19	true
160889	112208427734375	61633.5	2	true	0	false	22	true
160888	11560759765625	618825078125	0	false	0	false	17	true
160887	10649890625	703063515625	4	true	0	false	10	true
160886	99538310546875	708086875	4	true	2	true	8	true
160885	17496560546875	5803483984375	1	true	0	false	17	true
160884	1701344140625	5773017578125	13	true	0	false	15	true
160882	9271169921875	2132541015625	0	false	0	false	22	true
160878	34698134765625	711263359375	4	true	0	false	24	true
160876	12556455078125	66174609375	8	true	0	false	5	true
160875	13329412109375	6096135546875	3	true	0	false	25	true
160874	130901484375	609195078125	4	true	0	false	24	true
160870	3214751953125	66242859375	1	true	0	false	18	true
160867	9482310546875	702288125	2	true	0	false	18	true
160865	12249.5	619060625	2	true	0	false	8	true
160864	124824716796875	6133581640625	1	true	0	false	38	true
160863	2030280859375	56139171875	11	true	0	false	37	true
160862	2001932421875	5668237109375	1	true	0	false	36	true
160861	213817431640625	5850863671875	5	true	0	false	17	true
160860	2012928466796870	574589296875	5	true	0	false	13	true
160858	650660205078125	630000546875	1	true	0	false	17	true
160856	95030771484375	732747578125	0	false	0	false	18	true
160855	907159375	71265578125	14	true	0	false	17	true
160854	96396533203125	7131803125	0	false	0	false	17	true
160853	10763150390625	24754443359375	5	true	0	false	34	true
160852	109536904296875	245124609375	1	true	0	false	22	true
160850	88609501953125	718704765625	2	true	0	false	22	true
160849	1368279296875	665255703125	1	true	0	false	35	true
160848	137276123046875	66907	1	true	0	false	33	true
160844	2069668359375	56431640625	0	false	0	false	19	true
160842	3086257080078120	5840578125	10	true	0	false	11	true
160838	10461974609375	2468447265625	2	true	0	false	16	true
160834	204816328125	431801015625	0	false	0	false	21	true
160831	5909978515625	6323048828125	1	true	0	false	22	true
160830	57518974609375	6248021875	2	true	0	false	30	true
160826	101113759765625	24182265625	3	true	0	false	33	true
160824	118915595703125	6231218359375	0	false	3	true	16	true
160822	17245322265625	583796875	0	false	0	false	21	true
160819	127906982421875	626292265625	2	true	0	false	29	true
160818	1295119921875	6239705078125	4	true	0	false	31	true
160811	504902294921875	77861828125	0	false	0	false	31	true
160810	501456982421875	774351015625	2	true	0	false	15	true
160806	124546748046875	6284217578125	3	true	1	true	10	true
160804	83055283203125	14663755859375	0	false	0	false	23	true
160802	6632458984375	6351212890625	2	true	1	true	17	true
160799	107428623046875	62569796875	0	false	0	false	13	true
160798	107064404296875	6212341796875	0	false	0	false	8	true
160797	244804443359375	74350234375	0	false	0	false	6	true
160796	271197705078125	737721875	0	false	0	false	20	true
160793	10861919921875	745208203125	12	true	0	false	13	true
160792	1093493359375	7408603125	0	false	0	false	23	true
160789	9992369140625	655210625	0	false	0	false	29	true
160788	9895609375	661626015625	4	true	8	true	12	true
160786	522522705078125	634158203125	2	true	0	false	19	true
160782	478292724609375	786483828125	0	false	0	false	39	true
160777	589844140625	65024.5	5	true	2	true	47	true
160776	607336669921875	64858015625	8	true	2	true	59	true
160775	50149052734375	5891105078125	0	false	0	false	38	true
160774	532360302734375	5930528125	0	false	0	false	20	true
160772	45635263671875	5872553125	4	true	0	false	11	true
160771	5061034240722650	587308671875	3	true	0	false	18	true
160770	1.12629e+16	5796603515625	2	true	0	false	25	true
160768	8921474609375	70284015625	6	true	0	false	5	true
160766	1.10966e+16	3115530517578120	0	false	0	false	13	true
160762	616809228515625	6468081640625	5	true	1	true	34	true
160761	1057262109375	66305921875	0	false	0	false	39	true
160760	10632556640625	666113125	0	false	0	false	28	true
160758	3974789123535150	5788445703125	1	true	0	false	13	true
160757	530889306640625	6196338671875	2	true	0	false	15	true
160756	57961943359375	6126401953125	4	true	0	false	14	true
160754	1526224853515620	719458125	0	false	0	false	14	true
160750	139141923828125	6338297265625	9	true	3	true	48	true
160744	155996435546875	1950504296875	1	true	0	false	12	true
160743	488122412109375	639129765625	0	false	0	false	17	true
160742	524362451171875	644325546875	3	true	3	true	20	true
160741	10052818359375	7465384375	0	false	0	false	16	true
160740	95428544921875	753034765625	7	true	0	false	42	true
160736	19986173828125	5770207421875	0	false	6	true	8	true
160735	15272080078125	149452255859375	0	false	0	false	61	true
160734	157483583984375	14745279296875	2	true	0	false	26	true
160733	146138671875	57337078125	1	true	0	false	11	true
160732	1.55355e+16	5677716796875	1	true	1	true	18	true
160730	1.21231e+16	6170488671875	1	true	0	false	28	true
160721	2410049072265620	73210703125	0	false	0	false	30	true
160719	337612646484375	75884671875	3	true	0	false	16	true
160718	2972630126953120	75849.75	0	false	0	false	15	true
160716	115236728515625	660242265625	0	false	0	false	13	true
160713	7209482421875	6528229296875	4	true	0	false	9	true
160712	666554052734375	65555078125	0	false	1	true	11	true
160711	6255193359375	772952109375	0	false	0	false	21	true
160709	325262255859375	7292653125	4	true	0	false	36	true
160708	297708154296875	725036171875	16	true	4	true	2	true
160702	17837470703125	69001046875	8	true	0	false	37	true
160696	618579443359375	657662578125	1	true	0	false	21	true
160695	1915125390625	60507609375	1	true	0	false	26	true
160694	1945224609375	6003083984375	7	true	0	false	17	true
160690	41340302734375	78059	0	false	0	false	21	true
160688	102210078125	757101484375	0	false	0	false	17	true
160687	105434052734375	73367109375	1	true	0	false	17	true
160686	113171298828125	734700703125	3	true	0	false	26	true
160682	551358203125	665225625	6	true	0	false	11	true
160680	2876019287109370	7177828125	12	true	0	false	37	true
160677	362440869140625	751825390625	1	true	0	false	18	true
160674	625638720703125	664928828125	1	true	1	true	14	true
160666	96100556640625	7261290625	2	true	0	false	24	true
160664	1.48945e+16	736053515625	6	true	0	false	15	true
160658	3807712158203120	739430859375	1	true	0	false	17	true
160653	1861475390625	60240796875	1	true	1	true	25	true
160652	18881302734375	6012746484375	2	true	1	true	28	true
160651	1.46476e+16	5975244921875	0	false	0	false	28	true
160650	1.86438e+16	597697265625	3	true	0	false	35	true
160644	2061362890625	5763948828125	0	false	0	false	14	true
160641	20519736328125	5892051953125	7	true	4	true	54	true
160640	19935681640625	58273015625	9	true	0	false	18	true
160639	18500876953125	57676421875	1	true	0	false	34	true
160638	18196177734375	5788884375	8	true	0	false	27	true
160636	1.81088e+16	74416359375	0	false	0	false	25	true
160633	1.10752e+16	59998875	0	false	0	false	18	true
160632	5772706909179680	59765984375	2	true	0	false	17	true
160631	18953380859375	5813000390625	1	true	0	false	20	true
160629	2029331640625	601033359375	2	true	0	false	16	true
160628	202129921875	60635671875	2	true	0	false	13	true
160622	161800341796875	34674546875	0	false	0	false	5	true
160618	2057610546875	596574296875	0	false	8	true	25	true
160616	211864296875	578515546875	1	true	0	false	12	true
160615	15225955078125	6541971875	0	false	0	false	52	true
160614	15110666015625	6521699609375	0	false	0	false	49	true
160612	22079251953125	58343375	0	false	0	false	20	true
160611	1677764453125	6017229296875	0	false	0	false	13	true
160610	1645237890625	6022858203125	0	false	0	false	10	true
160608	2580859130859370	56370984375	0	false	0	false	19	true
160606	190356328125	5875548828125	2	true	1	true	16	true
160604	1628887451171870	6056401171875	3	true	0	false	35	true
160598	15299349609375	649287421875	0	false	1	true	28	true
160596	1504065234375	6464946875	0	false	0	false	11	true
160594	1.14405e+16	6085140234375	0	false	0	false	13	true
160592	14831625	6562165625	0	false	0	false	21	true
160591	16809220703125	6499215625	5	true	0	false	36	true
160590	16598119140625	6450006640625	5	true	0	false	20	true
160586	139337255859375	56486171875	6	true	0	false	28	true
160583	1535160546875	664433125	1	true	0	false	33	true
160582	153267685546875	659125546875	1	true	0	false	15	true
160577	424290576171875	640773046875	0	false	0	false	9	true
160576	4020634033203120	6368229296875	13	true	0	false	13	true
160573	10989541015625	72068015625	0	false	0	false	26	true
160572	1052868359375	71684265625	3	true	0	false	18	true
160570	438508349609375	631261875	0	false	0	false	10	true
160569	1687257421875	6612484375	1	true	0	false	36	true
160568	166503984375	65655859375	1	true	0	false	21	true
160564	227460546875	2591127734375	0	false	0	false	10	true
160562	16107962890625	656581953125	1	true	0	false	15	true
160558	1494269921875	6703559375	6	true	0	false	17	true
160557	2139001953125	5557502734375	4	true	0	false	27	true
160556	2051323046875	5527108203125	15	true	0	false	19	true
160548	1749605078125	66868828125	0	false	0	false	14	true
160547	2272203515625	560973671875	1	true	0	false	21	true
160544	15513037109375	673831015625	1	true	0	false	17	true
160539	1004402734375	681734375	3	true	0	false	44	true
160538	1008179296875	686118984375	5	true	0	false	25	true
160536	14775267578125	5729383984375	6	true	0	false	22	true
160534	132257919921875	673595703125	3	true	0	false	14	true
160531	138392236328125	735530859375	4	true	0	false	20	true
160530	13167763671875	73623203125	1	true	0	false	23	true
160528	130862578125	742684453125	6	true	0	false	11	true
160523	176888203125	6352172265625	4	true	0	false	20	true
160522	182981796875	6357437890625	3	true	0	false	17	true
160520	1850475390625	6406923046875	1	true	1	true	17	true
160518	9387513671875	681600625	13	true	0	false	15	true
160517	1422018310546870	6515343359375	5	true	50	true	69	true
160516	1.26609e+16	653703828125	0	false	36	true	58	true
160514	87700283203125	687729375	0	false	0	false	14	true
160512	17778185546875	656230234375	1	true	0	false	17	true
160511	10008236328125	672846796875	1	true	0	false	27	true
160510	109756162109375	6733696875	1	true	0	false	19	true
160509	24252763671875	680084375	0	false	0	false	44	true
160508	2410126953125	682962734375	3	true	0	false	56	true
160507	1851900390625	7127965625	1	true	0	false	15	true
160506	18795125	715228828125	0	false	0	false	22	true
160503	51876982421875	67308484375	4	true	0	false	101	true
160502	496867236328125	678224609375	3	true	0	false	39	true
160501	44878583984375	67887703125	9	true	0	false	55	true
160498	21304248046875	6785571875	1	true	0	false	22	true
160497	17232806640625	5922154296875	0	false	0	false	10	true
160496	16805130859375	594038046875	2	true	0	false	14	true
160495	118751806640625	65956078125	0	false	0	false	36	true
160493	58202900390625	6924284375	1	true	2	true	61	true
160492	616217724609375	691599140625	1	true	0	false	16	true
160488	19195890625	71978546875	2	true	0	false	18	true
160486	1776580078125	5918515625	0	false	0	false	15	true
160484	17708052734375	597892421875	3	true	0	false	15	true
160482	213558349609375	6875765625	9	true	0	false	7	true
160478	1118904296875	68496859375	1	true	2	true	36	true
160477	19639123046875	644036328125	0	false	0	false	15	true
160476	19782349609375	6371593359375	5	true	0	false	25	true
160475	775948095703125	70040203125	0	false	0	false	28	true
160474	779618896484375	697919609375	0	false	0	false	23	true
160468	735279052734375	69499359375	1	true	0	false	23	true
160466	50352333984375	68583828125	1	true	0	false	49	true
160465	1919217578125	662724765625	2	true	0	false	56	true
160464	184938125	671796171875	1	true	0	false	14	true
160462	18409517578125	6804734375	3	true	0	false	15	true
160460	1.52284e+16	681337109375	13	true	0	false	7	true
160459	1463915625	631122109375	0	false	0	false	22	true
160458	151316552734375	634053359375	4	true	0	false	16	true
160456	199534140625	64834640625	1	true	0	false	16	true
160454	1457883984375	626155078125	0	false	0	false	51	true
160453	771018701171875	672228046875	7	true	0	false	26	true
160452	75787236328125	674089765625	7	true	1	true	24	true
160449	1502108642578120	66656796875	1	true	0	false	31	true
160448	1419873779296870	6685684375	1	true	0	false	34	true
160447	44595615234375	6913871875	6	true	15	true	5	true
160441	18520173828125	6524703515625	1	true	0	false	12	true
160438	762722705078125	67840078125	9	true	0	false	6	true
160436	1602778515625	6341205859375	0	false	0	false	44	true
160435	2123639453125	6457028125	0	false	0	false	17	true
160434	210486953125	6516058984375	6	true	0	false	20	true
160433	71001123046875	683673515625	5	true	0	false	22	true
160430	90771865234375	66861921875	0	false	0	false	10	true
160426	1.14588e+16	671558828125	6	true	1	true	13	true
160423	2462948486328120	66194171875	0	false	0	false	26	true
160422	205178173828125	660517890625	3	true	0	false	20	true
160420	625971728515625	70751484375	0	false	0	false	11	true
160417	641402294921875	678195390625	4	true	0	false	11	true
160415	179433935546875	697286484375	3	true	0	false	24	true
160414	1.08209e+16	69729734375	2	true	0	false	21	true
160410	6386810913085930	69352515625	13	true	0	false	0	false
160408	3294856201171870	685777734375	0	false	0	false	17	true
160398	24769763671875	3485808984375	0	false	0	false	22	true
160397	14403498046875	61241234375	0	false	1	true	15	true
160396	137017255859375	6147486328125	1	true	0	false	19	true
160392	143693818359375	6053738671875	1	true	0	false	15	true
160390	5775313720703120	661951875	2	true	0	false	14	true
160386	16836	6156658984375	2	true	0	false	18	true
160380	1458732177734370	5574921875	1	true	0	false	12	true
160376	105540185546875	583233203125	1	true	0	false	26	true
160372	16585681640625	67588078125	0	false	0	false	18	true
160371	24682724609375	5679705078125	1	true	0	false	22	true
160370	24327900390625	57001328125	0	false	2	true	19	true
160368	25039962890625	56641.5	1	true	0	false	17	true
160366	1713155078125	60702015625	0	false	0	false	16	true
160364	25320748046875	568504765625	0	false	0	false	15	true
160362	25441755859375	5740201953125	0	false	0	false	14	true
160360	245421484375	573923671875	2	true	0	false	23	true
160358	116192109375	6739590625	0	false	0	false	9	true
160355	2054115625	627675234375	0	false	0	false	23	true
160354	20506115234375	622927265625	1	true	0	false	15	true
160353	2422080859375	579580078125	2	true	0	false	13	true
160350	206052265625	5371735546875	0	false	0	false	15	true
160349	72214111328125	6066812890625	1	true	0	false	29	true
160348	7861783203125	6037414453125	0	false	0	false	10	true
160346	23933416015625	574787734375	4	true	0	false	14	true
160343	90186484375	6322526953125	0	false	0	false	24	true
160342	87958974609375	6260832421875	1	true	0	false	13	true
160340	23598560546875	5826496875	15	true	0	false	20	true
160339	2511594140625	29333365234375	2	true	0	false	31	true
160338	2524306640625	28830056640625	19	true	1	true	25	true
160336	18173931640625	4974119140625	2	true	0	false	12	true
160335	24499828125	27043642578125	1	true	0	false	34	true
160334	24591673828125	267907578125	2	true	0	false	35	true
160333	18418271484375	31303560546875	3	true	0	false	42	true
160331	27556943359375	27303.5	0	false	14	true	6	true
160330	27342708984375	27085865234375	0	false	2	true	20	true
160328	24641099609375	28197361328125	1	true	0	false	42	true
160326	7728224609375	6381566015625	2	true	0	false	13	true
160324	19382267578125	6214173828125	3	true	0	false	25	true
160323	98635986328125	628815703125	3	true	0	false	22	true
160322	100676337890625	63263.25	2	true	0	false	25	true
160320	8024171875	64191375	1	true	0	false	24	true
160316	200830703125	614455625	0	false	5	true	20	true
160314	26811490234375	2668937890625	7	true	0	false	13	true
160310	26130025390625	2646233984375	1	true	0	false	43	true
160308	2416996484375	29403779296875	3	true	0	false	18	true
160307	92920986328125	61297171875	0	false	0	false	27	true
160306	89524755859375	6072526171875	2	true	0	false	24	true
160305	2609247265625	276073671875	1	true	0	false	17	true
160304	25071958984375	27287951171875	1	true	0	false	17	true
160299	23628357421875	6170783203125	0	false	0	false	15	true
160298	237629453125	6204665234375	1	true	0	false	25	true
160296	23170580078125	5901691015625	4	true	0	false	19	true
160294	24503408203125	2622751953125	1	true	0	false	17	true
160293	2216267578125	6020832421875	8	true	0	false	24	true
160292	2121874609375	61192390625	1	true	1	true	37	true
160290	717406298828125	638222890625	20	true	0	false	20	true
160289	227616484375	6270839453125	4	true	0	false	37	true
160288	2310509375	62335921875	0	false	0	false	27	true
160287	41614775390625	4855902734375	1	true	0	false	26	true
160286	392766162109375	4891634375	1	true	0	false	25	true
160284	83943115234375	603184453125	0	false	0	false	14	true
160283	22534240234375	6151614453125	0	false	0	false	24	true
160282	22396736328125	6204358984375	7	true	0	false	6	true
160280	2121437890625	623776875	1	true	0	false	18	true
160274	2145596875	6278687890625	0	false	0	false	10	true
160273	246819189453125	4722594921875	2	true	0	false	26	true
160272	2231592529296870	47009984375	1	true	0	false	15	true
160267	3080734130859370	4574355859375	7	true	0	false	29	true
160266	2824711181640620	4587055078125	15	true	0	false	17	true
160265	374037255859375	4793272265625	1	true	0	false	40	true
160264	3079909423828120	480624765625	1	true	0	false	14	true
160262	2542791748046870	4615276953125	0	false	0	false	24	true
160258	22929298828125	576016875	1	true	0	false	13	true
160257	23017927734375	6006601171875	1	true	0	false	48	true
160256	23398005859375	6015892578125	1	true	0	false	19	true
160255	3042476806640620	465037890625	2	true	0	false	16	true
160254	2792978515625	4675133203125	4	true	0	false	18	true
160252	970483984375	6209576171875	5	true	0	false	24	true
160246	221666064453125	45831609375	0	false	0	false	20	true
160242	302889501953125	49037546875	5	true	0	false	18	true
160240	1998501171875	28682087890625	24	true	2	true	23	true
160239	23459095703125	5690612109375	0	false	0	false	20	true
160234	2405593505859370	4878133984375	10	true	9	true	113	true
160228	2135709765625	633638515625	10	true	18	true	16	true
160227	1944851806640620	4754862109375	1	true	0	false	17	true
160226	1.38115e+16	47931734375	1	true	0	false	32	true
160225	1855521484375	6169888671875	0	false	0	false	35	true
160224	18502443359375	613875703125	0	false	0	false	27	true
160215	3168968017578120	439007265625	0	false	0	false	25	true
160214	3334604736328120	4314365234375	1	true	0	false	27	true
160213	374763916015625	4632685546875	1	true	0	false	13	true
160212	37968193359375	46669390625	15	true	2	true	11	true
160209	247122314453125	438861171875	2	true	0	false	18	true
160208	1927411865234370	437060625	1	true	21	true	10	true
160206	44417421875	4711240234375	11	true	0	false	32	true
160203	3209600830078120	406461796875	4	true	0	false	20	true
160202	292807177734375	405495078125	2	true	0	false	20	true
160201	2070055419921870	444685625	1	true	0	false	10	true
160200	1561790283203120	4452047265625	8	true	4	true	30	true
160196	268812060546875	4071124609375	0	false	0	false	29	true
160195	1061674560546870	5229105859375	0	false	0	false	27	true
160194	1.33126e+16	5206019140625	3	true	1	true	24	true
160190	131581181640625	53274140625	1	true	0	false	20	true
160189	3969248046875	4407598046875	1	true	0	false	14	true
160188	370080224609375	442890078125	8	true	0	false	13	true
160187	422451416015625	4112636328125	1	true	0	false	26	true
160186	391570166015625	4098273828125	0	false	0	false	24	true
160185	3473300537109370	5157963671875	3	true	3	true	16	true
160184	315869970703125	5135512109375	2	true	0	false	21	true
160183	533024267578125	51282765625	1	true	0	false	16	true
160182	513519873046875	507351328125	7	true	0	false	30	true
160181	3237063720703120	5212238671875	2	true	0	false	30	true
160179	41240615234375	42931859375	3	true	0	false	25	true
160178	411665869140625	424767734375	0	false	0	false	19	true
160176	4058859130859370	436736875	6	true	0	false	3	true
160173	15653134765625	4095776171875	0	false	0	false	20	true
160172	2189986572265620	408234609375	1	true	0	false	33	true
160168	69590126953125	7476956176757810	0	false	0	false	18	true
160166	3119240966796870	4455731640625	0	false	0	false	23	true
160162	1277828369140620	4318446484375	0	false	0	false	19	true
160161	7926279907226560	4639333203125	1	true	0	false	14	true
160160	4230736083984370	4690712109375	0	false	0	false	21	true
160158	6042451171875	5257566796875	3	true	0	false	13	true
160154	1.36536e+16	4635543359375	1	true	0	false	21	true
160151	1.97625e+16	5279816015625	2	true	0	false	33	true
160149	417530517578125	546878662109375	0	false	1	true	4	true
160148	3848830322265620	43841943359375	0	false	0	false	47	true
160146	237299267578125	400343828125	11	true	0	false	21	true
160145	31371796875	531050625	0	false	0	false	17	true
160144	38066552734375	532457578125	8	true	0	false	19	true
160141	3674723876953120	4166554296875	2	true	0	false	12	true
160140	3709370361328120	41950171875	5	true	0	false	6	true
160139	7133032836914060	531475234375	1	true	0	false	19	true
160138	7954236450195310	536357265625	0	false	0	false	24	true
160135	320358984375	504729609375	0	false	2	true	12	true
160134	3574631591796870	506687421875	1	true	0	false	15	true
160131	386856884765625	6826462890625	0	false	0	false	21	true
160130	422684716796875	634900537109375	0	false	1	true	9	true
160128	410380859375	724756494140625	0	false	0	false	14	true
160125	53285693359375	655103955078125	1	true	0	false	39	true
160124	51289326171875	703796728515625	0	false	0	false	23	true
160119	478042431640625	41771953125	8	true	0	false	2	true
160118	5414662109375	4240428125	0	false	0	false	6	true
160116	46215263671875	4066878125	4	true	1	true	0	false
160110	5707291015625	622243408203125	0	false	0	false	16	true
160108	422390185546875	5145609375	11	true	0	false	16	true
160106	1190093017578120	417361953125	4	true	0	false	16	true
160097	27066201171875	28267525390625	3	true	0	false	25	true
160096	26520529296875	28583388671875	1	true	0	false	20	true
160087	3490539245605460	394391875	0	false	0	false	32	true
160086	7559008178710930	3956844921875	9	true	0	false	0	false
160084	6807514038085930	4522413671875	1	true	0	false	65	true
160082	9346497192382810	3892571875	9	true	0	false	17	true
160081	1.88571e+16	505697734375	2	true	0	false	19	true
160080	1556600341796870	5099241015625	1	true	0	false	7	true
160078	5244966796875	82718779296875	7	true	0	false	1	true
160076	14159873046875	40194859375	1	true	0	false	13	true
160072	1620498828125	714557890625	6	true	0	false	17	true
160068	22572908203125	24449439453125	0	false	0	false	13	true
160067	407473388671875	4400975390625	1	true	0	false	16	true
160063	3070195068359370	5478162109375	4	true	0	false	16	true
160062	2747332275390620	5476283203125	4	true	0	false	21	true
160060	2659613671875	3332874609375	0	false	0	false	37	true
160059	26107697265625	31841986328125	7	true	1	true	0	false
160058	26643.25	32153216796875	2	true	0	false	16	true
160055	1239254638671870	49875703125	0	false	0	false	34	true
160054	1.04229e+16	49580640625	2	true	0	false	17	true
160052	352253857421875	5472701953125	2	true	0	false	37	true
160050	5457658081054680	51826109375	4	true	0	false	20	true
160048	6257342529296870	4985374609375	8	true	0	false	4	true
160044	2425535400390620	541233515625	8	true	0	false	15	true
160042	3216533508300780	4926530859375	0	false	0	false	16	true
160041	27453435546875	2991188671875	4	true	0	false	28	true
160040	270537265625	29259232421875	0	false	0	false	15	true
160039	28989888671875	2787366015625	0	false	0	false	4	true
160038	2829243359375	268492109375	2	true	0	false	33	true
160035	82005087890625	2113573046875	0	false	0	false	11	true
160034	807114111328125	20689208984375	3	true	0	false	29	true
160033	279857109375	2877874609375	0	false	0	false	33	true
160030	22115900390625	6376081640625	0	false	0	false	14	true
160028	736869970703125	21237595703125	0	false	0	false	17	true
160019	168008740234375	5469580078125	2	true	0	false	19	true
160018	164119384765625	5417711328125	1	true	0	false	18	true
160017	438554541015625	5481931640625	8	true	0	false	35	true
160014	1.31276e+16	68775078125	6	true	0	false	34	true
160011	8228690185546870	5458207421875	13	true	0	false	32	true
160010	9561158447265620	551076015625	6	true	0	false	0	false
160008	4.48252e+16	5519630078125	2	true	0	false	20	true
160006	112604951171875	504275703125	0	false	0	false	12	true
160003	23078294921875	5032384765625	3	true	0	false	39	true
160002	22781400390625	5049352734375	2	true	0	false	35	true
160001	22028380859375	49876.5	3	true	0	false	20	true
160000	21543447265625	4958794140625	1	true	0	false	32	true
159999	2478463671875	51066734375	5	true	0	false	64	true
159998	24268119140625	5177472265625	0	false	0	false	20	true
159997	25252166015625	5209480078125	1	true	0	false	22	true
159996	256024375	5177238671875	0	false	0	false	18	true
159995	56138896484375	547642734375	2	true	6	true	5	true
159994	671219189453125	55085921875	0	false	0	false	12	true
159992	2270236328125	5017993359375	2	true	0	false	29	true
159988	23290431640625	50789078125	2	true	0	false	15	true
159984	2427040234375	52302375	1	true	0	false	20	true
159982	21773923828125	4910358984375	2	true	0	false	23	true
159979	22545865234375	5208944921875	0	false	0	false	17	true
159978	22426615234375	516296953125	2	true	0	false	13	true
159971	2753336328125	636644453125	0	false	0	false	76	true
159970	2771694140625	638413359375	2	true	1	true	83	true
159967	22438392578125	532078203125	0	false	0	false	47	true
159966	2299771875	5294853125	5	true	0	false	11	true
159964	2593567578125	5071339453125	1	true	0	false	22	true
159962	2365384765625	535610390625	0	false	0	false	11	true
159961	4054392822265620	255115078125	1	true	0	false	16	true
159960	446022412109375	24768619140625	0	false	4	true	14	true
159959	26765033203125	675916953125	2	true	0	false	28	true
159958	26210599609375	678814609375	2	true	0	false	18	true
159957	24688486328125	537999609375	0	false	0	false	17	true
159955	461841552734375	239655625	0	false	0	false	53	true
159951	265808515625	6542840625	2	true	1	true	18	true
159950	2641685546875	658721484375	2	true	3	true	23	true
159949	27942017578125	635623046875	0	false	1	true	52	true
159947	27103673828125	648863359375	6	true	0	false	21	true
159946	26450072265625	642433671875	0	false	0	false	23	true
159943	52395166015625	25378708984375	10	true	0	false	20	true
159942	545776904296875	25287552734375	11	true	0	false	19	true
159940	26417427734375	663966171875	11	true	0	false	31	true
159936	27216138671875	6336990234375	1	true	0	false	19	true
159931	2845048828125	6244727734375	5	true	0	false	61	true
159930	281771015625	6293044921875	1	true	0	false	13	true
159929	28240296875	6193396484375	6	true	0	false	38	true
159926	2621543359375	6344787109375	1	true	0	false	30	true
159924	22049427734375	526614921875	1	true	0	false	20	true
159921	314354140625	623303359375	3	true	3	true	12	true
159920	31070234375	6237957421875	2	true	4	true	6	true
159918	27594595703125	6232427734375	0	false	1	true	23	true
159917	2471726171875	672873359375	0	false	0	false	48	true
159916	2499682421875	673368984375	1	true	0	false	36	true
159914	28969087890625	640233671875	0	false	0	false	17	true
159911	21759025390625	50700390625	0	false	0	false	27	true
159910	215557265625	5174460546875	0	false	0	false	19	true
159906	31979052734375	6207105078125	0	false	0	false	27	true
159902	31935076171875	611291875	7	true	0	false	20	true
159901	28670818359375	67013828125	8	true	0	false	39	true
159900	28048845703125	66508609375	0	false	0	false	16	true
159896	1194899609375	89854287109375	0	false	0	false	16	true
159895	328461484375	617821171875	11	true	0	false	18	true
159894	32625603515625	6135049609375	6	true	0	false	19	true
159893	3254230078125	631913671875	0	false	0	false	46	true
159892	32621044921875	6291691015625	0	false	0	false	30	true
159889	245658046875	666530625	0	false	0	false	17	true
159888	2432580078125	662224140625	1	true	0	false	32	true
159887	31861138671875	6025046484375	7	true	0	false	104	true
159884	246489765625	65477328125	1	true	0	false	14	true
159883	31744083984375	634066328125	0	false	1	true	20	true
159874	27034662109375	60857546875	0	false	0	false	24	true
159869	14516.75	745167265625	9	true	0	false	27	true
159868	14775171875	746066640625	8	true	0	false	19	true
159864	3369957421875	630136640625	1	true	0	false	28	true
159862	141691474609375	7469078125	0	false	0	false	14	true
159860	300945078125	622735390625	2	true	0	false	17	true
159856	305988671875	6166446875	1	true	0	false	14	true
159855	24347779296875	6372618359375	11	true	1	true	34	true
159854	2520892578125	645245703125	2	true	0	false	32	true
159853	24823982421875	628743046875	7	true	1	true	17	true
159852	25197431640625	6338339453125	2	true	0	false	15	true
159851	305346796875	63756609375	3	true	0	false	9	true
159848	24163921875	6285444921875	2	true	1	true	12	true
159847	23043630859375	640154609375	10	true	0	false	38	true
159846	23317251953125	6413551171875	9	true	0	false	33	true
159845	21036333984375	756315234375	0	false	0	false	30	true
159844	20009158203125	747819609375	0	false	16	true	47	true
159841	22001734375	658097734375	0	false	0	false	36	true
159840	21725470703125	6583296875	0	false	0	false	51	true
159839	3467406640625	598116015625	3	true	0	false	22	true
159838	34327046875	60303140625	4	true	4	true	7	true
159835	18489998046875	6974378125	1	true	0	false	26	true
159834	191652109375	6967696875	0	false	0	false	14	true
159833	2367624609375	6453811328125	2	true	1	true	15	true
159831	1967040234375	67408609375	1	true	3	true	22	true
159830	20189544921875	666241640625	5	true	0	false	18	true
159829	23019619140625	665030703125	2	true	0	false	11	true
159828	2283410546875	670472734375	16	true	0	false	197	true
159827	198670546875	742033046875	2	true	0	false	18	true
159825	2289415234375	6517509375	2	true	0	false	17	true
159824	22206212890625	6451193359375	0	false	0	false	45	true
159823	341621953125	61642890625	1	true	0	false	33	true
159820	233265078125	6615696875	0	false	0	false	17	true
159816	29603560546875	636237734375	2	true	0	false	21	true
159812	19997248046875	681753671875	0	false	0	false	18	true
159810	194274765625	691214453125	1	true	0	false	32	true
159808	218754140625	6684278125	0	false	0	false	28	true
159807	17709849609375	74362859375	0	false	0	false	38	true
159806	1739994140625	7464503125	1	true	0	false	10	true
159805	20923302734375	7412190625	0	false	0	false	12	true
159804	20837748046875	7448196875	1	true	0	false	14	true
159803	161160078125	75094671875	2	true	0	false	27	true
159802	16818814453125	756894140625	6	true	0	false	8	true
159801	168286875	770980390625	1	true	0	false	22	true
159800	17486109375	762971328125	2	true	2	true	9	true
159798	2138085546875	73874734375	1	true	0	false	15	true
159797	347808203125	63856890625	3	true	0	false	16	true
159796	3519596484375	6356962890625	6	true	1	true	13	true
159795	350370390625	6296758203125	0	false	0	false	19	true
159794	34792171875	624392109375	0	false	0	false	14	true
159790	22623392578125	660689921875	2	true	0	false	12	true
159782	1832926171875	769047421875	0	false	0	false	19	true
159781	3623503125	6484571484375	0	false	0	false	20	true
159780	3596023828125	6407044921875	1	true	0	false	17	true
159778	20769353515625	67060078125	3	true	0	false	15	true
159766	2042968359375	765010625	0	false	0	false	14	true
159758	28985921875	6497798046875	0	false	0	false	18	true
159756	1916923046875	752938359375	5	true	0	false	31	true
159752	143185361328125	758323046875	0	false	0	false	32	true
159748	16504544921875	7642284375	1	true	0	false	15	true
159740	11375689453125	17835962890625	3	true	0	false	25	true
159739	152703701171875	760554140625	6	true	0	false	9	true
159736	95532763671875	596736484375	0	false	0	false	18	true
159733	1.18865e+16	615284228515625	4	true	0	false	19	true
159732	8866454467773430	627142919921875	4	true	0	false	32	true
159730	3490436328125	6474351171875	0	false	0	false	12	true
159727	124637578125	36671025390625	0	false	0	false	26	true
159726	1125575390625	3746641357421870	0	false	0	false	12	true
159722	15183517578125	42383.75	1	true	0	false	44	true
159718	28294640625	651021328125	5	true	0	false	24	true
159717	633723193359375	723755078125	0	false	0	false	29	true
159716	615643359375	730223515625	0	false	0	false	21	true
159712	674140283203125	57292333984375	2	true	0	false	27	true
159707	684026708984375	1612280078125	0	false	0	false	26	true
159706	7028337890625	154357392578125	0	false	0	false	22	true
159701	24876130859375	6019394140625	1	true	0	false	14	true
159700	2426311328125	599321171875	0	false	0	false	22	true
159696	2800903564453120	669636875	0	false	0	false	75	true
159695	22044947265625	592570078125	4	true	0	false	25	true
159694	21309431640625	5952881640625	0	false	0	false	22	true
159691	3333110546875	32066072265625	6	true	0	false	40	true
159690	3346030859375	31891974609375	8	true	0	false	42	true
159688	3341536328125	31241326171875	4	true	0	false	12	true
159686	3398005078125	32184796875	1	true	0	false	20	true
159685	32541330078125	31283431640625	0	false	0	false	32	true
159684	31863421875	31844119140625	1	true	0	false	24	true
159683	30437296875	31560845703125	0	false	1	true	36	true
159682	31277322265625	3136935546875	3	true	0	false	14	true
159679	29319873046875	29509798828125	1	true	0	false	55	true
159678	29357255859375	304423125	0	false	0	false	12	true
159677	807606884765625	5091290625	2	true	0	false	14	true
159676	82841083984375	505749140625	0	false	0	false	26	true
159675	291192421875	3135094921875	1	true	0	false	23	true
159674	2957196484375	3160581640625	0	false	0	false	20	true
159672	300995078125	29938384765625	0	false	0	false	46	true
159670	772394921875	710020234375	1	true	0	false	14	true
159668	28863697265625	30693357421875	0	false	0	false	16	true
159664	298580859375	29035994140625	1	true	0	false	35	true
159660	2825121875	3129791015625	4	true	6	true	30	true
159658	27977025390625	3233111328125	0	false	0	false	31	true
159656	93491279296875	49886234375	1	true	0	false	16	true
159650	966735546875	48778375	1	true	0	false	59	true
159649	765070751953125	51121234375	0	false	0	false	12	true
159648	771395751953125	5164303515625	2	true	0	false	18	true
159647	120295947265625	4821806640625	1	true	0	false	28	true
159646	116853662109375	483811640625	4	true	0	false	13	true
159643	25945068359375	690219609375	0	false	0	false	18	true
159642	26201490234375	691862265625	0	false	0	false	9	true
159641	28301828125	717887265625	0	false	0	false	11	true
159640	2793646875	716904453125	5	true	0	false	30	true
159639	96233623046875	157454970703125	1	true	0	false	60	true
159638	8285224609375	161792548828125	1	true	0	false	23	true
159636	25586591796875	69070734375	10	true	0	false	3	true
159632	9295119140625	5105346875	1	true	0	false	20	true
159630	2761314453125	72229046875	0	false	0	false	19	true
159628	355937265625	6257801171875	2	true	0	false	19	true
159627	82535849609375	4924966796875	6	true	0	false	34	true
159626	83386015625	490669921875	6	true	0	false	33	true
159625	26936412109375	69841328125	0	false	0	false	18	true
159624	261859296875	701692421875	3	true	0	false	26	true
159623	28036138671875	680507734375	3	true	0	false	16	true
159622	28512765625	67989453125	0	false	0	false	17	true
159620	28147189453125	700659453125	2	true	0	false	24	true
159618	276186953125	68856265625	0	false	0	false	27	true
159614	86747509765625	4829959375	2	true	0	false	19	true
159613	127361591796875	474555546875	0	false	0	false	12	true
159612	131576298828125	471121171875	1	true	5	true	52	true
159610	24887830078125	690865234375	0	false	0	false	19	true
159606	2541837109375	70605296875	1	true	0	false	23	true
159598	29980791015625	700971171875	5	true	2	true	51	true
159596	109529150390625	49115125	2	true	0	false	14	true
159595	123552587890625	4942566796875	1	true	0	false	19	true
159594	124650986328125	5000409765625	3	true	0	false	13	true
159593	29169154296875	69268984375	0	false	0	false	16	true
159592	2867502734375	691882109375	1	true	0	false	26	true
159589	3044041015625	68687515625	1	true	0	false	25	true
159588	29370162109375	68442671875	2	true	0	false	22	true
159577	3559885546875	592933828125	5	true	0	false	21	true
159576	3656913671875	6009561328125	7	true	0	false	11	true
159573	103209677734375	777365703125	1	true	0	false	30	true
159572	9328037109375	773218046875	9	true	1	true	13	true
159571	3472338671875	5857655859375	11	true	0	false	14	true
159568	9995771484375	7711421875	1	true	0	false	25	true
159567	19712763671875	17495076171875	0	false	0	false	21	true
159566	19246333984375	17473478515625	1	true	0	false	44	true
159562	55033056640625	3300907421875	5	true	0	false	7	true
159560	24228421875	684041015625	0	false	4	true	28	true
159558	948410546875	78168109375	0	false	0	false	8	true
159557	18575861328125	150450927734375	2	true	5	true	17	true
159556	19217892578125	157367978515625	0	false	0	false	11	true
159555	18386865234375	138595615234375	4	true	0	false	25	true
159554	18511869140625	14305689453125	1	true	0	false	16	true
159552	3827061328125	5986904296875	4	true	0	false	17	true
159551	193639609375	18251732421875	3	true	0	false	25	true
159550	1927266015625	1883459765625	9	true	0	false	31	true
159549	109846865234375	78416.25	19	true	0	false	17	true
159547	85124287109375	786717109375	0	false	0	false	7	true
159546	888950390625	7852315625	1	true	0	false	11	true
159545	17527390625	111017236328125	0	false	0	false	23	true
159544	172917890625	1031366015625	1	true	13	true	8	true
159543	1804181640625	1095396484375	1	true	0	false	33	true
159542	1799712109375	114230888671875	0	false	10	true	23	true
159540	18124787109375	131614296875	1	true	0	false	26	true
159538	17705962890625	120923701171875	8	true	0	false	17	true
159536	8364818359375	774556171875	0	false	0	false	9	true
159534	168262734375	10793478515625	0	false	0	false	11	true
159529	17995939453125	98785458984375	2	true	1	true	38	true
159528	1794955859375	101390810546875	0	false	1	true	29	true
159526	184080546875	12487.75	1	true	0	false	18	true
159525	1832996875	161161572265625	3	true	0	false	30	true
159522	17320193359375	1273874609375	4	true	0	false	9	true
159520	19223880859375	122094033203125	0	false	0	false	32	true
159513	1858974609375	19094	9	true	0	false	13	true
159510	16737462890625	134426689453125	1	true	11	true	18	true
159508	18618521484375	9301328125	0	false	0	false	14	true
159507	198096015625	1456177734375	2	true	0	false	15	true
159506	19488408203125	147100869140625	5	true	0	false	17	true
159503	2026968359375	152456982421875	4	true	0	false	22	true
159502	2100648828125	15727974609375	0	false	0	false	24	true
159500	20399849609375	168781875	4	true	0	false	20	true
159499	20186162109375	161755244140625	0	false	0	false	10	true
159498	2067173828125	163243896484375	1	true	0	false	19	true
159495	2486428125	4444739453125	7	true	0	false	17	true
159494	2490392578125	440111328125	2	true	0	false	18	true
159492	197466875	1662769140625	1	true	0	false	31	true
159487	19753345703125	112348740234375	3	true	0	false	21	true
159486	19286591796875	103249912109375	3	true	0	false	76	true
159483	221744609375	14293662109375	3	true	0	false	22	true
159482	22877703125	143233818359375	38	true	0	false	16	true
159481	20611818359375	145942958984375	8	true	0	false	15	true
159480	2135476953125	145256064453125	0	false	0	false	29	true
159479	30551490234375	2252598828125	0	false	0	false	30	true
159478	3146469140625	2204118359375	3	true	0	false	45	true
159474	756304541015625	5396059375	0	false	0	false	27	true
159471	178061953125	190639609375	0	false	0	false	21	true
159470	17373259765625	19285412109375	1	true	0	false	16	true
159468	1834478515625	1854205859375	2	true	0	false	19	true
159465	30818744140625	2424237890625	0	false	0	false	16	true
159464	30966583984375	2478087109375	11	true	0	false	15	true
159462	30598150390625	2383840234375	10	true	0	false	27	true
159461	28977083984375	1746538671875	4	true	0	false	23	true
159460	28432439453125	1744480078125	2	true	0	false	23	true
159458	2771309765625	1714034375	5	true	0	false	17	true
159457	335325390625	16027123046875	6	true	0	false	20	true
159456	3315454296875	16141072265625	1	true	0	false	38	true
159455	176122109375	154329189453125	2	true	0	false	25	true
159449	2840143359375	18133328125	0	false	0	false	13	true
159448	2876765234375	1836480859375	3	true	0	false	11	true
159446	2271028515625	133214931640625	0	false	0	false	16	true
159445	2046365234375	11015580078125	0	false	0	false	31	true
159444	201832265625	10704337890625	3	true	0	false	30	true
159440	20417685546875	10511361328125	1	true	0	false	25	true
159437	29456107421875	22499921875	1	true	0	false	33	true
159436	29893353515625	22502291015625	0	false	0	false	32	true
159433	2144942578125	108127978515625	1	true	0	false	34	true
159432	21473361328125	105410859375	2	true	0	false	33	true
159431	281017890625	159546357421875	1	true	0	false	19	true
159430	284913984375	16703455078125	0	false	0	false	18	true
159428	29398326171875	16915828125	0	false	0	false	48	true
159426	20738.25	112941103515625	3	true	0	false	20	true
159420	2175236328125	11171376953125	0	false	0	false	10	true
159419	2422944921875	18227623046875	5	true	1	true	57	true
159418	24742591796875	18123666015625	3	true	0	false	8	true
159414	2110371875	112869150390625	4	true	0	false	17	true
159412	21081048828125	116990166015625	0	false	0	false	10	true
159408	326540234375	162784794921875	0	false	0	false	27	true
159407	22784451171875	161830224609375	10	true	0	false	4	true
159406	224070546875	16087744140625	3	true	0	false	13	true
159405	2849903125	22347451171875	4	true	0	false	24	true
159404	27996119140625	21519369140625	7	true	0	false	24	true
159401	26438251953125	19388734375	0	false	0	false	42	true
159400	2613941796875	1933750390625	0	false	0	false	27	true
159398	22562275390625	16817560546875	0	false	0	false	20	true
159394	2180206640625	1677953515625	0	false	0	false	48	true
159393	3342386328125	1743155078125	5	true	0	false	31	true
159392	3396303515625	1758090234375	10	true	0	false	0	false
159391	19123125	13863390625	0	false	0	false	20	true
159390	1980226953125	130073544921875	0	false	1	true	18	true
159389	1799037109375	21873203125	0	false	0	false	17	true
159388	17942068359375	21342455078125	4	true	0	false	15	true
159386	318557421875	16446884765625	0	false	0	false	18	true
159385	27583078125	20702798828125	0	false	0	false	26	true
159384	28015650390625	20901505859375	1	true	5	true	19	true
159377	268423359375	208961484375	0	false	0	false	17	true
159376	2620787890625	2118030859375	3	true	0	false	20	true
159375	30717560546875	16405732421875	5	true	0	false	18	true
159374	31130828125	172646953125	1	true	0	false	17	true
159373	2216014453125	15683447265625	0	false	0	false	58	true
159372	22575896484375	15256357421875	6	true	0	false	14	true
159370	332077734375	17055578125	0	false	0	false	13	true
159368	176598671875	20564388671875	4	true	0	false	15	true
159367	343214921875	24918845703125	0	false	0	false	18	true
159366	33937375	2502565234375	0	false	0	false	40	true
159365	3488241015625	16130625	2	true	1	true	49	true
159364	3465115234375	1622082421875	2	true	1	true	45	true
159363	332238828125	17884923828125	1	true	0	false	27	true
159359	2168062109375	19838078125	2	true	1	true	71	true
159358	219731796875	1962864453125	1	true	0	false	41	true
159356	19781763671875	19707712890625	0	false	0	false	27	true
159354	179046484375	19755779296875	0	false	0	false	22	true
159353	11314109375	590611015625	1	true	0	false	13	true
159352	110280712890625	5953139453125	10	true	0	false	19	true
159347	104620595703125	1028149609375	2	true	0	false	29	true
159346	111994970703125	96999072265625	0	false	0	false	21	true
159344	26996453125	202656171875	0	false	0	false	26	true
159342	103683984375	5959866796875	6	true	0	false	18	true
159340	28306697265625	1888373828125	0	false	0	false	7	true
159339	3518566015625	20886873046875	0	false	0	false	27	true
159338	3508412890625	20216203125	2	true	0	false	41	true
159337	2479194921875	19588431640625	2	true	0	false	16	true
159336	24441322265625	194002421875	1	true	0	false	19	true
159335	1091892578125	60486609375	5	true	0	false	13	true
159334	1144926953125	6019718359375	0	false	0	false	23	true
159332	3494418359375	16828501953125	4	true	0	false	24	true
159326	22999359375	17450236328125	0	false	0	false	16	true
159320	23834041015625	1883541796875	2	true	0	false	28	true
159318	21487533203125	17215626953125	0	false	0	false	9	true
159317	2321180859375	1818938671875	0	false	0	false	22	true
159316	231285234375	17966140625	0	false	0	false	18	true
159313	27385658203125	18865990234375	0	false	0	false	24	true
159311	22467212890625	19604265625	10	true	1	true	36	true
159308	28267123046875	19335892578125	0	false	0	false	5	true
159304	3227997265625	25241599609375	6	true	0	false	9	true
159301	338397578125	18739994140625	1	true	0	false	12	true
159300	34446828125	19129310546875	0	false	0	false	17	true
159297	28413357421875	2014617578125	0	false	0	false	34	true
159296	2749815234375	20023310546875	0	false	0	false	6	true
159295	327864375	242967734375	15	true	0	false	91	true
159293	2944258984375	201928984375	9	true	0	false	215	true
159292	29463638671875	19701203125	0	false	0	false	11	true
159283	23982244140625	15917291015625	2	true	0	false	31	true
159282	235520703125	166255390625	4	true	0	false	17	true
159280	3006416796875	19629908203125	2	true	0	false	29	true
159274	20082298828125	89925732421875	2	true	0	false	34	true
159271	20930380859375	18381013671875	4	true	0	false	17	true
159270	2074247265625	18994427734375	0	false	0	false	36	true
159268	2580383984375	1877826171875	18	true	0	false	7	true
159266	36089609375	2069767578125	7	true	0	false	19	true
159265	373862578125	2033025390625	8	true	0	false	40	true
159264	3745071875	20144158203125	7	true	0	false	46	true
159260	31799126953125	2496517578125	1	true	5	true	60	true
159258	28909771484375	2108325390625	0	false	0	false	14	true
159257	371022109375	16415626953125	0	false	0	false	25	true
159256	3744431640625	1658480078125	0	false	0	false	23	true
159254	32069494140625	26503619140625	2	true	0	false	14	true
159253	338293125	2029359375	0	false	3	true	22	true
159252	34291578125	2066185546875	0	false	0	false	22	true
159250	16566091796875	995258203125	13	true	0	false	20	true
159248	22432412109375	18921916015625	0	false	0	false	14	true
159246	36745484375	1644577734375	15	true	0	false	8	true
159243	389812734375	19852255859375	0	false	0	false	16	true
159242	3875551953125	1950142578125	2	true	0	false	26	true
159238	3436942578125	18273763671875	2	true	0	false	42	true
159236	3767619921875	20189775390625	9	true	0	false	37	true
159231	23027828125	2014215234375	1	true	1	true	23	true
159230	22448115234375	20625435546875	0	false	0	false	11	true
159229	3846304296875	1809421875	2	true	0	false	23	true
159228	380662421875	1789423828125	7	true	0	false	14	true
159222	2097128125	200792734375	0	false	0	false	6	true
159220	379142109375	17453759765625	1	true	0	false	12	true
159219	2729209765625	15330728515625	1	true	0	false	15	true
159218	27663677734375	14772107421875	2	true	0	false	15	true
159216	24119111328125	151066787109375	2	true	0	false	12	true
159214	3288641796875	2365175390625	0	false	11	true	3	true
159209	2859360546875	149612666015625	1	true	0	false	18	true
159207	382366171875	163682607421875	2	true	0	false	13	true
159206	380420859375	167168828125	9	true	0	false	6	true
159203	19940939453125	67637587890625	0	false	0	false	16	true
159202	2041984765625	8129396484375	0	false	0	false	37	true
159201	3735979296875	1835871875	1	true	0	false	12	true
159197	364870625	18917587890625	5	true	0	false	16	true
159196	367115703125	1959587109375	3	true	0	false	33	true
159188	364333359375	16995705078125	0	false	0	false	29	true
159184	31475146484375	20359369140625	2	true	0	false	5	true
159182	331516484375	25822447265625	3	true	0	false	37	true
159181	28209341796875	25681041015625	1	true	0	false	16	true
159180	284587421875	25260484375	0	false	0	false	12	true
159179	3542028125	17951505859375	2	true	0	false	34	true
159178	3580156640625	17785716796875	7	true	0	false	11	true
159176	2861507421875	2475152734375	2	true	0	false	23	true
159175	2553821875	14953125	5	true	0	false	19	true
159174	25257685546875	14911380859375	11	true	0	false	8	true
159169	293556171875	243442421875	1	true	0	false	47	true
159161	24108556640625	1112627734375	2	true	0	false	72	true
159160	23811220703125	11405900390625	1	true	0	false	16	true
159159	25722890625	15439103515625	0	false	0	false	47	true
159158	26067517578125	159087470703125	4	true	0	false	12	true
159157	283266015625	701097900390625	3	true	0	false	76	true
159156	2857748828125	718414990234375	3	true	0	false	33	true
159153	2334521484375	11207986328125	0	false	0	false	28	true
159150	2833303125	24048462890625	2	true	0	false	30	true
159148	3371998046875	2670301953125	4	true	0	false	13	true
159146	27582453125	254558671875	0	false	0	false	19	true
159145	2717330078125	11476537109375	1	true	0	false	36	true
159144	26863455078125	113499892578125	3	true	0	false	25	true
159143	274158046875	68465888671875	0	false	0	false	21	true
159142	27122685546875	691423388671875	0	false	0	false	15	true
159141	27706578125	90933935546875	0	false	5	true	19	true
159140	2749106640625	92345712890625	0	false	5	true	14	true
159139	27776052734375	121691357421875	0	false	0	false	28	true
159138	27906212890625	125925478515625	0	false	0	false	14	true
159136	27724359375	649670361328125	0	false	0	false	14	true
159135	2674125390625	68539189453125	2	true	0	false	21	true
159134	264121875	653612353515625	0	false	0	false	49	true
159133	23688115234375	10130359375	1	true	0	false	35	true
159132	2352073828125	1041709375	0	false	0	false	19	true
159130	28285017578125	1310469921875	0	false	0	false	27	true
159126	21287357421875	134356123046875	3	true	6	true	24	true
159125	2516380859375	1249869140625	0	false	0	false	16	true
159124	25279337890625	131622880859375	13	true	0	false	17	true
159122	2936465234375	187013125	0	false	0	false	15	true
159121	3334198046875	1464038671875	5	true	2	true	18	true
159120	331275546875	142150859375	8	true	0	false	26	true
159116	293647578125	72314716796875	3	true	0	false	10	true
159115	28888900390625	8277298828125	0	false	0	false	35	true
159114	29428052734375	8533341796875	0	false	9	true	45	true
159112	29141765625	12668005859375	3	true	0	false	14	true
159109	3140912109375	14916603515625	0	false	0	false	22	true
159108	321672578125	1518703515625	1	true	0	false	15	true
159102	26590953125	874535546875	0	false	0	false	35	true
159101	31277115234375	1400178125	0	false	0	false	19	true
159100	31277099609375	13603669921875	1	true	0	false	16	true
159099	26140990234375	572501806640625	0	false	0	false	16	true
159097	3923091796875	2805147265625	0	false	0	false	33	true
159096	3835095703125	28738978515625	0	false	0	false	19	true
159094	252804140625	158241923828125	0	false	0	false	14	true
159092	3176443359375	135571513671875	0	false	0	false	11	true
159089	25115548828125	14056998046875	0	false	0	false	57	true
159087	32496078125	136932685546875	1	true	0	false	33	true
159085	30062333984375	14046537109375	0	false	0	false	22	true
159084	3029531640625	14740578125	0	false	0	false	13	true
159082	2179337890625	942140625	0	false	0	false	8	true
159080	25916333984375	136386953125	1	true	3	true	15	true
159078	2925423046875	1337459765625	1	true	0	false	19	true
159072	33088265625	22778876953125	1	true	0	false	15	true
159066	2682167578125	1281424609375	0	false	0	false	20	true
159062	3536912890625	24689212890625	1	true	0	false	18	true
159061	288783828125	98202978515625	1	true	0	false	34	true
159060	284787734375	97902177734375	0	false	0	false	14	true
159059	26110650390625	773976025390625	2	true	0	false	28	true
159054	29167845703125	102651435546875	0	false	0	false	14	true
159053	28595197265625	12213728515625	2	true	0	false	13	true
159052	28672583984375	112662626953125	8	true	0	false	28	true
159050	2526273046875	16892802734375	0	false	0	false	24	true
159045	3933140625	27098806640625	2	true	1	true	22	true
159042	2533973828125	647518603515625	10	true	0	false	4	true
159041	2755076953125	4798419921875	0	false	0	false	6	true
159040	2832336328125	534119775390625	0	false	0	false	12	true
159039	401557890625	24353509765625	9	true	0	false	14	true
159038	410735625	24610935546875	6	true	0	false	19	true
159037	3381221875	141071494140625	0	false	0	false	10	true
159036	3435342578125	139669033203125	0	false	0	false	27	true
159034	29668998046875	100033701171875	4	true	0	false	7	true
159032	41118625	251899921875	1	true	1	true	18	true
159031	300478359375	110075888671875	0	false	0	false	10	true
159030	30360693359375	106900322265625	1	true	0	false	13	true
159028	27420533203125	764046826171875	1	true	0	false	14	true
159026	3403010546875	128825693359375	1	true	0	false	18	true
[truncated: 1,277 more rows]
