# Supplementary material for: A Novel Liquid Biopsy Method Based on Specific Combinations of Vesicular Markers Allows Us to Discriminate Prostate Cancer from Hyperplasia
Source: Cells. 2024 Jul 31;13(15):1286. doi: 10.3390/cells13151286 (PMC11311686; doi:10.3390/cells13151286)
Supplement: Supplementary file 1 [file cells-13-01286-s001.zip › Dataset S1-Raw data CODI BiliGeCT Prostata/Raw data CODI BiliGeCT Prostata/150223_ErbB3_ALK_GE21-03__counting_scatter.xlsx]

## Sheet: 150223_ErbB3_ALK_GE21-03__count
counting parameters
radius (nm)	300
bin width (nm)	20
locs in bin threshold	1
active channels
channel name	channel reference	min	max
Channel 0	ch0	1	10000000
Channel 1	ch1	1	10000000
Channel 2	ch2	1	10000000
clusters are positive for a channel if their counts fall within min (inclusive) and max (exclusive) for that channel
	population phenotypes	number of clusters
triple positive	Channel 0, Channel 1, Channel 2	214
double positive	Channel 0, Channel 1	3
double positive	Channel 0, Channel 2	1484
double positive	Channel 1, Channel 2	72
single positive	Channel 0	10
single positive	Channel 1	4
single positive	Channel 2	632
	total positive clusters	2419
1 clusters were negative for every channel
all positive clusters are listed here
columns show counts and positivity for channels with thresholds switched on
to see the full data including negative clusters please export a csv from the counting histogram rather than the counting scatter plot
cluster id	centroid x (nm)	centroid y (nm)	count for Channel 0	positive for Channel 0	count for Channel 1	positive for Channel 1	count for Channel 2	positive for Channel 2
121144	125701552734375	2515409375	2	true	5	true	15	true
121143	120931484375	24964478515625	1	true	0	false	31	true
121140	20985921875	24499111328125	15	true	1	true	19	true
121139	207915859375	2386851953125	7	true	0	false	20	true
121138	20995189453125	2508253515625	1	true	0	false	20	true
121137	2156982421875	25353380859375	1	true	0	false	31	true
121136	1438716796875	25595560546875	2	true	0	false	24	true
121135	1457594140625	25159765625	4	true	1	true	22	true
121132	100968984375	249801171875	8	true	0	false	31	true
121131	9912708984375	2463244140625	0	false	0	false	24	true
121130	154855185546875	25068771484375	1	true	0	false	27	true
121129	155192001953125	2536691796875	1	true	0	false	42	true
121127	219173046875	241285546875	1	true	2	true	23	true
121125	114655390625	24401087890625	12	true	0	false	7	true
121123	953921875	24866126953125	7	true	0	false	39	true
121121	150104130859375	25897451171875	0	false	0	false	22	true
121119	10993865234375	249697734375	14	true	0	false	15	true
121117	15721310546875	2453137109375	3	true	0	false	27	true
121116	16288982421875	241825859375	7	true	0	false	53	true
121111	22250728515625	23095345703125	3	true	0	false	43	true
121109	165805390625	25014044921875	8	true	0	false	7	true
121107	136917919921875	2560135546875	1	true	0	false	14	true
121104	18029267578125	23281181640625	1	true	0	false	15	true
121103	1875127734375	23541453125	3	true	0	false	24	true
121102	1476861328125	2803230859375	6	true	0	false	23	true
121101	141664248046875	28377677734375	0	false	0	false	17	true
121097	17489892578125	24071658203125	2	true	0	false	16	true
121095	14646134765625	27151990234375	10	true	0	false	23	true
121093	147338515625	2885922265625	0	false	0	false	6	true
121092	2481406640625	22383248046875	2	true	0	false	42	true
121091	24509822265625	22552673828125	5	true	4	true	23	true
121089	15419921875	2760922265625	5	true	1	true	24	true
121087	244910703125	23006501953125	3	true	0	false	22	true
121083	20360267578125	25775544921875	2	true	0	false	11	true
121081	2537143359375	2314046484375	3	true	0	false	16	true
121080	95694951171875	347410234375	9	true	0	false	12	true
121079	10383802734375	35003421875	4	true	0	false	18	true
121077	94821728515625	3420571875	0	false	0	false	21	true
121076	25835943359375	22843857421875	2	true	0	false	30	true
121075	25951072265625	22634048828125	1	true	0	false	30	true
121074	134813515625	27850078125	0	false	0	false	8	true
121072	132480908203125	3863160546875	0	false	0	false	17	true
121071	137885576171875	3887759375	2	true	0	false	20	true
121068	22951728515625	22700603515625	4	true	0	false	10	true
121067	2319504296875	21919875	3	true	1	true	25	true
121066	25025806640625	24245759765625	1	true	0	false	9	true
121065	2431699609375	24431306640625	2	true	0	false	23	true
121063	2226977734375	22371998046875	0	false	0	false	27	true
121061	101235537109375	2385464453125	4	true	0	false	10	true
121060	112184501953125	3645271875	0	false	0	false	15	true
121059	111550537109375	3692321875	0	false	0	false	16	true
121054	23950279296875	2499862890625	0	false	0	false	13	true
121053	22862580078125	247864140625	0	false	0	false	15	true
121049	11342048828125	3535387890625	1	true	0	false	16	true
121048	2013613671875	283944140625	3	true	0	false	15	true
121047	1967240234375	2886635546875	0	false	0	false	14	true
121044	1453166015625	41384640625	0	false	0	false	15	true
121043	144009140625	406002734375	4	true	1	true	21	true
121042	17709294921875	26603357421875	1	true	0	false	21	true
121041	17868392578125	27294259765625	1	true	0	false	13	true
121040	1993641796875	26662126953125	5	true	0	false	12	true
121039	19849484375	27289365234375	0	false	0	false	19	true
121036	127317783203125	3034527734375	0	false	0	false	13	true
121035	125840615234375	29898427734375	1	true	0	false	22	true
121034	18459951171875	26366646484375	1	true	0	false	13	true
121033	18972091796875	26954607421875	0	false	0	false	33	true
121030	98838076171875	371797890625	5	true	3	true	17	true
121029	9413623046875	3660334765625	1	true	0	false	28	true
121023	92723740234375	352701953125	2	true	0	false	16	true
121022	7721369140625	2838613671875	1	true	0	false	20	true
121021	8188873046875	2805094140625	1	true	0	false	17	true
121019	131608037109375	31287017578125	1	true	0	false	18	true
121017	10597607421875	3723961328125	13	true	0	false	3	true
121016	124918095703125	36073640625	1	true	0	false	16	true
121015	1238637109375	3659530859375	7	true	0	false	10	true
121014	12287224609375	27850689453125	0	false	0	false	16	true
121011	119621455078125	29409447265625	1	true	0	false	4	true
121010	111820244140625	3787021875	5	true	0	false	41	true
121008	119362060546875	3078460546875	0	false	0	false	8	true
121006	75366669921875	30118470703125	0	false	1	true	40	true
121005	731943603515625	29688869140625	2	true	4	true	13	true
121001	121738974609375	354622578125	0	false	0	false	17	true
120998	236763671875	53466109375	2	true	11	true	34	true
120997	23005357421875	52981046875	2	true	0	false	14	true
120995	18014681640625	258108203125	1	true	0	false	26	true
120994	10014751953125	326033203125	4	true	0	false	13	true
120993	94797490234375	32345044921875	0	false	0	false	15	true
120992	123245419921875	4045388671875	3	true	1	true	18	true
120991	127942080078125	4017041796875	2	true	0	false	19	true
120989	8830861328125	36834453125	0	false	0	false	20	true
120986	162196708984375	328065078125	1	true	10	true	13	true
120985	158771923828125	333156015625	9	true	0	false	14	true
120983	146970712890625	3977434375	1	true	0	false	21	true
120982	119223125	4042623046875	0	false	0	false	21	true
120981	11903435546875	40700203125	0	false	0	false	23	true
120979	24205859375	524338046875	3	true	33	true	37	true
120978	1405370703125	35031875	1	true	0	false	23	true
120977	14285193359375	34619796875	5	true	0	false	24	true
120975	917162109375	3792579296875	1	true	0	false	23	true
120971	1643589453125	32236783203125	1	true	10	true	28	true
120964	28009431640625	5137309765625	4	true	9	true	11	true
120963	27649171875	51452.5	2	true	3	true	25	true
120962	251202421875	5150393359375	2	true	0	false	13	true
120961	2443570703125	514858125	8	true	0	false	25	true
120959	66847626953125	2790931640625	7	true	0	false	16	true
120956	674670068359375	3084489453125	1	true	0	false	15	true
120955	6472833984375	31458541015625	0	false	0	false	6	true
120951	90098779296875	31014880859375	0	false	8	true	0	false
120950	13563099609375	377427734375	1	true	1	true	12	true
120947	22478140625	53145703125	1	true	0	false	16	true
120943	99974267578125	3614923828125	0	false	0	false	15	true
120942	16231259765625	3523956640625	3	true	1	true	21	true
120941	156682666015625	3486355078125	2	true	0	false	16	true
120937	107287109375	3176202734375	0	false	0	false	18	true
120935	156589208984375	3280120703125	1	true	2	true	20	true
120934	117206162109375	34420.75	0	false	0	false	23	true
120933	12745333984375	3418282421875	2	true	0	false	11	true
120932	9712611328125	4041094921875	3	true	0	false	137	true
120931	89953388671875	40525234375	0	false	1	true	16	true
120930	2276840234375	5005072265625	5	true	0	false	11	true
120929	2317030859375	499992578125	5	true	0	false	4	true
120928	150869423828125	365853671875	10	true	0	false	32	true
120927	1529509765625	3609773828125	0	false	0	false	19	true
120925	1262833984375	3917598046875	0	false	0	false	28	true
120924	560877783203125	4118574609375	2	true	0	false	14	true
120923	618935107421875	41511484375	9	true	0	false	20	true
120921	27584162109375	5062022265625	0	false	0	false	27	true
120920	26358845703125	5105873828125	6	true	0	false	33	true
120919	2600915234375	511681484375	2	true	0	false	17	true
120917	145329501953125	3539720703125	1	true	0	false	17	true
120916	28057822265625	4981612109375	4	true	0	false	21	true
120915	273402890625	4880430078125	2	true	0	false	23	true
120912	143158876953125	32718966796875	11	true	0	false	3	true
120911	145720107421875	3306894140625	4	true	0	false	15	true
120909	101145166015625	3393996484375	3	true	0	false	15	true
120908	23383181640625	51273296875	2	true	0	false	16	true
120906	1459255859375	3708491015625	3	true	0	false	17	true
120903	118555859375	388275390625	6	true	7	true	17	true
120901	147504814453125	3352354296875	1	true	0	false	12	true
120895	13059337890625	3285129296875	0	false	0	false	24	true
120893	15423943359375	4027608203125	2	true	2	true	16	true
120890	28796107421875	503831328125	5	true	0	false	17	true
120887	26704462890625	5140843359375	6	true	0	false	13	true
120885	16862798828125	3366853125	1	true	0	false	29	true
120883	51701708984375	4077517578125	3	true	0	false	23	true
120879	818906396484375	272707734375	4	true	0	false	12	true
120877	778087890625	31312138671875	3	true	0	false	14	true
120875	11072671875	3289899609375	0	false	2	true	27	true
120873	540503564453125	4204872265625	3	true	0	false	20	true
120870	735089794921875	3615017578125	2	true	0	false	26	true
120869	708579150390625	3647655859375	3	true	0	false	19	true
120868	75949033203125	4161091015625	0	false	0	false	19	true
120867	8093212890625	4161348828125	9	true	0	false	11	true
120865	897386328125	4121684375	1	true	0	false	13	true
120864	220106171875	337226171875	0	false	0	false	34	true
120863	22185359375	3397371875	4	true	0	false	27	true
120862	29639484375	5232528515625	18	true	0	false	63	true
120861	30081263671875	520769765625	0	false	0	false	26	true
120857	689021826171875	3516696484375	5	true	0	false	19	true
120855	21743943359375	3401651953125	9	true	0	false	19	true
120852	29057.25	518381171875	0	false	0	false	9	true
120851	2811108203125	519152421875	3	true	0	false	19	true
120850	7875984375	37540359375	0	false	0	false	22	true
120849	82869052734375	3813773828125	1	true	0	false	18	true
120847	74989853515625	4104005078125	1	true	0	false	14	true
120846	265081640625	3323659375	1	true	0	false	20	true
120845	26791923828125	335961015625	4	true	0	false	5	true
120842	63413408203125	2860803515625	2	true	0	false	12	true
120840	97486318359375	3909927734375	2	true	0	false	21	true
120838	55081611328125	3976987890625	2	true	0	false	28	true
120837	61853173828125	405630859375	0	false	0	false	10	true
120836	2521586328125	3398580859375	2	true	9	true	52	true
120835	2541882421875	34196828125	2	true	3	true	37	true
120834	705400390625	31880701171875	6	true	0	false	15	true
120830	91571484375	4180431640625	1	true	2	true	14	true
120828	17831240234375	2932839453125	2	true	0	false	22	true
120827	17601359375	29653	1	true	0	false	24	true
120823	741243115234375	34704765625	2	true	0	false	13	true
120820	236942421875	346208203125	0	false	0	false	19	true
120819	244730703125	344148203125	1	true	0	false	23	true
120817	21319169921875	341381640625	0	false	0	false	31	true
120816	10776923828125	2809219140625	0	false	0	false	27	true
120815	101779443359375	27847849609375	1	true	0	false	38	true
120811	113289599609375	2841462109375	0	false	0	false	26	true
120810	23553775390625	4900916796875	7	true	0	false	30	true
120807	95797587890625	27677880859375	1	true	0	false	18	true
120806	164204296875	3732709375	1	true	0	false	17	true
120805	1679271484375	3771755859375	3	true	0	false	21	true
120803	63805283203125	346157265625	5	true	0	false	14	true
120802	1721551953125	27142736328125	2	true	0	false	18	true
120801	17316203125	27774390625	0	false	0	false	23	true
120800	18745029296875	29867125	0	false	0	false	6	true
120799	19233447265625	30982048828125	3	true	0	false	23	true
120795	243489140625	338802734375	3	true	0	false	22	true
120792	16698337890625	29526806640625	0	false	0	false	25	true
120791	16416205078125	29238974609375	0	false	0	false	15	true
120789	17208083984375	2972689453125	1	true	0	false	18	true
120788	1786101171875	3775302734375	1	true	1	true	33	true
120787	1729676171875	3833508203125	7	true	0	false	17	true
120786	110797060546875	3990565625	6	true	0	false	18	true
120783	25162248046875	3505775390625	9	true	0	false	13	true
120780	24554912109375	3549266015625	9	true	1	true	6	true
120779	25086546875	3583819921875	9	true	0	false	6	true
120778	889076953125	25278109375	0	false	0	false	20	true
120777	88648359375	2469596484375	1	true	0	false	21	true
120775	15712720703125	3725274609375	1	true	0	false	16	true
120773	634914892578125	3958378515625	3	true	0	false	21	true
120771	163303408203125	28857974609375	0	false	0	false	18	true
120770	963266015625	30523654296875	31	true	13	true	67	true
120760	28517484375	3182977734375	3	true	0	false	26	true
120759	28812140625	316509765625	3	true	0	false	23	true
120757	262831328125	3396576953125	2	true	0	false	39	true
120755	10563162109375	29747833984375	0	false	0	false	28	true
120754	7980712890625	3656273828125	2	true	0	false	16	true
120752	1.6597e+16	3942603125	2	true	0	false	13	true
120751	1980340576171870	39855125	0	false	0	false	11	true
120747	2225861328125	3474810546875	2	true	0	false	27	true
120746	17779873046875	28578060546875	1	true	0	false	37	true
120739	59428603515625	3528794140625	0	false	0	false	25	true
120738	2408969921875	5026486328125	0	false	0	false	12	true
120737	24406576171875	49692921875	3	true	0	false	15	true
120735	90042861328125	28465345703125	0	false	0	false	17	true
120727	30069509765625	4934854296875	0	false	0	false	12	true
120726	21425328125	4951112890625	6	true	0	false	14	true
120723	287767734375	321265625	0	false	0	false	16	true
120721	27047171875	4781518359375	2	true	0	false	22	true
120720	17981736328125	3016855078125	1	true	0	false	25	true
120715	28694658203125	32508505859375	2	true	0	false	15	true
120714	94462861328125	4318187109375	0	false	0	false	34	true
120713	10050041015625	4308528515625	19	true	0	false	9	true
120708	2863028125	31076546875	2	true	0	false	20	true
120706	27473869140625	32455958984375	5	true	0	false	37	true
120705	27679767578125	32756515625	3	true	0	false	18	true
120703	90882822265625	439068515625	1	true	0	false	23	true
120700	1.86795e+16	4064829296875	0	false	0	false	17	true
120699	252940185546875	4133683984375	2	true	0	false	16	true
120697	16858779296875	3608941015625	32	true	0	false	16	true
120695	8751302734375	4303331640625	4	true	0	false	19	true
120691	94116103515625	2589233984375	4	true	0	false	8	true
120690	218430810546875	337956875	1	true	0	false	22	true
120689	1.95861e+16	33216453125	3	true	0	false	11	true
120687	8588751953125	24148775390625	4	true	0	false	38	true
120685	25491373046875	32376412109375	1	true	0	false	60	true
120684	221516015625	5254837109375	4	true	1	true	18	true
120683	2165911328125	520541484375	2	true	0	false	17	true
120682	26844287109375	3557160546875	1	true	0	false	53	true
120681	2886559326171870	3461639453125	1	true	0	false	26	true
120679	8384796875	446566328125	1	true	0	false	16	true
120678	20923796875	528933203125	0	false	0	false	21	true
120677	20604169921875	52737484375	2	true	0	false	28	true
120675	2475347265625	26054669921875	2	true	0	false	13	true
120674	3342749755859370	34038.75	4	true	7	true	7	true
120673	267531201171875	335643671875	2	true	0	false	16	true
120672	2932323486328120	32250189453125	1	true	0	false	11	true
120671	2343983154296870	31806630859375	4	true	0	false	12	true
120668	23080419921875	31506021484375	1	true	0	false	17	true
120667	2240475390625	31558490234375	3	true	0	false	24	true
120663	3744550048828120	31789201171875	0	false	0	false	28	true
120661	8524591796875	32199953125	1	true	0	false	15	true
120659	3253878662109370	40102	2	true	0	false	17	true
120658	235845234375	3358322265625	5	true	0	false	12	true
120651	2908003515625	48941703125	1	true	0	false	31	true
120648	188736015625	346381796875	2	true	0	false	20	true
120647	1958854296875	348358125	1	true	0	false	23	true
120643	30266828125	50886015625	0	false	0	false	11	true
120642	536487744140625	26350802734375	0	false	0	false	21	true
120641	427997314453125	25991962890625	0	false	0	false	22	true
120634	2170459765625	64464453125	3	true	0	false	23	true
120633	21602466796875	640962578125	8	true	0	false	16	true
120628	4286890625	3319491015625	0	false	0	false	31	true
120627	501464208984375	3293944921875	2	true	0	false	30	true
120626	523995458984375	3348862890625	6	true	0	false	17	true
120625	557813037109375	332020234375	0	false	0	false	22	true
120624	16036025390625	3823957421875	1	true	0	false	36	true
120623	16411537109375	3880494921875	8	true	0	false	5	true
120622	2303779296875	66061953125	0	false	0	false	28	true
120621	232100625	662621484375	0	false	0	false	24	true
120617	1251192626953120	32334958984375	0	false	0	false	16	true
120615	27898037109375	3320944921875	1	true	0	false	15	true
120613	22685037109375	6605940625	0	false	0	false	22	true
120611	4058075439453120	410576875	0	false	0	false	19	true
120610	893387890625	23245927734375	4	true	0	false	9	true
120608	20764232421875	3226351953125	4	true	0	false	14	true
120607	214998828125	31757880859375	0	false	0	false	9	true
120606	644088720703125	2696305859375	1	true	0	false	29	true
120604	2685265234375	34898765625	4	true	0	false	27	true
120603	2612801171875	350836796875	2	true	0	false	14	true
120601	664467529296875	26027365234375	2	true	3	true	18	true
120595	352335302734375	30935615234375	2	true	0	false	11	true
120592	208901015625	3316518359375	2	true	0	false	20	true
120591	21876916015625	3309689453125	0	false	0	false	11	true
120583	328538720703125	41566046875	5	true	0	false	10	true
120582	20192919921875	3474753125	7	true	0	false	9	true
120581	20598849609375	34956.75	4	true	0	false	20	true
120580	56611064453125	234529296875	0	false	0	false	12	true
120579	606090478515625	2442767578125	0	false	0	false	33	true
120577	20972423828125	352601796875	0	false	0	false	20	true
120576	234755390625	29802435546875	0	false	0	false	12	true
120575	229586328125	29037740234375	6	true	0	false	24	true
120572	4719615234375	30966572265625	0	false	0	false	18	true
120571	544911328125	31642783203125	0	false	0	false	18	true
120569	2225783984375	650582109375	5	true	0	false	29	true
120565	2035280078125	3389244140625	5	true	0	false	17	true
120563	10923150390625	25915380859375	5	true	0	false	7	true
120561	41198828125	30738580078125	12	true	0	false	3	true
120556	50399140625	25231373046875	1	true	6	true	30	true
120555	522799365234375	25132609375	1	true	7	true	32	true
120554	97726220703125	667249140625	3	true	0	false	46	true
120553	9859791015625	665324921875	5	true	0	false	54	true
120549	23325576171875	28178978515625	0	false	0	false	22	true
120547	2236042578125	644308046875	0	false	0	false	7	true
120544	531714990234375	24644275390625	0	false	0	false	44	true
120539	8609544921875	3307712109375	0	false	0	false	17	true
120537	21991783203125	4899315234375	0	false	0	false	18	true
120532	6840224609375	25100111328125	1	true	0	false	20	true
120526	635908154296875	3008732421875	1	true	0	false	30	true
120525	623241650390625	29807306640625	0	false	0	false	20	true
120523	7805800170898430	3916298828125	1	true	0	false	14	true
120521	232853125	670944921875	2	true	0	false	23	true
120520	143015322265625	66937390625	6	true	0	false	16	true
120519	14621955078125	67014765625	0	false	1	true	21	true
120517	5586513671875	29449134765625	2	true	0	false	21	true
120516	246364921875	6653265625	1	true	0	false	13	true
120512	14928029296875	67362421875	4	true	3	true	24	true
120509	5460734375	30528939453125	0	false	0	false	13	true
120505	142296669921875	665472578125	2	true	0	false	15	true
120504	2477427734375	62194453125	5	true	0	false	28	true
120503	25244470703125	62638234375	18	true	0	false	4	true
120499	255151484375	6207718359375	1	true	1	true	27	true
120495	2532462890625	61240328125	8	true	0	false	10	true
120494	227636484375	621031015625	0	false	0	false	14	true
120493	23096958984375	6152453515625	0	false	0	false	15	true
120492	232619765625	594456484375	0	false	0	false	10	true
120491	233278671875	5894684765625	3	true	0	false	32	true
120489	23918345703125	61486921875	1	true	0	false	18	true
120486	19959341796875	32408765625	0	false	0	false	23	true
120485	1920259765625	32755416015625	10	true	0	false	8	true
120484	2254243359375	2702519921875	0	false	0	false	18	true
120483	23105171875	2636407421875	1	true	0	false	30	true
120481	25061279296875	631099765625	5	true	1	true	9	true
120479	19561634765625	3353733984375	5	true	0	false	20	true
120477	9486458984375	672014296875	4	true	0	false	15	true
120475	229721015625	6010668359375	0	false	0	false	20	true
120470	21665984375	5714048046875	14	true	0	false	8	true
120469	22221953125	5679469140625	3	true	0	false	23	true
120465	2289448046875	27402916015625	3	true	0	false	20	true
120462	2703510546875	27392216796875	1	true	0	false	17	true
120461	272353046875	270260234375	3	true	0	false	32	true
120458	2428928515625	31526228515625	1	true	0	false	23	true
120457	2375709765625	31705125	8	true	2	true	12	true
120455	23927087890625	26841048828125	2	true	1	true	24	true
120453	219453125	55903125	3	true	0	false	39	true
120452	84354677734375	342001640625	6	true	0	false	6	true
120450	2472401171875	6382777734375	3	true	0	false	17	true
120449	25388130859375	637863359375	3	true	0	false	16	true
120448	23297935546875	5798550390625	4	true	0	false	33	true
120447	22612638671875	583971953125	5	true	0	false	21	true
120443	21394986328125	649864921875	4	true	0	false	15	true
120441	246915078125	6444558203125	9	true	0	false	24	true
120440	28112076171875	27006041015625	1	true	1	true	14	true
120439	28333455078125	26515654296875	3	true	0	false	19	true
120437	2414108984375	6490396484375	5	true	0	false	37	true
120434	27563466796875	30030287109375	14	true	0	false	50	true
120433	2734691796875	3018399609375	8	true	0	false	39	true
120432	22075310546875	6118457421875	1	true	0	false	17	true
120431	22600544921875	6107857421875	4	true	0	false	29	true
120429	25768453125	651343671875	0	false	1	true	18	true
120427	13565716796875	673895390625	2	true	0	false	11	true
120426	28467138671875	27740896484375	0	false	0	false	18	true
120423	26745791015625	26603599609375	0	false	0	false	19	true
120422	563666259765625	3675059375	1	true	0	false	28	true
120421	517514599609375	371248359375	0	false	0	false	29	true
120419	23207658203125	607671796875	1	true	0	false	22	true
120415	142962626953125	678240625	1	true	0	false	18	true
120411	2273794140625	571768515625	0	false	0	false	31	true
120407	2184834765625	5852979296875	5	true	0	false	26	true
120405	24558828125	270327109375	0	false	0	false	19	true
120401	2860437109375	289386953125	2	true	0	false	39	true
120399	2701255859375	2811620703125	1	true	0	false	14	true
120397	497634375	377635546875	3	true	0	false	21	true
120395	24107	6232617578125	0	false	0	false	20	true
120392	122058515625	609504921875	7	true	1	true	22	true
120391	123742705078125	6202803515625	1	true	0	false	18	true
120388	121915068359375	683699296875	7	true	0	false	36	true
120387	126108154296875	685246015625	2	true	0	false	15	true
120384	535865087890625	385624609375	0	false	0	false	16	true
120381	12866908203125	68836.25	4	true	0	false	13	true
120380	2584337109375	2100143359375	0	false	0	false	13	true
120379	25004892578125	21404244140625	2	true	0	false	13	true
120378	87508955078125	6514065625	1	true	0	false	13	true
120377	8945716796875	6383490625	0	false	0	false	15	true
120375	26559615234375	2901764453125	5	true	0	false	23	true
120374	127588046875	69498234375	16	true	0	false	24	true
120373	124112646484375	694006796875	2	true	0	false	16	true
120371	28432412109375	29962154296875	1	true	0	false	14	true
120370	25963408203125	3039406640625	5	true	0	false	26	true
120369	25087283203125	29986505859375	0	false	0	false	22	true
120367	26046251953125	28185578125	2	true	0	false	20	true
120365	63993466796875	37010453125	0	false	0	false	21	true
120362	31052099609375	2700573046875	1	true	0	false	15	true
120361	31482724609375	27092921875	2	true	0	false	22	true
120353	32145609375	26544455078125	9	true	1	true	30	true
120351	11857375	619033828125	16	true	0	false	7	true
120350	25788611328125	4894028515625	1	true	0	false	15	true
120349	259273359375	49835421875	8	true	0	false	10	true
120345	10242814453125	655764375	2	true	0	false	15	true
120342	216149921875	668467421875	0	false	0	false	14	true
120341	20968822265625	669049765625	5	true	0	false	18	true
120338	24202490234375	658701015625	6	true	0	false	10	true
120337	2503685546875	6542284375	0	false	1	true	32	true
120335	2097233984375	677181484375	1	true	0	false	9	true
120333	2474236328125	29056306640625	0	false	0	false	16	true
120331	26552435546875	298066484375	2	true	0	false	20	true
120330	73995390625	393560078125	9	true	0	false	43	true
120329	774210595703125	3941659375	16	true	1	true	8	true
120327	148622822265625	679924453125	0	false	1	true	29	true
120322	109792568359375	613304765625	1	true	0	false	21	true
120321	1110219140625	62240078125	0	false	1	true	11	true
120319	13319107421875	660869921875	4	true	0	false	14	true
120315	5907470703125	3782947265625	6	true	0	false	17	true
120302	112264365234375	6024972265625	1	true	0	false	27	true
120300	18745904296875	661391171875	2	true	0	false	35	true
120299	187923203125	66663234375	2	true	0	false	22	true
120297	677697900390625	383539453125	0	false	0	false	20	true
120295	798013671875	6490853125	1	true	0	false	14	true
120291	512660888671875	36073.75	2	true	0	false	19	true
120289	2200758203125	5464615625	0	false	0	false	6	true
120287	9998318359375	6231728515625	7	true	0	false	12	true
120285	93162578125	645417890625	10	true	0	false	0	false
120283	47435146484375	35027046875	0	false	0	false	44	true
120282	2630626171875	52756046875	0	false	0	false	13	true
120281	255178046875	5272620703125	0	false	1	true	20	true
120279	3864765869140620	3557303515625	0	false	0	false	24	true
120277	27227232421875	5240504296875	5	true	0	false	14	true
120276	24601166015625	480717890625	2	true	0	false	25	true
120271	100654931640625	6344713671875	0	false	0	false	20	true
120265	8381326171875	3937650390625	2	true	0	false	15	true
120263	3124178515625	2596023828125	1	true	0	false	26	true
120259	7402099609375	6462680078125	1	true	0	false	15	true
120256	2606143359375	19958310546875	3	true	1	true	27	true
120255	2619683203125	19407939453125	0	false	0	false	26	true
120252	18783046875	67570546875	1	true	0	false	11	true
120251	1856941796875	6724765625	0	false	0	false	14	true
120250	32752306640625	24654935546875	4	true	0	false	12	true
120249	3187440625	2409383984375	3	true	0	false	10	true
120246	1121062890625	660812890625	1	true	0	false	21	true
120245	10941083984375	657969375	2	true	0	false	19	true
120244	141216171875	69237734375	0	false	0	false	17	true
120243	134524345703125	690332890625	0	false	0	false	17	true
120241	135653876953125	2920348046875	7	true	0	false	8	true
120235	11291013671875	6516264453125	2	true	0	false	41	true
120232	20463712890625	6506255859375	10	true	0	false	11	true
120231	20619880859375	65547390625	7	true	0	false	19	true
120230	29889533203125	22362201171875	4	true	0	false	34	true
120229	3067307421875	22623669921875	0	false	0	false	19	true
120227	160116962890625	679250234375	2	true	1	true	23	true
120225	200578046875	66322015625	0	false	1	true	9	true
120219	23290591796875	5490045703125	2	true	0	false	17	true
120218	1639428515625	664761484375	1	true	0	false	26	true
120217	1648540625	67083515625	7	true	0	false	12	true
120215	332589140625	2707366796875	4	true	0	false	23	true
120214	2872539453125	21945111328125	0	false	0	false	16	true
120212	3315608984375	28933462890625	1	true	0	false	13	true
120211	32719181640625	28730572265625	1	true	0	false	16	true
120210	29370271484375	25249779296875	2	true	0	false	14	true
120209	2958562109375	25728373046875	5	true	0	false	9	true
120207	2905737109375	2245259765625	0	false	0	false	13	true
120206	123380703125	664153359375	2	true	0	false	27	true
120205	125544501953125	66912578125	2	true	0	false	26	true
120201	175173125	66799265625	2	true	0	false	14	true
120200	3016030859375	288532109375	3	true	2	true	26	true
120199	307566328125	29903494140625	11	true	0	false	3	true
120198	330839609375	2806696875	0	false	0	false	31	true
120187	338323046875	2876619921875	0	false	0	false	16	true
120185	306088046875	25084171875	1	true	0	false	40	true
120183	1675755859375	6539629296875	5	true	0	false	11	true
120181	31645205078125	24994111328125	0	false	0	false	23	true
120180	2103516796875	5833648046875	3	true	0	false	30	true
120179	207604609375	5849660546875	1	true	0	false	24	true
120177	29782953125	23177896484375	3	true	0	false	27	true
120176	278296484375	53186515625	1	true	0	false	24	true
120175	27204681640625	5358044921875	5	true	0	false	18	true
120173	328216328125	296848359375	6	true	0	false	10	true
120170	26092732421875	538523515625	2	true	0	false	17	true
120169	257892890625	537595859375	2	true	0	false	19	true
120167	26464046875	533767109375	2	true	0	false	31	true
120161	2974606640625	2439156640625	0	false	0	false	11	true
120160	15174.5	713023828125	4	true	9	true	34	true
120159	15153673828125	720184609375	1	true	3	true	11	true
120155	15568564453125	70677890625	1	true	0	false	13	true
120151	289840390625	24380126953125	6	true	0	false	20	true
120149	15064765625	7022259375	0	false	0	false	13	true
120144	3183446875	31393458984375	7	true	0	false	19	true
120143	31402826171875	3139069921875	2	true	0	false	22	true
120140	11578474609375	67487921875	12	true	0	false	5	true
120139	115502060546875	68034765625	30	true	0	false	1	true
120138	3460646484375	6551226171875	0	false	0	false	14	true
120137	3401433203125	6573384375	2	true	0	false	33	true
120136	34458703125	639591015625	0	false	15	true	20	true
120135	3480268359375	639780390625	0	false	1	true	19	true
120134	26762572265625	20586009765625	4	true	0	false	39	true
120133	26939541015625	2088501171875	12	true	0	false	75	true
120131	108970927734375	672571875	1	true	0	false	12	true
120129	278209296875	210373203125	0	false	0	false	13	true
120125	23452048828125	6353966015625	1	true	0	false	8	true
120123	30029533203125	27161421875	3	true	0	false	18	true
120122	30741375	314748828125	0	false	0	false	25	true
120121	30319474609375	3133849609375	3	true	0	false	23	true
120119	20462087890625	5688775390625	2	true	0	false	67	true
120118	19359265625	632406015625	6	true	0	false	46	true
120117	18759546875	6318640625	1	true	0	false	30	true
120113	26913353515625	20343501953125	6	true	0	false	25	true
120110	26723849609375	612179921875	1	true	1	true	14	true
120109	26327431640625	614572109375	3	true	0	false	15	true
120107	19082361328125	639800703125	13	true	0	false	17	true
120105	3419637890625	647200390625	4	true	0	false	21	true
120100	20351517578125	61350234375	4	true	0	false	12	true
120099	2026476171875	6187164453125	2	true	0	false	15	true
120098	324935625	669363828125	3	true	3	true	17	true
120097	33186609375	666424140625	1	true	0	false	22	true
120095	2825750390625	24064298828125	1	true	0	false	11	true
120093	333936171875	650990390625	0	false	0	false	13	true
120090	783212255859375	66603234375	7	true	1	true	21	true
120089	739068994140625	666891015625	3	true	0	false	15	true
120084	3536295703125	707091953125	4	true	0	false	46	true
120083	34899234375	70335796875	7	true	0	false	23	true
120082	347789609375	5865748046875	0	false	0	false	22	true
120081	3518598046875	583699140625	11	true	0	false	11	true
120078	16630580078125	14284703125	2	true	0	false	74	true
120077	16881435546875	144688779296875	1	true	0	false	37	true
120075	111324794921875	6323139453125	6	true	1	true	16	true
120070	37820.25	71808734375	3	true	0	false	20	true
120069	3750409375	716598203125	1	true	0	false	20	true
120068	32642474609375	31205189453125	0	false	0	false	30	true
120066	214003984375	609998671875	1	true	0	false	8	true
120063	31756416015625	3055722265625	0	false	0	false	21	true
120060	20267064453125	6324189453125	6	true	0	false	25	true
120059	2093134765625	626122578125	0	false	0	false	9	true
120057	305460078125	32448916015625	2	true	0	false	11	true
120053	27697052734375	200533359375	2	true	0	false	19	true
120052	31607412109375	66136921875	1	true	0	false	15	true
120051	306740078125	6588959375	5	true	0	false	18	true
120047	21895267578125	6210048828125	5	true	0	false	15	true
120045	19424240234375	618133828125	3	true	0	false	9	true
120043	29911380859375	30890779296875	3	true	0	false	14	true
120042	17505794921875	6364779296875	16	true	0	false	39	true
120041	1701549609375	6303805078125	0	false	0	false	15	true
120039	3602964453125	5889607421875	0	false	0	false	20	true
120034	3153748828125	704608515625	7	true	0	false	10	true
120033	324303515625	69937046875	6	true	0	false	7	true
120030	1795315625	621081171875	6	true	0	false	15	true
120029	1761404296875	6176871484375	5	true	1	true	10	true
120017	16903119140625	138299736328125	0	false	0	false	20	true
120014	1949085546875	1686741015625	1	true	0	false	18	true
120013	19815513671875	173353828125	3	true	0	false	11	true
120012	3559638671875	67519171875	2	true	0	false	16	true
120011	3531989453125	679953671875	0	false	0	false	24	true
120009	3602905859375	59881703125	7	true	0	false	15	true
120008	28227947265625	5779129296875	4	true	0	false	20	true
120007	2786284765625	581753828125	7	true	0	false	15	true
120005	20227130859375	17077017578125	0	false	0	false	8	true
120004	3678726953125	704881875	0	false	0	false	35	true
120003	361804140625	712356875	7	true	3	true	12	true
120001	162202265625	148926796875	8	true	0	false	10	true
120000	3485535546875	6750315625	1	true	0	false	13	true
119998	162004755859375	2163507421875	2	true	0	false	12	true
119997	153698388671875	21011228515625	0	false	0	false	17	true
119996	17942779296875	19114255859375	0	false	0	false	14	true
119995	17940322265625	18663787109375	0	false	0	false	23	true
119991	15200240234375	690511015625	6	true	2	true	27	true
119990	19977248046875	4964896875	0	false	0	false	12	true
119989	2034651953125	5003641796875	10	true	0	false	11	true
119988	35252765625	6639753125	10	true	0	false	8	true
119987	3489633203125	665905625	12	true	0	false	3	true
119986	3023780078125	713186015625	0	false	0	false	25	true
119985	30517697265625	718232578125	1	true	0	false	13	true
119984	18697380859375	514418125	2	true	0	false	29	true
119983	18403513671875	5234538671875	0	false	0	false	18	true
119982	33090609375	717847421875	28	true	0	false	7	true
119981	32578443359375	71165109375	5	true	0	false	49	true
119980	348030703125	5614841796875	1	true	0	false	17	true
119979	3539078125	561159453125	6	true	0	false	15	true
119977	197611484375	5034923046875	5	true	0	false	37	true
119975	1815033984375	529490390625	1	true	4	true	27	true
119973	18282896484375	17865123046875	3	true	0	false	23	true
119969	1897508984375	5091564453125	2	true	0	false	12	true
119968	24254185546875	717931484375	2	true	1	true	15	true
119967	2445191796875	723947734375	1	true	4	true	21	true
119963	31608720703125	719381953125	5	true	0	false	13	true
119956	17106345703125	8796357421875	7	true	0	false	91	true
119955	17070353515625	85960390625	5	true	0	false	82	true
119951	3585714453125	66088859375	5	true	0	false	14	true
119950	18478234375	5007389453125	8	true	0	false	10	true
119949	17622724609375	49783359375	7	true	0	false	17	true
119947	27368927734375	591331015625	2	true	0	false	12	true
119943	193161015625	18596037109375	1	true	0	false	8	true
119942	1576780078125	1559971484375	0	false	0	false	28	true
119941	153672734375	157931298828125	0	false	0	false	12	true
119939	2422855859375	712360234375	0	false	0	false	14	true
119938	2814498828125	668202578125	7	true	0	false	34	true
119937	2757023046875	659899765625	1	true	0	false	14	true
119936	3825755859375	70672171875	0	false	0	false	16	true
119935	3863805859375	711394296875	1	true	0	false	21	true
119932	155162509765625	16888923828125	3	true	0	false	21	true
119931	155136376953125	17490728515625	14	true	0	false	19	true
119928	25361640625	6006903125	1	true	0	false	25	true
119927	25398849609375	595100234375	7	true	0	false	12	true
119922	1698798828125	5250321484375	0	false	0	false	41	true
119920	2616469140625	66011484375	0	false	0	false	16	true
119919	26372072265625	66542125	3	true	0	false	12	true
119917	1477058984375	156779560546875	7	true	0	false	59	true
119915	3476253515625	69249140625	2	true	0	false	12	true
119913	338112421875	707145234375	10	true	0	false	27	true
119911	30259068359375	7249853125	11	true	0	false	0	false
119910	3445026953125	571368359375	0	false	0	false	22	true
119909	3452398046875	566879765625	19	true	0	false	28	true
119908	20949970703125	5117340625	2	true	0	false	16	true
119907	1988371875	5188698046875	0	false	0	false	14	true
119903	3424554296875	686447109375	3	true	0	false	14	true
119898	3135840234375	689764296875	3	true	0	false	13	true
119897	32142763671875	687852734375	7	true	0	false	16	true
119894	20500029296875	202186640625	9	true	0	false	16	true
119893	19973724609375	20440794921875	0	false	0	false	18	true
119892	251978125	138853408203125	1	true	0	false	17	true
119891	23663482421875	1391937890625	3	true	0	false	51	true
119890	2632758984375	593071640625	0	false	0	false	19	true
119889	2628780078125	57997921875	2	true	0	false	18	true
119888	26174818359375	72789796875	2	true	0	false	16	true
119887	25445248046875	719914765625	0	false	0	false	17	true
119885	24701390625	703958125	2	true	1	true	12	true
119877	2794014453125	59880859375	1	true	4	true	26	true
119876	27493990234375	734794375	4	true	0	false	16	true
119875	27394212890625	726945234375	2	true	0	false	29	true
119874	14007396484375	17281509765625	0	false	1	true	29	true
119873	14277318359375	16880771484375	2	true	16	true	4	true
119872	24032755859375	5771870703125	0	false	1	true	12	true
119871	24924158203125	5836503125	2	true	0	false	26	true
119869	2771342578125	744034921875	2	true	0	false	26	true
119868	28290408203125	73817796875	0	false	0	false	18	true
119867	2882374609375	74534984375	0	false	1	true	29	true
119864	24520994140625	119792470703125	5	true	0	false	18	true
119863	23951986328125	1272754296875	1	true	0	false	9	true
119861	143323984375	163108818359375	2	true	0	false	16	true
119860	61367958984375	66499921875	1	true	0	false	40	true
119859	61094892578125	66097.5	2	true	0	false	30	true
119858	270828125	68410671875	3	true	0	false	22	true
119857	26843607421875	676796875	0	false	0	false	27	true
119855	32413576171875	652141171875	0	false	0	false	14	true
119854	217300390625	156834150390625	6	true	0	false	84	true
119853	22045486328125	16290728515625	2	true	0	false	26	true
119851	136840595703125	16676103515625	2	true	0	false	13	true
119849	24670865234375	4878350390625	2	true	0	false	20	true
119843	20136767578125	19387244140625	2	true	0	false	25	true
119840	23157724609375	700642421875	8	true	0	false	22	true
119839	2303077734375	714200859375	2	true	0	false	21	true
119838	188012265625	1584898046875	0	false	0	false	12	true
119837	17706314453125	15929234375	1	true	0	false	32	true
119835	22201244140625	153916064453125	4	true	0	false	13	true
119833	17048330078125	17219	2	true	0	false	21	true
119832	16048693359375	686813984375	1	true	0	false	21	true
119831	1668873828125	685672421875	0	false	1	true	23	true
119829	21350587890625	6613509375	0	false	0	false	11	true
119828	22922390625	155006875	0	false	0	false	9	true
119827	230682421875	159194130859375	1	true	0	false	19	true
119826	23150080078125	11251626953125	0	false	0	false	15	true
119825	241298203125	109667666015625	3	true	0	false	36	true
119820	163006630859375	626251875	1	true	0	false	15	true
119819	160807353515625	6226512890625	1	true	7	true	11	true
119817	28620037109375	6511341796875	5	true	0	false	7	true
119815	35565078125	60356421875	5	true	0	false	18	true
119811	2319935546875	14995111328125	3	true	6	true	10	true
119809	15244970703125	163156396484375	3	true	0	false	10	true
119805	481347021484375	6673371875	1	true	0	false	24	true
119800	21596234375	3812206640625	2	true	2	true	17	true
119799	21993787109375	3707702734375	0	false	0	false	28	true
119797	21524875	170351328125	3	true	0	false	11	true
119795	25249658203125	147900068359375	1	true	0	false	15	true
119791	20673189453125	17802525390625	2	true	0	false	27	true
119787	2153892578125	181372578125	1	true	0	false	14	true
119786	11067541015625	686919375	2	true	0	false	29	true
119785	1068103515625	688795078125	2	true	0	false	15	true
119782	330290703125	57823546875	1	true	1	true	31	true
119781	32714197265625	5824340625	1	true	0	false	22	true
119777	107173173828125	69288359375	0	false	0	false	23	true
119775	1016401171875	68467265625	7	true	0	false	24	true
119767	3244791748046870	6547207421875	34	true	0	false	14	true
119761	17185244140625	67770.5	7	true	0	false	5	true
119760	3347665234375	6007489453125	1	true	0	false	15	true
119759	3382140234375	5979255078125	2	true	0	false	13	true
119751	2545415234375	106341435546875	6	true	0	false	15	true
119747	86008466796875	359360078125	5	true	0	false	20	true
119746	196831484375	9765634765625	0	false	0	false	32	true
119745	193436171875	9530638671875	1	true	0	false	25	true
119742	322338125	5719495703125	4	true	0	false	19	true
119741	327255703125	56811078125	6	true	0	false	12	true
119740	22445314453125	3633582421875	4	true	0	false	22	true
119738	23476162109375	3811502734375	0	false	0	false	9	true
119737	234379921875	377417421875	3	true	0	false	20	true
119736	7086057739257810	3393013671875	1	true	0	false	15	true
119733	398465078125	708171953125	7	true	0	false	16	true
119731	21626423828125	3919579296875	2	true	1	true	35	true
119730	13698578125	21796099609375	2	true	0	false	40	true
119729	14412626953125	2083198828125	4	true	0	false	60	true
119727	20022662109375	157561728515625	2	true	1	true	29	true
119725	24224107421875	153578955078125	7	true	0	false	14	true
119721	25665587890625	67388171875	6	true	0	false	12	true
119719	341506015625	586240234375	4	true	2	true	22	true
119718	3434209765625	383875546875	1	true	0	false	19	true
119717	3483233203125	382472421875	6	true	0	false	9	true
119712	2575487890625	69794765625	6	true	0	false	28	true
119711	2559269921875	686885703125	3	true	2	true	16	true
119710	3173069140625	6210394921875	7	true	0	false	50	true
119709	32007978515625	622546171875	10	true	0	false	13	true
119707	3211452734375	6274706640625	0	false	0	false	18	true
119705	8690703125	680031171875	2	true	0	false	15	true
119704	2378609375	685638671875	0	false	0	false	2	true
119701	131563271484375	17725955078125	0	false	0	false	22	true
119700	32593375	5607310546875	3	true	0	false	12	true
119699	330020390625	55755609375	12	true	0	false	4	true
119695	27615171875	672886875	0	false	0	false	16	true
119691	32507197265625	5529055859375	3	true	0	false	14	true
119690	3635402734375	4492479296875	17	true	0	false	4	true
119689	3605403125	4469475390625	0	false	0	false	16	true
119685	263039140625	132011279296875	1	true	0	false	14	true
119684	3266953515625	634496328125	7	true	0	false	37	true
119675	3283366015625	6277892578125	1	true	0	false	23	true
119674	32053779296875	605532890625	19	true	11	true	38	true
119673	319418515625	613401015625	1	true	0	false	19	true
119672	23479677734375	3878444921875	3	true	0	false	43	true
119671	22553234375	3922797265625	7	true	0	false	7	true
119669	3562362109375	4455323828125	7	true	0	false	18	true
119666	23870705078125	40627921875	1	true	0	false	30	true
119665	2408878515625	4047465625	3	true	0	false	27	true
119662	3242476171875	5333636328125	5	true	0	false	48	true
119661	330552578125	5313729296875	0	false	0	false	16	true
119660	342677265625	539204609375	1	true	0	false	14	true
119659	3468490625	539984765625	5	true	1	true	18	true
119653	3343923828125	5363416015625	3	true	0	false	19	true
119651	3355061328125	544985234375	0	false	0	false	13	true
119649	22874810546875	37318421875	2	true	0	false	18	true
119647	24471205078125	4001880078125	6	true	0	false	9	true
119645	17406279296875	91778876953125	4	true	0	false	31	true
119644	3640237890625	443716640625	8	true	0	false	28	true
119642	3763655859375	4104314453125	3	true	0	false	29	true
119641	3841853515625	4074423828125	0	false	1	true	16	true
119640	21504310546875	71450484375	5	true	1	true	17	true
119639	21288369140625	710675390625	1	true	1	true	20	true
119637	21744126953125	4037103515625	4	true	0	false	34	true
119636	3705593359375	44043234375	2	true	0	false	39	true
119635	3742722265625	4420088671875	4	true	0	false	12	true
119634	31308990234375	3803985546875	3	true	0	false	35	true
119633	3146814453125	383262265625	9	true	0	false	22	true
119632	12280033203125	14683099609375	2	true	0	false	13	true
119631	129451416015625	140505703125	0	false	0	false	17	true
119627	23908638671875	39886953125	0	false	0	false	15	true
119624	3791899609375	434407734375	2	true	0	false	27	true
119623	3789093359375	4383980859375	0	false	0	false	17	true
119621	17516236328125	88652021484375	0	false	0	false	24	true
119620	131967314453125	153322978515625	1	true	0	false	47	true
119619	12854646484375	1569887109375	0	false	0	false	10	true
119616	3673812109375	58267609375	3	true	0	false	53	true
119615	3669827734375	5766971484375	0	false	0	false	13	true
119612	372442421875	3977065234375	2	true	0	false	13	true
119611	3748887890625	4028167578125	4	true	0	false	16	true
119609	28937216796875	713897421875	0	false	3	true	23	true
119607	3340639453125	6377251953125	4	true	0	false	26	true
119606	23865322265625	46235140625	18	true	0	false	13	true
119605	24343078125	4559452734375	1	true	0	false	24	true
119604	8157701171875	1286453515625	4	true	0	false	16	true
119603	759718017578125	136019521484375	0	false	0	false	23	true
119599	2412303515625	3784503125	2	true	0	false	16	true
119598	351140078125	454260546875	10	true	0	false	29	true
119597	3462558984375	44762265625	2	true	7	true	21	true
119595	3797297265625	44894609375	9	true	0	false	25	true
119594	33979140625	6188519921875	1	true	0	false	26	true
119593	34220640625	6204371484375	0	false	0	false	23	true
119592	206136484375	3717471484375	0	false	0	false	13	true
119590	23990333984375	4315124609375	2	true	0	false	9	true
119589	25251669921875	4316851953125	8	true	0	false	13	true
119587	3116687890625	3750645703125	4	true	1	true	23	true
119586	21234765625	69776046875	2	true	0	false	44	true
119585	219329296875	688104921875	1	true	0	false	4	true
119584	3920218359375	4306986328125	4	true	0	false	21	true
119583	3954416015625	4235146484375	0	false	0	false	30	true
119582	20565740234375	3925511328125	1	true	0	false	31	true
119581	203119140625	387683203125	1	true	0	false	8	true
119579	26420990234375	437531171875	2	true	3	true	36	true
119577	344813828125	4577607421875	0	false	0	false	14	true
119573	372468671875	659113359375	3	true	0	false	7	true
119571	33453453125	614072578125	10	true	0	false	6	true
119566	354953984375	4594834375	3	true	0	false	39	true
119565	357296640625	4586673828125	3	true	0	false	31	true
119564	357858359375	3926497265625	8	true	0	false	19	true
119554	3943291015625	41295.5	8	true	0	false	20	true
119553	3936601953125	4099690625	7	true	0	false	12	true
119550	27140015625	40188015625	14	true	1	true	2	true
119549	27361072265625	3984512890625	7	true	0	false	27	true
119547	3536079296875	463913828125	0	false	31	true	7	true
119545	163757529296875	95549248046875	2	true	2	true	15	true
119544	154515341796875	1833502734375	3	true	0	false	13	true
119540	157521513671875	1072861328125	3	true	0	false	16	true
119539	1521450390625	101648359375	1	true	0	false	18	true
119538	267622734375	4025268359375	8	true	9	true	13	true
119537	2660590625	4009016015625	8	true	8	true	14	true
119536	25110169921875	4560102734375	15	true	0	false	10	true
119531	18456505859375	786059423828125	5	true	0	false	40	true
119527	3631674609375	4593035546875	0	false	0	false	21	true
119525	38641.25	4272974609375	0	false	0	false	9	true
119522	2428842578125	4164117578125	7	true	0	false	7	true
119521	24613275390625	42143125	3	true	0	false	6	true
119513	3684198046875	4610015625	8	true	0	false	9	true
119512	2969867578125	66378703125	1	true	0	false	33	true
119511	293568515625	676146875	2	true	0	false	11	true
119510	22427400390625	4677637109375	8	true	0	false	28	true
119509	22091126953125	4701710546875	0	false	0	false	24	true
119507	15688453125	9862267578125	4	true	1	true	13	true
119505	23744166015625	4733349609375	0	false	0	false	16	true
119504	27080919921875	64543796875	4	true	0	false	12	true
119501	3456083203125	609537890625	2	true	0	false	25	true
119493	2799215234375	755464921875	2	true	0	false	15	true
119490	3278630859375	38532859375	1	true	0	false	24	true
119489	333572421875	3821885546875	32	true	0	false	12	true
119488	2114894921875	82767119140625	2	true	1	true	13	true
119487	2100587109375	88626298828125	0	false	0	false	17	true
119486	7373173828125	155068193359375	1	true	0	false	10	true
119485	81568525390625	149472958984375	0	false	0	false	21	true
119481	2422845703125	4450666796875	1	true	0	false	21	true
119474	28038916015625	3759395703125	2	true	1	true	49	true
119473	268763359375	368295859375	0	false	0	false	23	true
119472	21210654296875	47393140625	1	true	0	false	15	true
119465	20113185546875	800162890625	0	false	0	false	15	true
119463	3361059375	72633578125	2	true	0	false	13	true
119461	258544453125	4474296484375	0	false	0	false	9	true
119455	859259521484375	3835608203125	1	true	0	false	14	true
119452	19870353515625	7206153125	0	false	0	false	17	true
119451	197163359375	725708828125	11	true	0	false	11	true
119450	21203125	746905546875	1	true	0	false	13	true
119449	209423046875	7450715625	7	true	0	false	12	true
119447	2431156005859370	3043649609375	1	true	0	false	36	true
119445	217823671875	74572078125	1	true	0	false	14	true
119444	2908012109375	432899140625	5	true	0	false	15	true
119443	29121546875	42944953125	9	true	0	false	4	true
119442	21055263671875	7391346875	0	false	0	false	21	true
119441	21152466796875	734303359375	2	true	0	false	15	true
119439	19557107421875	3851435546875	6	true	0	false	8	true
119436	4732859765625	62679734375	75	true	16	true	76	true
119435	4708201953125	6288830859375	48	true	14	true	188	true
119432	29289533203125	4627480078125	3	true	0	false	18	true
119431	28937646484375	468121953125	0	false	0	false	13	true
119427	27047697265625	38587703125	5	true	0	false	16	true
119425	20742185546875	15957095703125	8	true	0	false	11	true
119423	847259765625	159931318359375	2	true	0	false	17	true
119421	2195603515625	732479140625	0	false	0	false	16	true
119420	91798671875	124616201171875	0	false	0	false	46	true
119419	9772484375	13222791015625	6	true	0	false	10	true
119417	30892234375	5401549609375	3	true	0	false	3	true
119416	241318125	3636677734375	7	true	0	false	26	true
119415	238120390625	3639131640625	0	false	0	false	22	true
119414	144146279296875	135858095703125	0	false	0	false	28	true
119413	139094267578125	1325108203125	4	true	0	false	16	true
119412	102564951171875	1632107421875	0	false	0	false	16	true
119409	95765810546875	116332314453125	2	true	0	false	12	true
119405	230048984375	449784453125	4	true	0	false	28	true
119400	3538960546875	41306390625	10	true	0	false	21	true
119399	3565105078125	4238178125	1	true	0	false	12	true
119398	303566484375	3683604296875	4	true	0	false	15	true
119397	30527798828125	3626344921875	2	true	1	true	11	true
119396	1045777734375	97643564453125	3	true	0	false	15	true
119395	1105027734375	9842044921875	0	false	0	false	17	true
119393	97584404296875	138075751953125	2	true	0	false	22	true
119391	22584634765625	74435765625	13	true	0	false	15	true
119390	3392084765625	4647170703125	5	true	0	false	10	true
119387	12079345703125	137641142578125	2	true	0	false	28	true
119386	108312666015625	147253505859375	1	true	0	false	23	true
119385	10099419921875	15136427734375	3	true	0	false	13	true
119383	25007228515625	74138125	0	false	0	false	40	true
119382	2606019140625	4046430859375	0	false	1	true	15	true
119381	26195625	3948463671875	14	true	0	false	119	true
119379	24606830078125	32313078125	0	false	0	false	30	true
119375	353228046875	40309328125	7	true	0	false	8	true
119373	147719365234375	1299609765625	3	true	0	false	20	true
119369	100040576171875	106636474609375	5	true	0	false	21	true
119367	21344048828125	4613560546875	0	false	0	false	17	true
119365	284308828125	436301328125	1	true	0	false	23	true
119361	2796701953125	3853271875	1	true	0	false	20	true
119360	29697951171875	45809015625	0	false	0	false	17	true
119359	3024312109375	4635974609375	0	false	0	false	15	true
119358	31265541015625	3607831640625	2	true	0	false	19	true
119357	30963125	35586078125	4	true	0	false	19	true
119355	95314599609375	144205048828125	0	false	0	false	20	true
119351	3147226171875	355655625	0	false	0	false	13	true
119349	142916357421875	121383671875	1	true	0	false	12	true
119345	3089655859375	3869166015625	1	true	0	false	21	true
119342	28792521484375	42403734375	4	true	0	false	14	true
119340	31415416015625	46563671875	1	true	0	false	11	true
119339	32055185546875	4668641796875	0	false	0	false	9	true
119337	304197265625	34865953125	1	true	0	false	18	true
119334	2783696484375	55517375	6	true	0	false	13	true
119333	27424572265625	55705140625	4	true	0	false	10	true
119331	271220390625	410099609375	1	true	0	false	14	true
119327	204890390625	3794019921875	0	false	0	false	19	true
119326	2817667578125	46794859375	0	false	0	false	19	true
119324	293310859375	5713440625	0	false	0	false	32	true
119323	29623662109375	578522421875	0	false	0	false	20	true
119321	152995546875	627065390625	2	true	0	false	19	true
119320	2877587890625	4570380078125	11	true	0	false	30	true
119319	28335833984375	4469524609375	0	false	0	false	12	true
119317	31747080078125	369285234375	2	true	0	false	21	true
119312	31458849609375	439911484375	4	true	1	true	19	true
119311	31373466796875	445298359375	1	true	0	false	13	true
119305	2801739453125	42402046875	2	true	0	false	11	true
119304	19099822265625	687959296875	1	true	0	false	26	true
119303	1988537890625	68096578125	2	true	0	false	29	true
119301	1941293359375	706305234375	0	false	0	false	16	true
119299	25292482421875	389343828125	1	true	0	false	18	true
119298	24643251953125	16657123046875	10	true	0	false	37	true
119297	25785171875	15910748046875	0	false	0	false	13	true
119295	21310154296875	7607634375	17	true	0	false	47	true
119291	2809948828125	4135198828125	3	true	0	false	12	true
119289	30344587890625	39589828125	1	true	0	false	28	true
119285	3120660546875	452306328125	3	true	0	false	10	true
119283	9370560546875	10121708984375	5	true	0	false	13	true
119282	194909296875	744609296875	9	true	0	false	29	true
119281	2006472265625	73958703125	10	true	0	false	7	true
119280	271469140625	4271741015625	5	true	0	false	19	true
119279	2726148828125	4306326171875	3	true	10	true	23	true
119277	3062106640625	4691142578125	1	true	0	false	16	true
119276	259211640625	5655788671875	1	true	0	false	15	true
119275	24976552734375	567698125	0	false	0	false	15	true
119273	2823995703125	5651024609375	1	true	0	false	19	true
119269	2668823828125	42341953125	1	true	1	true	41	true
119266	3041781640625	4107871875	2	true	4	true	20	true
119265	3031145703125	4229896484375	1	true	0	false	15	true
119264	115690693359375	120787451171875	1	true	0	false	20	true
119263	122113447265625	1195441796875	1	true	0	false	9	true
119262	30134068359375	4473250390625	2	true	3	true	44	true
119256	264054453125	41801640625	0	false	0	false	20	true
119252	26240623046875	1669978125	5	true	0	false	19	true
119251	26648845703125	17100427734375	0	false	0	false	25	true
119249	18101248046875	686491328125	1	true	0	false	15	true
119247	141450322265625	111464404296875	1	true	0	false	19	true
119246	3044173046875	579505390625	1	true	0	false	35	true
119238	17399845703125	69738359375	0	false	0	false	17	true
119237	1807578515625	69650671875	1	true	0	false	12	true
119235	2756698046875	5659789453125	0	false	0	false	12	true
119234	259877109375	5476698046875	3	true	0	false	23	true
119233	25368185546875	5434719921875	0	false	0	false	32	true
119223	175297578125	708924140625	11	true	0	false	23	true
119222	26628921875	84807998046875	8	true	0	false	15	true
119221	26284837890625	8398310546875	0	false	0	false	16	true
119218	14100056640625	6239318359375	2	true	0	false	12	true
119217	143436875	6133968359375	2	true	0	false	14	true
119216	27601455078125	88286552734375	0	false	0	false	16	true
119215	27220224609375	88937626953125	0	false	0	false	5	true
119213	11701859375	126801181640625	1	true	0	false	13	true
119212	27492671875	54521859375	2	true	0	false	42	true
119209	27419296875	9195662109375	4	true	0	false	0	false
119207	29164255859375	386871875	6	true	0	false	16	true
119205	2700634765625	95347021484375	12	true	0	false	12	true
119203	26924927734375	1788218359375	0	false	0	false	10	true
119201	25710705078125	83170859375	0	false	0	false	15	true
119200	135700673828125	602187421875	0	false	0	false	16	true
119198	2635783203125	55530890625	1	true	0	false	16	true
119193	16377619140625	26789466796875	2	true	0	false	15	true
119192	27254232421875	161092060546875	1	true	0	false	7	true
119191	29105384765625	159832724609375	0	false	0	false	17	true
119189	2517368359375	805073876953125	2	true	1	true	22	true
119187	13052119140625	117818291015625	1	true	18	true	31	true
119186	28318587890625	3641733203125	4	true	0	false	10	true
119185	29197931640625	36906296875	4	true	5	true	10	true
119184	31332173828125	395813203125	2	true	0	false	17	true
119179	26135599609375	90044091796875	2	true	0	false	28	true
119178	24131251953125	78997509765625	0	false	0	false	18	true
119177	24765615234375	768641943359375	1	true	0	false	17	true
119176	28844451171875	19514103515625	0	false	0	false	22	true
119175	285764453125	1892583203125	0	false	0	false	27	true
119171	27518794921875	103996806640625	7	true	0	false	32	true
119167	2594563671875	3772872265625	11	true	0	false	11	true
119165	13299009765625	622264375	3	true	0	false	16	true
119162	3474449609375	4758797265625	1	true	0	false	1	true
119156	182376875	731671796875	35	true	1	true	10	true
119155	1843586328125	7334790625	26	true	1	true	16	true
119152	65368603515625	128080458984375	4	true	0	false	32	true
119151	688771484375	12715546875	4	true	0	false	24	true
119146	20646814453125	460581982421875	21	true	0	false	10	true
119145	19897974609375	512755810546875	0	false	0	false	45	true
119143	22639193359375	794551806640625	0	false	0	false	17	true
119142	20399103515625	629003369140625	0	false	0	false	12	true
119139	19206822265625	373431015625	1	true	1	true	24	true
119136	28558015625	590420546875	8	true	0	false	26	true
119135	29057998046875	5861440625	0	false	0	false	25	true
119134	19848591796875	36055	1	true	0	false	11	true
119133	19234537109375	3584891015625	6	true	0	false	25	true
119130	381571015625	6944303125	0	false	1	true	11	true
119129	3738601171875	698185859375	1	true	6	true	26	true
119122	1907491015625	7312384375	2	true	0	false	16	true
119119	312931640625	425703125	1	true	0	false	22	true
119117	769655615234375	993456640625	0	false	0	false	6	true
119113	28592064453125	10691248046875	3	true	0	false	22	true
119111	189039609375	598798095703125	2	true	0	false	9	true
119108	2829234375	680833203125	0	false	0	false	40	true
119107	21705234375	6806684375	0	false	0	false	13	true
119105	22338708984375	68636953125	1	true	0	false	17	true
119104	16696373046875	2014466015625	6	true	0	false	25	true
119103	159908671875	192796953125	1	true	0	false	11	true
119102	3321673046875	477965625	0	false	0	false	9	true
119101	3359341015625	4845478515625	8	true	3	true	25	true
119100	437415185546875	67736921875	0	false	0	false	4	true
119097	302866953125	5679845703125	2	true	0	false	12	true
119095	31660935546875	4812893359375	3	true	0	false	26	true
119092	2352105859375	73296671875	0	false	0	false	15	true
119091	23765453125	7387203125	1	true	14	true	3	true
119088	29355263671875	55699171875	12	true	3	true	39	true
119086	3923938671875	688520859375	0	false	0	false	16	true
119085	386433046875	687726171875	0	false	0	false	24	true
119084	36062296875	5549871875	1	true	1	true	16	true
119083	3588280859375	548396796875	4	true	0	false	27	true
119077	26681052734375	31687.25	1	true	0	false	31	true
119065	308174609375	55243	1	true	0	false	23	true
119062	158539677734375	30841369140625	0	false	0	false	13	true
119061	152150615234375	31166185546875	5	true	0	false	16	true
119060	17279681640625	2107792578125	0	false	0	false	5	true
119054	342284453125	4411029296875	0	false	0	false	13	true
119053	3362416796875	441234375	0	false	0	false	21	true
119051	369167265625	563600546875	1	true	0	false	17	true
119049	28709109375	403330390625	0	false	1	true	14	true
119047	344628046875	43704640625	1	true	0	false	14	true
119044	4206390625	6181990625	1	true	0	false	13	true
119043	4231171875	62226859375	1	true	0	false	16	true
119041	347395859375	4882233984375	3	true	0	false	11	true
119040	106382529296875	22274556640625	3	true	0	false	50	true
119039	113909453125	2182617578125	0	false	10	true	13	true
119038	4461887890625	4950952734375	9	true	0	false	19	true
119037	44048484375	4875826953125	0	false	0	false	14	true
119035	3597440234375	56782625	2	true	0	false	16	true
119031	10319064453125	21260650390625	1	true	0	false	16	true
119030	2322052734375	27592708984375	9	true	1	true	18	true
119029	1.43738e+16	2736950390625	2	true	0	false	18	true
119028	22456900390625	9329666015625	1	true	0	false	14	true
119027	21874294921875	9255041015625	4	true	6	true	11	true
119025	125719921875	316462109375	0	false	0	false	10	true
119024	10747818359375	20455111328125	4	true	0	false	35	true
119021	21951857421875	98027958984375	9	true	5	true	1	true
119019	11583841796875	22867537109375	0	false	0	false	21	true
119018	3624250732421870	28007421875	0	false	0	false	9	true
119015	659720068359375	14582904296875	1	true	0	false	13	true
119014	18340578125	10916767578125	6	true	0	false	14	true
119013	1893745703125	104203896484375	5	true	1	true	10	true
119012	18037140625	115842255859375	3	true	0	false	14	true
119011	177221484375	116409912109375	0	false	2	true	15	true
119010	4538855078125	499675703125	2	true	0	false	15	true
119009	4582629296875	4945872265625	4	true	0	false	28	true
119008	429913515625	486787578125	10	true	0	false	34	true
119007	423198046875	487908046875	0	false	0	false	15	true
119006	9696912109375	2227595703125	0	false	0	false	17	true
119003	32635494140625	72450359375	7	true	0	false	11	true
118997	154214365234375	2922641015625	0	false	1	true	20	true
118992	4285001953125	501542109375	4	true	0	false	17	true
118991	4288595703125	4951365625	3	true	0	false	14	true
118988	448797109375	6136541796875	2	true	1	true	28	true
118987	4539783203125	6077205859375	1	true	0	false	38	true
118986	4369482421875	6178837109375	1	true	0	false	19	true
118985	4390302734375	6216432421875	4	true	0	false	21	true
118983	4412981640625	611997421875	6	true	3	true	12	true
118980	398141015625	52945.25	44	true	0	false	7	true
118979	3970272265625	5329590234375	6	true	0	false	30	true
118976	4148130078125	4414704296875	3	true	0	false	13	true
118975	416101015625	4505496875	1	true	0	false	19	true
118974	402210234375	435363046875	11	true	0	false	18	true
118973	40893203125	4318868359375	0	false	0	false	15	true
118972	4585333984375	50630140625	11	true	3	true	16	true
118971	4528752734375	5082952734375	1	true	0	false	26	true
118969	4451105078125	603851796875	1	true	0	false	19	true
118968	21242365234375	10638525390625	0	false	0	false	18	true
118967	2063352734375	103000595703125	8	true	0	false	8	true
118966	2860895703125	95184169921875	0	false	0	false	15	true
118965	29361333984375	95487333984375	1	true	2	true	18	true
118964	4208749609375	52835171875	4	true	0	false	28	true
118963	410374296875	5321788671875	0	false	5	true	30	true
118961	4546012890625	5984566796875	12	true	0	false	14	true
118958	3562579296875	5384787109375	1	true	1	true	14	true
118957	359500234375	5375946875	5	true	1	true	35	true
118955	4294748828125	6211083203125	3	true	0	false	71	true
118950	3638887109375	48595671875	4	true	0	false	23	true
118949	3664784375	4925270703125	1	true	0	false	14	true
118947	18306611328125	13033423828125	5	true	0	false	25	true
118946	3209941650390620	25266494140625	7	true	0	false	15	true
118945	307597119140625	24414451171875	10	true	0	false	11	true
118943	43511625	5126652734375	4	true	1	true	20	true
118942	4179030859375	57507625	3	true	0	false	13	true
118941	4150629296875	5702534375	0	false	0	false	20	true
118940	359938046875	499070859375	1	true	0	false	38	true
118939	35145625	49685109375	1	true	0	false	18	true
118938	36938171875	53225390625	4	true	0	false	26	true
118937	3648196484375	5378409375	7	true	0	false	4	true
118933	4361977734375	5963883203125	3	true	0	false	17	true
118929	22014083984375	109307333984375	3	true	0	false	24	true
118927	37212859375	4964331640625	2	true	2	true	23	true
118925	4626290625	5984005078125	2	true	0	false	9	true
118922	3858655859375	6153266015625	1	true	1	true	21	true
118921	3815048828125	61291546875	10	true	0	false	8	true
118916	421328984375	4283515234375	9	true	0	false	25	true
118915	4240796875	427617109375	12	true	0	false	19	true
118913	387093125	607844453125	2	true	1	true	17	true
118909	369798359375	5401855078125	6	true	1	true	11	true
118908	4345676171875	531534140625	2	true	0	false	14	true
118907	4452133203125	5315139453125	1	true	0	false	24	true
118905	4180366796875	4328114453125	0	false	0	false	12	true
118903	16914734375	114817119140625	1	true	9	true	13	true
118897	4701297265625	49847796875	4	true	0	false	17	true
118895	4595751953125	614811796875	5	true	0	false	10	true
118892	40275625	569500859375	12	true	0	false	16	true
118891	404239375	562132265625	1	true	0	false	27	true
118889	4036859765625	4422893359375	3	true	0	false	26	true
118887	4100615625	572171171875	1	true	0	false	15	true
118884	43444046875	461669453125	2	true	4	true	14	true
118883	435863125	458432421875	4	true	9	true	15	true
118881	376970625	6194737890625	2	true	0	false	29	true
118879	4504926953125	5918262890625	1	true	0	false	21	true
118877	3755367578125	5313610546875	4	true	0	false	18	true
118875	2492087890625	236234609375	0	false	0	false	20	true
118873	4058748828125	575480234375	2	true	0	false	23	true
118871	3732408203125	50326328125	0	false	0	false	14	true
118870	4353119921875	4175134375	0	false	0	false	4	true
118869	431050703125	4283351953125	4	true	0	false	17	true
118863	41858640625	539459765625	3	true	0	false	23	true
118862	3946431640625	597385546875	10	true	0	false	15	true
118861	40607109375	594077109375	5	true	0	false	18	true
118860	141772763671875	423756796875	5	true	0	false	28	true
118857	3917465625	5130350390625	2	true	0	false	6	true
118856	379692109375	4660075390625	0	false	0	false	17	true
118855	388745546875	4618908203125	6	true	0	false	15	true
118853	41656859375	602069765625	0	false	0	false	17	true
118851	130046064453125	354325859375	0	false	3	true	13	true
118849	400161171875	55824734375	1	true	0	false	12	true
118847	391897109375	4536515625	4	true	0	false	12	true
118846	4060423046875	5443188671875	0	false	0	false	17	true
118845	4004893359375	5437698828125	9	true	0	false	8	true
118844	447893984375	482590078125	0	false	0	false	16	true
118843	4552013671875	483174375	1	true	16	true	51	true
118842	4224216796875	452620546875	0	false	0	false	16	true
118840	3646407421875	6233057421875	0	false	0	false	33	true
118838	2273073828125	4038984375	1	true	0	false	27	true
118837	23011947265625	3924139404296870	0	false	0	false	46	true
118835	3993997265625	467673203125	3	true	0	false	24	true
118834	2071232177734370	221720703125	0	false	1	true	23	true
118833	1.44147e+16	222302109375	0	false	6	true	16	true
118831	4012787890625	6089884375	1	true	0	false	8	true
118829	295387255859375	223103046875	3	true	0	false	39	true
118828	384012265625	5467508984375	3	true	1	true	24	true
118827	38874796875	55009	2	true	0	false	13	true
118826	4430398046875	449274453125	6	true	0	false	18	true
118824	410382265625	421644296875	1	true	1	true	9	true
118822	3425769140625	504744296875	4	true	0	false	11	true
118821	34298109375	516855859375	11	true	0	false	27	true
118819	372848193359375	22929818359375	0	false	0	false	16	true
118818	2074230078125	22451359375	0	false	0	false	7	true
118817	21514751953125	22508513671875	0	false	1	true	13	true
118815	23204568359375	56547607421875	2	true	2	true	11	true
118814	2307333984375	20289451171875	3	true	0	false	22	true
118813	2318736328125	19872484375	0	false	0	false	13	true
118810	486020625	4350355078125	4	true	0	false	54	true
118809	4853369140625	4405698828125	4	true	0	false	12	true
118807	422650078125	417948515625	8	true	0	false	23	true
118805	23214255859375	20995208984375	3	true	0	false	29	true
118803	1.26834e+16	24501287109375	1	true	0	false	13	true
118801	3957427734375	578297734375	1	true	0	false	28	true
118799	47733359375	4375354296875	2	true	0	false	16	true
118793	2395501171875	2064236328125	1	true	0	false	18	true
118785	38001609375	536811015625	3	true	0	false	20	true
118783	3844729296875	5575676953125	5	true	0	false	16	true
118779	47345515625	600804140625	1	true	0	false	17	true
118775	4005585546875	5846758984375	6	true	0	false	9	true
118773	45884421875	4755261328125	2	true	0	false	25	true
118772	3890728125	4927052734375	1	true	0	false	31	true
118771	384459296875	483709765625	10	true	0	false	16	true
118769	313695703125	232113671875	3	true	0	false	23	true
118768	2294021484375	18893533203125	0	false	0	false	12	true
118767	227350625	17426025390625	2	true	0	false	12	true
118762	362791484375	5077763671875	2	true	0	false	26	true
118761	35617140625	509923828125	1	true	0	false	18	true
118760	410508125	47281859375	0	false	0	false	19	true
118759	4084470703125	4765600390625	6	true	0	false	35	true
118758	4121586328125	48470.5	6	true	0	false	14	true
118757	4051896875	4833926953125	9	true	0	false	21	true
118754	4519901953125	44025921875	6	true	0	false	33	true
118753	4558166796875	4397371484375	2	true	3	true	25	true
118751	3963549609375	44559890625	6	true	1	true	16	true
118750	394196328125	48307953125	4	true	0	false	15	true
118749	3875454296875	4757246875	3	true	0	false	14	true
118747	405157421875	48922171875	0	false	0	false	38	true
118744	3600138671875	5145263671875	0	false	0	false	19	true
118740	4228841015625	437532109375	0	false	0	false	14	true
118739	4299683984375	440394453125	2	true	0	false	25	true
118736	28514693359375	12227876953125	1	true	0	false	15	true
118735	27167900390625	118153359375	1	true	0	false	17	true
118733	4116226171875	4928311328125	0	false	0	false	24	true
118731	380941953125	5025800390625	1	true	0	false	17	true
118730	21259	2089266015625	2	true	0	false	26	true
118729	209435390625	215882578125	3	true	0	false	13	true
118726	300702890625	69732765625	0	false	0	false	1	true
118725	28842515625	688113671875	0	false	0	false	14	true
118722	4718666796875	4332518359375	0	false	0	false	12	true
118719	42133234375	461663125	0	false	0	false	35	true
118715	46814890625	634030234375	3	true	0	false	16	true
118714	3697548828125	523776640625	0	false	0	false	13	true
118713	37385640625	5205699609375	3	true	0	false	13	true
118710	1942081640625	217208984375	0	false	2	true	37	true
118703	436148828125	470921484375	1	true	0	false	33	true
118697	3711409375	514188828125	0	false	0	false	12	true
118695	453120546875	449669765625	8	true	1	true	34	true
118694	4445636328125	4721996484375	0	false	0	false	12	true
118690	4302770703125	627785546875	1	true	15	true	0	false
118689	438272734375	6309882421875	2	true	0	false	36	true
118688	4612994921875	4318863671875	5	true	0	false	11	true
118682	4850815234375	6193237109375	11	true	0	false	29	true
118681	4918757421875	6163890234375	3	true	0	false	22	true
118679	6528140258789060	22955890625	5	true	0	false	13	true
118675	272252109375	126839052734375	1	true	0	false	15	true
118674	207062548828125	25824513671875	0	false	0	false	12	true
118673	261284228515625	26382359375	2	true	7	true	8	true
118667	417810390625	589321484375	7	true	1	true	23	true
118665	4833253515625	60891234375	2	true	7	true	26	true
118657	4791870703125	4299618359375	0	false	0	false	21	true
118653	4842660546875	6314712890625	2	true	0	false	25	true
118652	4557536328125	6450681640625	1	true	0	false	14	true
118651	459577734375	6413553125	2	true	0	false	14	true
118650	355836015625	62862515625	1	true	0	false	8	true
118644	4297246875	5854191796875	12	true	0	false	31	true
118643	4359497265625	5811123046875	0	false	1	true	18	true
118637	38519609375	527010234375	2	true	1	true	22	true
118635	4457546484375	652619921875	0	false	0	false	5	true
118633	49433796875	63938875	0	false	0	false	26	true
118632	556784228515625	717303359375	2	true	0	false	16	true
118631	484700048828125	72186921875	2	true	0	false	14	true
118629	468583203125	5909135546875	7	true	1	true	28	true
118627	390713671875	5881967578125	0	false	4	true	21	true
118625	4927155078125	420619140625	0	false	0	false	23	true
118622	316526025390625	375898359375	1	true	8	true	17	true
118621	3684009521484370	37117859375	15	true	0	false	25	true
118619	3566994921875	5249178125	0	false	0	false	13	true
118616	785286181640625	708006875	7	true	1	true	10	true
118615	7037515625	7049696875	1	true	0	false	20	true
118614	10609025390625	72154328125	1	true	11	true	32	true
118613	97681357421875	719693203125	7	true	0	false	13	true
118606	737029931640625	758455390625	0	false	5	true	44	true
118605	674868017578125	751656953125	1	true	0	false	27	true
118604	413737109375	6367237109375	2	true	0	false	28	true
118603	42097890625	633308828125	5	true	0	false	32	true
118602	6280951171875	70251546875	0	false	0	false	13	true
118601	568535888671875	70307453125	0	false	0	false	12	true
118596	118878603515625	72442171875	2	true	0	false	18	true
118595	1175994140625	719888046875	3	true	0	false	33	true
118593	1138205859375	720792109375	0	false	0	false	20	true
118592	5848085327148430	21474421875	1	true	0	false	30	true
118591	5535409545898430	2208664453125	0	false	0	false	72	true
118590	67769638671875	724167421875	2	true	0	false	13	true
118589	741410009765625	724208671875	0	false	0	false	12	true
118586	102023623046875	713636328125	2	true	2	true	26	true
118585	102592802734375	71098984375	2	true	2	true	28	true
118584	43333486328125	44231078125	8	true	0	false	22	true
118583	410607568359375	448164375	2	true	0	false	27	true
118582	3184173095703120	7145559375	2	true	0	false	36	true
118581	3897926025390620	716794453125	0	false	0	false	4	true
118578	43726162109375	218315390625	3	true	0	false	40	true
118577	490341455078125	22419162109375	0	false	0	false	14	true
118576	28196923828125	69674265625	0	false	0	false	15	true
118575	3178713134765620	699936953125	6	true	0	false	12	true
118573	697593994140625	73366015625	4	true	0	false	36	true
118571	64677744140625	739988515625	0	false	0	false	17	true
118570	4038444140625	6545179296875	0	false	0	false	15	true
118569	41270546875	65393921875	7	true	0	false	15	true
118567	122425107421875	716559765625	1	true	14	true	1	true
118565	408487578125	6430994921875	4	true	0	false	18	true
118563	53518662109375	2189850390625	0	false	0	false	20	true
118561	59242216796875	72536484375	0	false	0	false	33	true
118556	81621943359375	72056515625	7	true	0	false	7	true
118553	28939685546875	411383515625	0	false	0	false	21	true
118546	58144169921875	4444372265625	0	false	0	false	7	true
118545	534051123046875	4484241796875	10	true	0	false	21	true
118544	4138475390625	676438046875	4	true	0	false	21	true
118543	4258503515625	67134	1	true	0	false	27	true
118541	27300029296875	707569296875	0	false	0	false	17	true
118539	325092822265625	2692827734375	0	false	0	false	23	true
118537	53909365234375	44041890625	1	true	0	false	15	true
118536	1.80805e+16	698053515625	6	true	1	true	19	true
118535	1083240966796870	693240390625	0	false	0	false	21	true
118534	797118017578125	680160859375	1	true	0	false	17	true
118533	716984326171875	690458671875	1	true	1	true	39	true
118528	4032640625	66726015625	5	true	0	false	19	true
118523	9894666015625	704045390625	3	true	0	false	28	true
118517	4117357421875	69117859375	0	false	1	true	13	true
118515	8914271484375	71746015625	1	true	0	false	23	true
118513	332400927734375	72679921875	4	true	0	false	22	true
118512	4650350390625	4433949609375	2	true	0	false	32	true
118511	4612740234375	45129015625	9	true	0	false	24	true
118510	39649015625	635651640625	4	true	0	false	21	true
118509	4030942578125	6275925390625	1	true	0	false	27	true
118507	95708935546875	682821640625	5	true	0	false	6	true
118506	1461754296875	7648496875	0	false	0	false	18	true
118505	15469.25	7519271875	1	true	0	false	18	true
118504	1.29558e+16	4324387109375	5	true	2	true	10	true
118503	1.66901e+16	432359765625	6	true	5	true	20	true
118501	4248308203125	65816890625	1	true	0	false	12	true
118496	14982755859375	73085125	2	true	0	false	14	true
118495	14315482421875	73521375	8	true	1	true	14	true
118494	85954033203125	69355703125	0	false	0	false	8	true
118493	8825658203125	687986015625	1	true	0	false	19	true
118492	135819970703125	785582421875	1	true	0	false	13	true
118491	140901748046875	778169296875	3	true	0	false	13	true
118490	13715771484375	73092203125	0	false	0	false	18	true
118489	14289720703125	7288790625	11	true	0	false	1	true
118481	8509105224609370	434811328125	0	false	0	false	19	true
118479	613206787109375	45126859375	3	true	0	false	14	true
118477	667625341796875	76519203125	2	true	0	false	28	true
118475	4073501953125	7043328125	1	true	0	false	22	true
118473	130409443359375	7315353125	0	false	0	false	19	true
118472	8062733764648430	425427421875	0	false	0	false	15	true
118468	12882912109375	721168984375	1	true	0	false	17	true
118467	135963095703125	7205646875	6	true	0	false	18	true
118460	138732373046875	743925859375	1	true	0	false	17	true
118459	137465830078125	74027140625	0	false	0	false	11	true
118458	15111322265625	773424921875	7	true	0	false	3	true
118453	2797218359375	4776466015625	5	true	5	true	13	true
118452	232953515625	453101484375	5	true	0	false	10	true
118451	1304395751953120	452612109375	5	true	0	false	16	true
118449	156164794921875	73787828125	1	true	0	false	13	true
118448	39148640625	660645625	1	true	0	false	24	true
118447	386024453125	662977265625	13	true	0	false	20	true
118440	163203046875	739933671875	1	true	0	false	29	true
118439	16778490234375	743069140625	1	true	0	false	14	true
118430	2674610595703120	4340991015625	1	true	0	false	8	true
118429	22225419921875	4252109765625	0	false	0	false	15	true
118428	18138884765625	754331640625	0	false	0	false	20	true
118427	17796509765625	75698828125	5	true	1	true	1	true
118425	1803859765625	31952775390625	4	true	0	false	47	true
118419	5514231567382810	27632380859375	1	true	2	true	12	true
118418	431148388671875	424323203125	0	false	0	false	13	true
118417	3968899169921870	42916125	0	false	0	false	22	true
118412	17299421875	768926875	2	true	0	false	21	true
118411	1700700390625	769720546875	5	true	0	false	15	true
118409	12292369140625	7847084375	1	true	0	false	10	true
118407	3403990625	39747.25	4	true	10	true	20	true
118402	16377466796875	732585625	0	false	0	false	12	true
118401	16140466796875	72419515625	4	true	0	false	24	true
118399	1729793359375	7760565625	1	true	0	false	23	true
118396	18661345703125	763732265625	2	true	9	true	10	true
118395	1894156640625	760038046875	1	true	0	false	11	true
118391	11239650390625	704419375	0	false	0	false	2	true
118387	1833058203125	773971171875	10	true	0	false	11	true
118386	457434716796875	699488671875	1	true	0	false	1	true
118383	19840970703125	756514921875	2	true	0	false	16	true
118379	453672265625	6251003125	14	true	0	false	21	true
118377	17715826171875	7435459375	2	true	0	false	7	true
118373	125724404296875	74228765625	1	true	0	false	23	true
118370	12978333984375	6419396875	1	true	0	false	17	true
118369	13811048828125	6419455078125	7	true	0	false	9	true
118368	140285830078125	6474816796875	2	true	0	false	21	true
118366	126991796875	95639677734375	3	true	0	false	11	true
118365	129523818359375	10054828125	0	false	0	false	13	true
118363	126330107421875	6519610546875	1	true	0	false	23	true
118362	131635927734375	7567712890625	3	true	0	false	21	true
118361	1390591015625	786324658203125	1	true	0	false	21	true
118358	137138212890625	4060228515625	7	true	0	false	8	true
118357	129948076171875	4598833984375	0	false	0	false	18	true
118356	129834658203125	623630712890625	0	false	0	false	20	true
118355	13543521484375	672311865234375	10	true	4	true	11	true
118353	12143166015625	62148359375	4	true	0	false	17	true
118351	1212150390625	39007958984375	4	true	0	false	7	true
118349	30458703125	12748568359375	0	false	0	false	25	true
118348	29040037109375	339590546875	9	true	0	false	33	true
118347	294554765625	3425764453125	2	true	0	false	7	true
118346	27372291015625	630082578125	3	true	0	false	32	true
118345	27101076171875	6296674609375	6	true	0	false	29	true
118342	37430328125	473410390625	1	true	0	false	19	true
118341	3765394140625	4765687890625	5	true	0	false	16	true
118340	28705380859375	3464501171875	0	false	0	false	17	true
118339	2909592578125	3452914453125	34	true	0	false	3	true
118337	117417861328125	5071951171875	0	false	0	false	13	true
118333	264620078125	6283749609375	3	true	2	true	23	true
118332	119236767578125	863103125	0	false	0	false	19	true
118331	124051201171875	81947861328125	2	true	0	false	19	true
118329	27317037109375	6173005078125	0	false	0	false	22	true
118328	27971283203125	6348991796875	2	true	0	false	25	true
118327	2927664453125	6277029296875	12	true	0	false	8	true
118321	27825111328125	343988828125	0	false	0	false	8	true
118316	2955549609375	604872421875	2	true	1	true	12	true
118315	29418107421875	609771484375	9	true	0	false	15	true
118311	146609033203125	683154833984375	0	false	0	false	42	true
118310	30216435546875	6288358203125	2	true	0	false	28	true
118309	30183599609375	618629609375	4	true	0	false	12	true
118307	2914046484375	6079161328125	0	false	0	false	21	true
118304	3035484375	6091798828125	4	true	1	true	44	true
118299	29241861328125	5987915625	3	true	0	false	24	true
118297	14657671875	794495751953125	1	true	0	false	11	true
118294	16453013671875	719017138671875	0	false	0	false	32	true
118293	162004462890625	65627509765625	0	false	0	false	15	true
118291	127168740234375	8672755859375	0	false	0	false	12	true
118288	30372892578125	637215703125	0	false	0	false	19	true
118287	301989609375	639760078125	0	false	1	true	32	true
118282	142922373046875	9200451171875	0	false	0	false	22	true
118281	152504208984375	88793046875	1	true	0	false	21	true
118276	1060133203125	6935259765625	0	false	0	false	23	true
118275	105660634765625	8236158203125	4	true	0	false	4	true
118270	63859609375	1913782421875	9	true	1	true	8	true
118269	59294951171875	20703451171875	2	true	0	false	12	true
118265	291145703125	26947.25	0	false	0	false	19	true
118264	442043828125	5598963671875	0	false	0	false	16	true
118263	447181484375	5606908203125	0	false	0	false	15	true
118259	44307390625	551734921875	6	true	0	false	19	true
118256	378738828125	638095078125	2	true	0	false	21	true
118255	3797051953125	64327671875	4	true	0	false	16	true
118254	3731491796875	636748125	0	false	0	false	15	true
118249	360971796875	6418710546875	2	true	0	false	15	true
118247	4750576953125	5117418359375	1	true	0	false	0	false
118243	21962845703125	411358740234375	0	false	0	false	6	true
118239	16654021484375	784483671875	3	true	0	false	22	true
118238	4886940234375	3463938671875	12	true	0	false	7	true
118237	4879031640625	3379907421875	0	false	0	false	16	true
118235	4834896484375	3559141015625	2	true	0	false	11	true
118234	46901.5	3867240625	0	false	0	false	16	true
118233	46707296875	3911684765625	1	true	0	false	14	true
118231	26945630859375	4569028125	0	false	0	false	33	true
118229	4887305078125	368062578125	1	true	0	false	14	true
118227	4769952734375	3818665625	4	true	0	false	10	true
118226	4900866015625	35417546875	20	true	0	false	49	true
118225	4940543359375	35996	0	false	0	false	17	true
118221	476140078125	351785390625	1	true	0	false	12	true
118219	472193515625	375711796875	4	true	0	false	29	true
118218	4657172265625	40478421875	8	true	0	false	9	true
118217	4749720703125	4108298828125	1	true	0	false	31	true
118216	483445078125	3253310546875	0	false	0	false	18	true
118215	4892821484375	32309904296875	4	true	0	false	16	true
118212	479047734375	3990790234375	6	true	0	false	23	true
118209	4881801171875	38163640625	4	true	0	false	25	true
118208	492312734375	397440390625	3	true	9	true	7	true
118207	493582265625	406996953125	2	true	0	false	20	true
118203	4694733203125	41771859375	6	true	0	false	22	true
118199	4790659375	33189046875	1	true	0	false	18	true
118193	48010203125	64981546875	1	true	0	false	10	true
118192	30648205078125	94593388671875	1	true	0	false	22	true
118191	30645466796875	9866052734375	0	false	0	false	20	true
118189	30743580078125	108261103515625	0	false	0	false	9	true
118188	1.7718e+16	6484911328125	6	true	0	false	29	true
118187	1.14338e+16	64281265625	0	false	0	false	4	true
118186	7259873046875	6512935546875	17	true	0	false	14	true
118183	3213559765625	1099079296875	0	false	0	false	12	true
118180	4769641015625	464624140625	8	true	0	false	33	true
118179	493543671875	4792421484375	8	true	0	false	9	true
118177	48442671875	453921015625	11	true	0	false	4	true
118174	210004453125	136601533203125	1	true	0	false	20	true
118173	208108828125	13940400390625	0	false	0	false	17	true
118171	7836911010742180	6638521875	1	true	0	false	14	true
118169	20289984375	138520791015625	0	false	0	false	18	true
118167	4685423046875	481498984375	19	true	0	false	19	true
118163	203920234375	12811138671875	4	true	0	false	20	true
118160	19390376953125	13071056640625	1	true	0	false	14	true
118157	18991802734375	1419283984375	2	true	0	false	28	true
118156	12440435546875	22797287109375	2	true	0	false	12	true
118155	126577734375	23241181640625	3	true	0	false	23	true
118153	27261984375	226165390625	5	true	0	false	8	true
118151	136438095703125	2303135546875	1	true	0	false	26	true
118147	2063755078125	147837265625	3	true	9	true	72	true
118145	19981986328125	11613603515625	1	true	0	false	12	true
118141	121981083984375	24102150390625	1	true	0	false	13	true
118139	147047919921875	22850935546875	1	true	0	false	34	true
118137	157991142578125	2287598828125	2	true	5	true	12	true
118135	13415208984375	238703671875	1	true	0	false	24	true
118131	3091649609375	5945481640625	10	true	0	false	14	true
118130	3002388671875	14162015625	2	true	0	false	21	true
118128	3468998046875	4226978125	0	false	0	false	16	true
118127	3413729296875	4156458203125	5	true	0	false	12	true
118125	3356071484375	41731375	2	true	2	true	20	true
118124	2558160546875	25752345703125	3	true	0	false	20	true
118123	26497369140625	252272890625	2	true	0	false	22	true
118121	767288671875	4488198828125	3	true	0	false	28	true
118120	4351126953125	208954140625	17	true	0	false	0	false
118119	44270453125	22064357421875	5	true	0	false	28	true
118116	3981819140625	2383423828125	0	false	0	false	15	true
118115	403259609375	23944896484375	0	false	0	false	12	true
118114	452887890625	2402276171875	0	false	0	false	8	true
118113	4517894921875	22776080078125	1	true	0	false	17	true
118109	4115457421875	24302404296875	0	false	0	false	17	true
118107	398637421875	23142509765625	0	false	0	false	15	true
118104	39665484375	247539375	0	false	0	false	22	true
118101	460331640625	24201404296875	0	false	0	false	10	true
118098	385973984375	18159951171875	8	true	0	false	21	true
118097	38628125	1861184765625	4	true	0	false	38	true
118096	39608109375	2228124609375	2	true	7	true	13	true
118095	3921316015625	2205649609375	7	true	2	true	21	true
118093	3815130859375	18233314453125	2	true	0	false	16	true
118091	38572078125	192372265625	7	true	0	false	8	true
118089	3858082421875	22051724609375	1	true	0	false	24	true
118087	3948809375	726298515625	0	false	0	false	14	true
118085	38286359375	2339463671875	5	true	0	false	25	true
118084	402727734375	20476974609375	1	true	0	false	10	true
118083	3931119140625	1966587890625	10	true	0	false	18	true
118081	11239052734375	4209006640625	0	false	0	false	14	true
118079	3841011328125	25020173828125	2	true	0	false	42	true
118078	376700703125	2156586328125	13	true	20	true	17	true
118075	4305138671875	23528236328125	0	false	0	false	17	true
118073	4243571875	20712525390625	1	true	0	false	9	true
118071	116782080078125	740301875	0	false	0	false	14	true
118069	389599765625	2372309375	2	true	0	false	15	true
118068	3651979296875	21500978515625	4	true	0	false	19	true
118067	3635233203125	2092649609375	3	true	0	false	10	true
118064	4412818359375	17781474609375	0	false	1	true	13	true
118063	432122265625	1850284765625	4	true	0	false	29	true
118056	451158984375	17374166015625	2	true	0	false	38	true
118055	462900546875	16982021484375	4	true	0	false	10	true
118052	4492405859375	19704611328125	5	true	0	false	24	true
118051	4465331640625	2011600390625	16	true	0	false	9	true
118049	453342421875	19986982421875	2	true	0	false	20	true
118045	4406749609375	16464248046875	7	true	0	false	6	true
118043	2590958984375	2474392578125	0	false	0	false	15	true
118042	3791748046875	33150	0	false	1	true	17	true
118041	3842977734375	3266814453125	1	true	0	false	16	true
118039	4534412109375	180233359375	1	true	0	false	19	true
118037	456348828125	4656519140625	4	true	0	false	28	true
118036	4174577734375	3356400390625	2	true	0	false	16	true
118035	4201809765625	3384915625	2	true	0	false	24	true
118034	5.00736e+16	29956220703125	0	false	0	false	14	true
118033	10530205078125	29827328125	0	false	0	false	10	true
118031	4156697265625	2267675390625	2	true	1	true	19	true
118028	7935253295898430	287506796875	1	true	0	false	12	true
118027	198880517578125	28901130859375	0	false	0	false	17	true
118025	4262259765625	3365980078125	2	true	0	false	48	true
118024	389665625	27979923828125	5	true	0	false	69	true
118023	3969815234375	2900208203125	0	false	0	false	17	true
118022	3756537109375	30025525390625	0	false	0	false	14	true
118021	371568515625	2994413671875	0	false	4	true	21	true
118019	4101016015625	3436608984375	12	true	1	true	5	true
118015	3786104296875	29104974609375	1	true	0	false	18	true
118014	3900434375	31783896484375	0	false	0	false	23	true
118012	376950546875	269564765625	4	true	0	false	15	true
118011	378349921875	25938271484375	1	true	0	false	44	true
118009	433591875	33762859375	10	true	0	false	3	true
118007	36733171875	2631841796875	1	true	0	false	17	true
118006	11068830078125	777596328125	13	true	0	false	6	true
118005	116138623046875	774756171875	0	false	0	false	20	true
118004	36859328125	312412890625	7	true	1	true	23	true
118003	3744869921875	3219006640625	1	true	0	false	21	true
117999	116753935546875	768932578125	0	false	0	false	33	true
117997	37610875	31372140625	8	true	0	false	1	true
117995	379557421875	28016412109375	1	true	1	true	17	true
117989	38812671875	28779357421875	0	false	0	false	47	true
117988	3918362109375	29729111328125	0	false	5	true	13	true
117987	39398765625	301231328125	5	true	0	false	26	true
117982	4877017578125	4972530078125	7	true	0	false	26	true
117981	480878359375	4907164453125	0	false	0	false	14	true
117978	410027578125	328590390625	1	true	7	true	13	true
117977	4026680078125	328335390625	2	true	0	false	25	true
117976	36515578125	28962814453125	29	true	0	false	3	true
117974	357763359375	29897677734375	0	false	0	false	13	true
117967	42476953125	3462770703125	3	true	7	true	5	true
117965	25683078125	462871796875	3	true	0	false	45	true
117963	1288184375	762575390625	5	true	0	false	18	true
117960	4040023828125	3171965234375	0	false	0	false	7	true
117958	3628494140625	3273170703125	6	true	0	false	32	true
117957	356313203125	3128359765625	0	false	0	false	10	true
117953	38591046875	575178359375	1	true	0	false	3	true
117949	39350703125	1731603515625	0	false	1	true	17	true
117948	3873171484375	348583828125	6	true	0	false	27	true
117947	383011796875	343115546875	5	true	0	false	21	true
117946	10359767578125	790491640625	1	true	0	false	20	true
117941	4071709765625	30376748046875	10	true	0	false	18	true
117940	4253185546875	38630765625	1	true	0	false	10	true
117939	428414765625	3850846875	7	true	0	false	12	true
117938	44683046875	4015123828125	20	true	0	false	40	true
117937	449467578125	4036160546875	15	true	12	true	14	true
117936	42255953125	3940949609375	0	false	0	false	13	true
117935	42761984375	394863515625	2	true	0	false	32	true
117932	381029375	3581196875	7	true	0	false	31	true
117931	3842944140625	365719921875	3	true	0	false	13	true
117926	4453378515625	2735662109375	2	true	0	false	33	true
117925	4464903515625	27079068359375	3	true	0	false	30	true
117921	4334921484375	254340625	3	true	6	true	3	true
117920	4706486328125	22788755859375	2	true	0	false	20	true
117919	4654200390625	2299035546875	3	true	0	false	23	true
117917	44730640625	3970494921875	2	true	0	false	27	true
117916	349570859375	3276214453125	1	true	0	false	31	true
117915	3471601953125	3338909375	8	true	0	false	20	true
117914	4509078515625	41355046875	4	true	0	false	23	true
117912	4039044921875	3689927734375	1	true	0	false	31	true
117911	40825484375	3725016015625	2	true	0	false	19	true
117910	42948390625	300154765625	0	false	0	false	18	true
117909	4331163671875	304243828125	2	true	0	false	15	true
117906	4613421484375	3578934765625	0	false	0	false	55	true
117905	454196484375	355421171875	1	true	2	true	34	true
117903	396626484375	370534296875	3	true	0	false	16	true
117902	36537390625	3471496484375	0	false	0	false	16	true
117901	37240609375	3504586328125	1	true	2	true	43	true
117899	353432265625	33565546875	3	true	0	false	16	true
117897	445685078125	277929765625	1	true	0	false	49	true
117895	4163369921875	390289140625	0	false	0	false	22	true
117893	3587812109375	3560158203125	0	false	0	false	24	true
117891	4482773828125	34948046875	0	false	0	false	14	true
117887	410659609375	365535703125	6	true	0	false	11	true
117885	43369234375	29307333984375	2	true	0	false	37	true
117883	3803055078125	30783408203125	0	false	0	false	27	true
117882	3724353125	363670859375	3	true	1	true	16	true
117881	3661990234375	3696695703125	0	false	13	true	26	true
117879	3552055859375	3438074609375	6	true	0	false	8	true
117877	47445859375	23564716796875	1	true	0	false	28	true
117876	4632876953125	27131107421875	4	true	0	false	18	true
117875	4690725390625	2706429296875	2	true	0	false	20	true
117872	347037734375	3507047265625	1	true	0	false	33	true
117871	3543073046875	3493248046875	5	true	0	false	12	true
117869	4169789453125	3765551171875	3	true	2	true	18	true
117868	4395060546875	3751311328125	6	true	0	false	14	true
117867	439416796875	3845710546875	5	true	0	false	27	true
117865	3942334375	3562196484375	1	true	0	false	13	true
117861	374304375	343345234375	0	false	0	false	8	true
117859	3513669140625	359690625	2	true	0	false	3	true
117857	4383244921875	392957421875	1	true	0	false	26	true
117856	42888.25	2768250390625	5	true	0	false	14	true
117855	42653390625	280910625	6	true	0	false	12	true
117854	4396954296875	3608580078125	5	true	0	false	19	true
117853	442418125	3526748828125	0	false	0	false	22	true
117850	445411015625	265130234375	0	false	0	false	15	true
117849	448828359375	25973111328125	6	true	0	false	11	true
117848	4333331640625	2680462109375	2	true	0	false	13	true
117847	4354024609375	263450078125	5	true	0	false	17	true
117843	4654325390625	3641210546875	2	true	0	false	11	true
117839	4568890234375	3720536328125	5	true	0	false	32	true
117835	4253053515625	2644534375	1	true	0	false	22	true
117832	419382734375	28353689453125	0	false	0	false	9	true
117825	4246953125	29389669921875	1	true	0	false	10	true
117821	4659949609375	6607871875	0	false	0	false	17	true
117816	42022	360815859375	1	true	0	false	11	true
117814	4593242578125	2619538671875	3	true	0	false	22	true
117812	4089991015625	4033341796875	2	true	0	false	17	true
117811	4011643359375	3844840234375	2	true	0	false	12	true
117810	3997190625	341524453125	4	true	0	false	12	true
117809	400510390625	351018359375	0	false	0	false	10	true
117807	40309703125	3591198828125	1	true	0	false	21	true
117801	4573773828125	2715785546875	2	true	0	false	13	true
117797	4093553515625	3522408203125	1	true	0	false	16	true
117793	38657875	3050216796875	0	false	0	false	15	true
117789	4418575390625	30885109375	5	true	0	false	10	true
117788	440264140625	2887830078125	2	true	0	false	25	true
117787	446663984375	29196615234375	1	true	0	false	17	true
117784	3938157421875	3357873046875	0	false	0	false	17	true
117783	3908050390625	3399262890625	0	false	0	false	7	true
117776	42805109375	215528125	1	true	0	false	21	true
117775	4255011328125	21948828125	2	true	0	false	18	true
117772	4592905078125	340367578125	8	true	1	true	33	true
117771	463270234375	3472465234375	3	true	1	true	27	true
117769	3596335546875	373707890625	1	true	0	false	32	true
117764	3484454296875	26218388671875	0	false	0	false	9	true
117763	3401883203125	256458125	0	false	0	false	29	true
117761	338250234375	26330322265625	1	true	0	false	12	true
117758	4472115234375	31783765625	0	false	0	false	20	true
117757	448992265625	3134919140625	2	true	0	false	17	true
117753	4664646484375	19711833984375	2	true	0	false	18	true
117752	45999765625	31915916015625	11	true	0	false	7	true
117750	3226400390625	148449140625	0	false	2	true	14	true
117749	31986904296875	15239572265625	2	true	0	false	25	true
117748	3270411328125	3279119140625	1	true	0	false	28	true
117747	3315988671875	32002.5	0	false	0	false	8	true
117746	409661484375	1385999609375	0	false	0	false	24	true
117745	406896328125	134568701171875	0	false	1	true	17	true
117743	3550716015625	25169150390625	5	true	2	true	19	true
117742	335804609375	3470397265625	1	true	0	false	31	true
117741	3318353515625	34621390625	0	false	0	false	23	true
117740	4124546484375	15777521484375	2	true	0	false	19	true
117739	404801875	1547361328125	6	true	0	false	16	true
117738	453110703125	32438326171875	1	true	0	false	27	true
117737	4567323046875	32445328125	3	true	0	false	22	true
117736	4819227734375	29511814453125	6	true	0	false	12	true
117735	48962125	293786484375	1	true	0	false	23	true
117733	372020546875	2505551171875	5	true	0	false	38	true
117731	421208125	40894359375	2	true	0	false	23	true
117729	462045390625	30301388671875	3	true	0	false	48	true
117728	4675814453125	29820451171875	1	true	0	false	16	true
117727	472209140625	2901187890625	2	true	0	false	24	true
117726	4829615234375	28577974609375	0	false	0	false	22	true
117725	488288671875	276383125	9	true	0	false	11	true
117723	404251484375	125609833984375	2	true	1	true	18	true
117721	15645791015625	496711328125	0	false	0	false	2	true
117720	328300546875	16473974609375	0	false	0	false	20	true
117719	3269403515625	1695586328125	0	false	0	false	13	true
117717	3322366796875	16855248046875	5	true	0	false	14	true
117716	491023046875	2365046484375	5	true	0	false	12	true
117715	488629609375	23247873046875	1	true	0	false	19	true
117713	430318828125	35237.25	0	false	1	true	20	true
117712	3409381640625	158992861328125	12	true	0	false	17	true
117711	334887421875	16068966796875	10	true	0	false	9	true
117709	3512815625	3697496875	3	true	0	false	16	true
117708	4224301171875	1589137890625	0	false	0	false	17	true
117707	4197091015625	163415830078125	1	true	0	false	12	true
117705	33684890625	3658084765625	10	true	0	false	20	true
117701	430020546875	158348056640625	1	true	0	false	14	true
117700	335214140625	141703037109375	1	true	0	false	16	true
117699	340838828125	13618462890625	15	true	0	false	7	true
117692	3703540234375	3821765234375	2	true	0	false	47	true
117691	383576171875	3762436328125	0	false	0	false	13	true
117689	4626048046875	29140375	4	true	1	true	55	true
117688	4861362890625	3060490625	7	true	0	false	6	true
117687	492236484375	3098934375	1	true	0	false	21	true
117686	30403625	155746083984375	0	false	0	false	18	true
117685	30249080078125	15186794921875	8	true	0	false	18	true
117684	42145640625	107477763671875	5	true	0	false	0	false
117683	4269542578125	9617703125	5	true	0	false	10	true
117681	34784671875	135084501953125	0	false	0	false	23	true
117676	2967783203125	150653583984375	0	false	0	false	13	true
117673	4277340234375	123198388671875	0	false	0	false	18	true
117671	31803439453125	16398083984375	2	true	0	false	19	true
117665	30830677734375	159545517578125	3	true	0	false	9	true
117663	4120154296875	123288876953125	1	true	0	false	12	true
117662	3389623828125	1996424609375	0	false	0	false	19	true
117661	3436433203125	20210873046875	0	false	0	false	12	true
117654	432342265625	14204693359375	1	true	0	false	12	true
117653	444222421875	137651787109375	6	true	8	true	85	true
117652	34876578125	27611400390625	10	true	0	false	17	true
117651	3535477734375	2812304296875	3	true	0	false	37	true
117649	4347729296875	161254013671875	1	true	0	false	17	true
117647	4764098046875	31160666015625	3	true	0	false	13	true
117645	3132530078125	3383532421875	1	true	0	false	11	true
117643	4297437890625	11194376953125	11	true	0	false	21	true
117641	3421070703125	14663640625	0	false	0	false	21	true
117639	4245748828125	14855681640625	1	true	0	false	11	true
117635	33355703125	197914296875	0	false	21	true	2	true
117628	370290546875	163311748046875	12	true	0	false	9	true
117627	37113484375	17234498046875	1	true	0	false	20	true
117620	3504875390625	18196826171875	24	true	0	false	14	true
117619	341926796875	17711671875	0	false	1	true	16	true
117618	29867244140625	1900570703125	0	false	0	false	19	true
117617	30211373046875	18864220703125	4	true	0	false	16	true
117615	3108012890625	18016544921875	0	false	0	false	10	true
117614	3312191015625	1315216796875	2	true	0	false	12	true
117610	387141875	16645810546875	3	true	0	false	18	true
117609	386091015625	159277275390625	0	false	0	false	12	true
117606	3449687890625	20861087890625	8	true	0	false	10	true
117605	34756390625	2206151953125	1	true	0	false	15	true
117603	34904390625	19060546875	2	true	0	false	14	true
117601	3779809765625	17096138671875	6	true	3	true	7	true
117598	382190546875	13508830078125	0	false	0	false	30	true
117597	382921796875	129669912109375	2	true	0	false	23	true
117591	399988984375	120384267578125	2	true	0	false	13	true
117590	3459147265625	1694864453125	1	true	0	false	15	true
117589	3506171484375	156687197265625	0	false	0	false	24	true
117587	3410583203125	21944458984375	10	true	0	false	10	true
117585	3228005078125	137009697265625	1	true	0	false	19	true
117584	45486703125	148434443359375	6	true	0	false	21	true
117583	4644612890625	14679388671875	0	false	0	false	16	true
117581	15308779296875	64276296875	0	false	0	false	10	true
117578	4440184375	42910078125	3	true	0	false	24	true
117576	3934461328125	26610814453125	4	true	0	false	12	true
117575	387866015625	2676659375	1	true	0	false	15	true
117574	395452578125	13580962890625	0	false	0	false	16	true
117573	399792421875	143734638671875	0	false	0	false	14	true
117572	4709133984375	1386770703125	3	true	0	false	19	true
117569	3962129296875	26261474609375	4	true	0	false	16	true
117567	4607138671875	153701669921875	0	false	0	false	13	true
117566	31555.5	2098013671875	3	true	0	false	13	true
117565	323004453125	2173259765625	1	true	0	false	33	true
117560	4713780078125	122049013671875	5	true	0	false	13	true
117559	465251640625	118828798828125	2	true	0	false	20	true
117557	332146015625	21681216796875	23	true	0	false	22	true
117553	29672521484375	177849765625	1	true	0	false	23	true
117552	4133536328125	25954216796875	4	true	0	false	18	true
117551	40440984375	259517890625	0	false	0	false	14	true
117550	4588554296875	13523951171875	1	true	0	false	15	true
117549	4517867578125	134900732421875	3	true	0	false	32	true
117547	14558423828125	791627421875	1	true	0	false	11	true
117545	3739844921875	140613447265625	1	true	0	false	11	true
117543	4038598046875	269639453125	0	false	0	false	25	true
117539	482076015625	121342431640625	0	false	0	false	15	true
117537	470086875	31515494140625	6	true	0	false	12	true
117529	4426330078125	15261359375	0	false	0	false	23	true
117525	412087265625	2756608984375	3	true	0	false	8	true
117524	46755.25	107781689453125	0	false	0	false	18	true
117521	4056205078125	98183095703125	3	true	0	false	12	true
117518	3585465625	147304453125	2	true	0	false	23	true
117517	36522171875	14850427734375	7	true	0	false	10	true
117516	422194140625	17316265625	1	true	0	false	22	true
117515	426514609375	17547970703125	0	false	0	false	15	true
117514	41574109375	1994982421875	3	true	0	false	33	true
117513	4213704296875	19104861328125	2	true	0	false	39	true
117512	27824123046875	71017546875	1	true	0	false	18	true
117511	2739849609375	717295546875	0	false	0	false	20	true
117507	413907421875	18094517578125	0	false	1	true	21	true
117503	486695234375	103657158203125	6	true	7	true	3	true
117501	4225955859375	181013203125	13	true	0	false	3	true
117489	4136427734375	82073388671875	0	false	0	false	22	true
117488	2917119921875	72460953125	1	true	0	false	14	true
117481	3901034375	3893305859375	0	false	0	false	19	true
117480	3597004150390620	18705310546875	0	false	1	true	14	true
117479	3902423095703120	184007578125	3	true	0	false	19	true
117477	359557890625	24250767578125	0	false	0	false	18	true
117476	329982275390625	13715943359375	2	true	0	false	16	true
117475	298771630859375	149883232421875	7	true	0	false	16	true
117474	3452551025390620	1666715234375	0	false	0	false	17	true
117473	276454052734375	16684744140625	0	false	0	false	27	true
117471	35903056640625	17206244140625	2	true	0	false	11	true
117469	458447119140625	165653828125	0	false	1	true	20	true
117467	585249365234375	163714365234375	3	true	0	false	24	true
117466	83366904296875	1810703515625	1	true	0	false	16	true
117465	99130546875	19419328125	1	true	0	false	7	true
117464	589507470703125	150981337890625	0	false	0	false	19	true
117462	2861699951171870	19504412109375	0	false	0	false	25	true
117461	3014398681640620	18876353515625	0	false	2	true	7	true
117459	4048918212890620	20589216796875	0	false	0	false	31	true
117457	99964072265625	1854190625	1	true	0	false	13	true
117454	1.90886e+16	20340904296875	0	false	0	false	18	true
117453	230816748046875	20203654296875	3	true	0	false	22	true
117449	497856689453125	152521162109375	2	true	5	true	11	true
117447	31867626953125	20027697265625	1	true	0	false	20	true
117446	112343359375	1744740625	2	true	0	false	28	true
117445	1058251953125	175431875	0	false	5	true	16	true
117438	84261318359375	2140740234375	0	false	0	false	17	true
117437	8745744140625	20696177734375	3	true	0	false	22	true
117435	8293515625	198091796875	3	true	0	false	16	true
117434	122318701171875	20146546875	1	true	0	false	7	true
117433	115373056640625	19282708984375	1	true	0	false	21	true
117430	7678951171875	22727880859375	0	false	1	true	24	true
117429	779543310546875	2213041796875	1	true	0	false	26	true
117427	11881263671875	20858529296875	3	true	0	false	27	true
117425	1.57671e+16	17078306640625	0	false	0	false	17	true
117421	2101701416015620	18200341796875	2	true	0	false	16	true
117420	135921376953125	18537505859375	0	false	0	false	13	true
117418	3697373828125	726101953125	6	true	0	false	8	true
117417	3687251171875	733988203125	3	true	0	false	10	true
117412	502991015625	12631154296875	8	true	0	false	2	true
117405	125505244140625	218520078125	4	true	0	false	17	true
117404	1.21828e+16	36551	1	true	0	false	27	true
117403	1.06968e+16	3683362890625	1	true	0	false	29	true
117401	1202506591796870	3620174609375	3	true	0	false	27	true
117399	64199443359375	17592115234375	4	true	0	false	24	true
117397	7804237060546870	145586904296875	0	false	13	true	6	true
117396	1.9408e+16	1924416015625	0	false	6	true	11	true
117395	1.03804e+16	189331640625	4	true	0	false	9	true
117393	5781270751953120	3704053125	1	true	0	false	40	true
117392	2136784423828120	11137462890625	1	true	0	false	8	true
117389	6707200927734370	364196015625	1	true	0	false	19	true
117385	1.91285e+16	36692921875	1	true	0	false	27	true
117384	495206787109375	351726796875	5	true	0	false	17	true
117376	2157760009765620	125364033203125	13	true	0	false	6	true
117373	4264671875	645227578125	6	true	0	false	37	true
117372	4204710546875	5551843359375	2	true	0	false	17	true
117371	4141917578125	5569237890625	8	true	0	false	2	true
117369	3375779296875	30243806640625	15	true	1	true	39	true
117367	42772	547938984375	0	false	0	false	12	true
117364	448655234375	10816111328125	0	false	0	false	16	true
117363	450643984375	115999853515625	4	true	0	false	13	true
117361	453284375	102907138671875	0	false	0	false	16	true
117358	1416323486328120	3111214453125	0	false	0	false	15	true
117357	8522406616210930	31176984375	9	true	1	true	8	true
117356	17744447265625	436375859375	1	true	14	true	22	true
117355	17933736328125	4409311328125	2	true	0	false	18	true
117349	37344359375	231459609375	0	false	0	false	15	true
117348	116946064453125	4974090234375	2	true	0	false	27	true
117347	11940208984375	4928660546875	7	true	0	false	11	true
117346	162311640625	493169375	5	true	0	false	29	true
117345	16409337890625	4883227734375	5	true	0	false	14	true
117344	8803181640625	4944233984375	3	true	0	false	16	true
117343	86212666015625	483186328125	5	true	0	false	10	true
117339	116644970703125	4843390625	0	false	0	false	14	true
117338	122736318359375	5018089453125	4	true	1	true	88	true
117337	1240378515625	4966796875	0	false	0	false	13	true
117335	1742707421875	442486015625	1	true	0	false	19	true
117334	769671337890625	501964609375	8	true	0	false	6	true
117332	137891591796875	5732151171875	2	true	0	false	13	true
117331	13734587890625	56704203125	4	true	0	false	16	true
117330	161647255859375	5021444921875	0	false	0	false	24	true
117329	16287673828125	4985702734375	2	true	0	false	28	true
117326	1839696875	42797828125	2	true	0	false	27	true
117325	190007265625	4297634375	1	true	0	false	4	true
117323	128298583984375	5738773046875	10	true	0	false	14	true
117322	10618751953125	4655951953125	3	true	0	false	35	true
117321	109976259765625	4601253125	1	true	0	false	18	true
117318	16801923828125	4866778125	2	true	0	false	19	true
117317	1721269140625	483880390625	2	true	0	false	44	true
117316	103813984375	4584340234375	2	true	0	false	122	true
117314	9117658203125	50425796875	5	true	0	false	11	true
117310	4776569921875	21375267578125	0	false	0	false	34	true
117309	4769915625	20602392578125	4	true	2	true	19	true
117306	1736221484375	4123390234375	5	true	0	false	51	true
117305	17293806640625	410359609375	4	true	0	false	51	true
117304	128239296875	478578515625	1	true	1	true	11	true
117303	130935869140625	48634.5	3	true	0	false	17	true
117302	50930751953125	5137637109375	4	true	0	false	18	true
117301	476950244140625	5088816015625	1	true	0	false	28	true
117300	10102826171875	503085234375	3	true	0	false	17	true
117299	10405783203125	49360140625	2	true	0	false	38	true
117294	52574794921875	47070	2	true	0	false	17	true
117293	539623095703125	477145703125	6	true	0	false	11	true
117291	158528662109375	509201171875	0	false	0	false	20	true
117289	131234921875	4952958203125	0	false	1	true	17	true
117288	15538533203125	560019765625	6	true	0	false	11	true
117287	15230328125	5583526171875	1	true	0	false	16	true
117285	536634033203125	5039837890625	0	false	0	false	26	true
117283	5120521484375	4965183203125	1	true	0	false	17	true
117282	335498125	509115078125	1	true	2	true	23	true
117281	32757619140625	5111815625	2	true	0	false	40	true
117280	18536853515625	481521875	2	true	0	false	24	true
117279	1803640234375	4760203515625	1	true	0	false	14	true
117278	144813251953125	5573790234375	0	false	0	false	9	true
117277	146024560546875	5481230859375	3	true	0	false	35	true
117276	136621484375	4780298828125	2	true	0	false	20	true
117274	165748671875	4513900390625	1	true	0	false	12	true
117273	1725622265625	45572546875	2	true	0	false	7	true
117271	44734853515625	502780078125	7	true	2	true	9	true
117269	1509933203125	55220203125	3	true	0	false	16	true
117267	148578583984375	5650476171875	1	true	0	false	19	true
117265	4836297265625	20113576171875	6	true	2	true	13	true
117262	1.30492e+16	4848987109375	0	false	0	false	11	true
117261	124724462890625	4749733203125	1	true	0	false	28	true
117260	14053974609375	4935146875	4	true	0	false	39	true
117256	1588842578125	55258765625	19	true	0	false	7	true
117249	15538373046875	5462608984375	3	true	0	false	13	true
117248	8772462890625	5416371875	1	true	0	false	16	true
117247	810502734375	54227.75	4	true	0	false	31	true
117246	166615625	4414873828125	2	true	0	false	12	true
117244	3338510546875	23201771484375	2	true	0	false	48	true
117243	326588359375	23395140625	0	false	0	false	15	true
117241	173339375	419214921875	1	true	0	false	30	true
117238	72954677734375	541086171875	2	true	0	false	17	true
117237	761637451171875	5356012109375	0	false	0	false	22	true
117234	4915151953125	199433671875	1	true	0	false	14	true
117233	492344765625	18712845703125	4	true	0	false	14	true
117229	532417822265625	4859296484375	2	true	0	false	16	true
117224	109049794921875	4774971484375	4	true	0	false	42	true
117221	388581787109375	475140546875	0	false	1	true	27	true
117220	111622783203125	5332797265625	1	true	0	false	15	true
117219	11621669921875	5244995703125	2	true	0	false	16	true
117218	19353205078125	4379734765625	2	true	0	false	20	true
117217	192221328125	43472328125	2	true	0	false	25	true
117215	153222646484375	495795390625	8	true	0	false	14	true
117213	603864599609375	5177253125	5	true	0	false	20	true
117212	16264677734375	4301967578125	9	true	0	false	39	true
117211	154612861328125	4289213671875	3	true	3	true	12	true
117209	98799345703125	477450703125	3	true	0	false	25	true
117206	3987546875	5355512890625	0	false	0	false	12	true
117205	430251220703125	5391121875	6	true	0	false	11	true
117202	3331095458984370	4999128125	4	true	0	false	30	true
117200	2660487060546870	511971328125	3	true	0	false	9	true
117199	2464479736328120	50699765625	1	true	0	false	32	true
117197	233953515625	480953515625	11	true	0	false	9	true
117195	3248849853515620	51529875	0	false	0	false	22	true
117192	12779578125	5156228515625	0	false	4	true	19	true
117191	13409708984375	5144478515625	0	false	0	false	22	true
117189	18156638671875	46813234375	0	false	0	false	30	true
117183	4813677734375	1856187890625	6	true	0	false	14	true
117182	1590651171875	5231416015625	0	false	0	false	32	true
117181	154584599609375	5289572265625	5	true	0	false	5	true
117180	143446318359375	519834453125	0	false	24	true	2	true
117178	124678408203125	53041203125	1	true	0	false	20	true
117177	12151279296875	5275798828125	0	false	0	false	9	true
117176	120687724609375	5661032421875	8	true	0	false	22	true
117175	122961181640625	55880046875	0	false	0	false	19	true
117173	16215498046875	5353498046875	5	true	0	false	15	true
117171	131519326171875	52440734375	8	true	0	false	36	true
117169	105794677734375	5390012109375	2	true	0	false	23	true
117167	1600390234375	4402017578125	1	true	0	false	15	true
117166	1971170703125	4370002734375	3	true	0	false	18	true
117164	632139599609375	536157265625	10	true	0	false	1	true
117163	634083837890625	53216625	1	true	0	false	15	true
117160	1567855859375	4177738671875	4	true	0	false	47	true
117159	159679375	4134287890625	0	false	0	false	12	true
117157	191121171875	442309140625	2	true	0	false	44	true
117156	4963974609375	5357871484375	3	true	0	false	21	true
117147	533688330078125	52693171875	1	true	1	true	14	true
117143	152321962890625	5183875390625	2	true	1	true	13	true
117141	148126044921875	5346482421875	1	true	0	false	43	true
117131	104940546875	51064515625	1	true	0	false	20	true
117129	15443716796875	450868515625	2	true	0	false	15	true
117127	104816240234375	5516025390625	0	false	3	true	39	true
117126	1964551171875	431159609375	0	false	0	false	39	true
117123	564694287109375	5426866796875	12	true	0	false	9	true
117122	138375107421875	53182203125	4	true	0	false	10	true
117121	138622646484375	5398331640625	1	true	0	false	13	true
117119	1819412109375	4476837109375	0	false	1	true	12	true
117117	4672887109375	94157060546875	5	true	0	false	13	true
117114	112639296875	555519140625	0	false	0	false	8	true
[truncated: 443 more rows]
