# Supplementary material for: A Novel Liquid Biopsy Method Based on Specific Combinations of Vesicular Markers Allows Us to Discriminate Prostate Cancer from Hyperplasia
Source: Cells. 2024 Jul 31;13(15):1286. doi: 10.3390/cells13151286 (PMC11311686; doi:10.3390/cells13151286)
Supplement: Supplementary file 1 [file cells-13-01286-s001.zip › Dataset S1-Raw data CODI BiliGeCT Prostata/Raw data CODI BiliGeCT Prostata/150223_ErbB3_ALK_IIexp_BA21-11-1__counting_scatter.xlsx]

## Sheet: 150223_ErbB3_ALK_IIexp_BA21-11-
counting parameters
radius (nm)	300
bin width (nm)	20
locs in bin threshold	1
active channels
channel name	channel reference	min	max
Channel 0	ch0	1	10000000
Channel 1	ch1	1	10000000
Channel 2	ch2	1	10000000
clusters are positive for a channel if their counts fall within min (inclusive) and max (exclusive) for that channel
	population phenotypes	number of clusters
triple positive	Channel 0, Channel 1, Channel 2	22
double positive	Channel 0, Channel 1	22
double positive	Channel 0, Channel 2	126
double positive	Channel 1, Channel 2	3
single positive	Channel 0	170
single positive	Channel 1	2
single positive	Channel 2	14
	total positive clusters	359
12 clusters were negative for every channel
all positive clusters are listed here
columns show counts and positivity for channels with thresholds switched on
to see the full data including negative clusters please export a csv from the counting histogram rather than the counting scatter plot
cluster id	centroid x (nm)	centroid y (nm)	count for Channel 0	positive for Channel 0	count for Channel 1	positive for Channel 1	count for Channel 2	positive for Channel 2
35156	396276953125	673276171875	14	true	0	false	5	true
35155	40056671875	664229375	9	true	0	false	10	true
35154	3933251171875	683155703125	14	true	0	false	1	true
35152	3780912109375	68460703125	5	true	0	false	0	false
35150	219089765625	671110078125	8	true	0	false	6	true
35149	2211749609375	68046359375	8	true	1	true	0	false
35148	234805078125	6872271875	7	true	1	true	1	true
35146	236593203125	707869375	8	true	0	false	0	false
35145	22609849609375	713324140625	9	true	1	true	0	false
35144	334373046875	70573875	9	true	1	true	1	true
35143	340193203125	6981721875	14	true	0	false	8	true
35141	23117259765625	736256640625	7	true	0	false	5	true
35139	3482825390625	70170265625	14	true	0	false	4	true
35137	3677185546875	672388046875	5	true	0	false	0	false
35134	3789960546875	70485828125	1	true	0	false	9	true
35133	3715772265625	720445546875	8	true	0	false	3	true
35132	25768048828125	716760234375	7	true	0	false	12	true
35131	270084296875	72000296875	11	true	0	false	0	false
35127	2215179296875	758922890625	8	true	0	false	0	false
35124	357573203125	6577571875	6	true	0	false	0	false
35122	2818021484375	733724453125	8	true	0	false	0	false
35121	29067640625	752622109375	11	true	0	false	0	false
35119	3016873828125	74118296875	5	true	0	false	1	true
35118	20910978515625	6792746875	8	true	0	false	1	true
35117	208448828125	684878359375	12	true	0	false	0	false
35116	3205466015625	704241640625	21	true	0	false	8	true
35115	3083444140625	71276609375	5	true	0	false	0	false
35113	3070191015625	72940.5	2	true	0	false	4	true
35111	3634343359375	707669375	4	true	0	false	12	true
35108	20178220703125	6984921875	21	true	3	true	12	true
35107	20259900390625	719966015625	7	true	2	true	0	false
35102	2853045703125	714182578125	3	true	0	false	0	false
35097	38097234375	631482890625	5	true	0	false	1	true
35094	3035492578125	77165421875	36	true	2	true	6	true
35093	30394953125	77201890625	33	true	2	true	5	true
35091	30334765625	772307734375	33	true	2	true	4	true
35090	4079169921875	62295125	12	true	0	false	1	true
35089	4117422265625	624062890625	14	true	0	false	0	false
35087	4218135546875	65600296875	11	true	0	false	4	true
35083	33250828125	733440390625	9	true	0	false	1	true
35081	42788828125	675780078125	5	true	0	false	3	true
35079	3011578125	77054609375	20	true	0	false	2	true
35076	327313125	76571765625	5	true	0	false	3	true
35071	43439125	638433515625	13	true	1	true	22	true
35069	3888744140625	7249815625	3	true	0	false	1	true
35068	4104553125	586828046875	10	true	1	true	13	true
35067	4094202734375	59017578125	9	true	0	false	0	false
35065	20623859375	66012515625	6	true	1	true	0	false
35064	394930078125	59273984375	6	true	0	false	0	false
35062	414156328125	6005262890625	8	true	0	false	17	true
35060	3954983984375	6129158984375	9	true	0	false	9	true
35057	22047458984375	699627265625	8	true	0	false	0	false
35053	23449015625	771741953125	5	true	0	false	0	false
35051	2180493359375	735686328125	3	true	0	false	11	true
35050	45222171875	67747203125	5	true	0	false	1	true
35049	4807221484375	684681875	4	true	0	false	5	true
35048	4671693359375	66865015625	12	true	0	false	1	true
35043	4219361328125	689651484375	4	true	0	false	3	true
35040	26445171875	776798046875	7	true	0	false	2	true
35039	24215443359375	788799921875	10	true	0	false	0	false
35038	475761640625	602993515625	6	true	0	false	5	true
35037	47754671875	622419921875	8	true	0	false	1	true
35034	463791796875	595676953125	8	true	0	false	13	true
35032	47246515625	5850664453125	19	true	1	true	0	false
35030	3707491015625	769303125	14	true	0	false	0	false
35029	3763411328125	768158359375	7	true	0	false	1	true
35028	378119765625	75474546875	6	true	0	false	1	true
35026	3919755078125	75260828125	4	true	0	false	3	true
35025	393710625	768026640625	5	true	0	false	4	true
35022	353411640625	734712734375	6	true	0	false	2	true
35021	36306203125	732060859375	4	true	0	false	0	false
35019	4059267578125	75824640625	11	true	1	true	0	false
35018	24502357421875	73979890625	7	true	0	false	2	true
35011	4407455078125	6066110546875	6	true	0	false	6	true
35010	4591674609375	57765.75	8	true	1	true	0	false
35004	2651476171875	657666953125	7	true	0	false	0	false
35003	25730021484375	671221171875	11	true	0	false	0	false
35001	3532951953125	75993546875	8	true	0	false	8	true
34999	3546402734375	7805884375	4	true	0	false	3	true
34998	25367841796875	64933203125	1	true	0	false	18	true
34997	23628271484375	647521328125	8	true	2	true	6	true
34996	24355984375	66061890625	23	true	1	true	0	false
34994	2198140625	629105859375	2	true	1	true	0	false
34993	22303693359375	6395646484375	8	true	0	false	0	false
34991	26832892578125	641932109375	8	true	0	false	0	false
34987	2814609765625	6412384765625	9	true	0	false	1	true
34984	30979025390625	673749921875	5	true	0	false	0	false
34983	2942720703125	64160171875	10	true	0	false	0	false
34982	2621276171875	692489140625	3	true	0	false	5	true
34977	29943984375	669725546875	6	true	0	false	0	false
34976	24463849609375	6288767578125	3	true	0	false	6	true
34975	2476572265625	6116620703125	2	true	0	false	1	true
34973	22803833984375	793640234375	5	true	0	false	0	false
34969	2825105859375	67286125	9	true	0	false	0	false
34967	29806263671875	6186346875	7	true	0	false	2	true
34966	323766484375	6336329296875	9	true	0	false	0	false
34965	33957703125	627283359375	13	true	0	false	11	true
34961	3259567578125	613511171875	8	true	0	false	0	false
34959	17511275390625	71631796875	5	true	0	false	2	true
34957	30730419921875	6351405859375	8	true	0	false	1	true
34954	377706953125	783870703125	6	true	1	true	2	true
34951	2622289453125	760758984375	11	true	0	false	0	false
34950	489191640625	5544471484375	7	true	0	false	1	true
34949	4803502734375	565039765625	4	true	0	false	5	true
34948	1945881640625	63007796875	6	true	0	false	0	false
34943	4186823828125	749122421875	2	true	0	false	1	true
34941	36076765625	6324894921875	5	true	0	false	0	false
34940	41586640625	71777796875	2	true	1	true	4	true
34939	4320240625	731539296875	10	true	0	false	1	true
34937	4012186328125	73685484375	7	true	0	false	1	true
34933	433587421875	5675984765625	4	true	0	false	0	false
34932	4081352734375	77425078125	8	true	0	false	22	true
34931	4153538671875	77048171875	8	true	0	false	0	false
34927	18498494140625	75533125	33	true	1	true	2	true
34926	1669354296875	6808328125	10	true	0	false	2	true
34925	163209423828125	670111328125	1	true	0	false	7	true
34923	17732958984375	692090078125	9	true	0	false	0	false
34921	2883884375	779845859375	10	true	0	false	0	false
34919	4894171875	655831328125	8	true	0	false	2	true
34917	18306515625	66563796875	7	true	0	false	1	true
34916	3552312890625	6136232421875	7	true	0	false	0	false
34911	19347203125	772704453125	7	true	0	false	1	true
34910	365082109375	57742.75	6	true	0	false	1	true
34909	342318203125	5930835546875	5	true	0	false	0	false
34907	32342017578125	59787015625	8	true	0	false	10	true
34904	14032423828125	73945109375	4	true	0	false	1	true
34903	147814423828125	756622109375	10	true	0	false	0	false
34901	4778609765625	5350014453125	9	true	0	false	0	false
34900	4197486328125	513527578125	6	true	0	false	7	true
34899	40072.5	5273512890625	4	true	0	false	0	false
34897	4216495703125	5433168359375	0	false	0	false	1	true
34894	104739228515625	656609375	3	true	0	false	7	true
34893	12188607421875	663628203125	8	true	0	false	0	false
34892	115641767578125	672873984375	9	true	0	false	0	false
34890	100180908203125	690106015625	3	true	0	false	1	true
34889	78922607421875	700179140625	10	true	0	false	0	false
34888	904480078125	715288046875	3	true	0	false	0	false
34885	81674306640625	73328890625	9	true	0	false	0	false
34883	475252890625	704628046875	0	false	0	false	12	true
34881	139091240234375	66717796875	9	true	0	false	0	false
34879	114667099609375	715237890625	8	true	0	false	0	false
34878	9047732421875	6644784375	3	true	0	false	0	false
34875	91401689453125	732448984375	8	true	0	false	0	false
34871	160889423828125	72641671875	6	true	0	false	0	false
34869	4258878125	784700390625	4	true	0	false	0	false
34867	14101962890625	7157415625	8	true	0	false	0	false
34865	1241287109375	69675015625	5	true	1	true	0	false
34863	791501025390625	643311484375	12	true	0	false	0	false
34862	76268134765625	752933984375	13	true	0	false	0	false
34861	689929345703125	7627465625	0	false	0	false	12	true
34857	603922705078125	73660640625	9	true	0	false	0	false
34854	139804130859375	77472734375	2	true	0	false	6	true
34853	148866435546875	772270390625	12	true	0	false	0	false
34849	143682294921875	6876828125	5	true	0	false	0	false
34846	45263546875	7082778125	3	true	1	true	9	true
34845	460529296875	70361796875	7	true	0	false	4	true
34844	434871796875	716090546875	5	true	0	false	8	true
34842	117237958984375	737791015625	6	true	0	false	1	true
34837	4566276953125	5451812109375	13	true	0	false	0	false
34836	616671630859375	6138157421875	7	true	0	false	0	false
34835	721564013671875	6263706640625	17	true	2	true	16	true
34834	134840224609375	6418311328125	8	true	0	false	0	false
34830	17558173828125	788493125	5	true	0	false	0	false
34829	1641094140625	784142109375	7	true	0	false	5	true
34827	10095615234375	752964921875	6	true	0	false	0	false
34825	3967884375	5448783203125	7	true	0	false	0	false
34819	3906743359375	5669644921875	7	true	0	false	0	false
34818	333038515625	564476796875	6	true	0	false	0	false
34817	3290291015625	582104765625	6	true	0	false	0	false
34813	28915416015625	79560609375	3	true	0	false	7	true
34812	461818203125	465583671875	11	true	0	false	1	true
34811	44039015625	4644298828125	3	true	0	false	1	true
34809	17974271484375	6115213671875	2	true	0	false	0	false
34808	470955703125	4492526171875	3	true	0	false	0	false
34806	47841140625	4862256640625	3	true	0	false	0	false
34805	47124.5	5136818359375	7	true	0	false	1	true
34801	48878546875	51419359375	3	true	9	true	0	false
34797	10712904296875	6159953515625	5	true	0	false	0	false
34795	44652890625	527809140625	2	true	0	false	0	false
34794	137328154296875	5673540625	4	true	0	false	0	false
34793	1378837109375	555572890625	11	true	0	false	1	true
34791	139506572265625	5836566015625	7	true	1	true	0	false
34789	383284375	53334515625	9	true	0	false	0	false
34785	438297109375	77959578125	16	true	1	true	0	false
34783	27991375	5930812890625	8	true	0	false	0	false
34781	15307431640625	61656859375	7	true	0	false	0	false
34778	9351970825195310	67351515625	8	true	0	false	0	false
34777	2314263427734370	676067578125	13	true	0	false	0	false
34776	4321724609375	6859903125	3	true	0	false	0	false
34775	3425912353515620	706927109375	4	true	0	false	0	false
34772	220044580078125	6481200390625	3	true	0	false	0	false
34771	271914013671875	630983125	4	true	0	false	4	true
34770	50268916015625	6424134375	5	true	0	false	0	false
34767	32293388671875	723397890625	4	true	0	false	0	false
34765	21817744140625	6085334765625	2	true	0	false	0	false
34763	1975175537109370	739201015625	6	true	0	false	17	true
34760	7828223876953120	696659609375	5	true	0	false	0	false
34756	403113203125	79337	13	true	1	true	7	true
34755	4046098828125	79496890625	13	true	1	true	9	true
34752	155944501953125	5817898828125	4	true	0	false	0	false
34749	462590703125	734508125	4	true	0	false	1	true
34747	19852580078125	6105944921875	6	true	0	false	0	false
34746	29330748046875	5695048828125	11	true	0	false	2	true
34745	30274474609375	5628823828125	3	true	0	false	7	true
34743	29956404296875	58190765625	5	true	0	false	0	false
34742	288701875	53383375	6	true	0	false	0	false
34740	30082283203125	5015733984375	3	true	0	false	0	false
34737	26394306640625	5901290234375	0	false	0	false	14	true
34733	315632890625	5464258984375	5	true	0	false	0	false
34731	427187109375	430930546875	4	true	0	false	0	false
34730	34836578125	545408359375	2	true	0	false	0	false
34725	3457244140625	50968359375	5	true	0	false	0	false
34723	1849871484375	58343625	6	true	0	false	0	false
34721	563248291015625	75255078125	0	false	1	true	4	true
34720	4633401171875	75899859375	31	true	0	false	17	true
34719	47210.5	747578203125	1	true	0	false	6	true
34716	3717259765625	513823671875	10	true	0	false	0	false
34715	3728602734375	503276953125	3	true	0	false	14	true
34713	3579616015625	48261640625	5	true	0	false	0	false
34711	467714306640625	74909765625	9	true	0	false	0	false
34709	387994765625	5021266796875	14	true	0	false	6	true
34705	158905751953125	642169765625	1	true	0	false	13	true
34704	597082958984375	574814296875	6	true	0	false	0	false
34703	6841884765625	5517905078125	5	true	0	false	0	false
34700	23941111328125	5535487109375	9	true	1	true	0	false
34699	236480390625	5748443359375	8	true	0	false	0	false
34698	22915068359375	761985234375	8	true	0	false	0	false
34697	151000537109375	779148125	7	true	0	false	0	false
34691	508448681640625	544704765625	3	true	0	false	5	true
34689	1202869384765620	585787578125	4	true	0	false	0	false
34688	32590755859375	4710183203125	4	true	0	false	1	true
34685	39708953125	4613946484375	6	true	1	true	12	true
34683	10568564453125	518191015625	4	true	0	false	0	false
34681	9093767578125	4925796484375	7	true	0	false	0	false
34679	4325769921875	4060226171875	2	true	0	false	0	false
34678	487073671875	4247406640625	7	true	0	false	11	true
34677	487689609375	42415953125	7	true	0	false	11	true
34675	4665471875	4168096875	2	true	0	false	0	false
34672	2.04641e+16	507752421875	4	true	0	false	0	false
34671	296438134765625	5283162890625	7	true	0	false	0	false
34670	48801234375	581907265625	7	true	0	false	20	true
34665	76297724609375	531666796875	2	true	0	false	0	false
34664	1187837890625	556390625	16	true	0	false	0	false
34663	2864375244140620	5575161328125	10	true	5	true	0	false
34659	1171103125	5032066796875	2	true	0	false	0	false
34657	6727392578125	5010468359375	1	true	0	false	0	false
34656	2482789794921870	482662265625	8	true	1	true	0	false
34655	48948447265625	478441015625	1	true	0	false	0	false
34653	7538778076171870	4799976171875	9	true	0	false	0	false
34652	1729312109375	472567890625	4	true	0	false	0	false
34651	1708840234375	4578621484375	5	true	0	false	0	false
34648	1594291015625	491151796875	1	true	0	false	1	true
34645	1461334375	516409140625	3	true	0	false	0	false
34642	486268984375	368296484375	3	true	0	false	0	false
34641	46928796875	3860515234375	7	true	0	false	0	false
34637	4779741015625	3411305859375	1	true	0	false	2	true
34636	1947123828125	5152331640625	12	true	1	true	0	false
34635	211829375	517441171875	2	true	0	false	2	true
34634	191073828125	53729328125	9	true	1	true	9	true
34633	19076943359375	540916953125	23	true	1	true	3	true
34631	24616623046875	5090550390625	6	true	0	false	0	false
34629	1722608984375	5273206640625	5	true	0	false	0	false
34624	3852245703125	3915723046875	4	true	0	false	3	true
34623	3875893359375	3744428125	2	true	0	false	10	true
34622	993512109375	4604751953125	12	true	0	false	1	true
34621	116765263671875	4844585546875	5	true	0	false	0	false
34619	4022707421875	35985078125	1	true	0	false	0	false
34615	11355755859375	4425866796875	7	true	0	false	0	false
34612	20144169921875	4798293359375	1	true	0	false	10	true
34611	2196567578125	48607265625	0	false	0	false	7	true
34608	4265573046875	367153828125	0	false	0	false	8	true
34607	429151640625	3509003125	7	true	0	false	0	false
34605	44434890625	3398707421875	1	true	0	false	8	true
34603	4182676171875	3794882421875	6	true	0	false	0	false
34599	3795326171875	42330328125	8	true	0	false	0	false
34598	29400669921875	4683365625	11	true	0	false	14	true
34597	2698312109375	472221015625	9	true	0	false	0	false
34596	2471748046875	4804229296875	2	true	0	false	12	true
34595	242217734375	45732.25	8	true	0	false	0	false
34589	26163109375	495392109375	4	true	0	false	0	false
34588	494563203125	2956176171875	10	true	0	false	0	false
34587	49143609375	313446875	8	true	0	false	0	false
34586	4781991796875	28239541015625	1	true	0	false	0	false
34583	4527887109375	26312279296875	1	true	0	false	13	true
34582	4695240234375	3050355859375	2	true	0	false	5	true
34578	440387578125	3150305078125	1	true	0	false	0	false
34577	427828984375	29656423828125	2	true	0	false	3	true
34572	32188080078125	3878254296875	2	true	0	false	0	false
34571	298163359375	365595625	5	true	0	false	11	true
34568	2384910400390620	400784453125	2	true	0	false	16	true
34567	289842578125	394083828125	3	true	0	false	0	false
34565	898526123046875	4104419140625	8	true	0	false	0	false
34563	346520263671875	3743701953125	0	false	1	true	0	false
34561	4525351953125	76461515625	13	true	0	false	0	false
34559	527603466796875	386637109375	9	true	0	false	0	false
34557	744638134765625	4064213671875	2	true	0	false	0	false
34555	2122815185546870	3512660546875	8	true	0	false	0	false
34554	145496572265625	3945741015625	12	true	0	false	0	false
34553	12091275390625	41471234375	1	true	0	false	0	false
34551	802432421875	4345633203125	0	false	0	false	1	true
34549	11527794921875	3956391796875	5	true	1	true	0	false
34543	28991556640625	39831578125	2	true	0	false	6	true
34542	3189442578125	3497377734375	0	false	2	true	2	true
34541	331833125	3346225390625	6	true	8	true	0	false
34535	26639826171875	4152067578125	8	true	0	false	1	true
34533	23077095703125	3792312890625	1	true	0	false	0	false
34530	40320390625	2932825390625	13	true	0	false	0	false
34528	3123697265625	29329458984375	2	true	0	false	6	true
34527	3205998828125	28023634765625	6	true	0	false	5	true
34525	3170539453125	31310185546875	1	true	0	false	18	true
34523	29189287109375	2955661328125	2	true	0	false	8	true
34520	47726234375	22313740234375	3	true	0	false	7	true
34519	4856723046875	2392353125	4	true	0	false	0	false
34517	196006484375	371078125	4	true	0	false	0	false
34514	41686703125	2377466015625	5	true	1	true	22	true
34513	394005546875	249703125	2	true	0	false	4	true
34509	27304146484375	3649798046875	1	true	0	false	5	true
34508	4211128125	1963448046875	1	true	0	false	0	false
34507	43846453125	19586224609375	8	true	1	true	8	true
34504	25444619140625	383132265625	4	true	0	false	5	true
34501	4623297265625	781189296875	8	true	1	true	0	false
34499	3617683203125	32294240234375	5	true	0	false	0	false
34497	158270146484375	351714296875	3	true	0	false	8	true
34495	1945647265625	344391875	1	true	0	false	0	false
34491	393489140625	22301732421875	2	true	0	false	12	true
34489	1964624609375	309911328125	11	true	0	false	6	true
34487	250798046875	32904421875	1	true	0	false	0	false
34483	423757734375	163417646484375	0	false	0	false	10	true
34480	46571962890625	24208541015625	5	true	0	false	0	false
34479	3765828369140620	26030880859375	4	true	0	false	0	false
34478	501779833984375	32002107421875	1	true	0	false	0	false
34474	471945390625	792811015625	35	true	0	false	1	true
34473	4727397265625	795387265625	31	true	0	false	0	false
34470	588783251953125	16521802734375	6	true	0	false	6	true
34469	66569677734375	2120278515625	0	false	0	false	1	true
34465	119925361328125	31808173828125	1	true	0	false	6	true
34463	26484419921875	25979240234375	2	true	0	false	0	false
34461	2165200390625	24767359375	2	true	0	false	0	false
34460	9647146484375	155150439453125	0	false	0	false	11	true
34457	171759296875	2572785546875	1	true	0	false	0	false
34453	146460791015625	1306456640625	2	true	0	false	0	false
34450	3446319921875	22037283203125	3	true	13	true	0	false
34449	338218515625	18222283203125	4	true	0	false	0	false
34448	29542666015625	20112404296875	2	true	0	false	0	false
34443	2184613671875	197687109375	2	true	0	false	0	false
34442	3680620703125	135825244140625	0	false	3	true	1	true
34441	3562725390625	11163814453125	2	true	0	false	8	true
34437	49623	16519529296875	5	true	0	false	0	false
34435	342292734375	13939677734375	10	true	0	false	0	false
34433	13152169921875	18710533203125	0	false	16	true	0	false
34431	3940455859375	104566923828125	1	true	0	false	0	false
34428	46347421875	100987763671875	0	false	0	false	12	true
34424	2130967578125	10284916015625	14	true	0	false	0	false
34423	2332616796875	130197431640625	0	false	0	false	1	true
34416	104829208984375	665065673828125	14	true	0	false	0	false
34415	14466330078125	8937845703125	7	true	1	true	4	true
34411	312154375	465681396484375	0	false	0	false	1	true
34409	4356116796875	37243046875	0	false	0	false	6	true
34405	2090166015625	27301181640625	5	true	1	true	0	false
