# Supplementary material for: A Novel Liquid Biopsy Method Based on Specific Combinations of Vesicular Markers Allows Us to Discriminate Prostate Cancer from Hyperplasia
Source: Cells. 2024 Jul 31;13(15):1286. doi: 10.3390/cells13151286 (PMC11311686; doi:10.3390/cells13151286)
Supplement: Supplementary file 1 [file cells-13-01286-s001.zip › Dataset S1-Raw data CODI BiliGeCT Prostata/Raw data CODI BiliGeCT Prostata/150223_ErbB3_ALK_IIexp_BA21-11-2__counting_scatter.xlsx]

## Sheet: 150223_ErbB3_ALK_IIexp_BA21-11-
counting parameters
radius (nm)	300
bin width (nm)	20
locs in bin threshold	1
active channels
channel name	channel reference	min	max
Channel 0	ch0	1	10000000
Channel 1	ch1	1	10000000
Channel 2	ch2	1	10000000
clusters are positive for a channel if their counts fall within min (inclusive) and max (exclusive) for that channel
	population phenotypes	number of clusters
triple positive	Channel 0, Channel 1, Channel 2	22
double positive	Channel 0, Channel 1	6
double positive	Channel 0, Channel 2	205
double positive	Channel 1, Channel 2	0
single positive	Channel 0	144
single positive	Channel 1	0
single positive	Channel 2	6
	total positive clusters	383
10 clusters were negative for every channel
all positive clusters are listed here
columns show counts and positivity for channels with thresholds switched on
to see the full data including negative clusters please export a csv from the counting histogram rather than the counting scatter plot
cluster id	centroid x (nm)	centroid y (nm)	count for Channel 0	positive for Channel 0	count for Channel 1	positive for Channel 1	count for Channel 2	positive for Channel 2
41885	671023046875	684873828125	13	true	1	true	1	true
41884	6191044921875	67880109375	10	true	0	false	2	true
41883	510519873046875	685748515625	8	true	0	false	4	true
41882	61378681640625	699856015625	7	true	0	false	3	true
41877	291036181640625	70997515625	15	true	0	false	2	true
41876	22879453125	71109109375	6	true	0	false	1	true
41874	1966627685546870	70059546875	19	true	0	false	1	true
41873	26956962890625	68956671875	9	true	0	false	1	true
41870	9594523315429680	714306171875	10	true	0	false	3	true
41869	531640380859375	654442265625	6	true	0	false	1	true
41868	4437904296875	66486046875	8	true	0	false	0	false
41867	488718798828125	754088359375	5	true	1	true	5	true
41866	630910888671875	762052734375	10	true	0	false	0	false
41864	537705908203125	7627290625	3	true	1	true	8	true
41858	52366689453125	7172015625	8	true	0	false	7	true
41857	3577632080078120	679479453125	9	true	0	false	0	false
41856	1980364501953120	669990390625	7	true	0	false	6	true
41854	479250341796875	738195859375	7	true	1	true	3	true
41853	122804052734375	659195390625	7	true	1	true	1	true
41851	15842359375	751177421875	8	true	1	true	6	true
41850	141790498046875	761382109375	3	true	0	false	3	true
41843	18238001953125	766263984375	9	true	0	false	0	false
41842	1891494140625	748147421875	8	true	0	false	1	true
41841	1719566796875	7447384375	13	true	0	false	2	true
41840	16973095703125	756389921875	16	true	0	false	0	false
41839	17834927734375	734675546875	12	true	1	true	1	true
41837	10054130859375	758188203125	33	true	1	true	43	true
41836	118986904296875	761290390625	9	true	0	false	3	true
41832	355133203125	736305078125	12	true	0	false	5	true
41830	1466160546875	775191484375	5	true	0	false	4	true
41828	9529697265625	743735859375	7	true	0	false	4	true
41825	12917751953125	75430578125	8	true	1	true	3	true
41822	2117304296875	76495.25	8	true	0	false	2	true
41820	9700105590820310	64384515625	9	true	0	false	1	true
41818	7987966796875	746441953125	8	true	0	false	3	true
41816	17835736328125	776653671875	8	true	0	false	2	true
41814	80971748046875	729685859375	7	true	0	false	3	true
41809	130312119140625	780998984375	7	true	0	false	4	true
41806	2143708251953120	6387518359375	9	true	0	false	1	true
41805	86003955078125	77671359375	12	true	0	false	17	true
41804	7926291015625	784412578125	5	true	0	false	2	true
41802	783027978515625	718586875	10	true	0	false	2	true
41800	940302734375	790530078125	10	true	0	false	4	true
41798	70842109375	790878046875	7	true	0	false	5	true
41797	124511953125	794283984375	6	true	0	false	9	true
41792	16850650390625	77264984375	10	true	1	true	1	true
41790	106043232421875	729947109375	4	true	1	true	3	true
41788	1508396484375	79224390625	3	true	0	false	6	true
41787	986723046875	782120234375	10	true	0	false	4	true
41785	142888359375	71080984375	6	true	1	true	9	true
41784	147715966796875	71611578125	8	true	0	false	1	true
41783	1297546875	710814140625	6	true	0	false	3	true
41780	164024921875	7836121875	6	true	0	false	5	true
41779	97348681640625	686333046875	7	true	0	false	2	true
41778	107239228515625	692632734375	6	true	0	false	1	true
41777	12372853515625	728047109375	10	true	0	false	10	true
41772	119401708984375	742113125	6	true	0	false	3	true
41770	1609905859375	72488.5	4	true	0	false	1	true
41768	100199326171875	67414	11	true	0	false	1	true
41767	102378056640625	714186171875	10	true	0	false	1	true
41766	110902802734375	709717265625	8	true	0	false	7	true
41760	18252384765625	788546875	8	true	0	false	3	true
41759	20570037109375	79205578125	13	true	0	false	3	true
41756	1091048583984370	626745625	11	true	0	false	3	true
41754	94015107421875	665705078125	14	true	0	false	5	true
41752	1976862109375	7719659375	5	true	0	false	4	true
41746	765776318359375	6534419140625	4	true	0	false	9	true
41743	522482177734375	79215.25	14	true	0	false	8	true
41742	53503291015625	792751328125	15	true	0	false	7	true
41741	431642431640625	777021328125	8	true	0	false	2	true
41740	436771142578125	790648828125	15	true	0	false	1	true
41736	230440283203125	7788453125	2	true	0	false	6	true
41735	1.78682e+16	739549921875	17	true	0	false	9	true
41734	1.46157e+16	732284765625	23	true	0	false	2	true
41733	12380251953125	68570796875	10	true	0	false	2	true
41730	206684033203125	753217890625	5	true	0	false	7	true
41725	9574576171875	702562109375	10	true	0	false	3	true
41723	19744357421875	71983859375	9	true	1	true	7	true
41722	18759978515625	717206171875	8	true	0	false	12	true
41721	22386740234375	740226015625	5	true	0	false	2	true
41720	22287236328125	724304609375	11	true	0	false	2	true
41719	2029233203125	732127109375	7	true	0	false	3	true
41712	11111064453125	78689234375	7	true	0	false	2	true
41710	16599720703125	703977890625	4	true	0	false	2	true
41708	323735888671875	631537421875	7	true	1	true	0	false
41707	123647421875	6680478125	10	true	0	false	1	true
41706	12825775390625	657705390625	11	true	0	false	0	false
41705	2523655078125	6918015625	12	true	0	false	22	true
41704	24939701171875	702102109375	10	true	0	false	0	false
41702	246525390625	683445234375	10	true	0	false	2	true
41701	1662312890625	67658875	2	true	0	false	7	true
41700	16556466796875	68136359375	20	true	1	true	0	false
41698	151497626953125	685381875	7	true	0	false	2	true
41697	22770873046875	69524734375	5	true	0	false	0	false
41694	13798998046875	68526390625	12	true	0	false	1	true
41693	148859580078125	66794390625	11	true	0	false	1	true
41689	2566911328125	730336328125	5	true	1	true	7	true
41684	16399427734375	657987734375	12	true	0	false	1	true
41683	2055373828125	644487578125	6	true	0	false	1	true
41682	2067188671875	662986015625	11	true	0	false	3	true
41681	17902126953125	6541984375	7	true	0	false	5	true
41680	19093978515625	656042109375	9	true	0	false	3	true
41672	21842421875	6428931640625	7	true	0	false	3	true
41671	13869955078125	6383380859375	7	true	0	false	0	false
41668	17279162109375	6442612109375	7	true	1	true	12	true
41667	7027556640625	6320627734375	15	true	1	true	7	true
41666	83842099609375	61806453125	3	true	0	false	7	true
41663	5383533203125	625719375	7	true	0	false	3	true
41660	2348732421875	732361875	6	true	0	false	2	true
41658	1037581640625	6258979296875	7	true	1	true	0	false
41657	89684453125	6340005859375	12	true	0	false	2	true
41653	246639609375	780404453125	14	true	0	false	3	true
41652	2510152734375	76649.5	5	true	0	false	2	true
41651	2285786328125	75462390625	10	true	0	false	3	true
41647	7862824096679680	5852723828125	2	true	0	false	17	true
41646	3939949645996090	5749741015625	8	true	0	false	0	false
41644	1996853271484370	5553173046875	7	true	1	true	1	true
41642	23426927734375	79286046875	7	true	0	false	2	true
41640	35247216796875	5788439453125	16	true	0	false	2	true
41636	17112978515625	60260546875	4	true	0	false	1	true
41635	30264005859375	758493515625	26	true	0	false	24	true
41634	30004400390625	75974609375	21	true	0	false	15	true
41633	504197412109375	597480546875	4	true	0	false	4	true
41632	3750332275390620	6007742578125	8	true	0	false	0	false
41628	1161279541015620	539656484375	8	true	0	false	0	false
41626	29517685546875	760256015625	10	true	0	false	4	true
41625	3399391015625	7517065625	5	true	0	false	4	true
41624	3253887890625	748468828125	6	true	0	false	1	true
41623	26817505859375	7746678125	16	true	0	false	2	true
41621	2808846875	74042	7	true	0	false	2	true
41620	274278359375	730441875	4	true	0	false	0	false
41618	3642934765625	746001640625	7	true	0	false	6	true
41616	29785251953125	7388503125	8	true	0	false	1	true
41614	32496037109375	729362890625	3	true	0	false	1	true
41606	3334620703125	712899375	5	true	0	false	0	false
41603	19429453125	69304609375	6	true	0	false	1	true
41602	19219150390625	672463359375	13	true	0	false	3	true
41597	1187744140625	614792265625	4	true	0	false	0	false
41595	31236783203125	66761859375	3	true	0	false	7	true
41594	30361044921875	659618203125	8	true	2	true	0	false
41593	32299439453125	677034140625	6	true	0	false	1	true
41592	331655625	68111515625	8	true	0	false	1	true
41590	32499259765625	692713046875	15	true	0	false	0	false
41588	30542814453125	69462390625	6	true	0	false	0	false
41585	30645056640625	7143059375	8	true	0	false	3	true
41582	29422169921875	67879.25	5	true	0	false	0	false
41579	284378515625	698705625	5	true	0	false	2	true
41578	27311140625	698753125	16	true	0	false	1	true
41572	103236806640625	6440750390625	7	true	0	false	1	true
41571	767111181640625	5774699609375	11	true	0	false	0	false
41570	724845166015625	56877	9	true	0	false	0	false
41568	63674345703125	576270546875	11	true	0	false	0	false
41566	801797900390625	5853972265625	6	true	0	false	5	true
41564	70524453125	591397421875	11	true	0	false	1	true
41562	108441962890625	5573574609375	4	true	0	false	4	true
41558	27434798828125	784745078125	5	true	0	false	14	true
41556	309511376953125	524038046875	4	true	0	false	9	true
41554	764639892578125	60460296875	8	true	0	false	2	true
41553	22713787109375	6132036328125	8	true	0	false	2	true
41552	227850390625	62579734375	10	true	0	false	1	true
41550	2184367578125	6282880859375	5	true	0	false	16	true
41549	248255234375	6283880859375	5	true	0	false	1	true
41547	23790837890625	6428104296875	5	true	0	false	7	true
41544	25406171875	645783984375	8	true	0	false	1	true
41541	3497029296875	69611484375	6	true	0	false	12	true
41538	2415881640625	6019764453125	5	true	0	false	1	true
41537	2438508203125	752994609375	6	true	0	false	1	true
41534	1817397265625	6290843359375	10	true	0	false	1	true
41533	28804154296875	660449375	6	true	0	false	1	true
41531	56132861328125	555115234375	7	true	0	false	0	false
41529	27020427734375	6085818359375	15	true	0	false	1	true
41528	27326521484375	620899453125	6	true	0	false	4	true
41527	296490078125	77828	8	true	0	false	3	true
41524	27191091796875	631011015625	7	true	0	false	5	true
41523	299849140625	6313326171875	2	true	0	false	0	false
41520	24980810546875	60947671875	4	true	0	false	7	true
41516	31036119140625	77315015625	3	true	0	false	2	true
41515	221600439453125	4817826953125	9	true	0	false	0	false
41514	373097802734375	47759015625	4	true	0	false	1	true
41513	2903428466796870	445377109375	10	true	0	false	0	false
41512	1.85563e+16	463735703125	5	true	0	false	0	false
41507	3375553515625	6503462890625	2	true	0	false	0	false
41506	3261258203125	650143828125	3	true	0	false	1	true
41502	161493984375	628660078125	5	true	0	false	1	true
41498	26072728515625	6684290625	10	true	0	false	1	true
41496	1348025390625	582682890625	5	true	0	false	0	false
41494	1981393359375	6200126953125	4	true	0	false	2	true
41493	4055671875	6578521875	5	true	0	false	1	true
41492	4022003515625	64313234375	20	true	0	false	1	true
41490	372075625	6504578515625	1	true	0	false	2	true
41488	3553356640625	655159609375	4	true	0	false	0	false
41486	3689431640625	6242589453125	2	true	1	true	2	true
41484	4179105078125	62811609375	12	true	0	false	7	true
41481	10718650390625	53645046875	2	true	0	false	1	true
41480	1335939453125	5159612890625	1	true	0	false	10	true
41474	529152001953125	52100171875	7	true	0	false	0	false
41472	322740234375	421919453125	4	true	0	false	0	false
41470	1184559375	5063362109375	9	true	1	true	9	true
41469	158409912109375	595493671875	5	true	0	false	0	false
41468	171023203125	5925296484375	11	true	0	false	0	false
41464	193972900390625	430722421875	3	true	0	false	3	true
41462	4277930078125	647536484375	10	true	0	false	0	false
41460	144093662109375	5456065625	11	true	0	false	0	false
41458	10972107421875	5197424609375	8	true	0	false	0	false
41457	3804559765625	701069609375	4	true	0	false	2	true
41456	3948878515625	686524375	3	true	0	false	8	true
41453	18976462890625	6010503515625	2	true	0	false	0	false
41450	411753828125	5990463671875	6	true	0	false	0	false
41449	9264077758789060	417424921875	3	true	0	false	3	true
41448	1.15114e+16	4001965234375	8	true	0	false	1	true
41445	1318123291015620	37615828125	4	true	0	false	1	true
41442	417216015625	69695484375	4	true	0	false	3	true
41441	80946572265625	486705546875	11	true	0	false	2	true
41440	67149091796875	499090234375	8	true	0	false	0	false
41436	3450308984375	6293187109375	4	true	0	false	0	false
41434	1746145703125	5682430078125	5	true	0	false	1	true
41432	46324990234375	45435921875	8	true	0	false	0	false
41430	3978278125	71939625	4	true	0	false	1	true
41428	3128006640625	6034396875	6	true	0	false	0	false
41426	2760690234375	5906367578125	3	true	0	false	3	true
41425	19237359375	5796413671875	7	true	0	false	0	false
41423	2986560546875	560363984375	5	true	0	false	0	false
41422	29747130859375	54486640625	10	true	0	false	0	false
41420	3107763671875	5735779296875	3	true	0	false	0	false
41418	3621001953125	730950390625	9	true	0	false	2	true
41416	29595228515625	531384140625	6	true	0	false	0	false
41412	443930517578125	4007822265625	1	true	0	false	1	true
41410	32638220703125	6135223828125	9	true	0	false	0	false
41409	39275375	6173251953125	3	true	0	false	0	false
41408	387044296875	59911484375	2	true	0	false	3	true
41404	40369169921875	3781932421875	4	true	0	false	0	false
41403	3996133203125	76169171875	3	true	0	false	1	true
41402	3786541015625	744456640625	7	true	0	false	0	false
41398	33471.5	5992660546875	10	true	0	false	10	true
41397	23059892578125	5712038671875	6	true	0	false	1	true
41396	219366640625	586239453125	9	true	0	false	0	false
41395	211496953125	554506015625	2	true	0	false	4	true
41394	21227791015625	5367166796875	3	true	0	false	5	true
41393	23194154296875	5529897265625	3	true	0	false	0	false
41390	45013125	676562734375	6	true	0	false	1	true
41386	2573091015625	55870453125	4	true	0	false	0	false
41383	675988427734375	467942734375	4	true	0	false	0	false
41381	451115078125	6108501953125	4	true	0	false	0	false
41380	4794905859375	59893125	6	true	0	false	1	true
41378	417621484375	5781193359375	10	true	0	false	0	false
41377	17445318359375	5285287890625	2	true	0	false	0	false
41376	16432921875	5516041015625	6	true	0	false	0	false
41374	4469108203125	640246796875	14	true	1	true	0	false
41370	4653268359375	63742203125	6	true	0	false	2	true
41368	4600787890625	5790855859375	2	true	0	false	2	true
41366	366875859375	587636328125	4	true	0	false	1	true
41363	92610224609375	4239737109375	11	true	0	false	0	false
41362	9941548828125	4336169921875	6	true	0	false	5	true
41360	22660861328125	507756875	1	true	0	false	1	true
41359	122612021484375	4837206640625	6	true	0	false	0	false
41358	150101220703125	4971571484375	2	true	0	false	0	false
41357	97163798828125	4734146484375	3	true	0	false	2	true
41355	73027275390625	4358405859375	2	true	0	false	0	false
41350	4607699609375	71518875	0	false	0	false	1	true
41349	84700322265625	4596523828125	4	true	0	false	4	true
41344	475162109375	5578673046875	2	true	0	false	0	false
41342	4798995703125	5278011328125	2	true	0	false	1	true
41338	4557871484375	5542983203125	6	true	0	false	4	true
41337	372361875	500729453125	5	true	0	false	0	false
41336	36802	51372453125	12	true	0	false	0	false
41334	3673828515625	5318347265625	6	true	0	false	0	false
41332	389810390625	5669028125	6	true	0	false	0	false
41330	3552059375	55856.75	4	true	0	false	0	false
41328	383201640625	5477803125	6	true	0	false	1	true
41327	397268125	5062734375	2	true	0	false	0	false
41320	41002984375	5323161328125	2	true	0	false	1	true
41319	17839412109375	4403118359375	33	true	0	false	18	true
41318	171498671875	4567594140625	3	true	0	false	0	false
41317	4353848046875	543003671875	12	true	0	false	1	true
41316	42690578125	543198125	12	true	0	false	0	false
41315	4223309765625	4604750390625	2	true	0	false	0	false
41314	4264661328125	4933210546875	4	true	0	false	3	true
41312	4620618359375	49691796875	5	true	0	false	0	false
41310	4220183984375	516657578125	2	true	0	false	1	true
41300	33526921875	53596296875	3	true	0	false	0	false
41299	4933798828125	4916435546875	10	true	0	false	10	true
41298	4783701953125	4796643359375	6	true	0	false	1	true
41296	4790537890625	4497037890625	4	true	0	false	0	false
41294	21199462890625	3317567578125	2	true	0	false	7	true
41291	369993671875	482511875	6	true	0	false	0	false
41288	2843152734375	516420546875	1	true	0	false	0	false
41287	4497862109375	52799.25	5	true	0	false	0	false
41285	25120623046875	491325546875	2	true	0	false	2	true
41283	122368291015625	4534659765625	6	true	0	false	2	true
41280	24405810546875	3036591796875	5	true	0	false	0	false
41278	31645443359375	5050971875	1	true	0	false	0	false
41277	34018359375	4731333984375	1	true	0	false	0	false
41276	343364609375	500893203125	2	true	0	false	0	false
41273	19122328125	5054956640625	1	true	0	false	0	false
41270	1.5274e+16	27291556640625	7	true	0	false	0	false
41269	431567890625	419071640625	10	true	0	false	1	true
41268	41800.75	404974453125	2	true	0	false	0	false
41265	476269765625	667930625	12	true	0	false	0	false
41264	4813797265625	6448950390625	1	true	0	false	0	false
41261	20287548828125	4356894140625	3	true	0	false	9	true
41260	19755658203125	4442890234375	13	true	0	false	0	false
41256	26958544921875	496305703125	4	true	0	false	0	false
41252	745447900390625	3727334765625	3	true	0	false	1	true
41251	96057177734375	3477596875	5	true	0	false	0	false
41250	11183220703125	356457421875	6	true	0	false	10	true
41247	5997705078125	325731640625	2	true	0	false	0	false
41244	13513375	4267967578125	2	true	0	false	0	false
41242	2729250390625	466202578125	1	true	0	false	0	false
41240	27586025390625	4269361328125	0	false	0	false	3	true
41238	1727708984375	23570390625	3	true	0	false	0	false
41236	3187694091796870	2562712109375	5	true	0	false	1	true
41234	12528619140625	3847087109375	2	true	0	false	0	false
41232	4012655078125	3729334375	2	true	0	false	0	false
41230	240251171875	457096875	1	true	0	false	4	true
41229	1.90167e+16	19344765625	6	true	0	false	0	false
41228	2922162109375	20661578125	4	true	1	true	0	false
41226	46862646484375	18884271484375	1	true	0	false	14	true
41223	161916044921875	4091880078125	1	true	0	false	0	false
41222	20793689453125	4054319140625	2	true	0	false	11	true
41218	122415546875	409671015625	11	true	0	false	0	false
41217	141087314453125	3483044921875	3	true	0	false	0	false
41216	156105302734375	3787103515625	4	true	0	false	1	true
41210	488650732421875	291982421875	5	true	0	false	0	false
41208	36184015625	3966789453125	3	true	0	false	0	false
41197	30691033203125	4563718359375	1	true	0	false	0	false
41196	334676171875	436243046875	6	true	0	false	0	false
41190	29641.75	4859596484375	5	true	0	false	0	false
41187	135915771484375	1610279296875	2	true	0	false	1	true
41186	296356298828125	162966201171875	6	true	0	false	0	false
41177	4767207421875	3931830859375	1	true	0	false	0	false
41176	45830796875	409702421875	7	true	0	false	1	true
41172	1768540625	36291125	1	true	0	false	0	false
41171	4852237109375	27331357421875	10	true	0	false	0	false
41170	466496953125	3042055078125	2	true	0	false	1	true
41169	4743830859375	3624997265625	1	true	0	false	0	false
41168	4793637109375	336332734375	4	true	0	false	0	false
41162	4864602734375	759677578125	35	true	0	false	0	false
41156	8693783203125	2308292578125	3	true	0	false	0	false
41154	79243818359375	28495365234375	3	true	0	false	0	false
41152	447223828125	319847734375	2	true	0	false	0	false
41149	136912626953125	32031361328125	6	true	0	false	0	false
41148	12679931640625	3060937109375	2	true	0	false	0	false
41147	106149306640625	2743323828125	10	true	0	false	0	false
41142	20952345703125	3518069921875	5	true	0	false	0	false
41140	161398583984375	3330457421875	4	true	0	false	0	false
41139	24926263671875	3423335546875	16	true	1	true	10	true
41138	2674450390625	344780390625	6	true	0	false	0	false
41137	2355116015625	367356875	2	true	0	false	0	false
41132	488969765625	304827578125	3	true	0	false	0	false
41130	3950423828125	3177834375	4	true	0	false	0	false
41129	300411796875	3273498046875	5	true	0	false	0	false
41128	31020796875	3668812109375	1	true	0	false	0	false
41124	26667630859375	30625685546875	0	false	0	false	3	true
41122	119053759765625	25480796875	7	true	0	false	0	false
41118	714190234375	193163515625	5	true	0	false	0	false
41116	430933671875	29434875	4	true	0	false	0	false
41114	46148953125	2356572265625	3	true	0	false	11	true
41112	309039765625	28794931640625	1	true	0	false	0	false
41111	20197814453125	2489937109375	1	true	0	false	10	true
41110	2010066015625	2039601953125	2	true	0	false	0	false
41109	1421351953125	21369173828125	1	true	0	false	0	false
41107	240793671875	2683751953125	71	true	14	true	74	true
41104	348582265625	3320532421875	1	true	0	false	1	true
41100	3444160546875	2604908984375	1	true	0	false	0	false
41098	4118826171875	222907109375	1	true	0	false	16	true
41096	14599119140625	144536982421875	5	true	0	false	2	true
41094	8332193359375	139614990234375	1	true	0	false	0	false
41091	3235138244628900	8586939453125	7	true	0	false	0	false
41090	2358083984375	783915771484375	2	true	0	false	10	true
41089	3764769775390620	52652412109375	1	true	0	false	0	false
41082	156612939453125	1771168359375	2	true	0	false	0	false
41080	4890221484375	78599078125	0	false	0	false	12	true
41076	31762787109375	18458619140625	0	false	0	false	4	true
41074	23952224609375	1488038671875	1	true	0	false	0	false
41072	1905856640625	1448161328125	3	true	0	false	0	false
41064	4739730078125	122930810546875	4	true	0	false	0	false
41062	3714684375	693524365234375	12	true	0	false	2	true
41058	8874505859375	1.02763e+16	4	true	0	false	0	false
41057	19081775390625	8702869140625	1	true	0	false	5	true
41056	160309228515625	9466322265625	7	true	0	false	0	false
41050	3228314453125	3514020263671870	1	true	0	false	0	false
41046	2158440234375	3276250244140620	6	true	1	true	2	true
41044	442888046875	1.67009e+16	0	false	0	false	10	true
