# Supplementary material for: A Novel Liquid Biopsy Method Based on Specific Combinations of Vesicular Markers Allows Us to Discriminate Prostate Cancer from Hyperplasia
Source: Cells. 2024 Jul 31;13(15):1286. doi: 10.3390/cells13151286 (PMC11311686; doi:10.3390/cells13151286)
Supplement: Supplementary file 1 [file cells-13-01286-s001.zip › Dataset S1-Raw data CODI BiliGeCT Prostata/Raw data CODI BiliGeCT Prostata/150223_ErbB3_ALK_IIexp_BA21-11-3__counting_scatter.xlsx]

## Sheet: 150223_ErbB3_ALK_IIexp_BA21-11-
counting parameters
radius (nm)	300
bin width (nm)	20
locs in bin threshold	1
active channels
channel name	channel reference	min	max
Channel 0	ch0	1	10000000
Channel 1	ch1	1	10000000
Channel 2	ch2	1	10000000
clusters are positive for a channel if their counts fall within min (inclusive) and max (exclusive) for that channel
	population phenotypes	number of clusters
triple positive	Channel 0, Channel 1, Channel 2	19
double positive	Channel 0, Channel 1	2
double positive	Channel 0, Channel 2	167
double positive	Channel 1, Channel 2	1
single positive	Channel 0	88
single positive	Channel 1	2
single positive	Channel 2	34
	total positive clusters	313
14 clusters were negative for every channel
all positive clusters are listed here
columns show counts and positivity for channels with thresholds switched on
to see the full data including negative clusters please export a csv from the counting histogram rather than the counting scatter plot
cluster id	centroid x (nm)	centroid y (nm)	count for Channel 0	positive for Channel 0	count for Channel 1	positive for Channel 1	count for Channel 2	positive for Channel 2
30357	3314205078125	7426778125	8	true	0	false	2	true
30356	3184274609375	722703828125	13	true	0	false	0	false
30355	350326328125	7475859375	6	true	0	false	0	false
30354	33413	7529253125	5	true	0	false	1	true
30350	3877645703125	758036640625	5	true	0	false	18	true
30348	379356015625	76955359375	4	true	0	false	9	true
30347	32009626953125	7067403125	5	true	0	false	1	true
30345	427628515625	6358943359375	3	true	0	false	1	true
30344	4457891015625	62856859375	16	true	0	false	0	false
30340	44409390625	6437257421875	13	true	0	false	0	false
30339	31378048828125	776020859375	0	false	1	true	4	true
30338	29094115234375	774834765625	2	true	0	false	1	true
30337	4644933203125	6278894921875	7	true	0	false	2	true
30336	476204765625	63898578125	10	true	0	false	16	true
30335	4045987890625	634916875	13	true	0	false	0	false
30332	28617615234375	79324140625	2	true	1	true	15	true
30328	4809046484375	6182480859375	6	true	0	false	0	false
30326	4617472265625	6108863671875	9	true	0	false	1	true
30325	409818671875	680058203125	3	true	0	false	6	true
30324	4205019921875	674317890625	4	true	1	true	3	true
30322	4112178515625	652291484375	6	true	0	false	0	false
30319	3514784765625	711668125	5	true	0	false	1	true
30318	3689598046875	71521203125	4	true	0	false	3	true
30316	3095523046875	7137709375	9	true	0	false	1	true
30315	3870496875	704330859375	3	true	0	false	8	true
30311	345713359375	697581640625	7	true	0	false	1	true
30308	4832733984375	6037619140625	3	true	0	false	3	true
30306	4074859765625	70510734375	11	true	0	false	0	false
30305	39317203125	743816171875	6	true	0	false	2	true
30304	4024093359375	73501703125	8	true	2	true	1	true
30300	38233359375	73574875	3	true	0	false	8	true
30296	4353917578125	6572284375	3	true	0	false	1	true
30295	3818922265625	66190515625	7	true	0	false	3	true
30294	3741132421875	671330390625	10	true	0	false	26	true
30293	2795717578125	680982421875	7	true	0	false	3	true
30292	2871873828125	699069140625	1	true	0	false	14	true
30290	32686603515625	789120390625	1	true	0	false	2	true
30287	335500078125	67623046875	2	true	0	false	3	true
30286	3198507421875	659264140625	3	true	0	false	0	false
30282	44106046875	5968931640625	2	true	0	false	2	true
30276	39691796875	687234453125	7	true	0	false	2	true
30274	29527474609375	72397734375	6	true	0	false	2	true
30269	3457751171875	77545375	4	true	0	false	2	true
30267	43728515625	745141015625	7	true	0	false	1	true
30266	4236631640625	72896015625	5	true	0	false	4	true
30261	44946984375	716084296875	2	true	0	false	2	true
30259	3525723828125	616926953125	0	false	0	false	13	true
30258	3564845703125	5935005078125	10	true	0	false	8	true
30256	379530234375	6253461328125	3	true	0	false	1	true
30254	457101875	5677753515625	4	true	0	false	2	true
30253	28298396484375	74541265625	7	true	0	false	1	true
30252	26243068359375	740971953125	2	true	0	false	2	true
30249	2616352734375	707325859375	5	true	0	false	9	true
30248	2668983984375	7144465625	3	true	0	false	1	true
30242	4489587109375	68601359375	5	true	0	false	1	true
30241	461830546875	667141953125	10	true	0	false	0	false
30240	470126953125	680513984375	4	true	1	true	5	true
30239	4891908203125	679115546875	4	true	0	false	4	true
30234	4224234375	5812269140625	7	true	0	false	0	false
30230	4777452734375	5781918359375	5	true	0	false	1	true
30228	482990234375	552950703125	6	true	0	false	0	false
30227	239916796875	72194609375	4	true	0	false	1	true
30224	4169773046875	6017851171875	7	true	0	false	1	true
30223	472616171875	5253791796875	1	true	0	false	3	true
30222	44806125	5480616796875	2	true	0	false	11	true
30219	3930046484375	604543203125	10	true	0	false	0	false
30218	404458671875	5954650390625	5	true	0	false	1	true
30214	340166484375	652153828125	3	true	0	false	1	true
30213	3379170703125	628995234375	5	true	0	false	4	true
30211	470394296875	5055876953125	2	true	0	false	4	true
30210	488709140625	4992007421875	1	true	0	false	1	true
30207	2407818359375	764806015625	5	true	0	false	16	true
30206	24096953125	760926171875	9	true	0	false	1	true
30204	4771651953125	71880484375	2	true	0	false	2	true
30200	22458591796875	77427859375	4	true	1	true	3	true
30198	4345438671875	56777828125	3	true	0	false	0	false
30196	39448328125	782858359375	5	true	0	false	1	true
30195	146909921875	72603125	4	true	0	false	1	true
30194	126800234375	7119578125	9	true	0	false	0	false
30193	1684871875	71577453125	6	true	0	false	0	false
30192	17306078125	7027578125	7	true	0	false	2	true
30191	17138802734375	745439296875	9	true	0	false	1	true
30190	17706267578125	751946015625	7	true	0	false	1	true
30188	3572040234375	6464560546875	6	true	0	false	3	true
30186	148242421875	7055284375	6	true	0	false	1	true
30185	18042779296875	767476796875	10	true	0	false	3	true
30178	19677478515625	739520859375	5	true	0	false	2	true
30174	4933749609375	716231875	4	true	1	true	2	true
30173	187174296875	7828703125	8	true	0	false	2	true
30172	182097734375	7841153125	6	true	0	false	12	true
30171	19628068359375	779069375	7	true	1	true	2	true
30168	1983732421875	763551171875	6	true	0	false	3	true
30166	159985859375	77866328125	6	true	0	false	1	true
30163	4021929296875	5369463671875	9	true	1	true	8	true
30162	400818125	5322935546875	5	true	0	false	0	false
30160	414416484375	5415007421875	1	true	0	false	9	true
30158	3941661328125	5245421484375	7	true	0	false	3	true
30156	40995671875	525373515625	0	false	0	false	6	true
30155	40916171875	5072955859375	3	true	0	false	7	true
30154	39794078125	4988188671875	11	true	0	false	0	false
30148	1441060546875	75540515625	2	true	0	false	6	true
30146	10269978515625	72044515625	6	true	1	true	0	false
30143	19323005859375	6720446875	6	true	0	false	0	false
30142	20035755859375	6856265625	7	true	0	false	2	true
30140	2073446875	704146328125	4	true	1	true	9	true
30139	216119296875	67762515625	5	true	0	false	3	true
30138	2265466796875	675781796875	5	true	0	false	1	true
30132	17421353515625	6680371875	5	true	0	false	1	true
30128	296663125	63079.5	3	true	0	false	0	false
30124	118888125	750161328125	2	true	0	false	0	false
30121	26509603515625	6451096484375	9	true	0	false	0	false
30118	23002462890625	6404651953125	2	true	0	false	1	true
30116	4428637890625	5155529296875	6	true	0	false	1	true
30115	330433046875	6093379296875	9	true	0	false	0	false
30114	3379488671875	5955720703125	43	true	41	true	77	true
30111	1144701953125	779968203125	6	true	0	false	0	false
30108	371150859375	563856796875	1	true	0	false	0	false
30106	3917830859375	5597051171875	4	true	0	false	1	true
30104	16790693359375	640452421875	8	true	0	false	1	true
30103	463380625	452990546875	7	true	0	false	1	true
30102	4733577734375	449733828125	9	true	0	false	0	false
30100	488918359375	4426546875	9	true	0	false	2	true
30096	4491636328125	50158	0	false	0	false	16	true
30095	17934162109375	616154921875	5	true	0	false	1	true
30094	18963140625	6015932421875	3	true	1	true	10	true
30092	163408251953125	6234957421875	6	true	0	false	0	false
30090	213067578125	609630234375	0	false	0	false	2	true
30086	30989544921875	6021477734375	4	true	0	false	1	true
30085	107554443359375	688120703125	19	true	0	false	0	false
30084	115151484375	680637890625	5	true	0	false	1	true
30082	4553205859375	761291484375	3	true	0	false	0	false
30081	1303334375	6505712890625	2	true	0	false	6	true
30078	136318564453125	67204953125	0	false	0	false	5	true
30075	279603125	606285078125	8	true	0	false	1	true
30074	26471849609375	6026586328125	4	true	0	false	0	false
30073	24639298828125	61291578125	2	true	0	false	1	true
30068	150164453125	68276546875	8	true	0	false	6	true
30066	438105625	433261171875	12	true	0	false	23	true
30064	2595473828125	6720759375	1	true	0	false	1	true
30063	3528106640625	5345516015625	5	true	0	false	3	true
30062	3580961328125	5518493359375	5	true	0	false	0	false
30058	8236166015625	69667140625	0	false	0	false	6	true
30056	24330958984375	6826228125	4	true	0	false	2	true
30055	450465234375	4068347265625	5	true	0	false	2	true
30054	4517348046875	4213184375	1	true	0	false	7	true
30050	84958056640625	726987890625	1	true	0	false	16	true
30048	64423232421875	6994078125	2	true	0	false	15	true
30046	4521805078125	3873546875	6	true	0	false	7	true
30045	12397208984375	5894803125	2	true	1	true	4	true
30044	139318681640625	5806137890625	3	true	0	false	2	true
30042	10953353515625	59708546875	8	true	0	false	1	true
30041	109231328125	6230780859375	2	true	0	false	5	true
30040	126293564453125	6226330859375	9	true	0	false	0	false
30038	1317028125	603592578125	10	true	0	false	0	false
30036	1483526171875	614193828125	1	true	0	false	9	true
30031	2117556640625	582225234375	3	true	0	false	9	true
30029	83193701171875	63404125	2	true	0	false	0	false
30028	760288427734375	6761115625	1	true	0	false	3	true
30025	2555583251953120	746317109375	5	true	0	false	1	true
30024	23668125	73872578125	1	true	0	false	15	true
30022	11514208984375	74446671875	1	true	0	false	2	true
30020	583794677734375	732928125	6	true	0	false	0	false
30018	1.84455e+16	76255828125	4	true	0	false	1	true
30015	31319513671875	5578900390625	4	true	0	false	11	true
30014	28416513671875	57624	2	true	0	false	1	true
30012	745259423828125	58046078125	9	true	0	false	0	false
30009	467514794921875	6355636328125	11	true	0	false	1	true
30008	657367822265625	64401.5	6	true	0	false	9	true
30006	4937712890625	653710625	0	false	0	false	7	true
30004	6398306640625	791055234375	5	true	0	false	0	false
30001	3478636328125	485031640625	6	true	0	false	0	false
30000	335723671875	49161734375	3	true	0	false	1	true
29999	29401791015625	4864040234375	3	true	0	false	6	true
29998	282971484375	4754088671875	0	false	0	false	6	true
29996	3082587109375	4899908984375	10	true	1	true	8	true
29995	4241315234375	4940115234375	4	true	0	false	0	false
29990	3596916015625	5102577734375	3	true	0	false	0	false
29987	544355322265625	783747890625	5	true	0	false	2	true
29986	47178017578125	77986515625	1	true	0	false	12	true
29984	583169677734375	7565896875	2	true	0	false	2	true
29981	11799671875	52677234375	10	true	0	false	0	false
29980	12646244140625	5332455859375	7	true	0	false	0	false
29978	1193766796875	51666734375	6	true	0	false	4	true
29976	142758447265625	529383203125	4	true	0	false	2	true
29975	160237236328125	5623798828125	2	true	0	false	0	false
29974	137003203125	56234734375	7	true	0	false	0	false
29972	116955751953125	503909453125	6	true	0	false	0	false
29967	2963093359375	5235735546875	4	true	0	false	2	true
29966	27674376953125	5233053125	10	true	0	false	1	true
29964	2653330078125	5608563671875	1	true	0	false	0	false
29960	3247284765625	5204889453125	2	true	0	false	1	true
29959	375805078125	47678328125	0	false	0	false	1	true
29958	4001855078125	467373515625	5	true	0	false	3	true
29954	3314880859375	5565288671875	2	true	0	false	0	false
29953	22302841796875	5397041796875	5	true	0	false	2	true
29948	375599755859375	67332296875	2	true	0	false	0	false
29946	4838567578125	404876328125	3	true	0	false	2	true
29944	4798715625	7494071875	1	true	0	false	20	true
29943	4011973828125	389217421875	2	true	0	false	11	true
29942	4096715625	4038119921875	5	true	0	false	0	false
29938	3882481640625	4449908203125	7	true	0	false	0	false
29937	449062109375	3589690234375	2	true	0	false	1	true
29936	4695967578125	3654024609375	1	true	0	false	4	true
29935	44316703125	3283986328125	1	true	0	false	5	true
29934	4657569140625	32747181640625	5	true	0	false	2	true
29930	42002390625	3400916015625	1	true	0	false	1	true
29926	127649912109375	481184375	2	true	0	false	0	false
29925	95227412109375	4696157421875	6	true	0	false	8	true
29923	234180390625	49830640625	2	true	0	false	8	true
29922	2318698828125	4882770703125	6	true	0	false	0	false
29920	2166669140625	4945890625	4	true	7	true	3	true
29916	4878926171875	3380852734375	5	true	0	false	1	true
29914	39529375	424342890625	4	true	0	false	1	true
29912	2414437255859370	785130703125	5	true	0	false	2	true
29910	25509595703125	503482578125	2	true	0	false	13	true
29909	4.52786e+16	657563515625	3	true	0	false	8	true
29908	9169636840820310	6534498046875	7	true	0	false	0	false
29906	8881246948242180	645893984375	13	true	1	true	5	true
29902	211894775390625	6221069921875	0	false	0	false	4	true
29898	169972265625	522244140625	2	true	0	false	2	true
29897	190713828125	5371159375	4	true	0	false	1	true
29894	119566005859375	457411015625	3	true	0	false	0	false
29893	364535234375	4110347265625	1	true	0	false	0	false
29890	714221923828125	47007265625	1	true	0	false	0	false
29888	25955232421875	448939375	2	true	0	false	0	false
29887	329453984375	445840546875	2	true	0	false	0	false
29886	3544255078125	454954140625	2	true	1	true	16	true
29883	3332499609375	4033119921875	1	true	0	false	1	true
29881	30338380859375	40491.5	2	true	0	false	12	true
29880	28941265625	394447421875	0	false	0	false	9	true
29878	269010078125	40290234375	5	true	0	false	1	true
29877	31422626953125	3766177734375	1	true	0	false	2	true
29876	28690396484375	3593140625	2	true	0	false	0	false
29873	3651553515625	358320859375	3	true	0	false	4	true
29872	34689015625	36041171875	4	true	0	false	1	true
29866	401488037109375	517735546875	9	true	0	false	0	false
29865	8758330688476560	51689.25	4	true	0	false	1	true
29863	13737017578125	439565078125	6	true	0	false	0	false
29860	292219775390625	5691693359375	12	true	0	false	0	false
29857	620146240234375	5278816015625	3	true	0	false	2	true
29853	4204194921875	27360162109375	8	true	0	false	0	false
29852	4024325390625	2659124609375	0	false	0	false	8	true
29851	4519878125	29497025390625	3	true	0	false	0	false
29850	40676015625	29750365234375	5	true	0	false	0	false
29845	4789031640625	25427947265625	6	true	0	false	0	false
29844	4580924609375	21807728515625	1	true	1	true	10	true
29841	129700126953125	3837541796875	0	false	0	false	6	true
29840	126602734375	4139733984375	1	true	0	false	12	true
29839	158531396484375	4163923046875	1	true	0	false	1	true
29835	43006140625	2178028515625	1	true	0	false	0	false
29832	25134685546875	370206171875	0	false	0	false	9	true
29830	17875888671875	702677109375	1	true	0	false	2	true
29828	408516796875	19548978515625	0	false	0	false	12	true
29827	384594287109375	4653428125	6	true	0	false	0	false
29826	271198974609375	4521503125	8	true	0	false	0	false
29824	1372185302734370	454966171875	0	false	0	false	9	true
29821	3408930419921870	41010359375	0	false	0	false	5	true
29820	4170771484375	4032230859375	7	true	1	true	0	false
29816	88376494140625	4300501171875	0	false	0	false	1	true
29814	538808349609375	3643395703125	1	true	0	false	0	false
29812	111362353515625	48182484375	8	true	0	false	4	true
29810	93135791015625	3986444140625	2	true	0	false	2	true
29809	3799514453125	17246654296875	2	true	0	false	0	false
29808	374378984375	19340970703125	1	true	0	false	0	false
29807	3533139453125	17816515625	0	false	0	false	2	true
29803	1.22585e+16	355567265625	2	true	0	false	0	false
29799	143821396484375	3460569921875	1	true	0	false	6	true
29796	19603509765625	3970538671875	0	false	0	false	8	true
29790	702987109375	302897734375	1	true	0	false	1	true
29785	10525228515625	25073783203125	11	true	0	false	8	true
29784	96100634765625	23969357421875	0	false	0	false	6	true
29781	28078619140625	31775267578125	0	false	0	false	8	true
29780	27521591796875	2564435546875	0	false	0	false	12	true
29775	38333330078125	26240478515625	0	false	0	false	1	true
29774	3835738525390620	2844405078125	0	false	9	true	0	false
29771	31823388671875	224132890625	1	true	0	false	5	true
29770	29474853515625	218571015625	2	true	0	false	0	false
29768	342477578125	225316953125	4	true	0	false	0	false
29767	21156650390625	31258857421875	5	true	0	false	0	false
29766	212569375	331343046875	4	true	0	false	2	true
29764	2093791015625	29122072265625	4	true	0	false	0	false
29761	241635078125	292539296875	1	true	0	false	0	false
29758	17889490234375	295937265625	5	true	0	false	0	false
29755	253424765625	19656365234375	0	false	0	false	4	true
29754	24545705078125	1817238671875	1	true	0	false	7	true
29753	224644765625	21010333984375	1	true	0	false	12	true
29748	23379158203125	2388620703125	11	true	0	false	0	false
29746	20024560546875	17135265625	0	false	0	false	3	true
29745	27015865234375	141380224609375	1	true	9	true	1	true
29744	27706921875	1693035546875	6	true	0	false	0	false
29739	4718910546875	12636412109375	0	false	0	false	10	true
29738	4640384765625	13927412109375	4	true	1	true	19	true
29734	43659421875	12076455078125	0	false	0	false	12	true
29728	4962339453125	106446806640625	9	true	0	false	0	false
29727	342063828125	650774853515625	1	true	0	false	7	true
29726	3296728515625	73747265625	1	true	0	false	9	true
29724	3460693359375	97221240234375	5	true	0	false	2	true
29723	3611517578125	11135525390625	4	true	0	false	0	false
29721	3160953857421870	17678818359375	9	true	0	false	0	false
29720	3828271240234370	200175625	3	true	0	false	1	true
29715	16595595703125	166708671875	0	false	0	false	13	true
29714	14773310546875	16028783203125	0	false	0	false	11	true
29712	15337759765625	1269905078125	0	false	0	false	8	true
29711	116481416015625	128986240234375	0	false	11	true	0	false
29704	21062458984375	6004328125	0	false	0	false	9	true
29700	787944580078125	127095693359375	2	true	0	false	14	true
29695	47579390625	31297353515625	7	true	0	false	7	true
29694	490573125	3836027587890620	0	false	0	false	7	true
29691	727173779296875	32424267578125	8	true	0	false	0	false
29690	595523974609375	524399658203125	0	false	0	false	3	true
29689	1790862060546870	655197265625	24	true	0	false	0	false
29688	323334814453125	6124640502929680	18	true	0	false	0	false
29682	1.82555e+16	109909169921875	4	true	0	false	0	false
