# Supplementary material for: A Novel Liquid Biopsy Method Based on Specific Combinations of Vesicular Markers Allows Us to Discriminate Prostate Cancer from Hyperplasia
Source: Cells. 2024 Jul 31;13(15):1286. doi: 10.3390/cells13151286 (PMC11311686; doi:10.3390/cells13151286)
Supplement: Supplementary file 1 [file cells-13-01286-s001.zip › Dataset S1-Raw data CODI BiliGeCT Prostata/Raw data CODI BiliGeCT Prostata/150223_ErbB3_ALK_IIexp_BA21-11__counting_scatter.xlsx]

## Sheet: 150223_ErbB3_ALK_IIexp_BA21-11_
counting parameters
radius (nm)	300
bin width (nm)	20
locs in bin threshold	1
active channels
channel name	channel reference	min	max
Channel 0	ch0	1	10000000
Channel 1	ch1	1	10000000
Channel 2	ch2	1	10000000
clusters are positive for a channel if their counts fall within min (inclusive) and max (exclusive) for that channel
	population phenotypes	number of clusters
triple positive	Channel 0, Channel 1, Channel 2	40
double positive	Channel 0, Channel 1	10
double positive	Channel 0, Channel 2	286
double positive	Channel 1, Channel 2	0
single positive	Channel 0	150
single positive	Channel 1	1
single positive	Channel 2	14
	total positive clusters	501
11 clusters were negative for every channel
all positive clusters are listed here
columns show counts and positivity for channels with thresholds switched on
to see the full data including negative clusters please export a csv from the counting histogram rather than the counting scatter plot
cluster id	centroid x (nm)	centroid y (nm)	count for Channel 0	positive for Channel 0	count for Channel 1	positive for Channel 1	count for Channel 2	positive for Channel 2
50431	38069140625	69454140625	13	true	0	false	6	true
50430	384829140625	68529390625	12	true	0	false	1	true
50429	3840761328125	667328515625	6	true	1	true	6	true
50428	3930455859375	675117890625	11	true	0	false	3	true
50427	3757372265625	67477671875	14	true	0	false	2	true
50423	30631580078125	763939296875	12	true	1	true	1	true
50422	3065455859375	753606875	9	true	2	true	6	true
50420	38878125	7038946875	7	true	0	false	2	true
50418	36967796875	70357375	10	true	0	false	2	true
50417	28992138671875	71198390625	7	true	0	false	0	false
50416	2849478515625	715850859375	15	true	0	false	5	true
50415	40511578125	698052265625	3	true	2	true	4	true
50413	34282921875	77530484375	11	true	0	false	3	true
50412	35266046875	77687890625	10	true	0	false	2	true
50411	2699144921875	71934	10	true	0	false	4	true
50408	316363515625	751002265625	12	true	0	false	2	true
50407	35839.25	67924359375	12	true	0	false	1	true
50404	31290337890625	775559375	8	true	0	false	6	true
50403	2571671484375	74049328125	8	true	0	false	0	false
50402	25490123046875	721998125	10	true	1	true	0	false
50401	29537451171875	77609234375	7	true	0	false	3	true
50398	3169913671875	760847734375	8	true	0	false	2	true
50396	3623294140625	693536328125	10	true	0	false	1	true
50395	16838232421875	76801953125	8	true	0	false	6	true
50394	156294033203125	766890390625	6	true	0	false	5	true
50390	3548619140625	70803.25	9	true	0	false	1	true
50389	2458411328125	699773671875	9	true	0	false	14	true
50386	1737201171875	7741003125	8	true	0	false	4	true
50384	37986015625	715147421875	12	true	1	true	10	true
50383	338418359375	791216640625	8	true	0	false	3	true
50381	21297224609375	762419140625	8	true	0	false	3	true
50380	223766328125	76821734375	10	true	0	false	1	true
50378	4030872265625	6581971875	5	true	0	false	4	true
50377	24564978515625	780926796875	10	true	1	true	2	true
50376	23584669921875	778184296875	10	true	0	false	5	true
50375	20380.75	677633515625	10	true	0	false	3	true
50374	1914514453125	68106859375	15	true	0	false	1	true
50373	18846484375	774016484375	10	true	0	false	1	true
50372	1916539453125	774797421875	7	true	1	true	8	true
50370	17828486328125	758353984375	8	true	0	false	3	true
50369	20755234375	72457890625	13	true	0	false	1	true
50368	22037685546875	722034140625	5	true	0	false	3	true
50366	19809328125	767594140625	11	true	0	false	1	true
50364	19202423828125	713728359375	11	true	0	false	1	true
50362	2160659765625	663400234375	8	true	0	false	0	false
50361	24276009765625	72323296875	9	true	0	false	1	true
50359	2435821875	769313125	7	true	0	false	11	true
50355	18709302734375	786171015625	6	true	1	true	3	true
50354	1682425390625	782681875	14	true	0	false	1	true
50350	28234056640625	769284140625	5	true	0	false	3	true
50348	3213548046875	785412578125	8	true	0	false	4	true
50345	1367707421875	75058890625	9	true	2	true	0	false
50343	3385884375	67518953125	5	true	1	true	8	true
50342	3344137890625	682538203125	5	true	0	false	18	true
50340	1984873828125	69327.25	8	true	0	false	0	false
50339	3180492578125	73726125	14	true	0	false	1	true
50336	25834599609375	776531875	6	true	0	false	1	true
50334	12766326171875	755960625	11	true	0	false	1	true
50328	158644833984375	777209765625	8	true	0	false	5	true
50326	3326776171875	665557734375	13	true	0	false	1	true
50323	160290400390625	75013265625	13	true	0	false	2	true
50322	16378580078125	755556171875	11	true	0	false	0	false
50317	3515999609375	73894296875	8	true	0	false	5	true
50316	3504183984375	72079453125	11	true	0	false	2	true
50314	21360388671875	78372625	4	true	0	false	1	true
50313	1719505078125	738006953125	9	true	0	false	3	true
50308	18527833984375	745061953125	5	true	0	false	3	true
50306	1948318359375	667178671875	10	true	0	false	1	true
50305	361189453125	750641328125	9	true	0	false	4	true
50302	26633.5	749948515625	3	true	0	false	5	true
50296	31922185546875	6516627734375	9	true	0	false	1	true
50295	3317846484375	65174125	8	true	0	false	1	true
50293	32096560546875	709113984375	6	true	0	false	2	true
50290	2972196484375	73560609375	11	true	0	false	2	true
50288	4148218359375	686599140625	6	true	0	false	4	true
50287	26257404296875	76416734375	6	true	0	false	1	true
50285	3768674609375	76262921875	5	true	0	false	3	true
50279	1933921484375	6366323828125	8	true	0	false	0	false
50278	19196375	644625234375	7	true	0	false	0	false
50276	20497904296875	6484565234375	7	true	0	false	1	true
50275	351354453125	6903471875	9	true	0	false	2	true
50274	341377734375	69339046875	12	true	0	false	0	false
50272	3341057421875	7388028125	8	true	0	false	4	true
50271	204376640625	661493515625	13	true	1	true	13	true
50260	242674453125	792775703125	11	true	0	false	4	true
50258	3536371875	6510361328125	9	true	0	false	0	false
50255	2847747265625	7429109375	11	true	0	false	3	true
50254	28518248046875	752234140625	9	true	1	true	2	true
50252	421904375	66484.75	5	true	2	true	1	true
50248	3936484375	71790	7	true	0	false	1	true
50244	3723983984375	645846875	4	true	0	false	3	true
50242	17631037109375	718324140625	2	true	0	false	0	false
50241	3783586328125	73404359375	6	true	0	false	3	true
50237	28877185546875	668384921875	4	true	0	false	8	true
50236	307312265625	68170328125	7	true	0	false	2	true
50232	12500541015625	771140625	6	true	1	true	3	true
50230	221982734375	6941590625	9	true	0	false	2	true
50228	237384765625	755097421875	11	true	0	false	14	true
50227	16725322265625	669147265625	9	true	0	false	15	true
50226	17909615234375	67408015625	4	true	0	false	0	false
50220	139277958984375	786547265625	8	true	0	false	2	true
50218	24972001953125	67976140625	7	true	0	false	1	true
50217	2730605859375	666209609375	11	true	0	false	1	true
50216	2801778515625	651262265625	10	true	0	false	0	false
50212	2646369140625	6767003125	12	true	0	false	0	false
50210	25647791015625	65191578125	7	true	0	false	1	true
50209	3991038671875	6198438671875	8	true	0	false	1	true
50208	4065501171875	622610703125	9	true	0	false	1	true
50207	3919264453125	616413203125	10	true	0	false	0	false
50204	280820625	6379066015625	7	true	0	false	0	false
50203	44910140625	6337482421875	3	true	0	false	8	true
50202	44286453125	640931640625	11	true	0	false	2	true
50198	469177421875	6393752734375	8	true	0	false	5	true
50197	478829609375	633161640625	3	true	0	false	8	true
50195	389568515625	6016189453125	4	true	1	true	6	true
50192	4326753125	6173780078125	9	true	0	false	0	false
50191	104791279296875	778375703125	3	true	0	false	11	true
50190	109065810546875	781733984375	17	true	0	false	0	false
50189	101576376953125	7691284375	4	true	0	false	18	true
50186	119557841796875	78386875	2	true	0	false	5	true
50184	1124119921875	765488671875	11	true	1	true	1	true
50182	3797113671875	6235837890625	4	true	0	false	0	false
50180	131812685546875	73320671875	9	true	0	false	2	true
50178	4172663671875	72752	13	true	0	false	3	true
50174	41468265625	6029844921875	8	true	0	false	0	false
50169	3618197265625	5873021875	17	true	0	false	0	false
50168	3718879296875	592270078125	18	true	0	false	10	true
50166	401394453125	637684140625	8	true	0	false	6	true
50164	412346015625	740897265625	11	true	0	false	2	true
50162	37040640625	6075033203125	10	true	0	false	1	true
50161	30894865234375	61446265625	6	true	0	false	1	true
50155	14619759765625	7315021875	7	true	1	true	0	false
50149	3852236328125	565703984375	4	true	0	false	1	true
50145	2645959765625	696765703125	7	true	0	false	2	true
50142	2823156640625	68595140625	13	true	0	false	0	false
50141	3577542578125	5733103515625	11	true	0	false	0	false
50139	44718203125	71580703125	0	false	0	false	6	true
50138	4517709765625	71254625	9	true	0	false	5	true
50136	4392219140625	705194921875	4	true	0	false	16	true
50135	37437546875	773343671875	11	true	0	false	1	true
50134	3786741796875	785692734375	5	true	0	false	6	true
50130	43701453125	690194453125	7	true	0	false	0	false
50127	31158208984375	593352578125	9	true	0	false	2	true
50126	29530091796875	587101484375	14	true	0	false	0	false
50123	33837625	6137334375	9	true	0	false	0	false
50122	3344569921875	628599609375	8	true	0	false	0	false
50121	3493745703125	597059296875	7	true	0	false	7	true
50117	1201737109375	72196453125	8	true	0	false	0	false
50116	127460498046875	7132484375	6	true	1	true	5	true
50114	112850400390625	713625703125	10	true	0	false	1	true
50112	9784353515625	706978203125	12	true	0	false	1	true
50110	11747.5	702590234375	8	true	2	true	1	true
50109	1139855859375	695386171875	8	true	0	false	0	false
50107	8566744140625	688017109375	6	true	0	false	1	true
50106	768997607421875	683803671875	10	true	0	false	3	true
50102	118381845703125	670511484375	7	true	0	false	1	true
50100	329800546875	6007406640625	6	true	0	false	0	false
50098	33345765625	576955703125	9	true	0	false	0	false
50096	1146493359375	735954140625	11	true	0	false	2	true
50095	7868109375	75677859375	9	true	0	false	2	true
50094	90426728515625	7475384375	6	true	2	true	5	true
50088	8147568359375	775097265625	2	true	0	false	0	false
50087	139833994140625	70326390625	10	true	0	false	1	true
50086	1514016015625	71135984375	10	true	1	true	1	true
50084	1352047265625	688894140625	5	true	0	false	1	true
50082	4212012109375	71109234375	2	true	1	true	20	true
50075	46832953125	6099864453125	9	true	0	false	2	true
50074	47535421875	5985046875	2	true	0	false	3	true
50073	46463953125	577889296875	8	true	0	false	5	true
50071	464557421875	711477734375	6	true	0	false	6	true
50069	493745390625	622400625	27	true	2	true	24	true
50068	4825258984375	6205127734375	9	true	1	true	1	true
50066	28850857421875	6199314453125	8	true	0	false	0	false
50062	48863359375	573558203125	4	true	0	false	1	true
50061	4575887890625	6025334765625	13	true	0	false	2	true
50060	4497023828125	5929226171875	8	true	1	true	2	true
50057	978757421875	649189140625	11	true	0	false	2	true
50056	8961462890625	6501085546875	10	true	1	true	0	false
50055	9038693359375	6258641796875	10	true	0	false	0	false
50054	95013681640625	6354069140625	4	true	0	false	3	true
50051	641987353515625	659117265625	8	true	0	false	1	true
50050	492450390625	654434375	5	true	0	false	2	true
50048	6987708984375	6474721875	7	true	0	false	0	false
50046	102775322265625	623779921875	5	true	0	false	0	false
50045	63597314453125	627179375	8	true	0	false	1	true
50041	3228968994140620	693650078125	10	true	0	false	2	true
50040	477697216796875	677513671875	7	true	1	true	2	true
50038	42727919921875	691836953125	7	true	0	false	0	false
50037	4546819140625	6193431640625	11	true	0	false	1	true
50034	490060888671875	713345078125	6	true	1	true	10	true
50028	10916123046875	65746171875	11	true	1	true	10	true
50024	436980078125	561963046875	11	true	0	false	2	true
50022	3092720703125	5656510546875	5	true	0	false	1	true
50021	3976298828125	58674703125	9	true	0	false	1	true
50020	4210908984375	5763092578125	4	true	0	false	1	true
50017	748352734375	72576.5	7	true	0	false	8	true
50016	7627400390625	740182109375	9	true	1	true	2	true
50014	444621875	6330603515625	7	true	0	false	1	true
50013	84410478515625	713459921875	11	true	1	true	5	true
50008	11236796875	6349784765625	6	true	0	false	1	true
50007	27628681640625	5886411328125	6	true	0	false	4	true
50006	2603511328125	5957791796875	4	true	0	false	0	false
50005	2555658984375	62193328125	5	true	1	true	0	false
50004	26785208984375	6078547265625	6	true	0	false	1	true
50000	1.19997e+16	709691328125	7	true	0	false	3	true
49999	23202841796875	639939921875	6	true	0	false	0	false
49998	2322023046875	62143234375	9	true	1	true	0	false
49997	2043319140625	6281529296875	6	true	0	false	1	true
49996	21566013671875	6193688671875	10	true	0	false	1	true
49992	18032591796875	629000859375	0	false	0	false	1	true
49987	2707326171875	5601610546875	1	true	0	false	6	true
49985	4643434375	67998921875	8	true	0	false	0	false
49984	4853671875	68483578125	6	true	0	false	5	true
49982	4594948828125	688642578125	3	true	0	false	6	true
49979	150024130859375	69329390625	10	true	0	false	2	true
49977	1641237109375	6188180078125	4	true	0	false	8	true
49976	18229439453125	6007514453125	6	true	0	false	0	false
49975	25255162109375	5768465234375	2	true	0	false	5	true
49972	155432353515625	604062265625	4	true	0	false	9	true
49968	21249529296875	6032409375	5	true	0	false	2	true
49966	3926830859375	7599603125	6	true	1	true	2	true
49965	649008447265625	774671875	5	true	0	false	1	true
49963	511214892578125	76521328125	9	true	1	true	0	false
49962	422091845703125	7526571875	9	true	0	false	1	true
49961	1350255126953120	7513921875	13	true	0	false	0	false
49960	1.31564e+16	752873828125	13	true	0	false	1	true
49958	642141357421875	747675859375	7	true	0	false	3	true
49953	283471826171875	735223359375	5	true	1	true	2	true
49951	4836532421875	5243294140625	7	true	0	false	1	true
49950	4812965625	5081786328125	3	true	0	false	8	true
49948	491233046875	4945082421875	6	true	0	false	1	true
49947	4850480078125	5498798828125	4	true	0	false	0	false
49943	155611708984375	67173984375	6	true	0	false	1	true
49940	4707965625	70040390625	5	true	0	false	2	true
49939	4348351171875	742490546875	8	true	1	true	0	false
49938	4262545703125	745002109375	6	true	0	false	5	true
49937	4416744921875	5503387890625	2	true	0	false	7	true
49934	4585991015625	7393540625	3	true	0	false	4	true
49932	42846609375	757726796875	9	true	0	false	3	true
49929	3911460546875	5372620703125	6	true	0	false	9	true
49928	4008045703125	5410548046875	6	true	0	false	1	true
49927	4205240625	5457034375	8	true	0	false	9	true
49924	3873872265625	512571171875	3	true	1	true	8	true
49923	9801810302734370	735324140625	4	true	0	false	10	true
49922	1684710205078120	727039921875	3	true	0	false	14	true
49918	44108515625	5296732421875	5	true	0	false	0	false
49913	17596474609375	663285390625	9	true	0	false	2	true
49912	2.02344e+16	64992	9	true	0	false	6	true
49911	1.0856e+16	6341902734375	3	true	0	false	6	true
49910	2714419921875	6278790234375	8	true	0	false	15	true
49908	9466703491210930	64923.25	9	true	0	false	2	true
49907	2063231689453120	6048204296875	6	true	0	false	3	true
49906	23944443359375	5922348046875	15	true	0	false	2	true
49902	8729602661132810	59467171875	4	true	0	false	2	true
49896	100892109375	78244203125	8	true	0	false	1	true
49895	2347958984375	56776.75	8	true	0	false	0	false
49894	23986166015625	5738396875	10	true	0	false	0	false
49893	409893125	773094609375	14	true	0	false	6	true
49892	4049201953125	781113203125	6	true	0	false	3	true
49891	22621076171875	591213515625	8	true	0	false	0	false
49884	93680810546875	672185546875	5	true	0	false	5	true
49882	475034453125	5619516015625	8	true	0	false	4	true
49880	4625330859375	532431796875	4	true	0	false	2	true
49878	4632958984375	4896651953125	5	true	0	false	1	true
49876	14606171875	643679453125	3	true	0	false	4	true
49875	4581081640625	664899453125	8	true	0	false	0	false
49872	2946159765625	5531116015625	6	true	0	false	0	false
49870	13005728515625	609107109375	12	true	0	false	0	false
49869	2812251953125	5438855078125	5	true	0	false	1	true
49868	2700705078125	530736796875	5	true	0	false	0	false
49864	6545531005859370	6976678125	8	true	0	false	0	false
49862	32291650390625	5376537890625	6	true	0	false	1	true
49858	4603292578125	5117940234375	9	true	0	false	1	true
49857	29747251953125	53710734375	7	true	0	false	0	false
49856	30117791015625	5420220703125	8	true	0	false	4	true
49853	396733515625	49334859375	2	true	0	false	14	true
49852	373562265625	47748984375	7	true	0	false	5	true
49850	3653566796875	4677251953125	3	true	0	false	10	true
49844	39500484375	47779703125	8	true	0	false	3	true
49843	4860668359375	736649375	34	true	1	true	40	true
49842	4838592578125	73385859375	16	true	0	false	4	true
49840	47893421875	720195234375	4	true	0	false	8	true
49836	731232861328125	793984453125	2	true	0	false	8	true
49835	134138369140625	6587415625	4	true	0	false	0	false
49832	38212587890625	61487140625	3	true	0	false	6	true
49831	4388415234375	461906796875	5	true	0	false	5	true
49830	4578242578125	46482078125	3	true	0	false	0	false
49828	4814244140625	4659363671875	2	true	0	false	1	true
49825	4328894921875	50766484375	11	true	0	false	1	true
49824	4387268359375	50405171875	5	true	0	false	4	true
49820	130111552734375	63240609375	5	true	0	false	2	true
49818	4894496875	700326484375	3	true	0	false	6	true
49817	472797265625	75529671875	1	true	0	false	7	true
49816	4785460546875	75939046875	1	true	0	false	5	true
49813	83376708984375	579741328125	4	true	0	false	0	false
49812	8584970703125	596657109375	6	true	0	false	1	true
49810	98566650390625	5722982421875	6	true	0	false	0	false
49809	613682080078125	5875858984375	13	true	0	false	0	false
49808	740062548828125	60076828125	7	true	0	false	0	false
49806	369333359375	5014867578125	6	true	0	false	0	false
49800	84469697265625	5603031640625	6	true	0	false	0	false
49798	19156802734375	5659048046875	6	true	1	true	0	false
49797	125716884765625	5763111328125	5	true	0	false	1	true
49794	505343115234375	5940380859375	5	true	0	false	4	true
49790	7801597290039060	679372265625	4	true	0	false	6	true
49789	10243642578125	51888828125	3	true	0	false	0	false
49788	111635634765625	5412594140625	7	true	0	false	0	false
49786	12187271484375	5552441796875	3	true	0	false	6	true
49783	2925849365234370	56969828125	1	true	1	true	1	true
49782	7788036499023430	5712812109375	5	true	0	false	7	true
49780	22364052734375	5383930859375	7	true	0	false	1	true
49778	9632318725585930	549996875	6	true	0	false	1	true
49776	2743097412109370	50931015625	3	true	0	false	5	true
49775	3536547607421870	5446342578125	6	true	0	false	1	true
49774	482539990234375	5532753515625	8	true	0	false	2	true
49768	655666650390625	560312109375	3	true	0	false	0	false
49763	3614694140625	531412265625	4	true	0	false	0	false
49762	344883828125	53654140625	2	true	0	false	0	false
49758	40936.5	516658125	10	true	0	false	0	false
49756	21351490234375	568277109375	2	true	0	false	0	false
49755	66586181640625	5163074609375	8	true	0	false	0	false
49754	7539.5	5233466796875	8	true	0	false	0	false
49752	600017333984375	4992973046875	3	true	0	false	0	false
49749	4028694921875	446942265625	4	true	0	false	2	true
49748	4157184765625	4714469140625	5	true	0	false	2	true
49746	4188277734375	447316875	5	true	0	false	7	true
49745	20582490234375	5489150390625	3	true	0	false	1	true
49740	43314	77509421875	8	true	0	false	4	true
49738	443212890625	764628984375	10	true	0	false	5	true
49736	2130302734375	4980564453125	4	true	0	false	0	false
49735	14377095703125	5516144921875	4	true	0	false	0	false
49734	14691255859375	522555390625	4	true	0	false	0	false
49730	3603688232421870	785204609375	1	true	0	false	7	true
49729	46587294921875	5066111328125	8	true	0	false	3	true
49728	455841455078125	490954453125	9	true	0	false	2	true
49724	1718421484375	546601796875	4	true	0	false	4	true
49722	148591171875	5061831640625	6	true	0	false	0	false
49721	4745011328125	40841703125	6	true	0	false	0	false
49720	45922296875	39042921875	6	true	0	false	0	false
49718	4682080078125	4198487890625	3	true	0	false	11	true
49716	4517358203125	417853828125	1	true	0	false	1	true
49712	23903498046875	5246381640625	2	true	0	false	0	false
49711	211351953125	52144203125	5	true	0	false	0	false
49710	21914490234375	517130625	6	true	0	false	7	true
49709	22573189453125	4988432421875	8	true	0	false	0	false
49706	23677552734375	54464296875	6	true	0	false	3	true
49705	2495684375	496938359375	1	true	0	false	0	false
49703	21200333984375	4876665625	4	true	0	false	3	true
49702	19519689453125	492398203125	6	true	1	true	1	true
49701	15795302734375	487668359375	7	true	0	false	0	false
49700	17765958984375	489464921875	7	true	0	false	9	true
49692	241988203125	46498	3	true	0	false	3	true
49690	108388544921875	4783409765625	2	true	0	false	12	true
49689	4730312109375	3694314453125	4	true	0	false	8	true
49686	3509111633300780	5317333203125	9	true	0	false	0	false
49684	2662724609375	4854326953125	4	true	0	false	3	true
49683	3040879296875	4874633984375	5	true	0	false	1	true
49682	30787833984375	47992765625	10	true	0	false	0	false
49680	32419314453125	48830625	5	true	1	true	1	true
49678	3989055078125	4112903515625	1	true	0	false	1	true
49676	288201640625	5043355078125	1	true	0	false	0	false
49672	133785791015625	488045703125	4	true	0	false	0	false
49671	315518828125	4609609765625	4	true	0	false	1	true
49669	311655029296875	4567599609375	2	true	0	false	0	false
49668	1.32407e+16	46303390625	6	true	0	false	0	false
49665	373448515625	404214375	4	true	0	false	8	true
49661	2137047607421870	4285938671875	6	true	0	false	7	true
49660	10982216796875	4415277734375	3	true	0	false	7	true
49657	92278232421875	449851953125	2	true	0	false	0	false
49654	43490244140625	4686257421875	5	true	0	false	2	true
49651	4276194921875	3240615234375	0	false	0	false	9	true
49650	4597583203125	31412083984375	5	true	0	false	0	false
49649	4067140234375	3645541015625	8	true	0	false	0	false
49648	4271793359375	3591743359375	3	true	0	false	0	false
49644	4111283984375	3163962109375	7	true	0	false	3	true
49641	20274865234375	456693671875	2	true	0	false	0	false
49640	2213223046875	44654171875	2	true	0	false	0	false
49636	350022578125	4162280859375	2	true	0	false	0	false
49634	3670116015625	3838090625	12	true	1	true	7	true
49633	27988427734375	4321688671875	3	true	0	false	0	false
49632	24852736328125	4272924609375	9	true	0	false	0	false
49629	3767894921875	3170080078125	7	true	0	false	0	false
49628	3947545703125	31673130859375	6	true	0	false	2	true
49625	376275390625	35889078125	2	true	0	false	7	true
49624	3822302734375	345359296875	1	true	0	false	0	false
49620	287623046875	401832265625	5	true	0	false	1	true
49618	31197.75	4218018359375	1	true	0	false	1	true
49616	4613116015625	28190728515625	1	true	0	false	3	true
49614	71157060546875	43063328125	3	true	0	false	15	true
49613	16509173828125	450504921875	6	true	0	false	0	false
49612	16256140625	4333520703125	0	false	0	false	7	true
49611	127182646484375	4395832421875	2	true	0	false	0	false
49606	10033787109375	4047681640625	2	true	0	false	0	false
49604	20206880859375	409797578125	2	true	0	false	2	true
49602	4774365234375	3425471484375	1	true	0	false	0	false
49599	4206698828125	2918598828125	4	true	0	false	0	false
49596	342813984375	3831555859375	1	true	0	false	0	false
49594	131446337890625	4085882421875	4	true	0	false	0	false
49593	349663984375	3592551953125	5	true	0	false	0	false
49591	1364765234375	3647066015625	3	true	0	false	1	true
49590	11422482421875	3749555078125	8	true	0	false	0	false
49589	132879658203125	392379453125	7	true	0	false	1	true
49588	14606529296875	3782163671875	2	true	0	false	5	true
49581	18187689453125	39176265625	1	true	0	false	1	true
49580	191597890625	3555548046875	2	true	0	false	9	true
49578	2173959375	36727796875	1	true	0	false	0	false
49574	11431544921875	3512703125	0	false	0	false	6	true
49572	31273138671875	383097734375	4	true	0	false	2	true
49570	4342423046875	26356228515625	2	true	0	false	3	true
49569	24892681640625	351674140625	6	true	0	false	11	true
49568	24425009765625	370351328125	4	true	0	false	0	false
49563	62872177734375	3678790234375	2	true	0	false	16	true
49562	496189501953125	37516171875	5	true	0	false	7	true
49561	23415908203125	332059609375	1	true	0	false	2	true
49557	1.53855e+16	3979164453125	2	true	0	false	0	false
49552	4924173046875	772818984375	0	false	0	false	12	true
49551	70136181640625	3272811328125	2	true	0	false	14	true
49550	74681953125	32159.75	3	true	0	false	9	true
49548	696805419921875	30956779296875	3	true	1	true	3	true
49546	569177978515625	30705359375	4	true	0	false	0	false
49544	437783154296875	3467203125	7	true	0	false	0	false
49542	709423193359375	29485611328125	6	true	0	false	0	false
49540	9289078125	3303904296875	5	true	0	false	0	false
49538	32235408203125	3626562890625	8	true	0	false	2	true
49534	1.02124e+16	31214423828125	4	true	0	false	0	false
49533	42102763671875	28908345703125	10	true	0	false	0	false
49530	17973140625	30775146484375	1	true	0	false	0	false
49528	3624621875	2598010546875	1	true	0	false	0	false
49527	114981201171875	320209296875	6	true	0	false	4	true
49525	31635267578125	2861034765625	11	true	0	false	0	false
49524	337496640625	29149271484375	6	true	0	false	0	false
49522	104989208984375	283926640625	2	true	0	false	6	true
49520	30665763671875	2651572265625	4	true	0	false	7	true
49517	392682890625	228290390625	2	true	0	false	6	true
49515	128367958984375	2628891796875	1	true	0	false	13	true
49514	134397294921875	28362646484375	3	true	0	false	6	true
49513	101180419921875	2655315234375	4	true	0	false	0	false
49510	164939375	2427171875	4	true	0	false	0	false
49508	16878822265625	27979669921875	2	true	0	false	11	true
49507	9047310546875	2508626171875	1	true	0	false	6	true
49504	465437578125	2275705859375	1	true	0	false	2	true
49500	182817109375	237653203125	15	true	0	false	0	false
49498	15538.25	2932515234375	4	true	0	false	0	false
49496	9572501953125	29666859375	5	true	0	false	0	false
49494	135242294921875	3064480078125	3	true	0	false	2	true
49491	4114693359375	24336486328125	2	true	0	false	0	false
49489	263645859375	28808060546875	0	false	0	false	1	true
49487	1.63353e+16	2413230078125	2	true	0	false	0	false
49486	389752392578125	24221947265625	2	true	9	true	0	false
49485	1.1599e+16	19734078125	5	true	0	false	9	true
49484	1.39541e+16	19740654296875	6	true	0	false	8	true
49482	1311444580078120	2123344140625	0	false	0	false	14	true
49477	9113337890625	1893351171875	7	true	0	false	1	true
49476	10643142578125	18444529296875	1	true	0	false	5	true
49472	481254453125	19404935546875	1	true	0	false	0	false
49471	32418970703125	25014203125	3	true	0	false	9	true
49470	32998328125	22349396484375	2	true	0	false	6	true
49466	1618657421875	21406330078125	4	true	0	false	0	false
49465	6287201171875	19465357421875	2	true	0	false	2	true
49464	803038671875	207226171875	7	true	0	false	0	false
49459	37416234375	174528828125	3	true	0	false	0	false
49458	3560305859375	158691875	5	true	0	false	0	false
49453	1294152734375	1669306640625	1	true	0	false	9	true
49452	14231615234375	16755078125	1	true	0	false	12	true
49449	2279189453125	29203271484375	3	true	0	false	1	true
49447	413838984375	1972094140625	8	true	0	false	0	false
49446	4270763671875	19129.75	0	false	0	false	15	true
49441	20131072265625	17990662109375	5	true	0	false	0	false
49438	4954871484375	17071076171875	12	true	0	false	0	false
49436	2121384033203120	1741024609375	0	false	9	true	0	false
49435	27779880859375	1843092578125	0	false	0	false	1	true
49434	2665453515625	15192947265625	3	true	0	false	0	false
49433	278728828125	2428532421875	0	false	0	false	1	true
49427	443115703125	1578991015625	1	true	0	false	0	false
49424	3934206640625	1409110546875	1	true	0	false	0	false
49422	4010847265625	106206943359375	1	true	0	false	3	true
49417	362044140625	122956689453125	12	true	0	false	1	true
49416	3711033984375	109399892578125	9	true	0	false	7	true
49414	3431794140625	106379765625	1	true	0	false	6	true
49410	4875035546875	1126287890625	0	false	0	false	4	true
49408	30226759765625	7571791015625	2	true	0	false	10	true
49406	31735560546875	121271484375	8	true	0	false	0	false
49405	19396857421875	133922587890625	13	true	0	false	16	true
49404	19920607421875	12285609375	7	true	0	false	0	false
49400	25217591796875	1026019921875	5	true	1	true	5	true
49399	3959021240234370	88276845703125	7	true	0	false	0	false
49398	3202295166015620	738939501953125	1	true	0	false	17	true
49394	21847724609375	101432919921875	1	true	0	false	0	false
49388	224343671875	158073857421875	3	true	3	true	7	true
49386	849097265625	1318329296875	5	true	0	false	0	false
49383	11485904296875	8870833984375	6	true	1	true	7	true
49382	135020068359375	95605068359375	5	true	0	false	0	false
49379	1112136328125	2680246826171870	10	true	0	false	0	false
49378	129195185546875	1.83874e+16	10	true	0	false	0	false
49374	160068955078125	39888798828125	4	true	0	false	0	false
49372	48939072265625	524989599609375	0	false	0	false	7	true
49370	20042537109375	87839921875	2	true	0	false	14	true
49368	3302832421875	8463712768554680	9	true	0	false	0	false
49366	27801361328125	8466961059570310	5	true	0	false	0	false
49365	3999959375	196774951171875	0	false	0	false	9	true
49364	419716171875	696428466796875	4	true	0	false	0	false
