# Supplementary material for: A Novel Liquid Biopsy Method Based on Specific Combinations of Vesicular Markers Allows Us to Discriminate Prostate Cancer from Hyperplasia
Source: Cells. 2024 Jul 31;13(15):1286. doi: 10.3390/cells13151286 (PMC11311686; doi:10.3390/cells13151286)
Supplement: Supplementary file 1 [file cells-13-01286-s001.zip › Dataset S1-Raw data CODI BiliGeCT Prostata/Raw data CODI BiliGeCT Prostata/150223_ErbB3_ALK_IIexp_GE21-09-1__counting_scatter.xlsx]

## Sheet: 150223_ErbB3_ALK_IIexp_GE21-09-
counting parameters
radius (nm)	300
bin width (nm)	20
locs in bin threshold	1
active channels
channel name	channel reference	min	max
Channel 0	ch0	1	10000000
Channel 1	ch1	1	10000000
Channel 2	ch2	1	10000000
clusters are positive for a channel if their counts fall within min (inclusive) and max (exclusive) for that channel
	population phenotypes	number of clusters
triple positive	Channel 0, Channel 1, Channel 2	169
double positive	Channel 0, Channel 1	34
double positive	Channel 0, Channel 2	592
double positive	Channel 1, Channel 2	24
single positive	Channel 0	44
single positive	Channel 1	1
single positive	Channel 2	110
	total positive clusters	974
13 clusters were negative for every channel
all positive clusters are listed here
columns show counts and positivity for channels with thresholds switched on
to see the full data including negative clusters please export a csv from the counting histogram rather than the counting scatter plot
cluster id	centroid x (nm)	centroid y (nm)	count for Channel 0	positive for Channel 0	count for Channel 1	positive for Channel 1	count for Channel 2	positive for Channel 2
59026	2588084375	755753515625	1	true	0	false	27	true
59025	254265078125	76159203125	3	true	1	true	40	true
59024	25979583984375	74926359375	2	true	0	false	17	true
59020	32290447265625	7240684375	2	true	0	false	8	true
59019	3178641796875	7211078125	5	true	0	false	24	true
59018	30757033203125	711725234375	5	true	0	false	10	true
59017	301565703125	720544140625	3	true	0	false	23	true
59015	297849375	732644296875	4	true	1	true	17	true
59013	3287066796875	71940609375	2	true	0	false	5	true
59012	4089726171875	730951875	7	true	1	true	0	false
59011	405365390625	73042953125	2	true	0	false	17	true
59010	3479878515625	716074140625	2	true	0	false	15	true
59005	25964439453125	739759375	8	true	2	true	6	true
59003	27529025390625	73489796875	6	true	0	false	10	true
59001	391845390625	725688125	7	true	0	false	16	true
58999	32024138671875	73586125	3	true	0	false	8	true
58998	3612977734375	7444228125	15	true	2	true	33	true
58997	364843828125	75890109375	4	true	0	false	15	true
58996	35162328125	727990078125	1	true	0	false	17	true
58995	349350234375	731241640625	3	true	0	false	11	true
58994	4088369140625	74207828125	3	true	0	false	24	true
58993	4064894140625	74083125	4	true	0	false	25	true
58992	24824916015625	768054296875	3	true	0	false	10	true
58989	3520007421875	739184375	6	true	1	true	17	true
58986	4136715234375	6366811328125	2	true	1	true	22	true
58985	407068046875	632188125	7	true	1	true	9	true
58982	4367951953125	703751796875	14	true	1	true	4	true
58981	435204296875	70281	12	true	1	true	6	true
58980	32503416015625	742136953125	17	true	1	true	2	true
58979	326012890625	741868046875	18	true	1	true	3	true
58978	32566740234375	765965078125	1	true	0	false	18	true
58977	3283591796875	77433828125	13	true	1	true	5	true
58976	3239839453125	753998125	4	true	0	false	8	true
58975	3319748046875	753799296875	12	true	0	false	0	false
58974	431018671875	69740703125	7	true	0	false	8	true
58973	423774765625	706909921875	8	true	0	false	6	true
58972	376906953125	72979984375	6	true	1	true	3	true
58971	3676391796875	7293046875	1	true	0	false	8	true
58969	31811240234375	771127890625	5	true	0	false	12	true
58966	429712421875	640500078125	1	true	0	false	11	true
58965	4316281640625	649435546875	1	true	0	false	13	true
58964	353583984375	6431326953125	1	true	0	false	15	true
58963	35074125	64536859375	4	true	0	false	20	true
58961	4351715625	678852578125	3	true	0	false	3	true
58957	353062109375	6487912890625	8	true	0	false	5	true
58955	3982804296875	63100875	2	true	0	false	15	true
58953	4459755859375	6681028125	6	true	0	false	11	true
58943	3410171875	643708671875	5	true	1	true	1	true
58942	337015078125	692821640625	6	true	0	false	13	true
58941	342812578125	700583671875	7	true	0	false	7	true
58940	275915625	655445859375	6	true	0	false	13	true
58939	27507978515625	66230671875	7	true	0	false	22	true
58934	3606676171875	63832875	3	true	5	true	6	true
58933	35626359375	630569609375	3	true	0	false	6	true
58930	3179431640625	660428984375	2	true	0	false	6	true
58929	32629068359375	655393671875	4	true	1	true	12	true
58927	334322890625	6525663671875	8	true	0	false	9	true
58926	4287399609375	7151953125	6	true	0	false	10	true
58925	4380427734375	72289171875	5	true	0	false	10	true
58924	4377261328125	735276875	2	true	0	false	21	true
58923	439937265625	73956.75	11	true	0	false	2	true
58921	30576087890625	65478375	5	true	0	false	12	true
58919	3725996484375	6370788671875	4	true	0	false	12	true
58918	269417578125	70978	5	true	0	false	17	true
58917	2732883203125	71170265625	2	true	1	true	9	true
58915	38425265625	76589234375	1	true	1	true	11	true
58914	26086341796875	681505625	8	true	0	false	16	true
58913	27100478515625	680890703125	9	true	0	false	12	true
58912	32019162109375	68632921875	2	true	0	false	1	true
58911	321435234375	672642890625	2	true	0	false	8	true
58910	450020546875	60543296875	7	true	0	false	6	true
58909	4475264453125	619796484375	4	true	0	false	15	true
58908	3802491015625	66065828125	7	true	1	true	8	true
58907	3848594921875	663006015625	24	true	0	false	1	true
58906	26967884765625	6384135546875	3	true	9	true	8	true
58905	26986373046875	6422735546875	6	true	0	false	26	true
58904	3943328515625	615984375	2	true	2	true	28	true
58903	3989804296875	61887	5	true	0	false	13	true
58902	3392555859375	733848359375	5	true	0	false	9	true
58897	4155762890625	695696015625	1	true	0	false	7	true
58896	445141796875	635085234375	5	true	0	false	13	true
58895	442988671875	63162	6	true	0	false	13	true
58894	4254262890625	5940152734375	7	true	0	false	24	true
58893	43142125	6061361328125	3	true	0	false	14	true
58890	28371529296875	70982296875	0	false	0	false	12	true
58889	28499603515625	699407890625	4	true	0	false	10	true
58886	4385561328125	6199478515625	1	true	0	false	16	true
58881	264771875	637409296875	4	true	1	true	4	true
58880	29499166015625	673508046875	5	true	0	false	3	true
58879	2999465234375	669505546875	5	true	9	true	6	true
58875	4154140625	61955125	3	true	0	false	8	true
58863	3714226171875	64951453125	4	true	0	false	18	true
58859	402495859375	703448515625	10	true	0	false	4	true
58855	435256796875	74877890625	13	true	0	false	0	false
58853	3829800390625	65023.25	2	true	1	true	23	true
58852	26063416015625	6540719921875	7	true	0	false	7	true
58851	25906818359375	64454484375	4	true	0	false	11	true
58849	4308210546875	5809730078125	7	true	0	false	1	true
58840	388872265625	586735390625	7	true	0	false	20	true
58839	3794952734375	58428078125	8	true	1	true	13	true
58838	373167734375	6144474609375	3	true	0	false	13	true
58837	38708828125	5973784375	6	true	0	false	9	true
58836	402015546875	5787503125	2	true	0	false	13	true
58832	24033740234375	684019140625	7	true	0	false	7	true
58831	23904306640625	69597328125	2	true	1	true	5	true
58830	362966171875	6899821875	2	true	2	true	14	true
58829	3574415234375	685770625	16	true	2	true	26	true
58828	4665586328125	6448218359375	2	true	0	false	17	true
58827	462792734375	6509430078125	3	true	1	true	12	true
58823	4592905859375	6370846484375	8	true	0	false	8	true
58821	29457263671875	6436521875	2	true	0	false	15	true
58817	3709046875	5985466796875	5	true	1	true	15	true
58814	3956748046875	6538290234375	7	true	0	false	10	true
58813	3965839453125	66626546875	6	true	0	false	13	true
58808	374052109375	68857671875	1	true	0	false	11	true
58801	393915703125	682510859375	1	true	1	true	12	true
58800	3669439453125	677333671875	6	true	0	false	10	true
58799	377190390625	675349765625	2	true	0	false	10	true
58792	388040859375	702104140625	9	true	0	false	13	true
58790	24459150390625	666710625	4	true	0	false	0	false
58789	254328359375	664813125	1	true	0	false	11	true
58786	346417265625	66826703125	4	true	1	true	11	true
58785	3563290625	663546484375	3	true	0	false	14	true
58782	4515623046875	691926796875	1	true	0	false	2	true
58777	347121484375	76812453125	6	true	0	false	8	true
58776	283626796875	767091015625	3	true	0	false	9	true
58775	26659412109375	774993125	2	true	0	false	1	true
58773	2766318359375	789773125	8	true	0	false	14	true
58769	2970460546875	77784203125	2	true	0	false	12	true
58768	4127080078125	76650390625	0	false	0	false	34	true
58767	4059615234375	767956484375	4	true	0	false	1	true
58765	399397421875	777511953125	0	false	0	false	6	true
58762	315186484375	6441576953125	4	true	8	true	18	true
58761	31117232421875	639279140625	9	true	0	false	11	true
58760	333857109375	6325935546875	3	true	0	false	8	true
58759	3248087109375	634441484375	7	true	0	false	9	true
58753	359012734375	5756828125	2	true	1	true	1	true
58750	47750765625	529317265625	0	false	0	false	19	true
58749	48173046875	5294873828125	2	true	0	false	14	true
58748	4907889453125	53526.25	4	true	0	false	21	true
58747	488654453125	5411198046875	4	true	0	false	9	true
58746	4832768359375	520986484375	1	true	0	false	9	true
58745	4766966796875	522261328125	1	true	0	false	15	true
58742	46062984375	51449453125	1	true	0	false	9	true
58741	46948578125	5187744921875	4	true	0	false	18	true
58738	4743078515625	542741328125	6	true	0	false	10	true
58737	4812255078125	551110234375	4	true	0	false	10	true
58736	4664691796875	5050738671875	4	true	0	false	11	true
58735	4666169921875	49946359375	3	true	1	true	7	true
58729	4678858984375	4945608984375	4	true	0	false	22	true
58727	460723515625	54535453125	1	true	0	false	8	true
58724	444745234375	536560078125	5	true	0	false	1	true
58723	453998359375	5341498828125	4	true	0	false	10	true
58720	4770813671875	507447109375	2	true	45	true	5	true
58715	4609789453125	4869547265625	3	true	0	false	22	true
58712	4563618359375	5610669921875	4	true	0	false	11	true
58711	459492578125	5636094921875	5	true	0	false	15	true
58710	439835625	565550546875	1	true	0	false	37	true
58709	4385855859375	5694759375	13	true	0	false	4	true
58708	4443899609375	55336921875	13	true	1	true	11	true
58706	4297790625	53868015625	3	true	0	false	2	true
58705	4175725390625	539483671875	0	false	0	false	31	true
58702	475175625	57871078125	8	true	1	true	15	true
58701	47705328125	576193359375	8	true	1	true	4	true
58700	4494823046875	484321640625	3	true	0	false	15	true
58699	44021515625	4858234765625	10	true	0	false	6	true
58698	4819540234375	6489425390625	6	true	0	false	8	true
58695	4687731640625	561349609375	2	true	1	true	12	true
58694	4194930078125	528548515625	3	true	0	false	18	true
58693	4203654296875	5165193359375	4	true	0	false	8	true
58692	410507734375	5220207421875	2	true	0	false	7	true
58687	432682890625	481151328125	1	true	0	false	12	true
58684	4576894140625	585933125	3	true	0	false	4	true
58683	4543937109375	5723689453125	2	true	0	false	9	true
58681	474476953125	5876419921875	3	true	0	false	11	true
58679	42794296875	503713671875	5	true	0	false	9	true
58670	45320578125	444165078125	3	true	0	false	5	true
58669	4449918359375	4364714453125	3	true	1	true	14	true
58667	4180969921875	659830703125	1	true	0	false	4	true
58666	318063671875	6108336328125	8	true	0	false	12	true
58665	304461640625	600178046875	7	true	0	false	10	true
58664	4788387109375	6086137890625	7	true	0	false	0	false
58663	4746889453125	6245714453125	3	true	0	false	12	true
58662	30873013671875	5866522265625	2	true	0	false	2	true
58659	466063203125	6098423828125	3	true	0	false	10	true
58654	16803265625	578088828125	0	false	1	true	14	true
58653	163540712890625	5700553125	1	true	0	false	11	true
58652	1817573046875	58470859375	0	false	0	false	11	true
58651	179760546875	5937556640625	6	true	0	false	15	true
58648	492896015625	4735987109375	9	true	0	false	56	true
58647	489753671875	47752375	7	true	1	true	6	true
58645	486886640625	473691328125	8	true	0	false	19	true
58644	335346953125	616815078125	7	true	1	true	0	false
58642	20686939453125	6196375390625	6	true	1	true	8	true
58641	21304310546875	620038046875	15	true	0	false	3	true
58640	20916587890625	56719765625	1	true	0	false	9	true
58639	21754283203125	5806341015625	6	true	6	true	11	true
58638	21891701171875	616754921875	5	true	3	true	8	true
58637	212792109375	61377265625	0	false	0	false	13	true
58635	47666671875	4700573046875	8	true	0	false	16	true
58630	2295051953125	619857890625	2	true	0	false	9	true
58629	22447455078125	6268028125	2	true	0	false	16	true
58628	23579759765625	6279769921875	2	true	0	false	9	true
58626	23927279296875	6142047265625	4	true	0	false	10	true
58625	2455846484375	6144198046875	20	true	0	false	3	true
58624	19754431640625	5499279296875	6	true	1	true	13	true
58621	19352240234375	6072542578125	2	true	0	false	8	true
58619	4927253515625	5871903515625	8	true	0	false	0	false
58617	4705714453125	45247.5	4	true	0	false	12	true
58615	2019410546875	591925234375	5	true	0	false	8	true
58614	28743056640625	613919140625	5	true	0	false	16	true
58613	29579673828125	6128700390625	3	true	0	false	23	true
58608	25326232421875	6000487890625	6	true	0	false	26	true
58607	2623133984375	600044921875	2	true	4	true	12	true
58603	445107890625	51680390625	4	true	0	false	12	true
58599	28798685546875	602300546875	14	true	1	true	14	true
58597	24426568359375	598896953125	3	true	0	false	14	true
58594	23148224609375	6401676953125	3	true	0	false	10	true
58592	19283154296875	622882578125	1	true	0	false	6	true
58590	183649140625	65904609375	4	true	0	false	5	true
58589	17047076171875	659014375	2	true	1	true	11	true
58586	33788046875	793609453125	4	true	1	true	0	false
58581	30337287109375	6226052734375	3	true	0	false	20	true
58579	19460625	6520237890625	6	true	1	true	13	true
58578	17286931640625	6330446484375	4	true	0	false	17	true
58577	18035673828125	627828046875	5	true	0	false	8	true
58574	3998621875	5945180078125	5	true	1	true	19	true
58573	4022034765625	59655171875	1	true	0	false	26	true
58572	273346171875	5798943359375	2	true	0	false	8	true
58568	21686841796875	65666859375	7	true	0	false	29	true
58567	20574033203125	659733359375	6	true	3	true	4	true
58565	277032109375	6049396484375	5	true	0	false	10	true
58562	28408859375	5665974609375	3	true	0	false	10	true
58561	29272060546875	552818359375	1	true	0	false	32	true
58559	29149892578125	575901875	1	true	0	false	16	true
58555	29095298828125	5888084375	7	true	0	false	4	true
58549	3465090625	5785898828125	6	true	0	false	30	true
58547	2303114453125	6527099609375	3	true	0	false	8	true
58544	25032626953125	573626328125	0	false	0	false	13	true
58543	250709921875	561493125	2	true	0	false	17	true
58541	25842712890625	5835254296875	2	true	0	false	19	true
58537	4609836328125	666799375	2	true	0	false	9	true
58534	4352738671875	3654390625	6	true	0	false	26	true
58533	44228.5	3604302734375	12	true	1	true	23	true
58531	23081712890625	5704369140625	3	true	0	false	13	true
58530	445509765625	77571765625	29	true	1	true	1	true
58529	4459490625	775704375	26	true	1	true	1	true
58528	427256875	4050596875	9	true	0	false	8	true
58527	4334121484375	408634375	9	true	0	false	28	true
58526	4557037109375	3533829296875	18	true	0	false	12	true
58525	4657755078125	3509545703125	1	true	0	false	16	true
58522	4802222265625	4037137109375	5	true	0	false	18	true
58521	4829378515625	3961900390625	10	true	0	false	0	false
58520	4806462109375	4136310546875	3	true	0	false	15	true
58518	441419140625	39681875	2	true	5	true	24	true
58517	4364067578125	38716109375	16	true	0	false	13	true
58513	4901804296875	4040253515625	9	true	0	false	9	true
58511	4319436328125	774344453125	3	true	1	true	1	true
58509	361665546875	78701.5	2	true	0	false	6	true
58506	4141963671875	5525318359375	5	true	0	false	1	true
58502	469617421875	3916925390625	1	true	0	false	12	true
58501	4670348046875	378216796875	3	true	0	false	13	true
58500	4896949609375	4204553125	4	true	0	false	14	true
58499	4930723828125	41690046875	15	true	0	false	0	false
58498	4807484375	3746087109375	11	true	0	false	7	true
58496	4565630859375	4166630078125	1	true	0	false	3	true
58491	4489246875	3712409765625	2	true	0	false	7	true
58489	4836263671875	3595826953125	1	true	0	false	11	true
58486	490634765625	427980390625	2	true	0	false	7	true
58482	4554127734375	3945320703125	0	false	0	false	15	true
58481	4586683984375	3888580859375	4	true	0	false	24	true
58478	477132421875	429511953125	4	true	0	false	10	true
58475	4288298828125	425756484375	5	true	1	true	8	true
58473	452332578125	40408875	1	true	0	false	11	true
58472	24942271484375	712432421875	13	true	0	false	6	true
58471	2504798046875	718692890625	8	true	0	false	1	true
58465	485242421875	67084671875	2	true	0	false	1	true
58462	138632978515625	640251328125	5	true	0	false	5	true
58461	13182037109375	6446237109375	8	true	0	false	16	true
58459	29527146484375	628792734375	8	true	0	false	12	true
58458	213231484375	676878125	4	true	0	false	3	true
58455	1098487890625	6456065234375	1	true	0	false	12	true
58449	4379303515625	79087109375	8	true	1	true	1	true
58448	321436640625	5602075390625	2	true	0	false	3	true
58447	30066189453125	5580267578125	5	true	0	false	12	true
58445	3259291796875	5801156640625	7	true	0	false	11	true
58442	4836096875	71637625	29	true	0	false	3	true
58441	4865609375	7216809375	5	true	1	true	4	true
58440	486325234375	70905546875	7	true	0	false	4	true
58438	154360576171875	585780625	5	true	0	false	10	true
58437	162547880859375	60197.75	2	true	1	true	2	true
58436	4575209375	716042734375	3	true	0	false	7	true
58435	4655996875	722505234375	4	true	0	false	0	false
58433	469777734375	716494609375	2	true	0	false	13	true
58430	3584218359375	4833344140625	4	true	1	true	18	true
58429	3701635546875	4806503515625	1	true	0	false	9	true
58427	4821055859375	696413359375	2	true	0	false	14	true
58425	463471875	731984609375	0	false	0	false	10	true
58422	32302619140625	47586796875	6	true	0	false	48	true
58421	32101220703125	4627430859375	6	true	0	false	15	true
58419	474275234375	738984453125	0	false	0	false	3	true
58417	3317547265625	4633675390625	2	true	0	false	9	true
58414	3895707421875	46289328125	7	true	1	true	11	true
58413	382968203125	4629671875	1	true	2	true	22	true
58412	341186796875	48246234375	2	true	0	false	13	true
58410	3927971484375	4875703125	4	true	0	false	12	true
58409	3894760546875	4900932421875	6	true	0	false	1	true
58406	4094566015625	474618828125	4	true	1	true	2	true
58405	3990728515625	4807273046875	9	true	0	false	9	true
58404	34916859375	443194921875	4	true	0	false	16	true
58403	3489115625	432698125	6	true	0	false	13	true
58399	4123619921875	46417109375	3	true	0	false	8	true
58397	35592921875	457308046875	0	false	0	false	4	true
58396	37101921875	464349765625	5	true	0	false	15	true
58395	3747891796875	455529453125	5	true	2	true	32	true
58389	4256309375	4483978125	4	true	0	false	33	true
58387	4888333203125	44729421875	6	true	0	false	15	true
58386	3931715625	4517395703125	1	true	0	false	12	true
58385	3953309765625	4553626953125	2	true	0	false	14	true
58382	4113033203125	4450734765625	2	true	0	false	18	true
58381	40267546875	4483615625	1	true	0	false	16	true
58375	373471875	50035859375	2	true	0	false	4	true
58369	4163048828125	4892697265625	5	true	0	false	15	true
58365	30899470703125	4727765625	3	true	0	false	10	true
58364	3601244140625	5201255078125	6	true	0	false	17	true
58363	355021328125	515310078125	6	true	0	false	10	true
58361	35405484375	5058419921875	2	true	1	true	0	false
58359	3721058203125	5190388671875	1	true	0	false	22	true
58358	361610625	5539505859375	12	true	0	false	4	true
58357	358844609375	5436982421875	5	true	0	false	0	false
58355	345006328125	548778984375	9	true	0	false	12	true
58353	358503828125	531556796875	11	true	0	false	14	true
58349	28714720703125	538173671875	3	true	0	false	8	true
58348	2105322265625	602420703125	8	true	0	false	8	true
58347	22951677734375	5978496875	2	true	0	false	8	true
58345	3289133984375	5432510546875	2	true	0	false	14	true
58343	3407809375	5008748046875	7	true	0	false	7	true
58338	318844453125	48618546875	0	false	0	false	8	true
58336	4952433203125	6385516796875	3	true	0	false	10	true
58334	21021484375	735625546875	4	true	0	false	10	true
58333	21128978515625	745342578125	5	true	1	true	3	true
58332	22826939453125	73706453125	8	true	0	false	9	true
58331	2240616796875	7246765625	3	true	0	false	11	true
58330	227809765625	78254703125	2	true	0	false	7	true
58329	22765158203125	77129171875	4	true	0	false	10	true
58326	23702212890625	791692265625	2	true	0	false	0	false
58323	23251603515625	758760078125	10	true	0	false	7	true
58318	207006484375	718428515625	4	true	0	false	7	true
58315	3665490234375	426282890625	2	true	1	true	0	false
58312	20750173828125	69506078125	5	true	0	false	1	true
58311	19314728515625	688707734375	9	true	0	false	4	true
58310	37885640625	3980461328125	7	true	1	true	2	true
58309	378924375	4044095703125	0	false	0	false	12	true
58306	170668515625	78984578125	2	true	0	false	10	true
58305	17683888671875	7783690625	4	true	0	false	6	true
58303	16903552734375	772738671875	8	true	1	true	5	true
58302	363996640625	40050390625	0	false	0	false	8	true
58301	350051171875	38852328125	3	true	0	false	16	true
58300	3731980078125	41355109375	3	true	0	false	10	true
58294	20007302734375	77029578125	2	true	0	false	3	true
58293	1880156640625	75202265625	5	true	0	false	10	true
58291	2085947265625	783669140625	14	true	0	false	0	false
58287	20818939453125	6410485546875	0	false	0	false	3	true
58285	1957748046875	788153359375	4	true	0	false	15	true
58282	16981001953125	695329375	3	true	0	false	9	true
58281	162284853515625	70966359375	1	true	0	false	4	true
58279	1529467578125	691292890625	1	true	0	false	20	true
58278	148393486328125	725404765625	10	true	1	true	5	true
58277	13390873046875	714712265625	5	true	0	false	10	true
58276	130405390625	76546421875	1	true	1	true	12	true
58275	12623296875	759642265625	8	true	0	false	7	true
58274	16191521484375	73055671875	1	true	0	false	6	true
58269	143081025390625	75480171875	16	true	1	true	1	true
58266	18874806640625	73491296875	1	true	0	false	11	true
58265	186185703125	72667609375	3	true	0	false	15	true
58264	9181716796875	655369453125	7	true	0	false	10	true
58263	89092451171875	6428228515625	4	true	0	false	1	true
58261	77682216796875	63013453125	4	true	1	true	0	false
58256	596550439453125	6213331640625	4	true	1	true	24	true
58255	737325537109375	618502890625	3	true	0	false	10	true
58253	132308037109375	693612734375	2	true	0	false	1	true
58251	65347001953125	638768203125	6	true	1	true	1	true
58249	50301923828125	6479636328125	3	true	1	true	1	true
58247	9513302734375	67651328125	8	true	0	false	6	true
58245	14019431640625	739729296875	1	true	0	false	12	true
58244	112939482421875	728589765625	6	true	0	false	7	true
58243	106390048828125	73173390625	5	true	1	true	0	false
58242	124898291015625	739021328125	2	true	0	false	7	true
58240	13222767578125	78134859375	17	true	1	true	11	true
58239	13724400390625	790848359375	7	true	3	true	1	true
58235	1084418359375	6694934375	3	true	0	false	5	true
58228	4151468359375	3802437109375	1	true	0	false	9	true
58227	4093234375	37774015625	7	true	0	false	19	true
58226	4004674609375	3775124609375	5	true	0	false	21	true
58223	87673828125	609274140625	2	true	0	false	12	true
58220	3890486328125	3526373046875	5	true	0	false	21	true
58219	392078359375	3573342578125	8	true	0	false	1	true
58218	37730484375	3813303515625	1	true	0	false	22	true
58217	381670546875	372939921875	0	false	9	true	8	true
58216	418858984375	3683908984375	3	true	0	false	24	true
58215	4136705078125	3619052734375	5	true	0	false	13	true
58212	27666798828125	5273209765625	2	true	0	false	10	true
58211	27604951171875	535048828125	3	true	0	false	12	true
58209	26261712890625	5263568359375	6	true	1	true	18	true
58206	3885647265625	328657109375	6	true	0	false	18	true
58205	398099765625	3287932421875	0	false	0	false	30	true
58203	2838183203125	51784546875	4	true	0	false	7	true
58199	26103759765625	51049171875	2	true	0	false	10	true
58197	4155131640625	3933695703125	4	true	0	false	8	true
58195	3689582421875	3839656640625	5	true	0	false	8	true
58193	41551640625	3507578125	4	true	6	true	19	true
58191	387624921875	3380451171875	2	true	1	true	11	true
58189	37629453125	3529594921875	2	true	0	false	12	true
58186	358304453125	3701621875	0	false	0	false	16	true
58185	35015609375	372673359375	0	false	0	false	20	true
58181	49204796875	5101556640625	4	true	0	false	10	true
58180	29953771484375	503728046875	6	true	0	false	13	true
58179	304699765625	5090019921875	5	true	0	false	1	true
58175	3137503125	5085756640625	10	true	0	false	4	true
58173	30397880859375	4899462890625	5	true	0	false	1	true
58171	28419490234375	4955811328125	1	true	0	false	0	false
58169	3489401953125	3621398046875	8	true	0	false	10	true
58168	3597594921875	35710609375	1	true	0	false	13	true
58165	3682122265625	356100546875	4	true	0	false	18	true
58161	3620446875	33905703125	3	true	0	false	5	true
58157	3876995703125	389041953125	1	true	0	false	6	true
58155	348320078125	5937383203125	1	true	0	false	7	true
58154	14666150390625	6235216796875	6	true	2	true	12	true
58153	138285087890625	616818125	5	true	0	false	11	true
58151	445425859375	50051359375	4	true	0	false	1	true
58149	1313984765625	6033967578125	4	true	0	false	0	false
58148	3824628515625	5382590234375	3	true	0	false	11	true
58147	3887630859375	5244400390625	6	true	4	true	24	true
58146	3741913671875	5678034375	6	true	0	false	20	true
58145	377344921875	5648853125	7	true	0	false	11	true
58144	398755234375	5505794921875	0	false	0	false	17	true
58143	3919895703125	5535757421875	3	true	0	false	17	true
58141	39983265625	5323293359375	4	true	0	false	20	true
58139	3892350390625	5649009765625	4	true	1	true	0	false
58135	105214423828125	594044140625	19	true	0	false	3	true
58134	12742650390625	564009296875	12	true	0	false	8	true
58133	1419347265625	565398203125	5	true	0	false	4	true
58124	21956283203125	54546828125	6	true	3	true	20	true
58122	29205203125	42813046875	7	true	0	false	10	true
58121	28967302734375	4393355859375	4	true	0	false	20	true
58120	28919986328125	453759140625	1	true	1	true	29	true
58119	2943380859375	448916953125	1	true	11	true	3	true
58118	2990900390625	4567217578125	2	true	0	false	15	true
58116	3108423828125	443238359375	1	true	0	false	13	true
58115	3053784375	4435615625	2	true	1	true	12	true
58110	28785380859375	471350546875	1	true	1	true	9	true
58109	28527453125	4661232421875	6	true	3	true	13	true
58106	29352396484375	41444125	7	true	0	false	6	true
58105	28977283203125	4053895703125	5	true	1	true	0	false
58103	29595224609375	4680758984375	6	true	0	false	13	true
58102	17282615234375	744190546875	5	true	0	false	7	true
58097	2998941015625	5287966796875	4	true	0	false	12	true
58095	117955087890625	780250703125	7	true	0	false	3	true
58089	32490341796875	519696328125	4	true	0	false	7	true
58088	143971044921875	67379484375	1	true	1	true	4	true
58087	133722822265625	66367	2	true	0	false	11	true
58083	26210955078125	413942265625	0	false	0	false	9	true
58082	47044453125	3293937109375	7	true	0	false	16	true
58081	4639034375	3261227734375	0	false	1	true	12	true
58077	4700311328125	32107353515625	9	true	0	false	6	true
58074	3420442578125	3389269140625	1	true	0	false	8	true
58073	3485119921875	350075078125	4	true	0	false	7	true
58070	419482734375	32445537109375	1	true	0	false	3	true
58069	4272111328125	3089030078125	5	true	1	true	9	true
58067	418105859375	4372863671875	1	true	0	false	14	true
58066	44106078125	32028966796875	1	true	0	false	0	false
58065	4392180859375	3363289453125	6	true	2	true	19	true
58062	4353212890625	289896640625	7	true	0	false	8	true
58059	4093854296875	295280859375	1	true	0	false	10	true
58054	12133052734375	4768629296875	1	true	0	false	8	true
58053	129531796875	478341640625	6	true	0	false	10	true
58051	119259111328125	4692172265625	2	true	0	false	10	true
58050	4593403125	752071796875	0	false	0	false	10	true
58048	103747255859375	5371523828125	3	true	0	false	13	true
58047	98601474609375	5345022265625	0	false	1	true	9	true
58046	125383095703125	5375769140625	8	true	0	false	8	true
58045	121696591796875	5521614453125	2	true	0	false	18	true
58042	152929189453125	50794125	4	true	0	false	3	true
58041	13781142578125	50325421875	1	true	0	false	9	true
58040	129717587890625	4583450390625	5	true	0	false	7	true
58039	12487107421875	44926328125	2	true	10	true	0	false
58035	13715806640625	5183002734375	10	true	0	false	8	true
58034	30289966796875	3675665625	3	true	0	false	22	true
58033	31193669921875	3603567578125	2	true	0	false	14	true
58031	11644423828125	451859140625	2	true	0	false	15	true
58029	29358771484375	3661743359375	5	true	1	true	6	true
58027	129796953125	490894296875	2	true	3	true	11	true
58025	31889470703125	3685756640625	3	true	4	true	17	true
58021	15316791015625	49559421875	2	true	0	false	10	true
58019	156451533203125	5421696484375	1	true	0	false	4	true
58018	6308380859375	5383844921875	4	true	0	false	4	true
58017	536339013671875	5324833203125	3	true	10	true	23	true
58011	68533193359375	5242768359375	11	true	0	false	4	true
58009	10923310546875	55445984375	8	true	0	false	10	true
58008	14591732421875	4806657421875	4	true	0	false	17	true
58007	1473757421875	47377234375	0	false	0	false	9	true
58006	276732109375	3631096484375	2	true	0	false	13	true
58005	285646875	3582113671875	3	true	0	false	15	true
58003	6724375	597841015625	0	false	0	false	8	true
58002	86927119140625	5411577734375	10	true	1	true	2	true
57999	6025646484375	5559736328125	0	false	0	false	8	true
57997	110052861328125	486607890625	4	true	0	false	16	true
57989	112124453125	5139376171875	1	true	0	false	3	true
57988	3268269921875	417039609375	1	true	0	false	15	true
57987	322479375	4239344921875	8	true	0	false	10	true
57985	322047890625	37958671875	1	true	0	false	8	true
57980	329852578125	3974126953125	2	true	0	false	25	true
57979	332686015625	3908364453125	11	true	0	false	3	true
57978	784340283203125	45403703125	1	true	0	false	1	true
57977	5776271484375	4651110546875	2	true	0	false	9	true
57975	33039015625	433041796875	1	true	0	false	13	true
57973	3299994140625	3805386328125	0	false	0	false	14	true
57970	2575681640625	31321326171875	6	true	0	false	28	true
57969	25227736328125	31972591796875	2	true	1	true	17	true
57968	272231015625	33053234375	0	false	0	false	5	true
57967	2718246484375	3469012890625	9	true	0	false	5	true
57965	2643831640625	32095857421875	0	false	0	false	21	true
57963	30913544921875	4143807421875	2	true	0	false	11	true
57962	26613498046875	3602144921875	8	true	0	false	9	true
57960	100240263671875	498147265625	5	true	0	false	0	false
57959	118070546875	497246015625	0	false	0	false	11	true
57956	28677978515625	3200378515625	2	true	0	false	16	true
57950	29071162109375	3829347265625	1	true	0	false	11	true
57949	30086787109375	3870130859375	7	true	0	false	9	true
57945	2680173828125	2930960546875	3	true	0	false	7	true
57943	3121437890625	396181484375	2	true	0	false	22	true
57942	284788515625	3353788671875	2	true	0	false	8	true
57935	25133755859375	3677788671875	1	true	0	false	6	true
57930	20902662109375	53350546875	0	false	0	false	6	true
57929	22596662109375	5297533984375	1	true	0	false	7	true
57925	10746283203125	693798828125	1	true	1	true	9	true
57924	7484129638671870	682964140625	6	true	0	false	2	true
57923	1.04174e+16	683088359375	5	true	0	false	11	true
57922	1489291259765620	677558671875	6	true	1	true	1	true
57919	9815950927734370	6722853125	11	true	0	false	2	true
57917	1.18532e+16	661443125	4	true	1	true	21	true
57916	2371506591796870	668131484375	14	true	0	false	1	true
57913	219222265625	694089140625	5	true	0	false	0	false
57912	477339794921875	735186484375	2	true	0	false	0	false
57911	42030634765625	72020328125	2	true	0	false	4	true
57909	26611240234375	711972734375	7	true	12	true	0	false
57903	26981271484375	4298507421875	0	false	0	false	9	true
57901	452649609375	762386875	12	true	2	true	2	true
57900	117874423828125	438182734375	2	true	0	false	10	true
57898	4919473046875	351293515625	2	true	1	true	17	true
57897	488016328125	33823171875	2	true	1	true	8	true
57894	20588314453125	5108259765625	5	true	0	false	8	true
57892	22019771484375	4473058203125	1	true	0	false	15	true
57891	21904564453125	4400331640625	15	true	0	false	11	true
57890	201110546875	48854.25	3	true	0	false	4	true
57887	20519783203125	4732408203125	4	true	0	false	8	true
57886	22814884765625	44273796875	7	true	0	false	5	true
57884	120602041015625	79262875	0	false	0	false	12	true
57881	23685296875	4404194921875	0	false	0	false	6	true
57880	24607169921875	434338515625	3	true	0	false	13	true
57879	254567578125	439203828125	5	true	0	false	20	true
57877	25980	3789069921875	3	true	0	false	7	true
57874	2234319140625	40050109375	1	true	0	false	15	true
57873	217187109375	3905483984375	3	true	0	false	9	true
57872	239513046875	4040076953125	2	true	0	false	8	true
57871	2413281640625	393273515625	0	false	0	false	14	true
57870	23050265625	3755383203125	1	true	0	false	9	true
57869	22237779296875	377570625	5	true	0	false	21	true
57865	237879140625	4906437109375	1	true	0	false	2	true
57863	21099287109375	4263387890625	1	true	2	true	7	true
57859	2261161328125	4148053515625	1	true	0	false	0	false
57858	243102265625	46804640625	2	true	1	true	9	true
57857	22189724609375	4783878125	3	true	0	false	9	true
57855	2449358984375	3501512890625	0	false	1	true	5	true
57846	5541130859375	677789609375	5	true	0	false	0	false
57845	651494873046875	688431953125	2	true	0	false	1	true
57842	39447734375	4220939453125	0	false	0	false	9	true
57841	3977143359375	4140433203125	0	false	0	false	7	true
57838	586175048828125	496629375	4	true	0	false	0	false
57837	4002893798828120	4965270703125	6	true	0	false	11	true
57835	577314794921875	512523515625	4	true	0	false	8	true
57832	1845042578125	530881015625	7	true	0	false	8	true
57831	1796808203125	5294621875	9	true	1	true	7	true
57827	4208519921875	788028828125	0	false	0	false	16	true
57826	89550888671875	516155625	0	false	0	false	6	true
57823	503726416015625	700557421875	6	true	1	true	0	false
57821	83078935546875	697686328125	3	true	0	false	7	true
57820	216396640625	331014453125	3	true	0	false	15	true
57819	2189711328125	336712578125	3	true	0	false	14	true
57818	18862533203125	3456593359375	7	true	0	false	16	true
57817	19133017578125	3498481640625	5	true	0	false	3	true
57815	219573515625	32082775390625	2	true	0	false	9	true
57813	19990427734375	34093984375	4	true	0	false	9	true
57809	699706005859375	5773190234375	2	true	0	false	11	true
57807	23575748046875	3285769921875	4	true	2	true	5	true
57806	1837123828125	3317965234375	6	true	0	false	12	true
57805	1885487109375	3198308203125	9	true	0	false	3	true
57801	2257444921875	34117109375	1	true	0	false	10	true
57800	222061171875	286389140625	1	true	1	true	0	false
57799	21408599609375	28994681640625	4	true	0	false	1	true
57797	2216112109375	30179271484375	1	true	0	false	16	true
57796	17222607421875	312640625	2	true	1	true	10	true
57795	17523958984375	31315642578125	4	true	1	true	3	true
57793	2094250390625	2805796484375	0	false	0	false	5	true
57791	15925677734375	31467943359375	5	true	0	false	3	true
57790	2057470703125	30503587890625	2	true	1	true	12	true
57789	21254126953125	3053125390625	7	true	3	true	14	true
57788	24290640625	30329181640625	4	true	0	false	5	true
57787	24925216796875	2881098046875	6	true	0	false	3	true
57779	171248515625	351680859375	1	true	0	false	2	true
57775	178208125	3665611328125	0	false	0	false	8	true
57773	97499033203125	435849765625	0	false	0	false	21	true
57772	19761291015625	3793348046875	1	true	1	true	11	true
57771	18429263671875	383055625	0	false	0	false	7	true
57766	19108048828125	4039081640625	1	true	0	false	2	true
57765	2069472265625	41155671875	4	true	1	true	2	true
57764	1871471875	4243153515625	11	true	1	true	1	true
57763	1809791796875	423287265625	8	true	0	false	7	true
57761	1714488671875	4033585546875	2	true	0	false	16	true
57759	159784873046875	41783125	2	true	0	false	1	true
57754	92685947265625	4748374609375	14	true	0	false	5	true
57753	83603603515625	48406671875	6	true	0	false	7	true
57752	16701201171875	4909633203125	12	true	1	true	1	true
57751	16731505859375	481588203125	7	true	1	true	0	false
57748	1330396484375	4204987109375	7	true	0	false	7	true
57747	125384375	412248671875	4	true	1	true	10	true
57741	3534959765625	32530423828125	2	true	0	false	8	true
57739	24332287109375	538399453125	0	false	0	false	17	true
57737	237138916015625	6405944140625	1	true	0	false	0	false
57736	2411809375	2394321484375	28	true	0	false	14	true
57735	25109208984375	24498626953125	4	true	0	false	15	true
57734	1833166015625	2488763671875	2	true	0	false	13	true
57733	19112412109375	25209236328125	2	true	0	false	17	true
57732	22346388671875	25321072265625	1	true	0	false	12	true
57731	2336673046875	26424228515625	1	true	0	false	6	true
57730	19961826171875	24967306640625	5	true	0	false	10	true
57727	244253828125	2498190625	1	true	0	false	11	true
57726	256335390625	263719140625	2	true	0	false	8	true
57724	212126171875	2638937109375	2	true	0	false	8	true
57720	1895432421875	2657043359375	0	false	1	true	2	true
57719	18966.25	28124435546875	1	true	0	false	15	true
57715	28119076171875	26279318359375	2	true	0	false	12	true
57714	1981822265625	2293167578125	1	true	0	false	12	true
57713	21157388671875	23757390625	3	true	4	true	3	true
57706	100093232421875	761425625	1	true	0	false	13	true
57705	972926953125	761186640625	3	true	0	false	10	true
57703	801664892578125	76253671875	16	true	1	true	6	true
57700	1459611328125	351246015625	1	true	0	false	16	true
57699	148081201171875	3304605078125	4	true	0	false	6	true
57698	16392373046875	333078828125	3	true	0	false	19	true
57694	777605517578125	776060625	2	true	0	false	4	true
57692	5375412109375	415624609375	6	true	0	false	10	true
57691	547273193359375	427308671875	5	true	0	false	5	true
57689	133523466796875	3380019140625	1	true	0	false	11	true
57687	56692548828125	3997030078125	1	true	0	false	12	true
57684	527780029296875	770698671875	11	true	2	true	6	true
57683	55217138671875	773528046875	3	true	0	false	2	true
57681	720563818359375	41759.75	1	true	1	true	4	true
57679	9248849609375	41128515625	3	true	0	false	7	true
57677	70973466796875	72192734375	0	false	0	false	1	true
57670	7477244140625	3473657421875	4	true	0	false	2	true
57669	91234638671875	351051484375	0	false	0	false	13	true
57667	86101884765625	373708359375	4	true	1	true	0	false
57665	108129111328125	3884787109375	1	true	0	false	10	true
57661	9450015625	5802275390625	9	true	1	true	4	true
57659	2703489453125	480699296875	1	true	0	false	9	true
57657	15885439453125	2853617578125	1	true	0	false	0	false
57656	7896458129882810	70856671875	5	true	0	false	0	false
57654	137714736328125	3911672265625	0	false	1	true	7	true
57652	1.50861e+16	77313375	0	false	0	false	11	true
57651	1.8322e+16	77281609375	4	true	0	false	4	true
57650	6203001708984370	777479140625	2	true	15	true	3	true
57648	378565234375	275214453125	0	false	0	false	15	true
57647	382928984375	28280072265625	2	true	0	false	20	true
57644	3792421484375	296914140625	0	false	0	false	20	true
57643	3692058984375	30092279296875	6	true	0	false	15	true
57641	358207109375	3048539453125	2	true	0	false	15	true
57638	180076171875	1881798046875	1	true	0	false	4	true
57637	1829812890625	17090326171875	6	true	1	true	0	false
57635	18982021484375	20482861328125	1	true	1	true	6	true
57634	22352296875	2234728515625	4	true	0	false	7	true
57633	22789509765625	2312103515625	4	true	1	true	0	false
57629	3892754296875	2901317578125	3	true	0	false	11	true
57627	39568765625	3013893359375	2	true	0	false	12	true
57624	20270625	16949580078125	4	true	0	false	4	true
57621	3615217578125	3143854296875	1	true	0	false	18	true
57620	1463436328125	19286984375	0	false	0	false	1	true
57619	14685115234375	168903984375	3	true	0	false	5	true
57618	15549908203125	4474442578125	12	true	0	false	13	true
57617	14693.25	4454139453125	4	true	0	false	14	true
57616	323647890625	299882421875	7	true	0	false	12	true
57615	3315419921875	30110248046875	1	true	0	false	15	true
57609	16525890625	4596662109375	2	true	0	false	21	true
57608	30923451171875	29693189453125	0	false	0	false	12	true
57607	2988973828125	30273291015625	5	true	0	false	0	false
57606	30931859375	16611037109375	1	true	0	false	29	true
57605	30093328125	16122541015625	2	true	2	true	10	true
57601	21310892578125	157424755859375	3	true	1	true	11	true
57600	27527119140625	22447048828125	0	false	2	true	17	true
57599	27349126953125	2322885546875	1	true	0	false	10	true
57597	305946640625	177181171875	1	true	0	false	11	true
57596	337774609375	25706443359375	0	false	0	false	12	true
57595	334223046875	24876068359375	1	true	0	false	13	true
57594	31089775390625	22703.25	11	true	0	false	1	true
57593	3004894921875	22463837890625	9	true	0	false	5	true
57592	2787647265625	150952939453125	3	true	1	true	3	true
57590	318186875	21749021484375	2	true	0	false	2	true
57589	333079453125	21403462890625	1	true	0	false	11	true
57586	2465424609375	17937857421875	3	true	1	true	41	true
57585	23095650390625	16958806640625	2	true	1	true	15	true
57584	2225033984375	20329732421875	0	false	3	true	13	true
57583	2276383984375	19272427734375	3	true	0	false	14	true
57581	177039765625	443050234375	0	false	0	false	2	true
57579	28221703125	17009537109375	0	false	1	true	15	true
57578	3468014453125	26690240234375	0	false	0	false	12	true
57576	4259105859375	271671484375	1	true	0	false	14	true
57575	4312073046875	26356181640625	0	false	0	false	12	true
57572	3503855859375	29297646484375	0	false	1	true	11	true
57568	3170610546875	2668940234375	4	true	0	false	22	true
57567	301158046875	27870828125	2	true	0	false	6	true
57563	4366401953125	25416296875	9	true	0	false	7	true
57561	32427107421875	20379630859375	9	true	0	false	6	true
57558	2840191015625	29207171875	1	true	1	true	10	true
57557	28689255859375	28094296875	3	true	0	false	12	true
57556	31600033203125	1956176171875	0	false	0	false	10	true
57555	321202265625	18089810546875	3	true	1	true	11	true
57551	31863015625	3095183984375	3	true	0	false	8	true
57541	2949984375	3149232421875	5	true	0	false	0	false
57540	31974798828125	236564140625	2	true	0	false	10	true
57537	3543656640625	24784849609375	0	false	0	false	6	true
57535	3070220703125	24904775390625	0	false	0	false	12	true
57533	3366937890625	23056263671875	1	true	0	false	4	true
57532	3503817578125	27724392578125	0	false	0	false	4	true
57525	454272734375	30377744140625	5	true	0	false	7	true
57524	37712953125	245404453125	2	true	0	false	11	true
57523	387182578125	2524751171875	1	true	0	false	12	true
57520	3282689453125	3261221484375	0	false	0	false	10	true
57519	3396974609375	31257107421875	5	true	0	false	10	true
57516	357894609375	20786341796875	1	true	0	false	4	true
57515	354921796875	226803984375	0	false	0	false	1	true
57513	4029421484375	24206419921875	4	true	0	false	12	true
57511	372474921875	2599845703125	4	true	0	false	21	true
57506	112159189453125	2894794140625	4	true	0	false	10	true
57505	120307314453125	290205859375	6	true	1	true	13	true
57502	56217529296875	2931368359375	3	true	0	false	12	true
57501	639719921875	3058519921875	2	true	0	false	9	true
57498	38407296875	22200458984375	3	true	0	false	4	true
57494	88882490234375	30379904296875	5	true	0	false	2	true
57491	111251669921875	2773767578125	1	true	0	false	0	false
57490	440210400390625	296376640625	0	false	7	true	0	false
57489	2873959716796870	2938025390625	2	true	0	false	20	true
57488	125751796875	31159572265625	4	true	0	false	3	true
57486	9506.25	31657427734375	0	false	0	false	10	true
57485	11251919921875	332030546875	1	true	0	false	5	true
57483	45990537109375	2716880078125	0	false	0	false	6	true
57475	928578515625	330659375	1	true	5	true	11	true
57473	2679386328125	46114890625	2	true	0	false	14	true
57472	48934326171875	25425412109375	3	true	0	false	4	true
57471	666750146484375	25714681640625	3	true	0	false	11	true
57470	814847265625	27420736328125	1	true	0	false	8	true
57463	14009794921875	3646703515625	4	true	1	true	0	false
57460	1168120703125	14550509765625	16	true	8	true	56	true
57459	11744029296875	144895126953125	18	true	9	true	54	true
57457	117133046875	14662384765625	18	true	9	true	57	true
57455	145257978515625	3967682421875	0	false	0	false	6	true
57454	1.15326e+16	59683671875	4	true	0	false	4	true
57453	1040708251953120	5697030859375	2	true	0	false	1	true
57452	3628355712890620	56970984375	2	true	0	false	4	true
57449	2338287841796870	611520390625	1	true	5	true	3	true
57448	30834306640625	5893465234375	3	true	0	false	11	true
57446	11901517578125	18585462890625	5	true	1	true	1	true
57445	11867896484375	177725078125	0	false	0	false	11	true
57441	984181640625	16846638671875	1	true	0	false	2	true
57438	466737109375	77649.5	9	true	1	true	0	false
57437	4600483984375	77725140625	18	true	0	false	0	false
57434	433749267578125	59631.25	2	true	0	false	12	true
57431	3966166015625	543249453125	6	true	1	true	8	true
57429	1.16321e+16	5306694921875	4	true	1	true	3	true
57425	2869967041015620	5184309375	0	false	0	false	1	true
57423	174898203125	17512318359375	1	true	3	true	14	true
57420	373575625	199143203125	4	true	0	false	13	true
57419	3761137890625	1968905078125	0	false	0	false	15	true
57416	4604969921875	28224751953125	0	false	0	false	12	true
57415	4682258984375	27626529296875	4	true	0	false	14	true
57413	4576551171875	27239765625	1	true	0	false	14	true
57412	487758203125	27853625	0	false	0	false	12	true
57411	4915209765625	28741078125	3	true	1	true	12	true
57409	453510390625	26290083984375	5	true	1	true	4	true
57406	4463265625	2244543359375	1	true	5	true	0	false
57405	4640890234375	2223250390625	4	true	0	false	15	true
57403	47338.75	2581655859375	1	true	0	false	6	true
57401	470622109375	29624955078125	6	true	1	true	0	false
57400	431363203125	22626185546875	0	false	0	false	29	true
57397	4374401953125	2407692578125	4	true	0	false	4	true
57396	4784019140625	21322923828125	4	true	1	true	8	true
57395	4858620703125	21687759765625	4	true	1	true	0	false
57393	48599734375	20233326171875	0	false	1	true	11	true
57390	4836178515625	24320095703125	2	true	0	false	23	true
57389	4907094140625	23615802734375	12	true	0	false	12	true
57379	480714765625	751808359375	10	true	0	false	0	false
57378	1.20125e+16	459786640625	2	true	0	false	1	true
57377	1.87517e+16	4351040234375	0	false	0	false	1	true
57375	2649612060546870	4751316015625	5	true	0	false	6	true
57373	4219160546875	24379923828125	10	true	0	false	5	true
57370	1369343359375	24123140625	10	true	0	false	12	true
57369	136555830078125	24365486328125	11	true	1	true	12	true
57367	128794404296875	22939841796875	2	true	0	false	5	true
57365	12769296875	2075601953125	0	false	1	true	2	true
57363	16303169921875	2610708984375	1	true	0	false	10	true
57361	1164776953125	25035037109375	1	true	0	false	0	false
57357	1.60392e+16	499070390625	1	true	0	false	9	true
57356	4003144140625	205694296875	8	true	0	false	7	true
57355	404583671875	20741951171875	1	true	0	false	13	true
57353	4978996875	30386734375	5	true	0	false	0	false
57352	40800921875	1925032421875	4	true	0	false	10	true
57350	390244765625	19320955078125	2	true	0	false	20	true
57347	412579296875	178249453125	0	false	0	false	10	true
57346	3854769140625	16272052734375	1	true	0	false	18	true
57345	3761874609375	15884849609375	0	false	0	false	27	true
57344	3701121875	2049475830078120	0	false	1	true	6	true
57343	364766171875	1634461181640620	0	false	0	false	6	true
57342	3635159765625	766019775390625	4	true	1	true	1	true
57341	3551484375	594632080078125	0	false	0	false	11	true
57339	35909375	4977013671875	2	true	0	false	12	true
57337	357649921875	3154946533203120	10	true	0	false	0	false
57336	26515005859375	154774921875	3	true	0	false	7	true
57335	254987890625	14752525390625	0	false	0	false	12	true
57330	3344979296875	10199037109375	0	false	0	false	24	true
57329	3410812890625	977046875	0	false	0	false	13	true
57327	336200859375	8704041015625	0	false	0	false	12	true
57325	3472837109375	155189453125	0	false	0	false	19	true
57324	3547458203125	111016064453125	0	false	1	true	4	true
57323	3668961328125	123301611328125	2	true	1	true	4	true
57322	3117473828125	13592248046875	2	true	0	false	16	true
57321	31089125	12788029296875	6	true	2	true	11	true
57320	32215453125	13980849609375	2	true	0	false	12	true
57315	352246171875	86321396484375	0	false	4	true	10	true
57314	364359921875	135005634765625	2	true	0	false	14	true
57313	3538390625	133692255859375	0	false	5	true	5	true
57310	3382344140625	592010986328125	0	false	0	false	11	true
57309	3310421875	496162548828125	0	false	1	true	11	true
57305	32414947265625	61405380859375	0	false	0	false	5	true
57303	382221328125	1.83506e+16	5	true	1	true	0	false
57301	3359850390625	1389646875	0	false	0	false	8	true
57297	29003876953125	1230285546875	0	false	0	false	10	true
57295	30923462890625	3472086669921870	4	true	1	true	1	true
57286	23836197265625	136770419921875	4	true	2	true	12	true
57285	21944189453125	131059111328125	2	true	1	true	11	true
57282	25447431640625	116762548828125	0	false	2	true	20	true
57281	24383958984375	1145295703125	0	false	0	false	18	true
57280	25660349609375	802153759765625	1	true	0	false	15	true
57279	25388076171875	632549365234375	4	true	1	true	2	true
57278	2085094140625	1142696875	8	true	1	true	6	true
57276	24654189453125	87331611328125	2	true	0	false	12	true
57275	2612344921875	96567265625	0	false	0	false	13	true
57271	2537521484375	13029638671875	0	false	0	false	2	true
57262	30097970703125	6750708984375	0	false	0	false	2	true
57261	2940506640625	809880322265625	1	true	0	false	11	true
57256	1.77584e+16	3694740234375	5	true	1	true	9	true
57255	2200430419921870	359844765625	2	true	4	true	7	true
57253	2276239013671870	3471130078125	1	true	0	false	6	true
57252	5617088623046870	3757316796875	6	true	0	false	6	true
57250	5193915405273430	34687640625	5	true	0	false	7	true
57249	9303709716796870	3327878515625	0	false	0	false	15	true
57247	5976245727539060	358172890625	1	true	0	false	17	true
57244	3369197998046870	387457109375	1	true	0	false	9	true
57240	1.64848e+16	40022171875	1	true	0	false	2	true
57238	452653828125	150014296875	5	true	1	true	3	true
57237	4443631640625	150238193359375	0	false	0	false	15	true
57236	49041234375	18796123046875	8	true	1	true	6	true
57235	475111015625	17026251953125	4	true	0	false	29	true
57234	4073471875	99994423828125	4	true	0	false	10	true
57233	4201226953125	1063702734375	1	true	0	false	5	true
57232	4782311328125	1510673828125	5	true	3	true	0	false
57231	466758359375	15010173828125	0	false	0	false	11	true
57229	4163534765625	1164039453125	3	true	0	false	29	true
57226	4045200390625	141143369140625	4	true	0	false	10	true
57225	3932580859375	122580625	1	true	0	false	12	true
57224	4510790234375	1834521484375	5	true	0	false	18	true
57223	4387014453125	17551412109375	4	true	0	false	18	true
57219	4269637890625	13373486328125	0	false	0	false	1	true
57215	27266609375	125879853515625	2	true	2	true	12	true
57213	4525398046875	1224644921875	0	false	0	false	2	true
57206	28656296875	9044271484375	7	true	0	false	3	true
57205	28713064453125	10419947265625	5	true	1	true	0	false
57204	2765044140625	8715439453125	5	true	0	false	19	true
57199	3780694921875	94784580078125	0	false	12	true	2	true
57198	3588437890625	17761916015625	0	false	0	false	4	true
57197	3542771484375	16129759765625	0	false	0	false	9	true
57195	3583566796875	14733177734375	0	false	0	false	10	true
57193	15221044921875	74345171875	4	true	0	false	0	false
57188	25831373046875	20240626953125	1	true	0	false	12	true
57187	2588232421875	215291640625	3	true	0	false	14	true
57185	23972654296875	2065995703125	8	true	0	false	12	true
57182	28721517578125	19987001953125	5	true	1	true	19	true
57181	27379357421875	18861275390625	1	true	0	false	15	true
57176	51374365234375	33515796875	1	true	0	false	0	false
57175	404256005859375	3239377734375	5	true	3	true	12	true
57172	44409015625	942535546875	5	true	0	false	13	true
57171	44015234375	98326611328125	0	false	0	false	11	true
57169	4515646875	86267333984375	4	true	1	true	18	true
57168	4758228515625	8893599609375	3	true	0	false	1	true
57167	47634921875	110540302734375	1	true	0	false	0	false
57164	4513225390625	627656201171875	8	true	0	false	4	true
57163	4453033203125	751475732421875	5	true	1	true	3	true
57157	49778.25	110056142578125	1	true	0	false	5	true
57155	4841231640625	62274130859375	1	true	0	false	8	true
57153	2799423828125	54398544921875	1	true	0	false	0	false
57152	4216504296875	112339990234375	11	true	1	true	0	false
57151	42660546875	76766796875	8	true	0	false	2	true
57150	42489984375	2691541259765620	0	false	1	true	11	true
57149	4072972265625	405371484375	0	false	0	false	6	true
57145	41151828125	676778076171875	15	true	0	false	0	false
57144	4374455859375	477863134765625	7	true	0	false	10	true
57139	1702076171875	15417513671875	0	false	1	true	13	true
57138	27414115234375	37608232421875	4	true	1	true	0	false
57137	2652393359375	3968506591796870	1	true	0	false	9	true
57136	24506318359375	4964400390625	0	false	0	false	1	true
57133	26869828125	2180048828125	2	true	0	false	2	true
57130	137757626953125	128862880859375	21	true	2	true	2	true
57129	136868466796875	131687939453125	11	true	14	true	2	true
57127	15015658203125	11603171875	2	true	0	false	4	true
57126	155155224609375	7969892578125	2	true	0	false	8	true
57125	17777005859375	88990751953125	1	true	0	false	2	true
57123	157744091796875	132825146484375	8	true	0	false	0	false
57120	18999154296875	5044748046875	0	false	0	false	5	true
57119	1699246484375	44986357421875	4	true	0	false	0	false
57115	210248125	92388701171875	4	true	0	false	14	true
57105	5368615234375	120560517578125	1	true	0	false	2	true
57102	61389521484375	20228396484375	0	false	1	true	10	true
57101	666336083984375	19749955078125	2	true	0	false	8	true
57100	4995892578125	199448125	0	false	0	false	16	true
57099	3928398193359370	2138967578125	0	false	0	false	11	true
57096	2973940185546870	20925521484375	1	true	0	false	6	true
57095	1.60212e+16	22651900390625	7	true	0	false	5	true
57094	4611287109375	22562970703125	2	true	1	true	13	true
57090	355149169921875	189262109375	12	true	0	false	0	false
57089	2193550537109370	18248970703125	0	false	2	true	19	true
57085	87812548828125	1929502734375	2	true	0	false	2	true
57083	3715104736328120	16784013671875	4	true	0	false	3	true
57082	8482857421875	2292407421875	5	true	1	true	2	true
57081	777666455078125	22231611328125	3	true	0	false	12	true
57080	810255419921875	21440494140625	1	true	0	false	14	true
57077	62200791015625	16088794921875	0	false	0	false	4	true
57074	91105546875	2517541796875	5	true	3	true	8	true
57069	10927595703125	70789462890625	1	true	0	false	1	true
57067	1580767578125	256587109375	0	false	0	false	4	true
57066	96151943359375	957134375	0	false	0	false	1	true
57065	120582314453125	106251435546875	10	true	0	false	0	false
57055	1831822021484370	12014451171875	0	false	0	false	1	true
57053	49670869140625	794546484375	12	true	1	true	0	false
57051	72953291015625	82590302734375	4	true	1	true	4	true
57050	4797337890625	21096748046875	26	true	0	false	2	true
57049	468655234375	1.51476e+16	19	true	0	false	0	false
57047	4695915625	2957388427734370	2	true	0	false	9	true
57045	4549375390625	276404248046875	7	true	1	true	0	false
57041	492949296875	9229358520507810	0	false	0	false	11	true
57035	761546435546875	4920947265625	2	true	0	false	5	true
57032	3040209375	1.50043e+16	0	false	0	false	6	true
57030	5285740234375	4352706604003900	2	true	0	false	15	true
57029	60770869140625	6199984741210930	0	false	0	false	15	true
57027	92762998046875	1.68734e+16	4	true	0	false	0	false
57024	46653421875	794844921875	0	false	0	false	17	true
57023	4933583203125	79011.75	18	true	0	false	0	false
57019	23399234375	5998179321289060	4	true	1	true	0	false
57012	3526162109375	3129263671875	21	true	1	true	11	true
57011	35861767578125	3104643310546870	20	true	1	true	12	true
57010	17885208984375	251841845703125	6	true	1	true	0	false
57009	20531357421875	1661475830078120	20	true	0	false	0	false
57006	2267455322265620	4212470703125	23	true	1	true	0	false
57005	10473974609375	410363671875	0	false	0	false	12	true
56999	1.79631e+16	636916259765625	3	true	1	true	0	false
56997	136967353515625	33800791015625	1	true	0	false	5	true
56995	1473271484375	7067789916992180	11	true	1	true	0	false
