# Supplementary material for: A Novel Liquid Biopsy Method Based on Specific Combinations of Vesicular Markers Allows Us to Discriminate Prostate Cancer from Hyperplasia
Source: Cells. 2024 Jul 31;13(15):1286. doi: 10.3390/cells13151286 (PMC11311686; doi:10.3390/cells13151286)
Supplement: Supplementary file 1 [file cells-13-01286-s001.zip › Dataset S1-Raw data CODI BiliGeCT Prostata/Raw data CODI BiliGeCT Prostata/150223_ErbB3_ALK_IIexp_GE21-09-2__counting_scatter.xlsx]

## Sheet: 150223_ErbB3_ALK_IIexp_GE21-09-
counting parameters
radius (nm)	300
bin width (nm)	20
locs in bin threshold	1
active channels
channel name	channel reference	min	max
Channel 0	ch0	1	10000000
Channel 1	ch1	1	10000000
Channel 2	ch2	1	10000000
clusters are positive for a channel if their counts fall within min (inclusive) and max (exclusive) for that channel
	population phenotypes	number of clusters
triple positive	Channel 0, Channel 1, Channel 2	164
double positive	Channel 0, Channel 1	33
double positive	Channel 0, Channel 2	545
double positive	Channel 1, Channel 2	19
single positive	Channel 0	50
single positive	Channel 1	0
single positive	Channel 2	81
	total positive clusters	892
13 clusters were negative for every channel
all positive clusters are listed here
columns show counts and positivity for channels with thresholds switched on
to see the full data including negative clusters please export a csv from the counting histogram rather than the counting scatter plot
cluster id	centroid x (nm)	centroid y (nm)	count for Channel 0	positive for Channel 0	count for Channel 1	positive for Channel 1	count for Channel 2	positive for Channel 2
57032	17634779296875	772955390625	8	true	0	false	1	true
57031	16877099609375	771133671875	0	false	1	true	13	true
57030	1644926953125	78173015625	20	true	1	true	8	true
57029	156661220703125	78881953125	9	true	0	false	6	true
57028	212542421875	7475084375	3	true	0	false	19	true
57027	2083967578125	750780390625	3	true	0	false	13	true
57026	1871741015625	7538928125	6	true	0	false	23	true
57025	193341875	76308015625	5	true	1	true	8	true
57023	145222265625	782694921875	26	true	0	false	4	true
57021	1810903515625	764159609375	8	true	0	false	11	true
57018	21404421875	7726815625	3	true	0	false	16	true
57017	209817109375	766720703125	3	true	0	false	6	true
57013	21351375	75972796875	13	true	0	false	3	true
57009	158658623046875	765846875	5	true	0	false	1	true
57007	1954630078125	77706171875	3	true	0	false	20	true
57005	2248921484375	754463515625	7	true	1	true	7	true
57003	2361574609375	760238828125	6	true	2	true	9	true
57002	167138046875	794459921875	2	true	1	true	12	true
57001	180017578125	79194109375	0	false	0	false	14	true
56999	155094462890625	7541640625	4	true	0	false	0	false
56997	21156732421875	733504140625	2	true	0	false	3	true
56995	199604375	747343203125	7	true	0	false	10	true
56991	18878736328125	794771640625	3	true	1	true	11	true
56989	17067486328125	751673359375	0	false	3	true	3	true
56988	230395078125	728208046875	2	true	0	false	3	true
56985	141544677734375	76282015625	4	true	0	false	22	true
56983	22334697265625	71174375	2	true	2	true	7	true
56978	25073037109375	773353359375	10	true	1	true	1	true
56977	256774921875	7737628125	0	false	0	false	19	true
56975	26017029296875	7647953125	2	true	0	false	4	true
56972	23588064453125	778739296875	2	true	0	false	21	true
56971	2388708203125	771051328125	2	true	0	false	27	true
56968	105506259765625	716811328125	4	true	1	true	4	true
56967	9650330078125	714746484375	13	true	1	true	5	true
56965	113193779296875	759663046875	5	true	0	false	11	true
56962	284490234375	728663203125	3	true	0	false	10	true
56961	27870337890625	73050546875	11	true	0	false	9	true
56960	29756091796875	700029375	4	true	0	false	1	true
56959	30568599609375	69133296875	11	true	0	false	0	false
56958	2851755078125	71990375	13	true	0	false	2	true
56955	311121328125	702299765625	3	true	0	false	6	true
56954	1181955078125	73771734375	12	true	0	false	5	true
56951	2709803515625	717250078125	7	true	1	true	0	false
56948	28798908203125	746562578125	7	true	0	false	13	true
56945	22329.25	787423515625	2	true	0	false	9	true
56943	29484314453125	732517421875	4	true	0	false	12	true
56941	29434982421875	71586484375	2	true	0	false	17	true
56938	84736103515625	717375703125	2	true	1	true	4	true
56937	72390634765625	71781546875	0	false	0	false	14	true
56932	2591148828125	724903828125	4	true	0	false	5	true
56931	26609396484375	73544875	15	true	0	false	1	true
56929	2729651953125	69292703125	3	true	0	false	1	true
56925	138827158203125	73918734375	6	true	0	false	2	true
56922	3448837890625	704236953125	11	true	2	true	6	true
56921	32488123046875	710575078125	2	true	0	false	2	true
56919	254535234375	748884609375	6	true	1	true	0	false
56916	12193107421875	67325703125	52	true	1	true	0	false
56915	1148440625	66325359375	3	true	1	true	1	true
56913	138971953125	794423203125	2	true	7	true	0	false
56912	20441669921875	705578125	7	true	0	false	10	true
56911	20676150390625	713444296875	4	true	0	false	12	true
56910	88901865234375	627539140625	6	true	0	false	17	true
56909	862389453125	624070625	9	true	0	false	0	false
56908	10552857421875	6404461328125	18	true	0	false	9	true
56907	103454462890625	6385710546875	19	true	0	false	11	true
56906	158544892578125	69331125	6	true	0	false	6	true
56905	167299296875	69717578125	3	true	1	true	8	true
56903	1707887109375	70712875	8	true	0	false	0	false
56901	9964630859375	6312555859375	5	true	0	false	12	true
56899	95973544921875	65590234375	2	true	0	false	7	true
56897	1263534765625	78600859375	4	true	0	false	17	true
56896	994950390625	684484375	8	true	0	false	11	true
56895	106660458984375	689633046875	9	true	1	true	5	true
56894	1868495703125	638353359375	1	true	0	false	17	true
56893	16898884765625	6459704296875	3	true	0	false	5	true
56889	20128689453125	624183984375	6	true	1	true	10	true
56886	14833306640625	67800546875	8	true	2	true	23	true
56885	1500416796875	68509421875	1	true	0	false	9	true
56882	174023359375	678643359375	3	true	0	false	6	true
56881	1862678515625	670732734375	4	true	0	false	8	true
56880	21204583984375	68788734375	2	true	0	false	1	true
56877	18860439453125	690831796875	6	true	0	false	8	true
56872	532956884765625	6298647265625	4	true	0	false	24	true
56871	572941015625	620652265625	2	true	0	false	13	true
56869	17250041015625	66272828125	6	true	0	false	9	true
56867	463191796875	62229375	6	true	1	true	5	true
56864	13820515625	696582578125	10	true	0	false	6	true
56862	674193359375	6478362890625	8	true	0	false	20	true
56861	718997265625	6521515234375	9	true	0	false	15	true
56860	768326806640625	6323855078125	10	true	1	true	7	true
56859	785759521484375	641975234375	4	true	0	false	11	true
56855	1830203125	6197026953125	7	true	0	false	4	true
56853	2314201953125	6825171875	7	true	1	true	1	true
56847	3941798583984370	6124226953125	3	true	0	false	2	true
56845	75658603515625	666369140625	7	true	1	true	5	true
56840	14575048828125	643778046875	3	true	0	false	27	true
56839	151509599609375	655356875	10	true	0	false	14	true
56837	16699103515625	62745328125	7	true	0	false	10	true
56836	12552107421875	6302976171875	13	true	1	true	5	true
56835	1234534375	6422768359375	6	true	1	true	4	true
56833	19072388671875	724010078125	5	true	0	false	6	true
56832	68943623046875	68928078125	1	true	0	false	28	true
56831	709928125	689843125	1	true	0	false	27	true
56829	244888359375	6995578125	6	true	4	true	14	true
56825	634912353515625	693266171875	0	false	0	false	15	true
56823	96474248046875	73158296875	6	true	0	false	7	true
56817	160965107421875	66842765625	10	true	0	false	9	true
56813	17728595703125	730548359375	4	true	0	false	8	true
56811	681898095703125	61458265625	1	true	0	false	13	true
56808	3665120849609370	699724296875	1	true	3	true	21	true
56807	256689697265625	7125853125	3	true	3	true	8	true
56805	14994423828125	71405921875	0	false	0	false	3	true
56804	798223291015625	69764703125	7	true	0	false	0	false
56802	2611244873046870	696370859375	8	true	1	true	5	true
56801	2368399169921870	686568671875	13	true	1	true	7	true
56799	671947900390625	67528296875	4	true	1	true	2	true
56796	611626318359375	70687609375	0	false	0	false	7	true
56795	516143310546875	71672859375	1	true	0	false	1	true
56794	1.80602e+16	73812921875	1	true	1	true	0	false
56793	32315205078125	732201640625	1	true	0	false	8	true
56789	51422978515625	696202578125	5	true	0	false	13	true
56787	1385190185546870	71873	3	true	1	true	8	true
56779	131870283203125	660481015625	6	true	0	false	7	true
56778	883645703125	672635703125	4	true	0	false	6	true
56773	114640830078125	7024521875	5	true	0	false	15	true
56769	79508544921875	74392140625	8	true	1	true	7	true
56768	3564448974609370	7786403125	5	true	1	true	1	true
56767	3823110107421870	787148671875	2	true	0	false	21	true
56765	2952884521484370	773025859375	2	true	0	false	12	true
56764	2193853515625	763495703125	1	true	0	false	17	true
56761	25348853515625	790458515625	5	true	0	false	2	true
56760	1.25344e+16	75897234375	4	true	0	false	10	true
56756	3358.75	52850234375	2	true	1	true	6	true
56755	433186572265625	540214609375	4	true	0	false	8	true
56754	424895166015625	5689404296875	3	true	0	false	12	true
56753	30694287109375	57416140625	3	true	0	false	16	true
56751	211042919921875	52813625	4	true	0	false	8	true
56750	1.09957e+16	5406746875	3	true	0	false	16	true
56749	6307406005859370	5447976171875	0	false	0	false	13	true
56747	520887890625	5579919140625	2	true	0	false	12	true
56744	693043212890625	525932421875	3	true	0	false	6	true
56743	600207421875	5255469140625	8	true	0	false	68	true
56742	2449086669921870	58857546875	9	true	0	false	10	true
56741	1.54152e+16	58399125	2	true	0	false	12	true
56740	679374169921875	5996233984375	15	true	0	false	3	true
56739	776731884765625	5880855859375	3	true	0	false	7	true
56737	610844287109375	59094625	4	true	0	false	10	true
56736	8732275390625	77293265625	2	true	0	false	12	true
56735	10321330078125	77433078125	22	true	1	true	3	true
56734	8544710693359370	526098671875	2	true	5	true	4	true
56733	8094248657226560	5329111328125	9	true	0	false	8	true
56727	5969269409179680	5936265625	3	true	0	false	8	true
56726	10944177734375	5973603125	2	true	0	false	7	true
56725	119431435546875	5895044921875	5	true	0	false	2	true
56724	65027109375	5756762109375	4	true	0	false	8	true
56722	7194697265625	6146235546875	6	true	0	false	3	true
56720	21781912109375	64585234375	5	true	1	true	2	true
56719	21565181640625	637503515625	3	true	0	false	7	true
56717	637525146484375	5560886328125	3	true	0	false	11	true
56715	463785693359375	58941375	5	true	0	false	0	false
56711	662882275390625	791490078125	2	true	0	false	13	true
56708	2920113671875	672878671875	2	true	0	false	13	true
56707	29519720703125	6590159375	7	true	1	true	9	true
56706	97787314453125	5383707421875	2	true	0	false	14	true
56705	94411640625	5517616796875	6	true	1	true	0	false
56703	10092716796875	5843880078125	6	true	0	false	4	true
56699	1.01134e+16	5712761328125	4	true	0	false	11	true
56696	75935361328125	551691796875	3	true	0	false	10	true
56695	85915703125	55214859375	4	true	0	false	24	true
56687	197335546875	6530484375	4	true	0	false	22	true
56685	21261837890625	665598359375	4	true	1	true	16	true
56684	9214568359375	563389375	0	false	10	true	6	true
56675	10475646484375	525154296875	5	true	0	false	19	true
56674	251813671875	561090625	0	false	0	false	10	true
56673	23338537109375	5467046875	4	true	0	false	7	true
56672	149375458984375	5855209375	5	true	0	false	11	true
56671	14336845703125	5840228515625	2	true	0	false	12	true
56670	23235158203125	5808238671875	5	true	0	false	7	true
56669	235509609375	563945234375	2	true	0	false	4	true
56668	149045859375	603266953125	4	true	0	false	1	true
56667	1601726953125	5981448828125	6	true	0	false	7	true
56665	3129853125	67173625	8	true	0	false	4	true
56663	21447708984375	554059609375	2	true	0	false	9	true
56662	15658576171875	551198515625	7	true	0	false	17	true
56661	15439.25	55900359375	11	true	1	true	0	false
56658	1404371484375	5402960546875	2	true	3	true	6	true
56657	141424111328125	554978671875	10	true	0	false	6	true
56656	1831314453125	598097578125	2	true	1	true	11	true
56655	18418875	60524375	9	true	1	true	7	true
56652	1996540625	60850.75	9	true	0	false	18	true
56648	12888890625	53199296875	2	true	0	false	13	true
56647	11792015625	5297053125	4	true	0	false	10	true
56644	141134140625	569622109375	3	true	0	false	11	true
56642	16969076171875	58225484375	8	true	2	true	0	false
56637	2245756640625	6033743359375	17	true	0	false	2	true
56635	12721439453125	5677780859375	4	true	1	true	22	true
56634	37324375	6544529296875	7	true	0	false	6	true
56633	363201875	6517473046875	1	true	0	false	16	true
56630	3706012109375	689036015625	7	true	0	false	0	false
56629	3841723828125	68965140625	1	true	0	false	2	true
56626	376649453125	667211875	13	true	0	false	5	true
56625	3637729296875	6713253125	4	true	4	true	11	true
56624	3501776953125	68665171875	6	true	0	false	13	true
56623	35057921875	678174921875	7	true	1	true	21	true
56619	34999984375	6676359375	2	true	3	true	12	true
56617	3408003515625	66385328125	2	true	0	false	13	true
56615	113671572265625	5751864453125	3	true	0	false	14	true
56613	396418671875	688992265625	3	true	1	true	8	true
56608	12231822265625	5504745703125	3	true	0	false	2	true
56604	17067525390625	5474972265625	3	true	2	true	17	true
56603	1857762890625	5556204296875	3	true	1	true	11	true
56600	3463077734375	6481963671875	2	true	0	false	14	true
56595	3676032421875	7027678125	3	true	0	false	5	true
56591	337079375	6364050390625	6	true	0	false	0	false
56589	350053203125	619725390625	1	true	0	false	0	false
56586	2762521484375	6216160546875	11	true	1	true	2	true
56585	2805019921875	6240780078125	6	true	0	false	8	true
56584	32792328125	6273723828125	6	true	11	true	28	true
56583	32098.5	637259609375	8	true	2	true	6	true
56581	29160833984375	6272733203125	2	true	0	false	11	true
56580	3072018359375	6348295703125	2	true	1	true	1	true
56578	24318685546875	62810515625	5	true	0	false	8	true
56577	25223654296875	6264428125	2	true	0	false	13	true
56575	6158408203125	738675390625	0	false	0	false	7	true
56574	26873775390625	61278.75	12	true	0	false	6	true
56569	25463466796875	616506640625	0	false	0	false	8	true
56566	26776501953125	596956875	3	true	0	false	2	true
56565	2839293359375	5873371875	3	true	1	true	8	true
56562	23548642578125	6510440234375	0	false	0	false	1	true
56561	1.91648e+16	632974375	1	true	0	false	9	true
56560	7790726928710930	69369.25	2	true	0	false	5	true
56558	417481982421875	65855296875	6	true	0	false	0	false
56553	144491240234375	6207412109375	2	true	0	false	11	true
56550	88341435546875	5112933984375	3	true	0	false	18	true
56549	93399833984375	517951796875	2	true	0	false	12	true
56548	10158580078125	5024755859375	2	true	0	false	4	true
56545	106396455078125	5095183203125	5	true	1	true	8	true
56543	82738359375	502766328125	4	true	0	false	18	true
56541	8712056640625	530385859375	0	false	2	true	14	true
56537	26658021484375	6680778125	3	true	0	false	6	true
56535	21003205078125	573304375	1	true	0	false	0	false
56533	425299365234375	5087792578125	3	true	3	true	7	true
56532	4303040234375	660719921875	6	true	0	false	12	true
56531	4263762109375	66670328125	13	true	0	false	13	true
56529	43470640625	655040234375	5	true	0	false	11	true
56528	419524375	674040703125	4	true	0	false	36	true
56527	4198178515625	68128.75	4	true	1	true	5	true
56524	4587792578125	6083020703125	6	true	0	false	15	true
56523	469052265625	6127264453125	6	true	0	false	0	false
56521	443088984375	660431015625	9	true	0	false	0	false
56520	19337650390625	5821634765625	2	true	0	false	2	true
56518	4797369140625	62945125	3	true	0	false	12	true
56516	45286375	5834664453125	10	true	0	false	3	true
56515	443423515625	579945546875	6	true	5	true	6	true
56514	443613515625	6100206640625	2	true	0	false	1	true
56512	4130048828125	643221328125	3	true	0	false	0	false
56510	42779359375	6100381640625	2	true	0	false	16	true
56507	42741546875	582320703125	6	true	0	false	9	true
56505	461634609375	631056796875	3	true	7	true	7	true
56503	415360625	5880664453125	1	true	1	true	13	true
56502	39506046875	61606.25	5	true	2	true	6	true
56501	401057578125	62347.75	4	true	0	false	11	true
56497	41022609375	5984754296875	2	true	0	false	7	true
56495	4158973828125	6157851953125	3	true	1	true	11	true
56492	405044609375	7303384375	4	true	5	true	4	true
56491	4075616796875	72308359375	4	true	0	false	12	true
56490	417313984375	72497125	1	true	0	false	9	true
56487	3927983203125	72646234375	3	true	0	false	12	true
56486	44310578125	6364342578125	6	true	0	false	11	true
56485	4297386328125	634352734375	1	true	1	true	12	true
56483	3753320703125	7376015625	3	true	3	true	3	true
56481	3724120703125	7240603125	7	true	0	false	0	false
56476	489666953125	588263828125	2	true	1	true	40	true
56471	4332968359375	56690703125	8	true	0	false	6	true
56470	122066396484375	514557421875	9	true	0	false	2	true
56466	654052294921875	4859026171875	2	true	0	false	11	true
56465	647222265625	49326359375	2	true	0	false	14	true
56461	774382666015625	47345890625	2	true	0	false	8	true
56460	81970869140625	4817801953125	4	true	0	false	7	true
56458	101359365234375	468397421875	6	true	9	true	3	true
56457	86297138671875	459769453125	4	true	0	false	9	true
56454	3092953515625	6116775390625	3	true	0	false	17	true
56453	3081787890625	599499375	3	true	12	true	3	true
56451	30901888671875	6179894921875	12	true	0	false	4	true
56448	3520719140625	774784921875	5	true	0	false	0	false
56447	346839609375	769260859375	6	true	3	true	7	true
56445	339382890625	77259	6	true	0	false	2	true
56443	482264599609375	481438046875	3	true	0	false	8	true
56442	3285091796875	7460565625	7	true	0	false	7	true
56441	31699439453125	740484375	9	true	1	true	6	true
56439	3424401171875	788238671875	26	true	0	false	0	false
56438	3306544921875	773936875	5	true	0	false	2	true
56437	32986609375	762226484375	1	true	0	false	13	true
56433	34080625	74386578125	6	true	0	false	3	true
56432	29632548828125	6040634765625	2	true	0	false	1	true
56427	32360662109375	6055937109375	8	true	0	false	6	true
56423	3678144140625	749563203125	3	true	0	false	4	true
56420	3612041796875	5631251953125	11	true	1	true	1	true
56419	342011328125	5704128515625	2	true	0	false	3	true
56417	4724471875	5703145703125	2	true	0	false	3	true
56416	3241224609375	5633830859375	4	true	0	false	0	false
56413	348715546875	5826016796875	15	true	0	false	3	true
56410	3509051171875	5355311328125	1	true	0	false	5	true
56409	3630844140625	544143046875	2	true	0	false	7	true
56406	11303283203125	61161234375	2	true	0	false	5	true
56403	37319484375	5300230859375	6	true	0	false	11	true
56400	27084994140625	5246871875	9	true	0	false	6	true
56399	255031171875	5318166796875	3	true	0	false	4	true
56398	3564144140625	4864474609375	4	true	0	false	7	true
56397	3562957421875	47562640625	3	true	0	false	16	true
56395	277287109375	5197544921875	1	true	0	false	9	true
56394	3455832421875	4509362109375	5	true	0	false	12	true
56393	335027578125	4568472265625	6	true	0	false	7	true
56389	2644141015625	5446691015625	0	false	0	false	14	true
56388	28793572265625	538898125	1	true	0	false	3	true
56387	27950208984375	5537104296875	11	true	0	false	1	true
56386	3714768359375	4629379296875	1	true	0	false	11	true
56385	3620024609375	465151640625	0	false	0	false	24	true
56383	29137517578125	555895625	1	true	3	true	9	true
56379	272531796875	5330716796875	1	true	0	false	10	true
56378	3962848046875	519886640625	4	true	0	false	1	true
56377	3840124609375	5237896484375	11	true	0	false	0	false
56373	3303431640625	4469892578125	4	true	0	false	13	true
56370	35863453125	5973822265625	7	true	0	false	8	true
56369	363250546875	59523546875	1	true	0	false	18	true
56368	3605599609375	51311359375	2	true	0	false	10	true
56366	36568.75	6050584765625	0	false	0	false	14	true
56365	3704344921875	6127665234375	8	true	0	false	17	true
56363	2958655859375	783812109375	2	true	0	false	9	true
56359	29493396484375	52794484375	1	true	0	false	8	true
56353	24995759765625	66852	4	true	0	false	15	true
56351	3328360546875	5916140234375	7	true	0	false	17	true
56348	3232484375	478436328125	0	false	1	true	12	true
56347	3395677734375	4878281640625	9	true	0	false	34	true
56343	32170708984375	466291796875	0	false	0	false	12	true
56337	3362623046875	5029480859375	4	true	0	false	11	true
56335	5839541625976560	783295390625	0	false	0	false	6	true
56334	3947603125	5646520703125	17	true	0	false	10	true
56333	397598671875	565545234375	11	true	1	true	20	true
56331	2353199609375	6468034765625	3	true	0	false	10	true
56329	3960283984375	5759434765625	4	true	0	false	9	true
56327	4050001953125	555927265625	4	true	0	false	4	true
56323	4125084375	560555078125	4	true	0	false	13	true
56321	3876314453125	5525477734375	3	true	0	false	3	true
56319	4248522265625	5415808984375	9	true	1	true	3	true
56317	43667453125	5144033984375	2	true	0	false	15	true
56316	4132944140625	488013359375	9	true	0	false	4	true
56315	42809984375	5024639453125	3	true	1	true	11	true
56314	3831389453125	59431265625	5	true	1	true	21	true
56313	3855391015625	5952555078125	6	true	1	true	19	true
56311	3795974609375	591575625	2	true	7	true	14	true
56308	467580390625	5537759375	3	true	0	false	3	true
56307	456767734375	5462909375	3	true	0	false	12	true
56305	4525075390625	53010734375	2	true	1	true	17	true
56302	4480665625	5545537109375	8	true	6	true	1	true
56301	436296484375	54611296875	7	true	0	false	5	true
56296	938129296875	4465528515625	10	true	0	false	6	true
56293	3888203515625	6463016015625	4	true	0	false	0	false
56291	48226328125	5525813671875	0	false	0	false	6	true
56290	3971963671875	49018828125	4	true	0	false	13	true
56289	3963530078125	4981906640625	8	true	0	false	6	true
56288	3789191796875	490720859375	0	false	0	false	4	true
56282	421289453125	441158828125	7	true	0	false	13	true
56281	41985953125	4527841015625	3	true	0	false	14	true
56279	413136015625	457675703125	5	true	0	false	0	false
56277	4241485546875	463182890625	9	true	0	false	6	true
56275	42885984375	432995703125	3	true	0	false	11	true
56274	47207375	489341015625	3	true	0	false	14	true
56273	4824195703125	49295203125	2	true	1	true	8	true
56272	4337343359375	4581377734375	1	true	0	false	10	true
56269	41240203125	4442558203125	3	true	0	false	11	true
56268	479249140625	471257265625	2	true	6	true	19	true
56267	4587144921875	4770388671875	6	true	9	true	0	false
56265	4954380859375	475228984375	3	true	13	true	1	true
56261	41802390625	4712705859375	8	true	0	false	2	true
56259	433681640625	47480046875	5	true	0	false	14	true
56256	1552769140625	48684375	18	true	0	false	23	true
56255	154142119140625	4864858203125	17	true	0	false	24	true
56253	4418719921875	449612734375	7	true	0	false	24	true
56252	1427732421875	4805355078125	30	true	0	false	13	true
56251	13817734375	4694478515625	4	true	0	false	7	true
56250	11780818359375	4237493359375	2	true	0	false	1	true
56249	132344423828125	433914765625	1	true	0	false	14	true
56245	142224091796875	493886328125	3	true	0	false	7	true
56243	162631611328125	489117890625	2	true	1	true	11	true
56238	4529415234375	423113671875	2	true	0	false	14	true
56237	4428889453125	4232680078125	6	true	0	false	10	true
56233	4672951953125	42790515625	8	true	0	false	6	true
56232	442105859375	4954433984375	5	true	0	false	12	true
56231	4491996875	4875091015625	2	true	0	false	11	true
56230	370257265625	441783046875	1	true	0	false	0	false
56229	38663890625	4292441796875	4	true	0	false	12	true
56227	548883740234375	7599009375	3	true	0	false	0	false
56226	3748967578125	41199734375	2	true	0	false	4	true
56221	393043515625	4446411328125	2	true	6	true	5	true
56217	121265888671875	4783138671875	3	true	0	false	21	true
56214	470293984375	3677326171875	6	true	1	true	16	true
56213	4548908203125	356737890625	1	true	0	false	13	true
56212	4610054296875	3802104296875	4	true	0	false	15	true
56211	4545900390625	379381484375	4	true	0	false	10	true
56209	478674296875	4174919140625	6	true	0	false	14	true
56207	4575118359375	3898546484375	1	true	0	false	7	true
56206	483240390625	3619119921875	1	true	0	false	0	false
56203	4549899609375	39971859375	5	true	0	false	13	true
56198	4827585546875	5226709765625	13	true	0	false	0	false
56197	464214375	5238209375	5	true	0	false	3	true
56193	4627765625	4532367578125	3	true	0	false	10	true
56187	339973984375	439189921875	2	true	0	false	17	true
56183	1732044921875	4848470703125	5	true	0	false	10	true
56182	20627798828125	4651022265625	4	true	0	false	12	true
56181	21488828125	4727773046875	4	true	1	true	17	true
56180	20503884765625	4523027734375	3	true	0	false	20	true
56177	21020708984375	4834717578125	2	true	0	false	13	true
56176	2005157421875	51482890625	2	true	0	false	11	true
56175	207314609375	5104009375	4	true	0	false	15	true
56173	20470994140625	5040111328125	6	true	1	true	0	false
56172	1840698046875	4562828515625	3	true	2	true	11	true
56171	1866766796875	46752046875	4	true	1	true	10	true
56170	21014861328125	5273080859375	3	true	0	false	12	true
56169	21808537109375	527166796875	10	true	1	true	3	true
56168	21858146484375	5174287109375	5	true	0	false	16	true
56163	2007057421875	49197359375	8	true	0	false	11	true
56159	1748358984375	509557578125	5	true	0	false	1	true
56156	189861875	5182260546875	4	true	0	false	9	true
56155	17925580078125	52142140625	5	true	0	false	14	true
56153	1815556640625	5340672265625	6	true	0	false	21	true
56150	15286900390625	5269230859375	3	true	0	false	10	true
56147	15174302734375	5107752734375	1	true	0	false	0	false
56146	3536344921875	390665546875	3	true	0	false	13	true
56145	364423671875	393553359375	0	false	0	false	12	true
56143	3505916796875	401929921875	6	true	0	false	8	true
56139	242157734375	501085078125	0	false	0	false	5	true
56138	1648864453125	4375671875	2	true	0	false	9	true
56137	1672266796875	467404609375	1	true	1	true	12	true
56131	2531708984375	473693125	8	true	2	true	2	true
56129	3125799609375	5321594921875	8	true	0	false	3	true
56128	1730645751953120	4385058984375	5	true	0	false	17	true
56127	6229227294921870	444210859375	5	true	0	false	11	true
56126	196302421875	4172998828125	0	false	0	false	2	true
56125	21250900390625	4136659765625	2	true	0	false	7	true
56123	22199884765625	4105656640625	3	true	0	false	12	true
56122	506527880859375	45745671875	7	true	0	false	11	true
56121	62125146484375	463173515625	0	false	0	false	5	true
56119	182456171875	4274235546875	5	true	0	false	7	true
56118	278214013671875	4432987890625	3	true	7	true	7	true
56117	274045947265625	438037265625	5	true	0	false	1	true
56114	3898767578125	4371076953125	9	true	0	false	8	true
56111	2304542236328120	450271015625	2	true	0	false	11	true
56107	7024478515625	4543053125	4	true	0	false	5	true
56105	498152685546875	4354553125	5	true	1	true	10	true
56104	703973779296875	424172890625	0	false	0	false	2	true
56099	32311125	5242385546875	4	true	0	false	9	true
56096	24579482421875	3780591796875	3	true	0	false	12	true
56095	112783935546875	3799749609375	2	true	0	false	12	true
56093	6913233642578120	3919366796875	2	true	0	false	9	true
56092	242421240234375	4050187109375	7	true	1	true	9	true
56091	1590521484375	4227888671875	1	true	0	false	17	true
56090	491822314453125	3916923046875	0	false	1	true	5	true
56084	5791083374023430	3564628515625	2	true	0	false	19	true
56082	4184821875	393781015625	5	true	0	false	5	true
56081	4149023046875	4085123828125	4	true	1	true	12	true
56079	403536953125	42521	3	true	0	false	8	true
56078	398905390625	396651484375	3	true	0	false	8	true
56076	4022165625	376093515625	0	false	0	false	10	true
56073	4375366015625	40535515625	6	true	0	false	7	true
56070	28351033203125	47627	16	true	0	false	13	true
56069	2758083984375	4870365625	2	true	0	false	8	true
56067	27568232421875	4665819921875	5	true	0	false	14	true
56065	28337828125	4992403125	0	false	0	false	9	true
56062	31599392578125	3348405859375	3	true	0	false	14	true
56061	3146091015625	343441875	4	true	1	true	18	true
56060	3243299609375	3780826953125	12	true	1	true	10	true
56059	3300534765625	369709453125	7	true	1	true	17	true
56058	290841953125	3283951171875	6	true	1	true	5	true
56057	2960569140625	340381484375	6	true	0	false	14	true
56055	27944951171875	3461273828125	4	true	0	false	14	true
56053	2940066796875	352466171875	6	true	0	false	11	true
56049	3304675390625	3466547265625	10	true	0	false	10	true
56047	3057241796875	360841484375	1	true	1	true	12	true
56045	28752.75	3148849609375	1	true	0	false	13	true
56044	3389708984375	33817984375	5	true	0	false	14	true
56043	34091953125	32449404296875	4	true	1	true	0	false
56039	332415234375	3591650390625	4	true	0	false	1	true
56035	2728949609375	3362895703125	0	false	0	false	5	true
56033	3055069140625	3964596875	0	false	0	false	16	true
56032	317748359375	4061053515625	2	true	0	false	17	true
56029	2738240625	35624484375	13	true	0	false	16	true
56027	31770431640625	35878140625	1	true	0	false	11	true
56026	337923671875	4222126171875	20	true	0	false	15	true
56025	3368123046875	4245677734375	15	true	0	false	18	true
56023	33525.5	4275875390625	11	true	0	false	8	true
56022	25596181640625	42223359375	3	true	0	false	13	true
56021	26880021484375	4157490234375	0	false	0	false	11	true
56019	2997667578125	3826131640625	2	true	0	false	10	true
56018	23858533203125	44079125	0	false	0	false	12	true
56017	246893125	4343286328125	6	true	0	false	11	true
56015	328170703125	40998546875	4	true	0	false	0	false
56013	3585152734375	3037876171875	4	true	0	false	16	true
56012	31298091796875	4286187890625	0	false	0	false	11	true
56010	331096328125	3109981640625	1	true	0	false	17	true
56007	301337421875	326783046875	0	false	6	true	7	true
56005	22363578125	4477143359375	7	true	1	true	14	true
56003	26587138671875	402939765625	1	true	0	false	11	true
55999	249651953125	45315171875	3	true	0	false	6	true
55997	2406498828125	4168268359375	0	false	0	false	4	true
55993	3538826953125	4308564453125	2	true	0	false	7	true
55985	4833479296875	6552112890625	0	false	0	false	1	true
55983	4948239453125	67053953125	6	true	1	true	0	false
55981	236074453125	518301640625	2	true	0	false	5	true
55980	4232176171875	3621434375	1	true	0	false	7	true
55979	425920234375	3518341015625	11	true	0	false	1	true
55977	429967578125	3342082421875	3	true	0	false	2	true
55974	4568255078125	3200996875	1	true	0	false	3	true
55973	4761276953125	30684595703125	4	true	0	false	8	true
55969	15905955078125	41359890625	0	false	0	false	2	true
55968	2516628173828120	4869060546875	4	true	1	true	5	true
55967	1276364501953120	4805539453125	4	true	1	true	5	true
55963	4908662109375	4590663671875	8	true	0	false	3	true
55962	34336140625	283112421875	6	true	5	true	17	true
55961	350632578125	28314009765625	10	true	0	false	1	true
55958	18769474609375	355180078125	0	false	1	true	7	true
55957	200443203125	372071640625	1	true	0	false	0	false
55955	18060716796875	3740944140625	9	true	1	true	4	true
55954	1979270703125	3964024609375	3	true	9	true	3	true
55953	1921913671875	391539921875	4	true	0	false	3	true
55950	20193890625	347813828125	5	true	1	true	4	true
55949	1878780078125	34172125	4	true	1	true	6	true
55944	83604951171875	3292769140625	4	true	0	false	8	true
55943	950923046875	32775140625	9	true	0	false	9	true
55942	8337904296875	37099546875	10	true	1	true	2	true
55941	780006689453125	379886875	7	true	0	false	18	true
55939	87311181640625	3165909375	1	true	0	false	0	false
55938	84093212890625	387468203125	2	true	0	false	16	true
55937	91699306640625	385303125	2	true	1	true	16	true
55934	101621689453125	2664804296875	2	true	1	true	19	true
55933	106027626953125	2621994140625	1	true	0	false	5	true
55932	17662072265625	3939405859375	7	true	0	false	3	true
55930	9196283203125	2714880078125	2	true	0	false	2	true
55925	617204296875	31840951171875	1	true	6	true	2	true
55924	29870708984375	4696412109375	1	true	0	false	10	true
55923	30029947265625	459697578125	0	false	0	false	10	true
55922	4037982421875	77366515625	6	true	1	true	0	false
55921	40713296875	784505234375	0	false	0	false	11	true
55920	4614219140625	702105234375	17	true	0	false	4	true
55919	4662658984375	68368859375	18	true	0	false	1	true
55918	3804462109375	77935734375	12	true	0	false	1	true
55916	47264875	69398046875	8	true	1	true	9	true
55914	17031142578125	294519765625	13	true	0	false	19	true
55913	158883330078125	28490689453125	2	true	0	false	10	true
55911	75523310546875	28564294921875	0	false	1	true	6	true
55908	4473315234375	695407890625	23	true	0	false	4	true
55907	4368462109375	71055578125	3	true	0	false	6	true
55904	2855974365234370	3489970703125	6	true	0	false	32	true
55903	302535107421875	3535517578125	6	true	0	false	7	true
55902	109464716796875	38649.5	5	true	0	false	1	true
55901	10442859375	38412703125	9	true	1	true	13	true
55899	111588447265625	395636640625	5	true	0	false	14	true
55897	2966263671875	4496428515625	3	true	0	false	8	true
55896	136954287109375	31866150390625	3	true	0	false	19	true
55895	130229501953125	3240854296875	2	true	0	false	18	true
55889	17908287109375	2870511328125	8	true	0	false	10	true
55887	9631943359375	400691328125	3	true	0	false	15	true
55885	310695625	4470062890625	16	true	1	true	0	false
55882	113987890625	35393296875	5	true	0	false	11	true
55881	119043955078125	3494323828125	0	false	0	false	19	true
55879	14511234375	27605818359375	1	true	0	false	11	true
55878	34403388671875	3301187109375	1	true	5	true	5	true
55875	1017183984375	3475378515625	5	true	0	false	10	true
55874	4612294921875	36582234375	1	true	2	true	2	true
55873	58672177734375	356459140625	3	true	0	false	12	true
55872	123576494140625	364274921875	7	true	1	true	0	false
55871	12304298828125	3758594921875	0	false	0	false	8	true
55867	157157578125	3236269140625	3	true	0	false	13	true
55865	4763818359375	29250412109375	3	true	0	false	11	true
55863	62406376953125	345940859375	1	true	0	false	20	true
55860	19513794921875	28766240234375	5	true	0	false	31	true
55857	19112376953125	27170107421875	5	true	0	false	13	true
55855	130962041015625	3717123828125	3	true	0	false	17	true
55854	151022099609375	30796455078125	7	true	0	false	5	true
55853	157742998046875	30230173828125	0	false	0	false	23	true
55851	169269375	3108491796875	2	true	1	true	7	true
55845	4873630078125	4402087890625	1	true	0	false	4	true
55843	13284875	28384560546875	1	true	0	false	7	true
55842	8292208251953120	3310065234375	9	true	1	true	3	true
55837	20713728515625	27109509765625	16	true	0	false	9	true
55835	147398759765625	29181498046875	5	true	0	false	14	true
55834	23140689453125	3946473046875	7	true	5	true	26	true
55833	2332120703125	3806124609375	3	true	0	false	18	true
55823	101434775390625	2906350390625	1	true	0	false	3	true
55821	2454340234375	355849609375	5	true	0	false	20	true
55820	162867421875	2618103125	1	true	0	false	12	true
55818	16855994140625	3429378125	7	true	0	false	6	true
55817	161906435546875	3449206640625	7	true	0	false	16	true
55814	25971140625	29552365234375	1	true	0	false	6	true
55813	254902421875	30516888671875	2	true	1	true	11	true
55812	2585470703125	3816678125	1	true	0	false	10	true
55810	148930185546875	3392033203125	4	true	0	false	9	true
55808	85236513671875	3541284375	1	true	5	true	8	true
55806	21530001953125	29501095703125	6	true	0	false	9	true
55805	22653822265625	2948419921875	4	true	0	false	11	true
55803	2616418359375	3117723828125	6	true	0	false	27	true
55801	1576818359375	358935078125	2	true	0	false	2	true
55797	24173287109375	291856171875	5	true	0	false	4	true
55793	1240794140625	397972578125	1	true	0	false	4	true
55792	15250873046875	2492670703125	9	true	2	true	15	true
55791	155131357421875	25672859375	11	true	0	false	4	true
55789	2477249609375	3229698046875	2	true	0	false	6	true
55788	1577457421875	24060380859375	8	true	0	false	6	true
55783	2152169140625	359193359375	8	true	0	false	2	true
55782	162720927734375	2307060546875	4	true	0	false	32	true
55781	147523388671875	21320232421875	3	true	0	false	9	true
55779	225474921875	321697265625	2	true	0	false	0	false
55778	20585275390625	25263357421875	0	false	0	false	4	true
55777	22715197265625	26782787109375	5	true	0	false	2	true
55771	14107744140625	4013730859375	1	true	0	false	5	true
55770	26004591796875	27809974609375	1	true	1	true	13	true
55769	27456982421875	2894205078125	2	true	0	false	13	true
55767	275296328125	370163828125	3	true	0	false	15	true
55760	2351203515625	23475220703125	4	true	0	false	10	true
55759	2323451953125	23939796875	3	true	0	false	11	true
55755	23403984375	24695318359375	4	true	0	false	7	true
55754	19591326171875	20714271484375	1	true	0	false	1	true
55753	211943671875	21060552734375	7	true	0	false	7	true
55751	2447307421875	24588337890625	2	true	0	false	18	true
55749	126978447265625	30544453125	3	true	0	false	17	true
55747	24458490234375	2604416015625	2	true	0	false	17	true
55743	2292249609375	23040916015625	4	true	0	false	5	true
55738	17433083984375	19287173828125	4	true	0	false	0	false
55737	19391982421875	1884986328125	10	true	0	false	13	true
55735	1679348828125	2025124609375	1	true	1	true	10	true
55734	14857052734375	18976076171875	5	true	0	false	5	true
55733	17472705078125	18060318359375	1	true	2	true	1	true
55732	26578673828125	241145234375	3	true	0	false	17	true
55731	260947734375	2302622265625	9	true	1	true	5	true
55728	27081744140625	22175306640625	0	false	0	false	12	true
55727	282396484375	23089951171875	1	true	0	false	0	false
55725	129384501953125	257649453125	1	true	0	false	0	false
55719	24223712890625	27664224609375	2	true	0	false	11	true
55714	160770419921875	160536318359375	1	true	0	false	9	true
55713	139309697265625	1543346484375	0	false	0	false	14	true
55709	4880530078125	328991640625	4	true	0	false	5	true
55702	31342666015625	2397208203125	2	true	0	false	0	false
55701	3242677734375	25757880859375	1	true	0	false	6	true
55698	45439625	766466796875	14	true	1	true	0	false
55697	4570478515625	770005625	9	true	0	false	1	true
55696	464120859375	7371240625	5	true	1	true	0	false
55695	4329358984375	75838671875	8	true	0	false	0	false
55690	116207041015625	19504634765625	1	true	0	false	12	true
55689	1286912890625	18920609375	0	false	0	false	6	true
55686	7999232421875	2446967578125	4	true	4	true	5	true
55685	7161669921875	24075380859375	3	true	0	false	27	true
55683	540310693359375	23320412109375	0	false	0	false	3	true
55682	508052587890625	21091009765625	2	true	0	false	13	true
55681	4580212890625	2026064453125	4	true	0	false	19	true
55680	91659287109375	2329738671875	1	true	0	false	9	true
55679	790138671875	2274994921875	1	true	0	false	20	true
55673	4481814453125	2963620703125	1	true	0	false	0	false
55671	104560341796875	2242284765625	1	true	0	false	22	true
55670	864940185546875	18747654296875	1	true	0	false	0	false
55669	8877589721679680	19742	4	true	0	false	13	true
55667	119553759765625	20990943359375	1	true	0	false	6	true
55665	3746956298828120	2344727734375	0	false	0	false	7	true
55662	20453619140625	78236515625	2	true	0	false	15	true
55657	31557779296875	2896148046875	0	false	0	false	6	true
55655	491406875	713361484375	11	true	0	false	0	false
55654	4520969140625	23065689453125	2	true	0	false	16	true
55653	4532567578125	22493134765625	5	true	1	true	0	false
55651	1.05895e+16	29729794921875	4	true	0	false	12	true
55649	26752125	4546494921875	1	true	0	false	10	true
55648	4774496875	28797740234375	0	false	1	true	18	true
55647	469907734375	28147357421875	2	true	0	false	15	true
55645	489120859375	2827479296875	7	true	0	false	2	true
55644	4416409765625	205822421875	0	false	2	true	4	true
55641	46938125	23380953125	4	true	0	false	8	true
55639	44871484375	2647684765625	2	true	0	false	2	true
55637	4741733984375	26535228515625	3	true	0	false	7	true
55635	4654054296875	2521008984375	1	true	0	false	9	true
55630	4052383203125	3359899609375	3	true	1	true	8	true
55629	388865390625	33290078125	0	false	0	false	3	true
55628	415870859375	27607322265625	4	true	0	false	12	true
55627	4066790625	27135630859375	3	true	0	false	15	true
55626	3970865625	348145625	1	true	0	false	12	true
55625	3872873828125	3566417578125	10	true	0	false	1	true
55623	3934023046875	26537935546875	1	true	0	false	4	true
55619	38630984375	3137680859375	2	true	0	false	10	true
55617	4136355859375	3254101953125	20	true	1	true	7	true
55615	4165685546875	28627775390625	1	true	0	false	8	true
55614	4022212109375	29879447265625	5	true	1	true	13	true
55613	403793359375	31134505859375	3	true	1	true	13	true
55611	415803984375	30281658203125	3	true	0	false	10	true
55607	4295573046875	2723826171875	1	true	0	false	29	true
55604	93063896484375	24925880859375	0	false	0	false	9	true
55602	370234609375	355238671875	2	true	1	true	12	true
55601	366424140625	3655653125	12	true	0	false	25	true
55595	106901162109375	3150662890625	3	true	0	false	7	true
55594	110532978515625	149598388671875	0	false	1	true	15	true
55593	113479091796875	1603771875	4	true	0	false	17	true
55592	455608359375	15318822265625	0	false	0	false	4	true
55591	4649748828125	163311171875	2	true	0	false	1	true
55590	462758359375	13814599609375	1	true	0	false	16	true
55589	488235625	1275851171875	2	true	2	true	13	true
55587	1251509375	1613941796875	2	true	0	false	16	true
55586	9080283203125	17298169921875	1	true	0	false	9	true
55585	92106171875	162866875	3	true	3	true	8	true
55583	10575728515625	1659270703125	5	true	1	true	0	false
55579	46545	18703056640625	1	true	0	false	0	false
55573	699752734375	1856724609375	0	false	0	false	7	true
55570	1801438671875	21723701171875	2	true	0	false	16	true
55568	1.82931e+16	1485189453125	3	true	0	false	24	true
55567	1220970458984370	150790146484375	6	true	0	false	4	true
55565	2641515625	144944765625	0	false	0	false	10	true
55564	4668537109375	1700748828125	1	true	0	false	0	false
55563	554407958984375	16381744140625	1	true	0	false	11	true
55561	2531952880859370	1674424609375	0	false	0	false	13	true
55560	125238603515625	232424765625	5	true	1	true	6	true
55559	128026298828125	2293069921875	2	true	0	false	14	true
55557	11928369140625	24265779296875	6	true	0	false	17	true
55550	3275224853515620	28330291015625	2	true	1	true	13	true
55549	2579028564453120	272153671875	4	true	0	false	14	true
55547	1050358154296870	27296310546875	1	true	0	false	0	false
55543	9042470703125	120346240234375	0	false	0	false	9	true
55542	3407524169921870	1969176953125	0	false	1	true	1	true
55540	27822537109375	26343953125	10	true	1	true	9	true
55539	272003203125	2604625390625	6	true	0	false	9	true
55534	1866961328125	15712595703125	1	true	0	false	14	true
55533	1860637890625	145794609375	2	true	0	false	14	true
55532	2057328125	88458974609375	2	true	0	false	5	true
55531	21658232421875	10785814453125	5	true	0	false	11	true
55530	2500518359375	1784575390625	3	true	1	true	11	true
55529	24761736328125	18251314453125	2	true	0	false	13	true
55528	2031562890625	150587705078125	3	true	4	true	11	true
55527	220133515625	147814697265625	0	false	0	false	14	true
55525	2413044921875	17778322265625	4	true	0	false	9	true
55524	2645982421875	13589787109375	0	false	4	true	6	true
55523	262075078125	16493296875	1	true	0	false	8	true
55519	235334609375	16912984375	3	true	1	true	18	true
55517	2420337890625	16785806640625	0	false	4	true	5	true
55515	23458755859375	151225068359375	3	true	0	false	9	true
55513	245471484375	157701982421875	7	true	0	false	5	true
55511	20698884765625	12778560546875	2	true	0	false	16	true
55506	241619921875	20024087890625	1	true	0	false	0	false
55505	22741583984375	18433990234375	3	true	1	true	12	true
55502	2150942578125	172242265625	0	false	0	false	1	true
55501	19775220703125	1666244921875	1	true	1	true	13	true
55494	3362297265625	196358359375	2	true	0	false	17	true
55493	3354598828125	20574615234375	5	true	0	false	20	true
55492	34618671875	1985788671875	4	true	0	false	12	true
55491	3447361328125	19236119140625	6	true	1	true	3	true
55487	3550165625	18763955078125	3	true	0	false	7	true
55486	3821992578125	1685288671875	4	true	0	false	12	true
55485	36957265625	161859833984375	2	true	0	false	10	true
55483	36702578125	179376484375	0	false	0	false	16	true
55482	14462869140625	1314973828125	11	true	0	false	8	true
55481	149755654296875	138482705078125	13	true	0	false	2	true
55480	347694375	17438177734375	0	false	0	false	3	true
55477	1284308203125	132662373046875	1	true	0	false	4	true
55472	365788515625	14501298828125	4	true	0	false	10	true
55471	3852881640625	1410803125	2	true	0	false	13	true
55468	31472826171875	19170009765625	6	true	0	false	11	true
55467	2958202734375	209833828125	9	true	1	true	5	true
55466	2724564453125	859930859375	1	true	0	false	16	true
55465	26991166015625	785810400390625	0	false	0	false	13	true
55463	2756498828125	95803193359375	2	true	0	false	20	true
55461	298872265625	18459078125	6	true	1	true	10	true
55460	24965998046875	989621484375	6	true	0	false	7	true
55459	24675259765625	107185830078125	2	true	1	true	16	true
55457	26336666015625	99310078125	6	true	0	false	23	true
55456	332109453125	15974162109375	8	true	0	false	7	true
55455	336922421875	154656455078125	2	true	1	true	11	true
55449	3404621484375	158144208984375	2	true	0	false	10	true
55448	31725197265625	152259990234375	3	true	0	false	2	true
55447	31745904296875	1423429296875	6	true	0	false	15	true
55445	3624746484375	122813515625	0	false	0	false	11	true
55443	316391171875	1653978125	0	false	0	false	9	true
55441	30257708984375	1708483984375	1	true	0	false	8	true
55437	3359784375	128488916015625	0	false	0	false	1	true
55436	30332228515625	122058232421875	2	true	0	false	7	true
55434	3057078125	73844375	11	true	0	false	9	true
55433	3208548828125	798496142578125	3	true	0	false	10	true
55430	28643140625	631890966796875	9	true	0	false	5	true
55427	365832265625	20772474609375	0	false	0	false	18	true
55425	29444525390625	485011572265625	0	false	12	true	17	true
55421	31377259765625	20749728515625	5	true	0	false	8	true
55419	2356470703125	660764453125	0	false	0	false	7	true
55415	3235505078125	2169473046875	1	true	0	false	14	true
55414	32709396484375	1779156640625	2	true	5	true	7	true
55411	28117626953125	17386548828125	1	true	0	false	0	false
55409	30890111328125	10203388671875	1	true	0	false	0	false
55408	25148580078125	649358251953125	5	true	0	false	3	true
55407	26048513671875	654553125	4	true	0	false	8	true
55406	29184423828125	146001005859375	0	false	0	false	5	true
55398	3249634521484370	1008680859375	3	true	0	false	2	true
55397	481520166015625	106605849609375	1	true	0	false	6	true
55395	1.69848e+16	9772509765625	1	true	0	false	12	true
55390	1196592578125	677301513671875	3	true	1	true	2	true
55389	1191034765625	535321630859375	0	false	0	false	10	true
55388	666982080078125	499879296875	1	true	1	true	16	true
55387	7280306640625	6036603515625	4	true	1	true	10	true
55385	126620595703125	728315087890625	1	true	13	true	1	true
55382	57414599609375	311156298828125	5	true	0	false	2	true
55381	598214306640625	3396538330078120	6	true	0	false	3	true
55379	991465625	7103259765625	0	false	0	false	12	true
55378	1085766796875	997419140625	1	true	0	false	23	true
55377	108713056640625	10863611328125	6	true	3	true	7	true
55375	9964396484375	8805396484375	2	true	0	false	13	true
55374	1226794921875	93981669921875	2	true	0	false	23	true
55367	722521728515625	885114453125	8	true	0	false	12	true
55361	247098359375	479473681640625	1	true	0	false	5	true
55359	47766484375	762667578125	2	true	2	true	12	true
55357	2622216015625	1937839453125	7	true	0	false	10	true
55355	262736171875	21093892578125	2	true	0	false	9	true
55353	265659765625	255726318359375	1	true	0	false	1	true
55351	576479150390625	74911103515625	0	false	0	false	14	true
55349	4352804296875	186275078125	4	true	0	false	4	true
55348	35890734375	23068376953125	4	true	6	true	10	true
55347	37195171875	23050107421875	7	true	0	false	17	true
55344	8551060791015620	22383080078125	12	true	0	false	12	true
55343	738353515625	24142568359375	4	true	0	false	8	true
55338	2317784375	104699931640625	0	false	0	false	1	true
55336	4161028515625	141414150390625	5	true	0	false	9	true
55335	4035391796875	129724755859375	5	true	1	true	0	false
55329	34966453125	24860083984375	1	true	0	false	0	false
55328	1677408203125	131636259765625	2	true	0	false	4	true
55327	185844453125	128864248046875	1	true	0	false	12	true
55324	240171328125	1.10669e+16	4	true	0	false	17	true
55323	220093515625	1.10902e+16	4	true	1	true	0	false
55321	23742650390625	2981945556640620	0	false	0	false	7	true
55315	377614921875	11193474609375	13	true	1	true	0	false
55313	369535234375	7910296875	6	true	1	true	1	true
55312	4867582421875	163443662109375	4	true	1	true	0	false
55311	4921460546875	1740021875	7	true	0	false	2	true
55307	673856640625	130289853515625	0	false	0	false	3	true
55306	389952265625	21827984375	2	true	0	false	16	true
55305	3951240625	2258658984375	3	true	0	false	10	true
55304	3894890234375	1916698046875	2	true	0	false	10	true
55303	397104140625	20180427734375	2	true	0	false	12	true
55296	141531064453125	667021533203125	2	true	0	false	7	true
55293	160240869140625	51449697265625	0	false	5	true	5	true
55292	3611211328125	9904736328125	0	false	0	false	22	true
55291	352243515625	94086025390625	4	true	1	true	3	true
55288	23181005859375	12539927734375	4	true	1	true	9	true
55286	18773759765625	9142498046875	3	true	0	false	9	true
55285	1730579296875	9721619140625	4	true	0	false	9	true
55283	152274658203125	99948447265625	0	false	2	true	5	true
55280	419521015625	17730140625	5	true	0	false	0	false
55279	412599140625	160113369140625	2	true	0	false	12	true
55276	103733017578125	3431602294921870	0	false	0	false	10	true
55275	116286279296875	2481584716796870	0	false	0	false	8	true
55274	138718212890625	227678759765625	4	true	1	true	0	false
55271	102140791015625	2172513427734370	0	false	0	false	9	true
55269	124987158203125	8406670532226560	8	true	0	false	1	true
55266	32701568359375	50047197265625	20	true	1	true	0	false
55265	32596734375	4827404296875	18	true	1	true	0	false
55263	326248125	5802478515625	3	true	4	true	8	true
55260	3617203125	49865361328125	7	true	0	false	25	true
55259	352657421875	58238837890625	3	true	2	true	11	true
55257	3492588671875	71879873046875	5	true	0	false	7	true
55254	3339675390625	24247841796875	3	true	0	false	17	true
55253	32406828125	220353369140625	7	true	0	false	5	true
55251	3279916796875	377320751953125	1	true	0	false	8	true
55242	43705390625	7862947265625	6	true	0	false	12	true
55241	42215859375	72060625	2	true	0	false	10	true
55240	4169278515625	93660625	3	true	0	false	13	true
55239	4247220703125	88041181640625	0	false	0	false	7	true
55237	4066873828125	9431037109375	2	true	0	false	21	true
55233	40468203125	1091805859375	10	true	0	false	17	true
55231	451279921875	92324560546875	4	true	0	false	0	false
55229	439018984375	492298583984375	0	false	0	false	11	true
55226	4935648046875	77668984375	17	true	1	true	0	false
55222	247656640625	52914423828125	0	false	0	false	9	true
55221	279356201171875	735291162109375	0	false	0	false	3	true
55218	4640535546875	78386171875	27	true	1	true	0	false
55217	463775390625	78370265625	29	true	1	true	0	false
55213	4564187109375	7893203125	21	true	0	false	1	true
55205	4790010546875	786064609375	17	true	0	false	0	false
55204	18187921875	3654713623046870	0	false	0	false	10	true
55203	189598359375	3750296875	0	false	0	false	11	true
55202	1910680859375	222106640625	16	true	10	true	0	false
55201	1924012890625	2049440673828120	12	true	8	true	0	false
55200	18815994140625	202682421875	22	true	0	false	0	false
55197	21053732421875	3203498779296870	1	true	0	false	2	true
55192	4320978125	3354099853515620	1	true	0	false	13	true
55191	43850546875	314532470703125	4	true	1	true	0	false
55189	439264453125	2301940185546870	6	true	1	true	5	true
55185	448540234375	9354173583984370	0	false	1	true	10	true
55183	29050333984375	8944852294921870	0	false	0	false	3	true
55180	484269296875	83300537109375	3	true	1	true	1	true
55179	48306625	7213669921875	7	true	1	true	1	true
55176	4908073046875	790196640625	21	true	1	true	0	false
55172	4744207421875	513455810546875	0	false	0	false	10	true
55171	4770856640625	403999755859375	11	true	1	true	5	true
55169	4971940234375	3025510009765620	12	true	0	false	0	false
