# Supplementary material for: A Novel Liquid Biopsy Method Based on Specific Combinations of Vesicular Markers Allows Us to Discriminate Prostate Cancer from Hyperplasia
Source: Cells. 2024 Jul 31;13(15):1286. doi: 10.3390/cells13151286 (PMC11311686; doi:10.3390/cells13151286)
Supplement: Supplementary file 1 [file cells-13-01286-s001.zip › Dataset S1-Raw data CODI BiliGeCT Prostata/Raw data CODI BiliGeCT Prostata/150223_ErbB3_ALK_IIexp_GE21-09-3__counting_scatter.xlsx]

## Sheet: 150223_ErbB3_ALK_IIexp_GE21-09-
counting parameters
radius (nm)	300
bin width (nm)	20
locs in bin threshold	1
active channels
channel name	channel reference	min	max
Channel 0	ch0	1	10000000
Channel 1	ch1	1	10000000
Channel 2	ch2	1	10000000
clusters are positive for a channel if their counts fall within min (inclusive) and max (exclusive) for that channel
	population phenotypes	number of clusters
triple positive	Channel 0, Channel 1, Channel 2	117
double positive	Channel 0, Channel 1	26
double positive	Channel 0, Channel 2	413
double positive	Channel 1, Channel 2	11
single positive	Channel 0	42
single positive	Channel 1	2
single positive	Channel 2	76
	total positive clusters	687
12 clusters were negative for every channel
all positive clusters are listed here
columns show counts and positivity for channels with thresholds switched on
to see the full data including negative clusters please export a csv from the counting histogram rather than the counting scatter plot
cluster id	centroid x (nm)	centroid y (nm)	count for Channel 0	positive for Channel 0	count for Channel 1	positive for Channel 1	count for Channel 2	positive for Channel 2
47468	469062734375	627847734375	6	true	0	false	18	true
47467	47295890625	6179630859375	5	true	0	false	2	true
47466	48366265625	62116453125	4	true	1	true	7	true
47464	3832831640625	6408630078125	4	true	0	false	9	true
47463	3832900390625	6536494140625	2	true	1	true	6	true
47460	4329079296875	586001796875	8	true	0	false	4	true
47459	4362435546875	590779140625	3	true	0	false	15	true
47457	4472930859375	6186773828125	2	true	13	true	1	true
47456	4737193359375	5889463671875	5	true	0	false	12	true
47455	4704733203125	579939140625	3	true	0	false	4	true
47454	441980859375	65187546875	3	true	1	true	16	true
47453	4530247265625	65629765625	1	true	0	false	14	true
47452	3765955078125	674114375	5	true	0	false	6	true
47451	3955942578125	670878984375	2	true	0	false	3	true
47450	45714015625	5836608984375	4	true	0	false	5	true
47449	4642516015625	59943296875	4	true	0	false	15	true
47447	39435109375	657531875	8	true	1	true	2	true
47446	39547.75	682708515625	3	true	0	false	12	true
47444	44694625	59132734375	4	true	0	false	1	true
47442	4944114453125	66615	4	true	0	false	10	true
47441	4886132421875	670646171875	10	true	1	true	1	true
47435	367706640625	660712109375	3	true	1	true	14	true
47432	458077734375	6439244140625	6	true	0	false	0	false
47429	3999962890625	6385908984375	5	true	1	true	3	true
47427	4805431640625	659771328125	0	false	0	false	12	true
47426	4441480859375	69496484375	4	true	0	false	27	true
47425	43110.25	6948396875	5	true	0	false	2	true
47424	345236796875	67828484375	2	true	1	true	3	true
47423	354601640625	669684921875	4	true	6	true	6	true
47421	486053515625	6472871875	3	true	0	false	5	true
47419	4261813671875	596028203125	5	true	1	true	4	true
47416	43587078125	6046790625	12	true	0	false	14	true
47414	489640859375	593705078125	1	true	0	false	10	true
47413	4878814453125	6046983203125	11	true	1	true	1	true
47411	35538921875	679270234375	6	true	1	true	10	true
47408	4315496484375	680382421875	5	true	0	false	5	true
47402	4560928125	6768546875	2	true	0	false	11	true
47401	4722090625	683018984375	4	true	0	false	6	true
47400	4298216796875	6425278515625	11	true	1	true	2	true
47398	337215625	697365546875	5	true	0	false	10	true
47397	3398233984375	693179140625	3	true	0	false	9	true
47393	41595671875	66351734375	6	true	0	false	3	true
47390	350896171875	704491171875	5	true	0	false	8	true
47389	3448641796875	712943984375	3	true	0	false	9	true
47385	440227421875	57172.5	1	true	0	false	8	true
47380	3560342578125	625238671875	8	true	0	false	3	true
47379	3545053125	620507421875	11	true	1	true	5	true
47377	350345546875	691650625	8	true	0	false	1	true
47373	3659304296875	71905796875	5	true	0	false	19	true
47372	3751638671875	7028259375	8	true	0	false	3	true
47371	389458515625	712742265625	4	true	0	false	9	true
47369	37541859375	68944671875	4	true	0	false	9	true
47365	3626612109375	612294140625	3	true	3	true	8	true
47364	33748.25	6491565625	6	true	0	false	11	true
47363	3343923046875	64185546875	5	true	1	true	0	false
47361	34230359375	617653984375	12	true	0	false	11	true
47360	356550234375	739007890625	4	true	2	true	4	true
47359	355546640625	7242421875	1	true	0	false	11	true
47358	393452109375	730411875	6	true	0	false	9	true
47357	383911875	7358715625	7	true	0	false	6	true
47355	33535109375	731162109375	2	true	0	false	4	true
47354	31230470703125	674353828125	3	true	0	false	0	false
47353	3188169921875	674419609375	6	true	3	true	16	true
47351	3863338671875	749789375	2	true	0	false	17	true
47350	31623595703125	68641.25	2	true	1	true	22	true
47347	4177929296875	745972890625	1	true	0	false	0	false
47345	41349828125	720367109375	2	true	0	false	0	false
47341	3220907421875	663336953125	6	true	0	false	11	true
47338	29987859375	74672140625	11	true	0	false	24	true
47337	29925412109375	74583.75	9	true	0	false	22	true
47333	31481568359375	656097578125	6	true	0	false	1	true
47332	3562998046875	58201765625	2	true	1	true	21	true
47331	351390078125	591480546875	2	true	0	false	17	true
47327	29232736328125	744892265625	6	true	1	true	5	true
47326	31182572265625	641559921875	8	true	0	false	0	false
47323	34730203125	57639796875	6	true	1	true	0	false
47319	3517294921875	6011119140625	5	true	0	false	0	false
47317	28496755859375	7513671875	3	true	0	false	14	true
47315	345436015625	753081171875	2	true	0	false	3	true
47313	4093534375	6997503125	4	true	0	false	1	true
47307	374808125	6061632421875	2	true	0	false	7	true
47306	29877564453125	761406484375	0	false	0	false	15	true
47304	30834041015625	741563515625	10	true	0	false	18	true
47303	3101682421875	74334515625	10	true	0	false	14	true
47301	3126434765625	7484634375	1	true	20	true	0	false
47299	3054975390625	731778203125	1	true	0	false	5	true
47298	2973009765625	7203065625	1	true	0	false	12	true
47295	27985498046875	76099671875	5	true	1	true	3	true
47294	32430396484375	7500078125	8	true	0	false	4	true
47290	3306415234375	5606811328125	5	true	1	true	1	true
47289	32733771484375	55220453125	21	true	0	false	15	true
47287	27787056640625	6380646484375	3	true	0	false	1	true
47286	28112193359375	68202578125	6	true	0	false	13	true
47285	295261171875	678113828125	9	true	0	false	1	true
47283	3199565234375	6986409375	4	true	0	false	13	true
47282	26886083984375	694500546875	4	true	0	false	2	true
47280	31868646484375	565111484375	9	true	0	false	10	true
47279	32096728515625	5757678515625	8	true	0	false	8	true
47276	33520828125	537367109375	4	true	1	true	10	true
47274	280159765625	659204375	3	true	0	false	5	true
47273	27581921875	65883734375	4	true	0	false	16	true
47270	259869609375	638251484375	24	true	2	true	2	true
47269	25701025390625	6331256640625	5	true	0	false	20	true
47264	24965650390625	68548140625	8	true	0	false	4	true
47263	253612265625	68201796875	1	true	0	false	16	true
47262	3036619140625	711547734375	0	false	1	true	6	true
47260	24783.5	6490903125	3	true	4	true	10	true
47259	24376154296875	6390498046875	7	true	0	false	19	true
47257	25572373046875	656711640625	5	true	1	true	19	true
47255	3770877734375	6258815625	2	true	0	false	17	true
47248	425355078125	61879078125	7	true	0	false	16	true
47247	4079594921875	6120853125	1	true	0	false	13	true
47239	24646962890625	625808203125	2	true	0	false	9	true
47238	31545814453125	5228344921875	3	true	0	false	5	true
47237	327034375	5240657421875	1	true	0	false	8	true
47235	3169019921875	537284921875	6	true	0	false	10	true
47233	3001414453125	516998046875	6	true	0	false	14	true
47230	239800078125	6115783984375	4	true	0	false	4	true
47227	3082807421875	77342515625	2	true	1	true	2	true
47226	27012326171875	742532421875	10	true	0	false	8	true
47225	26364078125	74054984375	8	true	0	false	13	true
47224	248518984375	71795796875	9	true	1	true	7	true
47223	24979046875	72194765625	7	true	0	false	0	false
47221	27462021484375	737643828125	7	true	1	true	4	true
47219	254253984375	7351384375	12	true	0	false	4	true
47217	2407937890625	724282265625	4	true	0	false	6	true
47214	27720033203125	707708125	9	true	1	true	8	true
47213	2672774609375	714065703125	3	true	0	false	10	true
47211	275263046875	72547921875	9	true	0	false	4	true
47205	30383197265625	5027126953125	3	true	0	false	9	true
47203	4026641796875	58385828125	4	true	0	false	1	true
47201	2319937109375	6995740625	3	true	0	false	0	false
47200	4419527734375	49838546875	1	true	6	true	13	true
47199	440924921875	4941533984375	4	true	0	false	1	true
47197	40646953125	5658880859375	18	true	0	false	9	true
47195	4401913671875	5131152734375	2	true	0	false	11	true
47194	4242857421875	514949140625	4	true	0	false	0	false
47192	4567891015625	5103866796875	11	true	2	true	31	true
47191	452489296875	49735.5	2	true	0	false	14	true
47190	29778478515625	4708651171875	1	true	0	false	10	true
47189	28895439453125	4720959765625	13	true	1	true	2	true
47187	425015625	491681875	4	true	0	false	10	true
47186	3350486328125	4543387109375	2	true	0	false	14	true
47185	346863671875	4519612890625	5	true	0	false	0	false
47184	477394921875	539072734375	2	true	0	false	2	true
47183	47631359375	5244919140625	6	true	0	false	16	true
47178	461027578125	5443719921875	4	true	0	false	0	false
47176	40697171875	46792125	3	true	0	false	6	true
47175	41037484375	483020859375	2	true	0	false	9	true
47173	4543988671875	5267468359375	3	true	0	false	8	true
47171	355373359375	4641211328125	21	true	0	false	8	true
47169	30821033203125	45617421875	4	true	1	true	16	true
47167	3494784765625	47550390625	2	true	0	false	11	true
47165	29011302734375	491669921875	9	true	0	false	1	true
47163	39216828125	4816580078125	2	true	0	false	5	true
47161	4638520703125	699303515625	3	true	0	false	2	true
47159	29043068359375	4527894921875	10	true	0	false	7	true
47156	37549515625	4509576953125	0	false	0	false	12	true
47155	3860978515625	46098484375	3	true	0	false	11	true
47152	22548806640625	721059140625	16	true	0	false	12	true
47151	20397275390625	714655859375	3	true	0	false	7	true
47150	4188793359375	437059765625	3	true	0	false	5	true
47147	4173077734375	6033121875	8	true	0	false	6	true
47145	3784748046875	4749615625	2	true	0	false	10	true
47140	14842703125	757061953125	7	true	0	false	2	true
47139	153377119140625	77088421875	7	true	1	true	9	true
47133	3654828125	4316911328125	8	true	1	true	9	true
47132	49069046875	5536338671875	4	true	0	false	4	true
47131	4941194140625	571951796875	5	true	0	false	6	true
47130	18255486328125	747632265625	3	true	0	false	12	true
47129	1919916015625	741834453125	4	true	0	false	12	true
47127	3635149609375	4229508203125	1	true	0	false	9	true
47125	4782603515625	566082421875	7	true	0	false	9	true
47118	31312083984375	626214765625	9	true	0	false	12	true
47117	31191849609375	618634375	6	true	0	false	11	true
47116	211722890625	680501796875	5	true	1	true	2	true
47114	17974341796875	772488515625	1	true	8	true	2	true
47113	1925815625	76351453125	8	true	0	false	3	true
47112	21042689453125	74860359375	2	true	1	true	15	true
47111	22165087890625	741435859375	9	true	1	true	2	true
47107	172651640625	737598671875	5	true	0	false	9	true
47104	2404533203125	778704453125	13	true	1	true	2	true
47103	2403833203125	770896953125	4	true	7	true	12	true
47101	29324232421875	61878640625	6	true	0	false	6	true
47099	19055150390625	78281484375	5	true	0	false	2	true
47094	26025923828125	782192890625	6	true	0	false	1	true
47093	25374314453125	78823171875	9	true	0	false	2	true
47090	3987941796875	5545060546875	2	true	0	false	10	true
47089	4103521875	54793640625	2	true	0	false	13	true
47087	3874852734375	5690358203125	5	true	0	false	9	true
47085	26708892578125	788119453125	1	true	0	false	10	true
47083	225809921875	760273515625	7	true	0	false	4	true
47081	26113138671875	7733546875	7	true	1	true	5	true
47080	28128306640625	790821875	5	true	0	false	2	true
47079	278674765625	7827853125	4	true	0	false	10	true
47074	38493	76777265625	2	true	0	false	21	true
47073	3901387890625	7678259375	3	true	0	false	11	true
47072	4397805078125	75852453125	5	true	1	true	0	false
47071	438335859375	764634921875	11	true	0	false	3	true
47067	21454775390625	779938046875	7	true	0	false	4	true
47065	44197484375	740976015625	2	true	1	true	9	true
47064	43242703125	730909765625	1	true	1	true	2	true
47060	47567921875	718446640625	1	true	1	true	12	true
47056	27830466796875	4578131640625	1	true	0	false	9	true
47054	44762.5	717988671875	2	true	0	false	7	true
47053	459308125	716775546875	5	true	1	true	4	true
47050	4706931640625	4813032421875	7	true	0	false	7	true
47049	4439019921875	476633203125	0	false	0	false	2	true
47048	488938515625	460931015625	3	true	0	false	16	true
47047	4889201953125	4472109765625	4	true	0	false	11	true
47046	471545546875	458754453125	1	true	1	true	13	true
47044	4768669921875	5023637890625	1	true	0	false	6	true
47037	480521015625	432938671875	1	true	0	false	3	true
47034	21248138671875	648436015625	1	true	0	false	3	true
47033	19824232421875	636089453125	2	true	1	true	16	true
47031	380810625	59128.5	6	true	0	false	11	true
47029	20290072265625	661827109375	6	true	0	false	6	true
47027	220763359375	63580.75	3	true	0	false	11	true
47026	1903083984375	6505191015625	3	true	0	false	4	true
47024	18321044921875	660915625	3	true	0	false	8	true
47019	4938246875	4941985546875	6	true	0	false	7	true
47017	31405669921875	474151015625	6	true	0	false	14	true
47016	28367732421875	5095908203125	1	true	0	false	9	true
47014	4650428125	735793671875	8	true	1	true	14	true
47013	46210078125	74278609375	7	true	0	false	1	true
47012	3311965625	42242515625	1	true	0	false	10	true
47011	32156994140625	4225903125	2	true	0	false	15	true
47009	32713099609375	40934984375	1	true	0	false	19	true
47005	3254357421875	4411712890625	2	true	0	false	10	true
47001	174958359375	719953984375	3	true	0	false	4	true
47000	153486044921875	6315350390625	2	true	0	false	8	true
46999	14294244140625	6412953515625	5	true	1	true	0	false
46998	1830216796875	6315249609375	3	true	0	false	12	true
46997	171588984375	63031453125	1	true	6	true	9	true
46996	1228962890625	6400292578125	2	true	0	false	7	true
46995	125814462890625	6163993359375	2	true	0	false	1	true
46994	16627837890625	66629921875	5	true	4	true	4	true
46993	1738121484375	6499200390625	3	true	0	false	1	true
46990	4255616796875	7716603125	0	false	1	true	5	true
46986	368723125	55381296875	1	true	0	false	10	true
46985	365078046875	551079140625	5	true	0	false	1	true
46979	3447833203125	4889062109375	3	true	0	false	7	true
46975	40830796875	420487421875	4	true	0	false	8	true
46974	32284798828125	5074858203125	4	true	3	true	10	true
46973	3177492578125	48948265625	5	true	0	false	12	true
46970	111213515625	774170703125	12	true	0	false	0	false
46969	10903849609375	780445234375	11	true	0	false	9	true
46968	123151845703125	782709765625	0	false	0	false	9	true
46966	16406232421875	78086203125	5	true	0	false	9	true
46965	14880798828125	78974921875	7	true	0	false	8	true
46959	18810513671875	69031859375	5	true	0	false	0	false
46957	4002216796875	4025051953125	0	false	0	false	8	true
46956	38451125	405260078125	5	true	0	false	12	true
46955	390804453125	4154110546875	1	true	2	true	15	true
46952	4078270703125	5062533984375	1	true	0	false	0	false
46948	376056875	49350484375	2	true	0	false	13	true
46947	366245546875	4968553515625	1	true	0	false	12	true
46946	3767838671875	5092187109375	8	true	0	false	15	true
46945	3924483203125	5133800390625	7	true	0	false	20	true
46940	37891671875	7836459375	1	true	0	false	16	true
46937	357216796875	4019104296875	1	true	0	false	4	true
46935	160914521484375	792265625	4	true	0	false	1	true
46931	424042265625	46164234375	8	true	0	false	3	true
46929	32660240234375	593474921875	1	true	0	false	16	true
46928	25667681640625	39737796875	9	true	0	false	8	true
46927	26650701171875	4032719140625	11	true	0	false	7	true
46925	27227291015625	3990513671875	3	true	0	false	13	true
46924	2956630078125	387199140625	6	true	0	false	2	true
46923	2704516015625	3780358203125	2	true	0	false	15	true
46922	4580034765625	4502648828125	4	true	1	true	3	true
46919	2624404296875	3885305078125	4	true	0	false	14	true
46917	30140140625	4082444921875	8	true	3	true	12	true
46916	24387978515625	4043896875	0	false	0	false	1	true
46913	247217734375	3820276953125	5	true	0	false	7	true
46909	3472173828125	3837407421875	0	false	0	false	1	true
46908	116114619140625	5875916796875	5	true	0	false	4	true
46907	107108916015625	59433671875	3	true	6	true	8	true
46906	10945630859375	578774609375	14	true	0	false	8	true
46903	2788521875	4115335546875	6	true	0	false	3	true
46902	131723466796875	5844893359375	7	true	0	false	2	true
46901	144761083984375	5875939453125	7	true	0	false	3	true
46888	3283586328125	79510984375	16	true	1	true	13	true
46887	32358794921875	793304140625	0	false	0	false	44	true
46886	4906522265625	3882408203125	1	true	0	false	3	true
46885	4807346484375	4056302734375	2	true	0	false	6	true
46884	4427971875	39638140625	3	true	0	false	2	true
46883	4259294921875	3952498046875	8	true	1	true	12	true
46882	442062109375	4246748828125	1	true	0	false	1	true
46881	4550206640625	422684375	1	true	19	true	3	true
46879	4781101953125	389388828125	10	true	0	false	5	true
46876	406101875	334230234375	5	true	2	true	2	true
46875	40235421875	3424366015625	8	true	0	false	0	false
46873	337560234375	79118859375	1	true	0	false	40	true
46871	403398203125	324456640625	1	true	0	false	10	true
46870	35803484375	77389984375	6	true	0	false	1	true
46868	3873609375	32032658203125	1	true	0	false	11	true
46867	3763015625	31190779296875	5	true	0	false	3	true
46863	402928984375	31391591796875	5	true	0	false	0	false
46862	45385	365278125	4	true	0	false	1	true
46861	440186015625	3640151953125	0	false	0	false	8	true
46860	38738.5	29983169921875	7	true	1	true	13	true
46858	47682421875	3393466796875	1	true	0	false	0	false
46857	46022.5	34261375	1	true	1	true	0	false
46855	4422184375	442920390625	3	true	0	false	13	true
46854	4736556640625	27859.5	2	true	0	false	9	true
46853	49080125	28801453125	3	true	1	true	11	true
46851	4795527734375	3560852734375	4	true	0	false	7	true
46849	4164803125	30646560546875	2	true	0	false	14	true
46846	48565109375	30430646484375	0	false	0	false	15	true
46845	49267171875	3043087109375	1	true	0	false	15	true
46841	4204140625	381930546875	1	true	0	false	3	true
46839	4797180859375	28980173828125	5	true	0	false	11	true
46835	4870465625	2648395703125	1	true	3	true	1	true
46832	129470625	71449296875	3	true	0	false	4	true
46831	153348779296875	711622421875	2	true	0	false	11	true
46830	3970187109375	283473515625	2	true	0	false	3	true
46828	4342616015625	27746154296875	5	true	0	false	2	true
46827	4132966796875	2803612890625	5	true	0	false	18	true
46823	4315647265625	30893623046875	1	true	0	false	2	true
46822	4533537890625	31160978515625	1	true	0	false	76	true
46821	4630350390625	29842404296875	1	true	6	true	7	true
46819	4528546484375	27330802734375	4	true	1	true	5	true
46815	48741078125	32059349609375	1	true	0	false	2	true
46811	138688798828125	73263984375	7	true	0	false	6	true
46807	147627138671875	6950290625	0	false	0	false	2	true
46803	121402021484375	74457546875	12	true	0	false	0	false
46797	159291708984375	6908340625	0	false	0	false	8	true
46794	28229486328125	5406855859375	4	true	0	false	10	true
46793	29259005859375	546108359375	10	true	0	false	6	true
46789	49413375	7166696875	5	true	1	true	12	true
46788	286597578125	587076015625	4	true	1	true	7	true
46787	26619671875	5879634375	4	true	2	true	11	true
46784	407872578125	794526328125	12	true	2	true	3	true
46783	412068203125	784473515625	2	true	0	false	17	true
46781	39482	793347578125	7	true	1	true	0	false
46777	298686171875	3703102734375	5	true	0	false	0	false
46776	2279326953125	5899426171875	4	true	0	false	8	true
46775	232185703125	5966548828125	3	true	0	false	10	true
46774	219349140625	5951421875	0	false	1	true	11	true
46772	2249723828125	5630636328125	2	true	0	false	9	true
46771	21062892578125	5745551171875	10	true	1	true	14	true
46770	201245546875	6013537890625	0	false	0	false	12	true
46767	19977171875	5737892578125	6	true	0	false	4	true
46765	25612564453125	5659526953125	1	true	0	false	7	true
46763	1910686328125	5731426171875	2	true	2	true	4	true
46759	18892189453125	5925261328125	5	true	0	false	5	true
46758	17023666015625	57669609375	1	true	4	true	0	false
46755	2581626171875	5473759375	3	true	0	false	5	true
46754	241243359375	4360087890625	2	true	0	false	4	true
46753	25799302734375	4216469140625	2	true	0	false	10	true
46749	21841640625	5401619140625	4	true	3	true	7	true
46748	150932744140625	567815234375	7	true	0	false	4	true
46745	1730099609375	556187109375	1	true	0	false	5	true
46741	18505935546875	6155641796875	3	true	0	false	5	true
46739	42765890625	337515390625	4	true	0	false	5	true
46738	112425732421875	669750546875	1	true	0	false	4	true
46737	110539794921875	692258828125	5	true	0	false	3	true
46735	9763943359375	67607484375	2	true	0	false	8	true
46734	8479484375	674212265625	7	true	1	true	3	true
46731	130383125	659425390625	6	true	0	false	3	true
46728	844520703125	73251109375	1	true	1	true	14	true
46727	85066396484375	72364109375	1	true	0	false	13	true
46725	43814359375	332054296875	6	true	0	false	8	true
46723	991262890625	71249109375	1	true	0	false	0	false
46719	23871119140625	545966796875	0	false	0	false	1	true
46718	1640602734375	4721982421875	3	true	0	false	5	true
46717	159278662109375	483527734375	1	true	0	false	16	true
46715	1643678515625	60028078125	2	true	1	true	0	false
46714	16739326171875	4560078125	5	true	0	false	0	false
46712	17478421875	4847119921875	1	true	0	false	2	true
46709	17750388671875	499696171875	3	true	4	true	3	true
46708	15136158203125	499759140625	6	true	0	false	4	true
46707	1520128515625	49489015625	16	true	0	false	11	true
46703	16109814453125	5048472265625	2	true	0	false	10	true
46701	18592794921875	5380876171875	2	true	0	false	13	true
46700	2229153515625	513664296875	1	true	0	false	2	true
46699	19634740234375	5207419140625	0	false	0	false	5	true
46692	14867203125	5320696484375	3	true	0	false	3	true
46691	162073408203125	5422945703125	2	true	0	false	3	true
46687	195287734375	4650857421875	1	true	2	true	1	true
46683	9796087890625	762958046875	1	true	0	false	1	true
46678	26056263671875	4469021484375	6	true	0	false	4	true
46677	2605203125	4627855859375	4	true	1	true	3	true
46674	21764849609375	428643671875	3	true	0	false	11	true
46673	21872611328125	4423128515625	1	true	0	false	4	true
46672	2101051171875	4109731640625	0	false	0	false	9	true
46669	22212265625	4662673046875	7	true	0	false	10	true
46668	26560181640625	4931716015625	3	true	0	false	11	true
46667	26358470703125	5084678125	5	true	1	true	0	false
46663	24738021484375	4808084375	1	true	0	false	11	true
46660	32502939453125	3764146484375	3	true	0	false	13	true
46659	3476258984375	3570580859375	0	false	0	false	11	true
46654	68220703125	6468889453125	2	true	0	false	12	true
46653	716618359375	6574021875	36	true	0	false	3	true
46652	84920478515625	494110703125	5	true	0	false	4	true
46651	9662693359375	50548046875	2	true	0	false	4	true
46650	82342998046875	6484990234375	2	true	3	true	5	true
46647	3806515234375	3624755859375	2	true	0	false	5	true
46645	1001922265625	5281287109375	1	true	0	false	0	false
46644	613540869140625	71486078125	5	true	5	true	15	true
46643	469170654296875	71018484375	1	true	4	true	11	true
46642	47406611328125	6795959375	13	true	1	true	0	false
46641	409593798828125	690208125	8	true	1	true	3	true
46639	608735107421875	670082734375	1	true	0	false	6	true
46638	89004384765625	551360390625	0	false	0	false	7	true
46630	3195865234375	3417256640625	2	true	0	false	4	true
46629	30717484375	336279140625	6	true	6	true	2	true
46626	3108962158203120	706995703125	1	true	0	false	6	true
46622	659461474609375	5682403515625	3	true	2	true	6	true
46621	705505224609375	5560110546875	12	true	0	false	2	true
46620	377725078125	332565078125	3	true	0	false	13	true
46617	526546923828125	5579425390625	1	true	0	false	1	true
46614	72332158203125	53028109375	4	true	0	false	5	true
46611	149138583984375	466533515625	1	true	0	false	9	true
46610	97842685546875	6333253515625	22	true	0	false	3	true
46609	10588369140625	64278390625	3	true	1	true	9	true
46606	1674596875	4331055859375	5	true	0	false	6	true
46605	1788791796875	4290219140625	2	true	29	true	4	true
46604	19010349609375	407887890625	7	true	1	true	0	false
46601	130872998046875	56279	0	false	2	true	2	true
46598	146041513671875	4018005859375	2	true	0	false	11	true
46597	15491220703125	391670546875	3	true	0	false	8	true
46592	2989653515625	3200111328125	2	true	0	false	12	true
46591	3144277734375	31195763671875	2	true	0	false	10	true
46590	299891015625	3024183984375	0	false	0	false	2	true
46587	363511328125	275523828125	1	true	0	false	6	true
46586	341090234375	30409330078125	0	false	0	false	1	true
46583	3239890625	288709609375	1	true	0	false	2	true
46580	27946138671875	345790703125	1	true	0	false	8	true
46579	2812570703125	33130921875	8	true	0	false	14	true
46575	4045466796875	367545390625	2	true	0	false	5	true
46573	368593515625	29438763671875	0	false	0	false	12	true
46570	115345751953125	4925712890625	2	true	0	false	7	true
46569	123219033203125	506134921875	7	true	0	false	14	true
46564	1269321484375	451606171875	2	true	0	false	0	false
46563	10894060546875	4464798046875	1	true	0	false	10	true
46562	125647509765625	4147856640625	1	true	0	false	0	false
46560	14594390625	4260041015625	1	true	0	false	2	true
46556	460948681640625	774253125	5	true	0	false	1	true
46555	767661865234375	7594671875	3	true	0	false	3	true
46552	2086376171875	363710546875	0	false	0	false	27	true
46551	1987383984375	3647880078125	17	true	0	false	11	true
46549	1984105078125	3544140625	1	true	0	false	16	true
46548	17990296875	3482968359375	3	true	0	false	8	true
46545	21241517578125	3868609765625	2	true	1	true	12	true
46544	20138416015625	3119940234375	2	true	0	false	11	true
46543	182956640625	31763236328125	0	false	0	false	1	true
46536	21499587890625	2646133203125	0	false	0	false	4	true
46535	2189641796875	2722465234375	3	true	0	false	16	true
46532	20216818359375	27926603515625	0	false	0	false	2	true
46531	19546044921875	264531484375	0	false	0	false	10	true
46529	18912275390625	26084609375	4	true	0	false	3	true
46528	23090693359375	28609255859375	7	true	0	false	2	true
46525	181150546875	27476962890625	5	true	0	false	0	false
46524	15896517578125	2857769921875	6	true	0	false	3	true
46523	17085138671875	28917884765625	7	true	0	false	6	true
46522	156159345703125	246596640625	0	false	0	false	12	true
46521	13240640625	24945857421875	1	true	0	false	3	true
46518	2733573828125	2895098046875	0	false	0	false	11	true
46517	2505315234375	2748370703125	11	true	0	false	1	true
46513	265653515625	3023147265625	0	false	0	false	6	true
46512	28680130859375	2807623046875	1	true	0	false	1	true
46511	29327103515625	25968173828125	19	true	0	false	4	true
46510	249681640625	31027509765625	8	true	1	true	1	true
46509	2472965234375	299826015625	2	true	0	false	18	true
46503	26485431640625	3185052734375	1	true	0	false	11	true
46502	14031501953125	29513771484375	1	true	0	false	8	true
46501	1359867578125	293996484375	4	true	0	false	0	false
46499	233595390625	3099609375	4	true	0	false	9	true
46497	12456654296875	2897601953125	1	true	0	false	12	true
46495	124371025390625	308145390625	1	true	0	false	10	true
46485	141606220703125	3274195703125	0	false	0	false	9	true
46479	58915400390625	78732609375	5	true	1	true	0	false
46478	35196828125	3254363671875	7	true	0	false	12	true
46477	3427058203125	32539275390625	12	true	1	true	8	true
46474	613761962890625	485932265625	2	true	0	false	0	false
46473	815837646484375	47244609375	2	true	1	true	1	true
46471	159285849609375	3410058203125	2	true	0	false	4	true
46469	52673623046875	509801484375	1	true	0	false	4	true
46468	2927506591796870	523725390625	2	true	0	false	0	false
46467	1608376708984370	50917234375	2	true	0	false	6	true
46463	3997786865234370	5412740625	2	true	0	false	0	false
46461	31285013671875	26330529296875	0	false	0	false	10	true
46459	2282608203125	3852718359375	2	true	0	false	6	true
46455	127690712890625	5312318359375	4	true	0	false	10	true
46454	12155546875	714215078125	1	true	0	false	4	true
46452	8067919921875	608164453125	2	true	0	false	0	false
46449	12761357421875	336361796875	2	true	0	false	11	true
46448	13265380859375	4837298046875	1	true	0	false	2	true
46446	375466640625	20149876953125	12	true	0	false	10	true
46445	3876662109375	20066	13	true	1	true	2	true
46443	371414140625	21730357421875	1	true	0	false	5	true
46442	32466505859375	21938197265625	1	true	0	false	12	true
46441	3397952734375	2059584765625	6	true	1	true	3	true
46440	353984375	17819455078125	0	false	21	true	3	true
46438	3484246484375	21887642578125	0	false	0	false	3	true
46436	3146044921875	2236409765625	4	true	5	true	4	true
46434	4738415625	23900560546875	0	false	0	false	1	true
46433	4560368359375	22674134765625	0	false	0	false	8	true
46430	4515408984375	184248984375	5	true	0	false	22	true
46429	4472750390625	1963111328125	3	true	0	false	8	true
46428	4632484375	20966451171875	2	true	0	false	3	true
46427	45145609375	21421396484375	1	true	0	false	14	true
46422	4105899609375	2525792578125	6	true	0	false	5	true
46421	4201323046875	2445740625	2	true	0	false	10	true
46419	4296555859375	21963841796875	4	true	1	true	1	true
46417	431034296875	2545480859375	4	true	0	false	25	true
46415	107758310546875	4704358984375	0	false	0	false	10	true
46413	3297911328125	19886515625	0	false	2	true	11	true
46411	43981.25	22419349609375	2	true	0	false	28	true
46409	2922398193359370	4759805859375	0	false	0	false	1	true
46408	27906388671875	2271291796875	6	true	0	false	9	true
46407	27942427734375	2212718359375	6	true	0	false	21	true
46405	4934283984375	23564830078125	1	true	4	true	12	true
46401	28864943359375	2373655859375	2	true	0	false	0	false
46397	4441422265625	24158978515625	1	true	0	false	3	true
46393	24943888671875	34400140625	0	false	1	true	3	true
46391	160756796875	31169546875	0	false	0	false	1	true
46390	4399306640625	1637104296875	3	true	0	false	8	true
46389	4319383984375	156167001953125	9	true	0	false	0	false
46388	43724796875	13086095703125	13	true	0	false	29	true
46387	4389435546875	137350673828125	14	true	0	false	12	true
46385	42712203125	147218369140625	4	true	1	true	0	false
46381	190220390625	29330.25	1	true	0	false	13	true
46376	3723368359375	2538449609375	7	true	0	false	9	true
46375	3858528125	25251337890625	16	true	0	false	6	true
46373	37471640625	26862787109375	4	true	0	false	8	true
46372	35683828125	257651953125	1	true	0	false	4	true
46369	3390574609375	2405505078125	0	false	0	false	10	true
46368	111885859375	3445989453125	1	true	0	false	3	true
46367	1073326953125	3646748828125	0	false	0	false	5	true
46362	412486171875	18387283203125	2	true	4	true	9	true
46361	399426640625	18609673828125	5	true	1	true	6	true
46359	3876862890625	1677360546875	1	true	0	false	10	true
46356	44570421875	79430359375	12	true	0	false	1	true
46355	44305046875	78885921875	0	false	0	false	13	true
46352	434601904296875	7449521875	5	true	0	false	3	true
46351	3355712646484370	73005859375	10	true	0	false	1	true
46346	584681689453125	264884375	0	false	1	true	8	true
46345	497430810546875	251141796875	1	true	0	false	11	true
46344	596090625	3582225390625	1	true	0	false	8	true
46343	54071015625	3314446484375	2	true	0	false	9	true
46342	81943115234375	32693609375	2	true	0	false	0	false
46340	97896455078125	3101462890625	3	true	0	false	2	true
46337	96792890625	28514912109375	0	false	4	true	0	false
46336	49999404296875	22683841796875	1	true	0	false	0	false
46333	43849794921875	376238984375	0	false	0	false	1	true
46332	69112509765625	2065057421875	0	false	0	false	12	true
46331	9777431640625	21747046875	0	false	0	false	3	true
46327	66113662109375	29693267578125	1	true	0	false	0	false
46325	1487384765625	23380162109375	2	true	1	true	7	true
46320	779058642578125	35716109375	0	false	0	false	3	true
46318	1920375	6111391015625	5	true	1	true	1	true
46317	1.68074e+16	604056953125	1	true	12	true	4	true
46316	3797343505859370	61163953125	0	false	0	false	9	true
46313	25790625	629615859375	2	true	0	false	5	true
46311	55768212890625	6285766015625	7	true	0	false	3	true
46310	1176658935546870	5616331640625	2	true	0	false	0	false
46307	566998046875	6192006640625	1	true	0	false	5	true
46301	1.56653e+16	66576171875	10	true	0	false	6	true
46300	1.44562e+16	4059137890625	10	true	0	false	3	true
46299	307171435546875	399001328125	15	true	0	false	3	true
46295	9221646118164060	7552309375	1	true	0	false	10	true
46293	4869835546875	20475509765625	0	false	0	false	11	true
46292	31244486328125	128825322265625	0	false	0	false	9	true
46291	3086290625	116711201171875	5	true	0	false	11	true
46290	32097724609375	138207275390625	5	true	0	false	11	true
46289	3383111328125	1518342578125	0	false	0	false	4	true
46285	3014466015625	107052275390625	3	true	1	true	11	true
46282	391249453125	145370751953125	0	false	0	false	5	true
46281	3661644140625	149586650390625	1	true	2	true	5	true
46279	4041295703125	1256910546875	3	true	0	false	1	true
46278	9711743774414060	4336667578125	7	true	0	false	0	false
46274	2843964453125	10323884765625	1	true	0	false	2	true
46272	29901958984375	12338052734375	2	true	0	false	8	true
46270	137064658203125	3667769140625	1	true	0	false	5	true
46265	31133751953125	18333287109375	2	true	0	false	2	true
46264	69872060546875	4260667578125	3	true	0	false	3	true
46263	6998244140625	4378046875	6	true	0	false	7	true
46261	32662654296875	23799306640625	1	true	0	false	1	true
46257	86459033203125	38213.75	3	true	0	false	7	true
46256	26476955078125	1812112109375	1	true	0	false	9	true
46255	27560275390625	172540390625	4	true	0	false	11	true
46254	27394505859375	15657875	1	true	0	false	7	true
46251	29166818359375	147936533203125	3	true	0	false	9	true
46248	258215234375	19999494140625	11	true	0	false	18	true
46246	94468603515625	18617984375	1	true	0	false	13	true
46245	1953241455078120	183761640625	1	true	2	true	15	true
46243	189895361328125	19588197265625	5	true	1	true	0	false
46241	102670087890625	4131272265625	5	true	0	false	2	true
46238	558667431640625	39928734375	4	true	0	false	7	true
46237	76459541015625	4119530859375	3	true	0	false	2	true
46234	187124921875	224406796875	0	false	0	false	8	true
46233	17344666015625	23472384765625	5	true	6	true	9	true
46231	16699416015625	219046015625	2	true	0	false	2	true
46229	3016133984375	1657576953125	5	true	1	true	2	true
46228	4210204296875	114966640625	2	true	0	false	2	true
46224	23181416015625	21895443359375	0	false	0	false	13	true
46223	2245723046875	21786435546875	8	true	0	false	2	true
46221	24236310546875	23006310546875	0	false	0	false	7	true
46219	2254956640625	2340296484375	2	true	0	false	8	true
46218	39521078125	6752916015625	1	true	0	false	5	true
46217	40607875	691158447265625	2	true	0	false	21	true
46215	32790671875	92359697265625	9	true	0	false	0	false
46214	36105453125	734904541015625	4	true	0	false	3	true
46211	3848829296875	9470361328125	4	true	0	false	9	true
46208	3296846875	1490369873046870	1	true	0	false	15	true
46207	3299457421875	2211267333984370	4	true	1	true	6	true
46204	2840484375	218630419921875	0	false	0	false	6	true
46203	30395375	1.40041e+16	0	false	14	true	4	true
46201	29855162109375	5213607421875	0	false	0	false	3	true
46200	253858359375	41013564453125	0	false	6	true	4	true
46193	318233046875	2988257568359370	4	true	1	true	1	true
46190	23993482421875	76071787109375	2	true	16	true	1	true
46189	25547876953125	642443408203125	1	true	0	false	1	true
46183	32004978515625	6364412109375	0	false	0	false	1	true
46180	17864474609375	11678083984375	1	true	0	false	2	true
46179	20135228515625	124835625	0	false	0	false	5	true
46178	2222307421875	135499482421875	6	true	0	false	6	true
46175	2017349609375	99116845703125	1	true	0	false	2	true
46173	18420990234375	135138935546875	0	false	0	false	12	true
46171	22333435546875	1521115625	0	false	0	false	8	true
46170	2270573828125	114128994140625	4	true	0	false	11	true
46169	2210887890625	99878037109375	7	true	0	false	1	true
46165	2466215234375	106019658203125	2	true	0	false	11	true
46164	19585671875	18674736328125	0	false	0	false	1	true
46163	17660095703125	1863340625	0	false	0	false	9	true
46162	125139892578125	19284212890625	2	true	0	false	9	true
46161	133906103515625	20864634765625	3	true	1	true	15	true
46160	122994599609375	118214775390625	0	false	0	false	2	true
46159	103209189453125	1094165625	2	true	0	false	5	true
46158	4615603515625	85423798828125	9	true	1	true	14	true
46157	4619293359375	85512294921875	11	true	1	true	14	true
46155	1181880078125	17592830078125	1	true	0	false	9	true
46153	1534131640625	1668481640625	9	true	0	false	0	false
46152	145591767578125	150948349609375	0	false	0	false	5	true
46151	13660287109375	16519642578125	1	true	0	false	13	true
46144	4728645703125	98019921875	4	true	3	true	3	true
46138	44132578125	105463310546875	6	true	0	false	23	true
46133	22325998046875	578067041015625	4	true	1	true	0	false
46129	23320296875	177210390625	3	true	0	false	8	true
46127	18922171875	705053955078125	1	true	0	false	0	false
46125	23824875	550821044921875	4	true	1	true	4	true
46123	4786974609375	76979.25	18	true	1	true	0	false
46120	4545846484375	43492265625	7	true	1	true	0	false
46119	4509790234375	607348779296875	10	true	1	true	0	false
46118	158249013671875	836768359375	0	false	0	false	5	true
46117	16714900390625	7771876953125	10	true	0	false	5	true
46114	4232992578125	1.24539e+16	14	true	1	true	17	true
46113	41865640625	1986014892578120	1	true	0	false	13	true
46111	43330828125	5196568603515620	4	true	0	false	0	false
46110	42481203125	41173466796875	6	true	0	false	4	true
46105	4095462109375	5286619140625	1	true	0	false	5	true
46101	28708990234375	689058447265625	0	false	10	true	0	false
46099	2120254638671870	785151796875	7	true	1	true	0	false
46098	2402792724609370	29024873046875	0	false	1	true	11	true
46095	191971875	3476526953125	0	false	0	false	9	true
46092	813683984375	139528583984375	0	false	0	false	8	true
46091	876644140625	156604765625	1	true	0	false	1	true
46090	630009375	1589708984375	2	true	0	false	4	true
46087	797084326171875	114323154296875	0	false	0	false	6	true
46085	667024267578125	1220858984375	10	true	0	false	9	true
46079	380822734375	325793408203125	3	true	1	true	0	false
46078	4816573828125	119805185546875	1	true	0	false	9	true
46077	4819896484375	134165634765625	1	true	0	false	12	true
46075	4644270703125	128122763671875	4	true	0	false	2	true
46074	46995125	15713046875	3	true	0	false	3	true
46070	4829679296875	378087451171875	10	true	0	false	2	true
46069	490112734375	44787744140625	5	true	1	true	0	false
46065	494308828125	1744216796875	0	false	0	false	8	true
46063	1130941796875	141432099609375	0	false	0	false	8	true
46057	11881908203125	673287353515625	4	true	1	true	0	false
46055	760348486328125	7487693359375	0	false	0	false	5	true
46050	3720427734375	91162509765625	1	true	0	false	1	true
46049	1962635009765620	134954228515625	0	false	0	false	2	true
46047	693452880859375	2054508544921870	6	true	2	true	1	true
46041	47329984375	164311962890625	0	false	0	false	17	true
46040	4436386328125	4.10595e+16	13	true	0	false	0	false
46039	44725421875	932140380859375	4	true	1	true	0	false
46037	459170234375	8501746826171870	18	true	1	true	0	false
46034	16412734375	3891025146484370	0	false	0	false	8	true
46033	144254033203125	404117041015625	0	false	0	false	25	true
46029	27944111328125	567952490234375	2	true	1	true	0	false
46026	1494875732421870	8316318359375	0	false	0	false	18	true
46025	2642086669921870	9510076904296870	0	false	0	false	12	true
46023	1865231640625	8202652587890620	4	true	0	false	1	true
46019	20462509765625	7301775512695310	18	true	1	true	7	true
