# Supplementary material for: A Novel Liquid Biopsy Method Based on Specific Combinations of Vesicular Markers Allows Us to Discriminate Prostate Cancer from Hyperplasia
Source: Cells. 2024 Jul 31;13(15):1286. doi: 10.3390/cells13151286 (PMC11311686; doi:10.3390/cells13151286)
Supplement: Supplementary file 1 [file cells-13-01286-s001.zip › Dataset S1-Raw data CODI BiliGeCT Prostata/Raw data CODI BiliGeCT Prostata/150223_ErbB3_ALK_IIexp_GE21-09__counting_scatter.xlsx]

## Sheet: 150223_ErbB3_ALK_IIexp_GE21-09_
counting parameters
radius (nm)	300
bin width (nm)	20
locs in bin threshold	1
active channels
channel name	channel reference	min	max
Channel 0	ch0	1	10000000
Channel 1	ch1	1	10000000
Channel 2	ch2	1	10000000
clusters are positive for a channel if their counts fall within min (inclusive) and max (exclusive) for that channel
	population phenotypes	number of clusters
triple positive	Channel 0, Channel 1, Channel 2	106
double positive	Channel 0, Channel 1	22
double positive	Channel 0, Channel 2	430
double positive	Channel 1, Channel 2	7
single positive	Channel 0	82
single positive	Channel 1	3
single positive	Channel 2	49
	total positive clusters	699
8 clusters were negative for every channel
all positive clusters are listed here
columns show counts and positivity for channels with thresholds switched on
to see the full data including negative clusters please export a csv from the counting histogram rather than the counting scatter plot
cluster id	centroid x (nm)	centroid y (nm)	count for Channel 0	positive for Channel 0	count for Channel 1	positive for Channel 1	count for Channel 2	positive for Channel 2
49870	17627744140625	713185234375	34	true	2	true	50	true
49869	17546154296875	71295734375	40	true	2	true	52	true
49868	17533767578125	7085271875	17	true	0	false	40	true
49867	17577740234375	709856484375	28	true	1	true	46	true
49866	17644107421875	711578984375	44	true	2	true	54	true
49859	1742865234375	715335859375	12	true	0	false	31	true
49858	18728685546875	759465703125	5	true	1	true	7	true
49857	19192951171875	766405859375	2	true	0	false	12	true
49856	166143046875	782056640625	9	true	0	false	1	true
49855	16348181640625	76598875	16	true	1	true	4	true
49853	18467365234375	771811328125	8	true	1	true	6	true
49851	1508196484375	771034921875	3	true	0	false	10	true
49850	17607939453125	761997265625	5	true	0	false	7	true
49848	131898828125	7395865625	7	true	0	false	0	false
49847	111678876953125	74162171875	9	true	0	false	8	true
49842	100235927734375	73722359375	8	true	0	false	1	true
49840	16892025390625	7017846875	11	true	0	false	2	true
49837	99413857421875	750642890625	5	true	0	false	12	true
49835	142836171875	756616875	4	true	0	false	8	true
49834	861223046875	775732734375	21	true	0	false	1	true
49833	8608673828125	76170625	4	true	1	true	8	true
49831	19245623046875	743378515625	15	true	0	false	0	false
49829	9505060546875	765342421875	6	true	4	true	4	true
49827	161748359375	72322703125	9	true	0	false	1	true
49826	971720703125	776466953125	11	true	0	false	2	true
49821	14856666015625	722754375	6	true	0	false	5	true
49818	213883203125	740988828125	7	true	0	false	5	true
49817	22636607421875	75073578125	8	true	0	false	1	true
49814	103105751953125	69600625	6	true	1	true	1	true
49813	109571689453125	687953515625	5	true	0	false	5	true
49810	22007748046875	7190415625	8	true	1	true	6	true
49809	21313181640625	713560859375	15	true	0	false	6	true
49808	110515625	708016171875	7	true	0	false	4	true
49807	12548255859375	7114053125	5	true	0	false	18	true
49805	96364580078125	672703125	6	true	2	true	17	true
49801	21604517578125	7259290625	4	true	0	false	15	true
49799	1987852734375	73022765625	5	true	0	false	9	true
49798	236231328125	728161875	3	true	0	false	10	true
49797	2345728515625	737314375	9	true	0	false	6	true
49795	1262205859375	72317546875	9	true	0	false	3	true
49794	1904557421875	70905203125	9	true	1	true	17	true
49793	189915703125	71783984375	8	true	0	false	15	true
49792	2001840234375	70543296875	6	true	0	false	2	true
49787	19275759765625	69202703125	4	true	3	true	4	true
49785	84342919921875	6853921875	2	true	0	false	3	true
49779	1846695703125	67858.25	5	true	0	false	12	true
49776	150387734375	69802453125	7	true	1	true	0	false
49775	16329255859375	693685234375	7	true	0	false	2	true
49773	21068666015625	693188984375	24	true	0	false	10	true
49769	234420546875	710604921875	10	true	0	false	0	false
49768	21633533203125	7620590625	5	true	0	false	3	true
49766	719528515625	7410865625	6	true	0	false	0	false
49765	85518818359375	72963515625	8	true	0	false	10	true
49762	154419296875	66957171875	9	true	0	false	5	true
49761	1573324609375	660423984375	16	true	0	false	30	true
49759	142785380859375	674131328125	2	true	0	false	7	true
49753	690376171875	6974821875	1	true	0	false	0	false
49752	596874755859375	7713353125	6	true	0	false	6	true
49751	46274580078125	76053484375	4	true	0	false	9	true
49750	74971982421875	78576421875	8	true	0	false	10	true
49748	17305248046875	6422888671875	3	true	0	false	8	true
49746	43049951171875	774137578125	5	true	0	false	1	true
49745	394623681640625	777595546875	7	true	0	false	0	false
49740	9917185546875	715710859375	1	true	0	false	5	true
49738	729078955078125	66255078125	3	true	0	false	6	true
49737	745046337890625	6552329296875	5	true	0	false	11	true
49736	531233251953125	68276953125	3	true	0	false	10	true
49735	46436650390625	68389734375	6	true	2	true	19	true
49733	635160302734375	729655625	4	true	0	false	9	true
49732	55618642578125	6659865625	8	true	0	false	8	true
49731	511335986328125	671473671875	13	true	0	false	6	true
49730	4075231201171870	672486796875	5	true	0	false	14	true
49727	85053623046875	65061	9	true	0	false	5	true
49725	624042138671875	68141875	5	true	0	false	13	true
49722	296087255859375	632375546875	10	true	0	false	5	true
49721	3788267578125	6332176953125	4	true	0	false	15	true
49720	2330384765625	6289603515625	5	true	0	false	11	true
49719	231711865234375	621044609375	3	true	0	false	11	true
49718	4076593994140620	662268984375	10	true	0	false	11	true
49714	2322706298828120	6057207421875	13	true	0	false	6	true
49711	1.38573e+16	5939634765625	4	true	0	false	0	false
49709	2619322998046870	667675859375	0	false	0	false	4	true
49708	135827705078125	60807953125	8	true	0	false	11	true
49707	13557537109375	61135796875	11	true	0	false	6	true
49704	121976220703125	6013467578125	3	true	8	true	6	true
49703	126514326171875	60661.5	13	true	3	true	3	true
49699	1.9036e+16	5798657421875	6	true	0	false	4	true
49698	11594244140625	590003125	8	true	0	false	5	true
49695	82370234375	711455546875	6	true	0	false	6	true
49694	12966771484375	57836703125	2	true	0	false	10	true
49693	12187775390625	578849296875	10	true	0	false	13	true
49691	1412776123046870	6557596875	8	true	0	false	8	true
49690	161007421875	74722875	7	true	0	false	8	true
49687	11548865234375	5682786328125	3	true	0	false	6	true
49684	105828603515625	6311328125	2	true	0	false	16	true
49683	116901796875	63140484375	6	true	0	false	6	true
49680	144117919921875	6550167578125	5	true	1	true	0	false
49679	136226181640625	656898359375	9	true	0	false	5	true
49677	98210380859375	6195347265625	13	true	0	false	8	true
49676	13034556640625	6392391796875	8	true	0	false	5	true
49675	132565087890625	6497609375	4	true	0	false	12	true
49673	1258806640625	66211875	7	true	0	false	0	false
49670	3007249267578120	695244609375	8	true	0	false	14	true
49669	2061635986328120	698949296875	3	true	1	true	9	true
49667	2383159423828120	71048078125	2	true	0	false	5	true
49666	434078662109375	5600948828125	7	true	1	true	13	true
49665	499693896484375	5610494921875	7	true	0	false	8	true
49661	12505923828125	619404609375	11	true	0	false	8	true
49659	6805888061523430	710192109375	30	true	0	false	9	true
49653	553170068359375	701112109375	9	true	0	false	6	true
49648	663484033203125	644390625	16	true	1	true	10	true
49647	62569609375	6361962890625	4	true	0	false	5	true
49644	2883549560546870	73257375	4	true	0	false	0	false
49643	30984091796875	741564453125	6	true	0	false	10	true
49641	2060075390625	671023671875	6	true	0	false	2	true
49640	5431251953125	6380577734375	5	true	0	false	6	true
49637	450046533203125	720250859375	5	true	0	false	6	true
49636	6243650390625	556670703125	13	true	0	false	1	true
49635	576652783203125	54687125	0	false	0	false	5	true
49632	1.15049e+16	689031015625	1	true	0	false	8	true
49627	20747873046875	657271640625	6	true	0	false	1	true
49625	3293502197265620	7533828125	2	true	0	false	6	true
49622	11652169921875	768119765625	4	true	0	false	6	true
49621	124367021484375	774722421875	7	true	1	true	1	true
49619	13713666015625	77969140625	5	true	1	true	6	true
49617	148193173828125	786309296875	3	true	0	false	6	true
49614	26090125	7409015625	7	true	0	false	4	true
49613	27034666015625	730912265625	6	true	0	false	2	true
49611	2510299609375	723880234375	3	true	0	false	4	true
49609	38516474609375	5934306640625	3	true	3	true	0	false
49608	85281416015625	63199875	6	true	0	false	9	true
49607	71456982421875	625408359375	7	true	0	false	10	true
49602	26559384765625	75574953125	19	true	0	false	5	true
49601	2563930078125	75009296875	9	true	0	false	7	true
49597	24643177734375	755696171875	7	true	0	false	1	true
49595	25569626953125	783870234375	1	true	0	false	1	true
49593	124022421875	55053828125	3	true	0	false	2	true
49592	26795056640625	6678190625	4	true	0	false	17	true
49591	270485078125	657690859375	8	true	0	false	4	true
49589	25340009765625	67556	10	true	0	false	4	true
49588	3157596875	764537265625	7	true	0	false	0	false
49587	31925177734375	761948515625	2	true	0	false	14	true
49585	2484305859375	690178125	4	true	0	false	8	true
49584	29510234375	75884765625	9	true	0	false	1	true
49583	30606720703125	7655096875	4	true	0	false	26	true
49577	314435390625	75720.5	12	true	1	true	0	false
49575	251838984375	661784140625	5	true	0	false	5	true
49574	29719162109375	744590078125	7	true	4	true	9	true
49571	30355220703125	751187265625	11	true	0	false	4	true
49569	26201298828125	698587734375	3	true	0	false	12	true
49567	3225606640625	74917875	3	true	1	true	10	true
49566	1886950390625	6246802734375	5	true	0	false	6	true
49565	17665828125	6081934765625	8	true	1	true	20	true
49563	18548796875	63428375	8	true	0	false	0	false
49561	1987909765625	6184298046875	15	true	0	false	3	true
49559	17385560546875	600144375	9	true	0	false	5	true
49557	16527203125	6189308203125	5	true	0	false	3	true
49556	22770646484375	678247421875	5	true	0	false	7	true
49553	2416625390625	785709375	4	true	0	false	1	true
49552	21939849609375	639361640625	11	true	0	false	2	true
49551	22331689453125	6513110546875	10	true	0	false	4	true
49549	19153865234375	6492055078125	3	true	1	true	10	true
49547	23537919921875	644415625	8	true	0	false	0	false
49546	3331458203125	754381484375	5	true	0	false	4	true
49544	3376126171875	729132734375	2	true	0	false	0	false
49542	2116645703125	6000879296875	5	true	1	true	3	true
49537	107117607421875	66007453125	2	true	0	false	2	true
49534	17100146484375	579435859375	9	true	0	false	10	true
49533	1637853515625	58810734375	4	true	0	false	3	true
49532	3255212890625	772848515625	19	true	0	false	6	true
49529	32070662109375	731478203125	7	true	0	false	2	true
49528	23125802734375	5864377734375	4	true	0	false	1	true
49521	3462782421875	764231640625	3	true	0	false	3	true
49519	2975925390625	7799559375	2	true	0	false	2	true
49518	444236083984375	533954140625	4	true	0	false	7	true
49517	1.20391e+16	5360738671875	3	true	0	false	0	false
49516	319655615234375	5174821484375	5	true	0	false	2	true
49513	1108432421875	78921015625	11	true	0	false	8	true
49509	10611810546875	5840684765625	9	true	0	false	1	true
49507	30528099609375	732421171875	10	true	0	false	2	true
49504	56227607421875	5903059375	9	true	0	false	5	true
49503	664715234375	5962983984375	4	true	0	false	1	true
49501	81729541015625	5906319921875	10	true	0	false	15	true
49500	7896515625	57628984375	2	true	0	false	8	true
49499	9319806640625	575793046875	6	true	0	false	2	true
49494	26004744140625	63784859375	7	true	0	false	7	true
49493	25282060546875	6274626171875	11	true	0	false	10	true
49491	1797634521484370	5569325390625	9	true	0	false	7	true
49489	24060708984375	62531203125	2	true	0	false	1	true
49488	26857765625	5932946875	4	true	0	false	11	true
49487	26340388671875	59754671875	11	true	0	false	5	true
49485	1.05642e+16	616423828125	5	true	0	false	12	true
49484	2703402734375	6133356640625	7	true	0	false	14	true
49482	2460047265625	59610421875	2	true	0	false	8	true
49481	251318671875	6043599609375	4	true	0	false	0	false
49479	2573855078125	614800703125	12	true	1	true	1	true
49477	153581484375	625524453125	2	true	5	true	7	true
49472	2822251171875	5973949609375	4	true	0	false	6	true
49470	35490859375	7484071875	6	true	0	false	3	true
49468	26460947265625	5738939453125	6	true	1	true	8	true
49463	22352681640625	79101203125	4	true	1	true	5	true
49462	197834609375	5487677734375	4	true	0	false	0	false
49461	20128525390625	54263.25	2	true	0	false	17	true
49460	21248818359375	55732015625	5	true	2	true	18	true
49459	20991154296875	5492420703125	8	true	0	false	6	true
49456	3351306640625	659846796875	14	true	0	false	12	true
49455	3402613671875	664345625	5	true	0	false	2	true
49453	523441259765625	6180830859375	6	true	0	false	5	true
49452	20682646484375	5760626171875	2	true	3	true	18	true
49449	22047478515625	5373141796875	1	true	0	false	10	true
49448	1906094140625	5648895703125	4	true	0	false	1	true
49445	225131015625	5610480859375	10	true	1	true	1	true
49443	346910859375	65778046875	12	true	0	false	2	true
49441	3294671484375	6459881640625	12	true	0	false	0	false
49438	2993783203125	655851796875	8	true	0	false	8	true
49437	29117037109375	66153328125	8	true	0	false	2	true
49436	3494301953125	6432945703125	11	true	0	false	7	true
49433	36414671875	6339711328125	7	true	1	true	2	true
49431	3618515625	64351515625	7	true	0	false	4	true
49430	34389203125	5898547265625	3	true	0	false	12	true
49429	3354951953125	5940362109375	9	true	0	false	10	true
49427	3145096484375	67297890625	9	true	0	false	18	true
49425	3150130078125	6554715625	6	true	0	false	7	true
49421	7555835571289060	6406033984375	4	true	0	false	1	true
49419	32321416015625	608608125	8	true	0	false	0	false
49417	3629354296875	67047890625	10	true	0	false	3	true
49415	3341669921875	6318750390625	1	true	0	false	2	true
49413	3383084765625	615807578125	8	true	1	true	10	true
49412	341015234375	5664161328125	5	true	0	false	14	true
49411	347703203125	5784748046875	3	true	1	true	0	false
49409	3649773046875	56601296875	2	true	0	false	3	true
49405	127799658203125	7979134375	0	false	13	true	0	false
49404	3538528515625	705218515625	17	true	2	true	10	true
49403	3467695703125	70947921875	28	true	0	false	3	true
49402	3315143359375	70416890625	5	true	1	true	7	true
49401	3309776953125	70550609375	7	true	1	true	8	true
49397	365037109375	5846798046875	2	true	0	false	1	true
49391	293234375	6041183203125	5	true	0	false	6	true
49390	30742546875	711245234375	16	true	0	false	3	true
49389	31721935546875	695780234375	6	true	0	false	5	true
49387	28749591796875	716003828125	6	true	1	true	1	true
49386	291146328125	681513046875	9	true	0	false	8	true
49385	2800899609375	690662890625	10	true	1	true	2	true
49384	3974641015625	683143671875	2	true	0	false	9	true
49383	3982389453125	671971796875	7	true	0	false	15	true
49382	39860	6534433984375	3	true	0	false	2	true
49379	4132421875	674985078125	4	true	2	true	9	true
49376	417780234375	687849765625	11	true	0	false	3	true
49375	41021546875	69739640625	6	true	0	false	8	true
49372	364458046875	718881796875	4	true	0	false	20	true
49367	364942890625	55228296875	1	true	0	false	7	true
49365	3808809765625	6977015625	5	true	1	true	1	true
49363	38157671875	663359921875	7	true	0	false	0	false
49361	3895439453125	709345078125	2	true	0	false	3	true
49359	362876328125	692928046875	4	true	0	false	1	true
49356	133444208984375	5058315234375	0	false	0	false	12	true
49355	135063525390625	500301640625	4	true	3	true	12	true
49354	3759246875	739878203125	1	true	0	false	13	true
49353	379052265625	725661328125	9	true	0	false	1	true
49351	124290380859375	5149637109375	2	true	3	true	5	true
49347	13661923828125	5308480859375	2	true	0	false	2	true
49345	141930107421875	496958046875	3	true	0	false	10	true
49343	114386904296875	4985163671875	3	true	0	false	3	true
49338	3599140234375	620039296875	3	true	1	true	5	true
49335	2472795703125	5600512109375	3	true	10	true	4	true
49333	3979580078125	731773046875	3	true	0	false	7	true
49332	2772896875	5282551953125	1	true	0	false	8	true
49331	28348794921875	5462500390625	0	false	0	false	13	true
49329	2747572265625	518330546875	4	true	0	false	1	true
49327	27364771484375	5581716796875	6	true	2	true	14	true
49323	20133712890625	778475859375	7	true	0	false	1	true
49321	654131787109375	57468671875	6	true	1	true	5	true
49319	3755045703125	678780859375	4	true	0	false	6	true
49318	427510625	70786828125	1	true	0	false	6	true
49317	447689296875	702995234375	8	true	0	false	7	true
49313	2967208203125	5769626953125	7	true	0	false	2	true
49311	2653640625	54698859375	6	true	0	false	5	true
49309	17114826171875	5427503515625	7	true	1	true	3	true
49308	3790366015625	628608671875	2	true	0	false	7	true
49306	3038681640625	546177109375	13	true	1	true	12	true
49305	2924515234375	561446953125	2	true	0	false	7	true
49304	89756904296875	551279921875	7	true	0	false	1	true
49303	106434541015625	54986265625	12	true	3	true	15	true
49299	8188576171875	536667421875	5	true	0	false	8	true
49297	95580205078125	5107343359375	2	true	0	false	0	false
49293	1865834375	79090328125	10	true	0	false	4	true
49292	2492691796875	5101289453125	13	true	0	false	1	true
49291	243252421875	4911190625	10	true	0	false	2	true
49290	2475319140625	5319643359375	4	true	1	true	6	true
49289	2419304296875	540800078125	4	true	0	false	18	true
49287	801555224609375	60969453125	5	true	0	false	5	true
49281	26571203125	50053390625	1	true	0	false	0	false
49280	4233937890625	633871328125	2	true	0	false	1	true
49279	418560546875	6243882421875	9	true	0	false	1	true
49277	4465868359375	628733203125	7	true	0	false	4	true
49274	4395131640625	582078359375	7	true	0	false	2	true
49273	4393019140625	59888296875	6	true	0	false	0	false
49272	18905375	5312761328125	1	true	0	false	9	true
49271	17973537109375	504051875	1	true	0	false	0	false
49269	1685953515625	5241092578125	3	true	1	true	0	false
49265	42033.5	6042333203125	4	true	0	false	8	true
49262	402771484375	606803671875	2	true	0	false	0	false
49259	420450703125	5781231640625	1	true	0	false	0	false
49257	39832015625	6234333984375	7	true	0	false	5	true
49254	103020849609375	475225703125	13	true	2	true	14	true
49253	10504673828125	4729807421875	13	true	0	false	24	true
49252	46694484375	63497375	3	true	2	true	1	true
49251	4645997265625	66407296875	15	true	0	false	2	true
49248	35121943359375	485621875	12	true	0	false	0	false
49247	37486884765625	4713520703125	9	true	0	false	2	true
49246	16882109375	477008203125	7	true	1	true	7	true
49244	8388212890625	4789054296875	5	true	2	true	8	true
49243	7634021484375	482335859375	3	true	0	false	8	true
49242	118120615234375	455639765625	2	true	0	false	0	false
49240	95825234375	456044453125	4	true	1	true	7	true
49239	87754404296875	4438355859375	5	true	0	false	8	true
49234	291124560546875	4537459375	10	true	0	false	0	false
49232	20803931640625	486383515625	3	true	0	false	11	true
49231	20692431640625	4676884765625	2	true	0	false	2	true
49230	2152316796875	4988062109375	3	true	0	false	4	true
49229	1979844921875	4971844921875	1	true	0	false	12	true
49225	659367822265625	5063034765625	5	true	0	false	3	true
49219	19006107421875	472971328125	8	true	0	false	7	true
49217	21711224609375	4522834765625	2	true	0	false	10	true
49215	23319271484375	5226867578125	1	true	0	false	9	true
49212	239898203125	408542109375	11	true	0	false	3	true
49211	24805240234375	41328984375	7	true	0	false	10	true
49210	24067638671875	42337296875	1	true	0	false	9	true
49208	23667060546875	4379738671875	4	true	0	false	4	true
49205	25083412109375	4340203125	4	true	0	false	11	true
49202	32542171875	5459844140625	3	true	0	false	6	true
49201	32226150390625	5589034765625	8	true	0	false	5	true
49195	30775466796875	5172559375	1	true	0	false	9	true
49191	1811503515625	4547069140625	5	true	0	false	0	false
49188	4666363671875	5813619140625	2	true	0	false	0	false
49187	4942194140625	5704565234375	3	true	0	false	32	true
49185	4888115234375	6075227734375	1	true	0	false	2	true
49182	54521396484375	4813132421875	4	true	0	false	8	true
49179	3902779296875	593329765625	2	true	0	false	2	true
49178	430631796875	6663696875	2	true	0	false	4	true
49175	32221310546875	49384125	3	true	0	false	3	true
49174	3388982421875	5236758984375	4	true	1	true	1	true
49173	344594921875	5392137890625	3	true	0	false	5	true
49171	352191484375	5184301171875	21	true	0	false	0	false
49167	26652974609375	395559296875	7	true	0	false	7	true
49166	3381351953125	455616875	4	true	0	false	12	true
49165	3282293359375	464032890625	7	true	0	false	6	true
49163	347113671875	4566578515625	9	true	1	true	0	false
49162	30542365234375	453710546875	2	true	0	false	13	true
49161	31966716796875	4402742578125	3	true	0	false	18	true
49159	30821603515625	4277356640625	2	true	1	true	12	true
49155	3105353515625	4838483203125	0	false	0	false	9	true
49154	813487060546875	776965546875	16	true	1	true	3	true
49153	2136935791015620	784136015625	5	true	1	true	0	false
49151	3067680078125	41764796875	7	true	0	false	9	true
49149	17757666015625	767201328125	9	true	0	false	7	true
49143	35125796875	78562859375	2	true	0	false	1	true
49140	10382349609375	3409479296875	2	true	0	false	6	true
49139	1142394921875	3549627734375	2	true	0	false	0	false
49138	85483466796875	31177443359375	0	false	0	false	1	true
49137	99959951171875	31897.75	5	true	1	true	6	true
49136	812829345703125	37230484375	3	true	0	false	3	true
49135	9875001953125	3872858203125	1	true	0	false	0	false
49133	82039287109375	4004059765625	3	true	0	false	7	true
49129	587254150390625	3927643359375	1	true	0	false	0	false
49128	3810155078125	55388.75	2	true	0	false	6	true
49127	393151640625	5450360546875	3	true	0	false	3	true
49126	8533294921875	35736671875	4	true	0	false	7	true
49122	1284680078125	29668560546875	6	true	0	false	5	true
49121	11234482421875	29603548828125	8	true	0	false	8	true
49119	90215322265625	29829591796875	3	true	1	true	20	true
49117	10854046875	3718207421875	6	true	1	true	4	true
49114	9950671875	26920796875	1	true	0	false	0	false
49113	109857314453125	26185568359375	2	true	0	false	10	true
49112	1155033984375	27548951171875	2	true	1	true	9	true
49110	82297392578125	25889740234375	4	true	0	false	9	true
49105	88018857421875	331167421875	1	true	0	false	8	true
49104	1179168212890620	31806826171875	1	true	0	false	10	true
49103	962461181640625	31283287109375	8	true	1	true	4	true
49099	1.94896e+16	3235403125	6	true	0	false	2	true
49098	3411534912109370	296660234375	1	true	0	false	1	true
49097	217464013671875	30704265625	8	true	0	false	6	true
49096	290134326171875	3665862890625	4	true	0	false	7	true
49095	396219189453125	3774734375	7	true	0	false	2	true
49093	1.80522e+16	3804720703125	4	true	0	false	17	true
49091	731987353515625	24885544921875	2	true	0	false	4	true
49088	8173927612304680	3521791796875	4	true	0	false	5	true
49082	696445068359375	29197271484375	21	true	0	false	3	true
49080	12769009765625	4246752734375	2	true	0	false	1	true
49079	1076626171875	413337578125	1	true	0	false	3	true
49078	360883056640625	4175415625	9	true	0	false	4	true
49077	2080227783203120	3939128515625	6	true	1	true	8	true
49075	143372666015625	4265691796875	6	true	1	true	10	true
49074	45843388671875	3345347265625	0	false	0	false	6	true
49073	684299609375	3426410546875	1	true	0	false	9	true
49071	14026373046875	308617421875	0	false	0	false	1	true
49069	2799948974609370	335232890625	4	true	0	false	5	true
49067	14527779296875	44165140625	4	true	0	false	1	true
49063	478308671875	64529640625	10	true	0	false	9	true
49061	616407421875	3549534765625	2	true	0	false	7	true
49057	651696728515625	3218190234375	5	true	1	true	12	true
49054	1797003662109370	4308971484375	4	true	0	false	8	true
49053	8226685791015620	4196849609375	2	true	1	true	4	true
49050	516088623046875	245269375	2	true	0	false	18	true
49043	59091962890625	437527890625	1	true	1	true	3	true
49042	83257255859375	27982849609375	3	true	0	false	7	true
49037	141861953125	3523050390625	2	true	0	false	2	true
49033	494264375	6475166015625	1	true	0	false	12	true
49031	1539954296875	32281064453125	1	true	0	false	4	true
49029	17388705078125	3484802734375	3	true	0	false	12	true
49028	15561689453125	47247359375	0	false	0	false	6	true
49027	14858818359375	4636495703125	3	true	0	false	6	true
49026	65267841796875	18609033203125	2	true	0	false	0	false
49025	786990625	1895155078125	0	false	0	false	16	true
49024	88005400390625	21244060546875	4	true	0	false	0	false
49023	96702578125	223277421875	0	false	0	false	11	true
49021	553601025390625	17212048828125	0	false	0	false	11	true
49020	30897861328125	1820928125	7	true	0	false	1	true
49019	2718620361328120	18875982421875	13	true	0	false	2	true
49017	2010745849609370	1893473046875	13	true	1	true	1	true
49015	475405029296875	2038221484375	0	false	0	false	2	true
49011	81873603515625	19909412109375	6	true	1	true	8	true
49004	4508783984375	5352023828125	9	true	0	false	2	true
49003	4521816015625	529939765625	14	true	0	false	8	true
49002	4481152734375	5490527734375	6	true	1	true	0	false
48999	43828703125	5573032421875	9	true	0	false	4	true
48997	472037578125	54564.25	9	true	0	false	3	true
48994	6708458984375	2959926171875	0	false	0	false	9	true
48991	2.04215e+16	24320162109375	2	true	0	false	0	false
48989	436479921875	5119949609375	3	true	0	false	9	true
48988	22224927734375	4231780859375	1	true	0	false	16	true
48987	20640052734375	434596875	6	true	0	false	9	true
48986	202532734375	4184356640625	2	true	0	false	6	true
48982	18834537109375	3758820703125	5	true	0	false	13	true
48981	20711166015625	3788314453125	0	false	3	true	6	true
48979	2207154296875	3938968359375	0	false	0	false	10	true
48978	20548162109375	3581837890625	5	true	0	false	12	true
48977	2160508203125	3580749609375	6	true	0	false	3	true
48975	17301025390625	3777273046875	1	true	0	false	5	true
48972	22178.5	3414162890625	8	true	0	false	4	true
48967	404251328125	75674921875	7	true	1	true	14	true
48964	4216078515625	4545518359375	2	true	0	false	6	true
48963	4062334375	4597218359375	2	true	1	true	9	true
48961	4285573828125	4379864453125	4	true	0	false	20	true
48960	4139017578125	518384765625	1	true	0	false	9	true
48959	4000973828125	5186337890625	15	true	0	false	5	true
48958	3846431640625	4890473046875	4	true	0	false	8	true
48957	3733659375	4695228515625	2	true	0	false	3	true
48955	380446484375	515022265625	3	true	0	false	0	false
48951	4250796875	4796542578125	1	true	0	false	0	false
48949	392690078125	4759990625	5	true	0	false	5	true
48947	3617978515625	457323203125	6	true	0	false	0	false
48946	4519410546875	678145859375	11	true	0	false	1	true
48945	446129375	677287421875	7	true	0	false	0	false
48943	4074096484375	4766985546875	1	true	0	false	14	true
48935	17185013671875	3135743359375	2	true	0	false	6	true
48934	4.3381e+16	22390001953125	5	true	0	false	1	true
48933	1.30285e+16	2201451171875	3	true	0	false	5	true
48928	11092048828125	24335529296875	2	true	0	false	0	false
48927	125650595703125	25038755859375	6	true	0	false	9	true
48923	28333919921875	445711953125	1	true	0	false	0	false
48922	4484553125	34850953125	3	true	0	false	1	true
48921	4610615234375	3539207421875	8	true	0	false	7	true
48919	4449401171875	428377734375	7	true	0	false	5	true
48917	4370359375	3373922265625	12	true	1	true	3	true
48915	4660780078125	3646192578125	8	true	0	false	4	true
48914	451743984375	4016464453125	2	true	1	true	22	true
48913	441469296875	3965269140625	2	true	0	false	10	true
48912	439626484375	40793765625	8	true	1	true	5	true
48910	394664453125	786562890625	18	true	0	false	15	true
48907	4510498828125	3659299609375	2	true	0	false	9	true
48905	453839921875	4121920703125	12	true	0	false	1	true
48903	4298907421875	3500992578125	0	false	0	false	14	true
48901	47001234375	3404996484375	6	true	2	true	8	true
48899	4530348046875	380086875	2	true	10	true	2	true
48893	4775641015625	4206044921875	3	true	0	false	2	true
48892	3479588671875	434342109375	3	true	0	false	11	true
48891	3462384765625	4463509375	19	true	0	false	10	true
48889	3365837109375	4359361328125	5	true	0	false	5	true
48887	370698125	4352826171875	2	true	0	false	8	true
48884	48879453125	51310984375	1	true	0	false	1	true
48881	16574154296875	30524888671875	3	true	8	true	1	true
48880	129569599609375	3812851171875	12	true	0	false	3	true
48879	142118701171875	4069911328125	0	false	0	false	6	true
48878	43010640625	751519609375	0	false	0	false	1	true
48877	433753515625	729639609375	6	true	0	false	0	false
48872	4575187109375	452217890625	6	true	0	false	0	false
48871	445517890625	4712938671875	2	true	0	false	0	false
48869	47123578125	46537109375	4	true	0	false	0	false
48867	465501484375	438550625	2	true	4	true	7	true
48865	4689319921875	495548515625	0	false	0	false	1	true
48863	4846469140625	44616390625	6	true	0	false	5	true
48861	4948348046875	470338125	12	true	0	false	0	false
48860	495327490234375	2625848046875	1	true	0	false	10	true
48859	31804501953125	26432880859375	3	true	0	false	2	true
48853	26640349609375	480807265625	1	true	0	false	6	true
48851	344230234375	492946796875	1	true	0	false	0	false
48849	151987734375	27839419921875	1	true	0	false	0	false
48848	111052333984375	189776640625	1	true	0	false	2	true
48847	12505625	2050753515625	1	true	0	false	7	true
48846	20039111328125	3366664453125	0	false	0	false	6	true
48844	150259306640625	2492859375	1	true	0	false	0	false
48843	161150751953125	2207108984375	2	true	0	false	0	false
48835	146692138671875	22485888671875	1	true	0	false	7	true
48834	401383125	384831796875	6	true	0	false	1	true
48833	392588828125	3791583984375	12	true	0	false	5	true
48831	412240078125	3778834375	17	true	0	false	7	true
48828	341115859375	3662762890625	4	true	0	false	5	true
48827	34563234375	38052015625	0	false	0	false	14	true
48825	3257527734375	3707080859375	7	true	0	false	9	true
48823	31931578125	3882615234375	4	true	0	false	13	true
48822	34591109375	392040625	12	true	0	false	2	true
48821	3378659765625	399048828125	2	true	0	false	6	true
48818	3537933203125	4076745703125	1	true	0	false	8	true
48817	3669061328125	3872069921875	0	false	0	false	13	true
48814	3643886328125	26525994140625	4	true	0	false	0	false
48813	370009140625	27070814453125	3	true	0	false	16	true
48812	3799951953125	32310396484375	4	true	1	true	0	false
48811	37426453125	307278046875	4	true	0	false	13	true
48808	3613173828125	28856818359375	5	true	0	false	6	true
48807	375446796875	28216453125	7	true	0	false	9	true
48805	3926366796875	27488978515625	6	true	1	true	3	true
48804	359288671875	32603	0	false	0	false	8	true
48801	377992734375	25860720703125	2	true	0	false	11	true
48797	342095234375	339908046875	0	false	0	false	7	true
48795	3993350390625	2919410546875	2	true	0	false	5	true
48794	4818880859375	721014140625	5	true	0	false	1	true
48793	4789601171875	72658984375	10	true	0	false	0	false
48790	380088125	35736203125	4	true	0	false	5	true
48789	3968376171875	3508712890625	4	true	0	false	0	false
48788	3793864453125	339293203125	1	true	0	false	0	false
48786	4888700390625	707834453125	0	false	0	false	8	true
48782	475816796875	69401140625	2	true	0	false	0	false
48773	462233984375	718531796875	7	true	1	true	0	false
48771	4775871875	678768828125	7	true	0	false	0	false
48769	407832109375	419261953125	3	true	0	false	5	true
48767	17992	4150576171875	0	false	0	false	1	true
48765	41125140625	77180265625	31	true	0	false	1	true
48764	478170625	31601919921875	6	true	0	false	0	false
48762	28914623046875	3610364453125	4	true	0	false	7	true
48761	2990971484375	3539433984375	8	true	0	false	19	true
48760	28230501953125	3736700390625	0	false	0	false	11	true
48756	24036232421875	366591796875	2	true	0	false	6	true
48753	2484449609375	3893105859375	5	true	1	true	0	false
48751	26025783203125	3612884765625	2	true	0	false	0	false
48749	9823962890625	16373349609375	3	true	0	false	1	true
48748	30601673828125	31770384765625	11	true	0	false	3	true
48747	30720208984375	32737111328125	8	true	0	false	1	true
48746	3184798828125	30367189453125	2	true	0	false	0	false
48741	171529765625	280624375	0	false	1	true	0	false
48738	30403365234375	285013828125	4	true	0	false	8	true
48737	31592533203125	26724720703125	1	true	7	true	8	true
48736	32716314453125	22794837890625	1	true	0	false	4	true
48735	31379115234375	23940462890625	0	false	0	false	4	true
48731	4862997265625	3749515234375	4	true	0	false	1	true
48728	19566599609375	24127201171875	2	true	0	false	0	false
48727	17989544921875	2384128515625	3	true	0	false	9	true
48726	192511484375	27290396484375	9	true	1	true	4	true
48725	20288966796875	28218181640625	11	true	0	false	2	true
48724	221923203125	25508056640625	7	true	0	false	4	true
48721	2278260546875	2225904296875	0	false	0	false	9	true
48719	22113912109375	27862486328125	12	true	1	true	5	true
48717	18510201171875	25323029296875	2	true	7	true	9	true
48715	242288203125	21807857421875	1	true	0	false	0	false
48712	2375708984375	294936796875	19	true	0	false	7	true
48711	23771916015625	2908952734375	7	true	1	true	1	true
48709	25161115234375	28544283203125	23	true	0	false	1	true
48708	19265326171875	21044578125	2	true	0	false	2	true
48707	179931953125	204997734375	19	true	2	true	8	true
48700	27437267578125	29423103515625	2	true	0	false	9	true
48699	26247369140625	27775638671875	10	true	0	false	3	true
48698	27954927734375	25213390625	8	true	1	true	0	false
48697	273851796875	24776623046875	1	true	0	false	11	true
48696	338493359375	25502283203125	4	true	0	false	11	true
48695	349765703125	2402018359375	2	true	0	false	3	true
48692	24434662109375	332394140625	2	true	0	false	4	true
48686	158367724609375	18370599609375	5	true	1	true	1	true
48685	14657763671875	19989685546875	4	true	1	true	10	true
48681	3480565234375	30600990234375	3	true	0	false	8	true
48678	13784615234375	102268857421875	9	true	0	false	3	true
48677	14084236328125	11910283203125	11	true	0	false	6	true
48675	251546953125	19741658203125	8	true	0	false	3	true
48674	1732968359375	76400947265625	2	true	0	false	1	true
48673	1725186328125	9042130859375	0	false	0	false	14	true
48672	152929443359375	138217490234375	8	true	1	true	8	true
48670	1961701171875	668608642578125	1	true	0	false	8	true
48667	160709267578125	976842578125	1	true	0	false	6	true
48666	150972734375	157200078125	12	true	1	true	2	true
48662	21104880859375	123351689453125	1	true	0	false	10	true
48661	19516447265625	12363208984375	1	true	0	false	8	true
48659	187828671875	101969013671875	1	true	0	false	4	true
48655	11497142578125	145696640625	2	true	0	false	0	false
48654	113653759765625	100873583984375	5	true	1	true	5	true
48653	1268594140625	917021484375	1	true	1	true	8	true
48648	3555203857421870	128218447265625	1	true	0	false	0	false
48647	2408893310546870	116781474609375	0	false	0	false	3	true
48645	1.69269e+16	133905107421875	0	false	5	true	9	true
48644	607478515625	120236640625	0	false	1	true	8	true
48643	7210080078125	116758408203125	1	true	0	false	11	true
48642	54677109375	127330078125	1	true	0	false	8	true
48637	617007373046875	152978037109375	2	true	0	false	3	true
48635	7747365234375	132061982421875	0	false	0	false	11	true
48633	4025689453125	104408388671875	1	true	0	false	4	true
48632	524158935546875	610921240234375	1	true	0	false	6	true
48631	3770134033203120	570274560546875	4	true	1	true	4	true
48629	26928740234375	155887294921875	1	true	0	false	3	true
48626	628372412109375	35832177734375	6	true	0	false	6	true
48625	610020166015625	1895665283203120	0	false	0	false	17	true
48623	728612060546875	51349482421875	11	true	0	false	1	true
48622	995263671875	92982294921875	13	true	0	false	1	true
48619	46793828125	39440693359375	2	true	0	false	9	true
48618	4485307421875	254146640625	4	true	0	false	3	true
48617	4486263671875	23705412109375	11	true	0	false	0	false
48615	4654607421875	22933875	8	true	0	false	9	true
48613	2.04579e+16	865587109375	0	false	0	false	6	true
48611	436170859375	23374716796875	7	true	0	false	0	false
48609	4675877734375	2470731640625	16	true	0	false	1	true
48603	462288203125	2750230078125	1	true	0	false	3	true
48602	105236728515625	116623408203125	0	false	0	false	7	true
48597	49185703125	233803984375	5	true	1	true	0	false
48595	4628501953125	20861818359375	11	true	0	false	0	false
48594	48427859375	1858510546875	2	true	0	false	17	true
48593	4750084765625	18411791015625	4	true	0	false	11	true
48587	20999666015625	3116341796875	0	false	0	false	3	true
48586	216847421875	8771556640625	3	true	3	true	19	true
48584	2929886328125	20510	0	false	0	false	2	true
48583	28683869140625	22108265625	6	true	0	false	0	false
48581	3127316015625	1934528515625	5	true	0	false	9	true
48580	3763267578125	18138279296875	5	true	0	false	6	true
48579	360409296875	1817726171875	0	false	0	false	6	true
48578	3897911328125	1704637109375	1	true	0	false	2	true
48576	32631341796875	160865400390625	0	false	0	false	3	true
48575	30509744140625	1662334765625	0	false	0	false	3	true
48573	3469685546875	19763283203125	5	true	0	false	6	true
48566	27454767578125	1794864453125	0	false	0	false	1	true
48564	4229176953125	19869498046875	1	true	0	false	0	false
48562	24375685546875	16921787109375	4	true	0	false	2	true
48561	2181040234375	1621381640625	0	false	0	false	6	true
48560	2212356640625	1876747265625	0	false	1	true	2	true
48559	203293828125	188570703125	6	true	1	true	2	true
48554	492043828125	138503115234375	0	false	1	true	13	true
48553	49056.75	151070693359375	11	true	0	false	0	false
48551	20889611328125	139767841796875	4	true	2	true	9	true
48541	41570921875	31467171875	4	true	0	false	2	true
48540	435874609375	15854001953125	3	true	0	false	5	true
48539	434500546875	17508091796875	4	true	0	false	9	true
48536	4195246875	2873684765625	2	true	0	false	6	true
48534	3582768359375	143218662109375	4	true	0	false	2	true
48533	3442572265625	121784970703125	2	true	0	false	8	true
48528	26985494140625	42481787109375	1	true	0	false	2	true
48527	28389982421875	2469139892578120	3	true	0	false	9	true
48526	26212666015625	229425146484375	13	true	0	false	1	true
48523	25740099609375	523730810546875	5	true	1	true	3	true
48520	2767076171875	83939375	3	true	0	false	0	false
48519	30003759765625	86928837890625	1	true	0	false	15	true
48509	23762197265625	747063525390625	0	false	0	false	6	true
48508	318474375	94305517578125	0	false	0	false	11	true
48507	32463353515625	1080805859375	1	true	0	false	13	true
48505	31496322265625	124249716796875	4	true	0	false	0	false
48502	24679125	111462275390625	2	true	0	false	9	true
48501	26309720703125	10484853515625	6	true	0	false	6	true
48500	277102421875	1180605078125	0	false	0	false	1	true
48497	2315456640625	126275498046875	2	true	1	true	0	false
48494	3301074609375	526628173828125	2	true	0	false	14	true
48493	32440744140625	1890724609375	6	true	1	true	13	true
48491	82347744140625	279871630859375	0	false	0	false	5	true
48489	2836755859375	62569501953125	2	true	0	false	8	true
48488	30582525390625	512464013671875	0	false	1	true	15	true
48487	30516107421875	3187159912109370	0	false	1	true	5	true
48485	30143390625	104528388671875	7	true	0	false	14	true
48484	14331060546875	1.52506e+16	6	true	0	false	0	false
48483	137741171875	2809348388671870	8	true	1	true	1	true
48481	13766	538109619140625	5	true	0	false	13	true
48475	129499970703125	752221435546875	1	true	1	true	4	true
48468	3909627734375	2325653515625	1	true	0	false	0	false
48467	3745203125	2180091015625	2	true	0	false	2	true
48464	4681409765625	7770515625	14	true	0	false	0	false
48463	4759526171875	7656315625	2	true	0	false	18	true
48461	102341884765625	131729833984375	6	true	1	true	2	true
48460	480760625	749015625	0	false	0	false	9	true
48447	4363614453125	11387841796875	1	true	0	false	0	false
48441	3959775390625	12455427734375	1	true	0	false	0	false
48439	351288046875	94696650390625	5	true	1	true	0	false
48438	2818718994140620	3684118896484370	10	true	1	true	0	false
48437	6919608764648430	1511677490234370	0	false	18	true	0	false
48433	3668835546875	539430859375	9	true	1	true	0	false
48432	4166044140625	488786572265625	1	true	0	false	2	true
48431	3766509375	328528125	0	false	0	false	1	true
48429	3509166015625	2434006591796870	5	true	0	false	0	false
48427	4011222265625	9981235961914060	0	false	0	false	24	true
48423	4473601953125	3370757080078120	18	true	1	true	0	false
48420	19072572265625	1.5022e+16	5	true	1	true	0	false
48419	18811349609375	22449814453125	2	true	4	true	6	true
48418	208495625	7637567138671870	7	true	1	true	0	false
48413	489058515625	589744091796875	6	true	0	false	0	false
48411	463483046875	48957587890625	5	true	1	true	3	true
48408	482626171875	1.19403e+16	12	true	0	false	0	false
48407	4916069921875	1.64724e+16	28	true	0	false	4	true
48405	4825397265625	248615283203125	10	true	1	true	0	false
