# Supplementary material for: A Novel Liquid Biopsy Method Based on Specific Combinations of Vesicular Markers Allows Us to Discriminate Prostate Cancer from Hyperplasia
Source: Cells. 2024 Jul 31;13(15):1286. doi: 10.3390/cells13151286 (PMC11311686; doi:10.3390/cells13151286)
Supplement: Supplementary file 1 [file cells-13-01286-s001.zip › Dataset S1-Raw data CODI BiliGeCT Prostata/Raw data CODI BiliGeCT Prostata/150223_ErbB3_ALK_IIexp_ME21-02-1__counting_scatter.xlsx]

## Sheet: 150223_ErbB3_ALK_IIexp_ME21-02-
counting parameters
radius (nm)	300
bin width (nm)	20
locs in bin threshold	1
active channels
channel name	channel reference	min	max
Channel 0	ch0	1	10000000
Channel 1	ch1	1	10000000
Channel 2	ch2	1	10000000
clusters are positive for a channel if their counts fall within min (inclusive) and max (exclusive) for that channel
	population phenotypes	number of clusters
triple positive	Channel 0, Channel 1, Channel 2	393
double positive	Channel 0, Channel 1	32
double positive	Channel 0, Channel 2	1171
double positive	Channel 1, Channel 2	143
single positive	Channel 0	70
single positive	Channel 1	18
single positive	Channel 2	697
	total positive clusters	2524
3 clusters were negative for every channel
all positive clusters are listed here
columns show counts and positivity for channels with thresholds switched on
to see the full data including negative clusters please export a csv from the counting histogram rather than the counting scatter plot
cluster id	centroid x (nm)	centroid y (nm)	count for Channel 0	positive for Channel 0	count for Channel 1	positive for Channel 1	count for Channel 2	positive for Channel 2
215563	21407873046875	438139921875	3	true	0	false	31	true
215562	21653185546875	4324159765625	1	true	0	false	11	true
215560	22213646484375	4314566015625	0	false	0	false	18	true
215558	20535876953125	4354833984375	1	true	0	false	37	true
215556	2075365625	42649265625	4	true	1	true	9	true
215555	204530810546875	3412406640625	1	true	0	false	15	true
215554	267403515625	3403587109375	0	false	0	false	18	true
215553	154638544921875	4505112109375	0	false	0	false	10	true
215552	155307099609375	4572108203125	1	true	0	false	12	true
215551	151811640625	475547578125	9	true	8	true	0	false
215550	150669990234375	4768416796875	12	true	6	true	1	true
215549	18336068359375	2689301171875	31	true	1	true	38	true
215548	18433171875	27024962890625	28	true	1	true	39	true
215547	141895078125	44302109375	5	true	1	true	38	true
215546	14483740234375	4441631640625	1	true	7	true	12	true
215544	14753533203125	479791875	2	true	0	false	34	true
215543	1868540234375	4492505859375	1	true	11	true	6	true
215542	1918127734375	4483574609375	3	true	0	false	13	true
215541	133230439453125	4631769140625	2	true	1	true	48	true
215540	128925537109375	455812578125	0	false	0	false	26	true
215538	1607437109375	4438282421875	0	false	0	false	13	true
215537	17716923828125	4503212109375	0	false	0	false	15	true
215536	17702693359375	4532933203125	1	true	0	false	16	true
215535	13944154296875	51851453125	10	true	0	false	11	true
215534	133940537109375	513866796875	1	true	0	false	63	true
215533	134606455078125	4500470703125	0	false	0	false	12	true
215531	181081796875	457466953125	0	false	0	false	22	true
215530	18215232421875	465300703125	4	true	0	false	31	true
215528	19726986328125	447551015625	2	true	1	true	12	true
215521	1518023828125	2802086328125	0	false	0	false	20	true
215520	153643955078125	277183125	0	false	0	false	17	true
215517	1852430078125	6039328515625	17	true	0	false	48	true
215516	184143828125	6049773046875	16	true	0	false	54	true
215514	151589306640625	442781640625	0	false	0	false	7	true
215513	15185642578125	4636177734375	9	true	0	false	9	true
215512	15488611328125	468301953125	5	true	6	true	8	true
215509	153216015625	570863671875	2	true	0	false	32	true
215508	152658984375	566112890625	3	true	0	false	10	true
215504	129078046875	506039453125	1	true	0	false	12	true
215502	149106669921875	57125.5	0	false	0	false	11	true
215501	164866328125	4366018359375	0	false	0	false	23	true
215500	16742	430351484375	2	true	0	false	17	true
215498	14482646484375	573810078125	9	true	0	false	5	true
215497	16397794921875	6276188671875	0	false	0	false	29	true
215496	166733984375	6282366796875	0	false	0	false	40	true
215494	14875125	4674033203125	9	true	0	false	12	true
215493	13528794921875	4801001171875	2	true	0	false	22	true
215487	172667578125	5763955078125	1	true	0	false	30	true
215486	17041525390625	5877221875	0	false	0	false	8	true
215484	162630830078125	6312266796875	1	true	0	false	13	true
215483	17247181640625	6515571875	7	true	0	false	30	true
215482	16978994140625	64528546875	3	true	0	false	13	true
215478	1674309765625	6394571484375	9	true	1	true	3	true
215477	1796312890625	6285668359375	19	true	0	false	201	true
215476	174365703125	626832421875	0	false	0	false	8	true
215475	187347900390625	369043828125	0	false	4	true	8	true
215474	1.2325e+16	3663690234375	6	true	0	false	11	true
215473	156299462890625	59288125	2	true	0	false	0	false
215472	16138052734375	5966983203125	1	true	1	true	21	true
215468	1757661328125	4452688671875	9	true	0	false	1	true
215467	128669365234375	4892921484375	1	true	0	false	12	true
215466	1357475390625	492033359375	0	false	0	false	11	true
215465	1928783984375	6271890625	2	true	0	false	10	true
215464	18975291015625	6260153515625	0	false	0	false	22	true
215461	146054921875	2850737109375	9	true	15	true	56	true
215460	145997431640625	2813730859375	0	false	0	false	14	true
215459	17866998046875	583004140625	0	false	0	false	20	true
215458	1799561328125	575165390625	2	true	0	false	9	true
215456	1.36664e+16	374302265625	8	true	0	false	2	true
215453	153364423828125	5808078515625	3	true	0	false	22	true
215448	186774140625	6208819140625	1	true	9	true	15	true
215447	3580736328125	3936242578125	5	true	0	false	33	true
215446	474836279296875	394326328125	0	false	0	false	11	true
215441	1445086181640620	3562746484375	0	false	0	false	18	true
215437	15066412109375	29132591796875	3	true	0	false	8	true
215436	1563968359375	29877154296875	10	true	1	true	1	true
215435	14073818359375	564496484375	14	true	4	true	52	true
215434	14219646484375	561291796875	3	true	9	true	87	true
215432	21658640625	4188337890625	0	false	0	false	15	true
215428	1268863671875	4797823828125	6	true	0	false	22	true
215426	183170546875	4404046484375	1	true	0	false	16	true
215425	163393681640625	2902044921875	2	true	0	false	14	true
215418	1.72599e+16	3365283203125	1	true	6	true	3	true
215415	162379697265625	25158732421875	0	false	3	true	14	true
215414	158382509765625	25584380859375	5	true	0	false	32	true
215412	1530683984375	4877000390625	4	true	0	false	12	true
215411	231354052734375	37802703125	0	false	0	false	14	true
215410	2542273193359370	3797646875	0	false	0	false	15	true
215408	189633125	5770223046875	5	true	0	false	0	false
215407	106303681640625	3289904296875	0	false	0	false	23	true
215406	10008966796875	32426958984375	0	false	0	false	8	true
215404	1771837109375	6022339453125	1	true	0	false	23	true
215403	14250654296875	3311223828125	2	true	0	false	55	true
215401	4143447265625	3823733203125	1	true	2	true	50	true
215400	3826474609375	3865064453125	4	true	0	false	16	true
215399	55952626953125	3978828515625	1	true	0	false	26	true
215398	512043212890625	3911877734375	1	true	1	true	11	true
215397	1185839453125	341630078125	0	false	0	false	7	true
215396	12386048828125	3422651171875	6	true	0	false	22	true
215395	17562453125	6131266796875	13	true	0	false	4	true
215394	171745078125	614402265625	0	false	11	true	3	true
215391	11942375	331687578125	0	false	0	false	20	true
215390	124875986328125	333200625	3	true	0	false	33	true
215388	18754505859375	56699984375	2	true	0	false	11	true
215387	10953666015625	4411471484375	2	true	0	false	18	true
215386	108548642578125	4440949609375	0	false	0	false	14	true
215385	492315087890625	380758203125	0	false	0	false	32	true
215384	438696337890625	3747966015625	0	false	1	true	11	true
215383	99954404296875	314186953125	1	true	0	false	9	true
215382	105032373046875	3175094140625	3	true	0	false	16	true
215380	11236798828125	3373185546875	0	false	0	false	11	true
215374	15725451171875	26234.25	4	true	0	false	0	false
215370	320807568359375	381748359375	1	true	0	false	19	true
215367	47634423828125	3194419921875	1	true	31	true	34	true
215366	678707763671875	3143276171875	1	true	0	false	12	true
215365	84407568359375	3284045703125	1	true	1	true	23	true
215364	8997318359375	3289678125	0	false	0	false	13	true
215363	15031599609375	25179068359375	5	true	0	false	59	true
215361	113278525390625	4452459765625	5	true	0	false	49	true
215360	116328837890625	444752421875	3	true	0	false	28	true
215359	9318963623046870	346963671875	0	false	0	false	6	true
215358	9930925903320310	3398748046875	0	false	1	true	14	true
215350	53477646484375	3758537890625	3	true	0	false	43	true
215349	114698505859375	35973.5	4	true	12	true	34	true
215348	115189462890625	3618799609375	1	true	12	true	32	true
215347	101451455078125	3366069921875	0	false	0	false	12	true
215346	93209248046875	345060625	1	true	0	false	17	true
215345	190077109375	607090703125	3	true	0	false	20	true
215344	19004203125	6103879296875	1	true	0	false	12	true
215342	120035830078125	5031667578125	0	false	0	false	12	true
215339	18155009765625	27438345703125	3	true	0	false	38	true
215338	1753656640625	2734051171875	6	true	0	false	14	true
215337	17475720703125	28023734375	13	true	8	true	54	true
215336	173824609375	28013400390625	12	true	8	true	54	true
215335	4696548828125	3683827734375	4	true	7	true	9	true
215331	142654033203125	2517082421875	0	false	0	false	15	true
215330	143545537109375	25943677734375	0	false	1	true	7	true
215328	1608991796875	6540585546875	10	true	0	false	12	true
215327	19020564453125	2657217578125	0	false	0	false	7	true
215326	19656365234375	26512078125	5	true	0	false	12	true
215325	141731572265625	2770609765625	0	false	0	false	46	true
215324	138018232421875	27502154296875	10	true	0	false	4	true
215320	22936666015625	4351619921875	1	true	0	false	39	true
215316	19339404296875	26066369140625	9	true	0	false	23	true
215313	7153076171875	410281171875	4	true	0	false	95	true
215312	73501787109375	408656015625	8	true	0	false	77	true
215310	5667116088867180	32745173828125	3	true	0	false	41	true
215309	17932751953125	3297958984375	2	true	0	false	52	true
215308	175539296875	32863984375	7	true	0	false	16	true
215305	626098388671875	378176953125	2	true	11	true	63	true
215304	607304248046875	3777328125	2	true	15	true	62	true
215303	796755615234375	32047328125	11	true	0	false	0	false
215302	734449658203125	3253822265625	2	true	0	false	31	true
215300	16293146484375	6058084375	1	true	0	false	15	true
215299	19723501953125	62368375	2	true	0	false	13	true
215296	2351184765625	43061.5	3	true	0	false	18	true
215294	148421689453125	5160980859375	0	false	0	false	12	true
215292	17064662109375	32693994140625	0	false	0	false	21	true
215289	123038642578125	30347001953125	6	true	2	true	24	true
215288	12985484375	307297421875	1	true	0	false	18	true
215287	133616162109375	2578033203125	0	false	4	true	7	true
215286	13255234375	2656141796875	5	true	0	false	41	true
215283	2954882080078120	36272453125	0	false	0	false	6	true
215282	2292270751953120	36256.5	0	false	0	false	12	true
215280	24382421875	3902405078125	6	true	2	true	8	true
215279	18038267578125	25634158203125	2	true	0	false	45	true
215278	1761366796875	25989240234375	0	false	0	false	16	true
215270	3245668212890620	3672534375	0	false	3	true	34	true
215268	1291138671875	31610556640625	1	true	0	false	11	true
215266	15131271484375	5234394140625	1	true	0	false	22	true
215261	1078703515625	4334875390625	2	true	0	false	17	true
215260	114071416015625	4371684765625	2	true	0	false	39	true
215258	16595626953125	3293071484375	1	true	0	false	15	true
215255	14781267578125	30248283203125	0	false	0	false	30	true
215254	1480980078125	31537982421875	0	false	0	false	16	true
215247	16598306640625	616068359375	1	true	0	false	9	true
215244	11529943359375	5083153515625	6	true	0	false	44	true
215243	712875341796875	4163830078125	2	true	0	false	9	true
215242	726551318359375	4195051953125	6	true	0	false	14	true
215239	16657021484375	27652353515625	0	false	0	false	33	true
215238	16874880859375	27500630859375	1	true	0	false	35	true
215237	1631180078125	280801796875	4	true	0	false	34	true
215236	1663984375	284698828125	2	true	0	false	36	true
215234	114702470703125	494091171875	0	false	0	false	22	true
215232	685255419921875	4219093359375	11	true	3	true	2	true
215230	4272982421875	357484375	10	true	3	true	25	true
215229	13234060546875	32934546875	1	true	0	false	29	true
215228	132718076171875	32543166015625	1	true	0	false	8	true
215226	1828980859375	2600251953125	1	true	10	true	20	true
215218	121731015625	3542722265625	4	true	2	true	40	true
215216	17230900390625	25809998046875	1	true	0	false	13	true
215213	17043033203125	29385841796875	1	true	0	false	26	true
215212	172075390625	2887033984375	3	true	1	true	10	true
215207	110694970703125	3674984765625	0	false	0	false	30	true
215206	104968564453125	3678264453125	0	false	4	true	25	true
215204	12225275390625	31404712890625	2	true	0	false	23	true
215203	17963296875	28948986328125	6	true	0	false	24	true
215201	12941908203125	55748328125	1	true	1	true	20	true
215200	133858681640625	550591953125	14	true	0	false	34	true
215199	20044798828125	601411640625	5	true	0	false	11	true
215198	19775525390625	60135.25	3	true	0	false	19	true
215193	97704931640625	29970091796875	7	true	0	false	42	true
215192	1014744921875	2986489453125	1	true	0	false	31	true
215187	17984552734375	29622544921875	0	false	0	false	8	true
215185	1307869921875	535915625	10	true	0	false	1	true
215184	14108044921875	533068125	3	true	3	true	18	true
215182	1774924609375	31906333984375	1	true	0	false	20	true
215181	18698890625	29219775390625	0	false	0	false	34	true
215180	189987890625	29960630859375	1	true	0	false	10	true
215177	12930189453125	5474018359375	0	false	0	false	16	true
215173	898830078125	30041908203125	9	true	0	false	39	true
215172	913790234375	2979444921875	10	true	0	false	30	true
215169	99735849609375	4424981640625	2	true	0	false	21	true
215168	102452841796875	4390058984375	0	false	0	false	18	true
215165	59256181640625	480251171875	5	true	0	false	35	true
215164	594837158203125	4779689453125	4	true	0	false	37	true
215162	138402626953125	31667611328125	1	true	0	false	9	true
215160	20107193359375	25857560546875	16	true	1	true	32	true
215159	19403015625	664700390625	2	true	1	true	18	true
215158	20192830078125	667128828125	5	true	0	false	18	true
215148	15551513671875	529803125	12	true	0	false	8	true
215147	636334033203125	3850957421875	0	false	1	true	8	true
215146	6249072265625	3889195703125	0	false	4	true	6	true
215145	64863310546875	3964521484375	0	false	0	false	11	true
215144	644171826171875	4006368359375	1	true	0	false	23	true
215143	168737734375	5306883984375	0	false	0	false	29	true
215142	161335458984375	5243228515625	1	true	0	false	17	true
215140	12479974609375	4324539453125	0	false	0	false	2	true
215139	8629529296875	3133174609375	2	true	8	true	3	true
215138	819082763671875	30844943359375	0	false	0	false	13	true
215133	129823125	180920703125	0	false	0	false	14	true
215132	123308916015625	18109732421875	0	false	0	false	21	true
215130	95357275390625	4487773828125	12	true	0	false	2	true
215126	19591126953125	59684359375	1	true	0	false	12	true
215125	17502228515625	5192961328125	1	true	0	false	47	true
215123	119314365234375	16845119140625	19	true	1	true	12	true
215122	1187304296875	16835947265625	20	true	1	true	9	true
215112	92619638671875	4529815234375	1	true	3	true	25	true
215111	19980064453125	334976875	0	false	0	false	25	true
215110	200789140625	3390298046875	0	false	0	false	10	true
215107	21416349609375	64733875	1	true	0	false	12	true
215106	2135129296875	643870546875	2	true	0	false	29	true
215105	566045947265625	42044515625	2	true	1	true	25	true
215103	451701904296875	4652770703125	0	false	0	false	18	true
215102	401473876953125	459419375	0	false	0	false	8	true
215101	666807568359375	4755194140625	0	false	3	true	26	true
215099	115307607421875	2965957421875	2	true	0	false	29	true
215097	162136845703125	556027890625	3	true	0	false	7	true
215096	165958046875	54909.75	0	false	0	false	11	true
215092	54081318359375	47358375	0	false	4	true	3	true
215091	4831287109375	444160625	2	true	0	false	79	true
215090	43027265625	4476682421875	1	true	0	false	21	true
215089	189295703125	50333234375	2	true	0	false	22	true
215088	19067837890625	506216328125	3	true	1	true	31	true
215086	88716962890625	4472521875	1	true	0	false	10	true
215078	48742763671875	4380115625	4	true	0	false	12	true
215077	16841970703125	34196578125	4	true	0	false	28	true
215076	16419654296875	3420716796875	0	false	0	false	14	true
215075	18429634765625	53667640625	2	true	0	false	54	true
215074	19284078125	539405234375	6	true	0	false	0	false
215073	21352564453125	659148671875	0	false	6	true	6	true
215072	2121567578125	66328359375	0	false	0	false	8	true
215071	2025955859375	5618898046875	0	false	0	false	7	true
215070	19906140625	5590446875	0	false	0	false	14	true
215066	8369275390625	3540525390625	3	true	0	false	4	true
215061	1846222265625	55352125	18	true	0	false	1	true
215060	18814541015625	55081015625	1	true	0	false	15	true
215059	115912158203125	17506619140625	4	true	0	false	13	true
215058	11174265625	1708111328125	9	true	1	true	27	true
215056	5758865234375	3712926171875	12	true	1	true	29	true
215053	150880634765625	32610298828125	0	false	0	false	13	true
215052	142580751953125	328517578125	0	false	0	false	7	true
215050	12284849609375	4473653125	1	true	0	false	29	true
215048	760995263671875	30798119140625	0	false	0	false	18	true
215047	12542185546875	23732197265625	4	true	0	false	71	true
215046	12574630859375	23549544921875	3	true	0	false	82	true
215044	208261484375	65941640625	0	false	0	false	12	true
215043	21034767578125	6542407421875	0	false	0	false	11	true
215041	146791650390625	4985301953125	0	false	0	false	25	true
215039	138285498046875	17442255859375	1	true	0	false	9	true
215037	710872021484375	3764232421875	4	true	0	false	46	true
215036	633314990234375	371788203125	0	false	14	true	4	true
215034	578359033203125	434658671875	1	true	0	false	10	true
215026	18119931640625	6600059375	1	true	0	false	13	true
215024	19599525390625	34587890625	1	true	0	false	11	true
215023	21263888671875	25699431640625	1	true	0	false	64	true
215022	20725734375	2537055078125	1	true	0	false	27	true
215020	538753076171875	42757234375	0	false	0	false	4	true
215009	199963671875	531383203125	1	true	0	false	20	true
215008	19838888671875	5247281640625	7	true	0	false	0	false
215006	11668333984375	45709078125	1	true	16	true	10	true
215003	22920458984375	58025109375	8	true	0	false	26	true
215002	2302921875	578660390625	6	true	0	false	31	true
214999	3189158447265620	4547551953125	2	true	0	false	25	true
214998	316704296875	4585709375	6	true	0	false	0	false
214995	19072708984375	5144736328125	0	false	1	true	38	true
214994	192073203125	5194662109375	8	true	0	false	0	false
214993	2440666796875	57969703125	1	true	0	false	18	true
214992	24230837890625	5871641015625	2	true	0	false	13	true
214991	1450209375	54703046875	0	false	0	false	12	true
214990	1521710546875	5385764453125	1	true	1	true	9	true
214984	7815924072265620	3002291796875	0	false	0	false	23	true
214983	17626712890625	3523636328125	0	false	0	false	7	true
214982	17540431640625	3472976171875	0	false	0	false	5	true
214976	1840638671875	5209621484375	4	true	1	true	3	true
214975	1713565234375	5069113671875	0	false	0	false	14	true
214974	17740109375	503336953125	4	true	0	false	0	false
214971	679107177734375	354628515625	3	true	0	false	13	true
214970	6673587890625	35806671875	0	false	0	false	20	true
214964	16690451171875	5040377734375	9	true	0	false	4	true
214962	2014826171875	4135911328125	20	true	0	false	0	false
214958	22874015625	585028671875	3	true	0	false	32	true
214957	21760046875	5500816796875	1	true	0	false	10	true
214956	20973423828125	551579765625	1	true	0	false	16	true
214954	20257478515625	507658984375	1	true	1	true	27	true
214951	24086216796875	5726960546875	7	true	0	false	19	true
214949	20210373046875	3694987109375	2	true	0	false	28	true
214948	19956865234375	366415703125	0	false	0	false	23	true
214947	1265603125	2311109765625	6	true	0	false	46	true
214946	123320146484375	231316796875	0	false	0	false	20	true
214942	23733478515625	593871796875	6	true	0	false	7	true
214939	610140673828125	462353203125	1	true	0	false	8	true
214936	118862587890625	22905912109375	1	true	0	false	11	true
214935	13738265625	22467318359375	6	true	0	false	19	true
214934	147427333984375	2329691796875	1	true	0	false	10	true
214932	21047125	37152.75	1	true	4	true	26	true
214929	19932072265625	641730234375	1	true	2	true	39	true
214926	6024864501953120	3551223828125	0	false	0	false	7	true
214922	3746271728515620	452700078125	0	false	0	false	12	true
214918	23563126953125	5692498828125	1	true	0	false	9	true
214917	2128378125	564691484375	8	true	0	false	3	true
214912	1664071875	316394375	2	true	0	false	37	true
214910	18913205078125	33483921875	3	true	0	false	39	true
214909	97714052734375	20213646484375	0	false	2	true	24	true
214908	10393724609375	2019158984375	0	false	0	false	16	true
214907	10064287109375	418934765625	0	false	0	false	8	true
214906	100048583984375	4125215625	0	false	0	false	10	true
214905	1.69162e+16	4006946484375	2	true	0	false	32	true
214904	24801220703125	4019515625	2	true	0	false	19	true
214903	20513197265625	3754646875	0	false	0	false	13	true
214902	208186484375	3742780078125	0	false	0	false	10	true
214896	108309462890625	19541794921875	12	true	0	false	5	true
214894	124476923828125	16744630859375	0	false	6	true	8	true
214893	105578203125	396904609375	45	true	0	false	64	true
214892	10711994140625	4023056640625	0	false	0	false	9	true
214889	220473515625	5670550390625	2	true	0	false	14	true
214888	227357734375	57093234375	3	true	1	true	28	true
214887	112014423828125	18180291015625	0	false	0	false	12	true
214886	11029111328125	18702892578125	0	false	0	false	5	true
214884	147122958984375	219381953125	3	true	0	false	13	true
214880	112575302734375	1940309765625	0	false	0	false	10	true
214878	61385703125	3443098828125	8	true	0	false	0	false
214877	2299336328125	3389304296875	9	true	0	false	16	true
214876	2226244921875	335595078125	12	true	1	true	50	true
214869	1818455078125	64420265625	0	false	0	false	19	true
214868	175917421875	6399687890625	3	true	0	false	22	true
214866	1.81896e+16	4476978125	3	true	0	false	32	true
214865	24759576171875	3550022265625	3	true	0	false	24	true
214864	24664048828125	3599085546875	0	false	0	false	7	true
214863	1867670703125	3618798046875	2	true	1	true	52	true
214862	1853616796875	3571770703125	2	true	0	false	6	true
214861	141467744140625	3838090625	0	false	0	false	17	true
214860	145128828125	386717578125	1	true	0	false	10	true
214855	137417978515625	1925986328125	13	true	0	false	5	true
214854	1443659375	1887108203125	0	false	0	false	26	true
214853	146767685546875	3661680859375	18	true	0	false	71	true
214852	149152431640625	3646533984375	11	true	0	false	63	true
214848	1059325390625	16195634765625	0	false	13	true	1	true
214846	25196056640625	3543134765625	0	false	0	false	8	true
214844	179873828125	3418713671875	10	true	0	false	55	true
214839	1567459765625	3839588671875	0	false	0	false	21	true
214838	153404140625	380114609375	0	false	0	false	52	true
214837	148417646484375	383267421875	0	false	0	false	42	true
214836	1535625390625	3870395703125	0	false	0	false	22	true
214834	113822431640625	4029003515625	1	true	0	false	34	true
214830	23924482421875	3542686328125	2	true	0	false	14	true
214829	21719771484375	365234609375	0	false	0	false	8	true
214827	144756103515625	348106875	13	true	0	false	25	true
214826	143277998046875	3497041796875	12	true	0	false	28	true
214824	158725380859375	47937328125	0	false	0	false	10	true
214820	21008662109375	341002265625	1	true	0	false	11	true
214816	16181833984375	386292734375	1	true	0	false	25	true
214815	97725947265625	38586453125	1	true	0	false	42	true
214814	100556748046875	391174296875	1	true	0	false	4	true
214813	93165224609375	395570234375	3	true	0	false	24	true
214810	129170888671875	4033883203125	1	true	0	false	29	true
214809	2258319921875	355140078125	10	true	0	false	88	true
214808	22640369140625	3501294140625	4	true	1	true	2	true
214803	9554357421875	4265951171875	0	false	0	false	25	true
214800	1791317626953120	42191984375	0	false	0	false	9	true
214799	145566474609375	3744221875	5	true	1	true	1	true
214797	135094306640625	38729890625	0	false	1	true	21	true
214796	134145234375	3861037109375	0	false	1	true	17	true
214794	11111212890625	4134995703125	1	true	0	false	41	true
214786	527703564453125	3524593359375	0	false	4	true	13	true
214782	133745458984375	38006.5	0	false	0	false	17	true
214775	89053935546875	4347657421875	9	true	0	false	46	true
214772	734768896484375	4569107421875	4	true	5	true	24	true
214770	532028515625	338094375	0	false	0	false	5	true
214768	234891171875	3465576171875	0	false	0	false	10	true
214767	140803486328125	2021106640625	0	false	0	false	27	true
214760	1510140625	3502149609375	0	false	0	false	11	true
214759	2098330078125	35578828125	0	false	0	false	44	true
214757	123025087890625	3868052734375	4	true	0	false	23	true
214756	131252421875	39313375	0	false	0	false	9	true
214749	136668779296875	36155125	4	true	0	false	12	true
214748	142402431640625	359680078125	3	true	0	false	11	true
214747	90115791015625	15522134765625	0	false	0	false	45	true
214746	854063671875	157158544921875	0	false	0	false	9	true
214742	90229404296875	161499697265625	1	true	0	false	11	true
214740	1582538671875	3597269140625	0	false	0	false	4	true
214739	11097287109375	3796823828125	12	true	1	true	23	true
214738	117763759765625	376270859375	0	false	0	false	15	true
214734	9451220703125	163318681640625	0	false	7	true	0	false
214725	811236962890625	1913628515625	0	false	0	false	28	true
214724	830136328125	18728720703125	0	false	0	false	11	true
214723	97635380859375	18403107421875	0	false	0	false	29	true
214722	988733984375	18678548828125	1	true	1	true	14	true
214721	2236880078125	30615154296875	0	false	1	true	25	true
214720	22932025390625	30142	0	false	0	false	14	true
214718	18964298828125	65030.25	22	true	0	false	38	true
214715	2362304296875	3290146875	0	false	0	false	16	true
214714	234501875	3325846875	0	false	0	false	12	true
214712	101741591796875	1922380078125	0	false	0	false	41	true
214710	2041902734375	6364418359375	1	true	0	false	9	true
214708	100160556640625	178733828125	1	true	0	false	14	true
214704	9059294921875	18268345703125	10	true	0	false	34	true
214703	22882427734375	31607634765625	5	true	0	false	8	true
214698	95747109375	35651375	0	false	0	false	9	true
214691	138830087890625	157991650390625	1	true	4	true	39	true
214690	1423134765625	16039794921875	8	true	2	true	1	true
214687	126034208984375	20760021484375	0	false	0	false	13	true
214686	123386455078125	21625603515625	11	true	0	false	18	true
214685	1200237890625	204234765625	3	true	0	false	39	true
214683	114031953125	2046403125	1	true	38	true	25	true
214682	1151012109375	1999939453125	1	true	0	false	22	true
214680	22410078125	4054946484375	1	true	0	false	28	true
214678	11521591796875	20815564453125	4	true	0	false	0	false
214677	130291318359375	4170705078125	2	true	0	false	21	true
214676	13919671875	4161252734375	7	true	0	false	4	true
214675	12586845703125	155414345703125	1	true	0	false	53	true
214674	11510748046875	150508349609375	2	true	1	true	7	true
214671	24886689453125	31557732421875	1	true	0	false	6	true
214667	487573828125	4824053125	2	true	1	true	7	true
214666	4462001953125	4821640625	0	false	0	false	11	true
214664	136220078125	1483744140625	5	true	0	false	0	false
214655	579962060546875	4926653515625	6	true	0	false	4	true
214654	506246630859375	49141078125	7	true	1	true	25	true
214648	394223876953125	4838829296875	0	false	0	false	25	true
214645	2109583203125	321171640625	5	true	0	false	77	true
214644	2195686328125	32255525390625	0	false	0	false	13	true
214642	96726298828125	1527987109375	2	true	0	false	23	true
214640	282392822265625	4229057421875	2	true	0	false	35	true
214639	20323998046875	29742.25	0	false	2	true	37	true
214638	203326875	30373341796875	1	true	14	true	1	true
214635	20285830078125	4942211328125	4	true	1	true	27	true
214634	20404041015625	4930053125	4	true	0	false	26	true
214632	14539869140625	144438759765625	3	true	0	false	0	false
214631	20731529296875	28936203125	1	true	0	false	35	true
214630	21782416015625	28603451171875	5	true	2	true	53	true
214629	199664453125	312339921875	10	true	0	false	30	true
214628	20232203125	31361326171875	9	true	0	false	31	true
214627	21863146484375	30172623046875	0	false	0	false	14	true
214626	2160387109375	2992115234375	3	true	0	false	19	true
214625	552937255859375	31104943359375	13	true	0	false	3	true
214624	48083251953125	3188029296875	0	false	1	true	27	true
214622	83425537109375	17345521484375	0	false	0	false	24	true
214618	652067919921875	305884375	3	true	0	false	14	true
214616	24785408203125	3143433203125	5	true	0	false	1	true
214614	205762890625	31618275390625	0	false	0	false	8	true
214609	19540142578125	4866680078125	1	true	0	false	33	true
214608	19793150390625	484954609375	1	true	0	false	19	true
214605	18933125	488189765625	5	true	0	false	1	true
214603	1892221484375	495202734375	0	false	0	false	11	true
214602	19309541015625	4940084375	0	false	0	false	6	true
214601	19632095703125	4778698046875	0	false	0	false	29	true
214600	203946015625	47763203125	8	true	0	false	3	true
214598	15638947265625	612959609375	2	true	1	true	34	true
214595	2119714453125	486320390625	0	false	0	false	28	true
214589	20269212890625	469401328125	6	true	0	false	57	true
214588	21157015625	469636796875	2	true	15	true	17	true
214587	205441953125	487349140625	0	false	0	false	5	true
214584	21856927734375	4949286328125	1	true	10	true	3	true
214583	688423681640625	2939903515625	1	true	0	false	30	true
214582	749257421875	2896055078125	6	true	0	false	17	true
214577	2275341796875	503794609375	3	true	0	false	6	true
214576	22046001953125	5047205859375	0	false	0	false	16	true
214572	24768876953125	5945701171875	12	true	0	false	0	false
214570	19553833984375	466558203125	1	true	0	false	10	true
214569	630664501953125	28580107421875	1	true	0	false	62	true
214568	65049775390625	28683203125	0	false	0	false	59	true
214566	142204677734375	4269746484375	4	true	0	false	15	true
214560	10687373046875	2157856640625	4	true	0	false	19	true
214557	18612859375	702766171875	6	true	1	true	18	true
214556	18703986328125	703279921875	6	true	1	true	17	true
214555	16496970703125	669444453125	0	false	0	false	9	true
214554	17138072265625	66749921875	4	true	0	false	135	true
214547	1756930078125	698721171875	6	true	0	false	30	true
214545	89398671875	380023515625	1	true	0	false	5	true
214544	8426185546875	3789862109375	6	true	0	false	0	false
214543	18136359375	679805859375	3	true	0	false	18	true
214540	91681962890625	368790234375	1	true	0	false	28	true
214538	8166267578125	39499296875	0	false	0	false	17	true
214532	160814072265625	679568828125	10	true	0	false	102	true
214529	22123392578125	26126306640625	5	true	0	false	16	true
214528	223436015625	255308515625	0	false	12	true	0	false
214521	7570458984375	334294609375	1	true	0	false	31	true
214520	71294765625	3359982421875	0	false	0	false	9	true
214518	69200517578125	3423776171875	3	true	0	false	17	true
214513	155677177734375	707633203125	10	true	0	false	6	true
214512	150992109375	713269609375	2	true	0	false	15	true
214511	146475400390625	70423.75	0	false	0	false	10	true
214510	15099181640625	7020096875	6	true	0	false	27	true
214509	1629147265625	714045859375	1	true	1	true	14	true
214508	16786091796875	7148565625	0	false	0	false	10	true
214504	15797890625	714046953125	0	false	0	false	12	true
214503	17260482421875	717977734375	0	false	7	true	0	false
214502	16606853515625	720158671875	1	true	0	false	24	true
214496	14490.75	68872734375	0	false	0	false	41	true
214493	692449755859375	4327599609375	4	true	0	false	59	true
214492	717845703125	44271015625	1	true	0	false	7	true
214489	1215771875	712814453125	1	true	0	false	23	true
214488	128844423828125	726908125	0	false	0	false	36	true
214487	140517197265625	726798359375	1	true	0	false	9	true
214486	14633640625	72136171875	3	true	0	false	10	true
214485	129611328125	70551203125	3	true	0	false	17	true
214484	135011435546875	703576171875	0	false	0	false	38	true
214482	1367835546875	21685771484375	1	true	0	false	10	true
214478	136880703125	735110234375	7	true	0	false	0	false
214476	133223232421875	71259.75	11	true	0	false	32	true
214475	1705486328125	47852703125	0	false	0	false	29	true
214474	165498125	4891219140625	2	true	0	false	17	true
214471	117310771484375	69547828125	10	true	0	false	30	true
214470	114509873046875	69855.5	2	true	0	false	18	true
214463	27364392578125	28630880859375	1	true	7	true	25	true
214462	27763685546875	2872202734375	2	true	0	false	13	true
214460	124432919921875	68949296875	2	true	0	false	18	true
214459	2661209375	27818861328125	2	true	1	true	14	true
214458	27117328125	2743980078125	2	true	0	false	63	true
214457	2590748828125	28590333984375	0	false	2	true	21	true
214456	25822896484375	291299453125	4	true	1	true	16	true
214454	2580013671875	2814404296875	1	true	1	true	12	true
214450	1142125390625	68214359375	2	true	0	false	11	true
214449	28005794921875	26771939453125	0	false	1	true	35	true
214448	27765068359375	26694345703125	0	false	0	false	33	true
214447	273260703125	29707572265625	8	true	0	false	30	true
214446	28032865234375	30318802734375	1	true	0	false	36	true
214444	27139208984375	269505234375	0	false	0	false	11	true
214442	2642038671875	30214611328125	0	false	0	false	15	true
214435	29289931640625	2645077734375	2	true	0	false	45	true
214434	29027828125	26920833984375	0	false	0	false	7	true
214432	17449818359375	5678318359375	1	true	0	false	27	true
214427	24353291015625	2713784765625	0	false	0	false	11	true
214426	251497109375	27151275390625	3	true	0	false	5	true
214424	145569326171875	681666875	2	true	0	false	11	true
214420	286138203125	27603091796875	2	true	0	false	27	true
214419	112252392578125	243888125	0	false	0	false	16	true
214418	108736357421875	244959609375	4	true	0	false	19	true
214417	27831837890625	31627447265625	22	true	0	false	46	true
214416	272585703125	318064140625	5	true	0	false	28	true
214413	518225634765625	27547146484375	0	false	0	false	15	true
214412	509569873046875	27936650390625	9	true	4	true	11	true
214411	2048387939453120	5625605859375	0	false	0	false	41	true
214410	1.65595e+16	5613762890625	0	false	0	false	9	true
214408	122588330078125	24339337890625	4	true	0	false	8	true
214406	114958466796875	2538898828125	5	true	1	true	72	true
214402	472039794921875	271348671875	0	false	0	false	5	true
214400	24940125	295503125	1	true	0	false	11	true
214399	2.02434e+16	528651875	0	false	0	false	11	true
214398	2548018310546870	5280578515625	9	true	0	false	0	false
214397	1.41072e+16	529605703125	0	false	0	false	10	true
214396	1075611572265620	533640859375	0	false	0	false	12	true
214394	9233839111328120	55825921875	6	true	0	false	7	true
214393	3034826416015620	5284246875	1	true	0	false	38	true
214391	1776298046875	37253703125	2	true	7	true	13	true
214390	172469296875	3640262109375	0	false	0	false	14	true
214389	78613076171875	53268078125	8	true	0	false	38	true
214388	74823857421875	5368185546875	2	true	0	false	13	true
214387	1327909912109370	5247428125	0	false	7	true	4	true
214382	709598291015625	5410959375	14	true	0	false	25	true
214378	31529599609375	27666138671875	0	false	0	false	29	true
214377	5656515625	51527625	0	false	0	false	9	true
214376	509633154296875	5193929296875	3	true	0	false	11	true
214373	56588623046875	525614296875	4	true	1	true	20	true
214371	4033876708984370	52031234375	1	true	0	false	31	true
214370	46608388671875	52222734375	0	false	0	false	18	true
214369	38126259765625	5678966015625	0	false	0	false	8	true
214368	366366552734375	5814553515625	1	true	0	false	10	true
214367	481877880859375	2929376171875	2	true	0	false	11	true
214366	563273583984375	29618908203125	14	true	0	false	9	true
214364	53196611328125	26011392578125	2	true	0	false	53	true
214362	62083623046875	53324796875	3	true	0	false	20	true
214360	776103173828125	549153359375	1	true	0	false	8	true
214350	473211181640625	5894880078125	1	true	0	false	10	true
214349	66854326171875	555684765625	5	true	1	true	45	true
214348	54058505859375	5583433203125	7	true	0	false	0	false
214339	7897935546875	57429953125	2	true	0	false	13	true
214338	792656689453125	5703186328125	0	false	0	false	10	true
214334	82640146484375	569785625	0	false	0	false	9	true
214333	86174521484375	574732265625	1	true	0	false	18	true
214332	853871484375	5721062109375	2	true	0	false	20	true
214328	84433115234375	57825.5	1	true	0	false	10	true
214327	95945673828125	561079609375	0	false	0	false	9	true
214326	99762109375	56057546875	1	true	0	false	29	true
214324	655002099609375	526677421875	0	false	1	true	12	true
214323	299233251953125	29325990234375	0	false	0	false	11	true
214322	328094091796875	2892714453125	5	true	0	false	23	true
214321	10592984375	489603203125	0	false	0	false	21	true
214320	110864677734375	48199734375	0	false	0	false	16	true
214319	16660923828125	41968515625	0	false	11	true	15	true
214318	1694662109375	4183294140625	0	false	0	false	48	true
214317	85781083984375	563062734375	1	true	0	false	21	true
214316	891273828125	5624425390625	18	true	0	false	29	true
214315	11288404296875	4761926953125	0	false	0	false	20	true
214314	11006453125	476009609375	1	true	0	false	15	true
214312	17235732421875	418851171875	0	false	0	false	35	true
214310	111881220703125	4726820703125	0	false	1	true	34	true
214306	879811328125	492188515625	0	false	0	false	12	true
214304	42783076171875	29855216796875	1	true	0	false	22	true
214303	740805224609375	509399140625	1	true	0	false	18	true
214302	8257056640625	5094697265625	0	false	0	false	5	true
214299	816964697265625	5935415234375	1	true	0	false	13	true
214298	809565576171875	5855517578125	6	true	0	false	5	true
214296	119938291015625	4194884375	0	false	1	true	8	true
214293	1151701171875	4653448828125	0	false	0	false	19	true
214291	793407080078125	5225633984375	13	true	0	false	18	true
214289	16309037109375	41561546875	3	true	1	true	34	true
214286	8785669921875	53155515625	0	false	0	false	11	true
214283	2.00493e+16	5512727734375	1	true	0	false	19	true
214282	1550641845703120	5451498828125	6	true	0	false	10	true
214280	75302724609375	4963194921875	17	true	0	false	0	false
214274	28659462890625	5540819140625	0	false	0	false	23	true
214271	797619482421875	482818828125	0	false	0	false	9	true
214270	8490951171875	4772619921875	7	true	0	false	1	true
214269	12350986328125	747454140625	3	true	0	false	8	true
214268	118028427734375	745819921875	1	true	0	false	12	true
214267	1712416015625	4084784375	6	true	0	false	27	true
214264	152417958984375	4191983203125	1	true	0	false	11	true
214263	141125947265625	6352386328125	4	true	0	false	40	true
214262	14725052734375	63454453125	5	true	0	false	11	true
214260	751625146484375	60378921875	1	true	0	false	25	true
214255	8897828125	5421387109375	6	true	0	false	29	true
214254	86406650390625	5462661328125	12	true	0	false	31	true
214248	9489216796875	548916796875	1	true	0	false	13	true
214247	9686033203125	5798405859375	2	true	17	true	66	true
214246	10034287109375	576347890625	11	true	0	false	3	true
214243	551536962890625	364448984375	0	false	7	true	11	true
214242	569396875	366654296875	0	false	12	true	10	true
214237	130230576171875	636366796875	7	true	2	true	54	true
214236	13050921875	6316109765625	5	true	1	true	5	true
214234	10344494140625	58302578125	0	false	0	false	12	true
214232	43354189453125	503103359375	0	false	0	false	11	true
214231	1701237890625	39954109375	1	true	0	false	9	true
214230	179903828125	4018560546875	0	false	0	false	25	true
214224	134772392578125	74675890625	10	true	0	false	0	false
214222	188154453125	4073452734375	1	true	0	false	12	true
214221	94268505859375	5937185546875	2	true	1	true	34	true
214220	94862119140625	588766015625	3	true	0	false	6	true
214219	20064716796875	4874383203125	1	true	0	false	37	true
214218	18998115234375	4904052734375	1	true	0	false	44	true
214217	2406336181640620	5885209375	4	true	0	false	48	true
214216	22084365234375	5864884765625	3	true	0	false	36	true
214214	129058779296875	6414583203125	0	false	0	false	12	true
214213	131999130859375	65257046875	0	false	17	true	13	true
214212	12999361328125	6476690234375	5	true	0	false	8	true
214210	1349484765625	6298583984375	2	true	0	false	16	true
214208	158101220703125	406247421875	8	true	0	false	6	true
214207	107029033203125	60396296875	3	true	0	false	18	true
214206	104577265625	6024938671875	3	true	0	false	21	true
214202	956121484375	467394296875	2	true	0	false	5	true
214199	11082052734375	720533046875	3	true	1	true	20	true
214198	109713623046875	716128125	1	true	0	false	29	true
214195	107533349609375	6083042578125	0	false	1	true	16	true
214191	15857388671875	7394715625	4	true	0	false	21	true
214190	15483080078125	734609609375	8	true	0	false	3	true
214188	190968046875	3981821484375	6	true	0	false	6	true
214187	125434814453125	624180078125	0	false	0	false	5	true
214186	1173706640625	6219462109375	1	true	0	false	7	true
214185	550004931640625	6097279296875	2	true	0	false	30	true
214184	598585009765625	6026733984375	7	true	0	false	24	true
214183	113738095703125	7354928125	2	true	0	false	16	true
214180	1480508203125	738261796875	1	true	0	false	27	true
214179	179640234375	4174893359375	1	true	0	false	52	true
214171	6676494140625	6035748046875	2	true	0	false	17	true
214167	3215329345703120	4815821875	0	false	0	false	7	true
214166	3185816650390620	485366328125	8	true	0	false	13	true
214165	304087939453125	4752623828125	1	true	1	true	66	true
214162	62955810546875	6100942578125	2	true	0	false	10	true
214158	1827052001953120	5961461328125	0	false	0	false	11	true
214155	1520716015625	6436898046875	0	false	0	false	15	true
214152	26627890625	5991196875	8	true	0	false	11	true
214151	44252568359375	598484375	0	false	0	false	6	true
214150	4548970703125	6039037109375	3	true	0	false	10	true
214147	2303725341796870	506930703125	5	true	12	true	19	true
214146	2.02683e+16	5064514453125	5	true	7	true	33	true
214144	1.31989e+16	5894302734375	5	true	0	false	13	true
214141	7063345336914060	5808915625	0	false	1	true	11	true
214140	8262094116210930	574682890625	2	true	0	false	22	true
214135	28056931640625	3430780859375	25	true	0	false	74	true
214134	278842890625	340516640625	17	true	0	false	56	true
214132	1.80867e+16	5028283203125	1	true	0	false	19	true
214126	1690403076171870	574516640625	0	false	1	true	9	true
214124	2780526611328120	464734921875	0	false	4	true	6	true
214122	101114013671875	6220614453125	0	false	0	false	1	true
214120	1671401611328120	6054228515625	0	false	1	true	12	true
214118	3062815185546870	5030466015625	1	true	0	false	20	true
214110	4494853515625	5424409375	0	false	0	false	16	true
214109	673258544921875	5088363671875	1	true	0	false	16	true
214108	612642919921875	509123984375	0	false	0	false	37	true
214105	784713525390625	678232890625	1	true	0	false	7	true
214104	751623046875	680711171875	0	false	0	false	10	true
214103	2732981640625	340810859375	0	false	0	false	45	true
214102	2706878125	337243046875	4	true	1	true	23	true
214100	82090419921875	6716065625	2	true	0	false	22	true
214099	4715921936035150	483344765625	1	true	13	true	5	true
214098	7453035278320310	4963713671875	11	true	0	false	33	true
214095	1243394775390620	4672610546875	1	true	3	true	31	true
214094	1.81809e+16	4632893359375	0	false	0	false	14	true
214092	6536043701171870	59813625	0	false	0	false	8	true
214091	1209278564453120	62008140625	4	true	0	false	45	true
214090	22003173828125	6297903515625	0	false	0	false	5	true
214089	125374521484375	5902383203125	2	true	0	false	19	true
214088	115658662109375	593689296875	3	true	0	false	29	true
214084	572996630859375	5920780078125	0	false	0	false	13	true
214080	116661494140625	5810082421875	0	false	0	false	10	true
214076	27964701171875	3300480859375	0	false	0	false	12	true
214072	9470052734375	320216875	0	false	0	false	8	true
214071	129562197265625	5833763671875	0	false	0	false	10	true
214070	132256630859375	57630828125	1	true	0	false	11	true
214069	128755712890625	670137734375	4	true	0	false	25	true
214068	133358916015625	660002109375	2	true	0	false	57	true
214067	85939912109375	681018359375	1	true	0	false	16	true
214064	1376160888671870	4785827734375	5	true	1	true	22	true
214063	557017041015625	673404140625	4	true	7	true	17	true
214062	577675634765625	66997375	0	false	0	false	50	true
214061	8378138671875	688462578125	2	true	0	false	18	true
214057	93845625	611775859375	0	false	10	true	0	false
214056	833828515625	6036184765625	8	true	0	false	6	true
214052	83172255859375	66077.75	8	true	0	false	58	true
214051	118252578125	6430644140625	0	false	0	false	10	true
214050	116001884765625	6498208203125	4	true	0	false	32	true
214049	9721982421875	642026796875	1	true	0	false	28	true
214048	10026083984375	638206953125	0	false	0	false	12	true
214044	5548865234375	66759140625	0	false	0	false	18	true
214040	9389482421875	670565234375	0	false	0	false	12	true
214034	619493359375	6630053125	2	true	0	false	19	true
214033	105535224609375	664692265625	0	false	0	false	12	true
214032	108870029296875	6591921875	1	true	0	false	21	true
214029	7635697265625	645675703125	1	true	0	false	15	true
214028	84144677734375	64651.5	12	true	0	false	2	true
214027	234199296875	5055096484375	1	true	0	false	28	true
214026	2301296484375	509428203125	0	false	0	false	8	true
214021	1284615625	60557	15	true	0	false	47	true
214020	1302135546875	60659375	14	true	2	true	57	true
214018	910582421875	651032265625	5	true	0	false	11	true
214017	437162060546875	66933703125	5	true	0	false	48	true
214014	544264599609375	680349921875	0	false	0	false	12	true
214006	132901494140625	6075503515625	8	true	0	false	19	true
214004	101848173828125	6510665625	0	false	3	true	9	true
214003	14447046875	611372421875	5	true	0	false	17	true
214002	139633349609375	612110078125	3	true	0	false	23	true
213994	90767646484375	6350709375	0	false	0	false	7	true
213993	2038039453125	390011171875	1	true	0	false	10	true
213992	203130234375	4015575390625	6	true	0	false	2	true
213984	99899990234375	5359505859375	2	true	0	false	27	true
213983	159027587890625	23640294921875	12	true	0	false	67	true
213981	34702548828125	161304248046875	11	true	1	true	64	true
213980	348365087890625	160322177734375	10	true	1	true	60	true
213978	1365550390625	6204928125	1	true	0	false	13	true
213969	6096728515625	181706484375	3	true	1	true	7	true
213968	6473826171875	17878021484375	0	false	0	false	10	true
213967	1.09331e+16	20189306640625	0	false	0	false	26	true
213966	1.03797e+16	19959662109375	6	true	0	false	29	true
213965	635508544921875	17351845703125	0	false	0	false	18	true
213964	7260744140625	17185064453125	0	false	0	false	7	true
213959	56791689453125	163065224609375	0	false	1	true	8	true
213958	599725439453125	161750048828125	2	true	10	true	5	true
213957	3727223388671870	162082607421875	9	true	0	false	50	true
213953	761287548828125	70500203125	2	true	16	true	26	true
213952	765362451171875	713543984375	1	true	0	false	10	true
213949	62114072265625	704726015625	2	true	2	true	17	true
213948	706348388671875	703855390625	6	true	1	true	9	true
213947	133859072265625	28850640625	3	true	1	true	35	true
213946	135030478515625	28931265625	3	true	1	true	43	true
213940	58429892578125	71535625	22	true	0	false	42	true
213938	3695333251953120	15083755859375	0	false	1	true	61	true
213936	8493525390625	70395015625	0	false	0	false	7	true
213935	34079828125	3207123828125	1	true	0	false	14	true
213934	3451840234375	3177495703125	12	true	0	false	4	true
213932	165040966796875	19333509765625	4	true	0	false	6	true
213930	3847500732421870	1708555078125	3	true	2	true	9	true
213929	3399658203125	3138102734375	3	true	0	false	39	true
213928	3434428515625	31004974609375	3	true	1	true	32	true
213926	347575546875	30964298828125	1	true	1	true	12	true
213922	339513203125	3058831640625	0	false	0	false	21	true
213917	31742205078125	3339028515625	0	false	5	true	5	true
213916	31452078125	3353427734375	4	true	0	false	10	true
213915	2351366455078120	18159076171875	1	true	0	false	30	true
213914	3410364990234370	17644109375	14	true	0	false	13	true
213912	4500134765625	17655611328125	0	false	0	false	9	true
213910	317264609375	344958671875	1	true	0	false	21	true
213907	46925556640625	18997373046875	0	false	0	false	37	true
213906	3899619384765620	1944881640625	0	false	0	false	19	true
213902	127171943359375	28628111328125	0	false	0	false	8	true
213900	646684814453125	19712958984375	11	true	0	false	34	true
213898	2746095458984370	199553671875	0	false	3	true	12	true
213897	32628669921875	3021777734375	1	true	0	false	17	true
213896	325673046875	2987922265625	5	true	0	false	27	true
213895	3425728125	30019921875	2	true	0	false	16	true
213894	3436759375	29447083984375	2	true	0	false	46	true
213893	33388125	3740001953125	13	true	0	false	50	true
213892	3357678125	374752421875	15	true	0	false	50	true
213890	340420546875	2911390234375	5	true	1	true	3	true
213884	3383258203125	374403359375	8	true	0	false	24	true
213882	30816294921875	3308964453125	6	true	0	false	23	true
213881	33126875	288023828125	0	false	0	false	11	true
213880	33135734375	29400634765625	14	true	0	false	21	true
213878	2680342529296870	1557198828125	1	true	5	true	38	true
213876	334216953125	366741484375	3	true	0	false	41	true
213873	34251234375	381038515625	0	false	0	false	13	true
213870	29965162109375	3316891015625	11	true	0	false	38	true
213864	3296566796875	35282953125	2	true	1	true	7	true
213862	3516101171875	2983528515625	4	true	23	true	27	true
213861	165234130859375	216092734375	0	false	0	false	7	true
213860	4.46504e+16	2169078125	1	true	1	true	37	true
213857	3023605859375	3039484765625	1	true	0	false	13	true
213856	30752744140625	30289447265625	2	true	0	false	15	true
213854	30186392578125	30834787109375	0	false	0	false	10	true
213852	32227603515625	3764191796875	3	true	0	false	19	true
213851	707452880859375	2385903515625	1	true	1	true	6	true
213846	328621796875	363951875	7	true	0	false	0	false
213845	2986630859375	3143341796875	0	false	1	true	14	true
213840	30569634765625	3486944140625	0	false	0	false	10	true
213839	3109833984375	28509681640625	3	true	0	false	42	true
213838	3106803515625	2871316015625	5	true	1	true	41	true
213834	29038921875	334691015625	3	true	0	false	21	true
213833	343629931640625	1444432421875	6	true	0	false	1	true
213832	2984823486328120	138904501953125	3	true	0	false	41	true
213828	64408916015625	5838276953125	0	false	0	false	12	true
213823	915246484375	5147905078125	0	false	0	false	16	true
213822	9443685546875	51472296875	0	false	0	false	24	true
213816	186179765625	4285062890625	0	false	7	true	9	true
213815	1002286328125	521347109375	0	false	0	false	9	true
213813	2929510546875	3095166796875	15	true	0	false	54	true
213812	28472244140625	3113215234375	1	true	0	false	17	true
213806	1.03491e+16	17571611328125	0	false	0	false	8	true
213803	20799599609375	2265819921875	0	false	0	false	19	true
213799	2388227783203120	69387546875	9	true	1	true	36	true
213798	268120947265625	695659453125	4	true	0	false	16	true
213795	375568994140625	700908671875	2	true	6	true	8	true
213794	430794384765625	700123828125	0	false	0	false	14	true
213791	396224462890625	688718984375	0	false	1	true	10	true
213790	3202266845703120	680200546875	1	true	1	true	16	true
213787	17757189453125	3835936328125	2	true	0	false	37	true
213786	1812256640625	387464921875	7	true	0	false	15	true
213781	1.55914e+16	667282421875	7	true	3	true	50	true
213780	2944324951171870	66349640625	0	false	0	false	13	true
213776	19436455078125	688739296875	0	false	1	true	10	true
213775	1.28926e+16	6825440625	2	true	1	true	31	true
213774	1.36646e+16	678453203125	0	false	0	false	10	true
213772	116384814453125	69018390625	7	true	0	false	32	true
213767	4826685546875	6168534375	0	false	0	false	8	true
213766	459456201171875	614285625	6	true	0	false	0	false
213760	18963052734375	5925946484375	1	true	0	false	11	true
213752	1426153076171870	706759375	1	true	0	false	13	true
213751	794062109375	4266842578125	6	true	0	false	1	true
213750	754478515625	4244099609375	10	true	0	false	2	true
213749	22194787109375	3859368359375	1	true	0	false	25	true
213748	2234864453125	3837444140625	1	true	0	false	26	true
213747	22797421875	389056484375	1	true	0	false	22	true
213745	24198478515625	5027672265625	0	false	0	false	33	true
213744	242563984375	4978459765625	10	true	0	false	4	true
213739	23992787109375	453581640625	6	true	9	true	67	true
213738	240132734375	4574996484375	8	true	0	false	49	true
213736	23760552734375	4537910546875	4	true	9	true	50	true
213732	23301626953125	487569453125	4	true	0	false	11	true
213731	243329375	471215234375	5	true	0	false	4	true
213730	23531154296875	477831640625	0	false	0	false	12	true
213726	24430177734375	4520565625	1	true	0	false	21	true
213724	237866875	4615963671875	1	true	0	false	12	true
213719	233023828125	4417650390625	5	true	0	false	61	true
213717	24871884765625	4858691015625	1	true	0	false	14	true
213716	2555112890625	479801953125	3	true	0	false	13	true
213709	97909970703125	73385796875	9	true	0	false	14	true
213708	99110908203125	73131	17	true	0	false	6	true
213701	389454443359375	3416977734375	0	false	1	true	29	true
213681	196463046875	20249849609375	1	true	0	false	19	true
213680	1885345703125	20506798828125	1	true	0	false	11	true
213677	18134037109375	23692849609375	0	false	3	true	11	true
213676	1910723828125	22305673828125	2	true	0	false	49	true
213675	3191337646484370	6374539453125	1	true	4	true	27	true
213674	3192380615234370	646593984375	0	false	0	false	28	true
213672	19796193359375	2144648046875	0	false	0	false	7	true
213671	19238474609375	24760953125	0	false	0	false	19	true
213670	186760703125	24503365234375	3	true	0	false	9	true
213669	756102294921875	1506173046875	2	true	0	false	55	true
213668	697007177734375	150208779296875	0	false	0	false	14	true
213666	1947369140625	2365937109375	9	true	2	true	66	true
213664	626487548828125	143922783203125	1	true	0	false	32	true
213663	199913203125	25036146484375	0	false	0	false	38	true
213662	20287060546875	2428539453125	2	true	0	false	31	true
213659	16390068359375	18598255859375	1	true	0	false	8	true
213658	1618171875	1918883203125	0	false	0	false	13	true
213657	1804351953125	18879908203125	2	true	0	false	14	true
213656	17979044921875	20085259765625	0	false	0	false	15	true
213650	19589615234375	19383306640625	4	true	0	false	12	true
213649	172042265625	18594173828125	0	false	0	false	26	true
213645	1794748291015620	65652703125	5	true	0	false	22	true
213644	14114833984375	653994921875	2	true	1	true	17	true
213643	21765017578125	17497380859375	0	false	0	false	18	true
213642	220433671875	17300326171875	0	false	0	false	14	true
213637	2794098876953120	6275559375	3	true	0	false	2	true
213636	3158194580078120	628148203125	6	true	0	false	2	true
213635	3633501220703120	6315094140625	1	true	0	false	13	true
213634	3640884033203120	626793203125	5	true	0	false	21	true
213631	226587109375	6434659765625	1	true	0	false	15	true
213628	5373474731445310	6475387890625	0	false	0	false	7	true
213626	2154958203125	18215853515625	0	false	0	false	12	true
213624	15677896484375	18360423828125	9	true	0	false	1	true
213622	8408701171875	142890263671875	0	false	0	false	8	true
213616	226568828125	17719708984375	0	false	0	false	11	true
213613	465416162109375	651618671875	0	false	2	true	12	true
213612	438478515625	6531668359375	0	false	16	true	7	true
213611	150159287109375	17786107421875	0	false	0	false	15	true
213606	45746787109375	6438015625	1	true	0	false	11	true
213604	42062041015625	640774296875	0	false	0	false	18	true
213603	21151751953125	165719921875	4	true	0	false	61	true
213602	20927625	16491306640625	5	true	0	false	67	true
213593	1955969140625	17656736328125	4	true	0	false	33	true
213592	18953005859375	17465873046875	4	true	0	false	0	false
213590	2142958984375	5134775390625	0	false	0	false	7	true
213589	1948728515625	738512578125	0	false	0	false	32	true
213588	191657265625	73240.25	24	true	0	false	16	true
213587	1986496484375	703164609375	1	true	6	true	25	true
213586	200586796875	701577734375	1	true	7	true	33	true
213585	2066496484375	1668015625	7	true	0	false	41	true
213584	204926171875	16994560546875	3	true	0	false	29	true
213583	19228294921875	16672791015625	1	true	0	false	20	true
213578	1963372265625	729477734375	3	true	0	false	57	true
213576	151668828125	171003828125	0	false	0	false	8	true
213575	2189733984375	1655716796875	0	false	0	false	11	true
213574	223091328125	165791328125	2	true	1	true	19	true
213573	2250442578125	157190458984375	1	true	0	false	42	true
213572	22761033203125	15448716796875	8	true	0	false	0	false
213568	18582318359375	743119609375	2	true	0	false	14	true
213562	498869775390625	6311787109375	4	true	0	false	10	true
213561	25455646484375	66979.75	0	false	7	true	30	true
213560	255267890625	669209375	2	true	8	true	38	true
213557	28919208984375	129787900390625	2	true	1	true	62	true
213556	2907873046875	126704736328125	2	true	0	false	33	true
213554	25562896484375	66729640625	2	true	4	true	31	true
213552	20304177734375	71518828125	0	false	0	false	16	true
213550	19809724609375	159904296875	0	false	0	false	16	true
213549	199105859375	682932421875	0	false	0	false	92	true
213548	20179119140625	68060984375	6	true	0	false	42	true
213545	2373905078125	1761740625	2	true	0	false	8	true
213542	20638220703125	684748828125	1	true	0	false	16	true
213540	1675922265625	17296791015625	4	true	0	false	66	true
213536	290448359375	122460224609375	11	true	1	true	4	true
213535	205143125	698038359375	1	true	6	true	1	true
213533	24393994140625	62415703125	2	true	0	false	20	true
213532	2394982421875	6127143359375	10	true	0	false	0	false
213531	3096258984375	139142421875	3	true	2	true	24	true
213530	30836455078125	136713779296875	4	true	1	true	20	true
213528	19499599609375	717291015625	4	true	1	true	3	true
213527	25123921875	1990276953125	0	false	0	false	32	true
213526	25265271484375	19705654296875	0	false	0	false	20	true
213522	3023642578125	139775009765625	0	false	0	false	11	true
213521	261222421875	658081328125	0	false	0	false	22	true
213520	260897421875	662202578125	6	true	0	false	3	true
213518	2955853125	130577197265625	1	true	0	false	26	true
213516	31255208984375	144115576171875	1	true	0	false	15	true
213514	28591009765625	1225515625	0	false	0	false	10	true
213513	3229486328125	127073828125	9	true	2	true	4	true
213512	3190434375	12602400390625	2	true	1	true	12	true
213508	3147818359375	13709076171875	10	true	0	false	9	true
213507	205774375	731179140625	1	true	1	true	11	true
213506	2070478515625	72158.25	0	false	0	false	11	true
213505	27988966796875	17235357421875	3	true	0	false	15	true
213504	278608125	16761314453125	8	true	0	false	8	true
213503	2492191015625	650963203125	10	true	2	true	61	true
213502	2457082421875	657521953125	15	true	0	false	2	true
213499	2170640625	718395703125	0	false	0	false	5	true
213497	234305390625	18853732421875	5	true	0	false	83	true
213494	277152890625	12134650390625	0	false	0	false	30	true
213493	24352138671875	6365327734375	0	false	0	false	8	true
213492	2410966015625	63074375	0	false	0	false	17	true
213490	30978189453125	12629337890625	1	true	0	false	10	true
213486	42475556640625	4206692578125	1	true	0	false	9	true
213485	26829890625	1901728515625	3	true	8	true	25	true
213484	27324953125	1895079296875	0	false	0	false	11	true
213482	2514472265625	6391322265625	5	true	0	false	1	true
213481	27114939453125	1753750390625	0	false	0	false	24	true
213480	272151015625	17951669921875	1	true	1	true	21	true
213479	3193444140625	163776708984375	0	false	0	false	10	true
213478	3152489453125	16808998046875	0	false	0	false	24	true
213477	2216405859375	23995123046875	6	true	0	false	12	true
213476	21801396484375	2386264453125	5	true	0	false	36	true
213472	2596265234375	19623580078125	8	true	0	false	21	true
213470	2318283203125	162777744140625	0	false	0	false	8	true
213468	256621953125	204485390625	7	true	0	false	26	true
213466	317298828125	153573291015625	0	false	0	false	9	true
213464	226406015625	712453046875	5	true	0	false	2	true
213462	206516015625	22917533203125	0	false	0	false	16	true
213457	21242974609375	217086875	7	true	0	false	47	true
213456	203735390625	2165378515625	0	false	0	false	10	true
213454	28353876953125	19753705078125	0	false	0	false	30	true
213453	26133025390625	6267496484375	1	true	0	false	12	true
213452	2637899609375	62305875	5	true	2	true	0	false
213447	22836310546875	140989658203125	2	true	0	false	20	true
213446	22666990234375	143815927734375	5	true	10	true	33	true
213442	24042126953125	1950757421875	0	false	0	false	9	true
213439	21394375	588253984375	7	true	0	false	31	true
213438	21313248046875	5818153125	0	false	0	false	28	true
213434	286070859375	20504177734375	0	false	0	false	9	true
213430	219730625	58384234375	2	true	22	true	80	true
213428	272563671875	2045027734375	2	true	0	false	6	true
213426	178595546875	17027216796875	1	true	2	true	33	true
213424	21602896484375	59650171875	2	true	1	true	26	true
213423	226336328125	6043108984375	0	false	0	false	16	true
213422	22618138671875	6091264453125	13	true	0	false	2	true
213421	184683046875	722620625	3	true	0	false	6	true
213417	3082765625	113069990234375	1	true	0	false	14	true
213416	30274435546875	110856884765625	0	false	0	false	11	true
213414	2060553515625	5807589453125	5	true	0	false	11	true
213413	31078796875	10139431640625	7	true	0	false	7	true
213409	31665615234375	113886494140625	4	true	0	false	62	true
213406	2193207421875	607151640625	9	true	0	false	11	true
213401	153024814453125	20224951171875	0	false	0	false	8	true
213397	30235478515625	18048876953125	4	true	1	true	4	true
213396	32080517578125	17983662109375	4	true	0	false	52	true
213390	20666994140625	593305078125	0	false	0	false	15	true
213387	2950727734375	179710703125	4	true	0	false	45	true
213386	2931709765625	1764476171875	0	false	0	false	8	true
213385	262583203125	1672137109375	4	true	0	false	37	true
213384	26045822265625	1706071875	0	false	0	false	21	true
213383	211999296875	205702734375	1	true	16	true	2	true
213379	22809044921875	196935078125	3	true	1	true	4	true
213377	2888666796875	1692559375	2	true	0	false	15	true
213375	17424912109375	15058771484375	2	true	1	true	7	true
213374	1677087109375	158741923828125	0	false	0	false	6	true
213373	23175662109375	12498826171875	0	false	0	false	8	true
213372	223654609375	123205458984375	0	false	0	false	9	true
213370	26235802734375	636294140625	0	false	0	false	16	true
213368	30381435546875	3404302734375	0	false	0	false	12	true
213366	18896787109375	157041259765625	0	false	0	false	12	true
213364	290254765625	107699365234375	0	false	0	false	25	true
213363	22346662109375	107123564453125	14	true	0	false	61	true
213361	210673359375	1936494921875	3	true	0	false	33	true
213358	2376600390625	109759130859375	0	false	0	false	11	true
213356	260257734375	61223203125	2	true	0	false	33	true
213353	28138716796875	18547732421875	4	true	0	false	67	true
213352	2869086328125	180235390625	7	true	0	false	1	true
213349	25194673828125	72244984375	6	true	6	true	23	true
213348	2481502734375	71785203125	2	true	10	true	26	true
213345	22524916015625	10084947265625	2	true	0	false	32	true
213344	22926330078125	97723427734375	1	true	0	false	10	true
213336	24477734375	7147759375	11	true	0	false	8	true
213335	72354443359375	43655453125	3	true	1	true	17	true
213334	3838713073730460	4448381640625	10	true	0	false	17	true
213332	21935958984375	9382267578125	33	true	0	false	34	true
213330	23830216796875	6499644140625	4	true	0	false	22	true
213324	1.88622e+16	437029375	4	true	1	true	0	false
213322	25803.75	713500390625	1	true	0	false	10	true
213318	21119798828125	621324140625	5	true	0	false	15	true
213317	23189232421875	717012421875	0	false	0	false	17	true
213316	23297791015625	722591640625	0	false	0	false	10	true
213311	1.55349e+16	432574609375	0	false	8	true	24	true
213306	982199462890625	430859765625	1	true	0	false	7	true
213304	5319983520507810	4272040234375	4	true	1	true	55	true
213296	2286370703125	6293641796875	1	true	0	false	10	true
213291	2518136328125	605185546875	0	false	0	false	15	true
213290	25639375	6004580859375	0	false	0	false	9	true
213279	32018986328125	4908705859375	2	true	6	true	14	true
213278	31509017578125	486503046875	8	true	0	false	46	true
213277	2849128515625	5134523046875	0	false	0	false	21	true
213276	28093474609375	519920703125	5	true	0	false	13	true
213275	3233588671875	46300625	5	true	1	true	50	true
213274	325250078125	4628590625	4	true	1	true	53	true
213269	296369609375	102897509765625	0	false	0	false	13	true
213268	29529685546875	9662724609375	0	false	1	true	14	true
213267	31747431640625	4704796484375	2	true	0	false	40	true
213266	31595587890625	4687082421875	2	true	0	false	39	true
213265	3051771875	55009421875	1	true	0	false	8	true
213264	30897521484375	5510628125	5	true	0	false	10	true
213263	307802578125	5137192578125	1	true	0	false	11	true
213262	30937763671875	510179609375	0	false	0	false	14	true
213259	3033766015625	5337434375	2	true	0	false	20	true
213258	309450625	522662421875	4	true	0	false	39	true
213256	3077485546875	485308203125	0	false	11	true	19	true
213254	3264882421875	4929916796875	9	true	0	false	4	true
213253	315977109375	4758906640625	2	true	6	true	80	true
213252	3221086328125	4782893359375	0	false	0	false	22	true
213251	336047421875	5731428515625	0	false	0	false	10	true
213250	3306312109375	5718962890625	2	true	0	false	16	true
213246	30994763671875	4766391015625	1	true	0	false	16	true
213245	28327466796875	376672421875	0	false	0	false	13	true
213244	28373630859375	3707001171875	1	true	1	true	13	true
213243	32197330078125	5701820703125	0	false	0	false	24	true
213241	3041583203125	50241625	4	true	0	false	18	true
213240	30841.5	49965.5	10	true	8	true	50	true
213236	326376796875	4746448828125	4	true	0	false	13	true
213234	3400828515625	5673116015625	0	false	0	false	10	true
213233	31934671875	51268125	0	false	0	false	30	true
213232	318092421875	5065279296875	7	true	1	true	37	true
213231	32864125	503884453125	4	true	0	false	8	true
213230	329500234375	50738453125	1	true	0	false	20	true
213228	3141205078125	55392234375	0	false	1	true	17	true
213222	333522109375	4577497265625	12	true	0	false	0	false
213221	333073828125	582520859375	1	true	0	false	20	true
213214	339667265625	4642673046875	0	false	0	false	11	true
213213	2526558203125	5554703515625	2	true	0	false	17	true
213212	25373005859375	551399296875	6	true	0	false	7	true
213209	25822494140625	3897089453125	1	true	0	false	12	true
213208	25708095703125	3854886328125	0	false	1	true	12	true
213207	31281568359375	56943640625	0	false	0	false	14	true
213202	30221923828125	4693738671875	0	false	0	false	68	true
213201	28971560546875	38868015625	3	true	0	false	49	true
213200	285018125	3880598046875	0	false	0	false	15	true
213196	29988404296875	4914514453125	1	true	0	false	9	true
213195	27096125	3972561328125	0	false	0	false	16	true
213194	27218423828125	401950078125	5	true	0	false	0	false
213189	960398828125	4017820703125	3	true	1	true	27	true
213188	10041251953125	402395859375	0	false	0	false	13	true
213187	23499021484375	65746171875	0	false	2	true	9	true
213186	227564765625	657177109375	3	true	0	false	0	false
213185	2619503515625	13133537109375	1	true	0	false	8	true
213184	26717634765625	12800236328125	1	true	0	false	12	true
213181	22220248046875	680243984375	4	true	1	true	17	true
213180	22522296875	67795984375	11	true	0	false	0	false
213178	28739365234375	395359609375	0	false	0	false	12	true
213174	2607984375	557354375	1	true	0	false	25	true
213173	89846865234375	4011132421875	0	false	0	false	18	true
213171	22183255859375	667518828125	11	true	0	false	6	true
213170	2249851953125	671791953125	8	true	0	false	11	true
213169	27900048828125	38893796875	1	true	0	false	6	true
213168	27804705078125	3929449609375	0	false	0	false	11	true
213166	27168234375	5087836328125	19	true	1	true	21	true
213165	2825957421875	534534375	1	true	0	false	2	true
213164	29043294921875	5401739453125	6	true	0	false	20	true
213161	278518828125	4032241015625	3	true	0	false	37	true
213159	265986796875	5479958203125	4	true	1	true	17	true
213157	25824109375	141528125	1	true	0	false	13	true
213156	25135654296875	14158212890625	0	false	1	true	11	true
213153	140094609375	6539434765625	12	true	0	false	0	false
213150	26502150390625	4063591015625	1	true	0	false	11	true
213146	22650279296875	664788515625	1	true	0	false	16	true
213143	26469375	398061953125	0	false	4	true	9	true
213140	26295962890625	3824262890625	13	true	0	false	1	true
213134	278816640625	4101966015625	1	true	0	false	9	true
213131	27979021484375	5730906640625	2	true	0	false	10	true
213130	28115216796875	57699953125	7	true	0	false	6	true
213128	25347970703125	398658515625	1	true	0	false	7	true
213127	24708322265625	41304984375	6	true	5	true	4	true
213126	251400546875	41838484375	7	true	0	false	4	true
213120	27343318359375	376348203125	0	false	0	false	14	true
213118	24628890625	139745302734375	6	true	1	true	3	true
213116	252244453125	128187626953125	0	false	0	false	14	true
213115	3310881640625	593844375	1	true	0	false	25	true
213114	3388143359375	598071953125	18	true	0	false	25	true
213112	25639279296875	151328583984375	5	true	0	false	46	true
213110	3367248828125	5908876953125	0	false	3	true	19	true
213108	3233794921875	595853125	0	false	0	false	19	true
213105	24496876953125	3763114453125	5	true	0	false	55	true
213104	24557421875	3810024609375	0	false	0	false	7	true
213102	309223984375	59537234375	1	true	2	true	9	true
213095	3254830859375	4533243359375	0	false	0	false	19	true
213094	3211673046875	45529.25	1	true	6	true	10	true
213088	26606037109375	11492537109375	1	true	0	false	46	true
213087	24565052734375	392728203125	1	true	1	true	17	true
213084	3104250390625	4504837109375	0	false	0	false	7	true
213083	23602943359375	3826261328125	0	false	0	false	12	true
213080	23603802734375	372258984375	5	true	0	false	12	true
213077	2815141015625	550457421875	2	true	1	true	9	true
213076	26934484375	5398879296875	3	true	0	false	12	true
213075	23558982421875	4021868359375	0	false	15	true	26	true
213073	26471623046875	5736649609375	0	false	0	false	12	true
213071	27420876953125	109130087890625	1	true	0	false	30	true
213070	2732169921875	112629150390625	0	false	0	false	14	true
213069	27741490234375	3612527734375	2	true	0	false	33	true
213068	27404990234375	3600804296875	0	false	0	false	6	true
213067	3372153125	557550390625	0	false	7	true	8	true
213066	334388046875	5541250390625	4	true	0	false	13	true
213062	26842748046875	102456953125	0	false	0	false	6	true
213057	32173845703125	441175703125	1	true	0	false	15	true
213055	2967166015625	5844997265625	3	true	1	true	33	true
213054	291643125	5872836328125	1	true	0	false	8	true
213053	2960338671875	5589480859375	4	true	0	false	29	true
213052	29554646484375	5616195703125	3	true	0	false	35	true
213051	3380883984375	4910021875	7	true	0	false	7	true
213050	33568.5	4891065234375	7	true	0	false	18	true
213049	25742087890625	5407596875	0	false	0	false	41	true
213045	30444416015625	5872619140625	2	true	0	false	31	true
213042	2967089453125	5758142578125	0	false	0	false	15	true
213040	339220703125	4967793359375	1	true	1	true	17	true
213032	23775654296875	5597897265625	0	false	9	true	0	false
213018	2849070703125	5045799609375	2	true	0	false	10	true
213016	31536373046875	581181953125	2	true	0	false	26	true
213015	342936640625	542415546875	2	true	0	false	23	true
213014	347939140625	542479296875	0	false	0	false	6	true
213006	27743681640625	592593203125	4	true	0	false	13	true
213005	146005498046875	66918328125	0	false	0	false	10	true
212996	3303555859375	5177828515625	2	true	0	false	16	true
212994	21029251953125	4564725390625	2	true	0	false	18	true
212984	490837548828125	4072308984375	2	true	1	true	40	true
212982	97298759765625	700926328125	1	true	0	false	16	true
212979	247467890625	23358017578125	0	false	0	false	49	true
212978	2476127734375	232456640625	0	false	0	false	45	true
212977	30064361328125	252562421875	5	true	10	true	9	true
212976	30071400390625	255040078125	6	true	14	true	14	true
212975	27867412109375	25977283203125	0	false	0	false	10	true
212974	2802901171875	25545427734375	0	false	0	false	26	true
212972	27422728515625	260282421875	2	true	0	false	12	true
212971	2842783984375	25467595703125	0	false	0	false	48	true
212968	30172859375	24261693359375	0	false	0	false	12	true
212967	28179759765625	2398494140625	2	true	1	true	40	true
212966	27796642578125	24200552734375	1	true	0	false	17	true
212964	24472634765625	23388767578125	0	false	0	false	28	true
212963	247411015625	24344779296875	0	false	0	false	40	true
212962	24709890625	24519068359375	0	false	0	false	46	true
212960	2459648828125	23871041015625	1	true	0	false	7	true
212959	31012365234375	267511328125	3	true	0	false	19	true
212958	3137415625	26804349609375	0	false	15	true	0	false
212957	3192437890625	26049240234375	0	false	0	false	35	true
212956	31816158203125	26666490234375	0	false	0	false	15	true
212951	244976015625	2216671875	1	true	0	false	1	true
212950	24361341796875	2138438671875	4	true	0	false	11	true
212948	2741138671875	240716953125	0	false	0	false	15	true
212947	330451015625	22374875	1	true	0	false	17	true
212946	3248276953125	22383078125	4	true	11	true	4	true
212944	2518991015625	2461557421875	0	false	0	false	12	true
212942	285781484375	2446966015625	0	false	0	false	31	true
212940	25571537109375	23502228515625	5	true	1	true	3	true
212936	29122095703125	239791328125	2	true	0	false	10	true
212935	328886484375	24483189453125	1	true	0	false	11	true
212934	32742919921875	25442787109375	0	false	0	false	6	true
212929	27260287109375	21687875	5	true	0	false	4	true
212928	2600764453125	2177927734375	1	true	0	false	22	true
212925	3344833984375	27049095703125	2	true	16	true	23	true
212924	3355482421875	2715064453125	2	true	15	true	24	true
212923	28986876953125	217423671875	1	true	0	false	21	true
212922	29043822265625	226074921875	1	true	0	false	10	true
212920	3009070703125	287052265625	0	false	0	false	44	true
212918	3408896875	274808984375	5	true	0	false	9	true
212914	28238.5	22822392578125	1	true	0	false	14	true
212911	301066875	21780771484375	3	true	0	false	18	true
212910	30900255859375	20550443359375	2	true	0	false	32	true
212908	32736572265625	27754578125	2	true	0	false	22	true
212905	2314569140625	24451697265625	0	false	0	false	9	true
212904	23729951171875	2511847265625	0	false	1	true	11	true
212903	342170859375	28364318359375	1	true	0	false	11	true
212901	337412890625	26089205078125	0	false	0	false	6	true
212898	27648181640625	23061279296875	0	false	0	false	9	true
212896	31836751953125	19808625	0	false	0	false	15	true
212892	3337255078125	23926599609375	0	false	1	true	10	true
212887	26070357421875	25892841796875	0	false	0	false	63	true
212886	26860375	246744765625	0	false	0	false	15	true
212882	23262140625	21145318359375	0	false	0	false	10	true
212878	32611490234375	21111892578125	0	false	1	true	70	true
212872	31810615234375	24913048828125	0	false	3	true	14	true
212871	3412178515625	4740872265625	2	true	0	false	23	true
212863	34558125	344411640625	2	true	1	true	39	true
212862	3470674609375	344009921875	3	true	1	true	40	true
212861	186369453125	773170234375	3	true	0	false	10	true
212860	18860955078125	7684459375	0	false	0	false	12	true
212858	352876640625	3485682421875	2	true	0	false	16	true
212857	1911323046875	780580078125	5	true	0	false	13	true
212856	18975208984375	778064375	12	true	0	false	8	true
212855	189048046875	792219921875	10	true	1	true	0	false
212854	191800078125	793928359375	9	true	0	false	1	true
212853	1975793359375	78045296875	0	false	0	false	26	true
212850	19459892578125	796589453125	12	true	0	false	0	false
212849	3391728515625	3412087109375	3	true	0	false	20	true
212843	139680791015625	767407265625	0	false	0	false	30	true
212842	132925400390625	765419765625	12	true	1	true	1	true
212839	109430615234375	7795040625	6	true	1	true	66	true
212838	10076626953125	7801728125	0	false	0	false	21	true
212835	18320421875	791833671875	0	false	0	false	12	true
212834	17963162109375	795020078125	6	true	0	false	3	true
212832	17753083984375	791286328125	0	false	0	false	14	true
212829	1184685546875	78160484375	5	true	21	true	14	true
212827	16114908203125	7691315625	3	true	1	true	39	true
212826	14954560546875	76828296875	1	true	0	false	11	true
212823	105002216796875	766908203125	1	true	0	false	10	true
212822	110327724609375	77071921875	0	false	12	true	6	true
212821	17437369140625	76102828125	3	true	0	false	44	true
212820	17509857421875	759379296875	0	false	0	false	47	true
212816	3315861328125	3335323828125	3	true	0	false	40	true
212813	22585044921875	750148359375	4	true	1	true	20	true
212812	2186694921875	75314	2	true	0	false	5	true
212811	102514580078125	757401953125	1	true	2	true	17	true
212810	11248580078125	761126796875	2	true	0	false	11	true
212806	20760412109375	760053671875	6	true	1	true	15	true
212805	204059609375	7903040625	11	true	2	true	2	true
212804	21027490234375	79043640625	0	false	12	true	0	false
212801	17997705078125	776711171875	1	true	0	false	27	true
212800	1763260546875	7754384375	0	false	0	false	16	true
212799	89928564453125	76776703125	0	false	0	false	8	true
212798	9294755859375	773133671875	1	true	0	false	15	true
212796	16866212890625	77020171875	0	false	0	false	9	true
212790	1741791015625	78180140625	4	true	1	true	11	true
212788	102663408203125	750370390625	69	true	1	true	1	true
212783	1227492578125	764468671875	4	true	1	true	5	true
212779	816899853515625	779622578125	0	false	0	false	14	true
212778	9028267578125	784339296875	1	true	0	false	5	true
212776	10241341796875	743224296875	0	false	0	false	10	true
212772	157112392578125	753257109375	0	false	0	false	10	true
212763	22919919921875	5381815234375	2	true	0	false	7	true
212762	232373984375	5390501953125	0	false	0	false	20	true
212760	22968646484375	534936328125	0	false	0	false	12	true
212759	239311015625	526558203125	4	true	2	true	14	true
212758	2446484765625	526954765625	0	false	0	false	10	true
212756	2284333203125	5279280859375	0	false	0	false	12	true
212754	21165103515625	5274566796875	0	false	0	false	14	true
212752	23913044921875	5166681640625	0	false	0	false	55	true
212751	24285470703125	54859375	4	true	0	false	35	true
212750	2387167578125	546997578125	3	true	12	true	4	true
212748	111004443359375	161190859375	5	true	0	false	27	true
212743	274217890625	6400441015625	14	true	0	false	7	true
212742	27539712890625	6426303125	7	true	0	false	10	true
212741	3524774609375	534500546875	0	false	0	false	16	true
212740	3504016015625	529194375	3	true	3	true	4	true
212738	3433205078125	5326148046875	9	true	0	false	6	true
212736	26720560546875	649437109375	4	true	0	false	7	true
212732	24738240234375	5127268359375	6	true	0	false	0	false
212730	3527325390625	52230046875	1	true	0	false	29	true
212729	2548054296875	516973203125	0	false	0	false	14	true
212728	25346853515625	522389921875	5	true	1	true	53	true
212724	358021328125	5123641015625	0	false	0	false	16	true
212716	17650146484375	304818515625	2	true	0	false	28	true
212714	65360224609375	723108671875	0	false	0	false	26	true
212710	2123184326171870	2799342578125	1	true	0	false	8	true
212707	2698060546875	69627451171875	18	true	0	false	62	true
212706	2686335546875	702961474609375	18	true	0	false	65	true
212704	2434769921875	3314250390625	1	true	0	false	23	true
212703	691892578125	2438368359375	4	true	9	true	16	true
212702	705739306640625	246227734375	9	true	4	true	21	true
212701	71710341796875	24080419921875	0	false	14	true	11	true
212700	7100388671875	24153529296875	0	false	16	true	17	true
212697	8715357421875	25504775390625	2	true	0	false	25	true
212696	82769453125	25342140625	2	true	1	true	11	true
212693	27783681640625	6539123046875	5	true	0	false	78	true
212692	27550138671875	6428333984375	4	true	0	false	53	true
212690	900315234375	25854134765625	6	true	0	false	47	true
212686	76125283203125	241036484375	0	false	0	false	19	true
212684	640380859375	25321466796875	6	true	0	false	5	true
212682	2801440234375	66770380859375	11	true	0	false	50	true
212681	467314208984375	2412563671875	1	true	0	false	5	true
212680	524954541015625	24161146484375	6	true	0	false	0	false
212678	485022998046875	234714453125	0	false	14	true	6	true
212676	76684990234375	2499048828125	0	false	0	false	11	true
212675	7637552734375	2190327734375	2	true	0	false	122	true
212674	73038935546875	2241090625	6	true	0	false	20	true
212673	41887021484375	2320251171875	1	true	0	false	13	true
212672	427770361328125	23580322265625	5	true	0	false	2	true
212671	783468603515625	27187689453125	2	true	0	false	36	true
212670	8043228515625	27175173828125	1	true	0	false	31	true
212669	558160009765625	22116501953125	1	true	0	false	7	true
212668	611690380859375	21863185546875	0	false	1	true	19	true
212667	2847031005859370	2299184375	2	true	29	true	26	true
212666	344063134765625	23442236328125	1	true	0	false	17	true
212665	99370029296875	25064876953125	0	false	0	false	18	true
212664	1015618359375	25317150390625	0	false	0	false	26	true
212663	29191333984375	88678798828125	1	true	0	false	17	true
212662	288771484375	89554736328125	0	false	0	false	14	true
212660	3770662841796870	22877072265625	11	true	0	false	45	true
212657	49079794921875	25121982421875	8	true	0	false	25	true
212656	4030581298828120	2454416015625	1	true	0	false	16	true
212653	27483712890625	152655888671875	1	true	0	false	46	true
212648	2970724609375	8958525390625	1	true	0	false	26	true
212646	630237890625	21250642578125	4	true	0	false	14	true
212645	26841373046875	88094599609375	7	true	0	false	8	true
212644	27151552734375	77123505859375	0	false	0	false	12	true
212637	341775146484375	2515785546875	1	true	38	true	12	true
212636	2498209228515620	24980560546875	0	false	0	false	24	true
212635	2823156494140620	2398445703125	0	false	5	true	10	true
212634	323603076171875	24319033203125	6	true	0	false	11	true
212632	56453173828125	2449686328125	1	true	0	false	34	true
212629	294162265625	8065328125	3	true	0	false	22	true
212628	2980454296875	8364396484375	0	false	0	false	13	true
212626	27622171875	692472216796875	0	false	0	false	11	true
212625	3332003125	6651275390625	1	true	13	true	32	true
212624	3355361328125	651304638671875	1	true	4	true	50	true
212623	618028125	22948076171875	1	true	0	false	10	true
212621	3370634765625	6279275390625	3	true	0	false	35	true
212618	89930966796875	26916798828125	1	true	0	false	11	true
212612	91727529296875	27592330078125	1	true	1	true	14	true
212610	302863671875	7966572265625	0	false	8	true	2	true
212608	333024296875	74303203125	0	false	0	false	7	true
212606	49573564453125	2282298046875	1	true	0	false	16	true
212604	3354783984375	21516365234375	1	true	0	false	60	true
212598	3257257421875	79884931640625	4	true	0	false	8	true
212594	25840470703125	67765732421875	0	false	0	false	28	true
212592	3205862890625	733311376953125	0	false	0	false	8	true
212589	6883919921875	27392.75	1	true	0	false	32	true
212588	6377369140625	2746080078125	0	false	8	true	5	true
212584	30949779296875	92883564453125	0	false	0	false	8	true
212583	31113849609375	683256591796875	0	false	0	false	11	true
212582	30790490234375	678196435546875	0	false	0	false	13	true
212580	30477716796875	619807861328125	3	true	0	false	16	true
212576	318683125	47408837890625	0	false	0	false	17	true
212574	26111478515625	9767013671875	1	true	1	true	36	true
212573	9447669921875	2152237109375	0	false	0	false	11	true
212568	3398074609375	508646240234375	1	true	0	false	33	true
212562	26166126953125	55256572265625	2	true	0	false	10	true
212560	24927330078125	711182470703125	0	false	0	false	16	true
212558	31090259765625	760919287109375	1	true	0	false	10	true
212557	1692834375	223089921875	2	true	0	false	59	true
212556	16634173828125	2174018359375	0	false	0	false	15	true
212554	32224376953125	3677144140625	0	false	0	false	29	true
212545	88253583984375	24169916015625	0	false	0	false	30	true
212544	88784501953125	2389301953125	0	false	0	false	38	true
212542	85684375	23439603515625	0	false	0	false	20	true
212541	95560322265625	2289915234375	15	true	2	true	39	true
212538	733414501953125	26102123046875	0	false	0	false	10	true
212536	1.89339e+16	7119809375	0	false	0	false	5	true
212535	10081158203125	2197140625	3	true	0	false	16	true
212534	106159306640625	22363447265625	0	false	0	false	5	true
212530	11509263671875	5252980078125	23	true	0	false	53	true
212527	1.26091e+16	277318125	1	true	0	false	20	true
212526	1229461669921870	27093052734375	0	false	0	false	14	true
212525	348505810546875	2193372265625	0	false	0	false	12	true
212523	3649242578125	5401503515625	7	true	0	false	5	true
212522	3595194921875	5428009765625	6	true	0	false	4	true
212520	3.93888e+16	2733039453125	4	true	1	true	0	false
212517	302978173828125	26422619140625	8	true	0	false	0	false
212516	3491171630859370	2597013671875	0	false	0	false	19	true
212515	1912958203125	387995546875	0	false	1	true	30	true
212514	192294375	38278984375	7	true	0	false	40	true
212508	3363363525390620	20780802734375	5	true	1	true	4	true
212505	1974201953125	3867591015625	7	true	0	false	33	true
212499	694967529296875	77684125	1	true	0	false	16	true
212497	39880421875	4277346484375	13	true	1	true	48	true
212496	3978701171875	428526796875	18	true	2	true	57	true
212495	3470361328125	42929609375	1	true	0	false	26	true
212494	3502098828125	42274765625	10	true	6	true	26	true
212490	3505928515625	4179637890625	14	true	0	false	36	true
212488	29289974609375	4039701953125	5	true	0	false	19	true
212487	399549765625	4305118359375	22	true	4	true	48	true
212485	3885261328125	429574375	6	true	0	false	152	true
212484	390341875	426488671875	1	true	0	false	46	true
212482	3966491015625	4232041015625	4	true	1	true	28	true
212480	353100390625	429220703125	9	true	1	true	10	true
212476	381969375	4339428125	0	false	0	false	7	true
212475	359594921875	431668984375	6	true	1	true	1	true
212472	386490390625	4371368359375	1	true	4	true	10	true
212471	3995300390625	450942890625	4	true	7	true	11	true
212470	39727546875	4493009375	4	true	11	true	6	true
212469	376223671875	4281158984375	4	true	0	false	10	true
212468	364146640625	4285462890625	3	true	0	false	13	true
212465	4121548828125	45319953125	0	false	3	true	24	true
212464	4157066796875	445467890625	3	true	21	true	8	true
212462	6928333984375	689011484375	0	false	4	true	8	true
212458	4214921484375	4546034375	6	true	0	false	0	false
212457	25300646484375	5087188671875	13	true	0	false	5	true
212456	25160.25	5013778515625	3	true	1	true	9	true
212452	407867421875	4209562109375	0	false	0	false	8	true
212451	4454128125	4272471875	0	false	0	false	16	true
212450	44979046875	425998671875	3	true	0	false	9	true
212448	3422942578125	4421880859375	5	true	1	true	0	false
212447	434779140625	3960369140625	9	true	0	false	14	true
212446	43536765625	3980434375	8	true	0	false	15	true
212444	3487312109375	448556796875	13	true	0	false	37	true
212443	4246609375	3965125390625	3	true	0	false	56	true
212442	4267605078125	397063359375	3	true	0	false	48	true
212437	4210187109375	4238877734375	1	true	0	false	11	true
212436	410363828125	433496171875	3	true	0	false	41	true
212432	4182987890625	397076796875	0	false	0	false	12	true
212430	4519535546875	430626328125	0	false	0	false	11	true
212429	43425	3853094140625	2	true	7	true	4	true
212428	437704140625	3906048828125	1	true	0	false	7	true
212426	3877017578125	45337359375	4	true	1	true	2	true
212425	42092828125	4400962109375	5	true	0	false	4	true
212424	4282823828125	4408669921875	0	false	0	false	30	true
212422	415468984375	3995553125	7	true	0	false	8	true
212419	4280673046875	37715859375	0	false	0	false	8	true
212418	436067265625	375139140625	1	true	0	false	21	true
212414	4392135546875	4282280078125	4	true	1	true	2	true
212410	43116296875	3661505859375	1	true	0	false	14	true
212408	425598125	3733528515625	0	false	10	true	0	false
212405	4225223828125	35642640625	2	true	0	false	22	true
212403	4453580859375	41554671875	8	true	0	false	35	true
212400	42525203125	462123515625	0	false	0	false	8	true
212398	43389296875	4171187109375	1	true	0	false	40	true
212396	447584765625	434142421875	0	false	0	false	4	true
212395	3360585546875	4322273828125	3	true	0	false	34	true
212393	459251015625	3924861328125	8	true	0	false	0	false
212392	457854375	3890676953125	8	true	0	false	3	true
212391	4272840234375	4723709765625	8	true	0	false	31	true
212390	4257318359375	4755561328125	22	true	0	false	28	true
212389	4699705859375	37048921875	0	false	0	false	28	true
212388	468195078125	373536171875	1	true	0	false	27	true
212387	4579503125	3978800390625	11	true	0	false	24	true
212386	4653076171875	3981386328125	0	false	0	false	13	true
212384	4640454296875	38859171875	2	true	1	true	8	true
212380	4275080078125	348823359375	5	true	0	false	1	true
212378	461653203125	40821234375	2	true	0	false	27	true
212376	436708203125	435926953125	10	true	0	false	1	true
212375	4602096484375	3772421484375	0	false	0	false	19	true
212374	46194171875	368417109375	1	true	0	false	28	true
212373	4143257421875	5260204296875	3	true	4	true	24	true
212372	4115425390625	526306328125	2	true	14	true	18	true
212371	4055741015625	52169578125	10	true	0	false	12	true
212370	4080900390625	5218365234375	10	true	0	false	11	true
212366	380056484375	4481893359375	3	true	1	true	12	true
212365	401675859375	390371953125	0	false	4	true	8	true
212364	3988610546875	39060109375	1	true	7	true	7	true
212363	3959554296875	5180147265625	10	true	0	false	149	true
212362	391780234375	513914921875	2	true	0	false	14	true
212360	4706896875	362465390625	0	false	0	false	12	true
212357	44635734375	4059321484375	0	false	0	false	14	true
212356	4493971484375	4091030859375	6	true	7	true	28	true
212354	40554125	38759609375	2	true	0	false	12	true
212348	395541328125	3919949609375	3	true	0	false	59	true
212346	3883283984375	511098671875	3	true	0	false	52	true
212344	412983515625	4061712890625	5	true	0	false	41	true
212340	4025623046875	39583046875	0	false	2	true	16	true
212338	32443759765625	112957119140625	1	true	4	true	33	true
212337	3795544921875	479516640625	9	true	2	true	65	true
212336	3814133984375	48056953125	8	true	2	true	69	true
212334	33099328125	4195502734375	3	true	0	false	48	true
212332	3981699609375	4413690234375	0	false	0	false	29	true
212330	48355390625	362053828125	5	true	0	false	16	true
212323	3554033203125	482133125	3	true	0	false	97	true
212322	3557605078125	4794848046875	5	true	0	false	81	true
212321	4317869140625	517005078125	6	true	0	false	47	true
212320	4300955078125	5202165234375	12	true	0	false	2	true
212318	434075703125	51618125	4	true	0	false	43	true
212313	3967979296875	548152109375	1	true	0	false	63	true
212312	3986143359375	5467412890625	1	true	0	false	55	true
212310	43012453125	4056552734375	0	false	0	false	22	true
212308	4342284375	510578515625	3	true	0	false	36	true
212305	3859099609375	5413008203125	2	true	0	false	29	true
212304	3915815625	5376311328125	0	false	1	true	10	true
212303	3942994140625	4948213671875	3	true	0	false	13	true
212302	3929222265625	5033480859375	8	true	0	false	1	true
212301	3994818359375	5611261328125	1	true	0	false	37	true
212297	3839704296875	4722765234375	11	true	0	false	65	true
212296	377004375	47131953125	9	true	0	false	1	true
212294	38751109375	4996016796875	12	true	0	false	28	true
212292	3528634765625	4834708203125	1	true	0	false	49	true
212290	55011220703125	14924900390625	1	true	0	false	7	true
212289	3988678125	486097734375	1	true	0	false	23	true
212288	3895598046875	4798392578125	0	false	0	false	24	true
212286	373020390625	483789765625	1	true	0	false	15	true
212282	392124140625	5263998046875	6	true	0	false	24	true
212277	377938125	4904185546875	1	true	0	false	35	true
212271	42714171875	5310628125	2	true	0	false	11	true
212268	359543515625	4797651171875	1	true	0	false	26	true
212265	3656643359375	473795859375	0	false	0	false	15	true
212262	353815234375	4745278515625	7	true	3	true	0	false
212260	3720119140625	509426171875	5	true	0	false	22	true
212259	3537571484375	490582265625	5	true	0	false	57	true
212257	4048170703125	5020780859375	3	true	0	false	12	true
212256	40767296875	499806484375	1	true	1	true	20	true
212254	3685957421875	4990219921875	0	false	0	false	22	true
212253	3680419140625	4595936328125	0	false	0	false	10	true
212252	365618125	46288859375	10	true	0	false	4	true
212245	37678375	56605765625	0	false	0	false	25	true
212244	3827840625	5646726171875	1	true	0	false	11	true
212242	3477983984375	5039538671875	1	true	0	false	15	true
212241	4435154296875	4562768359375	1	true	0	false	8	true
212240	4537141015625	4666880078125	13	true	0	false	31	true
212235	3652817578125	3992701953125	1	true	0	false	21	true
212234	364588984375	397655078125	0	false	0	false	24	true
212233	3661878125	3926840625	4	true	0	false	22	true
212232	3634616796875	3922669921875	4	true	0	false	18	true
212226	4264436328125	507692421875	0	false	5	true	0	false
212223	3721066015625	375368984375	4	true	1	true	8	true
212222	36967109375	37713578125	1	true	1	true	12	true
212220	36582.75	381758125	0	false	0	false	29	true
212219	3693298046875	36965625	0	false	0	false	27	true
212218	3647108203125	36814203125	2	true	0	false	22	true
212212	372806953125	388301875	1	true	15	true	5	true
212210	3868325390625	4004173046875	0	false	0	false	7	true
212206	1746520703125	736377109375	0	false	5	true	0	false
212204	3675640625	4128840234375	1	true	0	false	8	true
212203	39791046875	4685341015625	8	true	0	false	4	true
212202	4089833984375	46503984375	4	true	1	true	2	true
212196	38072796875	3845159375	5	true	0	false	3	true
212193	28307345703125	4713521875	1	true	0	false	11	true
212192	28560640625	477045703125	4	true	0	false	14	true
212191	27739880859375	46293.25	2	true	9	true	18	true
212190	28822896484375	4657591796875	1	true	0	false	8	true
212180	266634453125	4652607421875	0	false	9	true	4	true
212178	278005078125	4751975390625	0	false	0	false	8	true
212176	30327111328125	458497265625	2	true	0	false	46	true
212175	2512028515625	437768671875	0	false	1	true	11	true
212174	2541166796875	4417154296875	0	false	0	false	13	true
212172	295139609375	480721640625	2	true	1	true	9	true
212167	2939148828125	594697421875	0	false	0	false	61	true
212166	29217931640625	59526453125	1	true	0	false	59	true
212160	23279966796875	25779876953125	1	true	0	false	66	true
212159	3197668359375	5479788671875	0	false	0	false	18	true
212157	3654386328125	6020590625	0	false	0	false	12	true
212156	3681332421875	6095649609375	8	true	0	false	1	true
212155	30138412109375	592415859375	29	true	0	false	63	true
212152	26174607421875	3656279296875	0	false	0	false	8	true
212149	35249.75	5885584765625	0	false	34	true	3	true
212148	35654390625	5860594921875	4	true	2	true	44	true
212146	3753952734375	6121885546875	0	false	0	false	15	true
212144	3564740625	592145859375	2	true	1	true	29	true
212143	3744821484375	58251296875	1	true	8	true	8	true
212142	37954734375	5838841796875	2	true	4	true	14	true
212140	3670834375	5814160546875	2	true	3	true	50	true
212138	3620966796875	5847655859375	6	true	1	true	38	true
212136	376323203125	6019475390625	1	true	2	true	11	true
212132	3705970703125	58701640625	3	true	0	false	5	true
212131	3653894140625	616828515625	12	true	0	false	2	true
212129	364665234375	5918575390625	4	true	0	false	29	true
212128	3693161328125	5952345703125	1	true	0	false	13	true
212125	3649888671875	6354254296875	5	true	0	false	28	true
212124	361984296875	638602265625	4	true	1	true	5	true
212122	3871621484375	58934953125	0	false	0	false	9	true
212121	375513359375	630344609375	7	true	3	true	3	true
212120	3793489453125	631777578125	5	true	6	true	0	false
212116	3754119140625	6233576953125	8	true	7	true	53	true
212114	3749969921875	618793046875	4	true	0	false	0	false
212111	370474140625	5241405859375	1	true	1	true	0	false
212105	3952143359375	5942110546875	1	true	0	false	8	true
212104	3920287890625	6023934375	2	true	5	true	0	false
212101	3373921484375	341488525390625	0	false	1	true	17	true
212100	332409765625	2643308349609370	0	false	0	false	11	true
212097	3607960546875	5694409765625	5	true	0	false	32	true
212096	3639786328125	5672819921875	1	true	0	false	22	true
212094	3465832421875	606370703125	0	false	0	false	8	true
212092	3494457421875	5713501171875	0	false	7	true	0	false
212090	334128515625	1.94029e+16	0	false	0	false	5	true
212088	330483828125	410637890625	0	false	5	true	3	true
212086	3914676171875	5788841015625	0	false	0	false	18	true
212078	440099296875	5292480859375	1	true	0	false	9	true
212075	9719130859375	71485359375	0	false	2	true	8	true
212074	97523193359375	7237853125	0	false	0	false	13	true
212073	253649375	112362939453125	2	true	0	false	32	true
212072	24812291015625	114927998046875	0	false	0	false	14	true
212068	24473833984375	112924580078125	0	false	0	false	11	true
212067	3505853125	24276599609375	4	true	0	false	41	true
212066	3509325390625	24047279296875	4	true	0	false	37	true
212064	2462789453125	11937576171875	5	true	0	false	9	true
212063	37236884765625	3088016796875	0	false	0	false	41	true
212062	385012646484375	306930703125	0	false	0	false	50	true
212060	4057365234375	306812421875	0	false	0	false	23	true
212059	30815775390625	6095953515625	6	true	0	false	34	true
212058	31089265625	6107685546875	1	true	0	false	27	true
212057	2960990234375	6553404296875	7	true	0	false	30	true
212056	2940449609375	6572021875	3	true	1	true	17	true
212050	30718865234375	616225234375	0	false	16	true	0	false
212047	23300630859375	27580208984375	0	false	0	false	16	true
212046	23525890625	28268357421875	1	true	0	false	12	true
212044	3454566015625	24080404296875	0	false	0	false	12	true
212043	31122169921875	6286996484375	0	false	0	false	10	true
212042	3181817578125	626172421875	0	false	0	false	7	true
212038	3412278125	24342416015625	7	true	0	false	2	true
212037	35566390625	226667578125	3	true	1	true	12	true
212036	3609633203125	2290066796875	14	true	0	false	2	true
212034	3504569140625	22331162109375	0	false	0	false	9	true
212033	38423703125	2891141015625	9	true	0	false	20	true
212032	3927646875	2901258984375	16	true	1	true	0	false
212031	289360390625	654594921875	0	false	0	false	11	true
212030	2890078125	6476646484375	0	false	1	true	12	true
212026	3051546484375	601377734375	0	false	0	false	28	true
212025	36175484375	24735193359375	2	true	0	false	26	true
212024	3594785546875	2450622265625	2	true	0	false	23	true
212023	3756379296875	24950076171875	1	true	0	false	47	true
212022	371354375	25492955078125	0	false	0	false	9	true
212021	379183203125	2929041796875	2	true	0	false	40	true
212019	36124859375	25123494140625	3	true	1	true	28	true
212016	3870099609375	2979843359375	1	true	0	false	14	true
212015	30642359375	6387378125	0	false	0	false	12	true
212014	3121061328125	63932671875	4	true	1	true	14	true
212013	29595880859375	6269820703125	16	true	2	true	65	true
212012	29773087890625	6169973828125	0	false	4	true	3	true
212010	35643421875	21452294921875	0	false	0	false	5	true
212008	30135130859375	63733484375	7	true	0	false	11	true
212005	3788528515625	234248125	0	false	0	false	11	true
212004	3783196484375	22714439453125	2	true	0	false	38	true
212000	289256484375	618866953125	9	true	0	false	0	false
211995	3843792578125	22141798828125	5	true	1	true	51	true
211993	3685301171875	1993003515625	0	false	0	false	25	true
211992	3729482421875	20740244140625	6	true	0	false	1	true
211990	3826849609375	20980798828125	5	true	0	false	24	true
211986	3721511328125	21681873046875	3	true	0	false	18	true
211985	368763984375	27302416015625	4	true	1	true	31	true
211984	373382265625	276089921875	1	true	0	false	10	true
211981	31685375	681866171875	0	false	0	false	17	true
211980	32550482421875	682241953125	8	true	0	false	12	true
211979	3795721484375	20254640625	4	true	0	false	1	true
211975	3245624609375	70257609375	0	false	0	false	13	true
211971	3427606640625	7132965625	1	true	15	true	0	false
211970	342407890625	722501015625	6	true	0	false	32	true
211969	362137890625	18681310546875	0	false	0	false	28	true
211968	363059375	18893498046875	0	false	0	false	28	true
211967	341523125	7056190625	1	true	1	true	21	true
211966	3384923828125	702816796875	0	false	10	true	0	false
211963	25977080078125	343762421875	3	true	0	false	53	true
211962	25021564453125	341246328125	1	true	0	false	14	true
211958	21286271484375	741075703125	3	true	1	true	12	true
211952	35871359375	19006611328125	0	false	1	true	7	true
211948	3226072265625	611513203125	4	true	0	false	0	false
211944	35064625	1934187109375	4	true	0	false	54	true
211942	3415445703125	684568515625	1	true	0	false	15	true
211941	391875078125	2830344140625	1	true	4	true	37	true
211940	3915451953125	28148517578125	1	true	4	true	37	true
211937	31597078125	662543125	0	false	0	false	51	true
211936	318523203125	668100078125	1	true	0	false	15	true
211935	3546927734375	710715703125	1	true	0	false	11	true
211934	3537287109375	702512734375	1	true	0	false	9	true
211932	31982283203125	673006640625	1	true	0	false	14	true
211931	32500931640625	64728265625	15	true	0	false	74	true
211930	3230591796875	6488650390625	16	true	0	false	94	true
211929	3362333203125	169133046875	1	true	0	false	50	true
211928	3458789453125	17180333984375	1	true	0	false	33	true
211927	36892640625	243016796875	0	false	0	false	28	true
211926	3692219140625	23921669921875	0	false	8	true	2	true
211922	30933349609375	6537697265625	7	true	0	false	1	true
211921	337167109375	65981875	7	true	0	false	2	true
211920	3389953125	65523515625	3	true	0	false	13	true
211918	3705898828125	17978787109375	1	true	0	false	19	true
211913	343599921875	648579375	2	true	0	false	12	true
211912	33660515625	64647703125	0	false	0	false	9	true
211911	3505428515625	15584462890625	3	true	0	false	40	true
211910	352831796875	15695703125	2	true	0	false	43	true
211909	359479453125	1369595703125	1	true	0	false	26	true
211908	35668109375	143572998046875	0	false	0	false	10	true
211907	3319606640625	183763515625	3	true	0	false	29	true
211906	331650703125	18592767578125	4	true	0	false	27	true
211904	3443612890625	6544596875	2	true	0	false	19	true
211901	355545078125	1758944921875	1	true	0	false	46	true
211900	35405140625	16925412109375	11	true	0	false	0	false
211897	3384758984375	629872109375	0	false	10	true	2	true
211896	3424959765625	625990390625	0	false	0	false	29	true
211895	3283687109375	158473505859375	1	true	2	true	6	true
211894	32856	1655853515625	0	false	0	false	36	true
211892	350608828125	16372609375	1	true	10	true	6	true
211891	38438890625	27360072265625	5	true	0	false	1	true
211888	356519296875	161796533203125	1	true	0	false	13	true
211886	3754091015625	3001760546875	0	false	0	false	19	true
211883	375834375	17411025390625	1	true	3	true	53	true
211882	3723337890625	16948310546875	5	true	0	false	22	true
211878	3379356640625	6360542578125	1	true	0	false	25	true
211874	3821273828125	16997052734375	8	true	0	false	37	true
211868	3287554296875	6537409765625	4	true	0	false	39	true
211866	3456484765625	6365046484375	1	true	0	false	39	true
211865	4071047265625	292161015625	0	false	0	false	16	true
211864	4031930078125	29287990234375	7	true	0	false	0	false
211860	4160718359375	28853921875	1	true	1	true	42	true
211858	3286169921875	6390973046875	2	true	23	true	37	true
211853	3896759375	19393330078125	1	true	2	true	54	true
211852	391446015625	19546970703125	1	true	4	true	51	true
211849	4001898046875	3165226953125	2	true	0	false	26	true
211848	403039453125	31552478515625	7	true	0	false	12	true
211845	3431371875	1566645703125	3	true	0	false	34	true
211843	428245703125	33075296875	1	true	0	false	45	true
211842	4351936328125	32866828125	13	true	0	false	0	false
211841	4049646484375	3280796875	7	true	0	false	29	true
211840	407395390625	3321855859375	2	true	0	false	71	true
211839	4234619921875	3350861328125	0	false	0	false	33	true
211834	4126687890625	3141995703125	0	false	0	false	18	true
211832	4331757421875	3399751171875	1	true	0	false	15	true
211831	4167696484375	335479140625	22	true	0	false	37	true
211830	4141539453125	3395894140625	0	false	0	false	20	true
211829	391705234375	3085930859375	1	true	0	false	56	true
211828	383104453125	30346859375	0	false	0	false	14	true
211826	391208515625	2552953515625	0	false	0	false	26	true
211823	3656359765625	31409650390625	15	true	0	false	1	true
211822	3670484765625	32498716796875	4	true	0	false	13	true
211817	3732223046875	3161059375	20	true	1	true	40	true
211815	363019375	1511603515625	1	true	0	false	66	true
211814	362886953125	15328625	2	true	0	false	64	true
211812	391572578125	19972419921875	0	false	1	true	28	true
211810	36042640625	30472833984375	2	true	0	false	8	true
211808	39491640625	19837349609375	1	true	0	false	7	true
211799	3491325390625	737680390625	3	true	0	false	20	true
211798	3455539453125	742098046875	12	true	0	false	0	false
211796	39917390625	196863515625	13	true	0	false	0	false
211794	37946984375	1951487890625	0	false	0	false	6	true
211792	3586107421875	27969484375	7	true	0	false	15	true
211790	3556571484375	73940609375	5	true	0	false	16	true
211786	36463015625	158170224609375	5	true	0	false	9	true
211784	406459375	19467416015625	0	false	0	false	15	true
211772	4407498046875	33373890625	25	true	1	true	25	true
211770	4048269140625	27589625	1	true	0	false	13	true
211769	415405546875	22319048828125	0	false	0	false	25	true
211768	415453828125	23004921875	1	true	0	false	13	true
211766	3633386328125	28693052734375	4	true	0	false	59	true
211765	40778328125	2078853515625	5	true	1	true	14	true
211764	41003375	21456125	0	false	0	false	17	true
211762	415517421875	23619724609375	5	true	0	false	6	true
211757	3864919140625	3294735546875	1	true	0	false	13	true
211756	379646328125	324129609375	6	true	0	false	8	true
211748	407905625	2478273828125	3	true	1	true	25	true
211742	4280258984375	31843740234375	3	true	0	false	10	true
211739	2886552734375	71030875	8	true	1	true	17	true
211738	28420615234375	715032578125	0	false	0	false	16	true
211737	28681271484375	672674609375	4	true	1	true	0	false
211736	285578984375	68125796875	2	true	0	false	22	true
211735	266870390625	70605796875	3	true	0	false	28	true
211734	277690390625	703963671875	2	true	0	false	11	true
211732	29250587890625	722832890625	1	true	0	false	9	true
211729	374596875	126120830078125	1	true	0	false	58	true
211728	3742466796875	13601560546875	0	false	1	true	33	true
211727	299109375	7335515625	1	true	0	false	42	true
211726	2944409375	73836921875	1	true	0	false	32	true
211725	28966884765625	69307625	3	true	0	false	24	true
211722	3735279296875	3460189453125	0	false	0	false	8	true
211718	30500107421875	74416765625	2	true	0	false	16	true
211716	30077181640625	75916671875	2	true	4	true	0	false
211713	29991380859375	671651171875	1	true	26	true	2	true
211712	29877296875	67708203125	0	false	0	false	14	true
211710	3009260546875	688685625	7	true	0	false	9	true
211708	30127603515625	680044140625	8	true	3	true	17	true
211701	2490630078125	68981609375	7	true	1	true	36	true
211700	246962578125	6897209375	6	true	1	true	30	true
211695	2583558203125	69832703125	10	true	1	true	28	true
211689	3009096484375	435944765625	22	true	0	false	71	true
211688	3011569921875	431364453125	5	true	0	false	33	true
211686	295846015625	422142109375	2	true	0	false	15	true
211684	28783630859375	43902078125	4	true	0	false	8	true
211677	358728359375	72852109375	9	true	3	true	13	true
211676	351254765625	72454125	2	true	0	false	22	true
211673	681879638671875	6273919921875	0	false	0	false	6	true
211672	699599560546875	6327455859375	2	true	19	true	18	true
211667	336242578125	10374212890625	1	true	1	true	98	true
211666	335516796875	1014506640625	1	true	1	true	67	true
211664	33868859375	1035075390625	0	false	1	true	61	true
211662	3430312890625	101247900390625	10	true	0	false	46	true
211659	3412116796875	93592236328125	2	true	0	false	43	true
211656	3476799609375	93368515625	8	true	1	true	0	false
211655	332523828125	11476892578125	2	true	0	false	32	true
211654	3404351953125	11371595703125	0	false	0	false	15	true
211650	3369115234375	120091845703125	0	false	0	false	11	true
211641	4536807421875	2238003515625	14	true	0	false	75	true
211640	45199609375	22617494140625	14	true	0	false	56	true
211639	4434103125	21338439453125	2	true	2	true	64	true
211638	4443014453125	2147466015625	4	true	1	true	63	true
211637	444714140625	21014392578125	2	true	1	true	36	true
211635	5584998046875	729011484375	0	false	0	false	43	true
211634	547830224609375	726386171875	4	true	0	false	44	true
211632	520862451171875	72486984375	6	true	0	false	44	true
211630	5327693359375	720973046875	5	true	2	true	11	true
211629	4663428515625	194384453125	4	true	0	false	48	true
211628	4690042578125	20018287109375	0	false	2	true	46	true
211626	479525244140625	72275765625	0	false	0	false	7	true
211625	696483935546875	73304359375	0	false	0	false	17	true
211624	717701220703125	738684765625	1	true	0	false	12	true
211622	679512451171875	746050859375	5	true	0	false	22	true
211620	578231884765625	737108828125	2	true	0	false	12	true
211619	4751889453125	22031734375	105	true	1	true	21	true
211618	4777393359375	22362119140625	1	true	0	false	24	true
211616	47388453125	18655.5	0	false	0	false	8	true
211613	450120703125	2531570703125	0	false	0	false	18	true
211612	457563671875	2474850390625	1	true	1	true	16	true
211610	4466498828125	21917015625	6	true	0	false	24	true
211608	4537685546875	190249609375	21	true	0	false	25	true
211607	465927578125	22142421875	0	false	0	false	23	true
211604	46656359375	2434955859375	2	true	0	false	31	true
211602	588149169921875	75182765625	6	true	0	false	35	true
211601	454110546875	20078099609375	2	true	0	false	5	true
211598	45838265625	22922095703125	0	false	0	false	10	true
211596	4605599609375	21950078125	0	false	0	false	12	true
211595	4886076171875	22590037109375	1	true	0	false	16	true
211594	4856445703125	21930228515625	4	true	0	false	11	true
211591	47990875	21473939453125	1	true	0	false	22	true
211588	442208203125	20124916015625	0	false	0	false	11	true
211587	4306221484375	213228515625	11	true	4	true	57	true
211586	4349541796875	220382265625	1	true	0	false	31	true
211580	4578130859375	2367665625	3	true	0	false	27	true
211571	1917212890625	3257399609375	1	true	0	false	14	true
211570	19496265625	3288126171875	9	true	0	false	1	true
211567	4298169921875	25127990234375	1	true	0	false	24	true
211566	4346950390625	24557337890625	2	true	0	false	11	true
211562	4226463671875	25986193359375	0	false	0	false	16	true
211555	4261612109375	27758271484375	3	true	1	true	43	true
211554	4248476953125	2754466796875	3	true	2	true	55	true
211547	486514453125	45653921875	13	true	0	false	41	true
211546	4898791015625	4584298828125	5	true	0	false	23	true
211545	24533578125	528068603515625	0	false	0	false	24	true
211544	2492013671875	57245478515625	10	true	0	false	0	false
211543	4843254296875	45074328125	5	true	0	false	18	true
211541	495666953125	3994597265625	10	true	0	false	19	true
211540	4944824609375	3980605859375	10	true	0	false	18	true
211539	4834173828125	4210603125	0	false	0	false	15	true
211538	489054921875	418109765625	5	true	1	true	18	true
211537	2786047119140620	759907421875	0	false	0	false	69	true
211536	2613927734375	754595859375	1	true	3	true	15	true
211534	4802031640625	4135475390625	7	true	0	false	0	false
211533	25187765625	497311865234375	3	true	0	false	45	true
211531	495205078125	4050439453125	1	true	0	false	38	true
211528	4851852734375	430450234375	0	false	0	false	17	true
211525	4771271484375	43814453125	18	true	0	false	0	false
211524	4807857421875	437554140625	0	false	0	false	11	true
211521	4717256640625	435168828125	2	true	0	false	47	true
211516	4795159375	448748125	3	true	0	false	32	true
211515	22070517578125	747533203125	1	true	0	false	29	true
211512	471661328125	45302	2	true	13	true	11	true
211510	49537328125	4342883984375	0	false	0	false	11	true
211509	4883494921875	3926551953125	2	true	0	false	42	true
211508	48728875	3862271875	1	true	0	false	24	true
211504	470781015625	4200827734375	0	false	0	false	13	true
211499	1.27901e+16	73471828125	0	false	0	false	41	true
211498	2135501708984370	7375446875	0	false	0	false	12	true
211496	1.39482e+16	727989765625	1	true	0	false	9	true
211492	4311751953125	74392421875	0	false	0	false	7	true
211488	4508380078125	371988828125	1	true	0	false	16	true
211481	3973584765625	3762251953125	2	true	0	false	46	true
211480	3839593359375	37079	4	true	0	false	0	false
211479	27221765625	76383421875	8	true	0	false	30	true
211478	2679880859375	7500659375	0	false	0	false	15	true
211477	27070001953125	744184765625	0	false	0	false	14	true
211476	26786306640625	742811171875	4	true	1	true	3	true
211475	2456401171875	777842265625	2	true	0	false	21	true
211474	253871875	777966171875	4	true	0	false	19	true
211469	25176052734375	7321734375	1	true	0	false	25	true
211468	26217814453125	737146796875	9	true	0	false	3	true
211466	23925275390625	776981484375	1	true	0	false	18	true
211465	2495121484375	75601484375	0	false	0	false	23	true
211464	24414708984375	742426640625	1	true	0	false	16	true
211462	24166533203125	73467421875	2	true	0	false	25	true
211461	28687556640625	761768671875	8	true	1	true	1	true
211460	28073732421875	751840546875	1	true	0	false	27	true
211454	557929833984375	6404144140625	10	true	0	false	16	true
211450	24424392578125	7851559375	0	false	4	true	21	true
211448	2983940234375	772733125	5	true	1	true	1	true
211446	30259181640625	785345703125	7	true	0	false	1	true
211445	2711654296875	7713478125	4	true	1	true	0	false
211443	26714017578125	79599984375	0	false	0	false	12	true
211442	2690937890625	789616484375	3	true	0	false	10	true
211434	23417689453125	754716796875	0	false	1	true	9	true
211433	27620994140625	729787265625	1	true	0	false	16	true
211432	28544427734375	73730859375	8	true	0	false	1	true
211428	25465345703125	4620109375	0	false	0	false	16	true
211425	251688203125	85002705078125	7	true	1	true	18	true
211424	25383453125	8365939453125	6	true	0	false	10	true
211423	24705451171875	864638671875	0	false	11	true	19	true
211422	24524837890625	85691044921875	0	false	10	true	15	true
211421	2505169140625	93687548828125	8	true	1	true	47	true
211420	24971583984375	9258666015625	9	true	1	true	49	true
211417	2270153125	68410390625	0	false	34	true	15	true
211416	2265277734375	691802734375	0	false	32	true	14	true
211412	2519971875	998416796875	0	false	9	true	0	false
211408	222629140625	666812841796875	0	false	0	false	11	true
211404	23836638671875	709458203125	0	false	0	false	9	true
211402	22700080078125	5745890625	0	false	1	true	17	true
211397	46126921875	33980.25	10	true	0	false	11	true
211396	4647037890625	3412864453125	13	true	0	false	11	true
211394	45301671875	3374964453125	6	true	1	true	10	true
211392	4644585546875	3470444921875	10	true	0	false	0	false
211390	47189046875	348359453125	1	true	0	false	22	true
211385	396440703125	155602255859375	1	true	0	false	27	true
211384	3898614453125	15693107421875	1	true	0	false	14	true
211383	107684130859375	2814273046875	0	false	0	false	21	true
211382	106726669921875	27882806640625	1	true	0	false	25	true
211380	103914462890625	28625716796875	0	false	0	false	21	true
211379	4452639453125	28380388671875	0	false	0	false	20	true
211378	4440091796875	29047091796875	2	true	0	false	15	true
211376	3992044140625	14403939453125	5	true	2	true	15	true
211374	397931484375	134539853515625	5	true	0	false	48	true
211373	3761251953125	15129076171875	4	true	0	false	28	true
211372	3803436328125	147751474609375	1	true	0	false	17	true
211370	449373046875	279598515625	0	false	0	false	12	true
211369	3981706640625	12415037109375	0	false	0	false	33	true
211366	380468203125	15642001953125	5	true	0	false	9	true
211363	4011174609375	11547869140625	4	true	1	true	0	false
211362	3965885546875	11193146484375	5	true	0	false	5	true
211358	1087138671875	2690856640625	0	false	0	false	14	true
211356	451452890625	2714318359375	4	true	0	false	16	true
211353	4064696875	182379296875	4	true	0	false	42	true
211352	4023947265625	176885078125	0	false	0	false	24	true
211351	4339534375	28987357421875	1	true	0	false	13	true
211350	4296714453125	28789591796875	0	false	0	false	12	true
211349	4251378125	16473982421875	3	true	0	false	33	true
211348	4333668359375	169575390625	0	false	0	false	18	true
211347	43656359375	298968984375	2	true	0	false	11	true
211344	423084296875	1587528125	1	true	5	true	5	true
211338	411375546875	17517416015625	1	true	0	false	11	true
211337	415595234375	17038041015625	0	false	0	false	20	true
[truncated: 548 more rows]
