# Supplementary material for: A Novel Liquid Biopsy Method Based on Specific Combinations of Vesicular Markers Allows Us to Discriminate Prostate Cancer from Hyperplasia
Source: Cells. 2024 Jul 31;13(15):1286. doi: 10.3390/cells13151286 (PMC11311686; doi:10.3390/cells13151286)
Supplement: Supplementary file 1 [file cells-13-01286-s001.zip › Dataset S1-Raw data CODI BiliGeCT Prostata/Raw data CODI BiliGeCT Prostata/150223_ErbB3_ALK_IIexp_ME21-02-2__counting_scatter.xlsx]

## Sheet: 150223_ErbB3_ALK_IIexp_ME21-02-
counting parameters
radius (nm)	300
bin width (nm)	20
locs in bin threshold	1
active channels
channel name	channel reference	min	max
Channel 0	ch0	1	10000000
Channel 1	ch1	1	10000000
Channel 2	ch2	1	10000000
clusters are positive for a channel if their counts fall within min (inclusive) and max (exclusive) for that channel
	population phenotypes	number of clusters
triple positive	Channel 0, Channel 1, Channel 2	365
double positive	Channel 0, Channel 1	28
double positive	Channel 0, Channel 2	1215
double positive	Channel 1, Channel 2	170
single positive	Channel 0	56
single positive	Channel 1	12
single positive	Channel 2	772
	total positive clusters	2618
1 clusters were negative for every channel
all positive clusters are listed here
columns show counts and positivity for channels with thresholds switched on
to see the full data including negative clusters please export a csv from the counting histogram rather than the counting scatter plot
cluster id	centroid x (nm)	centroid y (nm)	count for Channel 0	positive for Channel 0	count for Channel 1	positive for Channel 1	count for Channel 2	positive for Channel 2
199190	2791359765625	491136875	0	false	0	false	13	true
199189	283923125	488963671875	8	true	0	false	6	true
199185	27648822265625	494433515625	2	true	0	false	22	true
199184	2343743359375	58467109375	3	true	0	false	28	true
199183	23929013671875	584450390625	6	true	1	true	24	true
199182	25462701171875	5573080078125	0	false	0	false	11	true
199181	2515021875	556844140625	7	true	0	false	2	true
199180	255974765625	537101171875	10	true	0	false	0	false
199179	25521578125	542887734375	1	true	0	false	10	true
199177	2882880078125	47964046875	9	true	0	false	2	true
199176	245835859375	57129.75	4	true	0	false	32	true
199171	2397036328125	57209234375	7	true	0	false	1	true
199169	258289921875	564863984375	3	true	0	false	8	true
199166	29726560546875	437447109375	0	false	15	true	3	true
199165	2974288671875	43370671875	0	false	0	false	17	true
199162	27953572265625	462379609375	11	true	0	false	16	true
199161	27837828125	4640894921875	10	true	0	false	21	true
199160	26513662109375	5778555859375	2	true	0	false	23	true
199159	25973005859375	5722071484375	5	true	6	true	42	true
199156	2744378125	4741441015625	7	true	6	true	13	true
199155	26884634765625	4754869140625	2	true	0	false	28	true
199154	25723453125	4814172265625	1	true	5	true	24	true
199153	2593990625	4804087109375	2	true	5	true	27	true
199152	2750033203125	4640262109375	2	true	0	false	38	true
199151	273337109375	4631113671875	2	true	0	false	42	true
199150	27864345703125	43072359375	0	false	0	false	17	true
199149	28247740234375	4304242578125	4	true	0	false	10	true
199148	26473603515625	528133203125	4	true	0	false	13	true
199147	263643671875	52176453125	3	true	1	true	12	true
199146	32102119140625	4460865234375	6	true	0	false	31	true
199145	3213118359375	451248046875	2	true	0	false	25	true
199144	3253099609375	456199375	1	true	0	false	20	true
199143	319490390625	4551343359375	4	true	0	false	17	true
199141	26541033203125	474698515625	2	true	0	false	8	true
199139	281955078125	51192015625	2	true	0	false	75	true
199134	3155453515625	4609341015625	1	true	0	false	74	true
199133	3141096875	45588578125	0	false	0	false	12	true
199126	270354765625	53302828125	0	false	0	false	29	true
199123	229769140625	596301328125	10	true	1	true	6	true
199120	29247568359375	4039091015625	6	true	0	false	69	true
199119	29277205078125	4061996875	5	true	0	false	67	true
199116	27472564453125	437244375	0	false	0	false	42	true
199115	27814064453125	43657859375	8	true	0	false	20	true
199110	27912185546875	4126069140625	1	true	0	false	20	true
199109	27801328125	4078390625	0	false	0	false	36	true
199107	26746015625	461357890625	1	true	13	true	3	true
199106	2725424609375	53919203125	1	true	3	true	20	true
199105	27162220703125	5472545703125	0	false	16	true	9	true
199101	2585110546875	461596953125	3	true	0	false	25	true
199099	2924376171875	40062734375	4	true	0	false	18	true
199095	2887661328125	4738591015625	5	true	1	true	44	true
199094	26924091796875	4307769140625	0	false	0	false	13	true
199092	292779765625	4247496875	1	true	15	true	0	false
199091	29276630859375	419736328125	3	true	3	true	24	true
199090	2662466796875	4891355078125	4	true	0	false	21	true
199089	26306201171875	4881110546875	1	true	0	false	21	true
199086	2967771875	444666640625	1	true	5	true	8	true
199085	30551982421875	4446662890625	3	true	0	false	11	true
199084	28825091796875	452606015625	4	true	2	true	27	true
199083	29126630859375	4608248046875	5	true	0	false	2	true
199082	28046634765625	4489168359375	2	true	0	false	17	true
199079	2762795703125	4180760546875	0	false	0	false	11	true
199075	31179486328125	4356437109375	1	true	0	false	15	true
199069	29205248046875	3903730078125	0	false	0	false	51	true
199065	286157578125	380999765625	6	true	0	false	2	true
199063	27661287109375	40070171875	0	false	0	false	17	true
199062	30728755859375	3836643359375	4	true	0	false	7	true
199061	317017421875	3836178125	3	true	0	false	36	true
199059	27008716796875	4011968359375	0	false	0	false	16	true
199057	3079474609375	4545563671875	1	true	0	false	21	true
199055	298469296875	3834626953125	10	true	0	false	23	true
199054	3123901171875	51539921875	1	true	0	false	11	true
199053	31388849609375	51144640625	4	true	0	false	24	true
199050	3064534765625	420207578125	3	true	1	true	55	true
199049	3092319921875	4216441796875	4	true	1	true	26	true
199048	32063353515625	5010040625	0	false	0	false	32	true
199047	322123828125	506718515625	3	true	0	false	9	true
199042	299369296875	5191371484375	1	true	0	false	31	true
199041	295691328125	5132665234375	3	true	1	true	11	true
199040	26393330078125	4002339453125	10	true	0	false	60	true
199037	2900369140625	522726015625	1	true	0	false	12	true
199035	308471875	510133359375	3	true	3	true	54	true
199032	315109375	4792834375	0	false	0	false	16	true
199031	31007966796875	4896680859375	0	false	1	true	10	true
199025	32061341796875	48240.25	1	true	1	true	28	true
199024	3441987890625	5134058984375	2	true	8	true	26	true
199023	347046015625	505757265625	4	true	1	true	10	true
199019	3305871484375	4406571875	0	false	0	false	11	true
199018	33848390625	5204065625	4	true	0	false	38	true
199017	34129390625	51869828125	6	true	0	false	13	true
199015	279298828125	52319	14	true	0	false	0	false
199011	30962822265625	4998016015625	2	true	0	false	27	true
199007	3112930078125	5279173046875	1	true	0	false	41	true
199004	37648703125	5134700390625	1	true	11	true	5	true
199003	37342421875	509988359375	11	true	7	true	0	false
199002	352803828125	443139609375	3	true	31	true	84	true
199001	351156875	4434308203125	3	true	29	true	66	true
199000	149662548828125	4464054296875	0	false	11	true	6	true
198999	145519658203125	4463368359375	0	false	0	false	10	true
198998	15050548828125	4254077734375	0	false	2	true	27	true
198997	153607548828125	422443828125	0	false	0	false	11	true
198995	3308892578125	519291015625	7	true	0	false	14	true
198991	14887015625	4385184375	1	true	0	false	20	true
198989	352884609375	516326796875	0	false	1	true	23	true
198987	154237548828125	4161523046875	4	true	1	true	21	true
198985	3287009765625	50945359375	0	false	0	false	15	true
198979	3504125390625	5245986328125	0	false	0	false	10	true
198978	31034916015625	5382654296875	2	true	0	false	11	true
198977	30122720703125	5427119140625	0	false	0	false	17	true
198975	1398685546875	4513012890625	3	true	0	false	24	true
198972	12277591796875	428924765625	9	true	0	false	4	true
198971	127336220703125	431676875	10	true	0	false	0	false
198966	36244890625	509147421875	0	false	13	true	5	true
198964	130040947265625	4259829296875	0	false	0	false	39	true
198959	1206803515625	44172453125	0	false	0	false	1	true
198957	3551955078125	498696796875	4	true	0	false	21	true
198956	130083359375	4510992578125	1	true	5	true	16	true
198953	27577126953125	5286394921875	3	true	0	false	10	true
198948	29043806640625	503195234375	1	true	8	true	7	true
198947	29591365234375	4930237109375	0	false	0	false	11	true
198945	381921171875	50065703125	0	false	2	true	15	true
198943	2979719921875	5047384765625	0	false	0	false	13	true
198938	19111849609375	478430703125	1	true	0	false	10	true
198937	1954146484375	4782920703125	2	true	0	false	15	true
198935	18719333984375	48064984375	0	false	0	false	6	true
198932	99519384765625	4476659765625	2	true	0	false	15	true
198931	9714701171875	4392313671875	3	true	0	false	9	true
198930	18569357421875	474504921875	2	true	1	true	10	true
198929	1846815234375	4689787890625	6	true	0	false	5	true
198924	111074130859375	445313359375	1	true	0	false	19	true
198922	150889287109375	4747013671875	0	false	0	false	7	true
198921	1543757421875	4763810546875	1	true	0	false	23	true
198919	3519921875	4387612109375	6	true	0	false	41	true
198918	14106681640625	3998354296875	0	false	12	true	5	true
198917	14955517578125	4013559375	6	true	0	false	2	true
198912	26976111328125	4486780859375	4	true	1	true	0	false
198911	2701989453125	4546698828125	0	false	10	true	4	true
198909	1428828125	406633125	0	false	3	true	9	true
198906	27596458984375	29847791015625	0	false	5	true	5	true
198905	27029927734375	29723837890625	8	true	0	false	3	true
198904	33597828125	3293830859375	5	true	0	false	26	true
198903	3377418359375	332098984375	1	true	0	false	10	true
198900	149329033203125	45861515625	3	true	7	true	18	true
198899	15180361328125	4577360546875	5	true	7	true	23	true
198898	151651513671875	462080234375	0	false	1	true	13	true
198897	152496875	4654364453125	5	true	0	false	4	true
198896	12981267578125	401944921875	0	false	0	false	8	true
198895	1358956640625	40944.75	16	true	1	true	20	true
198892	166287109375	487906484375	0	false	0	false	7	true
198891	17290921875	483197734375	0	false	0	false	5	true
198890	20249353515625	5004036328125	17	true	1	true	43	true
198889	20044908203125	5003928515625	5	true	1	true	46	true
198888	36558609375	4928030859375	0	false	0	false	7	true
198887	3724880078125	4916441796875	6	true	0	false	5	true
198885	3429920703125	3344941796875	0	false	0	false	12	true
198883	20448029296875	499257734375	15	true	0	false	27	true
198882	160387490234375	472444921875	1	true	2	true	15	true
198881	1652134375	4769479296875	2	true	9	true	7	true
198878	3643224609375	4802140625	2	true	0	false	20	true
198877	3677980859375	4841765234375	1	true	0	false	15	true
198876	35130546875	392766015625	0	false	0	false	12	true
198875	3511318359375	398056015625	7	true	0	false	0	false
198867	37040375	49836703125	1	true	0	false	13	true
198866	3476558984375	401665078125	0	false	0	false	18	true
198864	30060974609375	3289916796875	13	true	0	false	6	true
198863	3036486328125	3279407421875	3	true	0	false	10	true
198861	18182962890625	48325.5	0	false	0	false	11	true
198859	1412603125	4122316796875	1	true	0	false	20	true
198857	19115748046875	461896953125	5	true	4	true	50	true
198854	3602544921875	39200296875	0	false	0	false	10	true
198853	3631940234375	393188046875	0	false	0	false	16	true
198847	2833343359375	2948121875	2	true	0	false	32	true
198845	3441530078125	4066413671875	8	true	0	false	3	true
198843	30628236328125	3239980078125	4	true	1	true	2	true
198839	3344441015625	4034437890625	0	false	0	false	12	true
198836	3697616796875	3944884765625	5	true	1	true	42	true
198835	370423515625	392701171875	5	true	1	true	38	true
198834	28356576171875	30996232421875	1	true	20	true	20	true
198833	28440505859375	30946140625	1	true	21	true	14	true
198832	3427483984375	4469905859375	2	true	0	false	45	true
198831	336835390625	448090625	2	true	1	true	21	true
198828	29735744140625	410422578125	1	true	2	true	13	true
198827	29678609375	4133324609375	0	false	6	true	6	true
198819	1914350390625	498089765625	5	true	1	true	11	true
198818	3163505078125	32328966796875	3	true	2	true	17	true
198817	32513734375	31800890625	1	true	0	false	17	true
198816	20677125	4886623046875	0	false	0	false	22	true
198815	19892521484375	488949375	7	true	4	true	4	true
198814	3307578125	370895078125	1	true	0	false	13	true
198813	339978515625	371486796875	15	true	0	false	5	true
198811	19491478515625	4933830859375	0	false	0	false	11	true
198809	3039004296875	4003926171875	0	false	0	false	25	true
198806	2188091796875	475703203125	0	false	0	false	28	true
198805	21317833984375	4794591796875	4	true	0	false	2	true
198803	3359190625	3404884765625	2	true	0	false	16	true
198802	3571215234375	3259820703125	0	false	0	false	8	true
198801	3535410546875	32444333984375	0	false	0	false	17	true
198800	375883125	4389232421875	0	false	0	false	11	true
198799	3801795703125	4496066796875	1	true	0	false	75	true
198797	360618828125	4509533203125	1	true	0	false	22	true
198796	3398203515625	4647208984375	0	false	0	false	11	true
198795	344481953125	4689519921875	1	true	0	false	7	true
198793	3779264453125	3916482421875	0	false	0	false	29	true
198792	3622488671875	4129248046875	2	true	0	false	43	true
198791	36099875	4109294140625	1	true	0	false	38	true
198790	3412316015625	3521021484375	8	true	0	false	49	true
198789	343884375	34335796875	0	false	0	false	18	true
198787	28879537109375	31074458984375	0	false	0	false	25	true
198786	31850638671875	372938125	1	true	0	false	7	true
198785	32270330078125	3690062890625	6	true	0	false	1	true
198783	357220859375	33191828125	1	true	6	true	0	false
198781	359453984375	4375605859375	0	false	0	false	8	true
198780	352872421875	4713730859375	1	true	0	false	20	true
198779	35258234375	47585984375	1	true	1	true	21	true
198778	3256143359375	350267890625	1	true	0	false	13	true
198777	32268857421875	342490859375	0	false	0	false	5	true
198776	309479375	36833.25	8	true	0	false	44	true
198772	17342953125	5577951953125	1	true	0	false	13	true
198771	17187435546875	555186875	0	false	0	false	9	true
198770	3007294140625	30527193359375	1	true	1	true	15	true
198769	30121177734375	29952109375	1	true	1	true	24	true
198767	3594941015625	3365787890625	2	true	0	false	9	true
198765	303682421875	371560390625	0	false	0	false	6	true
198759	35536671875	3188305859375	3	true	0	false	20	true
198757	312758671875	3602894140625	3	true	0	false	14	true
198756	3048272265625	3497247265625	1	true	0	false	30	true
198755	301250234375	356370390625	0	false	0	false	18	true
198753	168903046875	54804546875	0	false	0	false	11	true
198749	3615496875	4050344921875	0	false	0	false	53	true
198748	33557109375	34727796875	0	false	0	false	8	true
198747	332433203125	3452866015625	2	true	1	true	22	true
198745	34691890625	35541546875	0	false	0	false	16	true
198739	3196574609375	4035396875	0	false	0	false	11	true
198730	1964005078125	5506562109375	6	true	0	false	16	true
198729	19777845703125	5438741796875	2	true	0	false	16	true
198727	27744029296875	309939296875	1	true	5	true	6	true
198726	85761669921875	4366037890625	0	false	5	true	10	true
198725	816573291015625	426702421875	2	true	4	true	2	true
198723	2854323828125	32254181640625	2	true	0	false	22	true
198722	3616259765625	31651556640625	0	false	0	false	9	true
198721	3664253515625	3080253515625	4	true	1	true	14	true
198719	19754140625	535444453125	0	false	0	false	36	true
198718	3913005078125	39961875	3	true	2	true	3	true
198717	393336796875	4153864453125	3	true	0	false	11	true
198714	3502787109375	370751640625	0	false	5	true	13	true
198713	3515562109375	3749775390625	2	true	0	false	18	true
198712	372523203125	403257265625	4	true	0	false	11	true
198709	29999189453125	3151417578125	0	false	0	false	5	true
198701	34685765625	3224248046875	4	true	0	false	31	true
198699	155291572265625	4487012890625	5	true	0	false	26	true
198697	87642060546875	4207076171875	3	true	0	false	9	true
198695	3627917578125	3239504296875	2	true	5	true	12	true
198691	31905001953125	35078453125	4	true	1	true	34	true
198684	1788771484375	5677809375	0	false	0	false	10	true
198683	180108046875	5627471875	0	false	0	false	8	true
198682	141928720703125	3906283203125	0	false	0	false	20	true
198681	14028640625	3905690625	0	false	0	false	16	true
198680	355048671875	31079931640625	0	false	7	true	25	true
198678	1004866015625	414904921875	0	false	0	false	11	true
198676	18545609375	5469225390625	5	true	0	false	10	true
198675	189048671875	5384525390625	4	true	0	false	1	true
198672	1417325390625	3872591796875	1	true	0	false	15	true
198670	3719420703125	4163583203125	16	true	0	false	32	true
198669	3763367578125	4143753125	5	true	0	false	13	true
198661	357002421875	3778979296875	1	true	0	false	8	true
198658	2892203515625	355776171875	6	true	0	false	33	true
198657	291265390625	354363125	6	true	0	false	34	true
198656	15971658203125	5554547265625	0	false	0	false	8	true
198655	161825185546875	5556225390625	0	false	0	false	8	true
198653	1344699609375	4622528515625	1	true	0	false	13	true
198651	401981171875	4107797265625	25	true	0	false	23	true
198649	3454876953125	4828430078125	3	true	0	false	17	true
198648	1967899609375	5218883984375	0	false	0	false	6	true
198647	1962663671875	5154443359375	0	false	0	false	6	true
198645	1819921484375	4982287890625	1	true	1	true	129	true
198641	20506646484375	5089980859375	7	true	0	false	15	true
198637	3664953515625	4707008984375	1	true	0	false	14	true
198632	36530921875	426024453125	1	true	0	false	12	true
198627	2951424609375	341549609375	9	true	0	false	2	true
198625	137505078125	38524515625	8	true	0	false	1	true
198622	129861318359375	38907390625	0	false	0	false	8	true
198621	13038541015625	380731171875	2	true	0	false	27	true
198619	156235126953125	3834290234375	1	true	0	false	8	true
198618	11880154296875	400743828125	1	true	0	false	8	true
198617	11219080078125	39376515625	0	false	0	false	16	true
198616	3830778515625	4273044140625	0	false	0	false	55	true
198613	405758828125	40317921875	0	false	9	true	3	true
198603	11031341796875	43591078125	0	false	0	false	15	true
198600	136632216796875	5590062890625	4	true	0	false	55	true
198599	135892353515625	5566109765625	3	true	0	false	39	true
198598	243308203125	4910312890625	3	true	0	false	36	true
198597	23989708984375	4942019921875	2	true	0	false	17	true
198594	129958134765625	5297536328125	1	true	0	false	10	true
198593	128166279296875	53458.5	0	false	0	false	10	true
198590	135896611328125	56199609375	4	true	14	true	37	true
198588	118194365234375	5502291796875	0	false	0	false	8	true
198587	118478349609375	554186328125	0	false	0	false	14	true
198584	28548140625	2828042578125	4	true	0	false	36	true
198583	2771191015625	28736966796875	0	false	0	false	18	true
198581	12461388671875	5409947265625	2	true	0	false	22	true
198580	2294462890625	4757101953125	3	true	0	false	10	true
198579	23513654296875	47793015625	1	true	0	false	14	true
198577	235968046875	4830486328125	6	true	0	false	17	true
198575	124266806640625	548925234375	2	true	0	false	28	true
198570	127741982421875	568454765625	8	true	0	false	21	true
198569	13208798828125	5718416796875	2	true	0	false	14	true
198568	17101865234375	4629497265625	1	true	0	false	18	true
198567	1670587890625	4655476953125	0	false	6	true	15	true
198565	137948544921875	5643394921875	2	true	3	true	19	true
198564	24746486328125	597844296875	19	true	0	false	77	true
198560	23097330078125	5016974609375	1	true	0	false	10	true
198559	22759423828125	496235703125	3	true	0	false	8	true
198558	163300537109375	608179453125	0	false	0	false	23	true
198557	160069130859375	6032273046875	1	true	9	true	5	true
198551	108222470703125	552664921875	0	false	3	true	10	true
198550	1122896875	538503515625	2	true	0	false	15	true
198549	11952509765625	53856	0	false	0	false	11	true
198548	18067322265625	4579787890625	0	false	0	false	12	true
198544	10900166015625	596035078125	1	true	0	false	12	true
198543	10981525390625	5915835546875	1	true	0	false	8	true
198542	377525078125	466813203125	2	true	0	false	27	true
198541	3821960546875	47028.25	2	true	0	false	19	true
198539	132397119140625	565915546875	0	false	0	false	11	true
198538	114093974609375	567479765625	8	true	0	false	19	true
198537	114484248046875	569193984375	8	true	0	false	17	true
198536	117403623046875	5802816015625	2	true	0	false	26	true
198535	121742900390625	5750644140625	10	true	0	false	4	true
198533	109106796875	580654921875	8	true	0	false	2	true
198530	23246724609375	5148911328125	0	false	0	false	7	true
198529	23426431640625	5073833203125	1	true	11	true	2	true
198527	99209619140625	59433203125	2	true	0	false	19	true
198524	22430744140625	5066471875	3	true	0	false	29	true
198523	2221062109375	5051851953125	3	true	0	false	30	true
198521	106365107421875	5710398828125	2	true	0	false	4	true
198519	372069921875	45732328125	2	true	6	true	11	true
198518	32063123046875	300051015625	2	true	3	true	15	true
198517	32083005859375	2958190625	3	true	0	false	27	true
198513	1660623046875	4594530078125	0	false	12	true	1	true
198510	2675876953125	28984474609375	8	true	5	true	30	true
198504	119944423828125	5887861328125	0	false	5	true	16	true
198501	14263388671875	5728719921875	6	true	0	false	4	true
198500	27050169921875	3539121875	1	true	0	false	12	true
198499	26789220703125	350823359375	1	true	0	false	27	true
198498	155557421875	5890673046875	0	false	0	false	34	true
198497	158120009765625	58768234375	0	false	0	false	22	true
198492	160000986328125	583944140625	2	true	6	true	7	true
198489	222010859375	487036796875	6	true	0	false	9	true
198484	146825986328125	52025.75	2	true	0	false	12	true
198483	144950361328125	5241006640625	9	true	0	false	2	true
198481	22035861328125	5130908984375	3	true	0	false	17	true
198480	2200501953125	3439152734375	7	true	0	false	1	true
198479	21962515625	3393246875	5	true	1	true	2	true
198477	32534197265625	28845810546875	3	true	0	false	40	true
198476	13758658203125	520350078125	0	false	0	false	8	true
198471	24609033203125	4663527734375	1	true	0	false	7	true
198470	21999162109375	356594453125	8	true	0	false	6	true
198467	2634058984375	3563233984375	0	false	0	false	28	true
198462	1818563671875	5857244140625	0	false	0	false	11	true
198461	17231947265625	593454296875	4	true	0	false	12	true
198460	15076703125	581418984375	1	true	0	false	20	true
198457	14684455078125	59232015625	5	true	0	false	5	true
198455	18359248046875	50873734375	1	true	0	false	29	true
198452	3567890625	3039472265625	3	true	1	true	24	true
198451	359989375	30320822265625	5	true	0	false	2	true
198448	34786828125	305474921875	1	true	0	false	25	true
198447	3504137109375	3016134765625	1	true	0	false	12	true
198446	1171155078125	5298621875	2	true	0	false	10	true
198445	1148376171875	526923359375	1	true	0	false	35	true
198442	14988064453125	563317421875	2	true	0	false	20	true
198441	148873515625	559650390625	1	true	0	false	24	true
198440	134174775390625	4979478515625	6	true	3	true	28	true
198439	134057412109375	499822421875	10	true	3	true	24	true
198438	18860818359375	57912078125	0	false	0	false	18	true
198436	105664443359375	4720521875	1	true	0	false	19	true
198435	10140884765625	4724423046875	2	true	0	false	13	true
198430	1125434765625	4747126171875	0	false	0	false	6	true
198429	115606953125	47793109375	2	true	0	false	24	true
198425	16642896484375	58968015625	0	false	15	true	7	true
198417	21896990234375	32978484375	10	true	0	false	27	true
198416	20250736328125	3552209765625	6	true	0	false	22	true
198415	20217912109375	3573442578125	5	true	0	false	27	true
198414	27944021484375	36130171875	4	true	0	false	9	true
198412	25244787109375	3494130859375	4	true	1	true	35	true
198411	2506378515625	349823671875	5	true	1	true	40	true
198410	2214087890625	30240404296875	0	false	0	false	6	true
198409	22719427734375	30895171875	0	false	1	true	12	true
198408	124245517578125	47402765625	0	false	0	false	6	true
198405	25148392578125	35203125	6	true	1	true	44	true
198400	30639751953125	4756754296875	8	true	1	true	62	true
198399	3022834765625	464835859375	9	true	0	false	0	false
198397	1179058203125	46611.5	4	true	1	true	16	true
198396	229439453125	29623119140625	4	true	2	true	33	true
198391	14361251953125	54844921875	6	true	0	false	4	true
198390	125296162109375	4946949609375	13	true	4	true	22	true
198389	12251328125	48620.25	5	true	0	false	48	true
198388	2633308984375	3354576953125	2	true	0	false	41	true
198387	2647179296875	33756875	0	false	0	false	46	true
198382	19240599609375	557463515625	9	true	0	false	12	true
198379	136095810546875	5069788671875	0	false	6	true	4	true
198378	2541136328125	341678515625	0	false	0	false	16	true
198377	2502972265625	336692890625	4	true	1	true	12	true
198375	263250625	3419938671875	0	false	0	false	46	true
198372	219407421875	3135196875	11	true	0	false	9	true
198371	21740201171875	31404703125	11	true	0	false	7	true
198366	106601552734375	4959469140625	21	true	0	false	7	true
198365	10839908203125	49634390625	21	true	0	false	7	true
198364	25149857421875	30163056640625	3	true	0	false	68	true
198363	249508828125	3040540234375	3	true	0	false	41	true
198360	2407952734375	30764310546875	3	true	1	true	35	true
198359	2441421875	3094356640625	0	false	0	false	16	true
198358	21209083984375	29842841796875	9	true	1	true	26	true
198357	2128957421875	29731318359375	7	true	1	true	26	true
198356	20017458984375	28692416015625	2	true	0	false	33	true
198355	20155052734375	2967140625	5	true	0	false	7	true
198350	25608748046875	2962931640625	5	true	0	false	11	true
198349	25839421875	29717447265625	4	true	0	false	9	true
198347	24616248046875	3591565625	0	false	0	false	14	true
198345	24740927734375	30777064453125	0	false	14	true	2	true
198343	25592361328125	2931244140625	0	false	0	false	9	true
198340	206969140625	4190094921875	0	false	0	false	22	true
198339	201472734375	4194462109375	4	true	1	true	40	true
198332	23238083984375	3423157421875	0	false	0	false	23	true
198331	23615615234375	347006875	0	false	4	true	24	true
198330	10337875	6120348828125	2	true	1	true	31	true
198329	1103062109375	6028859375	0	false	0	false	17	true
198327	24168693359375	303101328125	7	true	0	false	18	true
198325	20640794921875	3516514453125	3	true	3	true	2	true
198324	235810625	3534999609375	2	true	1	true	49	true
198323	2389770703125	3574387109375	1	true	0	false	12	true
198322	3259864453125	3911508203125	0	false	0	false	14	true
198310	23359693359375	19380376953125	1	true	0	false	16	true
198309	231949921875	1964005078125	1	true	0	false	17	true
198308	18921736328125	375420859375	0	false	0	false	31	true
198307	20661849609375	366986796875	1	true	0	false	27	true
198305	22775490234375	1910505859375	2	true	1	true	21	true
198302	18380748046875	1919675390625	5	true	0	false	33	true
198301	176557265625	19019677734375	4	true	0	false	47	true
198299	100605029296875	4886578515625	2	true	0	false	9	true
198298	98736240234375	688412890625	1	true	0	false	56	true
198297	103254921875	688964609375	7	true	1	true	9	true
198292	90953837890625	6363739453125	26	true	1	true	14	true
198291	10234982421875	64080203125	0	false	3	true	5	true
198289	19255318359375	1880281640625	8	true	0	false	0	false
198287	22128935546875	19243169921875	0	false	1	true	15	true
198283	143228564453125	5093780859375	1	true	0	false	8	true
198281	23558267578125	19093943359375	0	false	0	false	7	true
198279	22771197265625	35074109375	9	true	1	true	1	true
198277	197605859375	1955647265625	5	true	1	true	29	true
198274	190048828125	417136640625	3	true	3	true	49	true
198273	1925530078125	418003125	2	true	0	false	65	true
198272	94149345703125	531391796875	1	true	1	true	10	true
198271	960086328125	5348209765625	3	true	0	false	22	true
198270	22940392578125	1825541015625	4	true	19	true	4	true
198268	113422431640625	69058390625	12	true	34	true	58	true
198267	113221904296875	687709296875	5	true	10	true	61	true
198266	22082984375	2833041796875	0	false	0	false	29	true
198265	21921455078125	27567849609375	2	true	0	false	22	true
198263	94307666015625	5399528515625	1	true	0	false	20	true
198261	18333634765625	1969525390625	0	false	3	true	1	true
198256	101847841796875	679338046875	2	true	0	false	33	true
198255	10662951171875	678783984375	9	true	0	false	16	true
198254	92399462890625	679631328125	0	false	1	true	42	true
198253	84347978515625	678007578125	0	false	0	false	26	true
198250	1120754296875	515686796875	0	false	0	false	13	true
198249	11391455078125	5090002734375	0	false	0	false	31	true
198247	21361900390625	18890109375	0	false	0	false	10	true
198245	19827923828125	4181277734375	0	false	1	true	21	true
198243	1028369921875	52494625	0	false	1	true	4	true
198241	104400751953125	50615	0	false	0	false	18	true
198239	1936215625	1824450390625	2	true	0	false	33	true
198238	26376732421875	595943515625	0	false	0	false	57	true
198237	26092490234375	5925026953125	4	true	0	false	6	true
198236	13859830078125	48600703125	5	true	0	false	27	true
198235	13178345703125	4747268359375	0	false	0	false	40	true
198229	237058125	31764115234375	2	true	0	false	20	true
198228	2109240234375	2529631640625	7	true	2	true	24	true
198227	204938828125	25436998046875	8	true	0	false	29	true
198226	187414609375	4142756640625	0	false	8	true	9	true
198225	19094.5	4119573046875	11	true	4	true	3	true
198218	25010712890625	31935916015625	5	true	0	false	38	true
198217	24272970703125	316690703125	2	true	0	false	24	true
198206	274254453125	5916683203125	0	false	0	false	15	true
198205	27537447265625	5971573046875	1	true	0	false	24	true
198204	2106090625	2347202734375	5	true	0	false	42	true
198203	20533646484375	2433450390625	0	false	3	true	20	true
198199	19928294921875	2457734375	0	false	0	false	17	true
198198	2256886328125	27318583984375	0	false	0	false	42	true
198197	22823029296875	269562890625	0	false	0	false	12	true
198194	22054384765625	2373573046875	1	true	0	false	8	true
198193	2197966015625	227202578125	10	true	0	false	49	true
198188	5744755859375	660626875	1	true	4	true	55	true
198187	59453251953125	66066453125	1	true	4	true	28	true
198183	101373984375	6287421875	7	true	0	false	5	true
198181	5671974609375	658096796875	0	false	0	false	42	true
198180	242971796875	2823576171875	0	false	0	false	75	true
198179	24542779296875	28529904296875	0	false	14	true	3	true
198178	3357217578125	41453375	2	true	0	false	16	true
198177	3381441796875	4190495703125	0	false	0	false	11	true
198175	6196009765625	66290265625	0	false	0	false	6	true
198172	21888	264002421875	7	true	0	false	32	true
198171	217296796875	26263841796875	6	true	0	false	37	true
198169	2414320703125	27746314453125	0	false	0	false	22	true
198168	337036484375	30780498046875	1	true	0	false	8	true
198165	21300775390625	268487578125	0	false	0	false	8	true
198163	29611296875	371947890625	0	false	0	false	11	true
198161	82628603515625	63434.25	0	false	1	true	5	true
198158	103684951171875	668275234375	3	true	0	false	11	true
198157	994306640625	66482625	6	true	0	false	29	true
198155	68839501953125	66703265625	4	true	2	true	14	true
198154	2601470703125	3755708984375	4	true	0	false	17	true
198153	26578818359375	370180390625	5	true	0	false	1	true
198151	102525625	657955703125	3	true	1	true	12	true
198147	9534548828125	660176015625	7	true	0	false	4	true
198144	23687345703125	2815980078125	4	true	0	false	34	true
198143	23402587890625	289436875	8	true	1	true	5	true
198142	2510782421875	2792576171875	1	true	0	false	5	true
198141	2631214453125	280573515625	4	true	0	false	22	true
198140	193215546875	2078301953125	4	true	0	false	27	true
198139	19059806640625	207307265625	5	true	3	true	31	true
198134	161086220703125	5738183984375	0	false	0	false	11	true
198133	1656462109375	573093046875	0	false	0	false	7	true
198132	14043982421875	5363442578125	0	false	0	false	16	true
198131	14377.25	5348332421875	4	true	10	true	7	true
198127	20648197265625	26629548828125	1	true	0	false	14	true
198126	111206201171875	6526530859375	5	true	0	false	19	true
198125	115749599609375	6435392578125	0	false	0	false	11	true
198123	11514263671875	6319692578125	6	true	0	false	0	false
198121	24308310546875	328268515625	4	true	0	false	2	true
198115	20083.5	4116449609375	0	false	0	false	14	true
198112	17537330078125	5780533203125	1	true	0	false	11	true
198110	808965234375	666988359375	0	false	0	false	5	true
198109	813763232421875	660832890625	4	true	0	false	17	true
198103	2012520703125	40365921875	1	true	0	false	19	true
198102	632035546875	673907109375	2	true	0	false	18	true
198100	18147302734375	2135325390625	2	true	0	false	22	true
198099	18544548828125	210484609375	1	true	0	false	18	true
198096	770494921875	64500875	5	true	1	true	12	true
198090	9505498046875	7027828125	1	true	0	false	42	true
198089	100187421875	70168359375	1	true	0	false	15	true
198087	143333095703125	540236484375	2	true	0	false	30	true
198081	9584205078125	696633203125	0	false	13	true	1	true
198079	1967433984375	21186544921875	7	true	0	false	0	false
198078	157872802734375	531286640625	0	false	0	false	13	true
198077	16504099609375	5242365234375	1	true	19	true	13	true
198073	2033156640625	224640390625	1	true	0	false	59	true
198072	2166138671875	4108648046875	4	true	0	false	7	true
198069	17340484375	535638828125	6	true	0	false	10	true
198067	18957490234375	214116953125	9	true	0	false	4	true
198066	19522947265625	4261150390625	6	true	0	false	0	false
198063	1787415234375	1751354296875	0	false	0	false	12	true
198060	94441376953125	4636202734375	15	true	2	true	35	true
198059	9879107421875	46331484375	8	true	0	false	2	true
198057	91122802734375	46480671875	9	true	0	false	0	false
198053	5152296875	6495066015625	5	true	0	false	14	true
198051	1799078125	42481203125	0	false	0	false	14	true
198048	188763515625	3959162890625	1	true	0	false	16	true
198047	18644294921875	3854540234375	2	true	0	false	26	true
198045	104792236328125	4589169140625	4	true	0	false	34	true
198041	5953.5	6442181640625	0	false	0	false	6	true
198039	20684537109375	20843708984375	2	true	0	false	12	true
198037	18990130859375	2311984375	2	true	0	false	25	true
198036	16890353515625	160431953125	3	true	3	true	27	true
198035	168609375	1655679296875	1	true	0	false	52	true
198031	42177607421875	6496892578125	0	false	0	false	36	true
198030	108610078125	722934765625	1	true	0	false	21	true
198029	106390380859375	721742421875	1	true	0	false	22	true
198027	16717291015625	17120357421875	0	false	0	false	13	true
198024	110874404296875	741992578125	3	true	0	false	10	true
198023	106912880859375	753927578125	8	true	0	false	1	true
198022	8305765625	6258067578125	2	true	0	false	16	true
198021	783822119140625	61700046875	4	true	0	false	10	true
198020	699975390625	6246669140625	2	true	0	false	18	true
198019	678403369140625	61404078125	0	false	0	false	11	true
198018	20734548828125	3896931640625	1	true	0	false	23	true
198017	20123970703125	3934421484375	0	false	0	false	9	true
198015	2120977734375	4043283984375	9	true	0	false	37	true
198014	18535.25	4309573046875	6	true	0	false	54	true
198013	1840676953125	435183515625	5	true	0	false	9	true
198009	1677347265625	17568197265625	1	true	0	false	13	true
198003	17357525390625	16058685546875	0	false	0	false	6	true
198002	4909939453125	66101984375	0	false	0	false	12	true
198000	97467646484375	748488359375	6	true	63	true	7	true
197998	2125567578125	397629453125	0	false	0	false	10	true
197997	21294318359375	393815078125	1	true	0	false	26	true
197993	11005580078125	71887359375	1	true	0	false	14	true
197990	2109759375	44785390625	0	false	10	true	6	true
197989	20734171875	4420067578125	4	true	2	true	11	true
197987	1998037890625	44797671875	1	true	0	false	34	true
197985	111838525390625	7282715625	0	false	0	false	12	true
197983	9541203125	7372971875	2	true	1	true	34	true
197981	178558125	165962265625	0	false	0	false	15	true
197980	23284171875	2221444140625	5	true	1	true	32	true
197979	23026369140625	209323203125	1	true	1	true	22	true
197977	2221516015625	4081140625	0	false	0	false	34	true
197976	148635546875	16798263671875	1	true	0	false	20	true
197975	158792685546875	15709625	0	false	14	true	4	true
197969	66123115234375	6068524609375	1	true	0	false	20	true
197968	85876376953125	7213178125	1	true	0	false	19	true
197967	83001796875	7050371875	0	false	0	false	13	true
197965	5823904296875	6791040625	3	true	1	true	4	true
197963	83820556640625	6122278515625	3	true	0	false	19	true
197961	2038981640625	45238109375	0	false	0	false	4	true
197960	10376029296875	73081640625	11	true	0	false	22	true
197957	92658427734375	727924296875	1	true	0	false	18	true
197947	11039111328125	698105078125	6	true	0	false	36	true
197944	23429552734375	4083333203125	4	true	0	false	29	true
197943	23377755859375	4019956640625	4	true	0	false	2	true
197941	8558580078125	6976621875	6	true	0	false	8	true
197938	24629767578125	4404163671875	8	true	0	false	36	true
197937	24957755859375	439456484375	8	true	0	false	68	true
197934	22353552734375	42972890625	0	false	0	false	14	true
197933	22071255859375	432230390625	0	false	0	false	12	true
197932	233015859375	4324800390625	5	true	0	false	14	true
197931	2320109375	431113125	5	true	0	false	9	true
197928	22837462890625	425488125	0	false	2	true	22	true
197925	19630046875	4543047265625	1	true	0	false	7	true
197921	16751736328125	4086909765625	2	true	0	false	41	true
197919	20629794921875	43205703125	0	false	0	false	13	true
197918	17409689453125	4437240625	2	true	0	false	12	true
197917	18096171875	443462578125	0	false	0	false	13	true
197916	24797876953125	383145703125	6	true	2	true	39	true
197915	24664677734375	38838296875	0	false	1	true	26	true
197913	9664826171875	6463008203125	0	false	0	false	9	true
197912	18947736328125	4398411328125	0	false	0	false	12	true
197908	22256755859375	37487859375	10	true	0	false	39	true
197907	230672421875	3836666015625	0	false	6	true	6	true
197905	24037201171875	387204296875	2	true	3	true	13	true
197902	25416966796875	4255415625	2	true	0	false	15	true
197901	25130259765625	4330766015625	6	true	0	false	2	true
197896	21280138671875	46772453125	26	true	1	true	46	true
197895	21464205078125	458568046875	1	true	0	false	14	true
197891	23477994140625	37368484375	0	false	0	false	15	true
197883	2461232421875	4240146484375	0	false	0	false	9	true
197881	190411171875	4529563671875	0	false	0	false	33	true
197879	127056455078125	4162000390625	6	true	0	false	27	true
197872	123077333984375	1712456640625	3	true	5	true	0	false
197871	12038857421875	17963443359375	12	true	0	false	1	true
197869	12729896484375	185454765625	0	false	0	false	9	true
197868	1455099609375	18357736328125	8	true	0	false	1	true
197867	1512366015625	179951015625	0	false	0	false	12	true
197866	131590224609375	17215888671875	1	true	0	false	51	true
197863	17194447265625	1540149609375	0	false	0	false	12	true
197858	23161111328125	5641851171875	1	true	0	false	9	true
197855	154673515625	19383759765625	0	false	0	false	18	true
197851	1124771875	1685348046875	1	true	0	false	20	true
197848	373981953125	2358484375	0	false	0	false	31	true
197847	3738662890625	23888541015625	0	false	0	false	28	true
197844	357740703125	24559982421875	1	true	0	false	36	true
197843	35427109375	24115255859375	2	true	0	false	14	true
197842	35069625	25566556640625	1	true	0	false	11	true
197841	3530488671875	251401875	5	true	0	false	42	true
197840	411371796875	485450234375	0	false	0	false	11	true
197839	4102652734375	4894523046875	9	true	0	false	18	true
197838	3500746484375	24346416015625	8	true	0	false	60	true
197833	10772509765625	173078984375	0	false	0	false	9	true
197832	414068046875	4157062109375	0	false	0	false	21	true
197831	415542421875	412050390625	0	false	0	false	20	true
197830	3443990234375	22711841796875	6	true	0	false	15	true
197829	34473515625	225698203125	4	true	0	false	12	true
197826	4243526171875	482904453125	1	true	0	false	9	true
197825	42205.25	4855706640625	2	true	0	false	11	true
197823	3468351953125	23075978515625	11	true	0	false	1	true
197821	42153.5	4912234765625	10	true	0	false	16	true
197819	33647296875	23249572265625	0	false	0	false	15	true
197817	3316291015625	22919853515625	0	false	0	false	14	true
197815	36311203125	24295337890625	0	false	0	false	31	true
197812	337968125	24401732421875	4	true	1	true	9	true
197811	344728671875	23913931640625	1	true	0	false	23	true
197806	4180583984375	4730860546875	0	false	0	false	49	true
197805	4231047265625	46797546875	1	true	2	true	33	true
197804	397382578125	487973671875	0	false	7	true	40	true
197803	3991826171875	4782359375	8	true	0	false	4	true
197797	4312757421875	4703506640625	7	true	0	false	32	true
197793	4355278515625	477163671875	1	true	0	false	22	true
197792	4410850390625	4734788671875	0	false	0	false	14	true
197791	445598046875	47023015625	5	true	0	false	11	true
197788	231255390625	6348209765625	3	true	22	true	48	true
197787	22706646484375	6323031640625	1	true	0	false	23	true
197786	29493509765625	2667527734375	0	false	0	false	14	true
197785	2928159375	26219005859375	3	true	0	false	24	true
197783	410442421875	476746328125	3	true	13	true	8	true
197780	420748984375	3029563671875	17	true	1	true	23	true
197779	422452109375	29844505859375	6	true	0	false	2	true
197777	417119453125	30649267578125	2	true	0	false	20	true
197772	22180244140625	60750515625	1	true	0	false	17	true
197771	22306525390625	61323.25	5	true	0	false	0	false
197770	372373984375	2633162890625	3	true	0	false	51	true
197769	3756348046875	26267267578125	7	true	0	false	7	true
197768	3812046484375	2585761328125	7	true	0	false	32	true
197767	3778494921875	25737541015625	10	true	0	false	2	true
197766	3322883203125	19046015625	10	true	7	true	60	true
197765	335230546875	1909368359375	1	true	9	true	65	true
197762	399884609375	30150953125	31	true	6	true	30	true
197761	4025515625	298917734375	5	true	0	false	12	true
197760	40799109375	3118121484375	3	true	0	false	45	true
197759	4056622265625	3078758203125	0	false	0	false	11	true
197758	38278515625	31043240234375	0	false	0	false	46	true
197757	378238359375	31290.25	3	true	14	true	14	true
197753	3872816015625	4860266015625	0	false	0	false	20	true
197749	3790555078125	26635345703125	0	false	0	false	19	true
197748	3207954296875	24538689453125	1	true	0	false	46	true
197747	32594837890625	25059208984375	2	true	0	false	17	true
197745	3664388671875	26084078125	1	true	0	false	10	true
197741	26192669921875	30839783203125	0	false	0	false	9	true
197739	3972987890625	2948258203125	0	false	0	false	44	true
197737	3866023828125	30577171875	1	true	0	false	7	true
197736	2463973828125	6364619921875	3	true	5	true	6	true
197734	4119836328125	2896375390625	0	false	0	false	9	true
197733	418267265625	29202322265625	0	false	0	false	12	true
197731	4157643359375	31782974609375	0	false	0	false	8	true
197730	304774921875	23653599609375	7	true	0	false	4	true
197729	29767962890625	24150919921875	1	true	0	false	13	true
197728	3145591015625	2584958203125	9	true	9	true	79	true
197726	2232120703125	623504765625	3	true	0	false	8	true
197723	39936171875	310559140625	8	true	0	false	0	false
197721	29510005859375	22778595703125	1	true	0	false	12	true
197720	3993913671875	28408326171875	2	true	0	false	19	true
197719	3929415234375	28892013671875	7	true	0	false	20	true
197717	31738923828125	23027796875	6	true	0	false	31	true
197713	311115859375	2675591796875	0	false	0	false	7	true
197709	4216821484375	31913861328125	1	true	0	false	40	true
197706	84813974609375	5636219921875	4	true	0	false	14	true
197705	86655830078125	5587723046875	16	true	0	false	13	true
197699	36014015625	26580017578125	1	true	0	false	23	true
197698	29339119140625	21913904296875	11	true	1	true	28	true
197693	38407671875	323299609375	1	true	0	false	11	true
197692	30590423828125	2090744921875	0	false	0	false	21	true
197691	3097005078125	2157666796875	1	true	0	false	23	true
197688	37379703125	331147578125	0	false	0	false	8	true
197687	38203703125	332761171875	11	true	0	false	35	true
197685	319564453125	21899703125	0	false	0	false	6	true
197682	3364207421875	2888426953125	0	false	0	false	6	true
197681	344157421875	2854759375	5	true	0	false	6	true
197680	3228615625	16776.75	1	true	0	false	26	true
197679	323222890625	17208076171875	0	false	0	false	23	true
197678	346648515625	26994349609375	1	true	0	false	70	true
197677	348922578125	270048046875	2	true	0	false	66	true
197668	344242734375	213126875	2	true	0	false	15	true
197667	3357490234375	21879525390625	1	true	0	false	11	true
197666	3362036328125	16123109375	2	true	0	false	46	true
197665	33228375	159383974609375	3	true	0	false	24	true
197664	30886357421875	16334302734375	2	true	0	false	14	true
197663	30735494140625	15913380859375	12	true	0	false	37	true
197658	3739802734375	28657845703125	4	true	1	true	1	true
197657	3705399609375	29152306640625	2	true	0	false	30	true
197654	3727637890625	2798341015625	1	true	0	false	14	true
197652	112324990234375	345821328125	1	true	0	false	26	true
197651	115378818359375	3427167578125	2	true	0	false	32	true
197650	93804296875	567576953125	0	false	0	false	4	true
197649	947162109375	563704765625	0	false	0	false	25	true
197648	1126662890625	338085234375	10	true	0	false	22	true
197647	110511982421875	334639140625	4	true	1	true	13	true
197642	125016748046875	3263633984375	6	true	2	true	17	true
197641	123816123046875	328859140625	9	true	4	true	10	true
197640	21730439453125	5977453515625	1	true	0	false	8	true
197638	4028005859375	3300234765625	0	false	0	false	24	true
197637	4021024609375	32386208984375	0	false	0	false	5	true
197635	3286311328125	18273763671875	4	true	0	false	20	true
197634	333613984375	1548431640625	1	true	0	false	7	true
197631	312838203125	15748125	7	true	1	true	2	true
197628	1040520703125	3445078125	2	true	1	true	7	true
197627	107534990234375	3502034375	6	true	3	true	12	true
197625	4057402734375	3334875390625	1	true	0	false	14	true
197623	34052796875	15572810546875	8	true	0	false	0	false
197622	29232234375	19267982421875	2	true	0	false	43	true
197621	29467275390625	19502515625	0	false	1	true	23	true
197618	1275898046875	3303185546875	2	true	0	false	33	true
197616	7918576171875	45977828125	1	true	0	false	32	true
197615	75962353515625	4599297265625	2	true	13	true	7	true
197614	114549169921875	3640117578125	1	true	12	true	20	true
197613	11274919921875	364127578125	1	true	15	true	25	true
197610	7032611328125	463841875	0	false	0	false	28	true
197609	753950732421875	4669750390625	9	true	3	true	16	true
197607	32507966796875	160170810546875	0	false	0	false	10	true
197606	144604580078125	31344515625	1	true	0	false	11	true
197605	1409353125	30622712890625	0	false	0	false	9	true
197602	21645634765625	496538515625	21	true	0	false	30	true
197601	2136438671875	492748515625	2	true	0	false	14	true
197599	3444108203125	151480791015625	0	false	2	true	13	true
197596	78686591796875	447778984375	0	false	0	false	11	true
197595	8365705078125	44775.75	1	true	0	false	13	true
197593	2854696484375	1911682421875	0	false	0	false	25	true
197592	1954347265625	60667515625	11	true	0	false	11	true
197591	1971022265625	6083694140625	11	true	0	false	10	true
197589	3842533984375	27239419921875	5	true	0	false	20	true
197587	28864439453125	18611111328125	0	false	0	false	14	true
197586	329789296875	1669649609375	4	true	1	true	6	true
197581	897497265625	54907765625	1	true	0	false	13	true
197578	3139423828125	151864013671875	0	false	0	false	18	true
197577	31684556640625	15374876953125	7	true	0	false	7	true
197571	654194873046875	460280078125	0	false	0	false	12	true
197569	3204788671875	157741640625	0	false	0	false	12	true
197565	13057578125	336578828125	1	true	0	false	4	true
197561	316178046875	146693251953125	1	true	0	false	8	true
197559	1874816015625	604235390625	1	true	0	false	11	true
197556	14792234375	144892724609375	0	false	0	false	37	true
197555	145086279296875	14696587890625	0	false	0	false	14	true
197554	290376015625	20264365234375	0	false	0	false	30	true
197553	29386560546875	20339880859375	1	true	0	false	26	true
197547	150271533203125	147272177734375	9	true	0	false	1	true
197545	30241294921875	1994193359375	1	true	0	false	35	true
197543	302413125	147788662109375	1	true	0	false	5	true
197535	136005361328125	33609140625	0	false	0	false	10	true
197533	14980373046875	2997085546875	4	true	1	true	35	true
197530	30889244140625	188470625	0	false	0	false	11	true
197529	30823125	18281521484375	0	false	8	true	1	true
197527	11615779296875	32036970703125	1	true	0	false	29	true
197526	3794654296875	218592421875	12	true	0	false	56	true
197525	387770546875	23452447265625	1	true	0	false	14	true
197522	133524892578125	31494693359375	1	true	2	true	35	true
197520	3106369140625	17693765625	7	true	0	false	5	true
197518	2008993359375	6024238671875	2	true	0	false	8	true
197514	20989119140625	588577890625	1	true	0	false	24	true
197513	20434572265625	5877121484375	2	true	5	true	19	true
197511	3114778125	141178193359375	11	true	0	false	61	true
197509	19900439453125	5941728515625	0	false	0	false	23	true
197506	2706716796875	6279804296875	10	true	0	false	34	true
197505	27001912109375	62560796875	10	true	0	false	34	true
197503	99571630859375	34745203125	0	false	0	false	5	true
197495	351618203125	1455041796875	0	false	0	false	23	true
197489	93573134765625	3359248046875	4	true	0	false	10	true
197486	2782755859375	6419271875	7	true	0	false	6	true
197485	2808675390625	6438309765625	14	true	0	false	2	true
197481	3301644921875	26497328125	6	true	0	false	33	true
197478	108035439453125	37529375	8	true	0	false	64	true
197475	136586611328125	325467890625	0	false	4	true	15	true
197472	16307615234375	66493875	29	true	1	true	61	true
197471	163199580078125	665621953125	26	true	1	true	63	true
197469	20762431640625	611361640625	0	false	0	false	7	true
197468	2784317578125	6346995703125	3	true	2	true	21	true
197466	1588866015625	364278125	0	false	0	false	44	true
197465	153680068359375	3706770703125	5	true	0	false	30	true
197464	28345.75	651833515625	1	true	0	false	44	true
197463	285364296875	6511465625	1	true	0	false	44	true
197461	28528.25	3298709375	7	true	0	false	16	true
197460	144950888671875	3522759375	9	true	1	true	7	true
197459	147062978515625	34811359375	0	false	0	false	34	true
197452	27038634765625	634360625	6	true	0	false	2	true
197445	127611875	30555921875	0	false	0	false	22	true
197443	266488515625	6285475390625	1	true	0	false	17	true
197442	2699085546875	639893203125	0	false	0	false	35	true
197441	266216875	6366594921875	0	false	2	true	15	true
197440	25529279296875	629478984375	2	true	0	false	17	true
197438	25650474609375	6217597265625	1	true	0	false	34	true
197437	258197734375	6252634375	4	true	0	false	15	true
197432	15232865234375	34532625	15	true	0	false	11	true
197427	341046953125	2579101953125	0	false	0	false	9	true
197426	2069583984375	576048828125	0	false	0	false	48	true
197425	20944796875	5746721484375	1	true	0	false	52	true
197422	135689541015625	34906578125	0	false	0	false	8	true
197421	138281943359375	3513387890625	5	true	0	false	3	true
197419	26980169921875	64660609375	1	true	0	false	18	true
197417	2856849609375	6304934765625	4	true	0	false	8	true
197416	1565473046875	3053225390625	13	true	0	false	21	true
197415	16018919921875	296289453125	3	true	1	true	30	true
197413	207108046875	57212921875	4	true	1	true	23	true
197409	209785703125	5708051171875	1	true	0	false	20	true
197408	9435404296875	3668703125	0	false	0	false	10	true
197407	90485751953125	36740859375	4	true	0	false	3	true
197400	29955439453125	65830359375	0	false	0	false	13	true
197399	29621072265625	6540094140625	1	true	0	false	18	true
197398	2129598046875	5642624609375	0	false	0	false	23	true
197397	21626220703125	567064296875	10	true	0	false	23	true
197395	202631953125	5655730078125	1	true	0	false	11	true
197393	133938515625	355673828125	1	true	1	true	11	true
197391	20812435546875	55740890625	4	true	0	false	21	true
197389	1246790234375	356453046875	0	false	10	true	3	true
197388	20893759765625	546881875	0	false	0	false	18	true
197387	21707734375	5378756640625	5	true	2	true	41	true
197385	30213201171875	660948828125	4	true	0	false	12	true
197381	16089783203125	351192890625	6	true	0	false	2	true
197379	2122770703125	552011640625	1	true	1	true	17	true
197377	30580609375	662170703125	0	false	0	false	13	true
197373	29256462890625	6489870703125	0	false	0	false	12	true
197372	91958505859375	349893359375	4	true	0	false	25	true
197371	85085205078125	348923828125	0	false	5	true	1	true
197369	28764087890625	65831984375	13	true	3	true	9	true
197365	8327005859375	3596945703125	0	false	0	false	27	true
197356	25634291015625	6117022265625	0	false	0	false	14	true
197355	255263828125	6080500390625	0	false	0	false	30	true
197354	27137359375	2673740234375	0	false	0	false	12	true
197353	274017109375	2640891796875	1	true	0	false	21	true
197351	27149919921875	27117666015625	1	true	1	true	4	true
197349	22802001953125	5383580078125	3	true	0	false	41	true
197347	29226619140625	6413515625	0	false	0	false	15	true
197346	26872224609375	25897892578125	8	true	0	false	76	true
197344	2274745703125	4467569140625	0	false	0	false	5	true
197343	23164166015625	45023.75	0	false	0	false	12	true
197339	27840953125	26685357421875	0	false	10	true	1	true
197338	32077044921875	65418796875	6	true	0	false	3	true
197336	26055908203125	26099083984375	3	true	0	false	3	true
197334	2404723828125	6126744921875	15	true	0	false	1	true
197333	24531185546875	620019375	1	true	0	false	27	true
197331	30224060546875	648719921875	5	true	1	true	7	true
197328	6927134765625	4894773046875	1	true	0	false	17	true
197327	770529052734375	4899653125	0	false	0	false	6	true
197325	298335234375	67233921875	1	true	0	false	11	true
197324	3217514453125	6410159765625	13	true	0	false	16	true
197323	32698900390625	64560265625	1	true	0	false	19	true
197319	22934123046875	53147203125	5	true	1	true	67	true
197317	24118451171875	21167623046875	3	true	0	false	30	true
197315	245767421875	610389140625	0	false	0	false	17	true
197314	522998876953125	479436796875	8	true	0	false	1	true
197313	587292333984375	481280546875	1	true	0	false	9	true
197312	518557080078125	48837234375	0	false	0	false	29	true
197304	4453001953125	340873125	13	true	0	false	47	true
197303	4326794921875	3396864453125	12	true	0	false	51	true
197299	457415234375	338129375	8	true	0	false	30	true
197298	226434140625	459994453125	7	true	0	false	11	true
197295	523108837890625	473265078125	0	false	10	true	0	false
197293	5205359375	337409375	1	true	0	false	14	true
197292	63770390625	380497421875	0	false	0	false	11	true
197291	6101828125	37716125	1	true	0	false	20	true
197289	82736318359375	483407578125	1	true	0	false	38	true
197285	48212666015625	3305679296875	0	false	2	true	7	true
197282	46699541015625	28398775390625	0	false	0	false	43	true
197281	43839287109375	28222814453125	8	true	0	false	21	true
197280	658877734375	36408046875	0	false	8	true	23	true
197279	5825708984375	358876875	0	false	0	false	62	true
197278	47580361328125	369254765625	2	true	0	false	40	true
197277	513699072265625	3666062890625	3	true	3	true	15	true
197276	4195328125	28250552734375	5	true	0	false	17	true
197274	41386015625	49168828125	0	false	0	false	21	true
197273	3599757080078120	484562734375	2	true	0	false	15	true
197271	51362861328125	34809328125	6	true	0	false	7	true
197269	25768318359375	32695640625	1	true	0	false	22	true
197267	3443677978515620	4777234765625	5	true	9	true	32	true
197265	46000146484375	3577265625	0	false	0	false	18	true
197263	534862744140625	2823197265625	0	false	0	false	16	true
197261	665207666015625	354674453125	1	true	0	false	6	true
197255	585824072265625	36942921875	1	true	0	false	11	true
197254	28694837890625	25183185546875	7	true	0	false	11	true
197253	294054296875	2518648046875	0	false	0	false	10	true
197248	97544892578125	38375640625	0	false	0	false	44	true
197247	98688828125	3850292578125	0	false	0	false	44	true
197246	7284751953125	398493359375	3	true	0	false	20	true
197245	71085927734375	3953037890625	1	true	0	false	13	true
197244	31701564453125	681380234375	3	true	0	false	25	true
197243	30964935546875	69052609375	2	true	0	false	17	true
197240	3490741455078120	353195859375	4	true	1	true	12	true
197238	360485078125	2218505859375	5	true	0	false	48	true
197237	3617483203125	2258050390625	0	false	0	false	17	true
197233	430506884765625	293552734375	0	false	11	true	5	true
197232	86053349609375	384166640625	0	false	1	true	5	true
197231	8845193359375	381533671875	0	false	6	true	30	true
197230	81192822265625	28540818359375	0	false	0	false	17	true
197229	767354248046875	28517953125	0	false	0	false	16	true
197227	99021533203125	382435859375	0	false	0	false	46	true
197225	82905126953125	28915576171875	0	false	0	false	9	true
197223	28158615234375	24089935546875	1	true	10	true	6	true
197221	803950439453125	3868192578125	1	true	0	false	26	true
197216	681420751953125	3362452734375	0	false	0	false	53	true
197215	65912802734375	3366336328125	0	false	0	false	55	true
197213	86667353515625	49542734375	0	false	0	false	33	true
197209	8103212890625	29338240234375	0	false	0	false	14	true
197208	8118328125	31206841796875	0	false	0	false	11	true
197207	83356484375	30637005859375	6	true	1	true	9	true
197206	4300087890625	379210859375	3	true	0	false	19	true
197205	4666990234375	3837257421875	1	true	0	false	12	true
197201	32287005859375	6854159375	1	true	0	false	25	true
197200	556253271484375	30083333984375	0	false	0	false	22	true
197199	616086767578125	29770482421875	0	false	0	false	10	true
197197	57956572265625	3899608984375	4	true	0	false	13	true
197195	66109755859375	30076802734375	0	false	0	false	5	true
197193	59563212890625	292349765625	0	false	0	false	11	true
197190	262746796875	4980019140625	2	true	0	false	15	true
197189	26123423828125	50673140625	0	false	0	false	7	true
197187	31815181640625	69547359375	0	false	0	false	26	true
197185	626666845703125	30487125	1	true	0	false	10	true
197183	659489892578125	3926602734375	1	true	0	false	11	true
197182	741321923828125	2676705078125	10	true	1	true	30	true
197181	7391498046875	26781501953125	9	true	1	true	29	true
197176	3576964599609370	3914734765625	9	true	0	false	7	true
197175	2946207763671870	3910322265625	1	true	0	false	16	true
197172	2799571484375	603407109375	5	true	1	true	40	true
197171	27625291015625	60357109375	0	false	1	true	5	true
197169	65738564453125	2822902734375	14	true	0	false	38	true
197167	768995849609375	29999083984375	0	false	8	true	6	true
197164	6392201171875	31851283203125	1	true	10	true	12	true
197163	665661181640625	31814951171875	1	true	12	true	12	true
197161	24940107421875	509190390625	0	false	0	false	10	true
197158	42045419921875	2567811328125	0	false	0	false	34	true
197157	492061083984375	2599492578125	2	true	0	false	42	true
197155	9510478515625	3996786328125	0	false	0	false	7	true
197151	720619970703125	3189366015625	0	false	0	false	10	true
197149	243943515625	5223363671875	0	false	0	false	4	true
197148	10241486328125	3164252734375	0	false	6	true	34	true
197147	98854296875	3180063671875	0	false	5	true	11	true
197145	20643974609375	384115234375	3	true	0	false	25	true
197143	753570751953125	323103984375	0	false	0	false	6	true
197140	268936171875	61509109375	1	true	0	false	38	true
197138	2531500732421870	28717921875	10	true	0	false	35	true
197137	264898974609375	28880455078125	9	true	0	false	31	true
197133	723247021484375	3283437109375	1	true	0	false	15	true
197132	501863720703125	31179833984375	0	false	0	false	11	true
197131	47607939453125	32317078125	10	true	0	false	21	true
197130	259330322265625	3723194921875	9	true	0	false	58	true
197129	2424191162109370	37151765625	7	true	0	false	52	true
197127	90337802734375	31798.75	4	true	0	false	27	true
197123	58454140625	3254677734375	5	true	0	false	12	true
197122	8871095703125	25998232421875	7	true	0	false	7	true
197121	8340197265625	26126013671875	2	true	0	false	40	true
197117	74313212890625	269604140625	9	true	1	true	28	true
197115	4089063720703120	334628046875	0	false	0	false	6	true
197114	20913576171875	6924421875	1	true	10	true	52	true
197113	21022865234375	6915534375	1	true	9	true	54	true
197111	290359912109375	37253125	0	false	0	false	46	true
197107	334094970703125	37276171875	2	true	0	false	17	true
197106	62164228515625	2554426171875	0	false	0	false	21	true
197105	584344775390625	26803083984375	0	false	0	false	21	true
197103	541271826171875	25030509765625	1	true	1	true	39	true
197101	23830703125	36809359375	2	true	0	false	12	true
197094	3277553515625	471041484375	5	true	0	false	14	true
197089	1606047119140620	364838671875	2	true	0	false	25	true
197088	116689697265625	29015123046875	3	true	1	true	6	true
197087	1246904296875	29018927734375	12	true	1	true	15	true
197082	3286802734375	5438141796875	7	true	0	false	31	true
197081	331615390625	5452512109375	4	true	0	false	18	true
197080	30855267578125	5575433984375	1	true	0	false	20	true
197079	30906681640625	564004140625	2	true	0	false	16	true
197078	319230703125	5639724609375	0	false	0	false	21	true
197076	3533294140625	573500546875	4	true	0	false	44	true
197075	3516029296875	580542734375	6	true	0	false	13	true
197073	3320597265625	5521883203125	0	false	0	false	5	true
197067	3376106640625	5427762890625	11	true	0	false	0	false
197064	106330244140625	2929599609375	24	true	0	false	1	true
197062	940658984375	30433427734375	0	false	0	false	20	true
197061	104100390625	30120333984375	0	false	0	false	16	true
197060	29875435546875	5655378515625	7	true	0	false	15	true
197059	3036093359375	56902234375	2	true	1	true	18	true
197057	32601115234375	5360889453125	1	true	0	false	10	true
197054	782042919921875	27525265625	0	false	0	false	10	true
197053	8087615234375	27212232421875	0	false	0	false	12	true
197050	25094892578125	69984640625	4	true	0	false	18	true
197049	2520538671875	701616796875	3	true	0	false	20	true
197048	28713033203125	556259375	4	true	0	false	42	true
197047	290879296875	5664041796875	1	true	0	false	12	true
197045	3007440234375	5562354296875	10	true	0	false	0	false
197044	3420836328125	5627048046875	0	false	17	true	1	true
197043	3468256640625	5671072265625	1	true	0	false	17	true
197041	32662828125	664675546875	4	true	0	false	22	true
197040	716439111328125	253474609375	7	true	0	false	0	false
197039	760922802734375	25098404296875	0	false	22	true	1	true
197037	760516650390625	3333251171875	0	false	0	false	16	true
197035	341105078125	5568178515625	4	true	0	false	5	true
197033	3455165625	5722884765625	1	true	20	true	0	false
197031	83319951171875	24690759765625	0	false	0	false	15	true
197029	991506640625	2882892578125	0	false	20	true	22	true
197027	24893423828125	703193359375	3	true	0	false	24	true
197025	3317099609375	55682359375	0	false	0	false	4	true
197024	300939453125	5791209765625	1	true	0	false	63	true
197019	20785296875	6916409375	0	false	12	true	45	true
197018	3115039453125	578680390625	5	true	0	false	19	true
197013	412022998046875	26895083984375	3	true	0	false	11	true
197011	9171259765625	2838758203125	3	true	0	false	10	true
197008	33861609375	58312765625	1	true	0	false	12	true
197007	3476909765625	59056796875	3	true	0	false	40	true
197000	16972693359375	71821578125	5	true	0	false	2	true
196999	17332576171875	716957109375	3	true	0	false	27	true
196998	15291794921875	727054375	1	true	0	false	18	true
196997	154997724609375	725298125	3	true	0	false	22	true
196995	15780037109375	727888203125	8	true	1	true	0	false
196991	1000575390625	2793838671875	8	true	0	false	0	false
196990	3161929296875	702466484375	3	true	0	false	35	true
196989	30948833984375	70317484375	0	false	0	false	5	true
196988	22167779296875	697850859375	3	true	0	false	21	true
196987	22378642578125	700951953125	8	true	2	true	28	true
196985	17731203125	7110134375	1	true	0	false	12	true
196983	22096361328125	693974453125	42	true	0	false	53	true
196980	32700109375	5940601953125	1	true	0	false	12	true
196979	32351255859375	585504765625	2	true	0	false	42	true
196977	30099056640625	69834125	0	false	0	false	6	true
196971	1406165234375	288734296875	0	false	0	false	24	true
196969	24772662109375	697263125	13	true	0	false	72	true
196968	31284357421875	6191776953125	2	true	0	false	49	true
196967	31550787109375	619918515625	3	true	0	false	42	true
196966	18588435546875	708288125	6	true	0	false	15	true
196962	23883958984375	69080203125	4	true	0	false	30	true
196961	234066875	6871453125	1	true	0	false	16	true
196959	156707841796875	720244375	5	true	0	false	9	true
196956	20293638671875	688584765625	10	true	0	false	34	true
196952	2860680078125	5469228515625	10	true	3	true	116	true
196951	28486748046875	5409291796875	4	true	0	false	48	true
196948	217464296875	681493046875	2	true	0	false	17	true
196947	214076484375	6808590625	1	true	0	false	26	true
196945	2192702734375	70661484375	1	true	5	true	0	false
196943	2092601953125	682602421875	8	true	0	false	2	true
196940	20237.5	703156640625	0	false	0	false	11	true
196939	1946744140625	705408515625	6	true	0	false	2	true
196938	27902060546875	493759296875	0	false	0	false	16	true
196937	2370802978515620	48981	1	true	0	false	8	true
196935	23475140625	676543046875	1	true	0	false	12	true
196931	29352265625	5440793359375	2	true	0	false	12	true
196930	2013334375	737846328125	0	false	0	false	49	true
196929	19966568359375	7373540625	0	false	0	false	47	true
196928	21585544921875	67310140625	12	true	1	true	42	true
196927	21075376953125	668529921875	1	true	0	false	16	true
196926	2716182421875	672894453125	0	false	0	false	14	true
196925	2667831640625	68114484375	2	true	0	false	10	true
196921	25929888671875	673168515625	0	false	0	false	12	true
196918	162453125	73717984375	0	false	0	false	12	true
196917	16878509765625	7464965625	2	true	0	false	12	true
196913	25209708984375	684183828125	1	true	0	false	15	true
196912	22010810546875	6496568359375	1	true	0	false	25	true
196911	22220869140625	6530296484375	0	false	0	false	11	true
196907	23852837890625	703703671875	5	true	0	false	15	true
196906	19957287109375	717021484375	0	false	13	true	1	true
196905	20919966796875	710342109375	5	true	0	false	23	true
196904	21759296875	6384223046875	6	true	0	false	54	true
196903	21953740234375	6363466796875	4	true	0	false	41	true
196902	20740873046875	6357416796875	2	true	0	false	38	true
196901	21143837890625	632350078125	0	false	0	false	16	true
196899	23421830078125	708057578125	4	true	0	false	31	true
196896	131251220703125	733414921875	4	true	0	false	29	true
196895	12909212890625	734394453125	4	true	0	false	34	true
196894	30986625	60288.75	0	false	0	false	36	true
196893	306724140625	603758515625	3	true	0	false	36	true
196889	2284208984375	676525703125	1	true	0	false	12	true
196888	19875693359375	7331790625	4	true	0	false	37	true
196883	12855125	73659046875	1	true	0	false	17	true
196881	13211037109375	73796703125	1	true	0	false	8	true
196879	2814148828125	675256640625	2	true	0	false	11	true
196878	227550390625	6473903125	0	false	0	false	11	true
196877	2263644140625	651239140625	1	true	0	false	15	true
196869	1954446875	742223046875	1	true	16	true	2	true
196868	232806953125	65696484375	8	true	0	false	16	true
196867	23708826171875	6575565625	1	true	14	true	6	true
196866	39140421875	631929921875	0	false	13	true	14	true
196865	3869012890625	6342355859375	1	true	0	false	13	true
196864	26862732421875	66558375	0	false	0	false	7	true
196858	171613515625	732697421875	1	true	0	false	22	true
196857	17505509765625	73307828125	1	true	0	false	11	true
196855	2424744140625	658399609375	20	true	0	false	46	true
196854	3913819140625	6437507421875	5	true	0	false	19	true
196853	3876658984375	64120109375	0	false	0	false	14	true
196851	181288125	7253359375	1	true	0	false	12	true
196848	315913359375	5876871484375	1	true	0	false	15	true
196847	31258349609375	59030859375	0	false	1	true	38	true
196845	21144427734375	738117109375	1	true	0	false	13	true
196843	17630736328125	699753515625	0	false	0	false	11	true
196842	311352265625	608418828125	13	true	0	false	44	true
196839	10715373046875	38767390625	1	true	0	false	18	true
196838	190925859375	737248828125	1	true	0	false	9	true
196836	39071921875	6144275390625	2	true	0	false	29	true
196835	3867962890625	6187082421875	1	true	8	true	1	true
196834	14521958984375	748612734375	0	false	0	false	13	true
196832	336243046875	6358836328125	4	true	0	false	28	true
196831	3421755859375	635398203125	2	true	0	false	12	true
196828	2486310546875	65111015625	2	true	0	false	27	true
196827	256696328125	657924140625	5	true	0	false	2	true
196825	2413162109375	67144265625	1	true	0	false	18	true
196823	395902734375	6313183984375	8	true	0	false	2	true
196822	3030443359375	6220574609375	2	true	0	false	14	true
196821	303161796875	6325687109375	1	true	2	true	12	true
196811	27137955078125	659466796875	2	true	0	false	9	true
196810	3020163671875	59971828125	1	true	0	false	43	true
196809	2985395703125	60337328125	14	true	0	false	1	true
196808	39410828125	6234779296875	5	true	0	false	20	true
196803	3428769140625	628176171875	0	false	0	false	21	true
196796	32233470703125	6248376171875	1	true	1	true	11	true
196795	3273018359375	6235764453125	11	true	0	false	0	false
196793	33531859375	5293229296875	0	false	0	false	13	true
196790	2163344921875	752573984375	2	true	14	true	9	true
196789	212741640625	75191890625	1	true	0	false	14	true
196787	2078180078125	72504328125	0	false	0	false	3	true
196786	20356947265625	6528017578125	21	true	0	false	56	true
196783	209880859375	748347421875	5	true	0	false	13	true
196781	2938352734375	6193572265625	0	false	0	false	43	true
196778	2239479296875	74420515625	15	true	1	true	18	true
196774	4167282421875	65270	4	true	0	false	44	true
196773	418978671875	6538932421875	4	true	0	false	53	true
196767	14254759765625	725643984375	0	false	3	true	2	true
196766	364496171875	6281219140625	8	true	1	true	14	true
196765	3602523046875	626782265625	1	true	0	false	57	true
196762	37403421875	64850484375	0	false	0	false	12	true
196761	368313046875	653865703125	0	false	11	true	1	true
196759	31440755859375	5478226953125	8	true	0	false	13	true
196757	3750271484375	653498125	4	true	5	true	4	true
196756	34575515625	6463764453125	18	true	21	true	36	true
196755	33915609375	6501852734375	3	true	0	false	23	true
196751	41297875	6499343359375	1	true	0	false	9	true
196749	355618359375	628878203125	1	true	0	false	17	true
196745	3783203125	660265625	0	false	0	false	10	true
196741	3587133203125	645841171875	0	false	0	false	29	true
196739	36003546875	6196770703125	10	true	0	false	40	true
196735	3522857421875	6320977734375	5	true	0	false	21	true
196732	4335014453125	6093503125	32	true	0	false	46	true
196731	4315088671875	608693828125	35	true	0	false	42	true
196730	4069410546875	6225180859375	1	true	0	false	24	true
196729	412193828125	6194023828125	1	true	0	false	22	true
196728	4010723828125	653404609375	0	false	0	false	9	true
196727	3977015625	65138640625	8	true	0	false	5	true
196723	4084775390625	6450693359375	2	true	0	false	26	true
196722	422215625	6168611328125	31	true	0	false	31	true
196721	418088515625	6181190234375	0	false	0	false	6	true
196715	412503984375	65747671875	2	true	0	false	32	true
196713	427749765625	62336125	10	true	0	false	34	true
196710	35099390625	66289578125	6	true	1	true	40	true
196709	34287796875	663756484375	4	true	1	true	9	true
196703	4307451953125	6518878125	1	true	0	false	21	true
196701	4248662109375	66006.75	1	true	0	false	20	true
196699	400667890625	617367578125	6	true	0	false	26	true
196697	4345161328125	60536375	0	false	0	false	28	true
196695	4019269921875	6319407421875	1	true	0	false	37	true
196689	36224421875	65877046875	0	false	0	false	16	true
196688	2559280078125	199166953125	2	true	0	false	14	true
196687	25364755859375	202304296875	2	true	0	false	18	true
196686	457444921875	6187424609375	1	true	13	true	13	true
196685	4601269921875	6201149609375	1	true	2	true	21	true
196684	4171949609375	6332082421875	2	true	0	false	22	true
196683	4241842578125	6314689453125	10	true	0	false	14	true
196681	3435024609375	657647578125	7	true	0	false	0	false
196679	3824277734375	65107796875	2	true	0	false	12	true
196677	4385116015625	6112746484375	7	true	0	false	24	true
196674	426806328125	640495859375	15	true	0	false	61	true
196670	1687791796875	6484894140625	4	true	0	false	59	true
196669	161402412109375	6465858203125	1	true	0	false	10	true
196667	431482109375	6308958203125	0	false	0	false	17	true
196658	452484765625	6289498046875	3	true	0	false	13	true
196655	376617890625	636912265625	2	true	1	true	10	true
196654	18380556640625	6398351953125	1	true	0	false	23	true
196653	17326205078125	63729140625	2	true	0	false	13	true
196652	16892560546875	66512078125	3	true	0	false	23	true
196651	1714054296875	65841171875	12	true	0	false	5	true
196646	259970859375	1892598046875	0	false	0	false	11	true
196645	2532143359375	19145748046875	3	true	0	false	20	true
196644	4414703125	6381316015625	0	false	0	false	5	true
196643	4379091015625	63369609375	4	true	0	false	28	true
196639	18477283203125	645091484375	8	true	0	false	1	true
196638	1801712109375	6629128125	0	false	11	true	1	true
196637	18643109375	663460625	9	true	0	false	6	true
196632	20416318359375	643677578125	1	true	0	false	27	true
196631	208291640625	6427733203125	0	false	0	false	8	true
196628	26778013671875	193555625	15	true	0	false	31	true
196627	272906171875	19550068359375	0	false	0	false	17	true
196624	1852284375	65749609375	0	false	0	false	10	true
196621	27329458984375	1840283203125	0	false	0	false	9	true
196620	27102130859375	20295470703125	0	false	0	false	25	true
196619	2759430078125	21269865234375	0	false	0	false	21	true
196609	2804378515625	20881384765625	0	false	0	false	11	true
196607	26638744140625	2161196875	0	false	0	false	8	true
196602	4076672265625	6723528125	3	true	0	false	23	true
196601	410901953125	66750203125	1	true	10	true	7	true
196598	15517.5	65608734375	1	true	1	true	41	true
196597	1550506640625	6538373046875	2	true	0	false	47	true
196596	18333130859375	680514609375	1	true	0	false	12	true
196595	19042744140625	6886371875	5	true	1	true	6	true
196591	726543701171875	447647578125	4	true	1	true	1	true
196587	155759208984375	63086203125	0	false	0	false	7	true
196578	411703671875	4363251171875	1	true	1	true	19	true
196577	4194548046875	4392118359375	0	false	0	false	40	true
196575	4059190234375	4476234765625	0	false	0	false	12	true
196574	3320529052734370	5630744140625	3	true	7	true	7	true
196573	308175439453125	57077859375	0	false	0	false	24	true
196570	476262353515625	5063679296875	1	true	0	false	21	true
196569	4737435546875	499176640625	2	true	0	false	7	true
196568	590918310546875	5024356640625	1	true	0	false	12	true
196566	446521728515625	5806029296875	0	false	0	false	18	true
196564	39971671875	431132890625	1	true	0	false	15	true
196563	40187484375	422419921875	2	true	0	false	22	true
196562	236509423828125	544575546875	0	false	0	false	13	true
196561	266677734375	543480390625	0	false	0	false	24	true
196558	6326593627929680	552875625	6	true	1	true	24	true
196557	4310553894042960	55510078125	14	true	1	true	18	true
196556	3867154296875	550327734375	3	true	1	true	33	true
196554	281880810546875	5246638671875	8	true	1	true	6	true
196553	3516155029296870	5279794921875	9	true	0	false	29	true
196552	3882417578125	443352890625	4	true	0	false	46	true
196551	3942093359375	45561453125	4	true	0	false	12	true
196546	46155009765625	520909453125	0	false	0	false	24	true
196543	11405947265625	5590196875	2	true	0	false	2	true
196542	553332177734375	554200859375	5	true	10	true	12	true
196541	517330810546875	54882015625	2	true	0	false	15	true
196537	4083520703125	46185921875	2	true	0	false	9	true
196535	3497716064453120	537764296875	1	true	0	false	22	true
196533	1491382568359370	56671890625	2	true	0	false	21	true
196532	4088884521484370	49990796875	13	true	0	false	36	true
196531	411035595703125	5021262890625	13	true	0	false	34	true
196527	19961220703125	55813578125	2	true	1	true	13	true
196526	5013630859375	56353328125	0	false	0	false	7	true
196524	4450947265625	6061878515625	0	false	1	true	11	true
196523	451266953125	611066484375	0	false	0	false	16	true
196520	449738720703125	59366015625	4	true	1	true	17	true
196517	3470815185546870	5026185546875	1	true	1	true	22	true
196510	5711892578125	5333172265625	0	false	0	false	11	true
196509	605315673828125	537002734375	0	false	0	false	16	true
196505	3056200439453120	51590.25	0	false	0	false	21	true
196502	48375732421875	5357841796875	6	true	0	false	5	true
196500	756523828125	5271119140625	2	true	0	false	17	true
196499	735249609375	5346009765625	0	false	10	true	3	true
196497	730741796875	5423476953125	10	true	0	false	9	true
196495	724472509765625	5165662109375	4	true	0	false	26	true
196491	712806103515625	50639	0	false	0	false	26	true
196490	456692890625	5025278125	2	true	0	false	43	true
196489	460229296875	5060266015625	1	true	0	false	15	true
196481	71076943359375	54972640625	3	true	0	false	1	true
196478	46281171875	4778349609375	2	true	0	false	10	true
196477	4610501171875	4714128125	6	true	0	false	11	true
196475	4640812890625	5125562109375	0	false	8	true	1	true
196474	476635546875	46713734375	0	false	0	false	9	true
196473	4684265234375	466326796875	0	false	0	false	7	true
196472	470216015625	4858883203125	1	true	0	false	16	true
196470	44690953125	5138119140625	11	true	0	false	46	true
196469	4499053125	5115434765625	2	true	0	false	35	true
196468	479706171875	5120345703125	0	false	0	false	14	true
196467	480271953125	516070625	0	false	0	false	10	true
196466	431645703125	5093177734375	0	false	0	false	14	true
196465	439416171875	5103098828125	7	true	0	false	0	false
196462	4646523046875	4928818359375	5	true	1	true	52	true
196458	2936663671875	3660590625	6	true	1	true	5	true
196457	29371408203125	3665069140625	6	true	1	true	6	true
196455	4878851953125	5206302734375	1	true	0	false	31	true
196450	48853484375	503101328125	0	false	0	false	12	true
196449	48382109375	5048320703125	7	true	0	false	3	true
196444	4698395703125	45130609375	4	true	0	false	13	true
196443	476434296875	4560261328125	2	true	0	false	12	true
196441	4830248046875	44704.5	13	true	0	false	2	true
196438	471372109375	5434928515625	0	false	0	false	6	true
196437	4682202734375	542140625	1	true	14	true	16	true
196434	493464765625	490977265625	5	true	0	false	39	true
196433	488803046875	49731859375	0	false	0	false	4	true
196431	4729131640625	548222578125	22	true	0	false	41	true
196430	4526028125	5425788671875	4	true	0	false	19	true
196429	45601890625	5361962890625	4	true	0	false	9	true
196425	4839597265625	4886009375	0	false	4	true	14	true
196423	4615879296875	53266734375	5	true	0	false	12	true
196422	1568307861328120	5048953515625	10	true	0	false	5	true
196421	1.07699e+16	508079453125	0	false	0	false	5	true
196419	4752309375	52584515625	0	false	0	false	16	true
196418	4823881640625	5524759765625	1	true	0	false	13	true
196411	4533168359375	523077421875	3	true	15	true	8	true
196408	44510265625	48583953125	0	false	0	false	26	true
196407	44284.75	493410625	0	false	0	false	19	true
196405	613574560546875	572594453125	0	false	10	true	1	true
196403	450015859375	4932854296875	2	true	0	false	7	true
196396	347082109375	690671875	2	true	0	false	23	true
196395	341073203125	687924765625	0	false	0	false	12	true
196393	3524647265625	693529375	0	false	0	false	44	true
196392	426392578125	3512994921875	26	true	0	false	106	true
196391	4240706640625	3505103125	26	true	1	true	65	true
196389	3548550390625	684501875	3	true	1	true	6	true
196388	423865859375	3556310546875	19	true	1	true	116	true
196385	4258687890625	669382265625	1	true	0	false	13	true
196384	4392687890625	3444250390625	0	false	0	false	12	true
196383	438000546875	3502009375	1	true	3	true	24	true
196382	4449343359375	3385351953125	0	false	0	false	12	true
196380	415168671875	38827546875	9	true	0	false	5	true
196379	41069046875	38453296875	6	true	0	false	19	true
196378	432121171875	365143046875	3	true	0	false	11	true
196377	433779765625	360075546875	1	true	0	false	8	true
196375	4921792578125	443246328125	0	false	0	false	11	true
196373	414247265625	382017421875	0	false	0	false	7	true
196371	4485334765625	3595803515625	3	true	0	false	15	true
196369	4552448828125	553071328125	0	false	0	false	9	true
196368	426701796875	3915487890625	1	true	0	false	7	true
196367	4295338671875	3902953125	0	false	8	true	3	true
196365	45455296875	4773391796875	2	true	0	false	52	true
196363	4292134375	3964715234375	0	false	9	true	1	true
196359	433096640625	387679921875	0	false	0	false	8	true
196357	3355666796875	685072734375	7	true	0	false	66	true
196355	420580078125	3841320703125	4	true	0	false	9	true
196354	3614305859375	687002421875	1	true	0	false	9	true
196353	3663469921875	677953828125	1	true	0	false	25	true
196351	435454609375	391475078125	11	true	0	false	0	false
196345	4176109375	395505390625	5	true	0	false	3	true
196344	401957109375	38364109375	1	true	0	false	21	true
196343	39885984375	37985359375	0	false	0	false	20	true
196341	35034265625	489591015625	0	false	0	false	10	true
196339	4220198828125	4008935546875	8	true	0	false	38	true
196338	4334302734375	41233328125	0	false	0	false	9	true
196337	4310511328125	4052830859375	1	true	0	false	17	true
196335	4015577734375	387496171875	0	false	0	false	7	true
196332	4782303125	417501484375	0	false	0	false	17	true
196331	464147578125	4147000390625	0	false	1	true	9	true
196328	470168359375	3839555859375	0	false	0	false	16	true
196327	465639296875	3822828515625	1	true	0	false	11	true
196322	489999453125	42387453125	0	false	14	true	3	true
196319	45254078125	3442134765625	1	true	0	false	12	true
196318	4734271875	374575546875	1	true	1	true	18	true
196317	47881484375	374670078125	5	true	0	false	37	true
196315	3429982421875	6763184375	9	true	0	false	35	true
196312	420954765625	36504328125	3	true	0	false	11	true
196311	418333515625	3680609765625	5	true	0	false	28	true
196306	4685145703125	3531316796875	8	true	0	false	43	true
196305	46325796875	3553484375	12	true	1	true	26	true
196303	460521171875	3457030078125	4	true	0	false	12	true
196301	4742848828125	364790703125	1	true	0	false	35	true
196298	451318671875	401538046875	5	true	0	false	37	true
196297	4535824609375	39792078125	5	true	1	true	3	true
196295	4325604296875	379255703125	1	true	0	false	3	true
196293	4536251171875	40842375	2	true	29	true	57	true
196292	4411594921875	3992669921875	0	false	0	false	12	true
196289	4660363671875	40549734375	4	true	0	false	15	true
196287	4645816015625	3917261328125	0	false	0	false	10	true
196283	4565479296875	3700548828125	1	true	0	false	11	true
196281	2594208203125	469142578125	0	false	0	false	7	true
196280	4400303515625	449151484375	7	true	0	false	7	true
196279	450072109375	4523093359375	6	true	0	false	5	true
196278	645513232421875	690170546875	0	false	0	false	11	true
196277	7014244140625	695170625	2	true	1	true	50	true
196270	461679921875	4415294921875	1	true	0	false	26	true
196269	4664534375	441836171875	2	true	0	false	18	true
196268	4370021875	4417652734375	6	true	1	true	29	true
196265	45239828125	3281805078125	0	false	0	false	17	true
196263	44208265625	4586528125	0	false	0	false	10	true
196261	559478271484375	699554375	8	true	1	true	3	true
196260	39278203125	5889058984375	2	true	0	false	30	true
196259	39700734375	5875260546875	3	true	0	false	43	true
196257	456815859375	44221453125	10	true	0	false	0	false
196253	402484765625	5929758984375	1	true	0	false	18	true
196249	46355484375	446752578125	1	true	0	false	9	true
196245	4526878515625	4336408984375	2	true	0	false	15	true
196241	4628728515625	4322504296875	4	true	0	false	25	true
196240	4144997265625	5053278515625	0	false	17	true	22	true
196239	4106625390625	5047209765625	1	true	0	false	12	true
196236	452390380859375	63132171875	0	false	0	false	11	true
196235	517517236328125	632548359375	0	false	0	false	9	true
196234	38482	5771584375	0	false	0	false	14	true
196233	3906319140625	5756058984375	7	true	0	false	56	true
196231	408544296875	589082265625	1	true	0	false	16	true
196230	4084855859375	558533671875	1	true	7	true	4	true
196229	4055240234375	5598337890625	5	true	1	true	2	true
196228	4021447265625	561035625	2	true	1	true	27	true
196221	411543515625	5709372265625	8	true	0	false	58	true
196219	4616271484375	424867734375	3	true	0	false	50	true
196218	3766925390625	597219921875	3	true	0	false	36	true
196217	3781438671875	59796703125	3	true	0	false	34	true
196214	179240869140625	632695546875	2	true	0	false	17	true
196213	2318218994140620	627152421875	1	true	0	false	8	true
196212	378991953125	5372178125	1	true	0	false	24	true
196211	38416609375	5382641796875	3	true	0	false	16	true
196210	40027234375	5661832421875	4	true	5	true	132	true
196206	303056884765625	632491171875	4	true	0	false	15	true
196204	365753203125	561450078125	0	false	1	true	15	true
196203	37293921875	555174375	0	false	0	false	9	true
196202	38025359375	57176046875	10	true	0	false	28	true
196201	3752537890625	5625881640625	0	false	0	false	12	true
196195	415336015625	5166791796875	3	true	0	false	6	true
196193	3727165234375	5939558203125	4	true	0	false	36	true
196191	404361953125	5185447265625	0	false	5	true	13	true
196188	3762283203125	5285815234375	10	true	0	false	14	true
196186	3735234375	5454515625	9	true	0	false	13	true
196185	367921484375	5467834765625	3	true	1	true	8	true
196182	1.48204e+16	643796328125	1	true	0	false	23	true
196181	6163930053710930	6457394921875	9	true	0	false	13	true
196175	37927515625	5560746875	0	false	8	true	1	true
196174	4194946484375	5952030078125	6	true	0	false	2	true
196173	42200828125	585875625	0	false	0	false	10	true
196171	197308154296875	6501253125	6	true	2	true	25	true
196167	3935333984375	509693515625	1	true	4	true	19	true
196165	3837753125	548553828125	18	true	4	true	100	true
196163	389539453125	5278666015625	9	true	0	false	14	true
196159	580445263671875	629419609375	0	false	0	false	35	true
196158	389776484375	25065078125	10	true	0	false	11	true
196157	3889633984375	24861732421875	10	true	0	false	12	true
196154	3629348828125	6035166015625	1	true	0	false	25	true
196151	3912733984375	2432622265625	0	false	8	true	9	true
196146	3965630078125	25138521484375	0	false	0	false	18	true
196142	3963130859375	2355886328125	0	false	0	false	11	true
196141	3987908984375	2318268359375	4	true	0	false	7	true
196132	8605541015625	5170307421875	0	false	0	false	28	true
196131	84451474609375	5125572265625	1	true	0	false	14	true
196124	4128639453125	61137.75	8	true	0	false	0	false
196123	407538359375	6055626171875	3	true	0	false	20	true
196121	4931715625	5500514453125	2	true	0	false	13	true
196118	16546109375	762611328125	0	false	0	false	30	true
196117	157895732421875	762834140625	1	true	0	false	15	true
196115	1490771875	760367734375	3	true	1	true	12	true
196114	19517990234375	31921447265625	1	true	0	false	34	true
196113	19876349609375	32291201171875	6	true	0	false	1	true
196111	1961237890625	32772703125	0	false	0	false	14	true
196109	2056377734375	32426736328125	7	true	1	true	5	true
196108	13959388671875	763265625	2	true	0	false	22	true
196107	130536787109375	7712621875	7	true	0	false	11	true
196105	1685554296875	770577421875	1	true	0	false	13	true
196103	119078427734375	76171078125	2	true	0	false	15	true
196095	4345847265625	52057.75	0	false	28	true	14	true
196091	3485151171875	137395595703125	0	false	0	false	18	true
196090	29122171875	5830853125	5	true	0	false	18	true
196089	293735859375	5860211328125	2	true	0	false	23	true
196087	284353984375	5852241796875	1	true	1	true	12	true
196084	2880942578125	5729104296875	2	true	0	false	28	true
196081	17573564453125	61986578125	0	false	0	false	10	true
196079	20602421875	519561796875	3	true	0	false	20	true
196075	332528828125	6079097265625	1	true	0	false	9	true
196074	2610734765625	223636328125	1	true	0	false	14	true
196073	252088359375	223654921875	4	true	0	false	36	true
196071	25897646484375	2293708203125	0	false	0	false	16	true
196069	24806328125	26447287109375	1	true	3	true	37	true
196067	24423578125	22822662109375	2	true	0	false	13	true
196065	27041333984375	23244.25	3	true	0	false	8	true
196063	2771099609375	22113533203125	0	false	0	false	26	true
196062	18198962890625	3556362890625	2	true	0	false	19	true
196061	19053830078125	3544123046875	0	false	0	false	24	true
196060	17103609375	30778876953125	9	true	0	false	8	true
196059	1709132421875	3103688671875	8	true	0	false	9	true
196057	17740912109375	30485271484375	1	true	0	false	7	true
196055	25877154296875	703516875	2	true	0	false	12	true
196053	17470271484375	3580851953125	0	false	0	false	9	true
196051	174516171875	345476953125	3	true	0	false	10	true
196050	17891279296875	31705845703125	0	false	0	false	62	true
196049	18110505859375	3230087890625	0	false	0	false	11	true
196047	18809943359375	3419721875	3	true	0	false	11	true
196045	2406173828125	23987876953125	0	false	0	false	14	true
196043	16559158203125	30983380859375	0	false	2	true	19	true
196042	17186529296875	33450875	0	false	0	false	15	true
196040	1855331640625	298103984375	0	false	0	false	12	true
196039	18942125	30032357421875	0	false	0	false	10	true
196031	1662873046875	32456287109375	2	true	0	false	11	true
196030	18302599609375	28485078125	0	false	0	false	13	true
196024	24318638671875	720438515625	3	true	21	true	8	true
196023	24567236328125	722451328125	6	true	3	true	42	true
196022	26551296875	785936484375	2	true	0	false	76	true
196021	2634634765625	78234265625	4	true	0	false	21	true
196017	19007501953125	1761853515625	1	true	0	false	17	true
196016	26868982421875	17696751953125	0	false	13	true	1	true
196015	276031796875	173940703125	0	false	12	true	5	true
196014	2648009765625	17085779296875	5	true	2	true	15	true
196013	26668552734375	16607060546875	6	true	0	false	10	true
196009	2786583984375	16836388671875	1	true	0	false	6	true
196006	26520490234375	74931296875	2	true	0	false	21	true
196005	25834083984375	74826140625	11	true	2	true	32	true
196003	2634103515625	772103359375	9	true	0	false	12	true
195999	2657169921875	7624215625	2	true	0	false	13	true
195997	24004677734375	73218890625	0	false	0	false	6	true
195995	25491337890625	7293096875	3	true	1	true	26	true
195994	20957548828125	785732890625	7	true	0	false	26	true
195993	20816771484375	78569734375	6	true	0	false	22	true
195992	253916875	78372875	3	true	0	false	14	true
195991	25439326171875	775463515625	9	true	0	false	13	true
195989	273262890625	772438203125	0	false	0	false	11	true
195987	25332802734375	739741953125	7	true	1	true	15	true
195986	27268580078125	73504.5	2	true	0	false	23	true
195985	26572505859375	729024609375	4	true	0	false	20	true
195982	4806207421875	3520192578125	12	true	1	true	75	true
195981	47996421875	35219234375	12	true	1	true	74	true
195980	27749337890625	711715546875	1	true	0	false	19	true
195979	271666953125	71209015625	3	true	6	true	31	true
195975	274584921875	72238734375	0	false	0	false	10	true
195973	231069140625	73626703125	9	true	0	false	38	true
195972	228310703125	717482421875	3	true	13	true	19	true
195971	22941404296875	7167978125	4	true	14	true	21	true
195969	2473145703125	760766796875	13	true	0	false	4	true
195963	25238107421875	72247765625	11	true	1	true	2	true
195962	2244588671875	76834703125	10	true	0	false	44	true
195961	23018572265625	771048984375	0	false	0	false	16	true
195960	2385828515625	771898125	3	true	0	false	38	true
195958	21657419921875	759488203125	3	true	0	false	15	true
195957	21482916015625	761762578125	1	true	0	false	18	true
195953	20870896484375	778769296875	1	true	12	true	4	true
195951	24231365234375	765738046875	1	true	0	false	20	true
195950	21879857421875	780233046875	9	true	0	false	1	true
195945	2415162109375	792685078125	0	false	0	false	5	true
195942	2190830859375	725308203125	0	false	0	false	10	true
195934	402858671875	5425650390625	6	true	0	false	39	true
195933	398878359375	5405685546875	0	false	0	false	26	true
195932	30405302734375	78118859375	0	false	1	true	28	true
195931	29963095703125	79085125	1	true	0	false	16	true
195930	4017587109375	3495083203125	2	true	0	false	21	true
195929	4052455078125	348713828125	1	true	0	false	17	true
195928	4034096875	36525421875	2	true	0	false	42	true
195927	40058546875	3621894140625	3	true	1	true	20	true
195925	28548732421875	77497734375	4	true	0	false	21	true
195923	407780234375	344060390625	0	false	0	false	14	true
195921	4000058984375	548551171875	0	false	0	false	19	true
195919	41384.25	5455025390625	15	true	0	false	3	true
195918	2939094921875	718821953125	0	false	0	false	19	true
195917	286342421875	712405546875	0	false	0	false	8	true
195913	29079794921875	7277971875	2	true	0	false	11	true
195911	30877251953125	719419921875	1	true	0	false	6	true
195906	4139440625	33327578125	4	true	1	true	17	true
195904	43647265625	423534609375	1	true	2	true	15	true
195903	4419150390625	421420703125	0	false	0	false	21	true
195890	3181237109375	9153548828125	1	true	1	true	16	true
195889	32000857421875	96712216796875	0	false	0	false	12	true
195888	3087574609375	86465048828125	0	false	3	true	10	true
195887	30288640625	9200666015625	7	true	0	false	0	false
195886	764498974609375	376404609375	1	true	46	true	108	true
195885	708388232421875	3796850390625	0	false	0	false	20	true
195884	31604083984375	733295849609375	6	true	0	false	36	true
195883	3163855078125	79616787109375	0	false	0	false	12	true
195879	237594296875	25787376953125	6	true	0	false	7	true
195876	330483828125	121276875	4	true	0	false	19	true
195875	32728408203125	12473154296875	6	true	0	false	7	true
195874	32336921875	10266900390625	9	true	0	false	32	true
195873	327067421875	10700103515625	2	true	0	false	30	true
195869	328008515625	9209833984375	2	true	0	false	13	true
195865	3352844921875	120449775390625	0	false	0	false	12	true
195864	20264048828125	177284921875	0	false	0	false	25	true
195863	20761828125	1804033203125	2	true	3	true	90	true
195861	3283322265625	1164534765625	1	true	10	true	0	false
195859	3338089453125	127669990234375	4	true	0	false	18	true
195858	298599453125	679821875	1	true	23	true	2	true
195857	30345595703125	673186767578125	0	false	0	false	12	true
195856	2964233203125	99627470703125	1	true	0	false	51	true
195855	295282109375	106589658203125	1	true	17	true	13	true
195851	31672337890625	128500361328125	1	true	0	false	26	true
195841	19434171875	25531328125	0	false	0	false	10	true
195840	21882611328125	165631640625	0	false	0	false	6	true
195837	537137890625	6103396875	3	true	0	false	18	true
195835	21195830078125	15938634765625	2	true	0	false	13	true
195831	4772801953125	3508244921875	2	true	0	false	47	true
195829	23089232421875	16532080078125	1	true	0	false	5	true
195826	4735569921875	3361398828125	1	true	0	false	17	true
195825	472535625	339808984375	0	false	0	false	19	true
195823	48519.25	35874015625	3	true	0	false	26	true
195822	4781198828125	3334936328125	0	false	0	false	9	true
195819	4933575390625	3633696875	0	false	4	true	13	true
195816	12559955078125	675061171875	2	true	0	false	21	true
195815	131629169921875	677638046875	1	true	0	false	14	true
195812	3867423828125	682830859375	1	true	0	false	38	true
195811	449933203125	681095625	4	true	0	false	18	true
195809	351992138671875	677091484375	0	false	0	false	13	true
195808	12362921875	716480546875	26	true	0	false	2	true
195807	1306786328125	715602578125	1	true	0	false	30	true
195805	417823046875	671067890625	5	true	1	true	4	true
195804	13645669921875	70350390625	0	false	0	false	12	true
195802	3719396484375	34796578125	69	true	50	true	10	true
195801	3723540625	3465880078125	74	true	37	true	10	true
195797	12592458984375	6698878125	6	true	0	false	6	true
195796	123370634765625	65833625	2	true	0	false	30	true
195795	12479494140625	65817296875	2	true	0	false	30	true
195793	127249365234375	681124296875	0	false	0	false	9	true
195792	20253296875	76470640625	3	true	0	false	3	true
195791	1889735546875	757584296875	10	true	0	false	9	true
195787	137105947265625	676837578125	2	true	0	false	12	true
195785	13222701171875	667439609375	5	true	0	false	27	true
195781	119364306640625	6599478125	2	true	0	false	25	true
195780	148899599609375	68389921875	0	false	0	false	9	true
195779	1480319140625	691446640625	2	true	1	true	21	true
195777	11488052734375	66258828125	6	true	0	false	1	true
195776	374375703125	70396234375	2	true	1	true	24	true
195775	3728706640625	7002809375	3	true	11	true	3	true
195771	14238708984375	65655515625	1	true	2	true	0	false
195769	12294892578125	708425703125	0	false	0	false	11	true
195768	3835014453125	68414359375	1	true	0	false	22	true
195767	388794375	682830546875	3	true	0	false	13	true
195763	1355544921875	3648162109375	3	true	3	true	64	true
195759	377284375	69359328125	1	true	0	false	22	true
195757	3751558984375	68782515625	6	true	1	true	2	true
195752	38537953125	677738046875	1	true	0	false	29	true
195751	3869657421875	6751903125	3	true	0	false	32	true
195749	3859916015625	6703440625	4	true	0	false	18	true
195748	3662714453125	70635140625	8	true	0	false	32	true
195745	384528046875	703618671875	1	true	15	true	10	true
195744	38614234375	662420703125	6	true	0	false	9	true
195741	3940412890625	6695634375	0	false	0	false	13	true
195736	15330517578125	4090618359375	0	false	44	true	20	true
195735	1.15431e+16	40828203125	0	false	0	false	11	true
195733	2084544189453120	403973359375	0	false	1	true	14	true
195732	331070654296875	4212387109375	0	false	10	true	9	true
195731	38283251953125	425321484375	2	true	0	false	31	true
195729	32304912109375	4139903515625	6	true	0	false	12	true
195728	392243203125	703899609375	0	false	0	false	24	true
195727	39737921875	701924921875	8	true	0	false	6	true
195720	455312255859375	4039658203125	2	true	0	false	13	true
195719	40488427734375	4088759765625	1	true	6	true	1	true
195716	4066226318359370	69433171875	11	true	0	false	0	false
195715	3090529296875	697323203125	0	false	0	false	12	true
195713	152843193359375	488451640625	3	true	0	false	46	true
195712	155395654296875	396655546875	4	true	0	false	20	true
195711	1.32091e+16	3968212890625	5	true	0	false	23	true
195703	6422908935546870	382695078125	0	false	4	true	13	true
195701	1.36635e+16	4230059765625	0	false	10	true	25	true
195697	3518091796875	431698671875	1	true	0	false	13	true
195694	2720524609375	5730887109375	3	true	0	false	48	true
195693	27824380859375	5607672265625	1	true	0	false	34	true
195689	17068828125	398475234375	1	true	0	false	7	true
195688	40227421875	1730955859375	8	true	3	true	0	false
195687	4036817578125	1671244921875	1	true	4	true	28	true
195686	1.6413e+16	656348828125	0	false	0	false	13	true
195685	131044189453125	65780953125	4	true	0	false	4	true
195684	3986620703125	17877994140625	5	true	0	false	30	true
195682	357958046875	191311640625	0	false	0	false	37	true
195681	3584521875	1935645703125	0	false	0	false	36	true
195680	3503088671875	1822609375	1	true	0	false	34	true
195679	3483991796875	18689900390625	1	true	0	false	14	true
195677	391058984375	16951548828125	0	false	0	false	37	true
195676	207887939453125	670939765625	1	true	0	false	8	true
195675	1.80451e+16	679290859375	0	false	1	true	15	true
195674	354168984375	199648828125	3	true	0	false	54	true
195673	343659296875	20082150390625	5	true	5	true	93	true
195670	3825343359375	19369166015625	3	true	1	true	49	true
195669	3877590234375	1886821875	0	false	0	false	19	true
195663	3756630078125	189902734375	1	true	0	false	15	true
195661	3903129296875	18268390625	0	false	0	false	11	true
195660	3653055078125	19051189453125	3	true	0	false	7	true
195657	4094358203125	16553189453125	7	true	1	true	11	true
195655	3518791796875	16465111328125	1	true	0	false	13	true
195654	600190380859375	423582265625	0	false	17	true	5	true
195653	555896728515625	4269418359375	0	false	1	true	15	true
195649	3199366455078120	3172837109375	0	false	0	false	14	true
195647	449333984375	3852363671875	0	false	0	false	6	true
195643	457557275390625	431484765625	0	false	0	false	24	true
195640	712447412109375	5961418359375	7	true	0	false	25	true
195639	7439923828125	5962209765625	6	true	0	false	24	true
195638	546073779296875	43697609375	0	false	0	false	12	true
195636	457255078125	450393515625	0	false	0	false	9	true
195635	420890185546875	451163203125	1	true	1	true	22	true
195632	3700927001953120	456035078125	10	true	0	false	3	true
195629	55561181640625	4460252734375	0	false	0	false	11	true
195627	693888916015625	58773515625	0	false	0	false	17	true
195625	754050390625	60183203125	1	true	0	false	16	true
195624	21817435546875	581068828125	0	false	5	true	11	true
195622	599922509765625	4542679296875	2	true	0	false	66	true
195621	611938916015625	447934375	0	false	0	false	23	true
195619	53106884765625	4059758203125	1	true	0	false	7	true
195617	656582958984375	4191575390625	0	false	0	false	13	true
195615	790485302734375	5826362890625	1	true	4	true	46	true
195611	891266015625	5775792578125	0	false	0	false	7	true
195607	36927958984375	4344267578125	1	true	0	false	42	true
195606	690016552734375	5754365625	0	false	1	true	16	true
195605	714502734375	571933203125	0	false	17	true	0	false
195600	1316234375	75328390625	3	true	0	false	18	true
195599	13283529296875	755715390625	0	false	0	false	29	true
195597	6421806640625	43341078125	3	true	0	false	10	true
195593	128066962890625	765163359375	0	false	0	false	14	true
195590	470402587890625	4631097265625	1	true	0	false	53	true
195585	3713980078125	711997734375	7	true	0	false	0	false
195584	29168193359375	139485859375	5	true	0	false	34	true
195583	2910179296875	13938859375	6	true	0	false	34	true
195582	11626787109375	2021927734375	6	true	7	true	56	true
195581	124495078125	1940647265625	4	true	0	false	3	true
195579	135501767578125	1943417578125	1	true	0	false	8	true
195569	3096099853515620	26956318359375	0	false	0	false	9	true
195568	26827990234375	152698828125	6	true	1	true	17	true
195567	277186640625	155099990234375	6	true	0	false	8	true
195565	28446802734375	14894126953125	0	false	7	true	6	true
195564	28966294921875	162965634765625	0	false	0	false	18	true
195563	29148068359375	15750640625	0	false	0	false	29	true
195558	1660120703125	6782471875	3	true	0	false	48	true
195557	16806056640625	681348828125	7	true	0	false	7	true
195555	42761265625	5033895703125	3	true	0	false	19	true
195552	4412191015625	16104642578125	8	true	0	false	31	true
195551	4399994140625	15850484375	11	true	0	false	16	true
195548	4302892578125	157240537109375	8	true	0	false	37	true
195547	4246426171875	163127314453125	0	false	0	false	33	true
195546	476708125	4064448046875	0	false	0	false	5	true
195545	4813896875	404059453125	3	true	0	false	14	true
195543	43821890625	151965673828125	5	true	0	false	5	true
195542	421508125	1517569140625	0	false	0	false	43	true
195541	4314579296875	139034443359375	0	false	0	false	24	true
195538	48696375	399775859375	0	false	0	false	10	true
195537	489019375	391595546875	0	false	0	false	14	true
195535	4433673828125	150548173828125	11	true	0	false	4	true
195534	4669439453125	3335451171875	1	true	0	false	31	true
195533	4634676171875	3363882421875	11	true	0	false	0	false
195531	4413321484375	145798662109375	0	false	0	false	38	true
195519	29022744140625	69459640625	4	true	2	true	22	true
195517	8636263671875	4602507421875	1	true	0	false	18	true
195516	23101625	5490441796875	3	true	0	false	2	true
195514	4362492578125	556579921875	1	true	0	false	23	true
195513	4434556640625	5618745703125	2	true	0	false	18	true
195511	449953671875	5790539453125	2	true	0	false	12	true
195507	2563544140625	24539828125	1	true	0	false	8	true
195506	17049033203125	3524120703125	5	true	0	false	28	true
195505	4853145446777340	3633336328125	0	false	0	false	8	true
195500	348810234375	6170866796875	2	true	0	false	23	true
195496	37677203125	126733798828125	0	false	15	true	5	true
195495	3804237890625	1320480078125	0	false	0	false	34	true
195494	3716776171875	12771080078125	9	true	0	false	6	true
195493	373237578125	12868744140625	10	true	0	false	6	true
195490	3671286328125	129369921875	1	true	0	false	19	true
195489	363536640625	131624189453125	4	true	0	false	13	true
195486	1370684375	134964755859375	1	true	0	false	32	true
195485	1329406640625	13579873046875	0	false	0	false	6	true
195484	3581683984375	12448033203125	0	false	0	false	14	true
195480	109789208984375	770908046875	0	false	0	false	25	true
195479	10899369140625	77330484375	0	false	0	false	25	true
195477	10863453125	767051796875	0	false	0	false	11	true
195475	99372109375	774214609375	0	false	0	false	26	true
195474	3685730078125	149718125	0	false	0	false	8	true
195473	3647401171875	1459057421875	0	false	0	false	17	true
195468	3781736328125	15438607421875	0	false	0	false	39	true
195467	3774693359375	16511578125	0	false	0	false	8	true
195463	374314453125	146695810546875	1	true	0	false	26	true
195458	3334529296875	8131396484375	1	true	0	false	31	true
195457	344207734375	87336259765625	0	false	0	false	10	true
195456	349195859375	957700390625	0	false	0	false	9	true
195455	3532936328125	983721875	7	true	0	false	0	false
195454	33725484375	6423158203125	0	false	0	false	23	true
195453	3339826953125	69465283203125	0	false	0	false	12	true
195443	3659320703125	20176294921875	5	true	12	true	21	true
195441	157138505859375	697939296875	0	false	5	true	15	true
195439	1272659375	68874.25	4	true	0	false	9	true
195438	323192109375	20740384765625	4	true	0	false	52	true
195437	33007828125	2074777734375	1	true	0	false	27	true
195436	382093203125	3411970703125	32	true	1	true	18	true
195435	38706078125	35194078125	0	false	0	false	5	true
195429	3213973828125	19958876953125	2	true	0	false	29	true
195428	432822109375	5784373828125	2	true	1	true	17	true
195427	431196328125	587920546875	2	true	0	false	12	true
195423	427011484375	57496828125	0	false	0	false	8	true
195418	65113505859375	121974541015625	0	false	11	true	9	true
195417	646789599609375	122074619140625	0	false	10	true	11	true
195416	93621484375	1637280859375	7	true	1	true	87	true
195415	94961533203125	16035953125	3	true	5	true	56	true
195414	158055947265625	792289609375	0	false	0	false	19	true
195413	15557970703125	796206796875	1	true	18	true	3	true
195411	4201301953125	1647801171875	0	false	0	false	9	true
195410	16771765625	79236703125	8	true	0	false	4	true
195407	1474680078125	79376171875	0	false	0	false	13	true
195405	5908986328125	12624005859375	1	true	0	false	26	true
195403	636023486328125	131329794921875	0	false	9	true	2	true
195400	111427958984375	120188779296875	1	true	0	false	15	true
195399	107120498046875	112440205078125	0	false	14	true	5	true
195397	67295458984375	143643095703125	0	false	18	true	24	true
195395	68768955078125	11603029296875	0	false	0	false	22	true
195394	31346716796875	733236015625	15	true	0	false	26	true
195393	31492275390625	735438984375	5	true	0	false	27	true
195392	8417787109375	142546298828125	1	true	0	false	15	true
195391	8833244140625	1449323046875	1	true	0	false	19	true
195390	77616162109375	115795595703125	1	true	0	false	17	true
195389	79683837890625	11962330078125	6	true	0	false	12	true
195388	108665791015625	1266158203125	10	true	1	true	1	true
195387	987408984375	126369541015625	6	true	0	false	1	true
195383	1161466015625	136073359375	0	false	0	false	5	true
195382	86420703125	10525775390625	0	false	0	false	13	true
195381	89917890625	98289765625	4	true	0	false	32	true
195379	96373193359375	154749482421875	1	true	0	false	57	true
195377	8967103515625	112638828125	0	false	0	false	11	true
195375	30716341796875	727330234375	0	false	0	false	4	true
195374	122416455078125	148014306640625	0	false	0	false	11	true
195373	12061802734375	1645015234375	7	true	0	false	2	true
195371	91018828125	150048046875	18	true	0	false	1	true
195369	99582177734375	141992275390625	0	false	0	false	9	true
195368	66990166015625	17076375	5	true	3	true	60	true
195367	695414306640625	17058015625	3	true	0	false	50	true
195362	651037841796875	16390767578125	1	true	7	true	6	true
195361	656092724609375	16009298828125	1	true	0	false	42	true
195348	3282705859375	73638890625	3	true	0	false	39	true
195345	3341208984375	7388190625	3	true	0	false	13	true
195343	659102197265625	153315634765625	0	false	0	false	8	true
195341	5140794921875	15592662109375	3	true	0	false	9	true
195339	565416650390625	11961373046875	0	false	0	false	16	true
195335	130131279296875	1543449609375	0	false	1	true	26	true
195331	84097412109375	126948955078125	2	true	0	false	14	true
195328	3515241796875	113564521484375	2	true	0	false	16	true
195327	3486120703125	108099853515625	1	true	0	false	9	true
195325	3570776953125	1135087890625	0	false	0	false	13	true
195323	36994640625	10808123046875	0	false	0	false	8	true
195315	33884390625	74438875	1	true	0	false	26	true
195313	33089.25	612471044921875	2	true	0	false	19	true
195308	4463390234375	29209953125	9	true	1	true	46	true
195307	4464490625	29107595703125	8	true	1	true	49	true
195306	1908441015625	16348611328125	1	true	0	false	17	true
195305	18561513671875	160167001953125	6	true	0	false	0	false
195303	20044498046875	150736845703125	0	false	5	true	5	true
195302	4413627734375	28005259765625	28	true	0	false	10	true
195301	4399422265625	28159974609375	28	true	0	false	12	true
195299	4383136328125	27506154296875	0	false	0	false	14	true
195296	29834642578125	743639921875	7	true	1	true	45	true
195295	3011738671875	745620390625	0	false	0	false	25	true
195293	438912265625	2885165625	4	true	0	false	3	true
195292	47591	267515390625	0	false	1	true	13	true
195291	4615374609375	2676141015625	3	true	0	false	16	true
195287	44180703125	27158900390625	0	false	0	false	11	true
195283	45050125	2894194921875	2	true	0	false	12	true
195282	484401328125	2623378125	2	true	0	false	25	true
195281	4853240625	25959728515625	2	true	0	false	24	true
195280	4800326171875	2639663671875	18	true	0	false	8	true
195279	480568828125	26536494140625	16	true	0	false	7	true
195275	4483974609375	300974921875	0	false	0	false	16	true
195274	4690068359375	2532167578125	5	true	0	false	9	true
195273	4715672265625	25094640625	6	true	1	true	12	true
195272	4941641015625	26109904296875	1	true	1	true	13	true
195271	4899391015625	26064365234375	0	false	0	false	12	true
195266	4659547265625	25889470703125	1	true	0	false	40	true
195265	4721908984375	2568908203125	3	true	1	true	20	true
195257	4486745703125	26897134765625	1	true	7	true	8	true
195256	466438203125	31896189453125	1	true	0	false	20	true
195255	46675921875	320124140625	1	true	0	false	18	true
195253	465905078125	2365311328125	6	true	0	false	0	false
195252	48750640625	3012377734375	0	false	0	false	32	true
195251	4853034765625	300395390625	0	false	0	false	29	true
195249	472049453125	311930234375	0	false	0	false	19	true
195247	477498828125	30370353515625	2	true	0	false	20	true
195246	4453667578125	31193486328125	0	false	0	false	12	true
195244	4609201171875	2217069140625	3	true	10	true	26	true
195242	4638811328125	30457560546875	17	true	7	true	81	true
195241	4615011328125	29990765625	2	true	1	true	31	true
195239	4865392578125	29697865234375	0	false	0	false	17	true
195237	4950848828125	24874966796875	1	true	24	true	21	true
195235	4933976953125	2961033984375	0	false	0	false	6	true
195233	454001015625	2548559375	2	true	1	true	47	true
195227	4565055078125	314965078125	5	true	1	true	1	true
195226	4802537109375	32558982421875	0	false	0	false	32	true
195224	4572923828125	27453763671875	2	true	0	false	12	true
195223	4713583203125	2810990234375	0	false	0	false	15	true
195219	48204109375	2453365625	0	false	1	true	22	true
195213	457625625	245732734375	2	true	0	false	20	true
195211	4944974609375	2767323828125	0	false	0	false	29	true
195208	3638815625	17532111328125	3	true	0	false	61	true
195204	382625625	9488826171875	11	true	24	true	51	true
195203	3815125390625	94384375	11	true	27	true	48	true
195202	3956830859375	1438428515625	3	true	1	true	19	true
195201	403358671875	15102537109375	10	true	1	true	24	true
195200	392319296875	154358681640625	3	true	0	false	16	true
195199	39058640625	150623427734375	7	true	0	false	0	false
195198	401180859375	1263023046875	0	false	0	false	13	true
195197	406506484375	12212625	0	false	0	false	7	true
195196	3885213671875	13189728515625	6	true	0	false	0	false
195195	394847109375	128511435546875	0	false	0	false	23	true
195193	3961540625	160826171875	4	true	0	false	0	false
195191	3927697265625	11521345703125	8	true	0	false	0	false
195187	3923416796875	124079287109375	0	false	0	false	6	true
195183	100456640625	97609853515625	5	true	0	false	20	true
195180	3908122265625	10493314453125	9	true	0	false	9	true
195175	4151578125	113822421875	0	false	1	true	27	true
195173	649863037109375	537044296875	6	true	0	false	4	true
195171	110696767578125	160863916015625	0	false	0	false	38	true
195168	47708796875	1818357421875	3	true	0	false	44	true
195167	474251171875	184575234375	0	false	0	false	18	true
195165	4705576953125	19083169921875	0	false	0	false	14	true
195164	48853109375	1637368359375	0	false	0	false	38	true
195163	48700.25	1652664453125	1	true	0	false	42	true
195161	109014892578125	78710546875	25	true	0	false	6	true
195160	4631680859375	18514654296875	0	false	0	false	11	true
195159	460216640625	188751875	1	true	0	false	34	true
195157	4884067578125	18015568359375	1	true	0	false	11	true
195154	463762890625	17198435546875	0	false	17	true	13	true
195153	468834921875	17289044921875	0	false	0	false	17	true
195149	4869880859375	19593580078125	0	false	4	true	1	true
195148	473306015625	2192572265625	0	false	0	false	14	true
195147	4756765625	2137797265625	0	false	0	false	15	true
195146	455563515625	1699086328125	8	true	1	true	2	true
195144	4752015625	2059057421875	0	false	0	false	18	true
195141	458362265625	1804391796875	1	true	0	false	31	true
195139	4724171484375	16450224609375	0	false	0	false	14	true
195138	4870956640625	22665759765625	7	true	0	false	6	true
195137	4849379296875	22093048828125	1	true	0	false	28	true
195135	491207734375	2310451171875	0	false	0	false	13	true
195127	4565221484375	20461474609375	30	true	0	false	37	true
195125	3579312109375	5562819921875	0	false	0	false	14	true
195123	28941708984375	869141015625	0	false	0	false	27	true
195122	1874030078125	24302767578125	1	true	2	true	18	true
195121	1877834765625	2458346875	1	true	2	true	13	true
195118	15669302734375	6129481640625	1	true	0	false	30	true
195117	153140302734375	6143387109375	0	false	22	true	12	true
195112	138284462890625	6423468359375	13	true	0	false	2	true
195109	23759201171875	4185319921875	0	false	0	false	9	true
195108	4246648828125	2360878515625	0	false	0	false	11	true
195107	4222196875	238540390625	0	false	0	false	16	true
195106	43016421875	220608515625	1	true	9	true	12	true
195105	428263671875	22697701171875	0	false	12	true	10	true
195102	4397111328125	24890537109375	1	true	0	false	17	true
195101	444937578125	24411107421875	2	true	0	false	17	true
195100	408720859375	21493064453125	2	true	0	false	25	true
195099	415286953125	217960078125	6	true	0	false	19	true
195098	4280145703125	25290001953125	1	true	0	false	12	true
195097	4234978515625	24729935546875	0	false	0	false	20	true
195093	413362421875	22489833984375	0	false	10	true	2	true
195087	395585625	2125532421875	0	false	0	false	20	true
195086	412197265625	1874386328125	4	true	3	true	13	true
195085	4183998046875	191534375	1	true	0	false	7	true
195083	4238487890625	26333439453125	2	true	0	false	27	true
195081	408448828125	20089646484375	10	true	0	false	5	true
195079	414354375	248514765625	0	false	0	false	9	true
195078	44029265625	22587857421875	0	false	0	false	13	true
195077	4431380859375	229168046875	1	true	0	false	15	true
195075	436737265625	24248685546875	0	false	0	false	7	true
195073	4528311328125	2325230859375	2	true	0	false	23	true
195071	4276137890625	19408357421875	0	false	4	true	8	true
195066	4362066796875	1887050390625	1	true	0	false	9	true
195065	4290126171875	18309330078125	3	true	0	false	34	true
195062	427466640625	21091162109375	0	false	21	true	1	true
195061	424345390625	21307935546875	0	false	10	true	1	true
195055	2466519140625	1697877734375	0	false	0	false	17	true
195052	1554351953125	889557421875	0	false	0	false	16	true
195051	15728048828125	95506259765625	0	false	0	false	15	true
195050	362830078125	21232521484375	1	true	19	true	16	true
195049	3522844970703120	2142384375	0	false	18	true	16	true
195048	234038359375	117396728515625	1	true	0	false	10	true
195047	23936595703125	122787392578125	1	true	0	false	30	true
195045	2484555859375	12567599609375	1	true	4	true	12	true
195041	154572314453125	101818720703125	0	false	0	false	14	true
[truncated: 642 more rows]
