# Supplementary material for: A Novel Liquid Biopsy Method Based on Specific Combinations of Vesicular Markers Allows Us to Discriminate Prostate Cancer from Hyperplasia
Source: Cells. 2024 Jul 31;13(15):1286. doi: 10.3390/cells13151286 (PMC11311686; doi:10.3390/cells13151286)
Supplement: Supplementary file 1 [file cells-13-01286-s001.zip › Dataset S1-Raw data CODI BiliGeCT Prostata/Raw data CODI BiliGeCT Prostata/150223_ErbB3_ALK_IIexp_ME21-02-3__counting_scatter.xlsx]

## Sheet: 150223_ErbB3_ALK_IIexp_ME21-02-
counting parameters
radius (nm)	300
bin width (nm)	20
locs in bin threshold	1
active channels
channel name	channel reference	min	max
Channel 0	ch0	1	10000000
Channel 1	ch1	1	10000000
Channel 2	ch2	1	10000000
clusters are positive for a channel if their counts fall within min (inclusive) and max (exclusive) for that channel
	population phenotypes	number of clusters
triple positive	Channel 0, Channel 1, Channel 2	259
double positive	Channel 0, Channel 1	22
double positive	Channel 0, Channel 2	994
double positive	Channel 1, Channel 2	141
single positive	Channel 0	43
single positive	Channel 1	15
single positive	Channel 2	652
	total positive clusters	2126
2 clusters were negative for every channel
all positive clusters are listed here
columns show counts and positivity for channels with thresholds switched on
to see the full data including negative clusters please export a csv from the counting histogram rather than the counting scatter plot
cluster id	centroid x (nm)	centroid y (nm)	count for Channel 0	positive for Channel 0	count for Channel 1	positive for Channel 1	count for Channel 2	positive for Channel 2
145847	117617294921875	48251625	6	true	0	false	17	true
145846	116926767578125	4770036328125	8	true	2	true	31	true
145845	94527783203125	4034123046875	1	true	0	false	19	true
145844	9613.25	407332265625	1	true	0	false	16	true
145843	122520361328125	4951768359375	3	true	0	false	15	true
145842	1177986328125	49261390625	10	true	0	false	33	true
145840	12551916015625	486119921875	0	false	0	false	20	true
145839	9407158203125	4295001953125	0	false	0	false	6	true
145838	9171673828125	4213836328125	2	true	0	false	14	true
145837	946674609375	414592734375	0	false	0	false	18	true
145836	105694921875	4177838671875	0	false	0	false	9	true
145835	86000556640625	41253015625	1	true	0	false	24	true
145833	102558310546875	45079703125	1	true	1	true	24	true
145832	9932775390625	4494251171875	0	false	0	false	15	true
145827	1220842578125	5042258203125	1	true	0	false	11	true
145826	127694140625	5008548828125	1	true	0	false	18	true
145821	101974990234375	4698153515625	1	true	0	false	8	true
145820	1048153515625	4742206640625	1	true	0	false	10	true
145819	99103544921875	4583105078125	14	true	0	false	2	true
145818	965223828125	4648193359375	1	true	0	false	27	true
145817	108425498046875	4856040625	0	false	0	false	16	true
145816	107430546875	4820758984375	3	true	6	true	2	true
145811	97404287109375	50906796875	1	true	1	true	41	true
145810	105329296875	510325625	1	true	4	true	10	true
145808	8068884765625	4216099609375	4	true	3	true	28	true
145807	783481494140625	44870421875	2	true	0	false	14	true
145806	718030419921875	4393080078125	6	true	0	false	21	true
145804	92062333984375	47398078125	4	true	0	false	11	true
145798	781832958984375	4323214453125	1	true	0	false	10	true
145792	109093779296875	500956796875	3	true	0	false	22	true
145789	133989833984375	45225046875	8	true	0	false	8	true
145788	128482158203125	450790078125	3	true	0	false	10	true
145787	83116455078125	4580030078125	9	true	1	true	16	true
145786	849721484375	460879140625	2	true	0	false	8	true
145785	15499072265625	44361671875	0	false	1	true	9	true
145784	153079658203125	4375952734375	4	true	0	false	17	true
145783	19220078125	5903484375	5	true	16	true	40	true
145782	19056142578125	586911953125	7	true	0	false	29	true
145781	14591033203125	436329375	2	true	37	true	17	true
145779	132741708984375	4760676171875	1	true	0	false	11	true
145778	12893970703125	479187890625	1	true	0	false	38	true
145775	6207861328125	342895078125	1	true	0	false	22	true
145774	5621333984375	34165453125	0	false	1	true	18	true
145772	132455869140625	4419971484375	3	true	8	true	4	true
145770	18563041015625	58913328125	0	false	1	true	13	true
145768	134529873046875	4718711328125	0	false	0	false	12	true
145767	77913974609375	401685703125	2	true	0	false	36	true
145766	682674609375	4015673828125	1	true	8	true	36	true
145765	6224986328125	335147109375	0	false	0	false	13	true
145764	645959716796875	3396758984375	0	false	10	true	3	true
145760	127042763671875	5126248828125	4	true	0	false	18	true
145757	3143627197265620	347266171875	13	true	1	true	11	true
145756	29977744140625	345214140625	13	true	1	true	8	true
145753	113361533203125	44001375	2	true	0	false	13	true
145752	10460171875	4378774609375	7	true	0	false	42	true
145749	434980810546875	35314046875	1	true	0	false	20	true
145748	486583642578125	3525169140625	14	true	0	false	0	false
145744	4091269775390620	348049140625	1	true	0	false	11	true
145740	4057234375	3605403515625	0	false	0	false	18	true
145732	139530234375	506033984375	12	true	0	false	42	true
145729	55332119140625	32455376953125	16	true	0	false	2	true
145726	1.69883e+16	345679765625	6	true	0	false	2	true
145724	19691212890625	59488078125	2	true	0	false	18	true
145723	14908048828125	622063828125	7	true	1	true	12	true
145722	145941767578125	6186403515625	2	true	0	false	17	true
145721	1647064453125	43043578125	19	true	11	true	100	true
145720	16646.25	4328845703125	12	true	16	true	30	true
145717	771316357421875	330968515625	6	true	0	false	37	true
145716	719358154296875	3302959375	8	true	0	false	9	true
145715	780088623046875	340203515625	17	true	27	true	36	true
145713	82616953125	360692890625	3	true	0	false	13	true
145712	785699462890625	3596751953125	1	true	4	true	3	true
145710	87441376953125	353188984375	3	true	0	false	20	true
145708	141150859375	515476796875	0	false	0	false	15	true
145706	781415185546875	3519761328125	24	true	37	true	51	true
145703	16073009765625	6098638671875	6	true	1	true	3	true
145702	16545525390625	6158251953125	4	true	0	false	4	true
145700	849768359375	3692603125	0	false	0	false	9	true
145698	393562744140625	371181953125	3	true	0	false	28	true
145697	152666474609375	6292184375	0	false	1	true	5	true
145696	155360498046875	6216407421875	0	false	0	false	13	true
145694	1757220703125	5906805859375	1	true	2	true	14	true
145693	767421044921875	3685019140625	3	true	0	false	16	true
145690	7555966796875	3233395703125	0	false	0	false	15	true
145689	122875390625	3634023828125	3	true	0	false	7	true
145688	115486572265625	367341640625	20	true	0	false	1	true
145687	1912958203125	5386776953125	1	true	1	true	24	true
145686	192937109375	53857671875	6	true	1	true	18	true
145685	1653683203125	5982012890625	1	true	0	false	14	true
145684	163675859375	591918828125	1	true	0	false	13	true
145680	8309271484375	31695548828125	1	true	0	false	4	true
145677	101273369140625	38103453125	4	true	0	false	17	true
145676	97582529296875	385001953125	0	false	7	true	6	true
145675	1682556640625	6037409765625	9	true	0	false	0	false
145668	147226630859375	6062170703125	1	true	0	false	22	true
145667	87261689453125	38969515625	0	false	0	false	4	true
145666	90698134765625	3940516796875	4	true	0	false	19	true
145664	1962302734375	611292109375	8	true	0	false	1	true
145660	82288037109375	3831378125	21	true	6	true	19	true
145659	17214978515625	5761970703125	4	true	10	true	22	true
145658	17039072265625	572140078125	14	true	0	false	25	true
145654	88600693359375	381483203125	0	false	0	false	10	true
145653	145435849609375	4170828515625	0	false	1	true	23	true
145652	14912.75	4139578125	19	true	0	false	40	true
145651	18228333984375	4619484375	3	true	0	false	14	true
145650	17960982421875	459140390625	0	false	0	false	12	true
145649	18125994140625	4512298828125	2	true	4	true	33	true
145648	1799667578125	44705640625	0	false	0	false	11	true
145643	22221453125	5497112890625	19	true	19	true	4	true
145642	22106259765625	550348671875	20	true	31	true	11	true
145641	23187353515625	58260109375	0	false	20	true	11	true
145640	2311789453125	584662734375	0	false	21	true	8	true
145639	22805388671875	59396640625	1	true	0	false	6	true
145638	2339768359375	5964879296875	1	true	0	false	7	true
145637	132995361328125	41918625	2	true	2	true	41	true
145636	13293265625	4253316796875	0	false	25	true	13	true
145634	2374772265625	5985028125	16	true	0	false	2	true
145633	19657603515625	6262859375	0	false	0	false	21	true
145632	19846576171875	6255045703125	0	false	2	true	24	true
145631	1813893359375	5173794140625	2	true	1	true	11	true
145630	1879694921875	5217478125	1	true	0	false	9	true
145629	15052796875	4229621875	2	true	1	true	46	true
145627	187288828125	57244984375	17	true	2	true	0	false
145626	18384982421875	5662260546875	9	true	2	true	2	true
145624	197801953125	544976328125	4	true	1	true	18	true
145623	18813365234375	5307183203125	0	false	0	false	17	true
145622	18262470703125	5289840625	1	true	0	false	8	true
145621	126351533203125	5395517578125	0	false	1	true	12	true
145620	133128955078125	5413864453125	2	true	0	false	17	true
145616	12322083984375	5427117578125	6	true	0	false	13	true
145614	17720822265625	5747228125	14	true	0	false	3	true
145613	21045654296875	617020078125	10	true	0	false	0	false
145612	21365248046875	619944140625	6	true	0	false	23	true
145610	1973139453125	6337010546875	0	false	0	false	11	true
145608	18627.5	466257109375	2	true	0	false	6	true
145607	21877150390625	552116484375	6	true	44	true	12	true
145603	158417685546875	416261953125	0	false	0	false	9	true
145602	16573822265625	4203150390625	0	false	0	false	10	true
145601	169519296875	45188390625	3	true	0	false	56	true
145600	16329818359375	45087609375	10	true	0	false	4	true
145598	1953948046875	6224261328125	0	false	0	false	13	true
145594	22395728515625	55772921875	1	true	3	true	23	true
145591	158669208984375	5039763671875	1	true	0	false	21	true
145590	156288583984375	5026340625	1	true	0	false	22	true
145588	22727431640625	5502928125	6	true	0	false	38	true
145587	11993951171875	5470426953125	7	true	0	false	27	true
145585	989397265625	3725043359375	1	true	0	false	9	true
145582	20453345703125	6130372265625	1	true	0	false	8	true
145575	1319028125	4636468359375	0	false	0	false	7	true
145572	2288446875	577352265625	1	true	0	false	14	true
145571	2028423828125	63536.75	1	true	0	false	4	true
145564	1867299609375	5120201953125	4	true	0	false	9	true
145563	1748548828125	467049296875	1	true	7	true	14	true
145561	12382939453125	398742578125	1	true	0	false	13	true
145560	130783193359375	4014228125	3	true	0	false	39	true
145558	22869095703125	570176875	5	true	45	true	15	true
145555	147226796875	552176328125	2	true	0	false	21	true
145554	15160904296875	5528585546875	1	true	1	true	26	true
145552	153539169921875	399996953125	1	true	0	false	5	true
145550	122759609375	393292890625	0	false	0	false	17	true
145548	15710009765625	4972417578125	3	true	0	false	21	true
145546	144008310546875	551783515625	0	false	0	false	9	true
145545	155177998046875	32241822265625	2	true	0	false	29	true
145544	151015654296875	31477486328125	0	false	0	false	12	true
145542	158132841796875	4531462890625	0	false	0	false	16	true
145541	1693472265625	328470390625	1	true	0	false	28	true
145540	16528462890625	3305684765625	0	false	0	false	21	true
145538	1918321484375	4585853125	2	true	0	false	15	true
145537	16658943359375	4426703515625	1	true	0	false	27	true
145536	1735423046875	4455459765625	0	false	0	false	8	true
145534	140486826171875	4007559765625	1	true	0	false	19	true
145533	16385802734375	4952563671875	6	true	0	false	29	true
145531	21771572265625	477057734375	1	true	0	false	21	true
145530	22384357421875	481978515625	0	false	6	true	8	true
145526	157977294921875	5552315234375	4	true	0	false	15	true
145524	185884765625	443459765625	0	false	0	false	8	true
145522	133569228515625	3937271875	0	false	0	false	12	true
145521	17016150390625	48399828125	10	true	0	false	6	true
145520	161908955078125	47940.75	1	true	0	false	9	true
145519	1691657421875	532541640625	0	false	0	false	17	true
145518	16319271484375	5330727734375	3	true	1	true	12	true
145516	21514591796875	48474578125	1	true	0	false	7	true
145515	142224365234375	389247734375	1	true	0	false	55	true
145514	142682255859375	39215734375	0	false	0	false	29	true
145512	14511314453125	32430423828125	0	false	0	false	10	true
145511	13932783203125	345122890625	3	true	0	false	8	true
145510	132653359375	356817578125	0	false	0	false	11	true
145508	244237734375	5769496484375	3	true	0	false	28	true
145506	17549552734375	53025328125	0	false	0	false	11	true
145504	1388923828125	547621015625	1	true	0	false	23	true
145503	170984609375	53859703125	9	true	0	false	37	true
145501	12056580078125	405964765625	0	false	0	false	21	true
145500	1172305859375	409701171875	0	false	0	false	10	true
145499	160756640625	32398357421875	17	true	2	true	17	true
145496	138887099609375	3327421484375	3	true	0	false	19	true
145490	149259443359375	4921598828125	1	true	0	false	7	true
145485	21157501953125	465387109375	4	true	0	false	27	true
145484	2058030859375	4696587109375	4	true	0	false	10	true
145481	2176001171875	4968265625	0	false	0	false	10	true
145480	21578466796875	490452265625	9	true	0	false	16	true
145479	14518673828125	5265474609375	2	true	0	false	10	true
145478	15213744140625	5273190234375	6	true	0	false	2	true
145476	167460078125	524943984375	0	false	2	true	6	true
145474	2193474609375	5019855859375	0	false	2	true	11	true
145473	23571109375	538436640625	6	true	1	true	2	true
145472	22899576171875	53290796875	0	false	0	false	10	true
145462	159531669921875	519442421875	10	true	0	false	21	true
145458	1461544921875	31149021484375	1	true	7	true	3	true
145455	13001361328125	55706765625	1	true	0	false	14	true
145454	13205314453125	559826640625	0	false	0	false	11	true
145452	133494697265625	3665083984375	1	true	12	true	2	true
145448	147445146484375	480623984375	1	true	0	false	13	true
145446	1446730859375	35347625	0	false	0	false	17	true
145441	1843750390625	6407391015625	6	true	0	false	7	true
145438	2550576416015620	3714165234375	2	true	0	false	19	true
145436	15574662109375	32995796875	0	false	0	false	23	true
145435	135024765625	6331734375	5	true	0	false	21	true
145434	13284052734375	61382765625	6	true	0	false	1	true
145428	1060124609375	5446836328125	1	true	0	false	11	true
145427	17587.25	5571160546875	0	false	0	false	9	true
145426	16972001953125	551931171875	11	true	0	false	20	true
145416	1566858984375	31297224609375	0	false	0	false	10	true
145414	196286328125	4750530859375	0	false	0	false	8	true
145412	16220765625	5661543359375	1	true	0	false	20	true
145410	2286376953125	506202421875	0	false	0	false	19	true
145408	15361580078125	597749296875	5	true	0	false	10	true
145406	163488017578125	4635153515625	4	true	0	false	18	true
145402	130417529296875	5327466796875	0	false	0	false	11	true
145400	16387873046875	5834508984375	0	false	0	false	12	true
145396	17104876953125	5089331640625	7	true	0	false	10	true
145390	10673625	3974526953125	0	false	0	false	5	true
145387	2115528515625	5309946875	0	false	1	true	4	true
145386	21505359375	5307273828125	0	false	1	true	14	true
145385	134988388671875	5714590234375	3	true	0	false	21	true
145384	127362353515625	5726221875	0	false	0	false	11	true
145383	22186716796875	5200687109375	0	false	0	false	11	true
145380	153527666015625	5408876953125	0	false	0	false	12	true
145379	22231267578125	636198828125	3	true	0	false	14	true
145378	210321875	6480155078125	0	false	0	false	16	true
145374	2130738671875	5401434375	0	false	0	false	19	true
145370	14997966796875	46051	1	true	4	true	52	true
145367	1904738671875	5565348046875	3	true	0	false	12	true
145366	1921849609375	551291796875	6	true	0	false	1	true
145362	19743806640625	5610785546875	1	true	0	false	8	true
145354	18375810546875	48079984375	2	true	0	false	5	true
145353	133737001953125	584332578125	0	false	0	false	8	true
145348	1762168359375	6241642578125	0	false	0	false	9	true
145344	20734201171875	5710756640625	2	true	0	false	19	true
145343	2092417578125	5816370703125	3	true	0	false	33	true
145340	17993115234375	4932675390625	0	false	0	false	15	true
145337	20210134765625	5212408203125	7	true	0	false	1	true
145336	210608828125	50521125	4	true	0	false	42	true
145333	205880703125	492879375	0	false	0	false	7	true
145332	1899486328125	4903570703125	0	false	1	true	8	true
145327	1736807421875	388761796875	0	false	0	false	21	true
145326	17779107421875	3832537109375	0	false	0	false	11	true
145325	1779260546875	4025469921875	0	false	1	true	15	true
145324	17439572265625	4072048046875	5	true	0	false	34	true
145322	17640982421875	39373734375	0	false	0	false	16	true
145321	17722146484375	3706354296875	4	true	0	false	25	true
145319	23150744140625	6152792578125	1	true	0	false	6	true
145318	233703125	6112834375	2	true	0	false	13	true
145316	144827421875	594269375	1	true	0	false	5	true
145315	24207755859375	6192571875	1	true	0	false	18	true
145314	24800873046875	6216660546875	0	false	0	false	6	true
145313	22160263671875	6125126171875	0	false	0	false	26	true
145312	2233184765625	6246255859375	10	true	0	false	36	true
145308	23542509765625	623118984375	5	true	0	false	20	true
145295	4866048828125	5004493359375	1	true	0	false	13	true
145294	5352953125	4961309375	1	true	0	false	13	true
145293	805618896484375	510221953125	1	true	0	false	17	true
145292	84324521484375	5133244921875	9	true	1	true	6	true
145290	440125732421875	4989291015625	7	true	0	false	3	true
145289	391192578125	49362078125	0	false	0	false	8	true
145288	4355048828125	494471640625	5	true	1	true	8	true
145284	4547005859375	4863809765625	9	true	0	false	4	true
145283	101014736328125	530124453125	2	true	0	false	19	true
145282	100447783203125	5252751171875	9	true	4	true	30	true
145281	2211257421875	22877541015625	0	false	0	false	8	true
145280	227312734375	2282401953125	0	false	0	false	11	true
145279	8314220703125	4979736328125	0	false	0	false	12	true
145277	24019158203125	2893523828125	0	false	0	false	14	true
145276	24535923828125	27802478515625	4	true	0	false	45	true
145275	133000146484375	22753185546875	0	false	0	false	23	true
145274	136902236328125	22496802734375	3	true	0	false	27	true
145273	8420126953125	53050328125	7	true	0	false	20	true
145272	9008201171875	530790390625	4	true	0	false	7	true
145270	820984765625	5200109375	18	true	1	true	18	true
145268	144055341796875	22299244140625	0	false	0	false	12	true
145267	17893876953125	1986724609375	0	false	5	true	8	true
145266	171960546875	2011169921875	1	true	0	false	24	true
145264	136014912109375	23524380859375	0	false	0	false	12	true
145263	239746640625	6613521875	2	true	0	false	20	true
145262	2467295703125	659385390625	0	false	0	false	7	true
145260	96689296875	5191562109375	3	true	0	false	8	true
145258	96383447265625	5370929296875	7	true	0	false	14	true
145257	648621142578125	4300910546875	0	false	0	false	27	true
145256	653139501953125	4175434375	22	true	0	false	40	true
145254	60236748046875	4883455078125	1	true	0	false	10	true
145252	16579451171875	20649595703125	0	false	2	true	14	true
145247	573815283203125	5014204296875	0	false	1	true	30	true
145246	652434375	502733828125	1	true	0	false	5	true
145244	2515651171875	658424375	1	true	0	false	22	true
145242	707692626953125	509201875	2	true	0	false	13	true
145240	21483958984375	2314061328125	14	true	0	false	3	true
145239	252219375	6421583203125	0	false	0	false	21	true
145238	25338298828125	641032265625	0	false	0	false	19	true
145237	19263375	380705390625	0	false	0	false	15	true
145235	88728779296875	49138875	2	true	0	false	21	true
145233	26385490234375	2528683984375	0	false	0	false	4	true
145232	25236287109375	2560580078125	1	true	0	false	8	true
145231	13576	247222734375	0	false	0	false	30	true
145226	147802099609375	2295860546875	0	false	8	true	5	true
145224	26032646484375	635421015625	2	true	0	false	8	true
145222	2432780859375	2655702734375	11	true	0	false	0	false
145220	1743095703125	19195857421875	14	true	0	false	59	true
145218	1465676171875	21415609375	2	true	1	true	22	true
145217	24439947265625	646526328125	0	false	0	false	14	true
145216	24312228515625	640942578125	11	true	0	false	50	true
145215	23354041015625	25432265625	4	true	0	false	15	true
145214	23920880859375	242629296875	2	true	0	false	23	true
145212	228897578125	23245646484375	2	true	4	true	7	true
145207	530947509765625	4791855078125	0	false	18	true	0	false
145206	50172880859375	477561640625	4	true	1	true	2	true
145205	28931337890625	472578046875	0	false	0	false	22	true
145204	2919884765625	47658421875	3	true	0	false	16	true
145203	2368597265625	647785546875	0	false	0	false	17	true
145202	23803609375	6546230078125	10	true	0	false	0	false
145199	5728498046875	4739694140625	0	false	0	false	16	true
145196	15425935546875	20122439453125	2	true	0	false	19	true
145195	3977744384765620	5292409765625	2	true	0	false	12	true
145194	4036504150390620	5207409765625	5	true	0	false	1	true
145189	23247197265625	668426015625	0	false	5	true	14	true
145188	2308596875	6654859375	9	true	0	false	12	true
145187	15594501953125	26210662109375	2	true	0	false	12	true
145186	152031005859375	25638626953125	2	true	0	false	20	true
145185	266315625	649246640625	0	false	0	false	6	true
145184	27151.25	64956828125	6	true	0	false	7	true
145183	357967578125	410346953125	0	false	0	false	14	true
145182	315873779296875	4056904296875	0	false	0	false	5	true
145178	16161412109375	19054470703125	6	true	0	false	30	true
145174	42804677734375	41252734375	9	true	0	false	0	false
145171	2602034375	666431484375	13	true	0	false	0	false
145170	27365591796875	6672846875	1	true	11	true	9	true
145168	25696369140625	6502420703125	16	true	0	false	10	true
145166	3997226806640620	516846171875	0	false	6	true	2	true
145165	23692482421875	315511875	1	true	0	false	62	true
145164	23844318359375	3095244921875	2	true	0	false	31	true
145163	25936779296875	30055861328125	1	true	0	false	13	true
145162	2562349609375	2968659765625	0	false	0	false	4	true
145158	1389011328125	2558913671875	0	false	0	false	14	true
145157	22448048828125	2395546484375	2	true	0	false	12	true
145152	22104296875	66804.5	1	true	0	false	30	true
145151	75011962890625	4816240625	10	true	92	true	37	true
145150	8262318359375	4826208203125	6	true	47	true	29	true
145149	30779189453125	482805234375	7	true	0	false	9	true
145148	31159521484375	491309609375	1	true	0	false	8	true
145147	32088076171875	487538359375	4	true	0	false	30	true
145146	32059087890625	48459015625	17	true	0	false	15	true
145144	26176259765625	3090337890625	1	true	0	false	12	true
145140	2372367578125	32031615234375	0	false	0	false	15	true
145137	2522503515625	3130112890625	0	false	0	false	12	true
145136	24339658203125	31657078125	4	true	0	false	13	true
145134	273148515625	304746640625	0	false	0	false	8	true
145132	31889693359375	4914336328125	2	true	0	false	9	true
145131	341907265625	3298048046875	2	true	0	false	14	true
145130	344254375	3378462890625	3	true	2	true	16	true
145126	20587638671875	22962216796875	0	false	0	false	10	true
145121	3643215234375	407713203125	0	false	0	false	29	true
145120	36420578125	4049254296875	0	false	0	false	25	true
145118	27626001953125	26296587890625	1	true	0	false	9	true
145117	2673990625	2789012890625	3	true	0	false	5	true
145116	27564017578125	27785234375	1	true	0	false	8	true
145109	3551173828125	4533278125	1	true	1	true	27	true
145108	353490234375	4499605859375	5	true	0	false	12	true
145106	22841322265625	32348251953125	0	false	0	false	14	true
145102	352876015625	4432942578125	12	true	0	false	36	true
145101	2828484765625	26885283203125	7	true	0	false	33	true
145099	426726220703125	53789546875	1	true	0	false	9	true
145098	3839370361328120	5386835546875	0	false	0	false	7	true
145097	3929678125	401476328125	0	false	1	true	14	true
145096	38864625	4052059765625	6	true	1	true	9	true
145090	6663408203125	5256394921875	8	true	0	false	28	true
145089	3239553125	43987890625	0	false	0	false	18	true
145088	3210143359375	440281640625	0	false	0	false	14	true
145087	55721201171875	52509453125	2	true	0	false	15	true
145086	50064814453125	5262033984375	3	true	0	false	3	true
145085	3586755078125	47265703125	8	true	0	false	34	true
145084	3572248046875	4733269140625	7	true	0	false	35	true
145079	513751953125	5395139453125	4	true	0	false	14	true
145075	37841328125	40379296875	0	false	0	false	17	true
145070	29298017578125	4670533203125	5	true	1	true	1	true
145069	28718447265625	677974375	12	true	2	true	21	true
145068	2828760546875	68153484375	2	true	5	true	2	true
145065	291342734375	4470941015625	4	true	0	false	48	true
145064	29042650390625	459046484375	4	true	1	true	5	true
145063	33983078125	3136214453125	5	true	0	false	49	true
145062	3385935546875	31124021484375	17	true	0	false	52	true
145061	302296875	44552625	4	true	4	true	1	true
145060	31075966796875	444149765625	1	true	0	false	34	true
145059	3573830078125	3999665625	5	true	0	false	0	false
145058	359406328125	3927388671875	0	false	0	false	11	true
145057	127179794921875	237546875	3	true	10	true	18	true
145056	128037529296875	236615703125	4	true	12	true	15	true
145050	29960361328125	4680849609375	10	true	0	false	36	true
145047	27281607421875	6774140625	0	false	6	true	39	true
145046	27295353515625	682798125	0	false	10	true	6	true
145039	334273359375	324184140625	1	true	0	false	14	true
145032	352301328125	46136546875	0	false	0	false	11	true
145031	256998203125	22274427734375	0	false	0	false	7	true
145030	258315390625	216384296875	8	true	0	false	35	true
145028	27969453125	688566796875	1	true	5	true	5	true
145027	2844450390625	451113359375	1	true	0	false	14	true
145025	352961796875	41461015625	5	true	0	false	37	true
145024	35232703125	41972625	1	true	12	true	24	true
145023	307018828125	4200825390625	2	true	0	false	13	true
145022	30491443359375	42300015625	1	true	2	true	19	true
145021	391180078125	3645910546875	4	true	0	false	55	true
145020	388518046875	3641943359375	4	true	0	false	58	true
145016	3453121484375	32255474609375	0	false	0	false	7	true
145014	15399162109375	3487757421875	0	false	1	true	11	true
145013	3248737890625	50379234375	1	true	0	false	18	true
145012	31818205078125	5060576171875	0	false	0	false	12	true
145010	301068046875	4248164453125	0	false	0	false	5	true
145009	2362030859375	1827440625	6	true	0	false	41	true
145008	237288203125	18236708984375	7	true	0	false	40	true
145007	26101353515625	2327503515625	0	false	0	false	22	true
145004	26788080078125	6380531640625	0	false	28	true	11	true
145002	33783171875	40128296875	1	true	0	false	0	false
145000	3580709765625	4105638671875	0	false	1	true	12	true
144999	2055647265625	21741755859375	1	true	0	false	31	true
144998	2049951171875	2140105859375	3	true	0	false	29	true
144996	3929971484375	3655534375	3	true	0	false	27	true
144995	39938796875	3623193359375	0	false	0	false	12	true
144994	3975291015625	3571400390625	0	false	0	false	13	true
144993	197754765625	2014950390625	0	false	0	false	5	true
144991	2586195703125	1817955859375	1	true	0	false	17	true
144990	26225205078125	18151201171875	5	true	0	false	30	true
144988	562410009765625	5431006640625	0	false	0	false	3	true
144986	31024033203125	501960859375	0	false	0	false	9	true
144983	39562296875	3623961328125	7	true	0	false	7	true
144978	31204552734375	436422734375	1	true	0	false	11	true
144977	3401497265625	486711953125	1	true	0	false	24	true
144976	3357595703125	48230421875	1	true	0	false	9	true
144973	3532690625	2457867578125	10	true	0	false	48	true
144972	3464955078125	25232046875	4	true	1	true	4	true
144971	4590294921875	433027109375	6	true	0	false	32	true
144970	4670677734375	44283890625	2	true	0	false	3	true
144968	30918337890625	4719220703125	1	true	0	false	12	true
144967	27943248046875	466739140625	2	true	0	false	8	true
144966	2768723828125	4767744921875	1	true	0	false	16	true
144965	32352654296875	462798046875	3	true	0	false	15	true
144964	3282063671875	46014.5	1	true	0	false	14	true
144963	3315594140625	49108921875	2	true	1	true	18	true
144961	3426643359375	47976875	4	true	34	true	47	true
144960	3480662890625	479096328125	0	false	0	false	7	true
144956	25222669921875	2106934765625	2	true	0	false	8	true
144955	378192890625	330384921875	4	true	0	false	50	true
144954	3711844921875	330493203125	2	true	0	false	22	true
144953	1735527734375	70330.75	1	true	0	false	22	true
144952	16790611328125	7046521875	1	true	18	true	21	true
144949	2772205078125	432700546875	4	true	0	false	16	true
144948	28307869140625	4245762109375	5	true	0	false	23	true
144946	3611662109375	477638984375	1	true	0	false	7	true
144945	2616726171875	16654201171875	5	true	0	false	53	true
144944	25991181640625	17498826171875	0	false	0	false	9	true
144943	26566001953125	3330301171875	0	false	1	true	10	true
144942	26934146484375	3329279296875	3	true	0	false	34	true
144934	3441214453125	4460509765625	0	false	0	false	20	true
144930	119601708984375	24419203125	2	true	0	false	18	true
144926	29924390625	4397955859375	0	false	0	false	5	true
144925	26169634765625	329275859375	3	true	0	false	38	true
144924	25878138671875	322173359375	16	true	3	true	2	true
144923	3631695556640620	4505853515625	10	true	0	false	16	true
144920	27008150390625	4828495703125	1	true	0	false	8	true
144918	2574004296875	2103584765625	0	false	0	false	13	true
144917	27220244140625	171413984375	0	false	0	false	27	true
144915	1923508544921870	4038587890625	1	true	0	false	6	true
144913	28364990234375	4784297265625	6	true	0	false	63	true
144910	3627063671875	4604688671875	0	false	0	false	9	true
144909	157289169921875	23157712890625	0	false	0	false	8	true
144907	23042205078125	655801796875	0	false	0	false	17	true
144906	22790861328125	65444.5	0	false	0	false	15	true
144905	25670091796875	470462265625	4	true	0	false	17	true
144904	2553814453125	4762579296875	0	false	0	false	26	true
144903	3890212109375	3821376953125	0	false	0	false	10	true
144902	3855294140625	3777259375	5	true	0	false	20	true
144900	26266453125	153854775390625	6	true	0	false	23	true
144897	32452103515625	26166896484375	2	true	0	false	35	true
144896	31857224609375	26867228515625	3	true	0	false	17	true
144895	30453361328125	27930759765625	5	true	0	false	8	true
144894	30909560546875	27509765625	1	true	0	false	11	true
144891	2692362890625	1430766015625	4	true	0	false	18	true
144890	267748828125	1421688671875	4	true	0	false	20	true
144887	15923759765625	695216640625	6	true	2	true	7	true
144886	152354541015625	697855390625	2	true	0	false	10	true
144884	2205187109375	6559415625	1	true	1	true	37	true
144883	2959159765625	4278305078125	3	true	0	false	59	true
144880	32605630859375	4687423828125	0	false	0	false	19	true
144879	13698576171875	1848018359375	0	false	0	false	14	true
144878	14274708984375	18757859375	12	true	0	false	42	true
144876	32028296875	27642734375	0	false	0	false	17	true
144875	18526669921875	68385296875	2	true	0	false	6	true
144874	1766933203125	690314921875	2	true	0	false	17	true
144871	3407635498046870	439570859375	1	true	0	false	16	true
144869	233222265625	4439765625	0	false	0	false	6	true
144868	23980888671875	448176796875	0	false	1	true	13	true
144867	342557109375	457255859375	5	true	0	false	4	true
144865	3497990625	3846906640625	16	true	0	false	1	true
144863	137846572265625	19569640625	0	false	0	false	26	true
144862	134200908203125	19804294921875	3	true	0	false	10	true
144859	3335144921875	2828744921875	0	false	0	false	23	true
144858	3292248828125	27971484375	1	true	0	false	10	true
144857	2565479296875	4481954296875	5	true	0	false	18	true
144856	24824048828125	445000078125	0	false	0	false	10	true
144854	28724736328125	4345674609375	1	true	0	false	9	true
144853	3750142578125	380917890625	2	true	0	false	9	true
144852	375026171875	384050234375	4	true	0	false	12	true
144850	3981717578125	3724371875	4	true	0	false	22	true
144848	277301015625	3325196484375	2	true	0	false	23	true
144846	34990578125	23635744140625	8	true	0	false	12	true
144845	26283283203125	4947171875	3	true	0	false	17	true
144844	2740408984375	4940745703125	0	false	0	false	27	true
144842	376378203125	3875580859375	1	true	0	false	9	true
144841	16559478515625	22448775390625	2	true	0	false	16	true
144839	389425859375	3393121484375	0	false	0	false	13	true
144838	3824104296875	3416884765625	0	false	0	false	7	true
144837	3519353125	26136490234375	1	true	0	false	32	true
144828	3713991015625	38788421875	4	true	1	true	7	true
144826	36957796875	3175713671875	0	false	4	true	11	true
144824	2648194921875	3388598828125	0	false	6	true	0	false
144823	33458921875	2353211328125	0	false	0	false	41	true
144822	3420523828125	22620978515625	8	true	0	false	10	true
144821	20623515625	69376171875	0	false	0	false	10	true
144820	20846283203125	687628828125	4	true	0	false	15	true
144816	388233984375	4140284765625	3	true	0	false	36	true
144814	369838515625	3939135546875	1	true	1	true	10	true
144813	38279796875	3912939453125	2	true	1	true	32	true
144812	3817994921875	3889183984375	3	true	0	false	30	true
144807	3487576953125	2704231640625	0	false	17	true	3	true
144806	3485257421875	277636328125	0	false	0	false	7	true
144804	2586344921875	50460734375	22	true	2	true	47	true
144801	3123154296875	3062955078125	0	false	0	false	12	true
144800	3086565625	3037315625	0	false	0	false	21	true
144799	21995099609375	709708515625	2	true	0	false	9	true
144798	22047876953125	713882265625	16	true	1	true	7	true
144796	27206451171875	31875904296875	0	false	0	false	12	true
144794	3119480859375	4578373046875	4	true	6	true	6	true
144789	3187540234375	303744140625	0	false	0	false	28	true
144787	2992180859375	3313219921875	1	true	0	false	14	true
144786	29441330078125	3318592578125	0	false	0	false	11	true
144783	30854390625	32256037109375	10	true	0	false	46	true
144782	313041484375	31351744140625	1	true	0	false	10	true
144781	33643046875	2939041015625	0	false	0	false	13	true
144778	21935072265625	70643484375	0	false	0	false	12	true
144774	3556521875	488777890625	8	true	1	true	2	true
144773	30526208984375	125843740234375	1	true	1	true	37	true
144772	2953376171875	13620322265625	1	true	0	false	36	true
144768	22210185546875	719135234375	2	true	0	false	15	true
144764	24227095703125	1793960546875	0	false	0	false	5	true
144763	25139994140625	3300121484375	0	false	0	false	9	true
144762	25471	330066171875	7	true	0	false	1	true
144761	23638056640625	428685390625	0	false	0	false	12	true
144760	2436744921875	4303199609375	1	true	0	false	17	true
144758	25443951171875	480323984375	19	true	0	false	18	true
144755	3497812109375	3672855078125	11	true	0	false	44	true
144754	3478237890625	3688682421875	12	true	0	false	36	true
144753	375956796875	4286488671875	4	true	1	true	24	true
144752	366146015625	4368240625	12	true	0	false	4	true
144749	32272248046875	3145828515625	3	true	0	false	66	true
144748	32496798828125	30849685546875	3	true	0	false	41	true
144746	302365703125	3145607421875	0	false	0	false	13	true
144744	298793671875	2816358203125	0	false	0	false	15	true
144742	1553923046875	70667171875	0	false	0	false	3	true
144741	2478697265625	708954140625	11	true	0	false	5	true
144740	251546484375	70657609375	7	true	0	false	3	true
144738	282801328125	1358507421875	0	false	0	false	21	true
144734	225479296875	719976796875	0	false	6	true	5	true
144732	366472109375	3859043359375	1	true	0	false	14	true
144730	165382265625	2164867578125	4	true	0	false	17	true
144726	3559723828125	26747591796875	0	false	0	false	6	true
144724	2120082421875	695901171875	1	true	0	false	14	true
144722	2493678515625	2253255859375	3	true	1	true	0	false
144721	3093921484375	137276103515625	0	false	0	false	9	true
144719	3171559375	118156044921875	0	false	0	false	16	true
144718	3098894921875	11202109375	0	false	0	false	7	true
144715	242745625	71575421875	11	true	0	false	45	true
144713	2564068359375	722060703125	0	false	0	false	21	true
144712	2507646875	721078515625	14	true	0	false	0	false
144711	228129765625	4567953515625	9	true	0	false	23	true
144709	3769534765625	4406128515625	3	true	0	false	10	true
144708	3791245703125	4429355078125	4	true	0	false	8	true
144702	294963359375	68345046875	9	true	0	false	5	true
144701	576408447265625	46243.5	3	true	0	false	9	true
144700	623784716796875	45387578125	1	true	0	false	12	true
144697	189783984375	686795625	12	true	0	false	12	true
144696	18958927734375	68862984375	12	true	0	false	13	true
144694	251238984375	23875708984375	1	true	0	false	27	true
144693	27737970703125	1448616796875	1	true	0	false	22	true
144691	18177056640625	618513515625	0	false	0	false	13	true
144690	18587447265625	623540859375	1	true	1	true	3	true
144689	2136930078125	18661671875	3	true	0	false	29	true
144688	218661015625	185320234375	7	true	1	true	21	true
144685	21035630859375	6706059375	4	true	0	false	2	true
144684	20553486328125	6779003125	3	true	0	false	30	true
144682	230983125	72223609375	0	false	0	false	20	true
144680	711954638671875	4582528515625	1	true	0	false	10	true
144678	28328546875	5084298046875	0	false	0	false	10	true
144671	3108184765625	3323539453125	1	true	4	true	34	true
144670	32750958984375	3403464453125	0	false	0	false	4	true
144669	32480564453125	25231375	1	true	0	false	8	true
144668	31527587890625	24898591796875	0	false	0	false	10	true
144665	19890240234375	6824971875	0	false	0	false	13	true
144652	22465580078125	425745078125	0	false	0	false	19	true
144648	20241525390625	670968515625	3	true	0	false	13	true
144645	3915380859375	448046875	2	true	0	false	18	true
144644	3946452734375	442512734375	0	false	0	false	22	true
144643	28711884765625	32446498046875	3	true	0	false	5	true
144642	29395451171875	31491298828125	0	false	0	false	12	true
144640	342003046875	4189329296875	0	false	0	false	14	true
144638	3410341015625	377410625	0	false	0	false	17	true
144636	27212208984375	21589216796875	0	false	0	false	9	true
144633	182637734375	2849325390625	0	false	0	false	8	true
144632	177581171875	2814566796875	1	true	0	false	14	true
144631	187588046875	265904140625	1	true	0	false	19	true
144630	176940234375	26460556640625	0	false	0	false	14	true
144629	28072453125	697863828125	0	false	0	false	6	true
144628	28054671875	702517265625	13	true	0	false	13	true
144626	21789716796875	2524555078125	0	false	0	false	13	true
144625	28486025390625	155758740234375	1	true	0	false	52	true
144624	28718740234375	15966578125	0	false	0	false	11	true
144623	3514806640625	30836765625	1	true	0	false	9	true
144622	3483300390625	3137942578125	1	true	0	false	7	true
144618	3843345703125	44698515625	0	false	0	false	8	true
144616	30325763671875	3000745703125	0	false	0	false	13	true
144611	27738033203125	722652421875	1	true	0	false	18	true
144610	27629955078125	72745296875	2	true	0	false	32	true
144601	264674609375	721490859375	2	true	0	false	36	true
144593	32723623046875	2411352734375	1	true	0	false	12	true
144592	322645078125	2328642578125	0	false	0	false	11	true
144590	274961875	713189609375	1	true	13	true	9	true
144588	27496521484375	155394501953125	0	false	1	true	13	true
144587	3163768359375	23264154296875	12	true	1	true	28	true
144581	2258708203125	17134583984375	0	false	13	true	21	true
144580	22389708984375	17474740234375	1	true	0	false	9	true
144574	22022916015625	18149732421875	10	true	0	false	5	true
144573	356790546875	4317036328125	1	true	0	false	15	true
144571	4059085546875	438428203125	4	true	0	false	34	true
144570	41868953125	4329087890625	1	true	0	false	13	true
144567	17237751953125	29105185546875	0	false	0	false	19	true
144566	1747862109375	2872902734375	0	false	0	false	16	true
144564	18270712890625	27067185546875	1	true	2	true	16	true
144563	21908958984375	677126875	2	true	0	false	8	true
144562	22014634765625	681555625	2	true	0	false	15	true
144561	180216796875	354516640625	0	false	0	false	9	true
144560	1790248046875	3490654296875	4	true	0	false	31	true
144554	3319509375	11376994140625	0	false	0	false	12	true
144553	1696396875	3525596484375	3	true	19	true	12	true
144552	17113173828125	3509396484375	2	true	18	true	9	true
144551	2362426171875	4938831640625	2	true	0	false	40	true
144550	241143203125	487313984375	3	true	0	false	17	true
144549	32120205078125	3926479296875	3	true	0	false	14	true
144548	32585419921875	3922771875	0	false	0	false	9	true
144546	21042640625	17642876953125	0	false	0	false	20	true
144544	3144504296875	124435029296875	1	true	0	false	11	true
144540	22348595703125	680262421875	9	true	0	false	1	true
144538	24202748046875	480987734375	2	true	5	true	16	true
144537	22901658203125	21303341796875	0	false	0	false	17	true
144536	2361234375	20676712890625	2	true	0	false	12	true
144528	29346953125	69697546875	2	true	0	false	14	true
144525	113951376953125	27111556640625	0	false	0	false	6	true
144524	118450712890625	27067.75	2	true	0	false	14	true
144522	17395439453125	3447088671875	8	true	0	false	0	false
144520	16457865234375	3434460546875	9	true	0	false	17	true
144519	34386875	117213115234375	10	true	0	false	53	true
144518	3383768359375	117582021484375	5	true	0	false	27	true
144514	29219080078125	2781369140625	1	true	0	false	29	true
144513	122905869140625	290497578125	0	false	1	true	15	true
144512	120529580078125	29546.5	7	true	1	true	4	true
144509	2349496484375	193126796875	5	true	0	false	53	true
144508	23035091796875	18659359375	0	false	0	false	19	true
144506	23108515625	16858166015625	0	false	0	false	10	true
144499	23093353515625	373123984375	0	false	0	false	32	true
144498	2321430859375	372747578125	0	false	0	false	32	true
144494	2393942578125	4663130078125	3	true	0	false	11	true
144492	22059759765625	206820078125	0	false	0	false	10	true
144483	25468107421875	4266505859375	0	false	0	false	12	true
144480	22834	20023919921875	1	true	0	false	16	true
144479	15637869140625	27170541015625	6	true	0	false	22	true
144478	154348212890625	272208046875	4	true	0	false	17	true
144471	24795744140625	37898203125	0	false	0	false	18	true
144470	25156427734375	3925351171875	11	true	0	false	27	true
144469	163473515625	2762719921875	3	true	2	true	32	true
144468	1677292578125	280493828125	0	false	0	false	10	true
144466	17569841796875	29805232421875	9	true	0	false	7	true
144464	1676285546875	2851662890625	2	true	1	true	11	true
144461	30291771484375	4576810546875	0	false	0	false	13	true
144457	3959572265625	4254038671875	1	true	0	false	27	true
144456	4027529296875	4191351953125	3	true	0	false	38	true
144454	229561484375	3785155859375	3	true	0	false	20	true
144451	25115708984375	3657330859375	0	false	0	false	18	true
144450	25820533203125	361244765625	3	true	1	true	3	true
144446	3508722265625	4981560546875	1	true	0	false	10	true
144440	22354068359375	37433046875	2	true	0	false	10	true
144439	266414140625	437369765625	1	true	0	false	12	true
144438	2609637890625	4325034375	6	true	0	false	33	true
144436	32479869140625	4243399609375	0	false	0	false	14	true
144434	37052234375	34639125	2	true	0	false	20	true
144432	127563515625	28805453125	0	false	0	false	17	true
144429	21279544921875	2137385546875	0	false	0	false	21	true
144428	20894044921875	20019369140625	0	false	0	false	12	true
144426	3657944921875	24372064453125	1	true	0	false	7	true
144425	13694865234375	29346982421875	0	false	0	false	21	true
144422	23144564453125	46647875	2	true	0	false	37	true
144421	3640116015625	369903515625	3	true	0	false	22	true
144420	374156640625	364661796875	10	true	0	false	2	true
144412	4015372265625	4562906640625	0	false	0	false	14	true
144411	29540845703125	491748515625	0	false	0	false	9	true
144406	2402540625	367737109375	1	true	0	false	50	true
144405	135541904296875	2809349609375	0	false	5	true	11	true
144404	12645826171875	271605625	1	true	0	false	8	true
144403	381825234375	3606978125	0	false	2	true	49	true
144398	3754620703125	373753984375	6	true	0	false	0	false
144392	110583251953125	2635511328125	3	true	12	true	3	true
144389	25923935546875	373608515625	1	true	0	false	27	true
144388	253975078125	3762381640625	2	true	0	false	19	true
144385	14657525390625	28540681640625	5	true	0	false	17	true
144383	20692525390625	2852092578125	0	false	0	false	21	true
144382	195976796875	2862226953125	5	true	0	false	8	true
144381	3988478125	31719580078125	0	false	6	true	9	true
144380	3969519140625	3184096484375	0	false	7	true	10	true
144377	112745771484375	29900669921875	10	true	1	true	47	true
144376	106875498046875	31285326171875	1	true	0	false	15	true
144375	24767876953125	694024453125	1	true	0	false	12	true
144374	23998056640625	707879375	0	false	0	false	6	true
144371	22028458984375	385524921875	3	true	0	false	39	true
144370	2219892578125	380447734375	1	true	0	false	12	true
144364	2580518359375	68832390625	1	true	0	false	11	true
144363	2136462890625	4025116796875	1	true	0	false	14	true
144362	212064453125	4054005859375	1	true	0	false	12	true
144358	173313359375	31162.25	0	false	0	false	4	true
144357	2460039453125	35195109375	7	true	0	false	14	true
144356	25313693359375	34381828125	0	false	0	false	13	true
144354	21776767578125	734874375	0	false	0	false	10	true
144353	29121818359375	74579078125	7	true	1	true	8	true
144352	29094623046875	7430509375	4	true	0	false	15	true
144349	39555125	307687734375	0	false	1	true	13	true
144348	3845137890625	30650283203125	0	false	0	false	7	true
144342	2079293359375	4037158203125	0	false	0	false	15	true
144335	401233046875	32681384765625	3	true	0	false	33	true
144334	40590.25	333867890625	1	true	0	false	7	true
144333	28351810546875	30039517578125	0	false	0	false	20	true
144332	280979765625	29064384765625	0	false	7	true	3	true
144330	22116634765625	39867296875	0	false	6	true	7	true
144327	2914954296875	717722265625	0	false	0	false	13	true
144326	295234453125	71182171875	4	true	0	false	37	true
144325	301584453125	725224453125	0	false	0	false	6	true
144324	29979072265625	728061171875	0	false	0	false	13	true
144322	29203841796875	737450546875	0	false	0	false	15	true
144316	29718.25	731872265625	0	false	0	false	16	true
144314	3849505078125	2975981640625	0	false	2	true	25	true
144306	26003306640625	35521609375	0	false	0	false	15	true
144305	3726974609375	2762977734375	0	false	0	false	7	true
144304	370472265625	2823563671875	8	true	0	false	8	true
144300	1712286328125	67980046875	4	true	1	true	8	true
144296	368194609375	4164173828125	0	false	0	false	11	true
144294	38705171875	323072890625	1	true	0	false	12	true
144290	3415355859375	435172578125	0	false	0	false	15	true
144288	13336046875	31218482421875	1	true	0	false	20	true
144286	37445640625	294128671875	0	false	0	false	20	true
144282	24389958984375	67774203125	7	true	0	false	5	true
144280	304344453125	153959453125	1	true	0	false	7	true
144268	19201.5	708557109375	0	false	0	false	11	true
144265	1804002734375	717571875	1	true	0	false	15	true
144264	1834535546875	720411171875	0	false	0	false	15	true
144262	31068427734375	2616916796875	1	true	0	false	16	true
144259	2376657421875	41909921875	0	false	0	false	9	true
144258	23697271484375	414409296875	0	false	0	false	13	true
144255	2351148828125	3321380859375	3	true	0	false	11	true
144250	3662939453125	50356125	0	false	2	true	1	true
144246	2398820703125	4004075390625	1	true	0	false	18	true
144242	1.41802e+16	3346393359375	0	false	0	false	13	true
144238	23306630859375	6881890625	2	true	0	false	22	true
144237	117041171875	22346421875	0	false	3	true	22	true
144236	11644404296875	2283234375	2	true	7	true	2	true
144235	21243294921875	323073359375	6	true	0	false	37	true
144234	21223662109375	32682091796875	6	true	0	false	4	true
144233	2056969921875	31873236328125	0	false	21	true	19	true
144231	1098758203125	2197626953125	2	true	0	false	25	true
144230	105036796875	22258595703125	4	true	0	false	34	true
144229	21431166015625	338874140625	0	false	0	false	13	true
144228	22154416015625	3410165234375	0	false	0	false	7	true
144226	211383828125	31441279296875	1	true	0	false	9	true
144225	21874830078125	331502109375	1	true	0	false	17	true
144224	21227154296875	3339366015625	1	true	0	false	16	true
144220	22037828125	345934765625	0	false	0	false	13	true
144218	3403106640625	21196666015625	8	true	0	false	29	true
144214	107300068359375	23309583984375	0	false	5	true	1	true
144206	202385078125	2654869921875	0	false	0	false	10	true
144202	21715904296875	31732845703125	0	false	0	false	9	true
144200	20210435546875	72360234375	0	false	1	true	10	true
144196	19694662109375	29537892578125	1	true	0	false	9	true
144195	3039227734375	734870390625	2	true	0	false	20	true
144194	3161902734375	73444515625	0	false	0	false	26	true
144186	29308169921875	6639328125	0	false	0	false	13	true
144182	372778125	4854704296875	12	true	0	false	3	true
144179	80832255859375	6422623828125	2	true	0	false	22	true
144178	830276171875	6454039453125	1	true	0	false	17	true
144177	85908544921875	24460955078125	0	false	12	true	15	true
144176	819584375	2571464453125	0	false	0	false	13	true
144173	8835994140625	6200047265625	0	false	0	false	6	true
144172	8755283203125	6238416015625	7	true	0	false	8	true
144169	98982080078125	25465771484375	0	false	0	false	20	true
144166	91705400390625	26307923828125	2	true	0	false	36	true
144165	29901173828125	1953491796875	0	false	1	true	28	true
144164	29148279296875	19292646484375	2	true	1	true	19	true
144160	784228369140625	627345234375	0	false	0	false	15	true
144159	27869544921875	19326193359375	7	true	0	false	7	true
144158	28314140625	1902718359375	9	true	23	true	3	true
144157	84307041015625	65258859375	8	true	0	false	10	true
144156	84976669921875	65704984375	7	true	0	false	5	true
144155	299318828125	20398125	0	false	0	false	11	true
144154	2930891796875	20848744140625	2	true	0	false	11	true
144146	8892365234375	66318515625	0	false	0	false	12	true
144144	30832119140625	203896640625	0	false	5	true	9	true
144143	29207150390625	2249743359375	2	true	3	true	33	true
144142	29703759765625	22402509765625	0	false	0	false	18	true
144141	1535905029296870	5524995703125	0	false	0	false	10	true
144140	2.00133e+16	54764265625	0	false	0	false	8	true
144139	244834375	553776640625	0	false	1	true	6	true
144138	258291845703125	5644423828125	14	true	0	false	9	true
144136	748691552734375	6208542578125	0	false	0	false	7	true
144133	300849453125	243026171875	1	true	0	false	68	true
144132	29714998046875	24245232421875	3	true	1	true	5	true
144130	2831339453125	21939064453125	6	true	0	false	25	true
144129	91518857421875	338918359375	0	false	0	false	15	true
144128	9728697265625	33237703125	1	true	0	false	12	true
144126	1.5474e+16	56544734375	0	false	25	true	3	true
144125	1.15964e+16	5254034765625	1	true	0	false	22	true
144124	1.45451e+16	52063546875	0	false	0	false	7	true
144123	669541455078125	651989765625	5	true	2	true	1	true
144122	70206953125	6500485546875	4	true	3	true	20	true
144119	118734794921875	61581171875	3	true	17	true	23	true
144118	11734708984375	615792265625	3	true	16	true	23	true
144115	9786953125	62498515625	1	true	0	false	20	true
144114	947188671875	6314899609375	0	false	8	true	9	true
144112	1.33278e+16	5159321875	3	true	0	false	31	true
144111	54731923828125	382814140625	2	true	0	false	12	true
144110	5820310546875	383134375	6	true	0	false	15	true
144106	622235546875	384668828125	8	true	0	false	40	true
144105	941124609375	640694375	1	true	0	false	7	true
144103	30783400390625	22197701171875	5	true	0	false	24	true
144100	22137603515625	265446796875	0	false	0	false	10	true
144099	117700078125	20807451171875	0	false	0	false	20	true
144098	13174580078125	211737109375	6	true	0	false	4	true
144096	1.53716e+16	541335390625	0	false	0	false	10	true
144095	27507083984375	18569447265625	0	false	47	true	38	true
144094	2861288671875	175734453125	0	false	0	false	8	true
144093	709903271484375	68680359375	5	true	0	false	8	true
144092	790774951171875	685343359375	3	true	0	false	8	true
144091	3861539794921870	561561015625	1	true	0	false	14	true
144090	42598671875	5560716796875	10	true	0	false	9	true
144086	16908681640625	24222427734375	6	true	0	false	11	true
144084	3032075390625	2338143359375	9	true	0	false	1	true
144083	2833478125	23205068359375	1	true	0	false	8	true
144082	2805047265625	24000578125	0	false	4	true	14	true
144081	632984814453125	370516484375	0	false	0	false	10	true
144077	446568798828125	579818984375	3	true	0	false	6	true
144076	539392626953125	58473890625	4	true	0	false	23	true
144074	2819915234375	2444444140625	0	false	0	false	12	true
144073	684751806640625	669972109375	7	true	0	false	6	true
144072	690143505859375	66030.75	0	false	0	false	14	true
144071	555957666015625	572904921875	1	true	0	false	11	true
144068	6439697265625	51324296875	10	true	0	false	7	true
144062	2.02572e+16	527308046875	0	false	0	false	7	true
144059	1255712109375	6037398046875	1	true	0	false	22	true
144058	11894599609375	6012822265625	4	true	0	false	6	true
144056	113989453125	6103621875	4	true	4	true	21	true
144052	121507607421875	596385625	1	true	0	false	20	true
144050	11306587890625	6012008203125	0	false	0	false	28	true
144048	260455029296875	5070913671875	1	true	0	false	23	true
144046	735221484375	38772046875	3	true	0	false	9	true
144042	2763796484375	24494220703125	0	false	0	false	13	true
144040	66514365234375	5839109375	3	true	0	false	16	true
144038	44464013671875	58901609375	0	false	0	false	14	true
144032	2542606689453120	5403409375	3	true	0	false	7	true
144028	85405537109375	678292890625	2	true	3	true	19	true
144018	4006563671875	3963526171875	2	true	0	false	42	true
144017	300179296875	17532654296875	0	false	0	false	25	true
144016	30454140625	1797722265625	10	true	0	false	0	false
144015	3298806640625	577021953125	8	true	25	true	44	true
144014	3284508984375	578671796875	6	true	26	true	45	true
144011	99779677734375	5618227734375	7	true	0	false	12	true
144010	915205078125	560355234375	0	false	0	false	10	true
144002	21559392578125	19453123046875	5	true	0	false	12	true
144001	774322998046875	19770427734375	1	true	0	false	9	true
144000	71699833984375	197416640625	0	false	0	false	17	true
143999	9168109375	5896401171875	0	false	0	false	24	true
143998	8769626953125	594522578125	3	true	0	false	16	true
143996	95656171875	67324328125	2	true	18	true	3	true
143994	97441787109375	5519584375	1	true	0	false	18	true
143993	112569287109375	6499869140625	10	true	0	false	39	true
143992	118170439453125	645933984375	5	true	0	false	14	true
143991	103333935546875	58917859375	2	true	10	true	22	true
143990	105459912109375	5837065625	3	true	0	false	13	true
143989	103471982421875	614352890625	0	false	0	false	14	true
143987	9010138671875	566001796875	0	false	0	false	17	true
143985	8532583984375	231051328125	5	true	0	false	5	true
143984	8943888671875	216851328125	0	false	0	false	23	true
143983	335304609375	61049953125	0	false	0	false	20	true
143982	3313483203125	608061640625	13	true	0	false	8	true
143981	336401328125	57027546875	10	true	0	false	4	true
143980	3303002734375	567432109375	0	false	0	false	21	true
143978	10872009765625	581083828125	4	true	2	true	33	true
143976	94442763671875	5930591015625	4	true	0	false	13	true
143971	79170595703125	594406875	0	false	0	false	38	true
143968	102107080078125	5776266015625	1	true	0	false	13	true
143966	7247580078125	5951760546875	8	true	0	false	0	false
143964	108730595703125	64293875	5	true	0	false	23	true
143963	3387772265625	618091015625	7	true	0	false	17	true
143961	3234088671875	168495234375	1	true	0	false	6	true
143960	31840412109375	164921328125	0	false	0	false	18	true
143959	336798359375	5958290625	2	true	0	false	21	true
143958	3394984765625	5944083203125	2	true	0	false	21	true
143956	333689140625	583635390625	2	true	0	false	9	true
143954	83714765625	58492765625	1	true	0	false	10	true
143953	394443671875	19942537109375	18	true	0	false	65	true
143952	39223859375	19873279296875	20	true	0	false	73	true
143951	3278840234375	6252552734375	0	false	0	false	33	true
143949	361646328125	5854030859375	6	true	0	false	27	true
143948	351903984375	590865390625	2	true	0	false	13	true
143947	32432306640625	5659532421875	1	true	0	false	25	true
143944	26526986328125	4522933203125	1	true	0	false	8	true
143941	23841724609375	5126405859375	16	true	0	false	13	true
143940	240014921875	5110727734375	15	true	0	false	12	true
143938	11462.25	5787958203125	1	true	0	false	12	true
143937	340058984375	148257041015625	0	false	37	true	29	true
143936	3400724609375	157810947265625	0	false	0	false	13	true
143934	882258984375	1997920703125	0	false	2	true	22	true
143932	79081884765625	555791875	1	true	24	true	3	true
143931	120775341796875	631247578125	3	true	0	false	17	true
143930	119739130859375	639284375	8	true	0	false	6	true
143926	7228337890625	6083832421875	1	true	0	false	8	true
143925	14498931640625	6508764453125	0	false	0	false	7	true
143924	149618359375	6490862890625	0	false	13	true	5	true
143923	31875630859375	57075875	13	true	0	false	31	true
143922	3192343359375	563709375	1	true	0	false	13	true
143921	247129140625	49614.75	0	false	0	false	11	true
143920	24571140625	50454125	4	true	0	false	9	true
143919	31575587890625	2155726171875	2	true	0	false	20	true
143918	318476015625	21046306640625	2	true	0	false	10	true
143910	141545263671875	6468466015625	8	true	0	false	12	true
143909	3943244140625	22139984375	2	true	0	false	11	true
143908	3977405078125	22017267578125	1	true	0	false	10	true
143902	99814521484375	21089224609375	1	true	0	false	25	true
143901	1284760546875	6602259375	1	true	0	false	10	true
143900	134803984375	6585715625	5	true	1	true	18	true
143899	34246203125	6060515234375	0	false	0	false	14	true
143898	344583828125	6012376953125	1	true	0	false	11	true
143894	15317173828125	65594359375	1	true	0	false	31	true
143891	321176328125	5917576171875	2	true	1	true	29	true
143890	32130033203125	5845884375	2	true	0	false	12	true
143888	3249869921875	150048701171875	5	true	0	false	24	true
143886	392036171875	2169777734375	3	true	0	false	20	true
143883	31657888671875	59794859375	3	true	0	false	19	true
143882	31775865234375	6036334765625	2	true	0	false	16	true
143880	31083390625	5839278125	1	true	0	false	18	true
143878	3207255078125	599273359375	1	true	0	false	12	true
143873	12613193359375	6557903125	0	false	0	false	7	true
143872	122509072265625	661963203125	1	true	0	false	6	true
143870	204864921875	161539462890625	5	true	0	false	13	true
143867	785454541015625	18354490234375	15	true	0	false	19	true
143866	8041419921875	1818312890625	13	true	0	false	29	true
143862	3913756640625	20076837890625	24	true	1	true	45	true
143860	251622109375	506156640625	0	false	13	true	0	false
143854	389007578125	20227150390625	13	true	1	true	6	true
143850	801976513671875	18703814453125	4	true	0	false	14	true
143848	3982196875	2281215234375	0	false	0	false	8	true
143844	343443515625	579841796875	1	true	0	false	9	true
143842	16741212890625	37706609375	0	false	0	false	17	true
143841	299113046875	26112498046875	8	true	5	true	32	true
143837	111342685546875	660848515625	4	true	0	false	12	true
143836	11516416015625	66924140625	9	true	0	false	0	false
143833	3791654296875	544342421875	4	true	0	false	8	true
143832	3826446484375	549622421875	2	true	1	true	20	true
143830	86893408203125	18940775390625	1	true	0	false	14	true
143826	105385498046875	67330.25	4	true	0	false	13	true
143825	411485390625	23032134765625	0	false	0	false	10	true
143824	4090271875	22809869140625	2	true	0	false	16	true
143818	16791140625	6400689453125	7	true	0	false	15	true
143816	384523984375	20564640625	0	false	0	false	22	true
143814	389432890625	21324630859375	0	false	0	false	9	true
143810	30476146484375	693329609375	8	true	0	false	5	true
143809	352678125	53764921875	0	false	0	false	20	true
143808	352067421875	540482421875	2	true	0	false	18	true
143807	2187294140625	4369958984375	3	true	0	false	9	true
143806	2172634765625	446462265625	1	true	1	true	19	true
143803	3597021484375	5301631640625	1	true	0	false	20	true
143802	35832453125	529096640625	1	true	0	false	18	true
143801	3575236328125	568357890625	0	false	10	true	15	true
143800	361242578125	56911.75	8	true	0	false	12	true
143798	308879140625	6072981640625	0	false	0	false	9	true
143794	3765640625	536011953125	4	true	0	false	9	true
143791	419973046875	2353023828125	0	false	10	true	7	true
143790	4215740234375	232796875	1	true	17	true	12	true
143789	366868984375	524024765625	1	true	0	false	18	true
143788	3725637890625	5293592578125	0	false	0	false	9	true
143786	3677803515625	5730573828125	7	true	0	false	34	true
143778	3685784765625	517568203125	0	false	0	false	10	true
143776	400225234375	238385078125	3	true	0	false	19	true
143775	348585390625	5721418359375	4	true	1	true	31	true
143764	3447594140625	53611546875	1	true	0	false	14	true
143762	3496673828125	5489303125	4	true	0	false	33	true
143760	3783148046875	5542128515625	0	false	0	false	34	true
143758	198407890625	3283456640625	0	false	0	false	6	true
143756	381343671875	2105751171875	0	false	0	false	17	true
143754	32123001953125	6107187109375	3	true	0	false	5	true
143753	30278625	5693201171875	0	false	0	false	14	true
143752	29911.25	5690894921875	3	true	0	false	15	true
143746	3838925390625	23557951171875	3	true	1	true	45	true
143745	368540390625	19840513671875	7	true	0	false	12	true
143744	3748858203125	194151484375	1	true	0	false	11	true
143743	3807559375	1919162890625	0	false	0	false	15	true
143740	360510703125	553071171875	0	false	0	false	10	true
143739	3860248046875	249578046875	0	false	8	true	4	true
143738	3900567578125	25146916015625	1	true	0	false	17	true
143735	18815326171875	2388673828125	7	true	0	false	33	true
143734	19346138671875	238414609375	0	false	0	false	6	true
143733	3861737109375	5254328125	0	false	0	false	27	true
143732	390613671875	53175375	3	true	0	false	29	true
143731	3517858203125	614875546875	3	true	0	false	56	true
143730	3564769921875	6073549609375	5	true	1	true	21	true
143728	38787.5	25874677734375	6	true	1	true	41	true
143727	31135708984375	563098984375	3	true	0	false	33	true
143722	18403427734375	24928716796875	1	true	0	false	5	true
143721	3692149609375	6313764453125	3	true	0	false	33	true
143720	3695591015625	619182265625	3	true	0	false	24	true
143718	1550859375	5864246875	7	true	0	false	32	true
143717	29381830078125	6219841796875	5	true	0	false	15	true
143716	2941209375	626083359375	1	true	0	false	8	true
143713	274598125	618278046875	6	true	0	false	13	true
143712	276928984375	619889765625	9	true	0	false	10	true
143710	3921725341796870	3916794921875	1	true	0	false	5	true
143707	25729501953125	5625125390625	11	true	0	false	33	true
143706	26437025390625	5795948046875	0	false	0	false	1	true
143704	2624246484375	61492	2	true	0	false	5	true
143702	356181875	6008773046875	5	true	0	false	11	true
143701	3101841015625	5517087109375	1	true	0	false	13	true
143700	30652904296875	545279765625	3	true	0	false	16	true
143699	3988439453125	25643748046875	0	false	0	false	38	true
143698	3961137890625	255798203125	0	false	0	false	25	true
143697	28120576171875	5763858203125	2	true	0	false	26	true
143696	28198529296875	5648658203125	1	true	0	false	19	true
143691	3924864453125	1712593359375	6	true	0	false	0	false
143690	3811758984375	17957451171875	0	false	0	false	16	true
143686	3787803125	2444116015625	2	true	0	false	24	true
143680	277957109375	6118018359375	0	false	0	false	2	true
143679	4211514453125	5209713671875	0	false	0	false	18	true
143678	4146341796875	517987109375	4	true	0	false	11	true
143677	3710460546875	22441951171875	0	false	0	false	26	true
143676	375960078125	21414767578125	11	true	1	true	2	true
143674	28229685546875	595410546875	0	false	0	false	6	true
143671	32706931640625	543255703125	2	true	0	false	9	true
143670	32537525390625	54541859375	4	true	1	true	7	true
143668	32541876953125	549341484375	3	true	0	false	31	true
143667	3681472265625	54282.5	1	true	0	false	12	true
143665	4153648828125	19984720703125	0	false	0	false	14	true
143664	406848125	19891544921875	0	false	0	false	8	true
143660	3264534765625	5344398046875	2	true	0	false	15	true
143658	4014717578125	20003888671875	0	false	1	true	8	true
143656	39579078125	1882918359375	0	false	0	false	10	true
143648	3341283984375	54795078125	0	false	0	false	6	true
143646	33191828125	5527072265625	4	true	0	false	11	true
143639	3149732421875	622881796875	10	true	0	false	1	true
143638	3051726953125	62584078125	3	true	0	false	33	true
143637	3826560546875	5169696484375	10	true	0	false	20	true
143636	3840030078125	51329	1	true	0	false	16	true
143635	31358751953125	5326787109375	0	false	0	false	7	true
143634	31406744140625	522090703125	1	true	0	false	14	true
143629	46118984375	25958125	1	true	0	false	12	true
143628	462726640625	26665154296875	3	true	1	true	31	true
143624	42765328125	5275501171875	0	false	1	true	35	true
143623	3937950390625	518753828125	5	true	1	true	8	true
143622	4022112890625	522138671875	0	false	0	false	6	true
143617	42804359375	5090862109375	0	false	0	false	17	true
143615	438142734375	25619677734375	0	false	0	false	15	true
143614	441233828125	2552989453125	0	false	0	false	16	true
143613	4328721875	24760771484375	0	false	5	true	1	true
143612	438313359375	242766796875	0	false	0	false	15	true
143611	4511223046875	2666291015625	1	true	0	false	20	true
143610	454489375	2692276171875	6	true	0	false	3	true
143606	4519094921875	272481171875	0	false	1	true	8	true
143604	2522315625	5977353125	2	true	0	false	1	true
143602	4422602734375	251507734375	1	true	0	false	17	true
143600	458717109375	2711832421875	10	true	0	false	14	true
143597	4400374609375	263660234375	0	false	0	false	15	true
143595	398390078125	4949357421875	1	true	0	false	16	true
143594	3928094921875	5023384375	12	true	16	true	56	true
143590	45754328125	25211423828125	0	false	1	true	12	true
143588	39588296875	48599546875	4	true	3	true	44	true
143586	4274549609375	536570390625	3	true	0	false	26	true
143584	4502702734375	278734140625	2	true	2	true	24	true
143580	381549296875	4827902734375	2	true	0	false	21	true
143579	446637734375	5410412890625	0	false	0	false	10	true
143578	4383104296875	5420194140625	0	false	0	false	16	true
143577	41091390625	28393443359375	0	false	0	false	4	true
143576	4168622265625	28835763671875	2	true	0	false	17	true
143575	3986109765625	4719913671875	4	true	0	false	44	true
143574	392423359375	4692612109375	12	true	0	false	1	true
143571	4499515625	24478068359375	4	true	0	false	22	true
143568	405616640625	4779716015625	0	false	0	false	15	true
143564	4230255859375	29449494140625	1	true	0	false	27	true
143559	41065875	32573771484375	6	true	1	true	46	true
143558	4140558984375	308192578125	0	false	0	false	9	true
143555	4227535546875	25708130859375	5	true	0	false	19	true
143554	4144278125	25752830078125	0	false	0	false	13	true
143553	431748984375	27694103515625	1	true	9	true	2	true
143552	440528828125	27371306640625	0	false	0	false	18	true
143550	4224901953125	27565181640625	2	true	0	false	15	true
143548	4007499609375	2895957421875	0	false	0	false	8	true
143539	40608671875	26644916015625	1	true	0	false	16	true
143536	2776597265625	553426953125	15	true	0	false	47	true
143535	456974296875	5258697265625	1	true	0	false	9	true
143534	447478828125	5236370703125	0	false	0	false	11	true
143532	461230078125	53076421875	2	true	0	false	30	true
143529	4691115625	533294375	5	true	1	true	1	true
143526	22871701171875	35443953125	0	false	0	false	6	true
143519	33454265625	3573675390625	13	true	0	false	42	true
143518	3394021484375	3521821484375	0	false	0	false	9	true
143514	34453703125	3527223828125	0	false	0	false	11	true
143509	32554064453125	405906171875	2	true	0	false	23	true
143508	3178115234375	4083705078125	10	true	0	false	35	true
143505	31365271484375	680545625	0	false	0	false	20	true
143504	3094131640625	674778984375	0	false	8	true	4	true
143502	3188894921875	66953953125	2	true	0	false	22	true
143501	2983665625	643894453125	0	false	0	false	13	true
143500	30509951171875	64161078125	11	true	0	false	8	true
143498	29943671875	5941728515625	1	true	0	false	11	true
143497	3476926171875	673298515625	18	true	0	false	11	true
143496	345083828125	67549359375	1	true	0	false	8	true
143494	277833828125	744084296875	0	false	0	false	14	true
143492	3450887109375	6689484375	0	false	0	false	11	true
143491	3715153125	6537867578125	8	true	0	false	18	true
143490	369768046875	6553167578125	9	true	0	false	20	true
143488	3624794140625	6521533984375	1	true	0	false	30	true
143487	32039052734375	6495807421875	7	true	0	false	25	true
143486	31976474609375	6477773828125	7	true	0	false	27	true
143485	3836255859375	6668209375	0	false	0	false	14	true
143484	3769225390625	667107109375	2	true	0	false	22	true
143482	3328370703125	667154921875	1	true	0	false	16	true
143480	31176150390625	640002734375	0	false	0	false	13	true
143478	369256640625	662224140625	2	true	0	false	18	true
143477	3849707421875	6437348828125	1	true	0	false	12	true
143476	3901305078125	6401543359375	0	false	0	false	10	true
143474	3520596875	685309609375	2	true	0	false	6	true
143470	31213390625	65208125	4	true	0	false	12	true
143469	3869399609375	651759921875	1	true	0	false	13	true
143467	3831153125	682626015625	0	false	0	false	17	true
143466	3856908984375	677789765625	0	false	0	false	14	true
143462	3797365234375	660510546875	6	true	0	false	15	true
143457	30072794921875	677404140625	2	true	0	false	17	true
143452	29139544921875	646930546875	1	true	0	false	16	true
143451	3682649609375	67618078125	0	false	0	false	24	true
143450	3733459375	67370328125	3	true	1	true	15	true
143448	3732349609375	681214921875	6	true	0	false	26	true
143447	36947671875	69975.25	34	true	0	false	16	true
143446	366013203125	687620390625	4	true	1	true	12	true
143445	3636463671875	712515078125	1	true	0	false	22	true
143444	358430546875	71057234375	8	true	1	true	1	true
143439	359057578125	7021515625	5	true	0	false	1	true
143432	341650078125	6402703515625	1	true	0	false	0	false
143429	483465703125	31443212890625	6	true	0	false	60	true
143428	4832955078125	3194155859375	1	true	0	false	28	true
143427	4377270703125	3570323828125	6	true	0	false	27	true
143426	4482908984375	3562333203125	17	true	0	false	11	true
143424	4795008203125	321006640625	0	false	0	false	16	true
143420	4898446484375	30817015625	2	true	0	false	35	true
143417	646868359375	3536411328125	7	true	0	false	7	true
143415	431593671875	3328512109375	7	true	0	false	28	true
143414	433735234375	3330774609375	5	true	0	false	31	true
143413	4616752734375	355299921875	0	false	0	false	17	true
143412	4571989453125	3565993359375	0	false	29	true	4	true
143411	4774240625	33015734375	1	true	0	false	27	true
143410	4786847265625	3367285546875	2	true	0	false	19	true
143406	42984515625	3523382421875	3	true	8	true	27	true
143404	433704609375	3392605859375	10	true	0	false	6	true
143403	4331169921875	376911328125	0	false	0	false	10	true
143402	4249329296875	37367296875	13	true	1	true	1	true
143398	4370083984375	3379868359375	0	false	0	false	7	true
143396	4605553125	3610423046875	4	true	0	false	15	true
143395	44496	29504798828125	9	true	0	false	29	true
143394	4412676953125	29850544921875	2	true	0	false	18	true
143393	436198203125	37103390625	2	true	0	false	33	true
143389	48271921875	34162.75	2	true	0	false	15	true
143388	48724421875	3432512109375	5	true	0	false	17	true
143387	4507443359375	2930615625	5	true	0	false	10	true
143382	4630003515625	3377162109375	0	false	0	false	8	true
143380	4247677734375	3451048046875	1	true	0	false	37	true
143378	4702309375	344134765625	24	true	0	false	29	true
143372	3411219140625	509036328125	0	false	0	false	13	true
143371	4489698046875	2866955859375	2	true	0	false	12	true
143369	6412125	561361640625	4	true	0	false	4	true
143366	434588984375	29931630859375	1	true	0	false	27	true
143365	4343733203125	31223375	0	false	1	true	39	true
143364	438709375	31017734375	0	false	0	false	11	true
143362	43784375	31504935546875	2	true	0	false	40	true
143359	450419296875	3169145703125	1	true	0	false	6	true
143358	44544296875	3271171484375	3	true	0	false	13	true
143355	771949609375	5347170703125	3	true	0	false	22	true
143354	716655615234375	5408489453125	4	true	1	true	23	true
143352	76142373046875	5423873046875	0	false	12	true	0	false
143349	664860546875	549853984375	0	false	0	false	10	true
143342	45999.75	29043095703125	2	true	65	true	45	true
143340	463029609375	32034693359375	2	true	0	false	12	true
143338	410064609375	3734792578125	0	false	0	false	12	true
143336	3537750390625	3551001171875	8	true	48	true	18	true
143335	281764296875	52829140625	0	false	0	false	13	true
143334	286891328125	5253776171875	0	false	0	false	11	true
143333	27525171875	5229875390625	1	true	0	false	19	true
143332	27242591796875	5202116015625	5	true	0	false	16	true
143331	41569	3899931640625	16	true	0	false	0	false
143330	417580703125	3850572265625	5	true	0	false	17	true
143326	29417515625	5241722265625	7	true	0	false	8	true
143323	318546142578125	232464375	15	true	0	false	34	true
143322	288257958984375	23288603515625	15	true	0	false	20	true
143320	49346.5	31410134765625	0	false	7	true	0	false
143318	41253484375	396882265625	2	true	0	false	9	true
143316	3224778564453120	23610638671875	3	true	0	false	22	true
143314	4091633984375	3871702734375	2	true	0	false	7	true
143312	3734844482421870	23718876953125	0	false	0	false	7	true
143311	27925435546875	5387187890625	1	true	0	false	53	true
143310	28488060546875	54317421875	1	true	0	false	18	true
143309	472068115234375	2654221484375	2	true	0	false	18	true
143308	441991357421875	2691428515625	13	true	1	true	1	true
143304	441403173828125	26191076171875	3	true	0	false	28	true
143303	48410890625	29672625	0	false	0	false	7	true
143302	4929238671875	29309994140625	1	true	4	true	1	true
143300	26923419921875	531444921875	2	true	0	false	23	true
143298	60111494140625	6276258984375	0	false	0	false	9	true
143295	634634716796875	2769546484375	5	true	0	false	11	true
143294	58905361328125	27170869140625	5	true	0	false	11	true
143292	643457568359375	26550845703125	5	true	0	false	11	true
143289	2120921875	2337453125	0	false	0	false	14	true
143288	3084318603515620	250764765625	0	false	0	false	14	true
143287	35170.75	17688724609375	0	false	0	false	10	true
143286	3521117578125	19006009765625	0	false	0	false	6	true
143284	47427841796875	23508826171875	0	false	0	false	12	true
143283	3314418359375	19258052734375	2	true	1	true	47	true
143282	330846796875	194570234375	2	true	1	true	47	true
143276	576874072265625	2838026953125	1	true	0	false	9	true
143274	34170375	18662013671875	0	false	0	false	17	true
143273	754021484375	26471943359375	4	true	0	false	17	true
143271	606552880859375	2515578125	1	true	0	false	40	true
143270	623485107421875	251262421875	1	true	0	false	41	true
143268	3647537890625	16903.5	0	false	0	false	40	true
143264	3364980078125	17275294921875	1	true	0	false	14	true
143263	25180935546875	161565888671875	0	false	0	false	11	true
143262	245759765625	162648818359375	1	true	0	false	7	true
143256	32268521484375	184694140625	0	false	0	false	4	true
143252	688883203125	250572578125	9	true	1	true	11	true
143243	31429654296875	18710859375	0	false	0	false	10	true
143242	31024013671875	18620970703125	0	false	0	false	8	true
143241	16947453125	761268359375	8	true	0	false	13	true
143240	1697562109375	76721765625	11	true	0	false	0	false
143239	141544326171875	759069765625	3	true	0	false	22	true
143238	137090078125	753875546875	2	true	0	false	20	true
143237	153242353515625	792328671875	3	true	0	false	19	true
143236	15457609375	785904296875	2	true	0	false	7	true
143235	16975501953125	733195546875	1	true	0	false	7	true
143234	17364671875	732998046875	2	true	0	false	8	true
143232	1760728515625	73806890625	1	true	0	false	18	true
143231	156599873046875	775304375	34	true	1	true	31	true
143229	165985546875	7535690625	0	false	0	false	9	true
143228	168254609375	746432734375	5	true	0	false	5	true
143227	1597848046875	746355078125	9	true	0	false	6	true
143221	15040865234375	738703828125	1	true	0	false	15	true
143220	143622373046875	73402375	0	false	2	true	17	true
143219	125157490234375	764060703125	12	true	0	false	9	true
143218	129364892578125	769346953125	7	true	0	false	0	false
143216	142311162109375	778727734375	6	true	0	false	7	true
143212	13702251953125	767054609375	0	false	0	false	4	true
143211	1212865234375	752866328125	4	true	19	true	36	true
143208	18392419921875	7332165625	11	true	0	false	0	false
143207	16732251953125	78296921875	6	true	0	false	27	true
143206	16299412109375	77185359375	4	true	0	false	34	true
143194	141631904296875	795255390625	0	false	0	false	6	true
143191	226152392578125	2151719921875	2	true	0	false	25	true
143189	130079326171875	7919696875	0	false	4	true	6	true
143188	116748046875	789209140625	6	true	1	true	0	false
143183	16393634765625	727237890625	1	true	0	false	13	true
143182	158292294921875	72800953125	12	true	0	false	0	false
143180	15798380859375	722460625	0	false	0	false	12	true
143178	1454896484375	765911171875	0	false	0	false	6	true
143176	128544599609375	78146265625	0	false	0	false	13	true
143174	14444568359375	7189653125	1	true	0	false	15	true
143169	181336015625	65035203125	17	true	0	false	57	true
143168	18083322265625	652318984375	17	true	4	true	54	true
143167	17927705078125	65159734375	13	true	4	true	58	true
143165	2.01094e+16	5965608203125	9	true	0	false	12	true
143164	1.36713e+16	5942930078125	1	true	0	false	18	true
143162	1160756591796870	5864676171875	2	true	1	true	27	true
143159	2783184326171870	63149390625	1	true	7	true	8	true
143158	323321142578125	6243240625	8	true	0	false	1	true
143157	2984744384765620	660316484375	1	true	0	false	12	true
143156	2609779052734370	66586921875	2	true	1	true	19	true
143152	2956660400390620	65101484375	1	true	0	false	21	true
143150	3882621337890620	648479609375	12	true	0	false	3	true
143149	438618671875	491964921875	5	true	0	false	35	true
143148	435640390625	491091875	4	true	0	false	27	true
143147	4833937109375	507903828125	0	false	0	false	6	true
143146	4797520703125	51199265625	0	false	0	false	23	true
143145	4197071875	4708162109375	4	true	0	false	5	true
143144	413595546875	47505.75	0	false	8	true	4	true
143143	408777890625	4998715625	1	true	0	false	5	true
143142	4075762890625	503394140625	2	true	0	false	10	true
143141	476652109375	481920234375	0	false	0	false	19	true
143140	480446640625	4747853125	1	true	0	false	19	true
143138	470674609375	5096037890625	2	true	12	true	1	true
143136	47274890625	4778533203125	0	false	0	false	33	true
143134	46448515625	5138869921875	0	false	0	false	13	true
143133	4450407421875	4778365234375	2	true	0	false	11	true
143132	448321171875	479904140625	0	false	0	false	21	true
143130	4771434375	517948046875	0	false	0	false	10	true
143129	9845608520507810	6055727734375	0	false	23	true	9	true
143128	1.05507e+16	6146769140625	19	true	1	true	44	true
143126	44262875	4856802734375	0	false	0	false	8	true
143125	469145859375	49495703125	6	true	0	false	15	true
143124	4741741796875	491134765625	1	true	0	false	20	true
143123	4583764453125	5093247265625	1	true	0	false	16	true
143121	226561181640625	6079984375	10	true	0	false	0	false
143119	4537938671875	4882938671875	6	true	0	false	19	true
143118	4482236328125	49260859375	2	true	0	false	18	true
143114	426687265625	4790921484375	0	false	0	false	19	true
143113	4357473046875	4973644921875	1	true	1	true	20	true
143112	439501171875	49753671875	1	true	1	true	19	true
143111	4581807421875	47779671875	3	true	1	true	18	true
143108	442709140625	500240390625	2	true	1	true	8	true
143107	4181291796875	4901671875	4	true	0	false	35	true
143106	4152348046875	4897285546875	5	true	0	false	12	true
143105	51890263671875	64273390625	1	true	0	false	10	true
143104	419386328125	6343297265625	8	true	0	false	3	true
143097	8685822143554680	63952203125	2	true	2	true	10	true
143096	1128143310546870	6323784375	7	true	0	false	8	true
143090	4177479296875	4982698828125	2	true	0	false	9	true
143089	4356656640625	47736515625	0	false	0	false	20	true
143085	427687421875	499642109375	6	true	0	false	5	true
143080	461437890625	48543453125	0	false	0	false	14	true
143076	489250234375	49144609375	10	true	1	true	58	true
143067	3797923046875	28574.5	0	false	8	true	6	true
143066	39224734375	2840407421875	0	false	0	false	15	true
143059	1879862109375	153407958984375	4	true	0	false	34	true
143058	19452646484375	15084099609375	0	false	0	false	7	true
143057	17575974609375	15762671875	1	true	18	true	16	true
143056	17544314453125	161965654296875	1	true	0	false	22	true
143054	1799384375	159354951171875	0	false	0	false	8	true
143053	20163375	1040809765625	0	false	0	false	30	true
143052	20914150390625	100310029296875	0	false	10	true	9	true
143048	19282775390625	136628466796875	0	false	0	false	8	true
143047	1985884375	8373765625	3	true	0	false	26	true
143046	1925480859375	8263603515625	0	false	0	false	6	true
143044	16402244140625	15456642578125	11	true	0	false	27	true
143040	18983841796875	1192764453125	0	false	0	false	8	true
143036	14973287109375	16320029296875	9	true	0	false	15	true
143032	418870390625	33117140625	0	false	0	false	10	true
143030	55985537109375	68747875	1	true	0	false	11	true
143028	4105907421875	4107990625	6	true	1	true	21	true
143027	359681015625	22069146484375	0	false	1	true	16	true
143026	3554583203125	21902212890625	0	false	0	false	11	true
143023	734009130859375	160448193359375	14	true	7	true	10	true
143022	7457697265625	162264248046875	17	true	7	true	6	true
143020	734861279296875	15739375	5	true	1	true	17	true
143018	177500234375	6079562890625	0	false	0	false	6	true
143016	711924609375	16517046875	11	true	1	true	21	true
143015	702071875	1728901171875	5	true	0	false	19	true
143011	642244580078125	16892779296875	6	true	0	false	6	true
143008	594020556640625	1780634765625	8	true	0	false	3	true
143006	64743046875	159581123046875	3	true	0	false	19	true
143003	528533154296875	20288634765625	0	false	9	true	10	true
143002	552286767578125	1999703515625	0	false	0	false	14	true
143001	19402052734375	4066221875	1	true	0	false	17	true
143000	19031625	4044261328125	1	true	0	false	11	true
142999	20304763671875	3949753515625	1	true	0	false	28	true
142998	20016177734375	397461484375	6	true	0	false	3	true
142997	86931123046875	16737712890625	0	false	1	true	15	true
142996	912832421875	173325078125	1	true	0	false	20	true
142995	1.80232e+16	1935027734375	1	true	0	false	15	true
142994	1.43094e+16	19903189453125	0	false	0	false	9	true
142991	829489453125	14855703125	0	false	0	false	55	true
142990	742459375	140289287109375	2	true	1	true	13	true
142988	806477880859375	1674774609375	9	true	0	false	12	true
142986	20522302734375	128737060546875	0	false	0	false	9	true
142984	84461376953125	157558759765625	1	true	0	false	11	true
142983	546465087890625	211499140625	5	true	0	false	14	true
142982	52861044921875	21399537109375	9	true	0	false	4	true
142977	3613681640625	19796390625	19	true	0	false	58	true
142976	274087109375	1998749609375	0	false	0	false	9	true
142974	681938330078125	17953685546875	0	false	0	false	10	true
142964	5984302734375	22392880859375	7	true	0	false	25	true
142963	4371466796875	17001806640625	5	true	0	false	14	true
142962	3925705810546870	173527578125	0	false	0	false	9	true
142960	452839599609375	18437138671875	0	false	21	true	6	true
142955	201574921875	36247375	5	true	0	false	0	false
142954	20569419921875	363655703125	0	false	0	false	8	true
142953	1995694921875	368276875	3	true	0	false	6	true
142948	18871263671875	3620119140625	0	false	0	false	13	true
142947	20931947265625	3744388671875	1	true	0	false	20	true
142942	2056519140625	3794166796875	1	true	0	false	8	true
142939	3252205859375	724857890625	6	true	0	false	4	true
142938	322647890625	723001875	3	true	0	false	27	true
142937	31523681640625	71581875	7	true	0	false	5	true
142932	3819111328125	4711287890625	25	true	98	true	79	true
142930	24729822265625	5582156640625	1	true	0	false	7	true
142929	391821796875	5807816796875	2	true	0	false	19	true
142928	3880394921875	5772758984375	5	true	0	false	21	true
142927	399883515625	579105859375	1	true	0	false	27	true
142926	3984641796875	580298203125	2	true	0	false	29	true
142921	3991988671875	6066621875	2	true	0	false	80	true
142920	3994855859375	604089453125	2	true	0	false	55	true
142919	23958765625	526241328125	2	true	0	false	10	true
142918	25182537109375	524912109375	0	false	0	false	16	true
142917	40481671875	5861068359375	0	false	0	false	26	true
142916	40881890625	586532890625	0	false	0	false	4	true
142915	4083108203125	61324078125	0	false	0	false	24	true
142914	4118019140625	615888984375	1	true	7	true	6	true
142912	403558515625	598291484375	2	true	0	false	22	true
142909	1833502734375	777860859375	5	true	0	false	3	true
142906	41676265625	61366109375	5	true	0	false	11	true
142905	138801806640625	168116796875	0	false	0	false	16	true
142904	131145791015625	17079970703125	1	true	1	true	30	true
142902	140734677734375	161794482421875	0	false	0	false	16	true
142896	3842365625	590051796875	0	false	0	false	21	true
142895	41519421875	59361203125	2	true	0	false	8	true
142894	4190673828125	5877273046875	0	false	0	false	16	true
142893	4227190234375	6028635546875	5	true	1	true	25	true
142892	412670546875	6015207421875	0	false	0	false	12	true
142886	3940923828125	5643907421875	10	true	0	false	20	true
142885	27274244140625	357188359375	0	false	0	false	8	true
142884	2843648828125	358576953125	3	true	0	false	26	true
142882	29127404296875	3612412890625	0	false	0	false	16	true
142874	414260546875	62376234375	13	true	0	false	0	false
142873	39241703125	614419375	1	true	0	false	35	true
142872	387955234375	6212966015625	1	true	0	false	31	true
142871	39795046875	6249248828125	0	false	0	false	35	true
142870	3939109375	6261233203125	3	true	1	true	21	true
142866	11072232421875	5617227734375	1	true	0	false	25	true
142864	3920117578125	6051762109375	6	true	0	false	20	true
142862	32553064453125	75287515625	0	false	0	false	4	true
142861	4073207421875	634535859375	3	true	0	false	18	true
142860	4200041015625	63192234375	0	false	0	false	23	true
142857	4194178125	6510348828125	3	true	0	false	22	true
142851	9762576171875	716271015625	8	true	0	false	10	true
142850	955112109375	706207265625	1	true	2	true	7	true
142849	80293310546875	724946796875	0	false	20	true	2	true
142848	7940794921875	7218865625	5	true	2	true	11	true
142847	134046455078125	73864234375	0	false	0	false	13	true
142846	13739	741913359375	1	true	0	false	15	true
142844	126055107421875	723198046875	5	true	2	true	22	true
142842	111861494140625	722221640625	0	false	0	false	6	true
142841	272495078125	3958565234375	5	true	0	false	28	true
142840	2736810546875	397621640625	5	true	0	false	27	true
142833	40043203125	656098359375	1	true	0	false	22	true
142832	39646328125	666762109375	5	true	0	false	10	true
142827	2668206640625	779956484375	10	true	0	false	40	true
142826	26513443359375	78285953125	62	true	1	true	63	true
142824	118040048828125	532530703125	0	false	0	false	14	true
142823	4796357421875	3614137890625	0	false	0	false	7	true
142822	4859741015625	370820390625	0	false	0	false	11	true
142821	287603359375	78234703125	5	true	1	true	2	true
142820	2866244140625	77805484375	0	false	0	false	12	true
142818	32900439453125	29255880859375	2	true	0	false	11	true
142817	461427734375	39769.25	0	false	0	false	26	true
142816	4579735546875	39957421875	1	true	0	false	28	true
142814	4610498828125	4011087109375	3	true	0	false	5	true
142813	47132234375	3946176953125	4	true	0	false	19	true
142812	47248484375	3820210546875	0	false	0	false	13	true
142811	27845853515625	76225890625	1	true	0	false	14	true
142810	27446412109375	767820703125	4	true	0	false	26	true
142809	494088828125	37109296875	1	true	10	true	12	true
142808	49493015625	37019.25	1	true	11	true	11	true
142807	4942324609375	38414421875	0	false	0	false	29	true
142806	493542421875	3824947265625	0	false	0	false	29	true
142804	4943209765625	3784746484375	0	false	0	false	16	true
142802	26631625	77281765625	8	true	0	false	1	true
142800	25990134765625	77215421875	6	true	0	false	0	false
142799	48839.75	357699375	1	true	0	false	32	true
142798	487662890625	3562690625	1	true	0	false	33	true
142796	457579765625	3901166015625	1	true	0	false	39	true
142794	29148080078125	766671640625	0	false	0	false	6	true
142785	2261009375	747927734375	7	true	1	true	5	true
142784	2325650390625	747974453125	15	true	0	false	15	true
142780	27196044921875	7931428125	3	true	0	false	18	true
142779	308841328125	753400390625	14	true	0	false	11	true
142778	307758984375	751472109375	16	true	0	false	9	true
142776	250986328125	77342734375	0	false	37	true	9	true
142774	23256890625	75818484375	6	true	0	false	4	true
142773	4882674609375	401013515625	1	true	0	false	22	true
142772	4889840625	39714328125	1	true	4	true	16	true
142768	21855513671875	75226765625	0	false	0	false	16	true
142767	3345090234375	769908671875	0	false	0	false	17	true
142766	3372231640625	771044453125	0	false	0	false	17	true
142765	483498671875	4069126953125	2	true	0	false	7	true
142762	4731705859375	3677392578125	1	true	0	false	9	true
142759	3263330078125	769953046875	0	false	0	false	26	true
142758	3182369140625	78182	0	false	6	true	6	true
142754	312307578125	764290859375	7	true	0	false	8	true
142752	3135009765625	77749203125	4	true	0	false	9	true
142751	29740669921875	757731875	0	false	0	false	22	true
142748	476919765625	4265280078125	0	false	0	false	8	true
142742	21360529296875	756227578125	2	true	1	true	10	true
142741	1.75866e+16	2827631640625	3	true	0	false	18	true
142740	1.0631e+16	28252126953125	9	true	0	false	14	true
142738	20128044921875	74031171875	9	true	12	true	14	true
142736	24465466796875	760843203125	0	false	0	false	1	true
142733	24836841796875	7472084375	2	true	0	false	17	true
142732	2478240625	739631484375	14	true	0	false	6	true
142728	24391142578125	281783359375	0	false	1	true	21	true
142726	1.58384e+16	289633984375	5	true	0	false	13	true
142724	4377401171875	3944874609375	1	true	0	false	24	true
142716	284955615234375	2715598046875	0	false	0	false	9	true
142715	10239443359375	27253890625	1	true	0	false	13	true
142713	1835549560546870	3061218359375	1	true	0	false	9	true
142712	2082710693359370	30017970703125	0	false	0	false	14	true
142711	3382697265625	696004453125	1	true	0	false	26	true
142710	3426294140625	70254734375	1	true	0	false	11	true
142706	3318648046875	685230234375	5	true	3	true	21	true
142700	2122131640625	30174677734375	0	false	1	true	8	true
142699	448039375	4602643359375	3	true	0	false	36	true
142698	4550655078125	4605840625	1	true	1	true	15	true
142696	22304203125	29911212890625	2	true	0	false	14	true
142694	4364846484375	4479853125	1	true	0	false	26	true
142692	426226484375	454857734375	5	true	0	false	22	true
142690	4614471484375	4627563671875	19	true	7	true	30	true
142688	4458480859375	448966015625	0	false	0	false	7	true
142686	4169446875	4550384375	4	true	0	false	4	true
142681	425960498046875	153214736328125	3	true	0	false	17	true
142680	458790771484375	15503201171875	0	false	0	false	6	true
142678	456564990234375	159395234375	12	true	1	true	2	true
142677	1.28971e+16	31832705078125	1	true	0	false	11	true
142676	2470482666015620	32318494140625	9	true	11	true	0	false
142672	4958855078125	5191810546875	0	false	11	true	1	true
142670	534991845703125	147488408203125	11	true	0	false	2	true
142664	4474057421875	237659296875	0	false	0	false	10	true
142662	162330986328125	36332234375	0	false	1	true	4	true
142661	44134890625	4154390234375	0	false	4	true	6	true
142660	43547375	42209640625	4	true	1	true	1	true
142658	42807734375	4213735546875	1	true	0	false	6	true
142656	422706171875	4168353125	0	false	0	false	6	true
142654	447864609375	4352892578125	1	true	0	false	10	true
142651	108536103515625	695529765625	3	true	0	false	22	true
142650	10967185546875	692137421875	2	true	0	false	8	true
142649	112753203125	7020259375	0	false	0	false	15	true
142648	117301884765625	70853421875	0	false	0	false	14	true
142647	131664609375	698072421875	3	true	1	true	15	true
142646	13076826171875	694022734375	0	false	0	false	11	true
142641	143455205078125	67551453125	1	true	0	false	10	true
142640	136694462890625	681898125	0	false	0	false	13	true
142636	139613212890625	6967671875	7	true	0	false	1	true
142634	1999733203125	6531513671875	0	false	2	true	5	true
142633	129707529296875	674028046875	0	false	0	false	5	true
142632	1334651953125	66817140625	0	false	0	false	18	true
142624	39359390625	59186078125	0	false	0	false	31	true
142621	81535380859375	28718513671875	0	false	0	false	13	true
142620	848358203125	29618240234375	2	true	0	false	13	true
142616	21222646484375	35907234375	2	true	0	false	17	true
142615	118325400390625	34065609375	6	true	6	true	75	true
142614	121041591796875	3377891796875	11	true	0	false	5	true
142612	11756619140625	3477280859375	9	true	0	false	3	true
142610	109339228515625	35308109375	1	true	0	false	12	true
142604	23662671875	775972890625	3	true	0	false	18	true
142600	182583046875	2230926171875	0	false	0	false	10	true
142597	3726479296875	13700205078125	0	false	7	true	21	true
142596	3717905859375	137779267578125	0	false	9	true	18	true
142595	368033203125	13059548828125	5	true	1	true	0	false
142594	36290203125	1315321875	2	true	0	false	18	true
142591	31410396484375	54643505859375	0	false	0	false	13	true
142590	31601822265625	5111671875	15	true	0	false	0	false
142589	381205078125	13402591796875	0	false	0	false	8	true
142586	372607421875	147796455078125	11	true	0	false	45	true
142585	39142921875	13832720703125	2	true	0	false	13	true
142584	406943203125	13285869140625	0	false	0	false	24	true
142583	376670390625	86317900390625	0	false	0	false	23	true
142582	3738848046875	8391119140625	4	true	1	true	13	true
142581	36268390625	89035107421875	7	true	0	false	39	true
142580	3614026171875	91335673828125	8	true	1	true	28	true
142579	417823515625	61642607421875	5	true	0	false	31	true
142578	4192878125	642248828125	3	true	0	false	23	true
142577	3801602734375	1114219140625	13	true	0	false	37	true
142576	370475390625	105613916015625	0	false	0	false	22	true
142574	37642703125	993870703125	0	false	9	true	0	false
142572	4114836328125	551260791015625	0	false	6	true	3	true
142569	32492236328125	8490349609375	0	false	0	false	19	true
142568	32824375	89691123046875	1	true	0	false	8	true
142567	3645856640625	799997802734375	3	true	0	false	24	true
142565	3587408984375	15731875	1	true	0	false	8	true
142561	346076875	85569501953125	0	false	0	false	20	true
142560	346713203125	819647265625	0	false	0	false	11	true
142559	3599562890625	1029473828125	8	true	0	false	60	true
142557	32554453125	652249462890625	1	true	0	false	14	true
142556	319484765625	66685498046875	4	true	0	false	11	true
142555	3323114453125	508231787109375	0	false	0	false	19	true
142554	3235476171875	459647802734375	0	false	0	false	11	true
142552	4062226171875	457915478515625	0	false	6	true	0	false
142548	36834828125	12003802734375	0	false	0	false	6	true
142547	3829387109375	1508090625	9	true	0	false	37	true
142546	38794890625	14508205078125	3	true	0	false	14	true
142545	40696921875	651204052734375	0	false	12	true	1	true
142544	4039163671875	723556396484375	0	false	0	false	13	true
142542	3301105078125	7283830078125	0	false	0	false	10	true
142541	351361171875	760199365234375	4	true	0	false	8	true
142540	3441077734375	70462685546875	1	true	1	true	12	true
142538	4253305859375	71666064453125	0	false	0	false	12	true
142534	334325859375	89884853515625	0	false	0	false	2	true
142529	396040390625	90371357421875	2	true	0	false	44	true
142528	396434453125	9279970703125	1	true	0	false	44	true
142526	33317359375	613749755859375	4	true	0	false	25	true
142521	32989703125	3885740478515620	0	false	9	true	0	false
142520	3309751171875	425152685546875	11	true	0	false	4	true
142517	427443828125	84745556640625	0	false	0	false	17	true
142516	42168.25	91813994140625	0	false	0	false	12	true
142512	37672171875	73787958984375	0	false	1	true	10	true
142511	4027767578125	103799052734375	2	true	0	false	4	true
142510	3953798046875	102959423828125	0	false	0	false	9	true
142506	4010721875	98097021484375	8	true	0	false	2	true
142503	4164984765625	83456279296875	10	true	1	true	9	true
142502	417836171875	819231640625	9	true	1	true	9	true
142500	17630912109375	664335078125	0	false	0	false	9	true
142498	4130383984375	8839212890625	0	false	0	false	9	true
142496	39302734375	804366259765625	0	false	0	false	10	true
142494	411698671875	96339033203125	0	false	0	false	21	true
142485	4022451953125	11463009765625	0	false	0	false	8	true
142483	31764431640625	3964758056640620	5	true	0	false	15	true
142480	346357890625	104256064453125	1	true	0	false	17	true
142479	3210855078125	10207033203125	0	false	0	false	3	true
142478	30426603515625	96629248046875	0	false	0	false	14	true
142475	16586765625	1810166796875	1	true	0	false	6	true
142474	16415751953125	17791044921875	2	true	0	false	8	true
142472	3915679296875	11874087890625	0	false	0	false	18	true
142471	4181220703125	129467763671875	0	false	0	false	9	true
142470	408644375	122560751953125	1	true	23	true	11	true
142462	158540390625	178218984375	0	false	1	true	3	true
142459	192214296875	17857560546875	8	true	0	false	0	false
142458	18851583984375	18576642578125	0	false	0	false	17	true
142450	2791587109375	6328823828125	1	true	0	false	7	true
142449	8358611450195310	49544984375	1	true	8	true	2	true
142448	1171049560546870	4923169921875	10	true	1	true	1	true
142447	103486494140625	7480709375	1	true	0	false	16	true
142446	104003779296875	73797828125	0	false	0	false	15	true
142442	105126318359375	755598515625	4	true	0	false	10	true
142440	93329521484375	759610234375	0	false	0	false	7	true
142438	8812306640625	7439709375	0	false	0	false	12	true
142435	439726484375	1974731640625	2	true	0	false	35	true
142434	435119765625	1973057421875	0	false	6	true	27	true
142433	46664515625	24650939453125	0	false	0	false	16	true
142432	463864375	246620703125	0	false	0	false	17	true
142431	477439765625	23258388671875	0	false	2	true	62	true
142430	47327875	23686865234375	1	true	0	false	12	true
142428	4695231640625	24092255859375	0	false	0	false	13	true
142425	42896421875	2004174609375	0	false	0	false	6	true
142424	430387578125	20558310546875	2	true	4	true	3	true
142423	4911872265625	22687587890625	15	true	0	false	4	true
142422	484660234375	2470418359375	1	true	0	false	0	false
142418	494268671875	21562337890625	1	true	0	false	9	true
142417	470740234375	22498763671875	3	true	0	false	28	true
142416	4676215625	22360453125	11	true	0	false	20	true
142415	455436015625	20502994140625	12	true	1	true	46	true
142414	453297890625	19552140625	0	false	0	false	10	true
142407	4891251953125	259572109375	0	false	0	false	11	true
142406	4960973828125	26376556640625	0	false	0	false	11	true
142405	45131765625	1864600390625	0	false	11	true	2	true
142404	46036671875	17410361328125	2	true	0	false	16	true
142398	46964921875	16759208984375	0	false	0	false	44	true
142397	487207890625	20930169921875	6	true	1	true	25	true
142396	4788144140625	21948146484375	10	true	0	false	7	true
142395	45792578125	21533056640625	0	false	0	false	10	true
142394	4628550390625	2049370703125	2	true	0	false	12	true
142389	4406635546875	1666798828125	0	false	27	true	34	true
142388	4425293359375	16809109375	0	false	28	true	33	true
142384	483157421875	272416875	1	true	0	false	12	true
142383	3715580859375	724206015625	0	false	14	true	1	true
142382	37011890625	718411953125	11	true	0	false	0	false
142381	4536731640625	16847869140625	5	true	1	true	10	true
142379	3813766796875	72546703125	21	true	0	false	0	false
142378	39461328125	7257109375	1	true	0	false	19	true
142372	4037278125	732150546875	0	false	0	false	28	true
142370	3983122265625	743333984375	4	true	1	true	1	true
142367	3473328369140620	694189140625	10	true	1	true	7	true
142366	363068212890625	691842578125	12	true	0	false	0	false
142365	3279042236328120	700316015625	10	true	0	false	1	true
142364	27914677734375	695053984375	0	false	7	true	4	true
142362	366052578125	7325846875	0	false	0	false	18	true
142360	32185966796875	690476640625	3	true	0	false	28	true
142358	2685890380859370	683777421875	0	false	0	false	12	true
142354	3843216015625	741397109375	1	true	12	true	1	true
142352	1.48786e+16	682473046875	6	true	0	false	19	true
142351	4104888671875	738898984375	0	false	0	false	12	true
142350	4148435546875	740501875	0	false	0	false	16	true
142348	4224908203125	7371790625	0	false	5	true	4	true
142345	2438564453125	12099783203125	7	true	0	false	1	true
142344	2428741015625	127170126953125	2	true	1	true	10	true
142341	23452501953125	12029919921875	0	false	0	false	14	true
142340	238763515625	117999833984375	4	true	0	false	35	true
142335	26877087890625	10870970703125	3	true	0	false	53	true
142334	2672715625	110363427734375	4	true	0	false	51	true
142333	4591565234375	4145880859375	2	true	0	false	28	true
142332	456635078125	42500953125	2	true	1	true	9	true
142330	45056640625	416167890625	4	true	1	true	3	true
142327	24247603515625	14226396484375	3	true	0	false	58	true
142326	23507501953125	1504485546875	1	true	0	false	20	true
142324	2314450390625	134752646484375	8	true	0	false	4	true
142323	273101220703125	71955765625	17	true	1	true	0	false
142322	2989417724609370	713158046875	3	true	0	false	15	true
142321	25900373046875	112978525390625	0	false	12	true	4	true
142320	25802408203125	12242595703125	6	true	1	true	38	true
142314	2538675390625	132080703125	5	true	1	true	39	true
142311	28596640625	10395177734375	0	false	0	false	15	true
142310	28540130859375	10908474609375	3	true	0	false	15	true
142309	289340234375	112671630859375	2	true	0	false	7	true
142308	293798046875	1135255078125	8	true	0	false	1	true
142304	2900694140625	9401154296875	0	false	0	false	24	true
142303	2723194921875	916030859375	0	false	0	false	18	true
142302	27505072265625	931477734375	0	false	1	true	18	true
142299	30422845703125	89009111328125	7	true	0	false	17	true
142294	25097353515625	119214453125	0	false	10	true	15	true
142291	3322328369140620	723146953125	12	true	0	false	12	true
142290	346809228515625	7225815625	11	true	0	false	10	true
142285	470383056640625	74276171875	4	true	0	false	11	true
142284	455442626953125	729235390625	1	true	0	false	13	true
142279	482192421875	119365048828125	8	true	1	true	45	true
142278	4830503125	118848623046875	7	true	1	true	48	true
142276	249960302734375	17991505859375	0	false	6	true	1	true
142275	615884814453125	2935863671875	0	false	0	false	7	true
142274	548529443359375	297811484375	1	true	0	false	12	true
142273	41102060546875	30436466796875	0	false	1	true	9	true
142269	46446984375	153302724609375	13	true	1	true	2	true
142268	463068515625	159174501953125	0	false	0	false	15	true
142267	4510194921875	145993642578125	0	false	0	false	17	true
142266	4531456640625	156126044921875	7	true	0	false	6	true
142264	4745615625	110134287109375	2	true	0	false	13	true
142263	4507135546875	1313863671875	0	false	0	false	9	true
142262	4493178125	1361997265625	0	false	7	true	0	false
142258	445272890625	141811064453125	0	false	9	true	2	true
142256	441969453125	14838353515625	2	true	0	false	14	true
142254	4425798828125	135774853515625	1	true	0	false	17	true
142251	4677115234375	127611689453125	1	true	0	false	3	true
142247	4597005078125	120304580078125	4	true	1	true	2	true
142246	4560232421875	1164265625	0	false	0	false	15	true
142245	4561146875	102787607421875	22	true	1	true	34	true
142244	454456875	102979296875	22	true	1	true	34	true
142242	44501109375	1229675390625	1	true	0	false	16	true
142240	4597812109375	106900166015625	0	false	0	false	15	true
142239	484738515625	10142423828125	3	true	0	false	14	true
142238	481981796875	103403173828125	1	true	0	false	7	true
142237	47982578125	89439140625	0	false	0	false	18	true
142236	4804819921875	96335703125	0	false	0	false	7	true
142232	4899841015625	129518583984375	0	false	0	false	8	true
142231	428153515625	1654446484375	0	false	0	false	13	true
142230	425115546875	155374521484375	0	false	0	false	58	true
142229	4650059375	80396513671875	6	true	1	true	4	true
142228	4693557421875	735074365234375	0	false	0	false	14	true
142227	4610259375	90812431640625	0	false	0	false	9	true
142226	4672619921875	92683974609375	1	true	1	true	20	true
142224	417408828125	161370966796875	0	false	0	false	35	true
142217	495781484375	915072265625	0	false	0	false	11	true
142215	4158374609375	169244140625	0	false	1	true	38	true
142214	42323140625	1772057421875	0	false	0	false	10	true
142210	323753046875	29105603515625	3	true	0	false	24	true
142206	4134262109375	17955859375	0	false	0	false	14	true
142202	4311571484375	147378974609375	0	false	0	false	5	true
142197	19471423828125	568359326171875	0	false	2	true	0	false
142195	18500296875	618103271484375	0	false	0	false	15	true
142194	18031494140625	553653759765625	0	false	0	false	11	true
142191	3013777734375	758770068359375	0	false	0	false	9	true
142190	30138208984375	802816943359375	0	false	11	true	0	false
142188	3803840087890620	3184790625	9	true	0	false	20	true
142187	29214974609375	550702392578125	12	true	0	false	40	true
142186	2973295703125	652161962890625	9	true	6	true	26	true
142172	2734856640625	3477175390625	3	true	0	false	15	true
142171	35271359375	506819482421875	0	false	0	false	19	true
142170	3563678125	499662255859375	0	false	0	false	8	true
142166	3609985546875	4581416015625	4	true	8	true	2	true
142157	3584373046875	754354609375	6	true	21	true	9	true
142156	3527018359375	759596796875	0	false	0	false	16	true
142155	3468658203125	744596796875	2	true	0	false	10	true
142154	34528734375	736246015625	8	true	0	false	0	false
142153	3723391796875	755998046875	1	true	0	false	11	true
142152	3697137109375	76423.5	0	false	0	false	5	true
142142	37786125	5011969140625	0	false	0	false	9	true
142141	470058046875	6091859375	3	true	0	false	43	true
142140	4678814453125	6103186328125	2	true	0	false	46	true
142139	4699323046875	5796989453125	4	true	0	false	80	true
142138	47429859375	5781903125	20	true	1	true	6	true
142137	21945798828125	97090888671875	0	false	1	true	22	true
142136	21175548828125	84189921875	0	false	0	false	21	true
142135	2443929296875	982036328125	1	true	0	false	5	true
142134	24689740234375	106557548828125	10	true	0	false	5	true
142133	4793520703125	5893275390625	0	false	0	false	16	true
142132	48001890625	5938987109375	3	true	0	false	35	true
142128	461616171875	607479375	2	true	0	false	9	true
142126	47549890625	58967203125	1	true	0	false	15	true
142125	4746127734375	598766796875	0	false	6	true	25	true
142124	47225046875	5980164453125	0	false	8	true	21	true
142122	484456484375	5840344921875	0	false	0	false	19	true
142120	23936388671875	905973828125	1	true	0	false	20	true
142116	4632878515625	59998.75	2	true	0	false	32	true
142105	451116171875	5639649609375	19	true	0	false	57	true
142104	4544403125	5648364453125	0	false	0	false	17	true
142103	463748828125	5713690625	0	false	0	false	9	true
142102	465455546875	5677723828125	1	true	0	false	15	true
142099	453546015625	5573816796875	0	false	0	false	19	true
142096	462754765625	5533378515625	5	true	0	false	30	true
142094	4667471484375	5578684765625	0	false	0	false	15	true
142093	466150546875	5428605859375	0	false	0	false	18	true
142092	460134140625	547903359375	2	true	0	false	15	true
142085	438855546875	564634140625	0	false	0	false	24	true
142084	4338429296875	55766203125	2	true	0	false	25	true
142082	443274609375	602368125	1	true	16	true	16	true
142080	443384453125	58072625	0	false	6	true	7	true
142076	4873983984375	603303828125	0	false	9	true	1	true
142075	15375134765625	12082361328125	0	false	0	false	9	true
142074	154435009765625	11710787109375	0	false	0	false	9	true
142071	451030078125	61811578125	5	true	0	false	45	true
142070	4550476171875	6160411328125	7	true	1	true	40	true
142069	130840166015625	11913720703125	0	false	0	false	8	true
142068	1368749609375	12327826171875	4	true	1	true	3	true
142066	146257861328125	12990318359375	0	false	0	false	28	true
142063	13448978515625	13676349609375	0	false	0	false	15	true
142061	161551123046875	130794755859375	1	true	0	false	16	true
142060	17171654296875	13702048828125	0	false	0	false	19	true
142059	120212255859375	153453623046875	0	false	0	false	11	true
142058	115679658203125	142584150390625	0	false	0	false	18	true
142056	481396484375	537834140625	1	true	0	false	20	true
142054	1566787890625	141891767578125	3	true	0	false	19	true
142050	44324.5	6354542578125	0	false	0	false	7	true
142048	125899853515625	132423974609375	4	true	0	false	0	false
142039	433718515625	65164765625	10	true	1	true	16	true
142038	4410358984375	662723046875	0	false	0	false	11	true
142035	489162890625	4696791015625	1	true	0	false	23	true
142034	4860128515625	4684067578125	0	false	0	false	12	true
142032	4911666796875	4738708984375	0	false	0	false	11	true
142030	4747105859375	4628215234375	0	false	0	false	13	true
142028	4915971484375	46145625	0	false	0	false	8	true
142027	4808561328125	4475631640625	9	true	0	false	1	true
142025	4720495703125	446911953125	1	true	0	false	11	true
142024	474284296875	4391491015625	3	true	0	false	11	true
142020	4655173046875	4381042578125	0	false	0	false	17	true
142017	5532723388671870	3634058203125	7	true	0	false	9	true
142016	117379833984375	3682341796875	0	false	0	false	4	true
142014	398660390625	26390951171875	10	true	0	false	0	false
142012	45904609375	21773818359375	1	true	0	false	6	true
142009	339389296875	334066455078125	0	false	0	false	9	true
142008	34436359375	3435726318359370	0	false	3	true	3	true
142007	3494256640625	190837890625	21	true	1	true	12	true
142006	3417016015625	2136078125	0	false	0	false	16	true
142004	3378528515625	4072383544921870	4	true	0	false	0	false
142002	346026953125	26815322265625	0	false	0	false	20	true
142000	3525712890625	2796484619140620	0	false	0	false	20	true
141995	3288088671875	2.0424e+16	5	true	1	true	0	false
141994	3177329296875	214992724609375	0	false	0	false	15	true
141985	159110673828125	688736962890625	6	true	12	true	39	true
141984	160651357421875	70424765625	9	true	5	true	52	true
141980	157627236328125	712502783203125	5	true	19	true	19	true
141978	154608642578125	7354173828125	1	true	0	false	9	true
141976	163261845703125	64407333984375	8	true	0	false	2	true
141974	15276763671875	667361572265625	4	true	1	true	0	false
141973	167466015625	87055224609375	0	false	0	false	7	true
141972	1729612109375	850598046875	0	false	0	false	17	true
141970	16601232421875	79576416015625	1	true	0	false	12	true
141967	168422109375	107179873046875	0	false	0	false	9	true
141966	17574208984375	1015445703125	0	false	0	false	10	true
141964	1576504296875	9243470703125	0	false	11	true	4	true
141962	18306572265625	92998740234375	0	false	0	false	9	true
141957	4247045703125	55711734375	1	true	0	false	43	true
141956	4179734375	5549251171875	8	true	0	false	21	true
141954	4085408984375	5523702734375	0	false	0	false	19	true
141952	4275421484375	563878359375	0	false	0	false	14	true
141949	643442529296875	729536015625	8	true	2	true	0	false
141948	64495849609375	729049765625	10	true	2	true	0	false
141943	319431875	370805078125	3	true	0	false	68	true
141942	31774158203125	3701336328125	2	true	0	false	66	true
141941	29143953125	410488046875	0	false	0	false	9	true
141940	29369798828125	407024609375	0	false	0	false	4	true
141938	288212578125	3987464453125	6	true	1	true	30	true
141937	30987056640625	370941640625	0	false	0	false	13	true
141936	30923390625	3749483984375	0	false	0	false	6	true
141933	2993146484375	3750334765625	4	true	0	false	66	true
141932	30286439453125	381494296875	2	true	0	false	14	true
141928	2974844140625	399982734375	13	true	1	true	57	true
141925	3093439453125	3615603515625	3	true	1	true	46	true
141924	29933037109375	35950484375	0	false	0	false	36	true
141920	285303125	3745597265625	0	false	0	false	17	true
141917	2823026171875	124513486328125	1	true	1	true	22	true
141916	2768818359375	117691201171875	2	true	0	false	14	true
141914	27949494140625	4438775390625	4	true	0	false	49	true
141910	2150480078125	1159912890625	0	false	0	false	2	true
141908	22431828125	108276630859375	0	false	0	false	8	true
141907	1006030859375	156763349609375	5	true	0	false	9	true
141906	10117265625	162435361328125	0	false	0	false	12	true
141902	4258983984375	667262109375	1	true	0	false	7	true
141900	3.31822e+16	2432336328125	0	false	0	false	9	true
141899	1733091796875	113058603515625	10	true	0	false	10	true
141898	17759388671875	1099459375	3	true	0	false	22	true
141895	126700634765625	16306478515625	0	false	0	false	19	true
141894	1353176513671870	16634392578125	0	false	21	true	15	true
141893	4015412890625	77910109375	0	false	0	false	16	true
141892	399115859375	771399375	1	true	0	false	9	true
141890	3924956640625	770248984375	0	false	0	false	5	true
141887	271137353515625	145308955078125	2	true	0	false	13	true
141886	154062841796875	135296748046875	2	true	0	false	9	true
141885	5686165161132810	134293828125	1	true	0	false	17	true
141884	669974365234375	141828720703125	3	true	1	true	6	true
141876	2227007421875	27451615234375	3	true	0	false	34	true
141874	26463859375	754316171875	0	false	0	false	14	true
141873	5760953125	9646568359375	1	true	0	false	12	true
141872	6076751953125	94702646484375	4	true	0	false	13	true
141871	53808359375	92300458984375	0	false	0	false	8	true
141870	606781689453125	8598873046875	4	true	0	false	16	true
141869	361538671875	10576515625	2	true	11	true	6	true
141868	3548575927734370	108806181640625	10	true	4	true	3	true
141865	4528036328125	756996630859375	0	false	0	false	8	true
141864	4597573046875	70085732421875	1	true	9	true	0	false
141862	655033154296875	90297197265625	1	true	0	false	19	true
141856	47466357421875	97772822265625	40	true	0	false	30	true
141853	437239765625	75284375	0	false	0	false	9	true
141852	440360546875	747489140625	0	false	15	true	1	true
141851	4309311328125	73699984375	0	false	0	false	43	true
141849	3191962890625	92948125	0	false	0	false	14	true
141848	2831007080078120	96355263671875	1	true	5	true	6	true
141846	211086376953125	95258720703125	0	false	12	true	1	true
141845	2.01919e+16	81827353515625	0	false	0	false	21	true
141842	76952978515625	80530166015625	1	true	0	false	10	true
141839	53075849609375	11525607421875	0	false	0	false	16	true
141836	57104853515625	12739185546875	0	false	0	false	15	true
141834	1352962646484370	10714427734375	0	false	4	true	6	true
141833	87288291015625	99333515625	0	false	15	true	5	true
141832	686825927734375	102146435546875	8	true	0	false	47	true
141830	678064990234375	1124895703125	2	true	0	false	12	true
141826	29147890625	12924130859375	0	false	7	true	9	true
141824	4009120788574210	1197241796875	2	true	13	true	0	false
141818	19512423828125	756709375	6	true	0	false	2	true
141816	31974068359375	3584752734375	3	true	0	false	20	true
141815	480019375	6193417578125	1	true	0	false	39	true
141814	4734891796875	642236328125	8	true	0	false	23	true
141811	1058173828125	117074873046875	0	false	0	false	5	true
141810	105219345703125	1127965234375	7	true	3	true	26	true
141809	99080849609375	11868306640625	22	true	42	true	34	true
141806	104269248046875	10423880859375	4	true	0	false	4	true
141805	89491611328125	36273662109375	5	true	0	false	52	true
141804	90660537109375	3636542724609370	6	true	0	false	46	true
141802	20335591796875	427091875	6	true	0	false	0	false
141800	88653154296875	37883154296875	4	true	0	false	48	true
141798	99539248046875	1258544921875	1	true	3	true	7	true
141796	101550625	400947607421875	0	false	1	true	7	true
141795	119057353515625	93022373046875	2	true	5	true	0	false
141794	121871298828125	105305185546875	0	false	0	false	8	true
141793	981405078125	719866015625	0	false	0	false	4	true
141792	100848193359375	77994384765625	0	false	0	false	12	true
141790	99215517578125	11015734375	1	true	42	true	4	true
141789	117193125	45372529296875	0	false	0	false	14	true
141788	1231823828125	50165302734375	0	false	0	false	4	true
141787	13905529296875	78600712890625	16	true	0	false	32	true
141786	13681482421875	69751171875	2	true	0	false	23	true
141783	109967578125	13228017578125	2	true	0	false	16	true
141781	108170947265625	616379296875	2	true	0	false	25	true
141780	1151494140625	716411572265625	0	false	0	false	9	true
141776	141205244140625	94031201171875	0	false	0	false	13	true
141774	103775283203125	91330751953125	0	false	7	true	2	true
141767	8410353515625	121925966796875	8	true	0	false	45	true
141766	8930814453125	134205283203125	0	false	0	false	10	true
141759	8047047729492180	715599765625	0	false	1	true	10	true
141758	1.2646e+16	734049921875	1	true	0	false	8	true
141755	4405160546875	635756103515625	12	true	0	false	4	true
141754	4352601953125	56352119140625	6	true	0	false	0	false
141750	8225271484375	582398876953125	0	false	25	true	6	true
141749	64881318359375	651703125	3	true	0	false	34	true
141748	696158935546875	696121142578125	3	true	0	false	39	true
141746	584838525390625	68972080078125	2	true	0	false	12	true
[truncated: 150 more rows]
