# Supplementary material for: A Novel Liquid Biopsy Method Based on Specific Combinations of Vesicular Markers Allows Us to Discriminate Prostate Cancer from Hyperplasia
Source: Cells. 2024 Jul 31;13(15):1286. doi: 10.3390/cells13151286 (PMC11311686; doi:10.3390/cells13151286)
Supplement: Supplementary file 1 [file cells-13-01286-s001.zip › Dataset S1-Raw data CODI BiliGeCT Prostata/Raw data CODI BiliGeCT Prostata/150223_ErbB3_ALK_IIexp_ME21-02__counting_scatter.xlsx]

## Sheet: 150223_ErbB3_ALK_IIexp_ME21-02_
counting parameters
radius (nm)	300
bin width (nm)	20
locs in bin threshold	1
active channels
channel name	channel reference	min	max
Channel 0	ch0	1	10000000
Channel 1	ch1	1	10000000
Channel 2	ch2	1	10000000
clusters are positive for a channel if their counts fall within min (inclusive) and max (exclusive) for that channel
	population phenotypes	number of clusters
triple positive	Channel 0, Channel 1, Channel 2	369
double positive	Channel 0, Channel 1	38
double positive	Channel 0, Channel 2	1187
double positive	Channel 1, Channel 2	115
single positive	Channel 0	66
single positive	Channel 1	14
single positive	Channel 2	566
	total positive clusters	2355
1 clusters were negative for every channel
all positive clusters are listed here
columns show counts and positivity for channels with thresholds switched on
to see the full data including negative clusters please export a csv from the counting histogram rather than the counting scatter plot
cluster id	centroid x (nm)	centroid y (nm)	count for Channel 0	positive for Channel 0	count for Channel 1	positive for Channel 1	count for Channel 2	positive for Channel 2
205594	11775607421875	553952109375	0	false	0	false	22	true
205593	11630.75	5516762890625	1	true	0	false	23	true
205592	110605380859375	5480321484375	1	true	3	true	29	true
205590	134480810546875	5546330859375	0	false	0	false	55	true
205589	1329190234375	555915859375	0	false	0	false	54	true
205587	136278671875	552075390625	2	true	0	false	27	true
205585	10347666015625	5520408203125	2	true	0	false	12	true
205584	125514560546875	562476953125	2	true	0	false	26	true
205583	13076923828125	560297734375	4	true	0	false	20	true
205579	12034248046875	565874765625	1	true	1	true	13	true
205576	1021205078125	5637946875	2	true	0	false	24	true
205575	105867041015625	557144921875	3	true	0	false	15	true
205573	972987109375	5681555078125	0	false	0	false	10	true
205568	104035478515625	64705.5	6	true	4	true	19	true
205567	9710103515625	64379859375	2	true	0	false	9	true
205564	105777890625	6338578125	8	true	0	false	44	true
205563	10437994140625	6362959765625	4	true	0	false	31	true
205561	105886767578125	6259976953125	8	true	0	false	31	true
205559	9170017578125	5709953125	6	true	1	true	7	true
205558	103251123046875	5332834375	4	true	0	false	13	true
205557	105279951171875	5329728125	4	true	0	false	15	true
205554	118240673828125	5422498046875	5	true	0	false	16	true
205553	11544857421875	542276953125	5	true	1	true	21	true
205552	9839447265625	6048925390625	1	true	0	false	22	true
205551	104345830078125	6080744921875	0	false	8	true	7	true
205548	912195703125	67243	2	true	0	false	6	true
205547	79860283203125	663349921875	3	true	0	false	13	true
205544	100636171875	6170403125	9	true	0	false	54	true
205543	97951982421875	617519921875	5	true	0	false	55	true
205541	11020947265625	60594.75	1	true	4	true	17	true
205539	856177734375	679299375	3	true	0	false	8	true
205537	8654193359375	653086015625	1	true	0	false	8	true
205536	776745556640625	67430359375	1	true	0	false	7	true
205535	77921162109375	67743359375	23	true	0	false	2	true
205534	119213154296875	6329032421875	2	true	0	false	34	true
205533	11857712890625	6357922265625	4	true	1	true	40	true
205528	11784716796875	598816171875	2	true	0	false	14	true
205527	114175390625	6004718359375	2	true	0	false	14	true
205525	116484580078125	6094773046875	0	false	0	false	9	true
205522	957028515625	694443046875	3	true	0	false	22	true
205521	99211298828125	69030375	1	true	0	false	13	true
205520	129316328125	595678046875	0	false	0	false	11	true
205519	123287109375	60044921875	0	false	0	false	8	true
205514	11722681640625	5911483203125	1	true	0	false	37	true
205512	145882880859375	61884453125	2	true	0	false	17	true
205511	154702021484375	6092566796875	8	true	0	false	39	true
205509	9584474609375	5957288671875	0	false	0	false	16	true
205506	73053056640625	69981546875	6	true	82	true	50	true
205505	737590869140625	6933828125	1	true	0	false	15	true
205504	151098984375	5827030078125	1	true	0	false	20	true
205503	14863302734375	591748671875	2	true	0	false	15	true
205501	1155115234375	62520109375	1	true	1	true	22	true
205500	90554970703125	630202578125	6	true	0	false	29	true
205499	863226171875	6223926171875	0	false	0	false	15	true
205494	139955810546875	6151931640625	7	true	0	false	44	true
205491	13034822265625	5891719921875	5	true	0	false	0	false
205489	141216650390625	5838720703125	0	false	0	false	24	true
205483	113026337890625	6446389453125	1	true	0	false	14	true
205479	12655314453125	6048011328125	7	true	0	false	1	true
205475	151577958984375	57758953125	0	false	0	false	12	true
205474	13123794921875	6270076953125	7	true	0	false	16	true
205470	818140283203125	6385996875	1	true	0	false	31	true
205469	86047421875	6396565625	2	true	0	false	12	true
205466	109657451171875	697597109375	9	true	0	false	9	true
205465	1119459765625	6910334375	3	true	0	false	32	true
205464	447831494140625	59238328125	7	true	1	true	37	true
205463	423075146484375	58872.25	2	true	15	true	22	true
205460	4007503173828120	6783534375	7	true	0	false	26	true
205459	3677845947265620	676565390625	2	true	0	false	13	true
205457	1367578125	5926424609375	2	true	0	false	12	true
205456	1743462890625	6641521875	1	true	0	false	9	true
205455	170983203125	663423046875	1	true	0	false	10	true
205454	140841044921875	5678715234375	8	true	0	false	8	true
205451	1703637890625	659111328125	2	true	0	false	38	true
205450	410823974609375	71187171875	5	true	13	true	19	true
205449	3961439208984370	713069765625	5	true	13	true	19	true
205447	439593701171875	675213984375	10	true	0	false	33	true
205446	136908203125	637949375	8	true	0	false	53	true
205445	135457060546875	6362464453125	5	true	0	false	59	true
205444	933878125	72312	1	true	0	false	25	true
205443	92785419921875	716313515625	4	true	0	false	12	true
205442	145208037109375	636102265625	1	true	6	true	10	true
205441	142120380859375	6377153125	0	false	1	true	10	true
205439	12338072265625	5316184765625	2	true	3	true	8	true
205436	1652398046875	652648515625	2	true	0	false	21	true
205433	82192197265625	709928828125	1	true	0	false	7	true
205432	1601364453125	6357608203125	1	true	0	false	32	true
205431	163331953125	633668203125	5	true	0	false	2	true
205429	43230390625	716682734375	13	true	0	false	24	true
205427	135688837890625	647170546875	1	true	0	false	28	true
205426	98158916015625	5805009375	1	true	0	false	29	true
205425	94756611328125	5834688671875	1	true	0	false	4	true
205424	147011279296875	599570859375	7	true	0	false	13	true
205423	14255669921875	604737734375	3	true	0	false	24	true
205422	2926248779296870	603367734375	8	true	0	false	32	true
205421	353476953125	6089370703125	5	true	0	false	26	true
205419	9006646484375	5842265625	6	true	1	true	4	true
205418	148753388671875	5489663671875	0	false	0	false	19	true
205417	14767099609375	55730453125	13	true	0	false	59	true
205413	150368828125	6387437890625	1	true	1	true	17	true
205411	3780253662109370	58569078125	0	false	0	false	40	true
205407	85337158203125	5785383203125	2	true	22	true	1	true
205403	9040091796875	711062265625	1	true	0	false	20	true
205402	510991650390625	71463734375	0	false	0	false	12	true
205401	544131640625	712049453125	3	true	1	true	0	false
205400	800733056640625	58587703125	0	false	0	false	15	true
205399	78139951171875	59175125	0	false	2	true	6	true
205397	154163994140625	6285793359375	0	false	0	false	15	true
205395	412339111328125	702160703125	4	true	0	false	20	true
205394	6086787109375	720523203125	5	true	0	false	8	true
205393	5953890625	718133671875	5	true	0	false	4	true
205387	10049513671875	679670625	2	true	0	false	21	true
205385	64067216796875	71935359375	12	true	0	false	37	true
205384	66800693359375	7137940625	1	true	10	true	3	true
205383	6971232421875	713163828125	4	true	3	true	8	true
205382	477959619140625	70030359375	1	true	0	false	9	true
205381	446800830078125	695103125	7	true	0	false	36	true
205380	2.00299e+16	68550640625	0	false	0	false	17	true
205379	1.75369e+16	6810540625	2	true	5	true	10	true
205377	105277373046875	574932421875	7	true	0	false	29	true
205371	606025244140625	714508515625	2	true	0	false	13	true
205370	424276513671875	688555625	7	true	0	false	1	true
205363	511619873046875	690711015625	1	true	0	false	29	true
205361	53541845703125	698983984375	1	true	0	false	15	true
205359	3777763427734370	687882109375	0	false	0	false	13	true
205358	677438525390625	585595703125	7	true	24	true	181	true
205357	707120947265625	5956602734375	0	false	6	true	2	true
205355	82670224609375	5984258203125	2	true	1	true	11	true
205348	5815486328125	690165625	6	true	0	false	11	true
205346	62112138671875	679583515625	4	true	0	false	32	true
205345	539207275390625	6711596875	4	true	0	false	37	true
205343	664007470703125	599933203125	4	true	0	false	25	true
205342	2613028076171870	67303609375	9	true	2	true	48	true
205340	40268681640625	612370546875	5	true	1	true	5	true
205338	3009252197265620	628291171875	5	true	0	false	18	true
205337	2637032470703120	6374333984375	6	true	0	false	2	true
205334	2323011474609370	610720625	63	true	0	false	55	true
205333	1958386962890620	621058359375	1	true	0	false	21	true
205331	11263779296875	5310432421875	1	true	21	true	16	true
205330	675310595703125	6405490625	2	true	0	false	10	true
205324	718435546875	6308570703125	0	false	8	true	24	true
205323	751837060546875	626431484375	11	true	0	false	27	true
205316	14343236328125	5434365625	7	true	0	false	43	true
205312	228604833984375	6495599609375	3	true	0	false	29	true
205311	2987773193359370	65011890625	3	true	0	false	9	true
205309	156410107421875	5478689453125	10	true	0	false	0	false
205304	727116357421875	5732757421875	4	true	0	false	31	true
205303	719170068359375	56967890625	3	true	0	false	13	true
205301	2611363525390620	582432890625	1	true	0	false	40	true
205299	144828779296875	53312.25	10	true	0	false	70	true
205297	419264501953125	6228346875	3	true	1	true	17	true
205294	625026806640625	743758203125	0	false	0	false	15	true
205293	626180517578125	740537734375	5	true	0	false	23	true
205291	1.78594e+16	6045890625	0	false	0	false	18	true
205288	1334656005859370	664986875	0	false	0	false	13	true
205284	5209287109375	58255640625	5	true	0	false	20	true
205283	62462275390625	5784839453125	1	true	0	false	17	true
205280	8854735107421870	65610515625	11	true	6	true	40	true
205279	8293385009765620	6478899609375	0	false	1	true	19	true
205273	601298828125	6045739453125	6	true	0	false	11	true
205269	15896859375	60240.25	0	false	0	false	8	true
205268	659551171875	7589871875	0	false	0	false	11	true
205267	6638107421875	754761796875	0	false	2	true	18	true
205266	714332470703125	752324296875	0	false	0	false	21	true
205265	78686337890625	754182265625	5	true	1	true	5	true
205264	505443798828125	6167341796875	7	true	0	false	45	true
205263	5401505859375	610973359375	0	false	0	false	11	true
205260	88732119140625	759486015625	9	true	1	true	4	true
205259	91319443359375	76177484375	0	false	0	false	12	true
205255	43362822265625	7274815625	1	true	0	false	9	true
205250	400333642578125	6420330078125	6	true	0	false	0	false
205248	538868212890625	732228828125	0	false	3	true	16	true
205247	567781884765625	732744921875	3	true	2	true	25	true
205241	536416259765625	745196640625	1	true	0	false	7	true
205239	90715009765625	75405234375	0	false	0	false	38	true
205237	482229833984375	747570546875	2	true	0	false	12	true
205233	99784345703125	745554375	1	true	0	false	7	true
205225	56414619140625	6322725390625	1	true	6	true	3	true
205217	156055625	5212208203125	3	true	0	false	9	true
205216	162911455078125	453049609375	6	true	0	false	23	true
205215	164615703125	454603515625	5	true	0	false	20	true
205211	17033978515625	4599030859375	0	false	2	true	9	true
205210	17327486328125	3795709375	0	false	0	false	12	true
205209	170870546875	3742684375	9	true	0	false	50	true
205208	13150861328125	682164921875	14	true	1	true	51	true
205207	1301070703125	682972265625	11	true	1	true	48	true
205206	162764541015625	46919671875	9	true	0	false	48	true
205205	16515869140625	470958046875	6	true	0	false	37	true
205201	17396490234375	3698672265625	1	true	3	true	12	true
205200	3361482421875	5531565234375	2	true	0	false	13	true
205199	4475794921875	5520471875	3	true	0	false	9	true
205198	156739765625	419451875	1	true	0	false	8	true
205197	1648381640625	4202742578125	0	false	0	false	12	true
205194	56753564453125	5548659765625	2	true	21	true	2	true
205193	5858294921875	556555859375	1	true	20	true	4	true
205191	16950509765625	3859446484375	5	true	0	false	6	true
205189	1649023046875	4764476953125	1	true	12	true	0	false
205188	169938046875	4125412890625	1	true	0	false	13	true
205187	17534376953125	407971953125	1	true	1	true	35	true
205186	18370.5	3795811328125	18	true	2	true	69	true
205185	18116828125	3795567578125	16	true	3	true	42	true
205184	748645947265625	4389241796875	8	true	2	true	35	true
205183	74363037109375	4371876171875	7	true	8	true	19	true
205182	798195166015625	4479800390625	6	true	0	false	15	true
205181	82972783203125	449201953125	2	true	0	false	29	true
205178	153752470703125	680083359375	0	false	2	true	13	true
205177	16065029296875	684756953125	15	true	0	false	36	true
205175	311343994140625	5464079296875	0	false	0	false	21	true
205173	769582666015625	4407084375	1	true	1	true	32	true
205171	155930517578125	4741075390625	2	true	0	false	32	true
205170	16095375	431716171875	2	true	0	false	34	true
205169	1578423046875	4279622265625	0	false	0	false	27	true
205168	17856822265625	359022109375	2	true	0	false	22	true
205167	17890765625	3573641015625	2	true	0	false	22	true
205166	56137021484375	5699721484375	3	true	0	false	17	true
205165	594057958984375	565623515625	4	true	0	false	15	true
205164	139756396484375	65927671875	4	true	1	true	19	true
205163	139984501953125	667102421875	3	true	9	true	28	true
205162	15606361328125	44139390625	0	false	0	false	8	true
205161	157776787109375	4454223046875	0	false	0	false	17	true
205155	137933125	68299375	9	true	0	false	2	true
205153	764937841796875	4345096484375	7	true	8	true	29	true
205152	14469708984375	4636553125	43	true	160	true	193	true
205151	14864306640625	459514140625	0	false	0	false	4	true
205149	17333748046875	36378859375	4	true	0	false	4	true
205148	184693828125	4043382421875	7	true	0	false	3	true
205147	1860863671875	3933021484375	6	true	0	false	11	true
205146	14277638671875	683739765625	22	true	0	false	28	true
205141	1664492578125	430398671875	4	true	0	false	11	true
205137	151384140625	4528889453125	0	false	0	false	7	true
205135	18760876953125	3746619921875	1	true	0	false	27	true
205134	185325703125	364566171875	6	true	0	false	3	true
205131	6951884765625	442300625	6	true	0	false	5	true
205128	723559814453125	422170546875	2	true	0	false	33	true
205127	708999560546875	42598734375	19	true	0	false	0	false
205126	14888025390625	4344929296875	0	false	0	false	19	true
205121	6441193359375	44284.75	1	true	0	false	14	true
205119	17246423828125	4477860546875	0	false	0	false	23	true
205117	1783952734375	4216735546875	0	false	3	true	6	true
205113	766493896484375	4561941796875	7	true	1	true	3	true
205109	291064501953125	5639566796875	11	true	1	true	3	true
205102	7489876098632810	5461823828125	6	true	0	false	1	true
205101	1606406982421870	55401546875	0	false	0	false	15	true
205098	783841259765625	42583234375	1	true	0	false	23	true
205097	7890341796875	4287834765625	1	true	0	false	22	true
205092	12404154296875	5793451953125	3	true	11	true	22	true
205091	1168707421875	57907.75	0	false	0	false	12	true
205090	123721474609375	678890078125	0	false	0	false	13	true
205089	118311865234375	680566328125	5	true	0	false	1	true
205088	417833935546875	43864609375	8	true	0	false	6	true
205087	439437548828125	443255546875	1	true	10	true	11	true
205083	41906796875	4333555859375	2	true	0	false	19	true
205079	3737057373046870	43589734375	0	false	0	false	6	true
205078	3028001220703120	4416751171875	2	true	0	false	54	true
205077	335893408203125	4403815625	0	false	0	false	24	true
205076	19445107421875	4431330859375	0	false	0	false	13	true
205075	18837029296875	44363890625	2	true	0	false	14	true
205074	19345951171875	437811875	2	true	3	true	29	true
205073	18861458984375	439275703125	4	true	1	true	11	true
205072	128989013671875	67585078125	2	true	1	true	28	true
205068	2464937109375	5406591796875	9	true	0	false	29	true
205067	24336935546875	5487952734375	6	true	0	false	0	false
205062	541757177734375	5394020703125	0	false	0	false	11	true
205061	58603935546875	5458583203125	0	false	0	false	10	true
205059	2534058203125	5295965234375	1	true	1	true	38	true
205056	151252265625	495711171875	5	true	1	true	31	true
205055	152351142578125	4963988671875	7	true	1	true	29	true
205050	362920556640625	459502890625	0	false	1	true	11	true
205049	335664208984375	451493125	0	false	0	false	18	true
205048	8387406005859370	52017546875	6	true	0	false	71	true
205047	9776419067382810	5197419921875	5	true	0	false	72	true
205042	775397998046875	336931796875	2	true	0	false	44	true
205041	786116943359375	330872109375	3	true	0	false	24	true
205040	9071697265625	347764609375	11	true	0	false	29	true
205039	8224662109375	3438444921875	15	true	0	false	3	true
205037	14291234375	4492153515625	2	true	0	false	15	true
205033	19797361328125	4500303515625	3	true	0	false	24	true
205031	1858123046875	452448125	16	true	0	false	29	true
205030	2306488525390620	5174716015625	3	true	0	false	43	true
205029	223506201171875	522329375	5	true	0	false	7	true
205027	854771875	3488240234375	16	true	0	false	37	true
205026	2306826953125	5352994921875	0	false	0	false	12	true
205025	23591318359375	533819453125	2	true	0	false	20	true
205024	2342594921875	5441112109375	1	true	0	false	13	true
205023	2333683203125	5407551953125	2	true	0	false	9	true
205022	142305908203125	49117234375	5	true	3	true	5	true
205021	2313236083984370	498048515625	1	true	0	false	8	true
205018	162794150390625	4071048046875	5	true	1	true	14	true
205015	1558539794921870	5130356640625	0	false	0	false	14	true
205014	50339677734375	42405640625	3	true	0	false	49	true
205013	495506298828125	434099296875	4	true	0	false	22	true
205011	215548486328125	5356830078125	1	true	0	false	8	true
205007	523122412109375	4171201171875	5	true	0	false	11	true
205006	20280935546875	3782522265625	0	false	0	false	13	true
205005	195967890625	3845865625	3	true	0	false	26	true
205003	2376550390625	527301015625	0	false	0	false	14	true
205002	143680869140625	422125703125	0	false	0	false	13	true
204999	206289375	4459284765625	0	false	0	false	9	true
204994	6164642578125	471831484375	4	true	0	false	35	true
204993	619163330078125	4731510546875	4	true	0	false	50	true
204990	158667919921875	382642890625	3	true	2	true	12	true
204989	159952900390625	3916276953125	8	true	0	false	0	false
204988	19523427734375	459196484375	4	true	1	true	7	true
204986	62621064453125	4826254296875	1	true	0	false	39	true
204985	578199658203125	4838076171875	0	false	0	false	13	true
204984	22886921875	4770339453125	0	false	0	false	19	true
204983	2190244140625	4760270703125	8	true	0	false	0	false
204982	15566716796875	4979696875	1	true	0	false	10	true
204978	142256943359375	373986171875	9	true	0	false	59	true
204977	144262275390625	3709295703125	0	false	0	false	17	true
204974	188470849609375	5658480859375	0	false	0	false	21	true
204973	918419677734375	5660144921875	9	true	1	true	38	true
204972	18451025390625	5392909375	9	true	17	true	57	true
204971	19597578125	537725390625	2	true	9	true	11	true
204970	1432858203125	5102284765625	0	false	0	false	13	true
204969	1466366015625	5072783984375	2	true	1	true	29	true
204966	24356001953125	4619537109375	5	true	0	false	49	true
204965	23551359375	46557.75	1	true	0	false	14	true
204964	2179813671875	4830312890625	2	true	0	false	14	true
204960	140173642578125	3679383984375	1	true	0	false	18	true
204959	141223642578125	3644191796875	0	false	0	false	9	true
204958	63405234375	4747696875	4	true	0	false	33	true
204948	13631025390625	4800386328125	0	false	0	false	18	true
204947	139423916015625	4786546875	4	true	0	false	17	true
204945	212066875	44198890625	12	true	8	true	9	true
204944	54224169921875	519518828125	8	true	0	false	27	true
204943	495186328125	5197430859375	10	true	0	false	30	true
204938	123303232421875	50439484375	0	false	3	true	16	true
204937	1226173046875	5048230859375	0	false	4	true	16	true
204936	584645849609375	52454.25	1	true	1	true	78	true
204935	581618115234375	51993609375	12	true	0	false	22	true
204933	4543705078125	517150703125	0	false	1	true	40	true
204925	368185205078125	561359140625	0	false	0	false	16	true
204919	451312744140625	4568960546875	0	false	0	false	14	true
204917	416215087890625	51389609375	0	false	0	false	24	true
204916	22610201171875	532375625	0	false	0	false	14	true
204915	21550177734375	531806015625	0	false	0	false	10	true
204911	2789217041015620	4321070703125	0	false	0	false	12	true
204909	47169453125	4817720703125	2	true	0	false	45	true
204907	2223567578125	48943484375	11	true	1	true	0	false
204904	20726060546875	5514317578125	1	true	0	false	10	true
204903	19745697265625	5458595703125	0	false	0	false	8	true
204901	140168828125	4954892578125	1	true	0	false	23	true
204899	17784841796875	5443841796875	2	true	0	false	11	true
204898	18445181640625	5466738671875	0	false	1	true	7	true
204895	129526708984375	50650109375	3	true	0	false	27	true
204891	94297265625	3356000390625	7	true	1	true	16	true
204889	21790341796875	52709375	1	true	0	false	7	true
204888	14710802734375	4763134765625	0	false	0	false	15	true
204886	134619599609375	487919375	1	true	0	false	34	true
204885	12956181640625	491167265625	10	true	0	false	47	true
204884	176770546875	435396484375	2	true	0	false	42	true
204879	134931689453125	513583359375	0	false	0	false	13	true
204878	6193072265625	4250220703125	5	true	1	true	34	true
204877	656754931640625	423875390625	0	false	0	false	10	true
204875	12010970703125	6469614453125	7	true	0	false	0	false
204874	1145835546875	664513046875	5	true	0	false	13	true
204873	123713193359375	662498125	1	true	0	false	10	true
204870	129026982421875	4783157421875	3	true	0	false	13	true
204868	85222490234375	355394765625	2	true	1	true	35	true
204867	815133251953125	359103046875	0	false	0	false	20	true
204864	1194755859375	4701258984375	7	true	1	true	26	true
204863	1191053515625	4700265234375	7	true	1	true	23	true
204862	123124501953125	4344940234375	5	true	7	true	37	true
204861	12409607421875	4357177734375	2	true	5	true	42	true
204860	16587572265625	3502215625	45	true	2	true	61	true
204859	16683958984375	34861703125	46	true	2	true	60	true
204858	2532101806640620	4718822265625	13	true	0	false	50	true
204857	350889208984375	4818509765625	0	false	0	false	19	true
204856	1888198046875	613215546875	1	true	0	false	28	true
204855	19065669921875	611164375	2	true	0	false	24	true
204852	13749677734375	5293205078125	0	false	0	false	13	true
204850	227592734375	4267584375	10	true	0	false	11	true
204849	2277946484375	4281228515625	8	true	0	false	11	true
204848	610168017578125	50463234375	0	false	0	false	17	true
204847	62508427734375	5109038671875	9	true	0	false	3	true
204843	54039951171875	5078430078125	1	true	0	false	7	true
204841	22267626953125	501708046875	0	false	1	true	34	true
204839	18227892578125	556539765625	1	true	0	false	23	true
204837	633043603515625	45210203125	1	true	0	false	10	true
204836	2230894140625	4258665625	3	true	0	false	6	true
204835	21863927734375	42386734375	5	true	1	true	4	true
204834	126570478515625	3668036328125	1	true	1	true	37	true
204833	130318818359375	3602105859375	12	true	0	false	1	true
204831	2321442578125	5142321875	1	true	0	false	11	true
204829	121370283203125	436672265625	2	true	10	true	19	true
204825	799692041015625	56427640625	0	false	0	false	18	true
204824	531748486328125	49477015625	1	true	3	true	18	true
204823	5023064453125	49901359375	0	false	0	false	14	true
204822	24196041015625	5180770703125	0	false	0	false	24	true
204821	2432983984375	5196091015625	0	false	0	false	24	true
204820	62168525390625	367798984375	0	false	0	false	10	true
204819	676543115234375	3623034765625	0	false	0	false	12	true
204818	485030224609375	3584112109375	0	false	1	true	20	true
204817	553007421875	3624107421875	7	true	0	false	11	true
204816	123884375	3729552734375	1	true	0	false	21	true
204813	14301728515625	3835585546875	2	true	0	false	38	true
204809	21648103515625	539589609375	1	true	0	false	21	true
204807	2076489453125	5390956640625	13	true	0	false	4	true
204805	795689404296875	3538097265625	14	true	0	false	29	true
204802	443086865234375	5311551953125	0	false	0	false	12	true
204801	4166337890625	529722265625	0	false	0	false	20	true
204800	22825416015625	4615577734375	0	false	0	false	18	true
204799	22458232421875	461402578125	0	false	8	true	6	true
204798	168531328125	5779807421875	8	true	0	false	2	true
204797	16864787109375	582481640625	2	true	0	false	22	true
204796	25528478515625	503146484375	4	true	0	false	33	true
204795	2596784375	5025623046875	12	true	0	false	30	true
204793	735731396484375	3588946875	2	true	0	false	12	true
204792	655335400390625	35468828125	4	true	0	false	26	true
204785	646420458984375	4895101953125	0	false	0	false	12	true
204784	18469283203125	6128710546875	4	true	15	true	28	true
204782	178340546875	57754203125	16	true	0	false	27	true
204781	18303087890625	5700780078125	14	true	0	false	26	true
204779	188890390625	5566581640625	5	true	0	false	27	true
204775	12781896484375	356793359375	0	false	0	false	7	true
204773	739012060546875	6152125390625	0	false	0	false	11	true
204771	17909517578125	6074859765625	5	true	0	false	11	true
204769	3971022705078120	5351163671875	1	true	0	false	21	true
204767	198673125	6087707421875	1	true	0	false	10	true
204766	18480185546875	6350078515625	0	false	0	false	12	true
204765	17629244140625	641224765625	9	true	0	false	1	true
204762	119940537109375	443814296875	4	true	0	false	40	true
204761	11693876953125	4418346484375	8	true	0	false	32	true
204753	13546982421875	377921171875	0	false	0	false	11	true
204749	145706884765625	4818706640625	4	true	0	false	20	true
204747	123259580078125	3607435546875	2	true	1	true	14	true
204746	17482533203125	61122703125	1	true	0	false	12	true
204744	17935033203125	59171703125	4	true	0	false	38	true
204743	17482638671875	5826380078125	2	true	0	false	16	true
204742	16824896484375	5569539453125	7	true	0	false	84	true
204741	1762969921875	5592513671875	4	true	0	false	0	false
204735	644116015625	517009765625	0	false	0	false	11	true
204734	106503505859375	757632578125	0	false	0	false	14	true
204733	101133896484375	760692890625	0	false	0	false	9	true
204731	1847515234375	575702109375	15	true	0	false	0	false
204721	1665361328125	5652755859375	3	true	0	false	15	true
204717	675285400390625	5267217578125	1	true	0	false	53	true
204715	18715837890625	6224923046875	3	true	0	false	36	true
204714	27023841796875	5273248046875	8	true	0	false	26	true
204713	2673458984375	5408905859375	0	false	0	false	7	true
204712	11109486328125	434937578125	14	true	0	false	7	true
204711	109537451171875	4417245703125	0	false	0	false	9	true
204707	17841009765625	6243234375	1	true	0	false	13	true
204703	121704873046875	4278051171875	6	true	0	false	19	true
204701	149107333984375	3885698046875	0	false	0	false	19	true
204697	19082583984375	6373418359375	0	false	0	false	10	true
204696	2143755859375	43656.75	5	true	1	true	71	true
204695	1.87868e+16	4447924609375	1	true	0	false	13	true
204692	38733310546875	4026092578125	0	false	0	false	36	true
204691	3896442626953120	404773046875	0	false	0	false	40	true
204688	21908697265625	4021190625	3	true	1	true	164	true
204687	22120712890625	3942871875	6	true	0	false	1	true
204680	260521171875	5120469140625	14	true	0	false	0	false
204679	25255302734375	5159741796875	2	true	20	true	7	true
204678	9033294921875	438562265625	1	true	0	false	10	true
204677	9599576171875	4486053125	3	true	7	true	10	true
204676	144852041015625	394851484375	5	true	0	false	43	true
204672	3881775390625	3681861328125	0	false	0	false	13	true
204671	414556005859375	3658037890625	0	false	0	false	10	true
204668	15135060546875	4116709375	1	true	0	false	12	true
204667	1480768359375	409904921875	3	true	0	false	17	true
204666	147797607421875	652671171875	16	true	0	false	19	true
204665	141447978515625	645273984375	0	false	14	true	0	false
204658	158205556640625	35720015625	9	true	0	false	131	true
204655	649675830078125	4661828125	4	true	1	true	0	false
204651	3592258544921870	3734966015625	0	false	0	false	10	true
204649	120124765625	4683242578125	7	true	0	false	22	true
204647	161670849609375	4938040625	0	false	0	false	13	true
204643	234362109375	489289921875	14	true	1	true	39	true
204641	115942998046875	46869.75	1	true	0	false	7	true
204637	118759345703125	4750482421875	7	true	0	false	2	true
204634	16912244140625	3370189453125	0	false	0	false	10	true
204633	160088154296875	3425280859375	1	true	0	false	7	true
204632	100685927734375	753429296875	9	true	0	false	0	false
204629	238923515625	495420625	2	true	0	false	28	true
204627	17850029296875	329278828125	0	false	0	false	8	true
204626	157806962890625	33456046875	2	true	0	false	8	true
204621	228148515625	404635078125	3	true	0	false	27	true
204617	303327197265625	40636015625	1	true	0	false	18	true
204616	1.68036e+16	3381936328125	1	true	0	false	19	true
204615	1462591796875	338777109375	0	false	0	false	24	true
204613	18751564453125	3359644921875	0	false	2	true	14	true
204612	3261719970703120	3536673046875	0	false	27	true	18	true
204611	3468857666015620	361693984375	4	true	0	false	2	true
204610	33235888671875	4227509765625	20	true	25	true	67	true
204609	3396818603515620	424767734375	17	true	27	true	64	true
204608	2768576171875	5170341796875	1	true	0	false	40	true
204607	27436541015625	519340390625	4	true	0	false	13	true
204605	4700826171875	40348375	4	true	0	false	9	true
204602	223303173828125	3392191015625	3	true	0	false	26	true
204600	101194189453125	4527525390625	15	true	1	true	47	true
204598	106966103515625	4209731640625	1	true	0	false	16	true
204596	1.38282e+16	5869828125	1	true	0	false	30	true
204595	1.39024e+16	5853104296875	1	true	0	false	22	true
204594	9678193359375	4852842578125	5	true	1	true	5	true
204593	99981396484375	483900234375	0	false	0	false	11	true
204591	22830765625	552538359375	1	true	0	false	11	true
204585	1.27993e+16	589632265625	0	false	0	false	25	true
204583	1724506640625	5699659375	3	true	0	false	6	true
204582	69557841796875	3204678125	0	false	0	false	12	true
204581	733694921875	31455501953125	4	true	0	false	34	true
204580	887796875	4323102734375	18	true	2	true	49	true
204579	86513173828125	429951015625	11	true	5	true	63	true
204577	17890154296875	3428474609375	1	true	0	false	17	true
204575	98143896484375	4810906640625	8	true	0	false	2	true
204571	92921025390625	355395390625	12	true	0	false	116	true
204570	23227486328125	3856784765625	0	false	0	false	28	true
204569	22626474609375	382248671875	1	true	7	true	30	true
204567	155507763671875	591488671875	3	true	0	false	5	true
204566	235292822265625	4222908984375	4	true	0	false	25	true
204565	2567741455078120	415844140625	5	true	0	false	15	true
204561	228771015625	3765434765625	0	false	0	false	5	true
204559	102797333984375	47574734375	0	false	0	false	9	true
204557	19823048828125	595869921875	0	false	0	false	11	true
204555	50325869140625	3992801171875	1	true	0	false	11	true
204554	1350281640625	4465527734375	1	true	6	true	17	true
204553	128217138671875	4504337890625	4	true	0	false	29	true
204551	121991611328125	4186532421875	0	false	0	false	13	true
204550	1074605078125	489883046875	3	true	0	false	32	true
204549	105265693359375	4841355078125	0	false	7	true	8	true
204547	12697392578125	4586511328125	1	true	0	false	12	true
204543	104068828125	4910968359375	3	true	0	false	6	true
204542	27332072265625	5126798828125	6	true	0	false	31	true
204535	3719476806640620	4214582421875	19	true	6	true	20	true
204534	862204296875	491309140625	4	true	0	false	29	true
204533	84207265625	4932384765625	1	true	0	false	36	true
204532	1051180859375	32461697265625	0	false	0	false	14	true
204531	101430478515625	32466669921875	0	false	0	false	17	true
204530	11291251953125	4585781640625	9	true	0	false	53	true
204526	8093960571289060	3479558203125	11	true	3	true	10	true
204525	5865775756835930	346583046875	9	true	3	true	6	true
204520	3815369384765620	30761271484375	6	true	0	false	44	true
204519	495793701171875	3130628515625	8	true	0	false	27	true
204518	558110986328125	3766669140625	7	true	0	false	62	true
204517	58871162109375	3760969921875	5	true	0	false	42	true
204511	22749966796875	3944687109375	1	true	7	true	39	true
204507	85853662109375	4874833984375	3	true	0	false	17	true
204503	581890283203125	379531953125	6	true	0	false	8	true
204502	3461701965332030	4620484375	2	true	0	false	48	true
204501	3.30365e+16	4557487890625	0	false	0	false	13	true
204498	19788453125	32036263671875	1	true	0	false	12	true
204497	19907119140625	3287310546875	7	true	0	false	5	true
204495	92050830078125	493256328125	1	true	0	false	4	true
204491	1074636328125	497438046875	0	false	0	false	8	true
204490	96773857421875	471742578125	0	false	0	false	47	true
204489	9452572265625	47101765625	0	false	0	false	47	true
204488	42633505859375	392843515625	2	true	0	false	49	true
204487	3869228271484370	3870728515625	10	true	0	false	6	true
204485	105747978515625	31767640625	0	false	0	false	13	true
204477	491554736328125	392717421875	0	false	0	false	18	true
204476	37962353515625	4710826171875	1	true	0	false	21	true
204472	759196142578125	397530546875	3	true	14	true	2	true
204471	817456005859375	3881190234375	5	true	0	false	13	true
204470	5850623779296870	4484543359375	1	true	0	false	22	true
204468	4341146484375	3432484765625	11	true	0	false	24	true
204467	417984228515625	3436162109375	12	true	0	false	24	true
204466	552745458984375	31820681640625	3	true	0	false	31	true
204465	57653408203125	3247473828125	5	true	0	false	14	true
204464	6935546264648430	302173359375	5	true	1	true	0	false
204463	6354237670898430	3067582421875	4	true	0	false	18	true
204461	473945263671875	38441390625	1	true	0	false	27	true
204460	1111810546875	3193958984375	3	true	0	false	71	true
204457	2293655029296870	3327492578125	0	false	0	false	22	true
204456	24693697265625	3948059765625	5	true	0	false	17	true
204452	211487890625	2971653125	1	true	0	false	28	true
204451	180313525390625	29673580078125	0	false	0	false	17	true
204450	472529833984375	3409270703125	0	false	0	false	9	true
204449	5269005859375	3355269140625	1	true	0	false	15	true
204447	1.25587e+16	3496834375	0	false	0	false	11	true
204445	1596604736328120	461320859375	6	true	0	false	4	true
204442	24578392578125	47869078125	1	true	0	false	21	true
204441	24240578125	48647921875	1	true	21	true	3	true
204437	483730615234375	31910228515625	0	false	0	false	30	true
204435	434983447265625	332458828125	1	true	0	false	20	true
204433	11495697265625	4114184765625	4	true	0	false	10	true
204430	2648753662109370	29682681640625	2	true	0	false	27	true
204421	2590693359375	4721421875	1	true	3	true	5	true
204419	675843212890625	662435390625	4	true	12	true	41	true
204417	90732158203125	461703515625	8	true	0	false	0	false
204415	26933265625	4771688671875	1	true	0	false	16	true
204411	23798455078125	4040955078125	6	true	0	false	9	true
204407	307564404296875	2929507421875	3	true	0	false	57	true
204403	19679564453125	6343873046875	7	true	0	false	13	true
204402	20488544921875	4061358203125	3	true	0	false	12	true
204401	18918798828125	410945625	3	true	5	true	15	true
204400	8749416015625	374602890625	0	false	0	false	12	true
204399	89470302734375	3807084765625	2	true	0	false	20	true
204397	22590478515625	4117208984375	1	true	0	false	56	true
204391	994294921875	31833375	0	false	0	false	11	true
204387	2561439697265620	4010833203125	0	false	0	false	17	true
204384	9886153564453120	4094506640625	3	true	0	false	29	true
204383	7749207153320310	413443359375	0	false	0	false	13	true
204381	536431005859375	347174609375	8	true	0	false	1	true
204379	84772080078125	4737888671875	2	true	0	false	13	true
204376	4892176513671870	392744765625	0	false	0	false	6	true
204375	924919921875	39798546875	1	true	0	false	10	true
204374	9056595703125	39350609375	0	false	8	true	11	true
204373	92879814453125	3929834375	2	true	10	true	20	true
204372	24034810546875	3754918359375	9	true	0	false	5	true
204371	24613599609375	3732296875	21	true	0	false	3	true
204369	71397275390625	374968828125	1	true	0	false	49	true
204365	238192109375	380934765625	3	true	0	false	10	true
204364	188597509765625	3853716015625	0	false	0	false	13	true
204363	2583818115234370	39078578125	1	true	0	false	20	true
204358	1658994873046870	3738721875	3	true	0	false	10	true
204357	1.12391e+16	378514296875	0	false	0	false	9	true
204356	112381376953125	394000859375	10	true	0	false	48	true
204355	1049931640625	394750390625	3	true	2	true	14	true
204354	7716992797851560	387606796875	4	true	0	false	44	true
204350	270744609375	4058274609375	20	true	0	false	50	true
204349	26657783203125	411401015625	10	true	0	false	4	true
204348	2518874609375	38628.5	0	false	0	false	11	true
204347	25297220703125	3950609765625	0	false	0	false	8	true
204345	161471484375	3787440625	0	false	0	false	6	true
204337	5956107177734370	4053116796875	0	false	10	true	4	true
204336	737421337890625	2984217578125	0	false	0	false	20	true
204335	745235986328125	2928890625	0	false	0	false	14	true
204332	1695379296875	545194140625	1	true	0	false	20	true
204331	163508701171875	5341361328125	2	true	0	false	15	true
204327	8798587890625	395714765625	1	true	0	false	8	true
204325	20725662109375	411728046875	2	true	0	false	15	true
204322	2115568115234370	26709458984375	7	true	0	false	39	true
204321	2040565185546870	27129693359375	2	true	0	false	17	true
204319	419453076171875	3253473828125	4	true	0	false	5	true
204318	2586134033203120	31948384765625	10	true	0	false	13	true
204317	1185397705078120	3236213671875	0	false	0	false	11	true
204316	192520166015625	2835394140625	2	true	0	false	15	true
204315	163252001953125	28126912109375	0	false	0	false	11	true
204311	26098146484375	4028480859375	1	true	1	true	12	true
204308	519474560546875	2945308203125	0	false	0	false	14	true
204307	612678564453125	2991834375	0	false	0	false	23	true
204305	731026220703125	30679337890625	3	true	0	false	11	true
204303	5600348510742180	31608861328125	2	true	0	false	9	true
204297	25755248046875	409670078125	0	false	0	false	15	true
204290	685740185546875	28335875	7	true	0	false	40	true
204288	3964478515625	289428984375	0	false	0	false	41	true
204287	38547197265625	28044787109375	10	true	1	true	39	true
204283	586522607421875	3072925390625	4	true	0	false	59	true
204278	16938134765625	31794705078125	5	true	11	true	12	true
204277	17064490234375	3186110546875	4	true	10	true	13	true
204275	130299931640625	4203498828125	0	false	0	false	14	true
204273	16887369140625	31284380859375	3	true	0	false	12	true
204270	900158984375	4162033984375	27	true	1	true	16	true
204269	91534306640625	4148380859375	24	true	1	true	17	true
204265	232778857421875	28690197265625	15	true	0	false	0	false
204261	105389296875	3840728125	0	false	0	false	10	true
204259	9886553344726560	2880597265625	3	true	0	false	9	true
204258	85817841796875	4115867578125	6	true	1	true	36	true
204255	91715205078125	4024468359375	0	false	0	false	65	true
204253	98130078125	4115223828125	0	false	0	false	14	true
204243	11327134765625	3873143359375	5	true	0	false	22	true
204238	2435295703125	32235880859375	4	true	1	true	0	false
204237	2450626953125	3190623046875	0	false	0	false	14	true
204234	2358286328125	3283144921875	2	true	0	false	36	true
204233	23347111328125	31991875	4	true	3	true	19	true
204232	20353251953125	653819765625	12	true	0	false	35	true
204231	20665890625	65464	13	true	0	false	4	true
204228	142010439453125	340543203125	2	true	0	false	33	true
204227	1377454296875	3449527734375	7	true	0	false	2	true
204225	20143140625	6452701171875	1	true	0	false	26	true
204222	2303695703125	3664932421875	0	false	0	false	34	true
204221	2308123046875	3599540234375	1	true	19	true	15	true
204218	2358798046875	336941328125	1	true	0	false	70	true
204217	24078185546875	33261546875	1	true	0	false	18	true
204216	2211866796875	348999296875	4	true	13	true	17	true
204215	22351740234375	348535546875	4	true	13	true	15	true
204213	142996376953125	3507112109375	0	false	0	false	9	true
204212	22932466796875	3016504296875	0	false	0	false	18	true
204211	23087310546875	297738359375	2	true	0	false	17	true
204209	22478669921875	35424296875	0	false	0	false	18	true
204208	2862265234375	49927109375	12	true	4	true	40	true
204207	288706328125	4989527734375	11	true	1	true	39	true
204206	134142626953125	33662453125	0	false	0	false	12	true
204202	29475275390625	49964359375	10	true	0	false	40	true
204201	295298828125	5040528125	5	true	0	false	23	true
204199	2382528125	303271875	12	true	0	false	2	true
204198	129028037109375	40426	0	false	3	true	16	true
204197	122045556640625	40360359375	1	true	0	false	8	true
204196	80362724609375	5229900390625	9	true	0	false	24	true
204195	770035595703125	527672890625	2	true	0	false	20	true
204189	2392391015625	342072890625	0	false	0	false	11	true
204188	8212609375	541553671875	0	false	0	false	26	true
204187	78516884765625	5390159375	1	true	0	false	11	true
204185	2474359765625	3312119140625	0	false	0	false	18	true
204184	21632361328125	32572654296875	3	true	0	false	12	true
204183	2167491796875	330504140625	2	true	0	false	14	true
204182	8346337890625	5312795703125	3	true	0	false	34	true
204180	1053142578125	3372066796875	0	false	0	false	16	true
204179	107276845703125	342045546875	0	false	15	true	5	true
204177	10996490234375	350690234375	1	true	0	false	11	true
204175	20437240234375	33936.75	11	true	0	false	1	true
204174	2166455859375	3681058984375	0	false	0	false	23	true
204173	221761640625	3655940234375	6	true	0	false	5	true
204170	113953974609375	3337238671875	1	true	0	false	55	true
204169	12567486328125	3298626171875	2	true	0	false	32	true
204167	86834072265625	321628984375	2	true	0	false	6	true
204161	13636376953125	4070712890625	0	false	0	false	42	true
204152	6817412109375	54193734375	0	false	0	false	20	true
204151	706060791015625	5465475390625	19	true	0	false	38	true
204150	20696236328125	30863197265625	1	true	2	true	16	true
204149	2175503125	3106378515625	4	true	0	false	57	true
204147	91155439453125	5271818359375	1	true	0	false	25	true
204145	20692923828125	3279748046875	2	true	0	false	60	true
204139	2220269921875	32231759765625	0	false	0	false	7	true
204133	1969815234375	307020703125	2	true	11	true	4	true
204130	75098115234375	724605625	1	true	0	false	13	true
204129	799917236328125	72398796875	11	true	0	false	0	false
204125	82178271484375	729171640625	2	true	0	false	6	true
204123	721359716796875	730897578125	3	true	0	false	29	true
204122	199738828125	36478546875	8	true	0	false	3	true
204121	2043414453125	3698387109375	7	true	0	false	1	true
204119	191926484375	36313421875	7	true	0	false	7	true
204116	19593765625	495585546875	1	true	0	false	19	true
204115	19209994140625	4891598828125	3	true	0	false	17	true
204114	1857539453125	5199602734375	0	false	0	false	32	true
204113	184914609375	5196291015625	0	false	0	false	25	true
204111	1872148046875	5175530859375	0	false	0	false	23	true
204109	1828384375	5167970703125	4	true	1	true	12	true
204107	1918748828125	5169186328125	2	true	0	false	24	true
204103	19266251953125	5119796875	0	false	0	false	21	true
204102	83568828125	259619296875	0	false	0	false	22	true
204101	8691033203125	25821916015625	0	false	0	false	20	true
204100	17361.75	27590767578125	1	true	0	false	21	true
204099	17469255859375	28011263671875	0	false	6	true	13	true
204096	1170759375	24991748046875	0	false	1	true	14	true
204095	1209992578125	24283328125	0	false	0	false	26	true
204094	90558095703125	26488181640625	2	true	0	false	46	true
204093	9250712890625	2637494140625	3	true	0	false	46	true
204091	110428037109375	2463338671875	11	true	0	false	48	true
204088	153579921875	2599961328125	1	true	0	false	40	true
204087	15295029296875	25575927734375	4	true	1	true	9	true
204085	128346376953125	24632857421875	0	false	0	false	31	true
204084	2062540625	5063331640625	0	false	0	false	6	true
204083	204457890625	50236359375	12	true	1	true	0	false
204081	132495869140625	242685546875	5	true	0	false	11	true
204080	86663818359375	740313515625	0	false	0	false	6	true
204078	20652837890625	4953881640625	0	false	0	false	10	true
204077	21227125	49546796875	2	true	1	true	15	true
204075	17417265625	5178303515625	1	true	0	false	34	true
204073	17525140625	288747890625	2	true	0	false	23	true
204072	12593572265625	25448517578125	1	true	0	false	18	true
204070	151820078125	2828743359375	5	true	0	false	43	true
204069	151078369140625	28497376953125	4	true	0	false	38	true
204067	1880515234375	4983697265625	2	true	0	false	10	true
204065	8684576171875	2517540234375	0	false	0	false	46	true
204063	144327109375	25279791015625	14	true	0	false	10	true
204057	14745.75	28430544921875	11	true	0	false	30	true
204056	13178677734375	26811765625	5	true	0	false	20	true
204055	133164951171875	2670769140625	5	true	0	false	18	true
204054	14057078125	237652421875	15	true	3	true	98	true
204053	144110634765625	24011818359375	0	false	0	false	16	true
204052	991863671875	2582399609375	0	false	0	false	23	true
204051	10001595703125	256882890625	1	true	0	false	22	true
204050	1821600390625	5005046875	1	true	0	false	12	true
204049	184339609375	503631640625	3	true	0	false	21	true
204048	97362734375	29138771484375	3	true	0	false	56	true
204047	973353125	29305927734375	3	true	0	false	58	true
204045	145404365234375	29166015625	1	true	2	true	44	true
204044	2014592578125	5262573828125	0	false	0	false	11	true
204043	19116564453125	5297027734375	0	false	0	false	9	true
204041	147465146484375	29663859375	2	true	3	true	21	true
204039	10776763671875	25284353515625	0	false	0	false	13	true
204035	9798078125	36958953125	0	false	0	false	15	true
204032	15588509765625	23966744140625	0	false	0	false	31	true
204031	16325576171875	241454296875	0	false	0	false	27	true
204029	137476630859375	2791258203125	2	true	0	false	26	true
204027	139088330078125	26828015625	0	false	0	false	12	true
204021	798050830078125	25630224609375	0	false	0	false	9	true
204019	16910298828125	24577638671875	0	false	0	false	18	true
204014	141355556640625	20780115234375	0	false	1	true	12	true
204013	139668994140625	2131525390625	4	true	1	true	7	true
204011	94980322265625	272577421875	0	false	0	false	10	true
204010	17690966796875	26215666015625	4	true	0	false	39	true
204000	139132958984375	3113239453125	2	true	0	false	51	true
203999	138816865234375	30705083984375	5	true	0	false	6	true
203998	131884326171875	28330048828125	1	true	2	true	12	true
203997	134565771484375	284389609375	4	true	2	true	7	true
203993	1790033203125	24403189453125	0	false	0	false	11	true
203992	581859912109375	3883891015625	4	true	0	false	14	true
203991	59915927734375	3860071484375	8	true	0	false	6	true
203989	12851423828125	2324809765625	0	false	0	false	14	true
203988	124995458984375	30433236328125	1	true	0	false	12	true
203987	121684267578125	30659791015625	0	false	0	false	13	true
203986	14120326171875	31589162109375	10	true	1	true	4	true
203984	11149470703125	30376982421875	1	true	0	false	12	true
203983	109813876953125	2963909375	0	false	0	false	16	true
203981	12390177734375	29576248046875	2	true	0	false	28	true
203977	12361361328125	3435825390625	3	true	0	false	3	true
203971	1142889453125	290924921875	4	true	0	false	60	true
203970	1260564453125	2199366015625	1	true	0	false	27	true
203968	87171728515625	29243826171875	2	true	0	false	70	true
203964	160534404296875	30468587890625	4	true	0	false	48	true
203963	162504306640625	3024332421875	5	true	0	false	52	true
203962	15159798828125	3100372265625	13	true	0	false	2	true
203961	1511771875	3066148828125	2	true	1	true	36	true
203959	89842861328125	30273861328125	1	true	0	false	10	true
203958	100627744140625	23334703125	4	true	0	false	57	true
203957	102861748046875	23533962890625	7	true	1	true	23	true
203952	159128671875	26988234375	3	true	0	false	43	true
203951	160914169921875	27487134765625	1	true	0	false	15	true
203949	114736669921875	5003296875	10	true	1	true	1	true
203945	9629517578125	2378274609375	5	true	2	true	43	true
203943	151951142578125	3234959375	1	true	12	true	33	true
203941	156045390625	27656150390625	0	false	0	false	11	true
203938	90035458984375	2401154296875	1	true	0	false	10	true
203937	87146494140625	2272205078125	4	true	0	false	24	true
203933	146612431640625	267432890625	0	false	0	false	25	true
203931	111874638671875	226059375	0	false	0	false	11	true
203924	104706357421875	662276484375	4	true	0	false	24	true
203920	16955962890625	506703125	6	true	0	false	26	true
203919	162452314453125	5075065234375	0	false	0	false	12	true
203910	587592529296875	26883392578125	4	true	1	true	44	true
203909	5788666015625	26797896484375	4	true	1	true	41	true
203907	559805615234375	27113357421875	0	false	1	true	25	true
203905	55644697265625	26522099609375	0	false	0	false	11	true
203903	552573291015625	27953587890625	3	true	0	false	12	true
203902	9829431640625	20415310546875	0	false	0	false	16	true
203901	97010458984375	195486875	0	false	0	false	6	true
203899	533905908203125	255798515625	0	false	0	false	13	true
203898	96674345703125	213240234375	3	true	2	true	6	true
203897	1038812890625	2138869921875	9	true	0	false	30	true
203894	7243501953125	19922021484375	1	true	11	true	29	true
203893	689602490234375	1997234375	2	true	6	true	15	true
203892	70337998046875	21123373046875	0	false	2	true	43	true
203891	67272216796875	21006921875	1	true	0	false	21	true
203889	423316943359375	26367423828125	3	true	1	true	12	true
203888	723046435546875	2517859765625	1	true	0	false	7	true
203887	711404443359375	24466302734375	0	false	0	false	21	true
203883	6776306640625	204530625	0	false	0	false	8	true
203880	455003125	21929537109375	2	true	0	false	16	true
203879	46460068359375	21228369140625	1	true	0	false	13	true
203877	647548681640625	3404203125	6	true	0	false	0	false
203875	15604271484375	22104677734375	2	true	0	false	13	true
203874	1048971875	207253984375	1	true	0	false	7	true
203872	1193102734375	19911798828125	0	false	0	false	22	true
203871	11986833984375	20197154296875	1	true	0	false	15	true
203870	554594091796875	21739005859375	6	true	0	false	4	true
203866	9363884765625	17978517578125	4	true	0	false	46	true
203865	950959765625	17344849609375	8	true	0	false	7	true
203864	627913623046875	1881746484375	2	true	0	false	10	true
203863	750221044921875	18604595703125	8	true	0	false	9	true
203861	740273828125	1807940234375	0	false	0	false	8	true
203859	118060419921875	2113359765625	2	true	7	true	20	true
203857	16406376953125	28590830078125	8	true	0	false	55	true
203854	107314794921875	1799365625	5	true	0	false	9	true
203853	106962451171875	18788392578125	0	false	0	false	9	true
203851	509831640625	20037552734375	1	true	0	false	8	true
203850	202928125	565767265625	2	true	0	false	40	true
203849	21186970703125	56523015625	0	false	0	false	10	true
203848	117750576171875	186509609375	0	false	0	false	16	true
203847	123334052734375	19010228515625	1	true	0	false	17	true
203843	203715078125	5601623046875	0	false	0	false	14	true
203839	848118359375	18242271484375	0	false	0	false	25	true
203837	82540205078125	20019748046875	10	true	0	false	37	true
203831	84843447265625	27529515625	1	true	0	false	22	true
203830	736477294921875	15438830078125	2	true	0	false	9	true
203829	781560888671875	16889251953125	1	true	0	false	24	true
203827	324029638671875	25858994140625	0	false	0	false	12	true
203825	2457535888671870	259950234375	0	false	0	false	9	true
203813	127633505859375	467302734375	1	true	0	false	12	true
203807	8633791015625	19326662109375	0	false	0	false	27	true
203805	158786005859375	674306953125	0	false	0	false	9	true
203803	5272763061523430	6020248828125	2	true	0	false	30	true
203800	1717644140625	486376171875	2	true	0	false	45	true
203799	16898662109375	4828392578125	1	true	0	false	16	true
203788	28377328125	409619609375	1	true	0	false	47	true
203787	28342357421875	4112208203125	1	true	0	false	43	true
203782	151609921875	725283359375	1	true	15	true	20	true
203781	1484929296875	7291815625	0	false	0	false	16	true
203780	200481953125	2952776953125	1	true	0	false	10	true
203779	19081513671875	29713990234375	0	false	0	false	11	true
203776	155293759765625	738035078125	8	true	1	true	30	true
203775	154693251953125	7384134375	8	true	1	true	32	true
203773	16735673828125	396836484375	3	true	0	false	13	true
203771	157109658203125	712104609375	4	true	0	false	24	true
203767	15170041015625	704913671875	0	false	0	false	15	true
203766	12355154296875	75764578125	2	true	6	true	23	true
203765	125988642578125	757557109375	0	false	8	true	26	true
203764	314848486328125	244782890625	1	true	10	true	26	true
203763	27320078125	24112765625	0	false	0	false	9	true
203762	713031103515625	2338455078125	0	false	2	true	62	true
203761	630789794921875	23410806640625	11	true	0	false	2	true
203758	3718992431640620	233940703125	1	true	0	false	16	true
203757	34176533203125	23707806640625	0	false	0	false	7	true
203756	61238984375	24251330078125	1	true	0	false	16	true
203755	562701171875	239825234375	2	true	0	false	13	true
203754	470544189453125	233075859375	2	true	1	true	53	true
203753	44111337890625	2309470703125	1	true	0	false	12	true
203751	4049587646484370	230124765625	4	true	0	false	23	true
203747	450296533203125	24638435546875	1	true	0	false	19	true
203744	12089150390625	24652212890625	0	false	0	false	41	true
203743	1.8302e+16	24538705078125	6	true	0	false	6	true
203742	148549970703125	76038921875	2	true	0	false	42	true
203741	14631212890625	7565865625	2	true	0	false	15	true
203740	2481209765625	6636390625	0	false	0	false	25	true
203739	24729662109375	669510390625	1	true	4	true	13	true
203738	106938212890625	723981484375	5	true	0	false	4	true
203737	117336650390625	721609140625	1	true	0	false	16	true
203735	145448408203125	748562421875	4	true	1	true	4	true
203734	128063828125	707972421875	0	false	0	false	9	true
203733	125456650390625	70561140625	0	false	0	false	32	true
203728	125744931640625	7152159375	3	true	6	true	5	true
203726	122068134765625	73798875	10	true	0	false	13	true
203724	16553765625	7627859375	0	false	7	true	7	true
203723	1586803515625	756685390625	2	true	0	false	27	true
203722	15245.75	774897265625	2	true	0	false	6	true
203721	158903046875	76818984375	1	true	0	false	17	true
203720	16774380859375	745594140625	0	false	0	false	11	true
203719	17321849609375	743753359375	1	true	0	false	14	true
203718	2783338928222650	25937.75	0	false	0	false	8	true
203717	3.30841e+16	25304748046875	3	true	1	true	17	true
203709	15174478515625	743952109375	0	false	0	false	35	true
203705	1815384765625	744098359375	0	false	0	false	23	true
203704	14314771484375	71094578125	1	true	0	false	20	true
203701	12392744140625	750053046875	3	true	0	false	10	true
203699	1202336328125	698506328125	2	true	0	false	4	true
203695	1.30513e+16	2334604296875	1	true	0	false	12	true
203694	124734267578125	764564140625	0	false	0	false	13	true
203691	11299830078125	732850703125	8	true	0	false	7	true
203687	17382359375	73664453125	7	true	0	false	22	true
203686	127590625	74379234375	0	false	0	false	37	true
203685	13728494140625	7448146875	4	true	0	false	11	true
203678	18633794921875	69006546875	15	true	1	true	2	true
203677	18797033203125	69269875	2	true	11	true	5	true
203672	17944341796875	694455703125	6	true	0	false	3	true
203668	1811214453125	18249451171875	9	true	1	true	56	true
203667	18251328125	18081541015625	6	true	1	true	56	true
203666	140971416015625	732284453125	0	false	0	false	14	true
203665	13785892578125	72868796875	0	false	0	false	11	true
203663	1352496484375	7240965625	0	false	0	false	12	true
203662	17989548828125	18054283203125	6	true	1	true	55	true
203660	1713681640625	694905078125	35	true	1	true	43	true
203659	16819626953125	70102375	1	true	0	false	22	true
203658	25504146484375	6489954296875	7	true	1	true	39	true
203657	2589094140625	642589609375	1	true	0	false	23	true
203655	12897939453125	3902480859375	10	true	2	true	10	true
203654	25302416015625	6540290234375	6	true	1	true	1	true
203652	258780859375	73990546875	12	true	0	false	0	false
203651	2635940234375	7355621875	6	true	0	false	42	true
203650	23665419921875	645470078125	0	false	14	true	12	true
203649	2327732421875	6470383984375	0	false	19	true	2	true
203647	25455853515625	738251953125	2	true	0	false	14	true
203640	25569001953125	731908203125	25	true	0	false	2	true
203635	26429236328125	6356007421875	1	true	0	false	23	true
203634	2391480859375	737089296875	4	true	0	false	32	true
203633	24005681640625	73981453125	6	true	0	false	30	true
203632	240103046875	6514915625	0	false	0	false	13	true
203631	244071484375	6511751171875	8	true	0	false	3	true
203627	1804457421875	70604296875	1	true	0	false	6	true
203625	2435047265625	736686328125	22	true	0	false	0	false
203623	17513638671875	776317421875	7	true	0	false	2	true
203620	10751572265625	5155172265625	0	false	0	false	9	true
203618	14757298828125	16475173828125	5	true	0	false	9	true
203617	14479783203125	1660812890625	2	true	1	true	13	true
203616	2419391796875	5866535546875	16	true	0	false	40	true
203615	24171810546875	58535859375	13	true	0	false	39	true
203614	23644798828125	6338845703125	5	true	0	false	26	true
203613	2433146484375	6405376171875	0	false	16	true	1	true
203607	2431978515625	74676859375	6	true	1	true	16	true
203605	245015390625	731597109375	0	false	0	false	14	true
203604	217617421875	6836034375	6	true	0	false	5	true
203603	21887533203125	67993578125	2	true	0	false	22	true
203601	25532.75	74604546875	1	true	0	false	7	true
203600	23536548828125	66335375	2	true	0	false	35	true
203599	23367890625	6771153125	16	true	0	false	1	true
203597	2621123828125	7251584375	13	true	0	false	16	true
203595	141090458984375	167233671875	0	false	0	false	7	true
203594	100251015625	161031708984375	0	false	0	false	38	true
203593	11109853515625	155566552734375	3	true	1	true	11	true
203591	247226796875	7217759375	2	true	0	false	11	true
203590	17466083984375	18419525390625	15	true	0	false	10	true
203589	176542109375	18479935546875	14	true	0	false	8	true
203588	2727938671875	74887453125	0	false	13	true	3	true
203587	2773884765625	749450625	11	true	0	false	30	true
203585	2640842578125	751293046875	10	true	0	false	13	true
203583	11401767578125	152166435546875	10	true	0	false	18	true
203579	2468134375	678903125	1	true	0	false	29	true
203578	1375809765625	17653375	4	true	0	false	38	true
203577	139440869140625	1723173828125	1	true	0	false	9	true
203573	2268551171875	68652953125	6	true	0	false	32	true
203571	24580693359375	70784734375	5	true	1	true	5	true
203569	18076333984375	17584955078125	1	true	1	true	19	true
203563	1738448046875	716604375	16	true	0	false	34	true
203559	24669203125	62837359375	6	true	0	false	7	true
203558	2226326953125	624054765625	2	true	0	false	14	true
203557	228268046875	632476640625	10	true	0	false	0	false
203554	25571765625	761418515625	4	true	1	true	2	true
203553	25612.5	77060921875	1	true	0	false	21	true
203552	129852421875	1746543359375	0	false	0	false	16	true
203550	2615478515625	68809046875	5	true	0	false	46	true
203549	2501173828125	691594140625	1	true	0	false	13	true
203547	144232998046875	17424537109375	4	true	0	false	41	true
203540	19920103515625	692473671875	16	true	0	false	3	true
203539	209157265625	6892078125	3	true	0	false	14	true
203537	146506171875	156321923828125	0	false	0	false	20	true
203536	14613650390625	182841328125	0	false	0	false	49	true
203535	140025966796875	18233966796875	1	true	13	true	5	true
203534	1548053515625	1761294921875	2	true	0	false	58	true
203533	1604699609375	17486369140625	3	true	0	false	23	true
203532	158429130859375	1834024609375	8	true	1	true	37	true
203531	160280712890625	186937734375	13	true	0	false	14	true
203523	245717578125	5864057421875	10	true	0	false	31	true
203517	16775228515625	1793376953125	0	false	0	false	10	true
203516	27114037109375	777990703125	0	false	2	true	11	true
203515	26701486328125	78271921875	3	true	0	false	23	true
203509	2648576171875	787923359375	0	false	0	false	8	true
203508	110935166015625	1380240234375	0	false	0	false	6	true
203507	11464349609375	14097044921875	0	false	0	false	14	true
203506	241712734375	760663671875	13	true	1	true	2	true
203505	23605814453125	755384375	15	true	1	true	27	true
203504	10629193359375	13470216796875	0	false	0	false	14	true
203503	10671763671875	1264628515625	2	true	0	false	27	true
203501	24496806640625	77326921875	0	false	0	false	14	true
203500	85667607421875	144681474609375	0	false	0	false	46	true
203499	8490341796875	14616755859375	0	false	0	false	37	true
203495	84505244140625	143457109375	0	false	0	false	45	true
203491	162212392578125	192502109375	3	true	0	false	15	true
203485	15556814453125	19258046875	7	true	0	false	3	true
203483	121598515625	1725771484375	6	true	0	false	69	true
203482	9391517578125	1397030078125	14	true	0	false	10	true
203481	95008310546875	137856240234375	13	true	0	false	7	true
203480	17028150390625	1699510546875	0	false	0	false	9	true
203479	17407513671875	16747126953125	1	true	0	false	18	true
203477	196110546875	681805390625	1	true	0	false	8	true
203476	17112673828125	15975537109375	18	true	0	false	1	true
203474	9105388671875	118975634765625	10	true	0	false	40	true
203473	9125134765625	11224615234375	11	true	0	false	12	true
203469	144117861328125	194966015625	1	true	0	false	11	true
203467	118668798828125	1656301171875	1	true	0	false	12	true
203465	16448064453125	16560806640625	0	false	0	false	10	true
203464	2337931640625	580988515625	1	true	0	false	21	true
203463	2409646484375	5788714453125	0	false	0	false	15	true
203457	8396111328125	1123897265625	3	true	0	false	24	true
203456	183455625	2021934375	5	true	0	false	9	true
203455	18968232421875	19833884765625	6	true	0	false	42	true
203454	742121923828125	136016279296875	0	false	0	false	15	true
203453	77437705078125	128215986328125	0	false	0	false	13	true
203451	1404969921875	1443118359375	2	true	0	false	12	true
203449	666273876953125	122597734375	1	true	0	false	18	true
203447	800469873046875	12117.75	2	true	2	true	25	true
203442	128643232421875	14048732421875	1	true	3	true	37	true
203441	13086818359375	144818251953125	0	false	0	false	20	true
203437	7146220703125	26803673828125	0	false	0	false	27	true
203436	12990978515625	160261640625	4	true	0	false	30	true
203435	13181267578125	15420595703125	0	false	0	false	5	true
203434	134642119140625	134710419921875	0	false	0	false	10	true
203426	25987318359375	6025132421875	3	true	0	false	27	true
203425	25288.5	5999728125	8	true	0	false	17	true
203421	9853794921875	148850556640625	0	false	0	false	10	true
203420	1717744140625	2019419921875	1	true	0	false	12	true
203419	16277	20029857421875	1	true	0	false	26	true
203417	595868408203125	11330955078125	7	true	0	false	0	false
203415	131938193359375	19067734375	2	true	0	false	44	true
203412	145300703125	110220888671875	1	true	0	false	64	true
203411	1429762109375	109041787109375	1	true	0	false	40	true
203407	1719480859375	21440921875	11	true	0	false	43	true
203404	146284560546875	133912509765625	0	false	0	false	10	true
203402	703395166015625	1441598046875	0	false	0	false	31	true
203401	627831640625	142863388671875	0	false	0	false	25	true
203398	22449763671875	5810343359375	3	true	0	false	16	true
203397	22745685546875	5757198828125	6	true	1	true	4	true
203396	2526148828125	6075167578125	8	true	0	false	16	true
203395	25403515625	6058001953125	7	true	0	false	17	true
203393	25381712890625	579779609375	1	true	0	false	11	true
203390	12368982421875	128716328125	0	false	0	false	7	true
203387	1434365625	11449029296875	0	false	0	false	12	true
203383	153692724609375	20601912109375	1	true	0	false	29	true
203381	215828671875	5769079296875	5	true	1	true	0	false
203378	194969140625	18582884765625	1	true	0	false	20	true
203377	2002665625	182602109375	4	true	0	false	14	true
203376	135461396484375	102399775390625	0	false	6	true	29	true
203375	124889716796875	100320126953125	5	true	0	false	4	true
203372	27292986328125	5691292578125	3	true	0	false	39	true
203371	2706486328125	5715783984375	1	true	1	true	20	true
203370	139443603515625	12869478515625	3	true	0	false	95	true
203369	141235849609375	12236919921875	0	false	0	false	12	true
203364	26290369140625	5846105859375	0	false	0	false	26	true
203359	119235908203125	10525681640625	2	true	0	false	17	true
203357	26389669921875	575390703125	8	true	0	false	44	true
203355	261180859375	59408546875	13	true	1	true	35	true
203352	2563216015625	5635777734375	2	true	0	false	12	true
203350	28879142578125	5827113671875	6	true	0	false	17	true
203349	28285326171875	5758341796875	13	true	0	false	1	true
203345	28155818359375	587513125	1	true	0	false	34	true
203342	27303166015625	608990546875	0	false	0	false	12	true
203341	2678152734375	6129329296875	3	true	1	true	11	true
203340	23579978515625	6070421484375	7	true	0	false	56	true
203339	23176896484375	6094751953125	3	true	0	false	36	true
203324	26393234375	673251484375	2	true	0	false	16	true
203322	20678359375	3597733203125	0	false	0	false	7	true
203319	18411765625	156169755859375	13	true	0	false	1	true
203318	185973359375	726353125	4	true	0	false	42	true
203317	184423515625	726161640625	5	true	0	false	45	true
203314	19155916015625	23130197265625	2	true	0	false	42	true
203313	189901953125	23825955078125	5	true	0	false	13	true
203311	18178923828125	2197902734375	0	false	0	false	12	true
203310	18122337890625	722413359375	2	true	0	false	35	true
203307	19214697265625	727796484375	10	true	1	true	0	false
203306	139590361328125	77309671875	6	true	0	false	0	false
203303	18542810546875	2120533984375	1	true	0	false	7	true
203297	121792490234375	6879665625	0	false	0	false	17	true
203289	97438369140625	5041914453125	2	true	0	false	37	true
203288	53032822265625	10231609375	32	true	0	false	30	true
203287	442510888671875	10884556640625	9	true	0	false	0	false
203283	728338720703125	11552154296875	3	true	0	false	56	true
203276	86690009765625	776395859375	2	true	0	false	27	true
203275	781606982421875	772397265625	33	true	2	true	17	true
203274	101866025390625	780938125	9	true	0	false	41	true
203273	970977734375	78430765625	0	false	4	true	3	true
203267	70410576171875	498316328125	0	false	0	false	6	true
203266	303902421875	3553062109375	0	false	0	false	14	true
203265	3026195703125	350329140625	1	true	0	false	14	true
203263	2965726953125	3485761328125	6	true	1	true	37	true
203262	3216023828125	4300106640625	4	true	0	false	36	true
203261	32248263671875	426889296875	11	true	0	false	10	true
203260	306149765625	4108918359375	4	true	14	true	36	true
203259	3078091796875	412736171875	7	true	14	true	37	true
203258	32186623046875	4361644140625	1	true	2	true	24	true
203256	3151996875	4165881640625	0	false	14	true	1	true
203255	314040546875	4227058203125	5	true	0	false	9	true
203254	28624646484375	4267542578125	6	true	0	false	30	true
203253	29226220703125	43001171875	19	true	1	true	1	true
203252	27990048828125	3448899609375	4	true	5	true	40	true
203251	28329087890625	349524765625	1	true	0	false	11	true
203250	32707453125	4386288671875	4	true	8	true	44	true
203249	3285315234375	432669765625	13	true	0	false	0	false
203247	297396328125	425392265625	1	true	0	false	27	true
203241	32212830078125	4108830078125	7	true	0	false	44	true
203240	3431181640625	4154860546875	0	false	0	false	26	true
203239	344495078125	4124603125	4	true	0	false	41	true
203238	25113935546875	4240196875	5	true	0	false	19	true
203237	23625294921875	4190087890625	2	true	1	true	20	true
203235	31227525390625	4349903125	0	false	0	false	5	true
203234	969169140625	475951416015625	0	false	1	true	40	true
203233	93551845703125	456743359375	0	false	0	false	6	true
203231	29264603515625	3399976953125	0	false	6	true	13	true
203229	333588359375	4330374609375	0	false	0	false	11	true
203227	29761474609375	4033357421875	0	false	0	false	23	true
203220	29784048828125	418886640625	0	false	0	false	15	true
203219	30686341796875	422423359375	0	false	0	false	11	true
203218	11312634765625	55968076171875	6	true	0	false	36	true
203217	1204519140625	5302119140625	6	true	0	false	10	true
203213	3385436328125	42307640625	2	true	0	false	11	true
203212	86385517578125	89999619140625	11	true	0	false	46	true
203211	851683203125	9219634765625	7	true	0	false	41	true
203207	26738484375	3399392578125	1	true	20	true	12	true
203206	328976015625	45595546875	2	true	0	false	16	true
203205	325593671875	4569462109375	4	true	0	false	25	true
203201	320279765625	4501228515625	1	true	0	false	45	true
203200	30836931640625	4454280078125	1	true	8	true	1	true
203199	31208345703125	446438828125	3	true	0	false	13	true
203198	21743455078125	6477008203125	10	true	0	false	2	true
203197	2191640234375	664449765625	0	false	0	false	14	true
203195	9199330078125	51706708984375	0	false	5	true	8	true
203193	333680546875	45456484375	8	true	0	false	23	true
203191	29031171875	413154765625	0	false	0	false	23	true
203190	126736474609375	61764296875	1	true	0	false	25	true
203189	126537890625	549048046875	3	true	7	true	3	true
203185	10961408203125	49980009765625	8	true	0	false	0	false
203178	2556588671875	3482628515625	1	true	0	false	12	true
203177	25603181640625	35875625	5	true	0	false	29	true
203176	2921959765625	45009828125	2	true	0	false	47	true
203175	290234921875	446941328125	1	true	0	false	14	true
203174	62454833984375	40455703125	5	true	1	true	3	true
203173	592426171875	4060253515625	2	true	1	true	27	true
203171	133629873046875	64164091796875	0	false	0	false	7	true
203167	2979760546875	45097453125	6	true	0	false	0	false
203166	23727466796875	5575766015625	1	true	0	false	55	true
203165	24175884765625	5664553125	2	true	0	false	40	true
203163	28731509765625	442858515625	1	true	0	false	24	true
203158	2744776171875	3601121875	1	true	0	false	25	true
203157	27813451171875	363833203125	0	false	0	false	13	true
203156	8167416015625	73875478515625	0	false	0	false	12	true
203155	750825244140625	795566748046875	4	true	1	true	23	true
203154	9557189453125	8400220703125	1	true	0	false	6	true
203153	97525126953125	77919833984375	0	false	0	false	8	true
203152	3552600390625	39347828125	0	false	58	true	30	true
203151	3444077734375	3888701953125	0	false	0	false	11	true
203148	314379921875	3610093359375	0	false	11	true	1	true
203147	316653046875	3677186328125	9	true	0	false	0	false
203144	663041748046875	4021311328125	1	true	0	false	12	true
203136	6059705078125	762211474609375	0	false	0	false	13	true
203134	26218267578125	44999625	2	true	0	false	30	true
203133	26269046875	4477791015625	2	true	0	false	27	true
203131	33194796875	38913625	1	true	1	true	24	true
203127	92111318359375	6628814453125	0	false	1	true	7	true
203124	2549418359375	33467953125	10	true	0	false	0	false
203117	32261400390625	359615625	1	true	0	false	23	true
203111	2712620703125	4471170703125	0	false	12	true	0	false
203109	25817673828125	4575048828125	1	true	0	false	5	true
203108	26626876953125	4244405078125	4	true	0	false	3	true
203107	27518583984375	4231544921875	0	false	17	true	0	false
203104	25535396484375	45302.75	0	false	10	true	4	true
203101	2588793359375	4390991796875	4	true	0	false	0	false
203094	24075658203125	1967529296875	10	true	3	true	51	true
203093	23928748046875	200149140625	8	true	0	false	2	true
203091	243275859375	20312162109375	2	true	0	false	11	true
203090	2486379296875	1926447265625	0	false	1	true	15	true
203089	25184396484375	1907630859375	1	true	0	false	25	true
203087	23348025390625	19122677734375	0	false	1	true	17	true
203086	23289822265625	20810091796875	2	true	1	true	17	true
203085	2335483984375	21230345703125	7	true	0	false	0	false
203083	22787416015625	1937786328125	6	true	0	false	18	true
203078	25298955078125	224707890625	4	true	8	true	12	true
203077	24712619140625	23023474609375	5	true	9	true	26	true
203075	24592927734375	213658671875	12	true	1	true	1	true
203071	24852908203125	24196466796875	1	true	0	false	9	true
203070	2273466796875	21936.75	2	true	6	true	37	true
203069	22979484375	22062900390625	2	true	9	true	26	true
203068	22205021484375	21745220703125	0	false	1	true	19	true
203067	21872998046875	21668857421875	0	false	0	false	13	true
203066	19424681640625	66751421875	1	true	0	false	12	true
203065	1995897265625	674836484375	1	true	0	false	24	true
203061	26033927734375	22003744140625	0	false	0	false	34	true
203057	2151457421875	2034185546875	4	true	0	false	1	true
203056	2124213671875	24247568359375	12	true	0	false	7	true
203055	20943921875	24373794921875	5	true	0	false	38	true
203054	27944009765625	242283671875	22	true	0	false	163	true
203053	27365466796875	2347903125	1	true	0	false	24	true
203052	25633873046875	3806666796875	0	false	0	false	25	true
203051	25931205078125	37531546875	1	true	0	false	15	true
203050	26302068359375	236560546875	3	true	0	false	22	true
203049	2590138671875	24266337890625	6	true	0	false	20	true
203047	221204453125	2473747265625	4	true	0	false	15	true
203046	28497615234375	2511673046875	4	true	42	true	60	true
203043	2848961328125	2592117578125	1	true	6	true	10	true
203042	19348904296875	24862560546875	1	true	0	false	14	true
203039	23129224609375	235726484375	3	true	0	false	32	true
203035	29363521484375	23351595703125	1	true	0	false	27	true
203025	200047421875	20203388671875	1	true	0	false	11	true
203021	96924453125	248185625	9	true	0	false	62	true
203014	22335189453125	772227109375	1	true	5	true	12	true
203013	2224830078125	766635625	10	true	0	false	2	true
203011	22196037109375	7785078125	0	false	0	false	12	true
203009	22292595703125	7559809375	8	true	1	true	1	true
203006	28418490234375	460139609375	0	false	0	false	18	true
203005	27817046875	4515774609375	3	true	0	false	21	true
203003	29498498046875	469840546875	0	false	0	false	23	true
202999	111224033203125	11334345703125	8	true	0	false	27	true
202996	21670626953125	6066723828125	2	true	0	false	45	true
202995	2153979296875	607924453125	2	true	0	false	51	true
202993	21451421875	5992811328125	4	true	1	true	1	true
202986	65773583984375	620474453125	2	true	0	false	54	true
202985	4.58154e+16	6223078515625	2	true	0	false	46	true
202984	2108369921875	22484810546875	0	false	0	false	13	true
202981	113223349609375	689328564453125	0	false	0	false	28	true
202979	11469287109375	6176144140625	0	false	0	false	10	true
202977	2931917419433590	6312031640625	4	true	0	false	0	false
202974	4274792785644530	6981021875	0	false	0	false	20	true
202973	6557008056640620	68620765625	5	true	0	false	8	true
202968	18344603515625	65043578125	8	true	2	true	36	true
202967	18196052734375	65154453125	12	true	3	true	39	true
202965	27276525390625	5596495703125	2	true	0	false	10	true
202951	109241748046875	7104828125	1	true	2	true	45	true
202950	600978564453125	1945363037109370	1	true	8	true	33	true
202949	593956298828125	1999072509765620	0	false	6	true	33	true
202948	586092138671875	1936905029296870	0	false	6	true	29	true
202943	542768408203125	1285779296875	0	false	2	true	21	true
202942	646614794921875	1.02709e+16	0	false	0	false	8	true
202940	55833857421875	3181433837890620	0	false	0	false	17	true
202939	600560791015625	2976701904296870	4	true	0	false	7	true
202938	539800732421875	3870330322265620	12	true	0	false	0	false
202937	590838623046875	4051428466796870	0	false	0	false	8	true
202935	4462541015625	1.03949e+16	1	true	0	false	15	true
202928	9435701171875	1912588623046870	0	false	0	false	22	true
202927	8852451171875	2.01434e+16	0	false	0	false	8	true
202925	966865234375	1513912353515620	0	false	0	false	23	true
202924	103211630859375	2180381591796870	0	false	0	false	9	true
202923	96789873046875	3087029541015620	2	true	0	false	12	true
202920	8413052734375	6556672973632810	2	true	0	false	14	true
202919	811636279296875	1.09963e+16	0	false	0	false	9	true
202917	798036669921875	2446788818359370	0	false	0	false	21	true
202914	19639810546875	76282140625	7	true	0	false	32	true
202913	19718619140625	759066015625	1	true	0	false	40	true
202909	1912762109375	770538203125	26	true	13	true	93	true
202907	1848540625	7569459375	0	false	9	true	10	true
202905	20430478515625	77537359375	1	true	6	true	24	true
202898	31373537109375	476756328125	1	true	0	false	11	true
202897	30738875	48336234375	2	true	0	false	16	true
202892	24386375	1066681640625	0	false	0	false	45	true
202891	23977771484375	1062753125	0	false	24	true	17	true
202889	25033671875	9894375	3	true	0	false	30	true
202888	20477931640625	14896232421875	9	true	0	false	17	true
202887	2053583984375	147266435546875	9	true	0	false	17	true
202886	221388671875	1721169921875	0	false	0	false	19	true
202885	2259419140625	1731988671875	0	false	0	false	16	true
202883	20941349609375	14479142578125	0	false	0	false	13	true
202882	22567982421875	16574609375	23	true	0	false	38	true
202879	24345451171875	11219642578125	0	false	4	true	2	true
202878	2554606640625	9628892578125	0	false	0	false	23	true
202877	25879650390625	9631060546875	0	false	0	false	8	true
202875	22201666015625	17912861328125	1	true	0	false	48	true
202873	24877138671875	93282197265625	1	true	0	false	10	true
202870	25265021484375	13155794921875	6	true	0	false	60	true
202869	25010365234375	12698990234375	1	true	0	false	27	true
202868	2319238671875	94703359375	0	false	0	false	11	true
202867	24042859375	93914599609375	1	true	0	false	17	true
202866	21892560546875	157525400390625	4	true	1	true	0	false
202862	19953744140625	145488876953125	0	false	3	true	32	true
202861	1957859765625	140606484375	0	false	0	false	16	true
202860	27338595703125	140264599609375	1	true	0	false	7	true
202859	27546419921875	147288720703125	0	false	0	false	11	true
202857	19954	15101666015625	0	false	0	false	9	true
202854	26508103515625	1344812890625	3	true	7	true	26	true
202853	26529609375	1331498046875	3	true	7	true	27	true
202851	2304632421875	141720400390625	0	false	0	false	12	true
202849	2059729296875	16517947265625	0	false	0	false	18	true
202847	25630421875	112819111328125	1	true	0	false	9	true
202844	26557142578125	143954443359375	0	false	7	true	39	true
202840	21616685546875	119008955078125	1	true	0	false	39	true
202839	22809873046875	10867646484375	0	false	0	false	59	true
202838	23797109375	1352051953125	3	true	7	true	70	true
202829	20769751953125	178601796875	0	false	0	false	4	true
202820	250709140625	151423916015625	1	true	8	true	38	true
202819	2509444140625	14861890625	0	false	13	true	21	true
202817	24641884765625	1586234765625	1	true	0	false	38	true
202816	27942236328125	1700315234375	4	true	1	true	33	true
202815	28583568359375	16476041015625	0	false	0	false	8	true
202814	743658935546875	569996533203125	7	true	1	true	46	true
202813	761074951171875	5876978515625	6	true	1	true	45	true
202812	2728551953125	16898638671875	1	true	0	false	63	true
202809	2601008203125	1624190625	0	false	0	false	18	true
202807	81415546875	608610888671875	1	true	0	false	43	true
202806	62479951171875	5958197265625	1	true	16	true	40	true
202805	673765185546875	6157236328125	1	true	7	true	33	true
202799	2448614453125	143168408203125	32	true	0	false	71	true
202795	289472734375	477490390625	1	true	0	false	40	true
202792	1618446875	1304080859375	0	false	19	true	52	true
202791	1696525390625	136716611328125	0	false	0	false	18	true
202790	156265693359375	12078544921875	2	true	0	false	46	true
202789	1646419140625	110928134765625	5	true	0	false	17	true
202788	15675423828125	10199376953125	0	false	0	false	17	true
202780	123035078125	3251760986328120	0	false	0	false	16	true
202779	127120654296875	331061865234375	13	true	0	false	0	false
202778	134695361328125	452701904296875	20	true	0	false	1	true
202777	130714912109375	41994130859375	14	true	1	true	0	false
202775	13299193359375	3761822265625	2	true	0	false	25	true
202770	117124130859375	2525640625	13	true	0	false	43	true
202769	11824814453125	1.99047e+16	0	false	0	false	16	true
202767	116935615234375	3063496826171870	0	false	0	false	38	true
202761	136367470703125	542405078125	0	false	0	false	8	true
202760	21060283203125	706601328125	4	true	1	true	1	true
202757	2700444921875	463518359375	14	true	0	false	1	true
202752	190028828125	11470134765625	8	true	13	true	87	true
202751	1973358984375	123913583984375	7	true	0	false	6	true
202750	19923716796875	94151103515625	6	true	0	false	25	true
202749	20157228515625	8315916015625	0	false	0	false	16	true
202747	104143134765625	9763404296875	0	false	0	false	50	true
202745	205498515625	103953251953125	4	true	2	true	20	true
202744	2038974609375	117213623046875	1	true	0	false	0	false
202741	22954125	69595609375	1	true	0	false	14	true
202740	3230956787109370	728182080078125	1	true	2	true	10	true
202739	3070841796875	7944072265625	0	false	0	false	7	true
202735	2720871826171870	744150048828125	1	true	0	false	26	true
202734	2711149169921870	6857701171875	19	true	0	false	52	true
202731	17681978515625	114068330078125	0	false	0	false	6	true
202730	1.65048e+16	61559521484375	0	false	0	false	9	true
202729	1.40049e+16	6424849609375	0	false	0	false	20	true
202728	3768968200683590	93689091796875	0	false	45	true	3	true
202727	60995458984375	9669919921875	0	false	0	false	13	true
202726	37826142578125	61645009765625	0	false	0	false	13	true
202725	379234521484375	55987353515625	0	false	0	false	24	true
202723	427303466796875	784531689453125	12	true	1	true	3	true
202722	370124658203125	9247212890625	0	false	0	false	14	true
202721	4033235595703120	88006220703125	5	true	1	true	1	true
202717	1.90041e+16	83098759765625	5	true	0	false	11	true
202715	383901611328125	1022677734375	0	false	0	false	10	true
202713	1605484619140620	96329921875	0	false	0	false	11	true
202709	7543670043945310	1053664453125	0	false	0	false	10	true
202707	2395068603515620	1071673828125	3	true	0	false	25	true
202706	2669469140625	6502280078125	0	false	0	false	29	true
202705	2763623828125	653415859375	1	true	0	false	9	true
202700	58193671875	91881005859375	0	false	0	false	10	true
202699	522104443359375	9358935546875	0	false	0	false	5	true
202697	1848815234375	100342783203125	2	true	0	false	14	true
202689	18659501953125	8709353515625	3	true	0	false	59	true
202682	22732666015625	7569415625	0	false	0	false	20	true
202681	257323046875	759641015625	3	true	0	false	29	true
202680	2334125732421870	744648046875	8	true	1	true	17	true
202679	214195361328125	748914140625	8	true	0	false	0	false
202678	3151432861328120	754221484375	3	true	0	false	13	true
202676	2193988037109370	723828515625	6	true	0	false	27	true
202675	2156712158203120	729517578125	2	true	0	false	21	true
202674	48519482421875	78080890625	3	true	0	false	8	true
202673	472660693359375	76723984375	3	true	0	false	8	true
202670	418014453125	73988890625	1	true	1	true	43	true
202669	395764990234375	73672625	4	true	0	false	8	true
202667	419747119140625	77374984375	0	false	0	false	19	true
202666	486996337890625	78606921875	7	true	1	true	12	true
202663	3321437744140620	737838984375	0	false	0	false	16	true
202659	3877919189453120	76406625	28	true	1	true	1	true
202658	123336865234375	759481640625	3	true	0	false	15	true
202657	9564553833007810	758023515625	4	true	0	false	15	true
202655	3546552001953120	784168046875	0	false	14	true	1	true
202653	3104364501953120	729799375	0	false	0	false	8	true
202651	7732695922851560	767664296875	0	false	0	false	29	true
202649	1208921142578120	7095309375	4	true	5	true	9	true
202646	21880939453125	732941171875	8	true	1	true	14	true
202645	213183046875	72529	6	true	1	true	0	false
202641	8954368286132810	731546484375	0	false	0	false	12	true
202637	20782421875	73546.75	11	true	0	false	4	true
202634	150358740234375	7793421875	3	true	0	false	27	true
202629	16349451171875	7348390625	5	true	0	false	78	true
202628	20637.25	79434984375	1	true	0	false	20	true
202627	19698416015625	794236875	1	true	7	true	26	true
202618	2147434765625	2798542578125	8	true	0	false	29	true
202617	2156644140625	27874458984375	6	true	0	false	28	true
202616	27408041015625	31775591796875	0	false	8	true	18	true
202615	268757265625	318954609375	2	true	8	true	40	true
202613	213363046875	28315595703125	0	false	0	false	20	true
202611	27419494140625	31149197265625	0	false	0	false	26	true
202610	21482544921875	2916231640625	0	false	0	false	14	true
202609	21179748046875	2971463671875	0	false	0	false	10	true
202607	22023861328125	28688033203125	11	true	0	false	1	true
202606	22700.5	26606953125	12	true	0	false	35	true
202605	222550625	26893255859375	1	true	5	true	28	true
202603	22231626953125	2806244140625	4	true	0	false	11	true
202602	2624140234375	2792741015625	3	true	1	true	18	true
202601	262771796875	275800546875	1	true	0	false	10	true
202600	26448.5	29231091796875	2	true	13	true	2	true
202599	262188203125	28613369140625	0	false	0	false	15	true
202598	20451986328125	28434857421875	9	true	0	false	39	true
202595	2547246875	271224453125	0	false	0	false	13	true
202594	244948984375	28063755859375	0	false	0	false	24	true
202593	25121005859375	275602265625	2	true	5	true	10	true
202592	261694375	302566484375	0	false	0	false	19	true
202588	286158046875	30688701171875	4	true	0	false	40	true
202587	28460443359375	308830625	5	true	0	false	40	true
202585	2334358984375	26552443359375	4	true	2	true	8	true
202583	26555353515625	268785078125	0	false	0	false	21	true
202580	27491869140625	2948520703125	5	true	0	false	52	true
202579	28289033203125	29593751953125	1	true	0	false	13	true
202574	24409373046875	26094658203125	1	true	1	true	9	true
202571	29281154296875	30909291015625	0	false	0	false	20	true
202570	2852728515625	3286723046875	4	true	0	false	9	true
202568	19303431640625	28143486328125	1	true	0	false	19	true
202567	20794126953125	27409251953125	1	true	0	false	8	true
202560	19285732421875	26539421875	0	false	0	false	11	true
202559	2004569921875	2681966015625	7	true	0	false	0	false
202551	25549123046875	31869884765625	8	true	0	false	46	true
202548	31872013671875	31094166015625	27	true	0	false	22	true
202547	32051244140625	31331236328125	14	true	0	false	12	true
202546	3061512109375	31905931640625	8	true	2	true	32	true
202545	31084580078125	32553189453125	7	true	0	false	3	true
202543	30334041015625	328150546875	1	true	0	false	13	true
202541	31553177734375	31536912109375	0	false	0	false	26	true
202540	29550630859375	31778283203125	5	true	0	false	48	true
202539	29458732421875	32637775390625	0	false	0	false	15	true
202533	30218255859375	31301107421875	1	true	0	false	12	true
202524	29262666015625	387220703125	16	true	0	false	48	true
202523	29348037109375	3858206640625	16	true	0	false	49	true
202522	21363490234375	457143203125	0	false	0	false	13	true
202519	28696990234375	388927734375	10	true	1	true	14	true
202518	28050849609375	38934328125	8	true	0	false	33	true
202516	3052857421875	3873536328125	0	false	0	false	21	true
202513	2718753125	3853551171875	0	false	12	true	0	false
202509	5709953125	16817298828125	2	true	0	false	27	true
202507	23378353515625	27813791015625	2	true	0	false	20	true
202506	2305974609375	156130234375	11	true	17	true	86	true
202505	2235226806640620	155372470703125	8	true	13	true	88	true
202503	58025537109375	156200302734375	0	false	39	true	34	true
202501	17147857421875	794601796875	20	true	0	false	32	true
202496	3749064208984370	14018419921875	14	true	0	false	38	true
202495	3929869873046870	16013544921875	0	false	0	false	18	true
202492	301653857421875	13030220703125	4	true	0	false	18	true
202491	2914308349609370	1346445703125	0	false	0	false	26	true
202489	2135639892578120	156088955078125	9	true	15	true	86	true
202487	2622473388671870	1264687109375	0	false	2	true	27	true
202485	23480205078125	1326075390625	0	false	0	false	15	true
202484	122609150390625	78782609375	7	true	12	true	34	true
202483	122220986328125	786078984375	6	true	13	true	27	true
202482	242138671875	44214109375	2	true	0	false	31	true
202481	24021587890625	440610546875	3	true	0	false	30	true
202480	230617724609375	149717001953125	0	false	9	true	19	true
202479	2227528564453120	150438076171875	0	false	10	true	19	true
202477	2430329296875	437401015625	6	true	0	false	45	true
202476	7352247924804680	16013408203125	1	true	0	false	56	true
202475	5861921997070310	15874.5	1	true	0	false	55	true
202473	4315642578125	132554443359375	14	true	0	false	1	true
202469	1.33375e+16	149169326171875	0	false	0	false	24	true
202465	9923822631835930	15277525390625	0	false	0	false	16	true
202462	4564683532714840	145938798828125	18	true	1	true	20	true
202461	528922119140625	139087333984375	10	true	2	true	2	true
202460	12959181640625	791086953125	3	true	0	false	23	true
202459	126838994140625	790591484375	0	false	0	false	26	true
202449	39867861328125	119540888671875	0	false	0	false	11	true
202448	326909326171875	18612546875	3	true	0	false	20	true
202447	34166982421875	19050185546875	3	true	1	true	12	true
202445	2568882568359370	18717486328125	2	true	0	false	16	true
202444	6085822143554680	1174984765625	0	false	0	false	4	true
202443	1.62215e+16	119082548828125	1	true	0	false	13	true
202441	1.58261e+16	19143115234375	0	false	0	false	14	true
202439	6764895629882810	125828076171875	7	true	3	true	29	true
202437	1.39298e+16	131715537109375	0	false	0	false	24	true
202434	1507169677734370	21637	1	true	0	false	18	true
202433	2038204345703120	2112703125	1	true	0	false	10	true
202431	2914289794921870	16958376953125	2	true	0	false	84	true
202429	2239141845703120	1741218359375	6	true	0	false	49	true
202427	4.92319e+16	2194663671875	0	false	0	false	38	true
202420	340562265625	493359609375	2	true	0	false	26	true
202419	344354921875	501595390625	1	true	0	false	42	true
202415	333026015625	50488234375	16	true	0	false	0	false
202414	32694287109375	475705078125	0	false	0	false	14	true
202413	3380895703125	46804625	0	false	0	false	13	true
202411	3304811328125	494352578125	0	false	0	false	28	true
202409	334130703125	480230625	0	false	4	true	15	true
202405	31512677734375	498401484375	10	true	16	true	23	true
202404	11063611328125	8622654296875	12	true	7	true	35	true
202403	120748740234375	85952197265625	5	true	0	false	11	true
202397	128529697265625	8664806640625	0	false	0	false	24	true
202394	3848787890625	4143205859375	1	true	0	false	38	true
202393	3821968359375	411029140625	2	true	0	false	14	true
202392	395705703125	4373963671875	0	false	13	true	56	true
202391	399811171875	4344766015625	4	true	1	true	0	false
202390	3952071875	410776171875	1	true	0	false	46	true
202389	396964375	4062589453125	5	true	0	false	6	true
202388	3916228515625	42744703125	7	true	0	false	52	true
202384	4212178515625	4375269921875	2	true	0	false	55	true
202383	423258203125	4359852734375	1	true	0	false	45	true
202381	398666796875	4193809765625	2	true	0	false	25	true
202377	4254623046875	4304546875	0	false	0	false	13	true
202376	4179569921875	4470605859375	1	true	0	false	18	true
202375	4167371484375	4436119921875	4	true	1	true	17	true
202374	413813203125	4110433984375	7	true	2	true	44	true
202373	4111019921875	417227421875	0	false	9	true	0	false
202372	4338691796875	41232296875	3	true	0	false	7	true
202371	4293451171875	4143327734375	6	true	0	false	6	true
202370	369736875	42752921875	7	true	1	true	27	true
202369	3714394140625	429311328125	7	true	0	false	30	true
202368	36569546875	4374715234375	3	true	0	false	88	true
202367	367164921875	448851953125	5	true	0	false	14	true
202364	357981015625	447375703125	0	false	0	false	20	true
202363	3538783984375	450564765625	1	true	0	false	10	true
202359	4367856640625	426827265625	10	true	0	false	12	true
202357	349638359375	42756015625	1	true	0	false	13	true
202356	3782496875	39861828125	5	true	0	false	7	true
202355	379128046875	40185234375	2	true	0	false	8	true
202354	3736234765625	3904967578125	9	true	0	false	32	true
202353	376597265625	3909337890625	6	true	0	false	18	true
202343	370164921875	408490859375	0	false	12	true	3	true
202342	38314328125	4434946875	2	true	0	false	12	true
202341	3832850390625	4490628515625	0	false	7	true	23	true
202334	344665546875	4451928125	5	true	59	true	62	true
202328	4291068359375	4532144140625	6	true	2	true	35	true
202327	435502421875	4521608203125	1	true	0	false	12	true
202326	283010078125	721248095703125	1	true	8	true	22	true
202325	2809181640625	698662744140625	0	false	0	false	29	true
202323	2856295703125	693519140625	5	true	0	false	12	true
202317	28695775390625	787810400390625	2	true	0	false	20	true
202316	27284732421875	658746142578125	0	false	1	true	22	true
202314	27822763671875	9182447265625	1	true	0	false	37	true
202313	2729978515625	93434296875	0	false	0	false	12	true
202312	26400896484375	8338150390625	5	true	1	true	4	true
202304	26868826171875	108077509765625	2	true	0	false	46	true
202303	2701157421875	10999880859375	2	true	0	false	57	true
202300	20909755859375	793522412109375	3	true	0	false	11	true
202299	21975404296875	818863330078125	0	false	0	false	18	true
202297	21298431640625	87496640625	2	true	0	false	14	true
202296	23176255859375	769933349609375	0	false	0	false	7	true
202291	3323148046875	3516654296875	0	false	0	false	2	true
202287	56461708984375	135079453125	1	true	0	false	10	true
202280	351548203125	3614276953125	20	true	0	false	2	true
202279	348553984375	3568412890625	0	false	0	false	15	true
202277	3474130859375	3634709375	0	false	0	false	11	true
202273	362559140625	3632240625	8	true	0	false	35	true
202270	3701269140625	35985296875	3	true	0	false	63	true
202267	37918015625	3651707421875	3	true	0	false	41	true
202265	3656214453125	3698812109375	0	false	0	false	8	true
202262	387752421875	491282109375	8	true	0	false	20	true
202261	3836693359375	4849513671875	6	true	0	false	0	false
202259	39539765625	49560890625	2	true	3	true	6	true
202258	3747763671875	4792971875	2	true	0	false	44	true
202257	3695815234375	47264515625	2	true	0	false	18	true
202254	371884140625	48988703125	1	true	0	false	22	true
202253	364047109375	4917728125	0	false	0	false	26	true
202249	3639014453125	4747983984375	0	false	0	false	28	true
202248	355031484375	4899992578125	4	true	0	false	39	true
202244	408293984375	4798274609375	14	true	0	false	45	true
202243	4058823046875	4780169140625	19	true	0	false	15	true
202241	4054141796875	4746312109375	4	true	0	false	22	true
202240	399762890625	4759126953125	10	true	0	false	53	true
202239	3937273828125	4788786328125	0	false	0	false	16	true
202237	3753013671875	468485625	2	true	0	false	31	true
202234	4309034375	4969111328125	2	true	0	false	37	true
202233	421654921875	4922955078125	9	true	0	false	0	false
202226	33731578125	5422968359375	5	true	0	false	56	true
202225	337820859375	5448148828125	5	true	0	false	71	true
202224	370614453125	5136041796875	7	true	0	false	0	false
202223	3654340625	516119453125	2	true	0	false	19	true
202221	36031046875	5205245703125	0	false	0	false	13	true
202220	3422277734375	516771875	0	false	0	false	15	true
202219	34914828125	5203234375	3	true	12	true	2	true
202218	36119046875	504645234375	0	false	0	false	21	true
202217	3678876953125	498867578125	3	true	0	false	7	true
202213	4291944140625	5040309765625	10	true	1	true	0	false
202210	328271015625	535951328125	3	true	0	false	15	true
202209	3340456640625	5289036328125	2	true	0	false	27	true
202207	3988153125	46295078125	1	true	1	true	22	true
202205	38773171875	4609498046875	3	true	0	false	24	true
202204	30375875	5647400390625	4	true	0	false	47	true
202203	292311796875	5593182421875	2	true	2	true	37	true
202201	33395296875	547488046875	5	true	0	false	0	false
202198	3281006640625	5628377734375	0	false	0	false	8	true
202197	31679677734375	5620340625	5	true	0	false	15	true
202196	3460315625	5325414453125	4	true	0	false	32	true
202193	31195322265625	5735628515625	0	false	0	false	24	true
202186	307471875	5227951953125	2	true	0	false	57	true
202185	30905083984375	520012109375	8	true	0	false	43	true
202183	35961921875	53037640625	7	true	0	false	0	false
202182	298696953125	52658203125	1	true	0	false	44	true
202181	30148935546875	523469609375	6	true	0	false	13	true
202179	30867625	515866484375	2	true	0	false	16	true
202177	348266484375	5510611328125	4	true	0	false	11	true
202176	30259361328125	5410733984375	0	false	0	false	8	true
202175	3037843359375	5316322265625	0	false	0	false	27	true
202170	2925715234375	5414998828125	2	true	0	false	21	true
202169	286195234375	5422644921875	0	false	0	false	10	true
202166	3438001171875	6344306640625	5	true	0	false	37	true
202165	344564921875	631557578125	13	true	0	false	13	true
202163	3402045703125	6269116796875	0	false	0	false	19	true
202162	3595454296875	5757130859375	7	true	0	false	23	true
202161	3588015625	5677256640625	4	true	1	true	4	true
202160	3945172265625	649304375	1	true	7	true	25	true
202159	395420234375	6531491015625	14	true	0	false	30	true
202157	35502453125	585388515625	5	true	54	true	64	true
202156	3212655859375	520633125	5	true	0	false	26	true
202151	392138828125	657716484375	2	true	0	false	17	true
202150	3804534765625	66135875	0	false	3	true	27	true
202149	384163671875	670366640625	2	true	9	true	0	false
202145	348465234375	6376067578125	0	false	0	false	9	true
202144	3638204296875	55778046875	4	true	0	false	34	true
202143	3626112109375	5528305859375	1	true	10	true	3	true
202142	35432234375	56179265625	0	false	1	true	13	true
202137	344193359375	6152398828125	6	true	17	true	0	false
202135	36934421875	65783390625	5	true	0	false	57	true
202134	373624296875	6465656640625	5	true	1	true	0	false
202133	3754043359375	6356546484375	1	true	0	false	22	true
202132	330914921875	6157717578125	6	true	1	true	7	true
202131	31271158203125	6265968359375	1	true	0	false	24	true
202130	32754515625	6098343359375	11	true	0	false	26	true
202129	32703525390625	6053209765625	3	true	0	false	11	true
202126	32229556640625	5983434765625	6	true	0	false	71	true
202122	362238515625	638795625	27	true	1	true	1	true
202121	3633230859375	639017578125	24	true	1	true	1	true
202118	33743328125	57964125	1	true	3	true	7	true
202117	34285421875	565425703125	11	true	0	false	5	true
202115	6977587890625	530972734375	1	true	0	false	10	true
202111	29844259765625	57829640625	6	true	0	false	9	true
202107	3507334765625	6060614453125	3	true	12	true	0	false
202106	359556796875	618810234375	7	true	1	true	41	true
202105	36663109375	6075057421875	1	true	5	true	2	true
202102	43777515625	5612555078125	93	true	4	true	102	true
202101	4332305078125	55667671875	8	true	0	false	19	true
202099	3285756640625	592858984375	3	true	0	false	29	true
202097	433390546875	5499711328125	4	true	0	false	29	true
202095	4413904296875	5523159765625	1	true	0	false	21	true
202092	4215694140625	540173203125	4	true	1	true	78	true
202091	4150069921875	5413271875	6	true	5	true	33	true
202088	42143328125	5593409375	0	false	11	true	0	false
202082	379389296875	52788953125	2	true	0	false	28	true
202081	379008671875	53936078125	2	true	0	false	14	true
202074	4482094140625	479611796875	7	true	0	false	90	true
202073	446705078125	4771584765625	3	true	0	false	69	true
202072	4668326953125	4297865234375	0	false	0	false	20	true
202071	466014921875	440023046875	2	true	0	false	16	true
202070	430183828125	5161829296875	1	true	0	false	42	true
202069	42701984375	512708359375	1	true	11	true	4	true
202067	422764921875	5125878125	2	true	0	false	13	true
202065	4439470703125	54271359375	7	true	0	false	1	true
202063	4368823828125	514631015625	7	true	0	false	6	true
202061	4746715625	43101046875	1	true	1	true	14	true
202059	4367637890625	508952734375	1	true	0	false	28	true
202057	475201015625	4510380078125	0	false	0	false	14	true
202056	456915703125	4633040625	4	true	1	true	21	true
202055	46612328125	461092890625	14	true	0	false	29	true
202053	4609438671875	453434453125	0	false	8	true	12	true
202052	4873612890625	43644203125	0	false	0	false	10	true
202051	484954609375	4340996875	8	true	0	false	0	false
202047	488430703125	426934375	1	true	1	true	21	true
202045	3176178125	552592421875	4	true	0	false	27	true
202043	3538048046875	643529609375	5	true	8	true	1	true
202041	31037072265625	5854398046875	5	true	0	false	11	true
202040	4538621875	47202375	7	true	0	false	0	false
202037	4249937890625	52371421875	2	true	0	false	9	true
202036	4736451953125	48855984375	3	true	0	false	51	true
202035	4713806640625	4841669140625	9	true	0	false	0	false
202034	45230265625	4911856640625	7	true	6	true	34	true
202032	444064921875	4644313671875	6	true	3	true	0	false
202031	4449422265625	471391328125	0	false	0	false	21	true
202027	4786304296875	491142109375	12	true	0	false	28	true
202024	4826243359375	4848712109375	8	true	0	false	7	true
202023	4826901953125	4790157421875	8	true	0	false	15	true
202022	4645890625	4970865625	0	false	0	false	52	true
202021	46458375	50372953125	4	true	0	false	15	true
202019	4906550390625	4795713671875	7	true	0	false	3	true
202018	47130828125	4731057421875	10	true	0	false	6	true
202009	409652578125	6412359765625	0	false	0	false	21	true
202004	3572546875	3486530859375	12	true	1	true	34	true
201994	3207944921875	6367962109375	2	true	0	false	42	true
201986	30562412109375	16343564453125	14	true	2	true	114	true
201985	30227005859375	164843046875	0	false	2	true	99	true
201982	4485146484375	398632890625	7	true	0	false	67	true
201981	4549951171875	4087909765625	0	false	0	false	11	true
201980	29675474609375	144820009765625	2	true	0	false	48	true
201979	2951452734375	146390673828125	3	true	0	false	45	true
201978	4309341796875	3651921484375	5	true	0	false	18	true
201977	4268522265625	367504453125	0	false	0	false	12	true
201976	4435194921875	3554198046875	0	false	15	true	1	true
201975	435031796875	3557509375	5	true	0	false	29	true
201972	4514130859375	349802109375	3	true	0	false	49	true
201970	4595754296875	3524844140625	1	true	0	false	28	true
201969	4610951171875	3615698046875	0	false	2	true	28	true
201965	4300554296875	35091890625	2	true	0	false	16	true
201964	4607228125	3796115234375	2	true	1	true	14	true
201963	4688932421875	37114109375	0	false	0	false	23	true
201962	4532414453125	3829532421875	6	true	0	false	24	true
201961	4471436328125	383569296875	3	true	1	true	11	true
201960	426181328125	3925716796875	26	true	0	false	42	true
201959	421527578125	3898784765625	1	true	0	false	28	true
201957	29989060546875	17005513671875	0	false	0	false	42	true
201953	4279221875	3968521875	2	true	0	false	24	true
201948	443252734375	405413046875	10	true	0	false	11	true
201947	4476990234375	41010.5	12	true	0	false	5	true
201946	293499609375	133646025390625	7	true	6	true	22	true
201945	29493052734375	136586923828125	0	false	2	true	16	true
201940	3228810546875	16173326171875	14	true	0	false	3	true
201939	32160234375	15652552734375	8	true	0	false	12	true
201938	48280296875	397739453125	3	true	0	false	20	true
201937	4904735546875	3968392578125	0	false	19	true	0	false
201935	2960430078125	158555830078125	1	true	10	true	23	true
201933	28708697265625	1261653125	2	true	0	false	43	true
201929	2284723828125	716543359375	10	true	0	false	3	true
201928	491702265625	3887716015625	2	true	0	false	26	true
201927	4744895703125	38519140625	1	true	0	false	12	true
201925	454665390625	39222390625	4	true	0	false	20	true
201922	294848828125	17878509765625	4	true	0	false	28	true
201921	30092154296875	1759080078125	0	false	1	true	25	true
201915	4075321484375	3940992578125	3	true	0	false	7	true
201914	3429210546875	169871328125	0	false	1	true	39	true
201913	3452534765625	17207623046875	0	false	0	false	31	true
201909	339603515625	1723883984375	1	true	0	false	33	true
201903	34952078125	1708235546875	1	true	0	false	19	true
201902	33961171875	2065411328125	1	true	1	true	19	true
201901	3396287890625	21597537109375	1	true	0	false	15	true
201898	3554704296875	15421845703125	1	true	0	false	23	true
201897	3537551953125	157598603515625	5	true	0	false	0	false
201896	353533828125	16260720703125	0	false	0	false	18	true
201894	31112380859375	137385087890625	0	false	0	false	26	true
201893	3131630859375	1368305078125	0	false	0	false	28	true
201891	33727046875	16239626953125	7	true	0	false	19	true
201890	35564078125	1798234765625	7	true	0	false	32	true
201889	3508634375	18357828125	0	false	0	false	24	true
201888	3415009765625	14961435546875	0	false	0	false	38	true
201887	347444609375	1571251953125	1	true	1	true	24	true
201885	351682421875	14936908203125	9	true	0	false	14	true
201881	3608345703125	148864208984375	1	true	0	false	10	true
201879	30740634765625	13489833984375	0	false	0	false	19	true
201873	3350314453125	15057041015625	2	true	0	false	16	true
201867	3165703515625	15035533203125	5	true	0	false	7	true
201860	4109120703125	285731328125	5	true	0	false	92	true
201859	4109138671875	28830474609375	4	true	0	false	82	true
201855	339646640625	183156796875	2	true	4	true	1	true
201854	3234633203125	267673359375	9	true	0	false	35	true
201853	32739521484375	264903125	6	true	0	false	28	true
201850	3939266796875	67406984375	2	true	0	false	14	true
201849	395713828125	6658709375	3	true	0	false	50	true
201848	29358693359375	103343125	0	false	0	false	71	true
201847	2950575390625	104052041015625	1	true	0	false	71	true
201846	29910703125	19842708984375	1	true	0	false	22	true
201845	29273908203125	19358939453125	0	false	0	false	13	true
201844	3072332421875	12489224609375	3	true	0	false	30	true
201842	345410703125	195867109375	0	false	8	true	18	true
201835	29082876953125	2006569140625	8	true	0	false	34	true
201834	3610588671875	26836884765625	0	false	0	false	35	true
201833	35842328125	269971875	0	false	0	false	19	true
201831	36699546875	14258462890625	1	true	0	false	5	true
201830	3573149609375	2748236328125	35	true	1	true	39	true
201826	2763926171875	2010406640625	5	true	0	false	53	true
201825	275563203125	2031455078125	5	true	0	false	52	true
201823	2725333203125	19843498046875	5	true	0	false	42	true
201822	29671517578125	20935404296875	5	true	0	false	26	true
201821	29011359375	21080845703125	2	true	0	false	18	true
201819	329603984375	147516796875	0	false	0	false	6	true
201818	344022109375	23314123046875	3	true	0	false	32	true
201817	3429524609375	23022546875	16	true	0	false	29	true
201815	359537890625	259614921875	5	true	0	false	27	true
201814	30249880859375	102938583984375	0	false	0	false	14	true
201813	3115454296875	10986560546875	0	false	0	false	4	true
201812	3819457421875	27721404296875	10	true	0	false	89	true
201811	3877628515625	28120109375	2	true	0	false	30	true
201809	2890134765625	115004248046875	7	true	1	true	45	true
201807	28397130859375	2001877734375	1	true	0	false	23	true
201806	3287060546875	2595784375	2	true	0	false	9	true
201803	346571875	2264403515625	2	true	1	true	15	true
201801	372392265625	2837091796875	4	true	1	true	2	true
201799	3136105859375	1992212109375	0	false	0	false	9	true
201797	329876796875	2548303515625	0	false	0	false	14	true
201796	3155921484375	2272458203125	5	true	1	true	3	true
201795	32077755859375	2324207421875	7	true	0	false	11	true
201794	31926896484375	27489044921875	1	true	2	true	19	true
201793	319194453125	28142287109375	0	false	0	false	22	true
201792	4070729296875	278787578125	0	false	0	false	31	true
201791	4075708984375	2826815234375	0	false	7	true	4	true
201789	365029453125	2777691015625	6	true	0	false	0	false
201786	2600770703125	1953908203125	1	true	0	false	68	true
201784	3425795703125	27122103515625	0	false	0	false	25	true
201783	3389993359375	2709218359375	0	false	1	true	11	true
201777	3474658203125	26997779296875	1	true	0	false	21	true
201774	27470.5	18564392578125	4	true	0	false	20	true
201773	26617744140625	186308515625	6	true	0	false	4	true
201771	33398703125	2658961328125	0	false	0	false	25	true
201769	3686779296875	26700876953125	0	false	0	false	22	true
201762	33206.75	23232849609375	1	true	0	false	17	true
201755	3340487890625	246674296875	4	true	0	false	11	true
201752	30812462890625	28574958984375	3	true	0	false	34	true
201751	30125083984375	2890844921875	1	true	0	false	19	true
201750	31147498046875	29404896484375	10	true	0	false	47	true
201748	3130419921875	2343940625	9	true	0	false	29	true
201747	31467580078125	2391016796875	3	true	2	true	25	true
201745	32320890625	24320431640625	0	false	0	false	14	true
201744	29565416015625	274896328125	1	true	0	false	18	true
201743	30607208984375	27921513671875	0	false	0	false	14	true
201742	3232121484375	14150759765625	8	true	1	true	52	true
201741	31745296875	14183078125	0	false	0	false	11	true
201740	35401328125	13506615234375	9	true	1	true	19	true
201739	3565496484375	1350879296875	7	true	0	false	25	true
201737	28991328125	2725736328125	0	false	0	false	14	true
201728	3964752734375	27616625	0	false	0	false	17	true
201726	408252421875	26419322265625	1	true	0	false	42	true
201725	411581484375	26345658203125	2	true	0	false	16	true
201724	3669507421875	194559765625	1	true	0	false	13	true
201723	3636330859375	19459390625	0	false	0	false	15	true
201720	3566618359375	24700974609375	0	false	0	false	8	true
201719	3517521484375	25682763671875	1	true	0	false	53	true
201713	39071765625	29184521484375	0	false	0	false	19	true
201712	3663235546875	2049039453125	9	true	0	false	18	true
201711	3650246875	2085555859375	0	false	8	true	1	true
201710	3981231640625	309354921875	10	true	0	false	87	true
201709	3995996484375	3124504296875	9	true	0	false	21	true
201708	4074062890625	30294486328125	6	true	0	false	28	true
201707	4055749609375	306549453125	0	false	0	false	18	true
201705	406283046875	25789220703125	2	true	1	true	27	true
201703	393201640625	30479267578125	6	true	0	false	24	true
201702	33184453125	310890546875	0	false	0	false	34	true
201701	3357148046875	31183427734375	1	true	0	false	11	true
201699	3362419921875	3169161328125	0	false	0	false	36	true
201698	3627576953125	18299447265625	8	true	0	false	37	true
201697	3586383203125	1874785546875	0	false	1	true	16	true
201693	4056565625	31431703125	9	true	0	false	30	true
201687	3682191015625	1826696484375	0	false	0	false	22	true
201683	330959765625	21403052734375	11	true	0	false	0	false
201680	41342828125	27701775390625	22	true	0	false	9	true
201676	1988651171875	41639421875	11	true	1	true	1	true
201675	19844787109375	416429921875	12	true	1	true	1	true
201673	2552779296875	17480341796875	0	false	0	false	18	true
201670	3938980859375	26505794921875	5	true	0	false	28	true
201668	4452092578125	2669554296875	6	true	1	true	2	true
201667	449694296875	26849806640625	2	true	0	false	19	true
201662	4432575390625	2576765625	1	true	0	false	14	true
201660	3493266015625	31334236328125	0	false	0	false	12	true
201659	3453443359375	31373130859375	2	true	0	false	10	true
201658	32229310546875	32497115234375	0	false	0	false	23	true
201657	32714453125	332167734375	2	true	0	false	13	true
201656	3694614453125	3176027734375	2	true	0	false	23	true
201655	3667065234375	312765546875	0	false	19	true	31	true
201654	3709878515625	24614341796875	10	true	0	false	37	true
201651	41334046875	25335126953125	2	true	0	false	19	true
201649	37894125	30810591796875	0	false	23	true	5	true
201647	29046451171875	96583408203125	6	true	0	false	0	false
201645	376369375	2010064453125	1	true	1	true	8	true
201643	3308010546875	28630908203125	1	true	0	false	11	true
201638	4223582421875	27331640625	1	true	0	false	31	true
201636	4213844140625	3087887109375	1	true	0	false	39	true
201635	4164729296875	32044376953125	0	false	0	false	15	true
201634	435268046875	30403638671875	15	true	0	false	2	true
201633	4270237890625	3045834765625	3	true	0	false	8	true
201632	359202421875	30790109375	19	true	1	true	69	true
201622	378627578125	24158955078125	0	false	0	false	6	true
201621	382346328125	2513284375	4	true	0	false	19	true
201620	449415078125	2520309765625	1	true	0	false	51	true
201619	449658125	2438601953125	0	false	0	false	12	true
201617	45811421875	239102734375	1	true	0	false	33	true
201616	28364482421875	22367853515625	1	true	0	false	8	true
201615	27797916015625	216851875	0	false	0	false	16	true
201614	3726090625	23235943359375	1	true	2	true	12	true
201611	4660061328125	25149265625	2	true	0	false	29	true
201609	35749734375	22745509765625	2	true	0	false	11	true
201606	20201923828125	4285185546875	7	true	1	true	0	false
201605	1882044140625	420845078125	0	false	0	false	35	true
201604	329039296875	19598962890625	0	false	0	false	6	true
201603	32643626953125	18817185546875	6	true	0	false	26	true
201600	3728128515625	21782529296875	0	false	0	false	58	true
201597	3679565625	295610546875	1	true	0	false	16	true
201595	347946875	30479865234375	2	true	0	false	12	true
201589	31509626953125	3413054296875	0	false	0	false	14	true
201582	3472530078125	291020703125	5	true	0	false	22	true
201581	3484534375	2857639453125	4	true	0	false	17	true
201577	3494065625	2980722265625	1	true	0	false	12	true
201572	32490095703125	1749515234375	1	true	0	false	54	true
201566	317876953125	114477431640625	1	true	0	false	12	true
201565	32752576171875	125329130859375	2	true	0	false	13	true
201564	74040634765625	78649234375	0	false	0	false	12	true
201563	9645861328125	7975553125	0	false	11	true	0	false
201558	45484796875	28722216796875	0	false	0	false	6	true
201557	4477778125	27895333984375	0	false	0	false	8	true
201554	4467856640625	3140066796875	0	false	0	false	92	true
201553	447219765625	32235353515625	1	true	0	false	21	true
201551	4532227734375	3359741796875	0	false	0	false	9	true
201547	152481416015625	79481046875	0	false	0	false	33	true
201544	3878405078125	3274375390625	3	true	0	false	14	true
201543	3901542578125	32229705078125	11	true	0	false	16	true
201541	2924396875	2195476953125	0	false	0	false	23	true
201540	31302015625	26834021484375	9	true	3	true	0	false
201539	311821953125	262306015625	1	true	0	false	13	true
201537	398588984375	335725703125	2	true	0	false	10	true
201536	30811099609375	25653333984375	0	false	3	true	41	true
201533	3805661328125	32245763671875	6	true	0	false	0	false
201529	4078400390625	3372887890625	16	true	0	false	0	false
201528	3984983203125	36122265625	3	true	0	false	67	true
201527	39219234375	3542465625	0	false	0	false	12	true
201526	41017046875	23121064453125	0	false	0	false	36	true
201525	4146079296875	234808359375	1	true	1	true	23	true
201524	446866328125	22399873046875	0	false	0	false	60	true
201523	444719609375	2190339453125	8	true	0	false	2	true
201522	4435684765625	20468189453125	0	false	0	false	34	true
201521	4411321875	2055698828125	0	false	0	false	36	true
201520	4131061328125	20011251953125	1	true	1	true	26	true
201519	41185921875	1939991015625	10	true	0	false	20	true
201518	429891875	2378112109375	0	false	0	false	14	true
201517	4339673046875	23559697265625	0	false	0	false	25	true
201515	4511968359375	22976427734375	8	true	1	true	1	true
201513	4360976953125	22107359375	0	false	0	false	28	true
201508	4221911328125	3362053515625	16	true	0	false	21	true
201507	41536984375	3377346484375	16	true	0	false	0	false
201501	4136701171875	3317870703125	0	false	0	false	20	true
201499	41319265625	22379025390625	13	true	0	false	24	true
201496	41710953125	3491627734375	0	false	0	false	16	true
201495	4193459765625	3460748828125	2	true	0	false	16	true
201492	4289073828125	32703048828125	4	true	0	false	44	true
201491	426057734375	3250372265625	16	true	0	false	2	true
201488	4304791015625	1610811328125	6	true	0	false	9	true
201487	437907734375	16327439453125	0	false	5	true	14	true
201481	3990570703125	1996027734375	2	true	0	false	11	true
201479	4083430078125	20963693359375	11	true	1	true	0	false
201477	3157208984375	9398505859375	6	true	1	true	1	true
201476	385378671875	19343630859375	1	true	0	false	17	true
201475	3866103125	19965337890625	6	true	1	true	1	true
201470	423689921875	158448671875	11	true	0	false	52	true
201467	39900734375	22308296875	7	true	0	false	1	true
201466	4218808984375	14497408203125	10	true	0	false	39	true
201465	4262468359375	148365869140625	0	false	5	true	0	false
201461	4685327734375	262841640625	0	false	0	false	15	true
201460	4095553125	142064033203125	2	true	0	false	18	true
201457	423530390625	19431029296875	0	false	0	false	23	true
201455	43259453125	2504058984375	6	true	0	false	12	true
201452	4278893359375	17951779296875	4	true	0	false	20	true
201451	425878828125	186848203125	1	true	8	true	1	true
201449	17854001953125	2311590625	11	true	0	false	41	true
201443	48149046875	2543178515625	1	true	0	false	19	true
201438	367688984375	5882376171875	24	true	4	true	83	true
201437	3658473828125	5920446484375	4	true	143	true	44	true
201432	31983599609375	714330712890625	1	true	0	false	32	true
201431	3221481640625	86116513671875	0	false	5	true	0	false
201426	4679734375	342062265625	2	true	0	false	9	true
201425	472560234375	34199359375	4	true	0	false	17	true
201421	4789727734375	3431044921875	10	true	1	true	0	false
201420	46274921875	341164296875	11	true	1	true	34	true
201419	4640810546875	3402162109375	12	true	1	true	31	true
201415	47883890625	3560707421875	0	false	0	false	38	true
201410	3439978125	9169275390625	2	true	0	false	65	true
201409	3429369140625	934944921875	2	true	0	false	59	true
201406	3297160546875	96042314453125	0	false	0	false	36	true
201405	3237492578125	99209423828125	0	false	0	false	12	true
201402	33154125	109355400390625	0	false	0	false	56	true
201400	356248984375	9356916015625	1	true	0	false	8	true
[truncated: 379 more rows]
