# Supplementary material for: A Novel Liquid Biopsy Method Based on Specific Combinations of Vesicular Markers Allows Us to Discriminate Prostate Cancer from Hyperplasia
Source: Cells. 2024 Jul 31;13(15):1286. doi: 10.3390/cells13151286 (PMC11311686; doi:10.3390/cells13151286)
Supplement: Supplementary file 1 [file cells-13-01286-s001.zip › Dataset S1-Raw data CODI BiliGeCT Prostata/Raw data CODI BiliGeCT Prostata/150223_ErbB3_ALK_IIexp_ME21-03-1__counting_scatter.xlsx]

## Sheet: 150223_ErbB3_ALK_IIexp_ME21-03-
counting parameters
radius (nm)	300
bin width (nm)	20
locs in bin threshold	1
active channels
channel name	channel reference	min	max
Channel 0	ch0	1	10000000
Channel 1	ch1	1	10000000
Channel 2	ch2	1	10000000
clusters are positive for a channel if their counts fall within min (inclusive) and max (exclusive) for that channel
	population phenotypes	number of clusters
triple positive	Channel 0, Channel 1, Channel 2	628
double positive	Channel 0, Channel 1	15
double positive	Channel 0, Channel 2	2386
double positive	Channel 1, Channel 2	163
single positive	Channel 0	61
single positive	Channel 1	5
single positive	Channel 2	786
	total positive clusters	4044
0 clusters were negative for every channel
all positive clusters are listed here
columns show counts and positivity for channels with thresholds switched on
to see the full data including negative clusters please export a csv from the counting histogram rather than the counting scatter plot
cluster id	centroid x (nm)	centroid y (nm)	count for Channel 0	positive for Channel 0	count for Channel 1	positive for Channel 1	count for Channel 2	positive for Channel 2
525433	15497826171875	63786578125	7	true	1	true	67	true
525432	153672470703125	638787578125	6	true	1	true	64	true
525399	1480615234375	6336513671875	3	true	0	false	97	true
525398	14863884765625	6321813671875	3	true	0	false	86	true
525389	157686162109375	6349126953125	19	true	0	false	43	true
525388	15527619140625	63414515625	17	true	0	false	40	true
525387	125655400390625	6375072265625	20	true	0	false	43	true
525386	124938759765625	63532671875	22	true	0	false	49	true
525383	163828701171875	6243478515625	3	true	1	true	44	true
525382	1617909375	6256999609375	3	true	1	true	43	true
525380	160442529296875	6367383203125	14	true	0	false	34	true
525375	128916103515625	64317609375	13	true	0	false	10	true
525374	127739306640625	643224453125	11	true	0	false	11	true
525373	12319111328125	6110282421875	1	true	0	false	39	true
525372	124292392578125	6116437890625	1	true	0	false	39	true
525371	1264114453125	6159958203125	0	false	6	true	20	true
525370	125954189453125	6172022265625	0	false	6	true	19	true
525366	16703166015625	63041828125	0	false	0	false	21	true
525362	14196001953125	6344312890625	4	true	0	false	13	true
525358	12839958984375	6337633984375	0	false	0	false	19	true
525356	16753451171875	6395858203125	4	true	0	false	6	true
525354	1332171875	631290234375	10	true	0	false	34	true
525353	12438568359375	6464841796875	5	true	0	false	52	true
525350	12839119140625	6095751171875	5	true	0	false	5	true
525347	122225400390625	6426025390625	19	true	0	false	36	true
525346	119484921875	64422515625	6	true	0	false	22	true
525336	112951044921875	6472343359375	8	true	0	false	54	true
525332	153552470703125	6267115625	10	true	0	false	2	true
525329	13132162109375	6860996875	23	true	1	true	62	true
525328	130754287109375	688503671875	20	true	1	true	58	true
525327	145532294921875	6399665625	2	true	0	false	10	true
525324	127574208984375	6505828125	2	true	0	false	15	true
525323	129859169921875	6229891015625	1	true	0	false	14	true
525322	123502109375	6221369921875	0	false	14	true	5	true
525321	14958708984375	6694759375	0	false	0	false	15	true
525320	1549728125	66856921875	1	true	2	true	19	true
525319	12887162109375	669203984375	6	true	0	false	7	true
525318	13028330078125	67459859375	4	true	0	false	20	true
525312	130729443359375	6798340625	0	false	0	false	19	true
525310	1260159765625	68649	10	true	0	false	35	true
525309	1404816015625	665119375	0	false	0	false	18	true
525304	123871845703125	676942109375	0	false	0	false	14	true
525300	17256138671875	643467421875	0	false	0	false	9	true
525297	15376927734375	6454638671875	7	true	0	false	40	true
525296	157093720703125	64373.5	12	true	0	false	4	true
525294	13727791015625	6456622265625	5	true	0	false	13	true
525293	15356568359375	5957694921875	35	true	0	false	34	true
525292	153044228515625	5969069140625	35	true	0	false	41	true
525289	1491290234375	65147265625	3	true	0	false	8	true
525288	152781533203125	65464984375	2	true	0	false	11	true
525286	138168720703125	656580234375	0	false	0	false	13	true
525280	14558330078125	657166171875	2	true	7	true	20	true
525273	155079697265625	5902646875	3	true	0	false	28	true
525270	177931953125	6494215625	3	true	0	false	10	true
525269	13604130859375	6169912890625	1	true	10	true	10	true
525268	139889033203125	622867890625	1	true	0	false	16	true
525266	150239638671875	5898356640625	0	false	0	false	11	true
525261	16906607421875	59930828125	6	true	1	true	50	true
525260	16792037109375	601613046875	6	true	0	false	55	true
525259	16728771484375	6132355078125	4	true	0	false	17	true
525258	1729379296875	6121269921875	5	true	0	false	26	true
525256	15184935546875	675857421875	1	true	0	false	11	true
525254	17617833984375	6163794921875	14	true	0	false	6	true
525253	18640462890625	5968983203125	0	false	0	false	25	true
525252	17917498046875	6037725390625	10	true	0	false	11	true
525251	159527978515625	5776885546875	6	true	0	false	76	true
525250	161518564453125	58363921875	9	true	0	false	14	true
525245	17242869140625	5956784765625	9	true	1	true	18	true
525244	1718611328125	597912265625	11	true	1	true	15	true
525243	98246982421875	4647212890625	22	true	1	true	87	true
525242	94853369140625	467546484375	34	true	5	true	89	true
525237	18365654296875	615630546875	0	false	6	true	16	true
525236	18399982421875	6113687890625	7	true	0	false	4	true
525234	17118603515625	60575296875	1	true	0	false	10	true
525233	1812052734375	5905476953125	0	false	0	false	9	true
525232	17789830078125	5867140234375	9	true	0	false	14	true
525229	158413671875	5989123046875	1	true	9	true	10	true
525228	155268779296875	6044902734375	12	true	0	false	42	true
525224	161178837890625	5934886328125	1	true	0	false	25	true
525214	185726015625	5900672265625	1	true	0	false	13	true
525210	153745771484375	5836503515625	13	true	7	true	105	true
525207	756764892578125	6007847265625	25	true	0	false	16	true
525206	772657861328125	6013765234375	26	true	0	false	25	true
525202	7885515625	603482421875	2	true	0	false	22	true
525195	82849921875	6078630859375	2	true	0	false	30	true
525194	8957	604915546875	1	true	0	false	47	true
525187	109797734375	5988500390625	32	true	5	true	79	true
525186	106886171875	596835390625	0	false	1	true	53	true
525185	766620703125	588060078125	0	false	2	true	15	true
525184	816029833984375	59149109375	6	true	0	false	13	true
525180	143827978515625	5855614453125	1	true	1	true	11	true
525179	91354111328125	5961972265625	5	true	0	false	27	true
525178	93969990234375	597602265625	13	true	0	false	11	true
525176	803018310546875	584765078125	8	true	0	false	7	true
525170	8845240234375	5967154296875	1	true	0	false	22	true
525168	722817626953125	5934851171875	0	false	0	false	17	true
525167	78167236328125	574936015625	5	true	0	false	87	true
525166	792639794921875	576766640625	6	true	0	false	77	true
525164	7233896484375	58218.5	7	true	0	false	6	true
525163	1587109375	27213861328125	4	true	1	true	78	true
525162	1.99342e+16	27349.5	14	true	1	true	1	true
525160	100753310546875	59676703125	7	true	0	false	13	true
525159	34176201171875	3971202734375	7	true	1	true	9	true
525158	369794921875	3957323828125	0	false	0	false	23	true
525157	174929453125	717791328125	6	true	0	false	85	true
525156	1807905859375	712919765625	1	true	0	false	13	true
525153	1177339453125	593874609375	6	true	0	false	32	true
525152	11748001953125	5964119140625	4	true	0	false	28	true
525147	1722657421875	71122890625	2	true	0	false	10	true
525139	11701548828125	6013669921875	5	true	0	false	21	true
525138	115672060546875	6047355078125	0	false	0	false	11	true
525136	708940283203125	573073671875	7	true	1	true	7	true
525135	12668322265625	5982342578125	7	true	1	true	75	true
525134	131887705078125	602404296875	4	true	0	false	3	true
525133	198337890625	70684390625	14	true	0	false	0	false
525132	1974680078125	712533984375	6	true	0	false	60	true
525131	602953173828125	580624765625	24	true	0	false	39	true
525130	6123201171875	58410484375	3	true	0	false	44	true
525122	3159647216796870	3998668359375	2	true	7	true	0	false
525120	6269998046875	5892358203125	5	true	0	false	11	true
525118	1226654296875	59631578125	1	true	0	false	8	true
525113	18680189453125	5796235546875	1	true	0	false	23	true
525112	1891758984375	5765548828125	2	true	0	false	15	true
525111	134116083984375	595372109375	3	true	3	true	41	true
525109	18127388671875	5799782421875	0	false	0	false	11	true
525108	17726072265625	5783518359375	6	true	0	false	14	true
525107	1703540625	737638984375	11	true	1	true	41	true
525106	1720904296875	73848765625	10	true	1	true	40	true
525105	19284564453125	56408015625	2	true	0	false	38	true
525104	18839921875	568669609375	0	false	0	false	22	true
525103	2527208984375	28845134765625	14	true	0	false	14	true
525102	26816650390625	287220859375	10	true	0	false	9	true
525099	1391013916015620	26581568359375	6	true	0	false	26	true
525098	190100048828125	2673921875	7	true	1	true	1	true
525096	2115635498046870	2879295703125	2	true	0	false	24	true
525095	144466396484375	6014744140625	2	true	0	false	10	true
525089	18655203125	6411134375	1	true	0	false	35	true
525088	19130775390625	64256265625	1	true	0	false	22	true
525084	20593048828125	70679921875	1	true	4	true	10	true
525083	158855283203125	654104453125	14	true	0	false	65	true
525082	16076224609375	6535559765625	13	true	0	false	67	true
525081	20606171875	5795883984375	0	false	6	true	13	true
525080	20494021484375	5783113671875	0	false	6	true	11	true
525078	23505517578125	404169375	15	true	0	false	44	true
525077	190758671875	703534375	10	true	1	true	38	true
525076	187853515625	698711875	3	true	0	false	12	true
525074	17833.25	739978515625	0	false	0	false	15	true
525065	9047060546875	5850887890625	22	true	1	true	32	true
525064	9181416015625	5853174609375	23	true	1	true	45	true
525062	209433671875	5808831640625	9	true	4	true	65	true
525061	179753125	7022178125	2	true	6	true	26	true
525060	1755429296875	699282265625	0	false	0	false	14	true
525059	17719529296875	727828203125	4	true	0	false	58	true
525058	1749858203125	72894453125	4	true	0	false	50	true
525057	18037392578125	63676640625	2	true	0	false	49	true
525054	20171923828125	5728432421875	1	true	0	false	10	true
525052	1.76516e+16	2929354296875	7	true	0	false	12	true
525050	17707009765625	731056640625	0	false	1	true	26	true
525046	20006255859375	566512578125	5	true	1	true	2	true
525042	18953935546875	5574484375	1	true	0	false	11	true
525041	613596826171875	400679921875	2	true	0	false	9	true
525040	598969580078125	3930599609375	1	true	11	true	0	false
525039	1.6982e+16	4317942578125	6	true	0	false	49	true
525038	131977294921875	4294773828125	3	true	4	true	16	true
525036	1820441015625	73371859375	1	true	0	false	26	true
525035	17259912109375	661471171875	3	true	0	false	20	true
525034	1699887109375	661212734375	2	true	0	false	21	true
525031	2660880859375	4229587109375	4	true	0	false	19	true
525030	2986861083984370	418229453125	4	true	1	true	6	true
525029	9302744140625	44447296875	5	true	0	false	24	true
525028	922187109375	446717578125	7	true	0	false	19	true
525027	228205029296875	2942903125	5	true	0	false	39	true
525024	9056509765625	4445279296875	10	true	0	false	21	true
525021	176416953125	664703203125	18	true	0	false	49	true
525020	175691328125	667303984375	12	true	0	false	33	true
525015	20521419921875	5863505859375	4	true	0	false	34	true
525014	19147486328125	58511453125	4	true	1	true	35	true
525009	83177802734375	3967808984375	17	true	8	true	27	true
525008	85622841796875	3976615625	17	true	3	true	29	true
525007	175087890625	74593890625	0	false	1	true	15	true
525006	18341439453125	745808515625	5	true	1	true	10	true
525002	7700711059570310	26711974609375	13	true	6	true	48	true
525000	19004796875	735155234375	13	true	0	false	0	false
524998	18877251953125	74066953125	0	false	0	false	42	true
524997	21519302734375	73774.75	4	true	0	false	24	true
524996	208050546875	739140625	5	true	0	false	16	true
524993	3263603515625	29302814453125	9	true	0	false	86	true
524992	302918603515625	2905734765625	1	true	0	false	38	true
524990	192654248046875	29615560546875	0	false	0	false	9	true
524987	1615549072265620	418170078125	20	true	4	true	77	true
524986	14058193359375	4177327734375	14	true	3	true	66	true
524985	2085837890625	72469953125	5	true	0	false	14	true
524984	2189178515625	715225390625	3	true	0	false	33	true
524982	17436833984375	6581778125	1	true	0	false	16	true
524980	19468810546875	579772890625	4	true	1	true	15	true
524976	20447833984375	721728828125	0	false	0	false	10	true
524973	660519140625	39371078125	1	true	0	false	12	true
524972	692806201171875	3910012890625	6	true	0	false	2	true
524970	16637873046875	662470859375	6	true	0	false	17	true
524968	342249365234375	29853509765625	0	false	0	false	9	true
524966	68440712890625	384006015625	4	true	0	false	17	true
524964	107936259765625	6078802734375	2	true	0	false	35	true
524963	3929504638671870	312256640625	6	true	0	false	63	true
524962	3915751708984370	3105509765625	6	true	0	false	67	true
524961	97637314453125	5783091796875	4	true	0	false	59	true
524960	95311357421875	57644734375	3	true	0	false	80	true
524957	20627763671875	4150674609375	1	true	0	false	23	true
524954	17045572265625	72802140625	0	false	0	false	19	true
524953	23300341796875	29878537109375	1	true	0	false	24	true
524952	263456396484375	29990927734375	5	true	0	false	7	true
524951	2.03392e+16	4079074609375	2	true	1	true	17	true
524948	96918203125	4621039453125	12	true	0	false	43	true
524946	96845595703125	4359475390625	2	true	0	false	15	true
524945	3403003173828120	30244328125	6	true	10	true	40	true
524944	33579033203125	30394689453125	6	true	10	true	34	true
524942	33088212890625	3900620703125	1	true	0	false	8	true
524940	1.3239e+16	4349659765625	1	true	0	false	12	true
524938	20165.75	73405484375	4	true	0	false	15	true
524934	545167578125	417304140625	6	true	21	true	57	true
524933	1735933203125	68787890625	13	true	2	true	62	true
524932	17294279296875	690736796875	3	true	2	true	38	true
524928	9247416015625	4028495703125	3	true	10	true	9	true
524922	2167624609375	70399640625	21	true	0	false	107	true
524921	16874802734375	745953203125	4	true	0	false	7	true
524918	160139921875	67562859375	4	true	0	false	18	true
524917	8405763671875	5017321484375	1	true	2	true	33	true
524916	8517640625	50554953125	9	true	0	false	6	true
524915	9028912109375	5117472265625	6	true	0	false	44	true
524914	9018419921875	507808984375	1	true	0	false	11	true
524911	441232763671875	4302615625	8	true	0	false	70	true
524910	454147216796875	43321546875	9	true	0	false	29	true
524908	414154638671875	395776015625	1	true	0	false	11	true
524907	116942890625	4594641796875	2	true	1	true	33	true
524906	1163033984375	4582601171875	2	true	0	false	39	true
524905	16757572265625	6486921484375	6	true	0	false	95	true
524901	42430009765625	3129291796875	3	true	0	false	25	true
524897	3329066650390620	40882515625	2	true	1	true	46	true
524896	389109130859375	4067490625	11	true	0	false	5	true
524893	110299619140625	582835625	1	true	0	false	14	true
524892	10219640625	5826690234375	0	false	0	false	13	true
524891	18819966796875	6304739453125	5	true	1	true	0	false
524890	19564685546875	629667890625	20	true	0	false	33	true
524888	9476208984375	5906054296875	2	true	0	false	23	true
524884	2101234130859370	28128138671875	13	true	0	false	14	true
524883	8784931640625	5227015625	5	true	0	false	33	true
524882	84979716796875	5159991015625	18	true	0	false	3	true
524879	8657225952148430	440296328125	2	true	1	true	42	true
524878	13090322265625	4417927734375	17	true	0	false	57	true
524876	1135523046875	45886765625	2	true	0	false	27	true
524874	1995291015625	62315265625	1	true	0	false	14	true
524868	52196728515625	444938046875	5	true	0	false	93	true
524867	95263671875	5708996484375	7	true	0	false	60	true
524866	93952060546875	5722680078125	3	true	0	false	59	true
524862	9805330078125	472400390625	0	false	0	false	20	true
524861	95866611328125	452049296875	1	true	0	false	10	true
524860	96137734375	45741140625	7	true	1	true	20	true
524858	2001866796875	75184890625	3	true	0	false	26	true
524856	47755048828125	4221178515625	1	true	0	false	12	true
524854	2424633544921870	4297836328125	2	true	0	false	80	true
524853	7341890625	47542703125	1	true	11	true	7	true
524852	72613076171875	4769595703125	1	true	11	true	8	true
524849	86269521484375	43537953125	7	true	0	false	26	true
524846	809441357421875	514523046875	11	true	0	false	71	true
524836	389798486328125	30288884765625	4	true	0	false	16	true
524834	720065478515625	479982890625	1	true	0	false	12	true
524833	93449287109375	491998359375	2	true	2	true	72	true
524832	94295791015625	4934716796875	2	true	0	false	60	true
524821	748078076171875	3311612890625	11	true	0	false	85	true
524820	80008173828125	32520267578125	6	true	4	true	2	true
524819	19279880859375	72448640625	0	false	0	false	12	true
524812	214352890625	5880480859375	1	true	0	false	26	true
524808	108629033203125	4645130859375	3	true	1	true	11	true
524806	797212451171875	4335174609375	8	true	0	false	80	true
524805	709412451171875	317263125	4	true	8	true	23	true
524804	703206982421875	31809884765625	2	true	8	true	24	true
524803	81324921875	4876621875	4	true	0	false	57	true
524802	79612431640625	481008984375	3	true	0	false	8	true
524799	87280546875	46428953125	1	true	0	false	14	true
524796	1.01222e+16	4170619921875	6	true	0	false	0	false
524795	49535908203125	3634508203125	1	true	0	false	24	true
524794	490054443359375	371712421875	6	true	0	false	15	true
524791	76972900390625	4735845703125	1	true	0	false	16	true
524790	8206876953125	4694315234375	7	true	5	true	75	true
524788	84981708984375	4827833203125	8	true	0	false	1	true
524787	10686875	48136859375	12	true	0	false	50	true
524786	103771962890625	4801096484375	7	true	0	false	11	true
524784	460365869140625	367793046875	3	true	0	false	17	true
524782	109541767578125	58852953125	15	true	3	true	34	true
524781	2024276171875	68581359375	2	true	1	true	50	true
524780	20236451171875	683273984375	1	true	0	false	45	true
524779	1991097265625	68303546875	8	true	0	false	39	true
524778	196286328125	683785546875	6	true	0	false	33	true
524774	906864453125	491069453125	2	true	8	true	28	true
524773	759238134765625	4049769140625	8	true	0	false	6	true
524770	9325240234375	56852.5	9	true	0	false	9	true
524764	4539272155761710	42493390625	2	true	0	false	23	true
524763	122256572265625	4709748828125	2	true	0	false	53	true
524762	11821423828125	4679018359375	0	false	0	false	13	true
524761	21055439453125	700212109375	5	true	0	false	13	true
524760	2098601171875	695057734375	6	true	0	false	14	true
524759	3589123291015620	37979046875	19	true	3	true	67	true
524758	419219775390625	379751953125	0	false	2	true	15	true
524757	8926033203125	5755598046875	2	true	0	false	26	true
524755	19490765625	6000526953125	5	true	1	true	38	true
524754	19099330078125	5977459765625	2	true	0	false	39	true
524752	669732958984375	318065625	6	true	0	false	22	true
524751	570283349609375	4873474609375	2	true	0	false	27	true
524750	6350841796875	4849312109375	1	true	0	false	16	true
524748	102015107421875	483600859375	1	true	0	false	17	true
524746	16741919921875	68068125	5	true	0	false	14	true
524744	51241865234375	4862801171875	9	true	0	false	5	true
524743	413830419921875	413381015625	8	true	1	true	2	true
524734	20785416015625	68759171875	0	false	0	false	38	true
524732	19613388671875	691242578125	0	false	0	false	9	true
524730	642334619140625	3156408984375	0	false	0	false	7	true
524725	450163330078125	3277101171875	2	true	0	false	57	true
524724	5209607421875	3260496484375	3	true	0	false	14	true
524722	711461279296875	399312890625	2	true	1	true	11	true
524720	114579541015625	4500716796875	2	true	1	true	12	true
524714	450544287109375	31967662109375	2	true	1	true	8	true
524712	9561947265625	4994669140625	0	false	0	false	9	true
524707	605697705078125	32182837890625	2	true	0	false	28	true
524705	638635205078125	4797333984375	6	true	0	false	42	true
524702	47605439453125	3814459765625	5	true	0	false	19	true
524701	37235966796875	330835234375	6	true	3	true	20	true
524700	3546928466796870	33273078125	6	true	4	true	15	true
524693	120056435546875	4055818359375	12	true	0	false	44	true
524692	123165048828125	40852203125	0	false	10	true	8	true
524691	10493572265625	4258415625	4	true	0	false	24	true
524690	110434462890625	42496765625	5	true	0	false	18	true
524686	19224365234375	693048984375	1	true	1	true	8	true
524684	3941348388671870	2816915234375	0	false	0	false	25	true
524682	752276123046875	4368571484375	0	false	0	false	34	true
524678	97577587890625	4773715234375	3	true	0	false	13	true
524673	222810859375	49565484375	0	false	0	false	21	true
524672	220445546875	494008359375	0	false	0	false	18	true
524671	23529787109375	4988180078125	13	true	1	true	9	true
524670	2338315234375	499355078125	13	true	1	true	9	true
524669	2227263671875	4811584765625	4	true	0	false	26	true
524668	218498046875	4803992578125	2	true	0	false	32	true
524666	457057470703125	335090234375	12	true	0	false	40	true
524664	111446044921875	4070134375	5	true	0	false	0	false
524660	29467958984375	3353472265625	1	true	0	false	11	true
524659	83014033203125	31580080078125	3	true	0	false	9	true
524656	105695947265625	419812265625	7	true	0	false	10	true
524655	11809736328125	43635953125	0	false	1	true	56	true
524654	11777064453125	441741171875	0	false	0	false	13	true
524653	2262347265625	500018828125	1	true	0	false	45	true
524648	2296318359375	500077421875	10	true	0	false	3	true
524647	2360632421875	4939033984375	0	false	0	false	14	true
524646	23855576171875	4971584765625	1	true	0	false	14	true
524645	1434114990234370	248850390625	5	true	2	true	41	true
524644	1.12667e+16	24913359375	4	true	1	true	37	true
524641	8400224609375	4226386328125	0	false	0	false	15	true
524640	8179955078125	418014453125	5	true	0	false	13	true
524638	123192568359375	43278.75	3	true	0	false	21	true
524634	787429638671875	41743828125	2	true	0	false	14	true
524632	113565888671875	434863359375	2	true	0	false	48	true
524631	539874267578125	38134.75	5	true	2	true	7	true
524626	66497802734375	31085828125	3	true	6	true	5	true
524622	103841982421875	4304347265625	3	true	0	false	13	true
524619	10104572265625	61839140625	2	true	4	true	70	true
524618	100208779296875	61596.5	1	true	0	false	55	true
524617	1041419140625	407022578125	0	false	0	false	20	true
524613	89356748046875	418929765625	1	true	0	false	29	true
524610	11570333984375	422633984375	0	false	0	false	12	true
524609	16973552734375	5642142578125	1	true	0	false	21	true
524608	17314833984375	5602423046875	0	false	0	false	17	true
524605	91912216796875	55305125	3	true	0	false	13	true
524604	95320107421875	5473957421875	12	true	0	false	6	true
524602	9279279296875	556807109375	10	true	0	false	4	true
524601	255630517578125	31462197265625	1	true	0	false	18	true
524600	304342431640625	31655669921875	0	false	0	false	21	true
524599	737479638671875	418546875	0	false	0	false	12	true
524598	706944970703125	416399609375	0	false	0	false	14	true
524595	17167501953125	55082453125	3	true	0	false	16	true
524594	1690219140625	5540228125	0	false	14	true	4	true
524593	9180732421875	5171476171875	0	false	0	false	23	true
524590	681705029296875	3779605859375	0	false	0	false	23	true
524589	9878814453125	3910955859375	4	true	0	false	20	true
524588	9880166015625	3976319921875	5	true	0	false	8	true
524587	985751171875	566398828125	12	true	0	false	22	true
524584	22774474609375	4811539453125	2	true	0	false	10	true
524580	3348871826171870	370491328125	0	false	0	false	10	true
524576	3196630859375	31985681640625	1	true	1	true	12	true
524575	9856306640625	418992109375	4	true	0	false	43	true
524573	252791015625	390159921875	3	true	0	false	7	true
524572	2794480224609370	3862730078125	13	true	0	false	0	false
524570	87928955078125	5616949609375	2	true	0	false	11	true
524568	2097446044921870	3892955859375	6	true	0	false	7	true
524564	292133251953125	32575029296875	8	true	0	false	18	true
524554	2312514453125	4730061328125	2	true	0	false	8	true
524553	88827578125	53058875	5	true	0	false	54	true
524552	8325193359375	5314126953125	2	true	0	false	13	true
524548	2062939697265620	3968801171875	3	true	0	false	34	true
524546	19578466796875	746043125	0	false	0	false	17	true
524545	1159665283203120	24238591796875	18	true	0	false	26	true
524544	1.82794e+16	24179228515625	2	true	9	true	6	true
524538	2156132421875	4888138671875	3	true	0	false	20	true
524535	12004107421875	41321109375	0	false	0	false	34	true
524534	122320537109375	4159846875	7	true	0	false	23	true
524528	1056993359375	61532546875	3	true	0	false	14	true
524527	179200732421875	25229748046875	4	true	0	false	11	true
524525	734537744140625	5371966796875	2	true	0	false	15	true
524524	696640869140625	5418908203125	9	true	0	false	4	true
524522	12512783203125	4591262890625	2	true	0	false	39	true
524512	551874755859375	2560774609375	43	true	1	true	98	true
524511	80912236328125	5416838671875	1	true	0	false	12	true
524510	80170498046875	544998984375	6	true	0	false	1	true
524507	17960875	5660867578125	2	true	0	false	12	true
524504	9722494140625	5190798828125	0	false	0	false	13	true
524502	18543056640625	72187703125	2	true	0	false	18	true
524500	1149899658203120	2555333203125	0	false	0	false	7	true
524496	93576689453125	5366028125	8	true	1	true	10	true
524495	651909326171875	52796453125	0	false	0	false	17	true
524494	66475947265625	5301846875	1	true	0	false	15	true
524492	753215576171875	5238646875	2	true	5	true	65	true
524488	4.52344e+16	431566484375	4	true	0	false	21	true
524485	64106494140625	5391999609375	12	true	5	true	61	true
524484	626476171875	543844921875	0	false	0	false	9	true
524483	11429673828125	5529406640625	19	true	0	false	11	true
524482	11705666015625	5549992578125	3	true	0	false	12	true
524481	266533154296875	24188576171875	0	false	0	false	18	true
524472	65279365234375	522584453125	6	true	0	false	47	true
524466	1174217578125	5502708984375	0	false	0	false	20	true
524459	114775986328125	5169276171875	11	true	1	true	17	true
524458	1143355859375	517462734375	14	true	1	true	16	true
524457	20735404296875	22364056640625	22	true	0	false	60	true
524456	2087798828125	223156015625	22	true	0	false	58	true
524454	11559455078125	51727015625	11	true	1	true	14	true
524453	154507275390625	54283.75	16	true	0	false	50	true
524452	1493505078125	545326171875	1	true	0	false	20	true
524449	606842529296875	3088323828125	2	true	0	false	12	true
524448	620497119140625	30232853515625	1	true	0	false	21	true
524447	57872724609375	29668564453125	5	true	0	false	42	true
524446	536400634765625	294844765625	3	true	0	false	6	true
524445	2687267822265620	35846984375	0	false	2	true	14	true
524444	3225524658203120	3640119921875	6	true	0	false	12	true
524443	19701501953125	4761322265625	5	true	0	false	53	true
524442	20107673828125	4764368359375	0	false	0	false	19	true
524439	110211416015625	544586875	9	true	0	false	9	true
524432	3682621337890620	3634552734375	0	false	0	false	24	true
524431	19521189453125	4804288671875	13	true	0	false	61	true
524429	133708466796875	5470370703125	2	true	0	false	40	true
524428	1348255078125	5451640625	4	true	0	false	34	true
524423	1803201171875	4357108984375	5	true	0	false	19	true
524422	179209453125	43660421875	1	true	0	false	19	true
524420	144984404296875	612068203125	4	true	0	false	7	true
524419	153996298828125	531039296875	11	true	0	false	10	true
524418	154432919921875	53758484375	2	true	0	false	19	true
524415	21846705078125	4358437890625	21	true	0	false	62	true
524414	2196136328125	4344853125	21	true	0	false	50	true
524413	19589166015625	471135703125	2	true	0	false	36	true
524412	1981757421875	4706624609375	2	true	0	false	36	true
524411	25398408203125	4393576953125	2	true	0	false	56	true
524410	25012576171875	4379311328125	0	false	0	false	12	true
524409	14597107421875	5351685546875	7	true	1	true	9	true
524408	14093478515625	5411962890625	6	true	0	false	16	true
524402	716970751953125	426420546875	0	false	4	true	13	true
524401	120721748046875	5712513671875	0	false	0	false	22	true
524400	125003603515625	5717644921875	0	false	8	true	5	true
524399	145787939453125	528787265625	5	true	0	false	54	true
524395	6886939453125	29507052734375	4	true	1	true	88	true
524394	7228111328125	29037607421875	1	true	0	false	58	true
524390	251789296875	4453994140625	3	true	0	false	22	true
524387	190845546875	417688828125	10	true	14	true	26	true
524386	1924527734375	4201285546875	1	true	15	true	25	true
524383	3424580322265620	23727751953125	17	true	0	false	63	true
524382	3522447509765620	24198857421875	2	true	0	false	15	true
524381	19606580078125	23320935546875	2	true	0	false	35	true
524380	19829857421875	23375634765625	1	true	0	false	43	true
524379	1252572265625	550959375	6	true	0	false	11	true
524378	126039541015625	5538021484375	15	true	0	false	7	true
524377	904856640625	3104246875	7	true	1	true	92	true
524376	92699765625	30998548828125	9	true	2	true	86	true
524374	1998320703125	23781318359375	5	true	2	true	17	true
524372	22386203125	71298296875	23	true	0	false	41	true
524371	25672150390625	4314630859375	2	true	0	false	16	true
524368	122381865234375	56683296875	9	true	0	false	13	true
524364	19632046875	23945392578125	1	true	1	true	15	true
524360	21598939453125	4393400390625	7	true	0	false	40	true
524358	768675146484375	28955955078125	6	true	0	false	7	true
524354	206310546875	21840482421875	3	true	0	false	76	true
524352	2132353125	4756947265625	2	true	0	false	52	true
524351	24799720703125	4801908984375	16	true	0	false	4	true
524350	24558279296875	4873551171875	1	true	1	true	20	true
524349	116147685546875	5711246875	6	true	0	false	1	true
524348	11161396484375	57361921875	12	true	0	false	45	true
524343	1202276171875	5436871484375	1	true	0	false	21	true
524342	116776748046875	541793515625	14	true	0	false	41	true
524341	2895248291015620	2211091796875	0	false	0	false	16	true
524340	3688577392578120	2252834765625	0	false	0	false	18	true
524336	2230471484375	4333985546875	18	true	0	false	36	true
524335	25174091796875	455174765625	0	false	0	false	13	true
524334	2519757421875	4521248046875	7	true	0	false	8	true
524329	193059375	4857971875	0	false	0	false	26	true
524327	25548935546875	45397890625	5	true	0	false	67	true
524324	1742783203125	4302012109375	9	true	5	true	37	true
524323	2290853515625	457901953125	10	true	0	false	24	true
524322	231543125	4628760546875	0	false	10	true	8	true
524321	19699755859375	209734609375	1	true	0	false	10	true
524320	20086130859375	20947099609375	1	true	0	false	19	true
524315	200320546875	53091.75	6	true	0	false	39	true
524314	1981269140625	526000625	15	true	0	false	4	true
524312	1816489453125	4320487890625	4	true	0	false	10	true
524310	20241078125	5546194921875	0	false	0	false	11	true
524308	26188771484375	441042890625	7	true	0	false	5	true
524307	24461078125	4683261328125	0	false	0	false	12	true
524306	244602890625	4724091796875	11	true	0	false	3	true
524305	20104138671875	21590095703125	0	false	0	false	15	true
524304	1983229296875	2147248046875	0	false	0	false	17	true
524302	20439146484375	2308762109375	0	false	1	true	12	true
524301	23656.25	458709375	0	false	4	true	43	true
524300	2351761328125	4599281640625	0	false	4	true	44	true
524299	211123515625	5200657421875	0	false	0	false	30	true
524298	21332919921875	5188218359375	0	false	0	false	20	true
524297	26578375	4200731640625	1	true	0	false	24	true
524296	2655171875	422905078125	1	true	0	false	20	true
524294	1265177734375	5452562890625	7	true	0	false	64	true
524293	374297509765625	25058091796875	11	true	0	false	64	true
524292	3263754150390620	25808357421875	4	true	0	false	34	true
524290	2517550390625	4724944921875	6	true	0	false	44	true
524288	12278837890625	5383434375	1	true	0	false	9	true
524285	2491747265625	4643050390625	4	true	7	true	10	true
524284	25071908203125	4619758203125	4	true	7	true	12	true
524278	2097633984375	4695637109375	0	false	1	true	17	true
524277	6031580078125	3419675390625	0	false	10	true	12	true
524276	59568076171875	3429248046875	0	false	8	true	7	true
524275	23429173828125	424556953125	0	false	1	true	52	true
524274	23163791015625	4228267578125	4	true	0	false	36	true
524271	1372178515625	52694265625	7	true	0	false	5	true
524270	136512236328125	51570015625	1	true	0	false	18	true
524265	127508466796875	5144932421875	14	true	0	false	67	true
524264	131056044921875	5183850390625	1	true	0	false	24	true
524258	112499150390625	562853046875	6	true	0	false	55	true
524257	1443963671875	51597828125	1	true	0	false	13	true
524255	109260849609375	4976083984375	1	true	0	false	43	true
524254	11083798828125	499920625	1	true	0	false	26	true
524253	26420212890625	4159686328125	6	true	12	true	19	true
524251	1899970703125	5302098828125	8	true	0	false	28	true
524249	20681572265625	19585640625	0	false	0	false	10	true
524248	2006662109375	20007130859375	5	true	0	false	31	true
524246	18170205078125	5292970703125	2	true	0	false	22	true
524245	19293412109375	4263762890625	0	false	0	false	15	true
524243	187045078125	2262212109375	0	false	0	false	33	true
524242	1856684375	2281759765625	0	false	0	false	35	true
524238	2151529296875	5252953125	1	true	0	false	15	true
524237	1.20101e+16	46579328125	2	true	0	false	20	true
524236	134733740234375	4631141015625	0	false	0	false	16	true
524235	1930391015625	250725234375	0	false	0	false	33	true
524234	19456330078125	24777943359375	6	true	0	false	40	true
524231	20799740234375	4589408984375	14	true	1	true	81	true
524230	213392890625	4625372265625	4	true	0	false	2	true
524229	2481778125	45815265625	2	true	0	false	26	true
524228	2449562109375	4568535546875	2	true	1	true	30	true
524226	24547626953125	445055703125	6	true	0	false	36	true
524225	415069287109375	4827260546875	3	true	0	false	12	true
524224	3229259521484370	4808201171875	4	true	0	false	13	true
524221	20855154296875	52459921875	3	true	15	true	25	true
524218	20625015625	53336	0	false	0	false	12	true
524217	58025390625	3377226953125	2	true	0	false	19	true
524213	200962265625	26978400390625	2	true	0	false	14	true
524212	19963380859375	2664735546875	11	true	0	false	1	true
524210	19893826171875	22447966796875	8	true	0	false	10	true
524208	19098830078125	2262653125	7	true	0	false	1	true
524207	21615556640625	445873515625	0	false	0	false	14	true
524206	21399630859375	4500106640625	3	true	0	false	12	true
524203	20038560546875	2794681640625	15	true	0	false	51	true
524202	2048117578125	273916640625	19	true	0	false	1	true
524201	21898177734375	4516107421875	7	true	0	false	44	true
524200	22337017578125	4508964453125	3	true	0	false	20	true
524199	2380378125	4349767578125	2	true	0	false	55	true
524198	23900060546875	43823125	6	true	0	false	57	true
524196	559444775390625	3438553515625	1	true	0	false	20	true
524195	16762548828125	2507027734375	11	true	32	true	162	true
524194	166003046875	25249951171875	10	true	11	true	118	true
524191	18522900390625	1929647265625	3	true	3	true	9	true
524190	1854556640625	20090560546875	8	true	0	false	33	true
524188	27156517578125	41110515625	2	true	0	false	39	true
524186	19808962890625	5211011328125	0	false	0	false	21	true
524182	51821669921875	352693125	6	true	0	false	25	true
524180	90524931640625	3070287890625	3	true	15	true	4	true
524176	20754279296875	20242751953125	0	false	0	false	14	true
524175	197730234375	19210287109375	7	true	0	false	8	true
524174	19423431640625	1882590625	0	false	0	false	15	true
524170	2265943359375	4280833984375	0	false	0	false	11	true
524166	24043259765625	4496139453125	0	false	0	false	18	true
524161	2054837890625	2596130859375	2	true	0	false	91	true
524156	1966883984375	25210033203125	0	false	0	false	18	true
524148	24280560546875	420329296875	3	true	0	false	38	true
524147	21628646484375	5112080078125	0	false	0	false	13	true
524146	21912697265625	516354765625	5	true	0	false	8	true
524145	110224150390625	5290202734375	13	true	0	false	70	true
524144	114359365234375	53073.75	2	true	0	false	12	true
524143	19248662109375	19527310546875	0	false	1	true	54	true
524141	21309451171875	5505311328125	7	true	0	false	21	true
524140	206336015625	5444076171875	9	true	0	false	88	true
524138	2086242578125	451301640625	1	true	0	false	11	true
524137	22593791015625	419381015625	1	true	0	false	19	true
524136	22476267578125	4167078125	0	false	0	false	18	true
524134	20763728515625	4923948046875	6	true	1	true	15	true
524132	11579572265625	534637265625	2	true	0	false	9	true
524125	23199154296875	4858562109375	3	true	0	false	14	true
524122	2116506640625	5353757421875	0	false	0	false	15	true
524121	103059892578125	27391556640625	10	true	0	false	27	true
524120	104818974609375	2748159765625	9	true	0	false	25	true
524118	18642560546875	21723640625	6	true	0	false	9	true
524115	2299753125	446343359375	3	true	0	false	45	true
524112	23508203125	436022421875	2	true	0	false	24	true
524111	18661826171875	5117015625	7	true	0	false	14	true
524110	18679271484375	5134193359375	15	true	0	false	15	true
524100	110018759765625	5366726953125	3	true	0	false	11	true
524097	510550537109375	342613671875	1	true	0	false	14	true
524092	2391113671875	478180703125	2	true	0	false	15	true
524091	2480801171875	4150002734375	0	false	0	false	17	true
524087	1701997265625	45931140625	7	true	0	false	31	true
524086	1714235546875	4603498828125	6	true	0	false	34	true
524083	18049091796875	5433736328125	2	true	0	false	52	true
524082	17661423828125	54486625	4	true	0	false	10	true
524081	157167421875	559006484375	10	true	31	true	101	true
524080	156201591796875	560884296875	6	true	28	true	84	true
524076	104841181640625	5068073046875	1	true	0	false	14	true
524075	16960974609375	256930703125	5	true	0	false	64	true
524068	2085121826171870	45905390625	37	true	0	false	68	true
524066	1898155859375	1889872265625	4	true	0	false	16	true
524063	88780244140625	2760648828125	2	true	0	false	60	true
524062	86165966796875	27593328125	1	true	0	false	47	true
524061	465159228515625	4526873046875	11	true	0	false	36	true
524060	451459033203125	4537455859375	7	true	0	false	42	true
524058	2434884765625	4383642578125	0	false	0	false	13	true
524057	17806154296875	5098347265625	0	false	0	false	13	true
524056	1765508203125	502340078125	0	false	0	false	7	true
524054	102117099609375	27083693359375	7	true	0	false	6	true
524053	18650908203125	24942125	0	false	5	true	6	true
524051	262745703125	39986015625	5	true	0	false	20	true
524050	26011787109375	399437265625	10	true	0	false	12	true
524049	14939560546875	274068046875	13	true	0	false	51	true
524048	150958447265625	27457990234375	16	true	0	false	67	true
524047	1821528515625	5401720703125	0	false	0	false	31	true
524044	2170167724609370	4663386328125	0	false	9	true	4	true
524043	12733869140625	2793787890625	8	true	0	false	38	true
524042	129814267578125	27273791015625	2	true	0	false	17	true
524040	7342377319335930	461592421875	22	true	0	false	1	true
524039	1943194140625	4129121484375	1	true	0	false	56	true
524038	18975099609375	4095959375	1	true	0	false	18	true
524037	153325947265625	274303046875	1	true	0	false	27	true
524033	739170751953125	28116080078125	7	true	0	false	1	true
524032	785454736328125	27623431640625	1	true	0	false	8	true
524030	97822158203125	282280625	13	true	0	false	61	true
524029	21106828125	25700640625	13	true	0	false	48	true
524027	100057548828125	305964375	10	true	3	true	44	true
524024	8228287109375	270173515625	0	false	0	false	57	true
524023	2604701171875	405575703125	9	true	0	false	18	true
524021	85704033203125	28963609375	9	true	14	true	44	true
524020	872388671875	28484962890625	3	true	0	false	27	true
524018	84187578125	30644580078125	3	true	0	false	37	true
524016	104295791015625	518604765625	13	true	0	false	10	true
524013	25621333984375	39910859375	1	true	0	false	39	true
524009	1319865234375	261981953125	5	true	0	false	7	true
524008	1328723828125	26286693359375	4	true	0	false	10	true
524006	17996962890625	1998640625	12	true	0	false	50	true
524004	25183623046875	425121171875	8	true	0	false	5	true
524003	25005630859375	40502.25	0	false	0	false	31	true
524002	2519653125	4081314453125	4	true	5	true	15	true
524001	8261412109375	29608732421875	2	true	0	false	73	true
523999	109859833984375	490518671875	0	false	0	false	11	true
523998	113682255859375	4946256640625	1	true	0	false	48	true
523996	128944453125	26388693359375	0	false	0	false	11	true
523995	2250558203125	5114815625	1	true	0	false	32	true
523994	2302800390625	511024375	9	true	1	true	0	false
523991	1919683984375	5095959765625	6	true	0	false	48	true
523989	17074302734375	465898984375	15	true	0	false	3	true
523988	163584013671875	4662092578125	4	true	4	true	57	true
523987	512066650390625	30812919921875	8	true	6	true	22	true
523986	52161640625	3102996875	6	true	5	true	29	true
523984	2169666015625	4502863671875	0	false	0	false	29	true
523982	15991201171875	24969916015625	2	true	0	false	14	true
523981	16025857421875	7364303125	3	true	0	false	9	true
523978	15385609375	5556566015625	4	true	3	true	43	true
523973	139632822265625	27169751953125	3	true	4	true	113	true
523972	137469775390625	27623419921875	2	true	0	false	33	true
523961	127607666015625	4486654296875	14	true	0	false	2	true
523960	128097353515625	452784140625	5	true	0	false	15	true
523955	16693689453125	416305859375	5	true	1	true	22	true
523954	1691186328125	4185830078125	1	true	0	false	32	true
523953	15364044921875	712215703125	0	false	5	true	44	true
523952	15452138671875	709198828125	19	true	1	true	49	true
523946	69217177734375	26989974609375	7	true	0	false	8	true
523942	133450947265625	4495011328125	19	true	1	true	55	true
523940	144351025390625	276720703125	2	true	0	false	13	true
523939	2154505078125	196011640625	16	true	6	true	109	true
523938	213776953125	1985546875	22	true	6	true	75	true
523935	130132177734375	441111171875	1	true	0	false	10	true
523934	132970185546875	4437071484375	0	false	1	true	10	true
523930	2717062890625	4041282421875	1	true	0	false	21	true
523928	17026728515625	4720899609375	3	true	0	false	16	true
523926	13713404296875	4463226171875	0	false	0	false	19	true
523925	1614815625	4389391796875	7	true	0	false	50	true
523924	161878916015625	433988515625	1	true	0	false	15	true
523923	1692284375	4405010546875	12	true	0	false	71	true
523922	17276619140625	444453828125	0	false	0	false	13	true
523921	17256189453125	4851669921875	6	true	1	true	13	true
523920	1661790234375	4857155859375	3	true	0	false	28	true
523919	101809609375	2539201171875	2	true	0	false	8	true
523918	101568505859375	25953337890625	1	true	0	false	67	true
523914	17019984375	41163734375	2	true	0	false	17	true
523911	1390746875	559110703125	1	true	1	true	47	true
523910	141779248046875	5619752734375	10	true	0	false	5	true
523908	918551953125	26571607421875	2	true	0	false	13	true
523905	17444392578125	25873669921875	18	true	0	false	78	true
523904	17612947265625	25668982421875	16	true	0	false	103	true
523903	13571912109375	562252109375	13	true	1	true	47	true
523902	13025521484375	5619951953125	1	true	1	true	10	true
523897	17169359375	4779741796875	11	true	0	false	23	true
523895	1793045166015620	474072421875	5	true	0	false	12	true
523893	16267951171875	427639921875	0	false	0	false	14	true
523889	161610498046875	2574791015625	0	false	8	true	14	true
523888	157703291015625	26240755859375	3	true	5	true	10	true
523882	147962900390625	5591837109375	12	true	0	false	10	true
523881	188274296875	46261203125	1	true	0	false	11	true
523880	18602748046875	4666658984375	6	true	0	false	22	true
523878	9702109375	31913671875	2	true	0	false	31	true
523877	3791530517578120	45710828125	0	false	0	false	14	true
523872	158548388671875	4865284765625	0	false	0	false	14	true
523871	9140447265625	2570915234375	0	false	0	false	12	true
523870	94476015625	25405986328125	7	true	0	false	2	true
523869	162206259765625	5421139453125	9	true	0	false	96	true
523868	1670658984375	541269296875	1	true	1	true	12	true
523866	16464353515625	482049453125	12	true	0	false	0	false
523863	55481240234375	2585194921875	0	false	1	true	17	true
523862	4941900390625	25390322265625	8	true	0	false	84	true
523861	1691344921875	4527198828125	1	true	0	false	14	true
523857	3759811279296870	44454828125	5	true	0	false	9	true
523856	3586185791015620	4523602734375	1	true	3	true	10	true
523855	151166220703125	4134640625	4	true	0	false	8	true
523854	14790333984375	4165878125	1	true	0	false	13	true
523851	4073227294921870	3399478125	10	true	0	false	46	true
523850	415665673828125	3503362109375	0	false	0	false	11	true
523845	16267697265625	2137868359375	4	true	0	false	77	true
523844	160449111328125	21293826171875	9	true	0	false	59	true
523842	1851016796875	4978783203125	12	true	0	false	95	true
523840	1.69704e+16	450096875	4	true	0	false	3	true
523839	2883367431640620	4340465234375	16	true	0	false	3	true
523838	28323935546875	4400822265625	0	false	2	true	15	true
523835	162804970703125	70731375	1	true	0	false	26	true
523834	1609651171875	709474453125	2	true	0	false	43	true
523831	605466162109375	254755625	9	true	1	true	37	true
523830	637037255859375	253367890625	2	true	0	false	18	true
523828	275229638671875	44646640625	5	true	0	false	6	true
523826	1515239453125	25962470703125	0	false	0	false	22	true
523824	15194353515625	570140390625	1	true	0	false	10	true
523820	16831115234375	4344161328125	1	true	0	false	8	true
523814	74510185546875	30585802734375	4	true	0	false	24	true
523812	7669954223632810	409285234375	13	true	0	false	57	true
523807	113120517578125	2911244140625	3	true	0	false	58	true
523806	115961376953125	29512646484375	10	true	0	false	3	true
523804	222022890625	2596379296875	4	true	1	true	19	true
523796	86986787109375	26023474609375	0	false	0	false	17	true
523795	43338125	5030302734375	0	false	0	false	34	true
523794	48741474609375	5017242578125	1	true	0	false	7	true
523792	1806780078125	415048125	1	true	1	true	37	true
523788	1705084375	4970061328125	3	true	3	true	40	true
523786	18384453125	4574906640625	1	true	0	false	11	true
523785	657537548828125	25959521484375	7	true	0	false	6	true
523783	120161650390625	29835458984375	3	true	1	true	40	true
523781	684776513671875	2535866015625	1	true	0	false	6	true
523778	5480171875	5001740234375	3	true	0	false	24	true
523776	14372806640625	2582830078125	0	false	0	false	9	true
523775	141349228515625	29593556640625	5	true	0	false	35	true
523774	1358027734375	296525859375	5	true	0	false	8	true
523768	17586576171875	4160890234375	0	false	0	false	6	true
523766	17312580078125	51461625	7	true	0	false	64	true
523765	13956466796875	466957578125	18	true	1	true	35	true
523764	133197451171875	4631866015625	2	true	0	false	24	true
523763	6113868408203120	34502890625	18	true	0	false	84	true
523762	1.01041e+16	344966015625	7	true	0	false	35	true
523761	130316630859375	2869096484375	0	false	0	false	30	true
523760	1223140234375	28618955078125	11	true	0	false	0	false
523756	1051498046875	5536650390625	1	true	0	false	15	true
523754	177851640625	4525808203125	3	true	0	false	29	true
523752	143666591796875	4692524609375	0	false	0	false	13	true
523750	571003076171875	281764140625	2	true	0	false	22	true
523744	15716375	2676764453125	2	true	0	false	17	true
523740	17532447265625	26524595703125	0	false	2	true	26	true
523738	143861728515625	47591953125	15	true	0	false	13	true
523732	11703904296875	2891544921875	0	false	0	false	21	true
523731	156315859375	704229609375	12	true	0	false	3	true
523730	16341201171875	702780390625	5	true	0	false	6	true
523728	1592880859375	2112704296875	20	true	0	false	16	true
523725	22632658203125	2533298828125	9	true	0	false	11	true
523724	23030775390625	26099712890625	0	false	0	false	8	true
523721	133976748046875	4104375390625	5	true	0	false	58	true
523720	141382998046875	4121400390625	1	true	0	false	30	true
523719	1547601953125	20915462890625	16	true	0	false	33	true
523718	157338173828125	20987654296875	28	true	0	false	26	true
523716	157370595703125	2792674609375	3	true	0	false	27	true
523713	15887462890625	4695774609375	20	true	1	true	61	true
523710	151169267578125	4762665625	2	true	0	false	9	true
523707	14535015625	24181876953125	3	true	3	true	54	true
523706	14624634765625	23823662109375	4	true	2	true	33	true
523705	1.19504e+16	3670770703125	3	true	0	false	64	true
523704	1.54231e+16	3639807421875	3	true	0	false	16	true
523697	1420076171875	30249.75	4	true	0	false	39	true
523696	144353486328125	3034453125	4	true	0	false	38	true
523690	555540869140625	362566484375	1	true	15	true	19	true
523688	16741912109375	21221900390625	0	false	0	false	19	true
523684	1816538671875	66576421875	3	true	0	false	7	true
523679	137880126953125	4054205078125	0	false	0	false	12	true
523676	159338388671875	207053203125	3	true	0	false	10	true
523675	151446416015625	700033359375	4	true	0	false	15	true
523673	19435291015625	460450546875	18	true	0	false	42	true
523672	19169734375	4571337109375	0	false	0	false	13	true
523670	13740146484375	3618755859375	0	false	0	false	19	true
523667	1673488671875	52302453125	9	true	0	false	81	true
523666	1704384765625	5226326171875	13	true	0	false	21	true
523665	155092587890625	448913125	1	true	0	false	10	true
523664	1507076953125	4519465625	2	true	3	true	18	true
523663	2.01487e+16	3698491796875	4	true	3	true	232	true
523658	1721423046875	2086652734375	2	true	0	false	33	true
523654	16792369140625	5300457421875	3	true	1	true	20	true
523652	1747774609375	5237015234375	1	true	0	false	46	true
523651	17940861328125	4858509765625	3	true	0	false	12	true
523650	18268673828125	477561796875	0	false	0	false	28	true
523648	149349169921875	4462202734375	2	true	0	false	22	true
523645	24555169921875	27642830078125	0	false	0	false	49	true
523644	2435451171875	27474130859375	1	true	0	false	71	true
523643	158951767578125	460869765625	0	false	0	false	12	true
523642	156146796875	4630956640625	8	true	0	false	12	true
523641	147824033203125	4569593359375	0	false	0	false	19	true
523639	104757724609375	4526220703125	14	true	3	true	36	true
523638	1071380078125	4516904296875	11	true	2	true	30	true
523637	140753291015625	179584765625	7	true	0	false	55	true
523636	140563212890625	1769308984375	3	true	0	false	45	true
523633	20367900390625	6313983984375	21	true	0	false	16	true
523632	20570984375	629062578125	9	true	0	false	45	true
523629	1023178515625	291185703125	1	true	0	false	27	true
523628	1067360546875	28772234375	1	true	0	false	19	true
523626	2144753173828120	344715234375	1	true	0	false	14	true
523625	120457880859375	497671640625	1	true	0	false	17	true
523624	1264675390625	50438046875	3	true	0	false	19	true
523617	14500283203125	3516078125	2	true	0	false	48	true
523615	1504617578125	17691396484375	4	true	0	false	45	true
523614	15234904296875	17408865234375	1	true	0	false	42	true
523613	156061923828125	23489578125	5	true	6	true	21	true
523612	16409123046875	23081125	6	true	0	false	11	true
523611	24379376953125	26072646484375	4	true	0	false	42	true
523610	2492933984375	260771171875	10	true	0	false	32	true
523604	1652119921875	22604998046875	1	true	0	false	17	true
523600	16103359375	406297734375	0	false	0	false	21	true
523599	17519328125	23724064453125	0	false	1	true	2	true
523591	1307252734375	486213203125	3	true	3	true	52	true
523590	12648912109375	4829067578125	1	true	0	false	15	true
523582	1484960546875	46383375	0	false	0	false	8	true
523578	113428515625	486252734375	15	true	0	false	71	true
523576	119769912109375	5779269921875	14	true	0	false	19	true
523575	103060595703125	449419453125	1	true	2	true	16	true
523573	161513095703125	395582109375	7	true	1	true	34	true
523572	16879287109375	3964748046875	2	true	0	false	8	true
523568	17048666015625	2230111328125	5	true	0	false	17	true
523565	14539138671875	2282970703125	1	true	0	false	20	true
523564	151242958984375	2311655859375	5	true	0	false	24	true
523562	101455625	452051328125	2	true	11	true	12	true
523560	17899958984375	2069830859375	1	true	0	false	44	true
523558	146931669921875	17812138671875	1	true	0	false	8	true
523554	13810083984375	1849440234375	0	false	0	false	22	true
523552	21237701171875	2179589453125	2	true	0	false	54	true
523550	131268828125	4772373046875	1	true	0	false	10	true
523548	1647703125	2195835546875	1	true	0	false	13	true
523546	15674681640625	1774615234375	0	false	7	true	9	true
523540	24064017578125	2649692578125	1	true	0	false	13	true
523535	17802916015625	21460845703125	0	false	0	false	12	true
523531	124789306640625	25942248046875	0	false	0	false	26	true
523530	124967412109375	2582875390625	0	false	0	false	29	true
523529	1460162890625	2014258203125	9	true	0	false	14	true
523528	15123845703125	205341875	6	true	0	false	22	true
523525	137379892578125	3064471875	4	true	9	true	60	true
523524	133291484375	3067462890625	1	true	11	true	14	true
523519	14735931640625	1932794140625	3	true	0	false	57	true
523518	141930458984375	1921510546875	7	true	0	false	3	true
523516	144584677734375	20462203125	0	false	0	false	7	true
523514	20412912109375	4034207421875	2	true	0	false	22	true
523512	12166986328125	25771048828125	10	true	0	false	43	true
523511	1292383984375	17793943359375	5	true	0	false	33	true
523510	130563154296875	18427685546875	3	true	0	false	68	true
523509	12283875	22955103515625	3	true	0	false	14	true
523508	12079140625	23353220703125	0	false	2	true	15	true
523507	2391736328125	6097869921875	2	true	24	true	15	true
523506	240018671875	6086974609375	2	true	21	true	15	true
523505	1549658203125	19350259765625	5	true	0	false	51	true
523502	1592441015625	18189861328125	10	true	0	false	11	true
523501	123841240234375	246341171875	9	true	0	false	11	true
523500	127770166015625	24429666015625	3	true	0	false	11	true
523498	130032021484375	2335358203125	0	false	14	true	20	true
523493	115333017578125	248535859375	1	true	0	false	63	true
523492	117749541015625	24801880859375	2	true	0	false	76	true
523488	20463111328125	4258403125	2	true	3	true	22	true
523482	13282623046875	22708908203125	0	false	0	false	13	true
523480	20695705078125	48673515625	0	false	0	false	13	true
523479	105709404296875	2458529296875	0	false	0	false	9	true
523478	111554765625	24686662109375	4	true	0	false	33	true
523475	2626540234375	25493447265625	1	true	1	true	49	true
523474	25706609375	25776068359375	1	true	1	true	17	true
523473	26035328125	242178125	1	true	24	true	2	true
523472	25738724609375	237579609375	2	true	0	false	51	true
523471	199922578125	674676015625	1	true	1	true	15	true
523470	1969177734375	67316625	18	true	1	true	3	true
523469	25907861328125	29183205078125	5	true	1	true	57	true
523468	26017080078125	29042361328125	5	true	0	false	62	true
523466	26263814453125	23281728515625	3	true	1	true	53	true
523459	2122904296875	659747421875	0	false	0	false	15	true
523458	2177733984375	656676640625	2	true	0	false	43	true
523457	270819453125	23793296875	2	true	15	true	21	true
523456	27134818359375	23665685546875	2	true	12	true	21	true
523455	21928013671875	68210078125	2	true	0	false	28	true
523454	2220411328125	679146640625	1	true	0	false	23	true
523453	16883876953125	19168951171875	3	true	0	false	83	true
523452	17059517578125	19575666015625	3	true	0	false	22	true
523450	1391541796875	3134485546875	1	true	0	false	18	true
523448	20035.25	670116328125	0	false	0	false	9	true
523447	140885556640625	490388984375	2	true	0	false	52	true
523446	141995439453125	4915016015625	3	true	0	false	41	true
523442	2618720703125	25074130859375	2	true	0	false	21	true
523439	24154884765625	627881953125	8	true	0	false	42	true
523438	23620783203125	6257835546875	6	true	0	false	18	true
523432	1641026953125	1900002734375	1	true	0	false	33	true
523430	2666753515625	2498834375	1	true	0	false	39	true
523429	21094708984375	68078203125	0	false	0	false	11	true
523428	20931666015625	677713203125	8	true	0	false	8	true
523426	13905427734375	3972033203125	0	false	0	false	48	true
523425	22020677734375	6428292578125	0	false	0	false	9	true
523424	2232018359375	63933390625	1	true	0	false	19	true
523419	2066450390625	6746365625	1	true	0	false	18	true
523416	207855390625	4162302734375	4	true	0	false	10	true
523413	2568567578125	245735703125	12	true	0	false	0	false
523411	2410819140625	6341340234375	1	true	0	false	32	true
523410	239141796875	6340718359375	1	true	0	false	33	true
523408	22935134765625	6217513671875	7	true	1	true	2	true
523407	212443125	64942921875	8	true	0	false	5	true
523406	21262685546875	644211953125	8	true	0	false	1	true
523404	21639212890625	6786346875	7	true	0	false	1	true
523402	21387564453125	41055515625	7	true	0	false	20	true
523398	13440650390625	17623900390625	0	false	0	false	16	true
523395	221968671875	673737109375	0	false	0	false	13	true
523392	135785322265625	25119951171875	0	false	0	false	9	true
523391	26113810546875	26475490234375	1	true	0	false	47	true
523388	26709935546875	241069921875	14	true	0	false	27	true
523387	22823587890625	6404733203125	10	true	0	false	0	false
523384	16473966796875	17904244140625	2	true	0	false	23	true
523379	22895177734375	6465910546875	1	true	0	false	28	true
523378	2325473828125	646732578125	6	true	0	false	6	true
523376	241720859375	6189011328125	4	true	2	true	24	true
523374	2530804296875	24278740234375	2	true	0	false	20	true
523370	2431767578125	638310703125	0	false	0	false	16	true
523366	13963615234375	574287265625	1	true	0	false	18	true
523362	21580056640625	66959375	1	true	0	false	24	true
523361	27842671875	24370126953125	10	true	0	false	23	true
523358	2346533984375	63544328125	8	true	0	false	10	true
523357	231340390625	2940134765625	3	true	0	false	17	true
523356	23441591796875	29524140625	1	true	0	false	23	true
523355	25692341796875	2281669140625	11	true	0	false	58	true
523354	25790740234375	22334724609375	2	true	1	true	9	true
523353	29565822265625	21388361328125	2	true	7	true	10	true
523352	29125513671875	20856357421875	4	true	0	false	23	true
523348	26519798828125	28831146484375	7	true	0	false	31	true
523347	14913185546875	341497109375	3	true	0	false	73	true
523346	15104626953125	3419134765625	3	true	0	false	82	true
523341	2628969921875	21825828125	1	true	0	false	21	true
523340	25751591796875	21865900390625	1	true	0	false	9	true
523337	16432443359375	30203017578125	4	true	0	false	60	true
523336	1635015234375	30424291015625	5	true	0	false	53	true
523334	2347740234375	25409115234375	1	true	7	true	4	true
523332	23547388671875	6421915625	3	true	0	false	7	true
523326	1.14205e+16	29453689453125	1	true	0	false	8	true
523320	2394862109375	29757951171875	1	true	0	false	15	true
523313	15301373046875	497788046875	1	true	0	false	16	true
523312	1524383203125	5015711328125	4	true	0	false	14	true
523311	131895341796875	417320390625	8	true	1	true	42	true
523307	128875771484375	5754705859375	8	true	0	false	41	true
523306	12722314453125	576384453125	10	true	0	false	44	true
523303	27466033203125	20139509765625	2	true	4	true	19	true
523302	27476302734375	1984686328125	1	true	17	true	7	true
523299	152221826171875	401349765625	1	true	0	false	13	true
523297	130030576171875	16628123046875	12	true	0	false	28	true
523296	13292494140625	16465263671875	2	true	0	false	21	true
523294	26217509765625	2115946875	1	true	0	false	20	true
523293	22794626953125	6812215625	2	true	0	false	15	true
523290	147780068359375	4945258984375	8	true	0	false	7	true
523286	2553308984375	21410677734375	3	true	0	false	53	true
523282	158109267578125	4982655859375	1	true	0	false	14	true
523280	127357734375	159233095703125	30	true	0	false	71	true
523279	16716341796875	29794521484375	4	true	0	false	28	true
523274	12393931640625	5823455078125	1	true	0	false	42	true
523273	16466591796875	496658046875	6	true	1	true	20	true
523267	19246505859375	32281712890625	24	true	6	true	69	true
523266	1883660546875	321300859375	25	true	5	true	2	true
523265	18826310546875	283955625	10	true	0	false	17	true
523264	1903431640625	28370087890625	11	true	0	false	18	true
523262	16828380859375	30280193359375	0	false	6	true	5	true
523261	18983986328125	653246640625	1	true	0	false	47	true
523260	187623203125	652193359375	1	true	0	false	57	true
523258	190447265625	28728353515625	0	false	1	true	22	true
523255	268958828125	19153763671875	1	true	1	true	32	true
523254	27271947265625	1909456640625	1	true	0	false	14	true
523252	27994375	20938435546875	4	true	0	false	38	true
523249	19850701171875	3296288671875	9	true	6	true	89	true
523248	19976662109375	328630078125	8	true	6	true	65	true
523247	1665192578125	30809302734375	2	true	1	true	7	true
523245	159701611328125	308666640625	12	true	0	false	24	true
523244	162681962890625	31035306640625	5	true	0	false	10	true
523243	149595166015625	33121.5	5	true	0	false	51	true
523242	153127919921875	330128203125	19	true	0	false	0	false
523240	2081928125	25280.5	0	false	10	true	6	true
523235	2687863671875	1980417578125	0	false	0	false	17	true
523232	134639755859375	4933931640625	0	false	0	false	17	true
523231	19025552734375	2976953515625	4	true	0	false	29	true
523230	18799330078125	29303447265625	2	true	6	true	14	true
523229	254945859375	19399080078125	11	true	0	false	44	true
523228	25796357421875	19721732421875	5	true	0	false	36	true
523222	122745986328125	17081228515625	0	false	0	false	20	true
523221	22875150390625	656888828125	3	true	1	true	15	true
523219	136493037109375	15744267578125	12	true	0	false	49	true
523218	132663427734375	1546192578125	0	false	0	false	23	true
523217	136868095703125	3200562109375	4	true	0	false	74	true
523216	13801791015625	32286576171875	14	true	0	false	119	true
523213	1856972265625	27650533203125	9	true	2	true	2	true
523211	2836192578125	20091283203125	0	false	0	false	15	true
523209	140024013671875	503935390625	5	true	16	true	1	true
523208	13899048828125	506727265625	10	true	4	true	1	true
523207	18686892578125	3347057421875	10	true	0	false	70	true
523206	186675078125	33727.75	9	true	1	true	67	true
523205	17330376953125	31448076171875	2	true	0	false	13	true
523202	156491162109375	3315034765625	4	true	1	true	1	true
523198	29171330078125	21979755859375	2	true	13	true	3	true
523197	306311484375	22243689453125	4	true	0	false	44	true
523196	30987927734375	22937892578125	4	true	0	false	11	true
523193	22458732421875	2884780859375	1	true	0	false	59	true
523192	215836171875	2931213671875	4	true	0	false	17	true
523190	1850606640625	657996875	2	true	0	false	14	true
523189	19735537109375	31474265625	8	true	0	false	3	true
523188	192161484375	31426482421875	1	true	0	false	12	true
523187	20627115234375	30790404296875	3	true	0	false	25	true
523186	2006610546875	30584958984375	6	true	0	false	0	false
523185	1958442578125	33013421875	5	true	0	false	68	true
523182	25661955078125	20228115234375	1	true	0	false	20	true
523179	25510400390625	2841640625	2	true	0	false	14	true
523177	19451564453125	30779525390625	13	true	0	false	57	true
523174	16373470703125	32849203125	0	false	0	false	21	true
523173	1260136328125	147443466796875	8	true	0	false	39	true
523172	132523798828125	14779818359375	2	true	0	false	39	true
523171	24821857421875	19353916015625	2	true	17	true	15	true
523170	24866904296875	19227111328125	2	true	17	true	13	true
523169	333291640625	2103685546875	2	true	0	false	13	true
523168	3288955078125	2125896875	1	true	0	false	12	true
523166	2504642578125	620183828125	0	false	0	false	15	true
523164	2604702734375	3043202734375	0	false	0	false	12	true
523163	126516611328125	374429296875	6	true	1	true	36	true
523162	127047138671875	37101859375	0	false	0	false	8	true
523160	1201241796875	157821484375	0	false	0	false	31	true
523158	26163158203125	20097677734375	0	false	0	false	20	true
523157	320947734375	2300268359375	35	true	0	false	93	true
523156	32170048828125	22140744140625	2	true	0	false	24	true
523155	19243220703125	658543984375	21	true	0	false	62	true
523152	23294626953125	28836185546875	0	false	0	false	14	true
523150	1771234765625	22223001953125	5	true	0	false	5	true
523148	3030223046875	22938115234375	0	false	3	true	9	true
523143	19054119140625	3317266796875	2	true	0	false	28	true
523142	19162224609375	32924375	2	true	0	false	28	true
523141	154886748046875	30217013671875	0	false	0	false	11	true
523138	1993924609375	663860546875	3	true	0	false	42	true
523134	12142388671875	36943125	4	true	0	false	12	true
523133	201558125	30158533203125	1	true	0	false	9	true
523130	140676318359375	3362269140625	5	true	0	false	7	true
523128	3223087109375	21593984375	11	true	0	false	25	true
523126	25293158203125	2995729296875	2	true	0	false	9	true
523122	184114609375	26240763671875	4	true	0	false	25	true
523113	3195048828125	211285625	10	true	0	false	24	true
523112	3214703515625	2089129296875	15	true	0	false	10	true
523111	19595544921875	16530875	19	true	0	false	59	true
523110	19884162109375	16476501953125	8	true	0	false	33	true
523108	132397666015625	696153828125	3	true	0	false	13	true
523107	133592060546875	382611796875	7	true	0	false	66	true
523106	13212025390625	383441953125	5	true	0	false	71	true
523105	18280474609375	30493826171875	2	true	0	false	18	true
523101	33662265625	2303623828125	2	true	0	false	11	true
523100	3332522265625	22944509765625	1	true	0	false	11	true
523099	15571720703125	323547109375	2	true	0	false	57	true
523098	159400888671875	320799765625	10	true	0	false	41	true
523094	3295300390625	22471810546875	0	false	5	true	16	true
523093	22576607421875	316461640625	8	true	0	false	25	true
523092	23066337890625	32092259765625	14	true	0	false	4	true
523091	2254156640625	3250526953125	0	false	0	false	14	true
523090	22430765625	332628671875	6	true	1	true	13	true
523078	20393916015625	3265170703125	1	true	0	false	51	true
523076	20264888671875	3220539453125	0	false	0	false	8	true
523074	22955978515625	333686015625	0	false	0	false	11	true
523073	1863123046875	343378515625	0	false	2	true	17	true
523070	1304366796875	375348203125	1	true	0	false	22	true
523067	1.41064e+16	3235368359375	5	true	0	false	41	true
523066	1773081787109370	32161	0	false	0	false	8	true
523064	21888908203125	304090078125	0	false	0	false	15	true
523059	22019359375	3156690625	17	true	0	false	124	true
523058	2236895703125	3080748046875	2	true	1	true	19	true
523052	1924673046875	1670655078125	11	true	0	false	39	true
523051	138883740234375	38279390625	2	true	1	true	45	true
523050	140055693359375	3782324609375	0	false	0	false	25	true
523049	150732080078125	3602787109375	3	true	0	false	48	true
523048	147948232421875	3632188671875	2	true	14	true	8	true
523047	15498923828125	3147410546875	4	true	0	false	70	true
523046	155414775390625	310645078125	7	true	0	false	1	true
523045	239196953125	585160546875	3	true	1	true	15	true
523044	23814048828125	5793984375	2	true	1	true	15	true
523042	20347201171875	3341429296875	0	false	0	false	14	true
523034	142547109375	3683753125	13	true	0	false	95	true
523031	26039716796875	6028444921875	3	true	2	true	23	true
523030	25186357421875	6043697265625	1	true	0	false	9	true
523025	145865009765625	3575803125	2	true	0	false	50	true
523024	144379833984375	3565494921875	3	true	0	false	49	true
523019	2125141796875	3420077734375	20	true	1	true	50	true
523018	2152842578125	3370474609375	2	true	0	false	19	true
523017	30752609375	6232823828125	10	true	8	true	14	true
523016	30691271484375	6240882421875	10	true	7	true	15	true
523015	31657802734375	62442375	2	true	0	false	30	true
523014	31316296875	627582109375	0	false	0	false	26	true
523012	130620634765625	3810141015625	1	true	0	false	24	true
523011	1893164453125	17643306640625	12	true	0	false	26	true
523010	19048341796875	1752515625	9	true	0	false	24	true
523008	23934234375	5742196875	0	false	1	true	9	true
523007	22824453125	5735562109375	4	true	0	false	40	true
523006	22949107421875	5719432421875	3	true	0	false	36	true
523005	235721484375	3392221875	5	true	0	false	24	true
523004	2305515234375	3444404296875	0	false	0	false	12	true
523000	12022732421875	3643431640625	2	true	0	false	13	true
522998	21079123046875	321690390625	0	false	1	true	26	true
522997	1925657421875	14641888671875	2	true	0	false	26	true
522996	1932002734375	143518330078125	9	true	0	false	13	true
522995	18362541015625	17347080078125	6	true	3	true	32	true
522994	17999904296875	17659140625	1	true	3	true	9	true
522993	29693140625	616589765625	3	true	0	false	13	true
522992	2967237109375	6200794921875	10	true	0	false	1	true
522990	3053703515625	62208640625	11	true	8	true	17	true
522989	29844099609375	6124312890625	0	false	1	true	39	true
522988	30058953125	6099694921875	1	true	1	true	22	true
522986	19331263671875	152241240234375	3	true	0	false	30	true
522982	31687443359375	6178837890625	2	true	0	false	16	true
522981	21560548828125	26689677734375	4	true	0	false	55	true
522980	21889875	2686936328125	3	true	4	true	21	true
522979	16547794921875	2890621484375	0	false	0	false	21	true
522978	161685107421875	2871796875	0	false	0	false	16	true
522976	4.14265e+16	325449609375	18	true	0	false	32	true
522975	30269919921875	619127109375	6	true	0	false	2	true
522972	29308337890625	62567671875	0	false	0	false	17	true
522970	1474894140625	353113515625	1	true	0	false	7	true
522969	178088359375	28463654296875	2	true	0	false	26	true
522968	17624646484375	2819600390625	4	true	1	true	20	true
522967	1691355859375	376327578125	1	true	0	false	12	true
522966	16910107421875	372260859375	0	false	0	false	12	true
522965	28232689453125	216811640625	0	false	0	false	8	true
522963	25927689453125	3696909375	15	true	0	false	60	true
522962	2591439453125	37170265625	15	true	0	false	56	true
522961	22484056640625	3411123046875	2	true	0	false	16	true
522954	3393754296875	218368828125	7	true	0	false	64	true
522952	18879111328125	15856314453125	6	true	0	false	6	true
522951	2637293359375	6108639453125	4	true	0	false	39	true
522948	7995703125	316273515625	1	true	0	false	28	true
522945	14913015625	2845292578125	4	true	0	false	20	true
522944	15035486328125	29041591796875	1	true	0	false	21	true
522943	2581862890625	3855950390625	12	true	0	false	64	true
522942	25889482421875	3787541796875	13	true	0	false	5	true
522937	25499396484375	5967693359375	1	true	0	false	20	true
522936	25015154296875	59176375	4	true	0	false	7	true
522934	30551169921875	613202109375	1	true	0	false	19	true
522931	29760990234375	32613361328125	2	true	1	true	85	true
522930	2981005859375	3236112109375	1	true	1	true	66	true
522924	1938965625	1766768359375	2	true	0	false	20	true
522922	24557650390625	5951909765625	4	true	0	false	29	true
522916	12590181640625	363753671875	4	true	0	false	14	true
522913	1731221875	375135390625	10	true	0	false	23	true
522912	17302830078125	3775210546875	7	true	0	false	30	true
522910	163448564453125	37641953125	1	true	0	false	12	true
522902	2949398828125	32384623046875	0	false	6	true	45	true
522900	17192578125	3795370703125	9	true	0	false	4	true
522898	1884830859375	1711866015625	11	true	0	false	10	true
522897	25712962890625	358787734375	2	true	0	false	15	true
522896	25392462890625	3589996484375	0	false	0	false	7	true
522895	290323125	611017734375	1	true	0	false	27	true
522894	286555625	61087.5	6	true	1	true	21	true
522893	2966691015625	6347966796875	17	true	2	true	72	true
522892	29208048828125	6372648046875	3	true	0	false	33	true
522886	2835239453125	22174375	0	false	1	true	24	true
522881	23393087890625	18108826171875	1	true	0	false	17	true
522880	2319894921875	174720234375	1	true	0	false	11	true
522878	1772441015625	182812421875	3	true	0	false	8	true
522877	2865321484375	6246323046875	0	false	0	false	14	true
522876	29000728515625	6212016796875	0	false	0	false	16	true
522875	17764205078125	2899522265625	8	true	2	true	100	true
522872	1608040234375	37093203125	0	false	0	false	50	true
522870	143517333984375	32214501953125	6	true	0	false	31	true
522869	17716224609375	1663561328125	27	true	0	false	98	true
522868	17982611328125	16725373046875	7	true	0	false	66	true
522867	436579638671875	235873828125	19	true	0	false	12	true
522866	451933837890625	23873974609375	0	false	0	false	17	true
522863	17553447265625	29861767578125	1	true	0	false	66	true
522861	2255862890625	2786498828125	3	true	0	false	7	true
522860	22406537109375	272893046875	6	true	0	false	62	true
522858	2395036328125	18444037109375	10	true	0	false	2	true
522850	272045390625	21450056640625	3	true	0	false	58	true
522849	2001465234375	15046435546875	0	false	0	false	26	true
522848	19867994140625	14639791015625	3	true	0	false	34	true
522847	2682013671875	3933103515625	17	true	0	false	52	true
522845	3227268359375	628386328125	3	true	0	false	12	true
522843	115562431640625	3738688671875	11	true	0	false	8	true
522842	116646953125	375205390625	10	true	0	false	9	true
522839	2829941015625	2527491015625	2	true	1	true	32	true
522838	28514953125	25525755859375	2	true	1	true	16	true
522836	23301625	5851314453125	1	true	0	false	28	true
522832	1762720703125	16457662109375	28	true	0	false	81	true
522830	28003302734375	609085390625	7	true	3	true	62	true
522828	24072060546875	192733828125	1	true	0	false	33	true
522825	30520908203125	6005511328125	1	true	0	false	9	true
522824	310093046875	60709390625	20	true	0	false	6	true
522821	2373094921875	3793333984375	2	true	0	false	27	true
522820	23917033203125	382693515625	17	true	0	false	1	true
522818	275856640625	6122236328125	3	true	0	false	29	true
522810	2850362890625	2649665625	1	true	0	false	19	true
522808	81882265625	4505942578125	0	false	9	true	8	true
522806	243049453125	17554171875	1	true	0	false	62	true
522805	143747548828125	28810017578125	4	true	1	true	39	true
522802	2696733203125	6059343359375	0	false	0	false	14	true
522801	30043142578125	6413824609375	1	true	1	true	10	true
522800	29572171875	6456782421875	0	false	0	false	12	true
522799	246026953125	37634796875	0	false	5	true	51	true
522798	2471953515625	3745616796875	0	false	3	true	55	true
522796	2624100390625	5920687109375	2	true	0	false	22	true
522795	27505125	63728859375	0	false	0	false	15	true
522794	27507111328125	631460703125	1	true	0	false	17	true
522791	2256805859375	5475855859375	9	true	21	true	68	true
522790	22754560546875	55203578125	0	false	0	false	37	true
522788	4590966796875	2449483203125	0	false	0	false	15	true
522786	21911373046875	5482257421875	0	false	0	false	18	true
522785	16927900390625	3413935546875	6	true	0	false	19	true
522784	17024798828125	3407226953125	4	true	0	false	22	true
522780	2926761474609370	4635293359375	2	true	0	false	39	true
522777	2612497265625	3607270703125	2	true	0	false	34	true
522773	1802921875	3683865625	25	true	1	true	62	true
522772	18004330078125	357818046875	10	true	0	false	1	true
522770	17368712890625	3392169921875	0	false	0	false	14	true
522769	21441068359375	564812890625	0	false	1	true	20	true
522768	2151706640625	570201015625	2	true	0	false	17	true
522764	1720028125	345340078125	0	false	0	false	11	true
522761	23074421875	356001328125	18	true	5	true	53	true
522760	228248828125	356689140625	17	true	9	true	53	true
522758	277273359375	624129140625	1	true	1	true	32	true
522756	22409099609375	5671040625	6	true	0	false	12	true
522753	2333131640625	601823671875	1	true	0	false	29	true
522752	2366101171875	599319765625	3	true	0	false	28	true
522750	202366640625	159788115234375	7	true	0	false	13	true
522748	29709125	6070398046875	6	true	0	false	24	true
522744	166391015625	3472576171875	1	true	0	false	11	true
522743	29535791015625	19008078125	0	false	0	false	19	true
522742	28984103515625	18996.75	2	true	0	false	6	true
522738	2828696875	6371521875	6	true	1	true	29	true
522734	231676328125	558860390625	0	false	0	false	15	true
522733	29769484375	18537974609375	0	false	8	true	41	true
522727	1387208984375	20516484375	0	false	0	false	9	true
522726	133962705078125	2071949609375	8	true	0	false	3	true
522724	26479685546875	38017703125	1	true	0	false	49	true
522720	3300171484375	63828484375	6	true	0	false	16	true
522717	622429296875	424805859375	4	true	0	false	44	true
522716	636651171875	4186618359375	3	true	0	false	16	true
522714	1974540234375	138914794921875	5	true	0	false	7	true
522706	27751498046875	2505564453125	11	true	0	false	33	true
522704	25142115234375	3790562109375	15	true	0	false	4	true
522703	2737278125	6449023046875	49	true	0	false	55	true
522702	2728244921875	6462707421875	51	true	0	false	58	true
522697	2856029296875	31695466796875	1	true	0	false	23	true
522696	28626447265625	31436703125	0	false	0	false	22	true
522695	29646685546875	19442001953125	0	false	0	false	22	true
522694	29829693359375	1952321484375	0	false	0	false	25	true
522693	21717341796875	16237826171875	0	false	0	false	19	true
522691	818738232421875	56632875	4	true	0	false	8	true
522688	15470060546875	3840833203125	2	true	1	true	12	true
522686	28627576171875	31093181640625	0	false	0	false	12	true
522684	2455001171875	38666390625	0	false	0	false	11	true
522682	1857487109375	68557578125	6	true	0	false	3	true
522677	2418128515625	36883328125	3	true	8	true	7	true
522676	24052802734375	3639171875	5	true	0	false	55	true
522675	126569765625	19793396484375	12	true	0	false	74	true
522674	13483166015625	1930875390625	10	true	0	false	6	true
522671	17772046875	3495663671875	8	true	0	false	6	true
522668	21466087890625	752098046875	9	true	0	false	47	true
522667	26648927734375	63686453125	15	true	1	true	57	true
522666	2702580078125	6374851953125	9	true	0	false	16	true
522664	27820291015625	3176750390625	0	false	0	false	11	true
522663	131838740234375	2013559375	3	true	13	true	45	true
522661	2222426953125	16113201171875	5	true	0	false	75	true
522660	22072072265625	157482763671875	0	false	0	false	12	true
522658	27967095703125	3110808984375	0	false	0	false	23	true
522656	28945783203125	24261197265625	3	true	0	false	46	true
522654	23216455078125	36434046875	1	true	0	false	11	true
522650	29884087890625	24372921875	0	false	0	false	27	true
522642	159092216796875	34482390625	8	true	0	false	8	true
522640	28292859375	23956232421875	1	true	0	false	26	true
522634	2725298828125	373704140625	4	true	0	false	77	true
522630	25553173828125	27329216796875	1	true	0	false	10	true
522622	22877412109375	3536430078125	0	false	2	true	39	true
522621	28797927734375	335068671875	0	false	0	false	27	true
522619	28075087890625	2969333984375	1	true	2	true	12	true
522618	271715078125	2963828515625	0	false	0	false	16	true
522617	1752631640625	3595825390625	3	true	0	false	44	true
522614	161212421875	69514578125	7	true	0	false	5	true
522610	27529822265625	3595050390625	0	false	0	false	20	true
522609	254197265625	6272568359375	1	true	0	false	17	true
522608	26195767578125	6307483984375	6	true	0	false	44	true
522603	2748908935546870	20906244140625	11	true	0	false	9	true
522602	2580676025390620	20854716796875	9	true	0	false	19	true
522601	1.57683e+16	2036290625	1	true	0	false	19	true
522600	17251142578125	206984765625	14	true	0	false	3	true
522598	28381349609375	30350892578125	1	true	1	true	11	true
522594	231040234375	20790916015625	5	true	0	false	20	true
522591	31124.25	6386878125	5	true	0	false	11	true
522586	2556480078125	6373913671875	0	false	0	false	18	true
522582	26497556640625	626446953125	11	true	0	false	64	true
522581	1.99557e+16	2305751953125	7	true	0	false	70	true
522580	252445556640625	23207314453125	1	true	0	false	6	true
522579	1500744140625	23457283203125	2	true	0	false	27	true
522578	1.55109e+16	2326603515625	3	true	0	false	24	true
522571	27747294921875	17232232421875	3	true	15	true	7	true
522570	260745751953125	16877916015625	3	true	0	false	15	true
522567	22396533203125	2148582421875	2	true	0	false	6	true
522564	2107146728515620	1990646875	7	true	4	true	6	true
522560	162455966796875	357458828125	1	true	0	false	15	true
522559	25434671875	1849608984375	6	true	2	true	46	true
522558	25800099609375	18318228515625	5	true	0	false	1	true
522557	26780376953125	16902404296875	9	true	0	false	41	true
522556	268704296875	17983130859375	6	true	0	false	13	true
522551	34267099609375	161450234375	7	true	0	false	57	true
522549	25697318359375	65224421875	3	true	0	false	19	true
522548	25532115234375	648014921875	7	true	0	false	51	true
522547	1.37485e+16	182954921875	4	true	0	false	17	true
522546	138713330078125	1861946875	1	true	1	true	8	true
522544	25898384765625	17961734375	8	true	0	false	12	true
522542	22259630859375	5970928515625	13	true	0	false	0	false
522540	331409921875	6489967578125	3	true	1	true	36	true
522538	199267724609375	1748583203125	0	false	6	true	4	true
522537	1.42947e+16	17467630859375	0	false	1	true	21	true
522536	9811909790039060	1710195703125	0	false	0	false	11	true
522535	1939676953125	447977734375	3	true	1	true	1	true
522534	20259958984375	43405296875	4	true	0	false	10	true
522530	8541261596679680	1749968359375	1	true	0	false	26	true
522527	224383828125	5887254296875	6	true	0	false	2	true
522525	161794921875	19197578125	1	true	0	false	112	true
522520	218741484375	28417279296875	7	true	0	false	5	true
522517	2199028125	391436953125	1	true	0	false	18	true
522516	2214755859375	394023984375	1	true	0	false	19	true
522515	2116056640625	387257421875	2	true	1	true	39	true
522514	2149606640625	3855943359375	4	true	1	true	19	true
522512	1704944091796870	21743681640625	0	false	0	false	8	true
522505	2226854296875	3840356640625	0	false	0	false	10	true
522504	22711001953125	387334765625	0	false	0	false	15	true
522502	25792501953125	66172421875	2	true	0	false	18	true
522499	24226482421875	3552467578125	0	false	0	false	9	true
522498	23790126953125	35217203125	0	false	0	false	16	true
522490	1.3335e+16	22396103515625	1	true	1	true	20	true
522484	26067568359375	66751.75	4	true	0	false	11	true
522481	9854194946289060	152284443359375	3	true	0	false	30	true
522480	1.25314e+16	153740537109375	9	true	0	false	12	true
522479	545384716796875	2468936328125	16	true	1	true	36	true
522478	5623658203125	24530427734375	19	true	0	false	32	true
522472	7411630859375	17982548828125	0	false	0	false	8	true
522468	569042431640625	2408378125	2	true	0	false	18	true
522467	2133099365234370	152754580078125	1	true	0	false	29	true
522466	2382420654296870	153325478515625	1	true	0	false	29	true
522465	1.80779e+16	15936466796875	0	false	0	false	21	true
522464	2085902587890620	158247744140625	3	true	0	false	35	true
522461	1.75765e+16	14922751953125	0	false	0	false	35	true
522458	2340206298828120	18264798828125	4	true	1	true	7	true
522452	649708984375	24669650390625	28	true	0	false	65	true
522451	621094482421875	23434251953125	1	true	0	false	32	true
522450	619358544921875	2367281640625	1	true	0	false	28	true
522444	6414678344726560	205716796875	5	true	0	false	13	true
522440	68738857421875	2349433984375	5	true	1	true	49	true
522432	8642220458984370	19584021484375	0	false	0	false	10	true
522425	1.52375e+16	5241254296875	3	true	0	false	73	true
522424	1701259033203120	525543828125	2	true	0	false	76	true
522417	371299072265625	5791240625	7	true	0	false	71	true
522416	3319101806640620	5798044921875	1	true	0	false	22	true
522414	2962174560546870	579647734375	4	true	0	false	14	true
522413	213740673828125	518003359375	4	true	0	false	50	true
522412	222721044921875	516569140625	3	true	0	false	57	true
522411	10275546875	688720703125	12	true	5	true	39	true
522410	1040341015625	68850984375	12	true	0	false	43	true
522409	796664599609375	675570546875	14	true	0	false	27	true
522408	83863154296875	66968046875	1	true	18	true	7	true
522407	754724560546875	664563125	6	true	0	false	69	true
522406	76923076171875	6695034375	2	true	0	false	19	true
522405	8136193359375	656326171875	6	true	1	true	74	true
522404	76118388671875	65834765625	0	false	0	false	23	true
522401	2538648193359370	51861265625	14	true	0	false	23	true
522400	24459140625	5193602734375	6	true	0	false	28	true
522399	1.41439e+16	5570878125	4	true	0	false	22	true
522398	7953228759765620	5564365234375	4	true	0	false	19	true
522392	182034912109375	521170546875	1	true	0	false	6	true
522390	273428857421875	5203208984375	14	true	0	false	16	true
522389	753651904296875	6451109765625	0	false	0	false	17	true
522388	78620361328125	6512486328125	0	false	0	false	14	true
522384	1.13628e+16	5265148046875	7	true	0	false	20	true
522379	50680732421875	5858727734375	1	true	5	true	47	true
522378	52416259765625	583638671875	3	true	4	true	38	true
522376	6804083984375	648650078125	2	true	0	false	28	true
522375	19758296875	3877694140625	3	true	3	true	23	true
522374	1991973046875	385656015625	4	true	3	true	17	true
522372	534055810546875	5800355859375	6	true	0	false	54	true
522371	3279327392578120	5040918359375	0	false	0	false	7	true
522370	2985633544921870	510779765625	2	true	0	false	16	true
522368	68468056640625	6563709375	1	true	1	true	12	true
522366	4877720703125	580309609375	6	true	0	false	42	true
522364	9959712890625	6906040625	8	true	5	true	12	true
522363	685117626953125	635366796875	3	true	0	false	26	true
522362	62803798828125	6365263671875	5	true	0	false	12	true
522360	476112158203125	5895667578125	12	true	0	false	39	true
522359	351002197265625	5859049609375	0	false	0	false	18	true
522358	3447572021484370	5838109765625	0	false	0	false	20	true
522357	1.89793e+16	5705122265625	3	true	0	false	16	true
522356	1.75956e+16	5629948828125	4	true	0	false	8	true
522354	9760052734375	68781890625	18	true	2	true	43	true
522353	6547546875	352480078125	0	false	0	false	15	true
522352	652716162109375	3483175390625	1	true	0	false	21	true
522345	455694580078125	5483027734375	3	true	15	true	4	true
522344	46140673828125	5476383984375	3	true	17	true	6	true
522343	51862041015625	669263828125	1	true	0	false	19	true
522342	540652880859375	671165390625	3	true	0	false	17	true
522341	194500390625	3844212890625	0	false	4	true	23	true
522340	19452626953125	381838359375	0	false	5	true	25	true
522339	3771196533203120	55257015625	0	false	0	false	50	true
522338	388647802734375	55544015625	13	true	0	false	51	true
522337	103943212890625	671531875	2	true	0	false	59	true
522336	10576470703125	67345640625	1	true	0	false	47	true
522334	85164638671875	663046328125	12	true	0	false	8	true
522333	107413818359375	6379762890625	17	true	0	false	8	true
522332	1058929296875	640439375	9	true	0	false	16	true
522328	217569873046875	5070768359375	2	true	0	false	27	true
522326	417118505859375	5546367578125	9	true	0	false	34	true
522324	66425322265625	3570378515625	1	true	0	false	11	true
522320	5415935546875	6764978125	7	true	0	false	0	false
522319	89437490234375	6383127734375	5	true	0	false	47	true
522318	94099130859375	6313318359375	1	true	1	true	13	true
522317	3393847265625	64706.75	5	true	0	false	2	true
522316	346936953125	6397206640625	8	true	0	false	0	false
522313	78814814453125	698746875	0	false	0	false	16	true
522312	777431787109375	699824296875	0	false	0	false	15	true
522311	585019384765625	6614353125	2	true	0	false	24	true
522310	54748017578125	6537880078125	4	true	0	false	9	true
522309	3748324462890620	5446826171875	0	false	0	false	25	true
522307	568294775390625	601704296875	5	true	0	false	27	true
522306	64675908203125	598055390625	5	true	0	false	24	true
522305	551744384765625	6411256640625	3	true	2	true	48	true
522302	425190673828125	58487703125	1	true	0	false	29	true
522300	75359521484375	682138125	28	true	0	false	40	true
522299	581852490234375	691386328125	5	true	13	true	7	true
522298	602527685546875	689829375	4	true	13	true	7	true
522297	95804365234375	671199375	0	false	0	false	14	true
522296	914112890625	67514703125	1	true	0	false	21	true
522295	24277962890625	64536015625	0	false	0	false	13	true
522294	244811171875	6486456640625	0	false	0	false	10	true
522293	138999462890625	5109033203125	3	true	0	false	37	true
522292	18129580078125	5094324609375	18	true	0	false	24	true
522291	333266943359375	531422734375	5	true	0	false	38	true
522290	331412060546875	5335090625	8	true	0	false	37	true
522289	3653236572265620	56057515625	6	true	0	false	34	true
522288	3589656982421870	5639176953125	5	true	0	false	14	true
522287	646334228515625	687422734375	2	true	15	true	2	true
522286	654027734375	690438359375	17	true	2	true	17	true
522284	98580556640625	666972421875	1	true	0	false	13	true
522283	2027180078125	37927	2	true	0	false	16	true
522282	205681015625	3842988671875	11	true	0	false	6	true
522280	2996275634765620	5323220703125	2	true	0	false	28	true
522273	237138515625	6521721484375	1	true	2	true	17	true
522267	21655861328125	6159929296875	5	true	2	true	12	true
522266	20930396484375	62122015625	0	false	0	false	19	true
522262	17894169921875	500629765625	9	true	0	false	2	true
522261	590220361328125	69668671875	0	false	0	false	12	true
522258	619936962890625	6934796875	1	true	0	false	7	true
522257	3242854736328120	565816796875	7	true	0	false	24	true
522256	3479688720703120	5691173046875	6	true	0	false	24	true
522253	682948291015625	701658125	7	true	4	true	25	true
522246	21709361328125	6245841796875	30	true	0	false	91	true
522243	416320458984375	617099921875	3	true	1	true	9	true
522242	4625095703125	617189375	13	true	0	false	8	true
522241	93580322265625	645888671875	2	true	0	false	19	true
522234	2691326171875	5272279296875	18	true	0	false	1	true
522232	887173046875	6859215625	18	true	0	false	4	true
522231	2716074462890620	5943884765625	5	true	0	false	23	true
522230	2474985595703120	5876461328125	10	true	0	false	10	true
522227	455644287109375	6020853515625	1	true	0	false	20	true
522226	482763037109375	6040381640625	1	true	0	false	30	true
522225	1.91891e+16	5819748828125	1	true	0	false	14	true
522221	1045367919921870	5427363671875	9	true	0	false	58	true
522220	67605224609375	5473907421875	6	true	0	false	2	true
522218	3292130615234370	5575274609375	0	false	0	false	10	true
522216	465354150390625	649815546875	29	true	0	false	95	true
522214	1487729248046870	538921328125	9	true	0	false	80	true
522212	60909853515625	6065693359375	10	true	0	false	73	true
522207	571593359375	565377890625	15	true	0	false	48	true
522206	53187763671875	5624280078125	2	true	0	false	17	true
522205	1891108642578120	5330392578125	6	true	0	false	5	true
522203	490337744140625	6135388671875	7	true	0	false	15	true
522200	509033984375	5926663671875	2	true	0	false	7	true
522198	45809892578125	6097791796875	6	true	0	false	11	true
522192	43892265625	5686030859375	4	true	0	false	8	true
522190	611772705078125	6115966015625	12	true	0	false	49	true
522188	436994677734375	66865484375	3	true	0	false	15	true
522185	51228232421875	57532765625	1	true	0	false	16	true
522184	47446865234375	5720069921875	2	true	0	false	12	true
522182	2601883544921870	5550747265625	1	true	0	false	10	true
522181	145842705078125	11267865234375	3	true	4	true	34	true
522180	14372240234375	115267021484375	2	true	5	true	24	true
522179	37684736328125	5988233203125	11	true	0	false	46	true
522172	550499755859375	5536852734375	1	true	0	false	13	true
522171	299572119140625	49479265625	2	true	0	false	12	true
522170	255150537109375	498324296875	2	true	0	false	42	true
522160	143878017578125	119067255859375	0	false	0	false	14	true
522158	279477880859375	550220625	0	false	0	false	23	true
522155	8586912231445310	5718714453125	10	true	0	false	75	true
522154	69148779296875	5665841796875	4	true	0	false	11	true
522153	17113685546875	149983232421875	15	true	0	false	14	true
522152	17379474609375	148979833984375	23	true	0	false	10	true
522148	217670458984375	4926009765625	0	false	0	false	12	true
522142	3266817626953120	5861798828125	9	true	0	false	2	true
522139	72476826171875	6182619140625	8	true	0	false	36	true
522138	763945068359375	62073671875	2	true	0	false	22	true
522136	4754733581542960	508762421875	1	true	0	false	7	true
522133	1761214453125	3873534375	15	true	0	false	63	true
522132	17250580078125	3845996484375	5	true	0	false	14	true
522130	1627160888671870	4882386328125	0	false	0	false	17	true
522126	20711189453125	37326234375	14	true	0	false	1	true
522123	15106693359375	150807734375	9	true	0	false	34	true
522122	15167861328125	14508537109375	7	true	0	false	20	true
522120	19387685546875	3953390625	0	false	0	false	25	true
522119	423347998046875	5222098046875	19	true	5	true	4	true
522118	430568310546875	5140492578125	3	true	0	false	34	true
522115	247968896484375	541916484375	0	false	0	false	9	true
522114	1.94929e+16	54418328125	3	true	0	false	11	true
522109	95019326171875	622553046875	1	true	0	false	29	true
522108	9379755859375	6219938671875	2	true	0	false	30	true
522107	168204453125	145526455078125	7	true	5	true	46	true
522106	16408	148680654296875	2	true	0	false	15	true
522100	14423001953125	15305037109375	1	true	0	false	7	true
522098	151718076171875	13863361328125	1	true	0	false	14	true
522097	137049697265625	10835435546875	0	false	0	false	15	true
522096	14039841796875	10680654296875	1	true	0	false	9	true
522093	134111923828125	112330966796875	7	true	0	false	49	true
522091	15743955078125	13778791015625	9	true	4	true	29	true
522089	63555517578125	62181859375	2	true	0	false	36	true
522088	70735732421875	6295326953125	0	false	8	true	7	true
522083	150946162109375	10787677734375	9	true	0	false	58	true
522081	1407130859375	126869912109375	4	true	0	false	25	true
522080	14367349609375	132946787109375	1	true	0	false	14	true
522075	606337939453125	5098852734375	4	true	0	false	84	true
522074	65901142578125	505259609375	2	true	0	false	44	true
522073	7316080078125	5023980859375	1	true	0	false	65	true
522072	767710888671875	50116640625	0	false	0	false	17	true
522064	1735980224609370	587406171875	5	true	0	false	11	true
522060	735288037109375	4974075390625	2	true	0	false	24	true
522058	88329765625	61761171875	1	true	0	false	16	true
522057	9372287109375	661357421875	2	true	10	true	8	true
522056	10197826171875	660174921875	1	true	0	false	12	true
522053	687969580078125	49202671875	1	true	0	false	28	true
522052	718087548828125	4902744921875	9	true	0	false	11	true
522051	556039306640625	5187369140625	4	true	0	false	45	true
522050	59270654296875	51520921875	8	true	1	true	3	true
522044	34893037109375	51819.5	3	true	0	false	9	true
522037	792493701171875	5558964453125	1	true	1	true	9	true
522035	15692892578125	1317345703125	3	true	0	false	20	true
522034	1571810546875	12865033203125	12	true	0	false	7	true
522018	3207551574707030	5396516015625	0	false	16	true	2	true
522017	870127685546875	4998613671875	12	true	0	false	62	true
522011	20340822265625	650330234375	0	false	0	false	11	true
522010	2071489453125	6499696484375	0	false	0	false	9	true
522002	21975669921875	185436328125	1	true	0	false	20	true
521999	23159109375	710496171875	12	true	0	false	139	true
521998	23021517578125	712290625	6	true	3	true	116	true
521996	2304373046875	70915.25	6	true	0	false	105	true
521994	23251484375	26711005859375	0	false	0	false	39	true
521988	23393998046875	708271328125	2	true	0	false	45	true
521987	24465041015625	7082690625	0	false	0	false	17	true
521986	24289376953125	711181171875	0	false	0	false	25	true
521985	27586248046875	589083359375	37	true	4	true	130	true
521984	27871884765625	5879293359375	9	true	0	false	71	true
521982	24712650390625	710399921875	11	true	0	false	1	true
521978	2487136328125	706784765625	0	false	0	false	17	true
521975	26510234375	5580602734375	4	true	0	false	14	true
521974	2610370703125	555446171875	0	false	0	false	21	true
521973	2592469140625	56396328125	1	true	1	true	17	true
521972	25875287109375	5606425390625	0	false	14	true	5	true
521969	644374267578125	4828983203125	7	true	0	false	11	true
521968	4821304016113280	485698828125	6	true	0	false	16	true
521965	26259626953125	5702180078125	2	true	7	true	9	true
521964	26883765625	5694428515625	0	false	0	false	19	true
521961	2628172265625	15562357421875	8	true	0	false	77	true
521960	26407529296875	159218671875	0	false	0	false	8	true
521957	252796328125	5606413671875	3	true	0	false	40	true
521956	25147455078125	56248390625	2	true	0	false	39	true
521953	2328124609375	146684619140625	0	false	0	false	10	true
521952	2368262109375	14229251953125	2	true	0	false	21	true
521951	2304456640625	149955849609375	3	true	0	false	28	true
521947	24269587890625	1402071484375	2	true	0	false	63	true
521946	23961783203125	135341953125	2	true	0	false	33	true
521945	25412638671875	157887822265625	0	false	0	false	21	true
521941	27052255859375	13634736328125	8	true	0	false	47	true
521940	26934865234375	140834228515625	0	false	0	false	29	true
521938	24609455078125	151365986328125	0	false	20	true	1	true
521936	27081671875	57371171875	9	true	0	false	13	true
521935	236386669921875	130098662109375	0	false	0	false	29	true
521934	217415087890625	121485439453125	18	true	0	false	0	false
521933	1.54439e+16	1064206640625	0	false	0	false	21	true
521932	14173203125	109848642578125	8	true	0	false	4	true
521931	1.85399e+16	114056357421875	28	true	0	false	60	true
521930	2302516357421870	111567255859375	2	true	0	false	9	true
521929	22900005859375	72971296875	1	true	0	false	16	true
521928	2340691015625	731786640625	6	true	0	false	12	true
521926	1186230224609370	1024646875	4	true	0	false	46	true
521924	26732927734375	147014853515625	2	true	0	false	25	true
521919	455685693359375	143033359375	2	true	2	true	12	true
521918	48256328125	1405173828125	2	true	0	false	21	true
521915	10157751953125	7210165625	2	true	0	false	35	true
521914	10438228515625	717246640625	8	true	0	false	6	true
521912	27398357421875	5630204296875	1	true	0	false	18	true
521911	1029946533203120	134984765625	10	true	0	false	24	true
521910	1.57967e+16	136522197265625	5	true	0	false	51	true
521908	1425509765625	126234619140625	0	false	19	true	2	true
521907	3451926513671870	121692431640625	0	false	0	false	76	true
521906	328873876953125	123152119140625	1	true	0	false	67	true
521905	63638251953125	136368779296875	2	true	0	false	38	true
521904	587195849609375	14057345703125	2	true	1	true	26	true
521903	22388748046875	153199833984375	0	false	0	false	21	true
521902	23019736328125	161332109375	2	true	5	true	14	true
521901	3325673828125	1343230859375	0	false	0	false	21	true
521900	267823876953125	13635328125	9	true	1	true	1	true
521898	1.58914e+16	99445537109375	5	true	0	false	6	true
521897	3586626953125	144344697265625	2	true	1	true	39	true
521895	93753837890625	719362109375	0	false	0	false	9	true
521890	23575453125	726360390625	0	false	0	false	14	true
521889	2358489453125	15686255859375	28	true	0	false	40	true
521888	23556412109375	159608623046875	41	true	0	false	61	true
521887	2390334765625	1520062109375	19	true	0	false	68	true
521884	21945134765625	147293798828125	1	true	9	true	8	true
521881	409828369140625	128117734375	0	false	1	true	7	true
521880	469079541015625	126249853515625	3	true	0	false	17	true
521878	3508414306640620	119951953125	0	false	0	false	53	true
521876	520608349609375	133620283203125	5	true	0	false	9	true
521875	2504208203125	5726033203125	3	true	0	false	19	true
521874	25324166015625	57335609375	2	true	0	false	23	true
521872	23822990234375	162990869140625	2	true	0	false	31	true
521870	23859611328125	12753025390625	0	false	0	false	11	true
521862	373785009765625	11557265625	7	true	8	true	74	true
521858	31408955078125	10954642578125	0	false	0	false	10	true
521856	9096921875	7264328125	2	true	0	false	11	true
521853	72714150390625	145096962890625	0	false	0	false	19	true
521848	3663154296875	10461953125	0	false	0	false	37	true
521843	75028896484375	720378046875	2	true	0	false	33	true
521842	768570751953125	726463046875	7	true	0	false	28	true
521838	496515771484375	103842958984375	12	true	0	false	48	true
521833	24161490234375	560143515625	4	true	0	false	38	true
521832	240150625	562143828125	0	false	0	false	31	true
521830	2759009375	595455078125	0	false	0	false	17	true
521826	21375298828125	5991577734375	8	true	0	false	8	true
521825	65783818359375	7157978125	19	true	0	false	84	true
521824	686138232421875	719746875	0	false	0	false	15	true
521822	9807298828125	70677515625	11	true	0	false	8	true
521820	8547484375	728037890625	6	true	0	false	3	true
521815	89249755859375	70922234375	7	true	0	false	19	true
521814	8706974609375	714827578125	0	false	0	false	7	true
521813	27236876953125	5543506640625	2	true	1	true	16	true
521812	269669453125	5509066015625	1	true	0	false	11	true
521811	2744118359375	582634921875	6	true	0	false	9	true
521810	267138984375	5778557421875	3	true	0	false	20	true
521809	28088146484375	57150421875	6	true	0	false	54	true
521808	27722765625	57177578125	0	false	12	true	17	true
521807	2901977734375	574888828125	0	false	0	false	17	true
521806	285251953125	576910546875	4	true	0	false	28	true
521803	2815754296875	5961452734375	13	true	0	false	66	true
521799	22893638671875	138560458984375	1	true	0	false	10	true
521797	287808359375	600370703125	9	true	0	false	58	true
521796	2929451171875	600953359375	11	true	0	false	24	true
521787	284325625	550470703125	0	false	0	false	33	true
521786	28333396484375	5526928515625	1	true	0	false	35	true
521780	28340583984375	5557233984375	0	false	0	false	16	true
521777	2906309375	591825546875	1	true	0	false	56	true
521776	2885952734375	5912828125	1	true	0	false	58	true
521770	102929912109375	710283828125	1	true	0	false	15	true
521767	2762532421875	5359999609375	0	false	0	false	18	true
521766	27390326171875	54362734375	3	true	7	true	8	true
521762	9554169921875	698478203125	7	true	0	false	10	true
521757	292309453125	5596032421875	11	true	27	true	56	true
521754	29994.75	5644882421875	0	false	0	false	27	true
521749	28214609375	2831459765625	0	false	0	false	15	true
521748	2773988671875	28440294921875	3	true	1	true	16	true
521740	27535125	5285220703125	1	true	0	false	18	true
521737	118274365234375	31370453125	3	true	0	false	36	true
521736	11492509765625	3059694921875	0	false	0	false	12	true
521735	124149248046875	3100872265625	0	false	0	false	13	true
521732	13142935546875	3165182421875	12	true	0	false	1	true
521723	22500322265625	370553515625	7	true	0	false	81	true
521722	23127921875	371373515625	0	false	0	false	22	true
521719	282467890625	35569296875	19	true	0	false	89	true
521718	2834142578125	358563984375	1	true	4	true	68	true
521715	28594982421875	3530628125	1	true	0	false	22	true
521714	288739375	35387859375	0	false	0	false	19	true
521713	28379400390625	3644001171875	9	true	1	true	35	true
521708	27803208984375	3665220703125	3	true	0	false	11	true
521706	480642236328125	3909122265625	3	true	0	false	40	true
521704	240172265625	4075727734375	0	false	0	false	13	true
521700	29404517578125	3452934765625	5	true	0	false	38	true
521694	27357494140625	150465966796875	0	false	1	true	11	true
521692	2776423046875	3537622265625	6	true	0	false	0	false
521690	27700533203125	3455959375	12	true	0	false	27	true
521684	3453369140625	20721544921875	11	true	1	true	44	true
521675	27571177734375	159767958984375	2	true	0	false	62	true
521674	278087421875	159859697265625	2	true	0	false	54	true
521671	285378125	17915919921875	1	true	0	false	10	true
521670	28505994140625	18368673828125	11	true	3	true	2	true
521666	28138869140625	16693923828125	1	true	0	false	19	true
521662	27558111328125	17769859375	1	true	0	false	12	true
521655	3504108642578120	68876296875	0	false	0	false	21	true
521654	303316064453125	688882578125	4	true	0	false	34	true
521653	51809521484375	22705751953125	0	false	0	false	55	true
521652	491320263671875	2249442578125	1	true	0	false	22	true
521651	550080322265625	23152.25	1	true	0	false	9	true
521648	2693735595703120	681727421875	6	true	0	false	20	true
521646	4069145751953120	693825703125	9	true	0	false	37	true
521643	3653964111328120	709415078125	2	true	0	false	104	true
521642	316016748046875	710053515625	6	true	0	false	52	true
521641	48206240234375	69174234375	3	true	23	true	32	true
521640	488085302734375	69064375	4	true	23	true	32	true
521639	2488467578125	686208359375	6	true	0	false	54	true
521638	2472130859375	686095390625	7	true	0	false	55	true
521634	3888163330078120	702009765625	4	true	0	false	61	true
521631	33102841796875	718520859375	0	false	0	false	22	true
521630	37427275390625	71988609375	11	true	0	false	9	true
521625	2434049609375	685018359375	8	true	0	false	13	true
521619	21175814453125	4311534765625	10	true	0	false	54	true
521618	2085155859375	43650046875	11	true	0	false	23	true
521614	384606884765625	730089453125	0	false	0	false	6	true
521612	24895607421875	678677890625	0	false	0	false	21	true
521611	468816162109375	725140703125	2	true	0	false	31	true
521610	5240873046875	720688203125	1	true	0	false	17	true
521609	3260878125	6548932421875	4	true	0	false	12	true
521608	3185447265625	64724828125	1	true	0	false	27	true
521604	2431446484375	693140546875	9	true	0	false	2	true
521600	24573369140625	674870859375	1	true	1	true	41	true
521597	28748935546875	666230859375	21	true	0	false	32	true
521596	337921923828125	668788359375	3	true	0	false	6	true
521594	24835173828125	6672659375	1	true	0	false	19	true
521592	3612504150390620	671782421875	0	false	0	false	11	true
521591	577939111328125	71180703125	7	true	4	true	114	true
521590	5911169921875	70572609375	1	true	0	false	6	true
521586	356452783203125	677527578125	6	true	0	false	9	true
521574	3041697998046870	734719765625	1	true	0	false	30	true
521571	32485478515625	264279765625	1	true	0	false	41	true
521570	3236787890625	262389921875	0	false	0	false	29	true
521568	3016567578125	2012223046875	0	false	1	true	51	true
521562	3267429296875	26666244140625	1	true	0	false	32	true
521554	26516302734375	657967890625	8	true	0	false	43	true
521550	31730525390625	25850373046875	0	false	0	false	13	true
521549	30697919921875	2541433203125	2	true	0	false	16	true
521548	30308208984375	262554453125	5	true	0	false	27	true
521544	29250326171875	25712662109375	10	true	0	false	7	true
521542	160540498046875	1235690234375	0	false	0	false	10	true
521540	31802263671875	24703669921875	1	true	0	false	31	true
521533	2536617919921870	6513284765625	5	true	0	false	56	true
521532	2345406982421870	6540347265625	5	true	0	false	41	true
521528	2208609765625	76160140625	7	true	0	false	5	true
521524	2909565185546870	648090390625	9	true	0	false	11	true
521522	1.06809e+16	9629626953125	0	false	0	false	13	true
521520	326179931640625	1701759765625	0	false	0	false	10	true
521518	740227490234375	255823671875	2	true	1	true	82	true
521516	1861628662109370	656401640625	2	true	0	false	8	true
521515	20841373046875	609020625	1	true	0	false	9	true
521514	21652923828125	6069737890625	0	false	0	false	16	true
521512	19878671875	6106726953125	11	true	0	false	54	true
521511	1.12606e+16	617329375	10	true	0	false	51	true
521510	3486753845214840	6176212109375	1	true	0	false	15	true
521506	1.15976e+16	6066226171875	1	true	0	false	13	true
521504	1.26794e+16	6555609375	1	true	0	false	8	true
521503	1.28563e+16	63566875	3	true	0	false	74	true
521502	100072607421875	63591703125	1	true	1	true	79	true
521501	3764090625	68199046875	12	true	11	true	83	true
521500	377056953125	678671796875	17	true	0	false	86	true
521498	270407421875	65922390625	6	true	0	false	2	true
521497	84495654296875	3693019921875	6	true	1	true	93	true
521496	8724091796875	365760390625	6	true	6	true	58	true
521494	1.14564e+16	6384893359375	12	true	0	false	77	true
521493	4579605712890620	6793390625	2	true	0	false	8	true
521492	923886962890625	671793515625	5	true	0	false	36	true
521490	7572045288085930	6404338671875	9	true	3	true	9	true
521488	1304764892578120	664673671875	2	true	0	false	16	true
521486	86533095703125	3608491796875	4	true	0	false	39	true
521483	22061435546875	6188639453125	1	true	0	false	29	true
521482	23310087890625	609386484375	0	false	0	false	20	true
521480	552554931640625	6286986328125	0	false	0	false	24	true
521479	365716796875	669608515625	0	false	0	false	31	true
521478	367337109375	67171484375	0	false	0	false	27	true
521477	10018875	372767421875	1	true	1	true	15	true
521476	90839541015625	3726123828125	6	true	0	false	40	true
521473	2196918701171870	62741359375	5	true	0	false	6	true
521470	3651653515625	667120859375	2	true	0	false	28	true
521469	2101937744140620	67022390625	9	true	0	false	31	true
521467	82752431640625	35436359375	5	true	11	true	54	true
521465	32457392578125	639259609375	2	true	0	false	61	true
521464	347774169921875	6425630859375	9	true	0	false	3	true
521462	107835283203125	375304453125	1	true	0	false	11	true
521460	372290546875	682142109375	2	true	0	false	11	true
521459	350698671875	666686875	6	true	0	false	3	true
521458	3472408984375	66379234375	3	true	5	true	21	true
521457	382029375	66840390625	10	true	2	true	22	true
521456	3784667578125	67282515625	0	false	0	false	6	true
521455	3866215625	672690234375	0	false	0	false	23	true
521454	3905641796875	6745859375	2	true	6	true	7	true
521452	2045531640625	512913359375	0	false	17	true	1	true
521450	423541162109375	6418821875	0	false	0	false	18	true
521446	3724128515625	674027890625	0	false	0	false	15	true
521444	3553056640625	661527421875	2	true	0	false	20	true
521434	219325390625	638432734375	5	true	0	false	40	true
521430	33922828125	6633346875	8	true	0	false	11	true
521429	100872275390625	3422480078125	14	true	0	false	17	true
521428	101799287109375	3402034375	12	true	0	false	13	true
521426	96136552734375	3449064453125	0	false	1	true	17	true
521423	3712203125	661625390625	12	true	0	false	1	true
521422	3686128125	653475390625	0	false	0	false	16	true
521419	3868709375	662519296875	4	true	13	true	44	true
521417	90960068359375	3474853515625	10	true	0	false	7	true
521410	802693359375	373986171875	7	true	0	false	25	true
521408	3561062109375	668283046875	4	true	0	false	28	true
521406	161322509765625	504518984375	1	true	0	false	23	true
521404	3737229296875	6540546875	5	true	0	false	18	true
521403	3521416015625	6759109375	18	true	0	false	48	true
521402	3464191015625	6742565625	4	true	0	false	10	true
521401	3758877734375	665111796875	15	true	0	false	43	true
521399	3260164453125	662518359375	11	true	1	true	25	true
521398	3258165625	66381640625	11	true	1	true	24	true
521396	773451318359375	3452949609375	1	true	0	false	14	true
521395	90633447265625	33467015625	16	true	0	false	60	true
521393	118067451171875	7122765625	25	true	1	true	16	true
521392	11793296875	71016890625	27	true	0	false	16	true
521390	36042.25	656124921875	2	true	0	false	57	true
521387	3376840625	68840453125	1	true	0	false	24	true
521383	769907275390625	379273984375	1	true	0	false	15	true
521379	115381796875	723158515625	5	true	0	false	14	true
521378	113823896484375	723749453125	5	true	0	false	17	true
521376	10681857421875	363691640625	4	true	0	false	46	true
521375	13264611328125	70998484375	10	true	0	false	87	true
521374	130767041015625	708485078125	8	true	0	false	81	true
521372	16931001953125	27306958984375	1	true	1	true	26	true
521370	3755269140625	6454069140625	0	false	0	false	67	true
521368	124237099609375	71173796875	0	false	8	true	7	true
521367	142407998046875	695115625	21	true	0	false	74	true
521366	14190654296875	69278171875	25	true	0	false	90	true
521356	13963927734375	70918765625	1	true	0	false	14	true
521355	129623779296875	71859078125	0	false	0	false	12	true
521352	139460419921875	70206921875	1	true	1	true	13	true
521346	15075671875	682683046875	4	true	0	false	19	true
521344	111391083984375	702690078125	9	true	0	false	36	true
521343	123055771484375	69788921875	21	true	0	false	93	true
521342	12313044921875	693186640625	0	false	0	false	15	true
521340	14679505859375	3918919921875	1	true	0	false	10	true
521339	64257333984375	44486953125	17	true	0	false	81	true
521338	669187109375	436978671875	6	true	0	false	16	true
521337	608709228515625	5332563671875	0	false	1	true	15	true
521336	559926416015625	5401257421875	2	true	1	true	29	true
521335	510652978515625	4379947265625	6	true	0	false	71	true
521334	46562001953125	438461953125	3	true	0	false	30	true
521330	58980224609375	438205703125	0	false	0	false	15	true
521328	535807373046875	4317005078125	1	true	1	true	6	true
521326	733205810546875	4438060546875	1	true	0	false	11	true
521321	1.59627e+16	4022666796875	5	true	0	false	54	true
521320	1.28523e+16	400775234375	0	false	0	false	48	true
521309	183745263671875	3780428515625	1	true	0	false	14	true
521308	9847263793945310	386468515625	12	true	1	true	36	true
521307	30561337890625	31260037109375	3	true	0	false	29	true
521306	3074308984375	31083232421875	3	true	0	false	26	true
521304	1.10168e+16	3954839453125	9	true	0	false	25	true
521303	315556640625	314750625	1	true	0	false	23	true
521302	31316103515625	3133576953125	1	true	0	false	24	true
521300	31863236328125	31799931640625	4	true	0	false	23	true
521297	31653248046875	3282867578125	4	true	0	false	51	true
521296	317558984375	33229328125	0	false	1	true	17	true
521288	31337306640625	3306916015625	10	true	0	false	1	true
521287	29201263671875	29609287109375	18	true	0	false	86	true
521286	29349736328125	2906146484375	1	true	0	false	12	true
521285	3195958984375	32462177734375	4	true	2	true	33	true
521283	29710681640625	30999609375	0	false	0	false	8	true
521282	2963508984375	30625029296875	3	true	0	false	22	true
521275	30304310546875	30014462890625	0	false	0	false	31	true
521274	30887181640625	299110546875	17	true	0	false	0	false
521273	3162203515625	29722734375	7	true	0	false	72	true
521271	2991909765625	2917894921875	6	true	0	false	80	true
521269	32372982421875	3285215234375	3	true	0	false	16	true
521268	3287837890625	328313984375	9	true	0	false	8	true
521262	3092961328125	32226515625	11	true	0	false	0	false
521260	32244.75	3373284765625	5	true	0	false	4	true
521257	114418115234375	663890546875	1	true	0	false	7	true
521256	119959169921875	66371484375	4	true	0	false	4	true
521254	11350205078125	657020625	16	true	0	false	49	true
521247	313699609375	3448136328125	0	false	0	false	11	true
521246	31995037109375	346456484375	0	false	0	false	12	true
521237	3335365234375	27660080078125	1	true	1	true	26	true
521236	337624765625	2802146875	0	false	0	false	18	true
521233	3170563671875	279426640625	6	true	3	true	141	true
521232	31526662109375	28133689453125	6	true	3	true	87	true
521230	22446419921875	6078499609375	1	true	0	false	14	true
521229	3409596875	3222188671875	1	true	0	false	20	true
521228	341498515625	31183451171875	1	true	0	false	19	true
521226	3327493359375	2715723046875	1	true	0	false	15	true
521225	3297906640625	2872897265625	5	true	0	false	35	true
521224	32648783203125	29040498046875	0	false	0	false	12	true
521222	328664765625	6224133203125	6	true	0	false	33	true
521219	75432763671875	19544849609375	3	true	0	false	76	true
521218	77381376953125	19508111328125	3	true	0	false	76	true
521217	3396400390625	27503470703125	3	true	0	false	48	true
521216	3428726953125	26921564453125	10	true	0	false	5	true
521215	32525970703125	30135298828125	2	true	2	true	15	true
521214	329393046875	3086834375	2	true	0	false	11	true
521208	3332618359375	29521373046875	0	false	0	false	13	true
521204	78761875	20135421875	0	false	0	false	13	true
521203	3389633984375	30072814453125	1	true	1	true	22	true
521202	3435816015625	2902451171875	0	false	10	true	0	false
521196	8647.75	20158697265625	4	true	1	true	14	true
521195	908358984375	19615490234375	5	true	0	false	11	true
521194	86980322265625	19476955078125	1	true	0	false	9	true
521191	94344453125	19323568359375	4	true	0	false	37	true
521190	94803466796875	19040328125	5	true	0	false	16	true
521183	95411640625	2019970703125	7	true	0	false	1	true
521182	9854666015625	203297734375	19	true	0	false	31	true
521178	103643720703125	2011218359375	1	true	0	false	14	true
521174	952692578125	185930546875	8	true	0	false	48	true
521172	1008597265625	212116015625	0	false	0	false	9	true
521171	24916810546875	219825546875	0	false	0	false	62	true
521170	24506880859375	2247550390625	9	true	0	false	0	false
521169	223660078125	2223637109375	2	true	0	false	19	true
521168	228644609375	2245977734375	0	false	0	false	12	true
521166	716103955078125	20622787109375	3	true	0	false	28	true
521163	24657228515625	2295566796875	10	true	3	true	61	true
521160	2331627734375	22647638671875	12	true	1	true	29	true
521159	79176416015625	2242239453125	3	true	0	false	95	true
521158	7663349609375	21392490234375	1	true	0	false	17	true
521157	621739453125	21687828125	3	true	0	false	20	true
521156	5603798828125	2091598046875	9	true	0	false	4	true
521155	2312759375	2121045703125	5	true	0	false	57	true
521154	2369252734375	21720568359375	0	false	0	false	14	true
521153	83602509765625	213261875	5	true	0	false	19	true
521151	2125501171875	21047279296875	0	false	0	false	15	true
521150	22218466796875	2104880078125	0	false	0	false	14	true
521149	495808740234375	19733033203125	8	true	0	false	3	true
521148	51716591796875	20070462890625	5	true	0	false	29	true
521147	449448388671875	20352576171875	1	true	7	true	12	true
521145	7441255859375	24720162109375	0	false	0	false	12	true
521144	79027236328125	2474684765625	1	true	0	false	15	true
521138	86387138671875	2482001171875	6	true	0	false	63	true
521137	24128939453125	20076849609375	1	true	0	false	14	true
521136	2458101953125	20413357421875	1	true	0	false	11	true
521134	3786600341796870	1967460546875	0	false	0	false	9	true
521133	9437763671875	23913259765625	2	true	0	false	23	true
521132	92957822265625	23415439453125	0	false	0	false	17	true
521129	93216630859375	2280392578125	1	true	0	false	6	true
521128	96493408203125	227602734375	0	false	0	false	10	true
521120	49338466796875	21075873046875	1	true	0	false	29	true
521118	998961328125	23816037109375	5	true	0	false	9	true
521116	8751873046875	237922578125	0	false	0	false	13	true
521108	83610146484375	25424328125	0	false	0	false	13	true
521107	58293779296875	1916534375	0	false	0	false	44	true
521104	106024580078125	23702087890625	0	false	0	false	10	true
521103	764128369140625	26377173828125	2	true	1	true	13	true
521093	29075240234375	1450169140625	13	true	1	true	6	true
521092	281898125	139860634765625	0	false	10	true	4	true
521087	2061896875	770481640625	5	true	10	true	30	true
521086	20646484375	7755953125	5	true	0	false	7	true
[truncated: 2,068 more rows]
