# Supplementary material for: A Novel Liquid Biopsy Method Based on Specific Combinations of Vesicular Markers Allows Us to Discriminate Prostate Cancer from Hyperplasia
Source: Cells. 2024 Jul 31;13(15):1286. doi: 10.3390/cells13151286 (PMC11311686; doi:10.3390/cells13151286)
Supplement: Supplementary file 1 [file cells-13-01286-s001.zip › Dataset S1-Raw data CODI BiliGeCT Prostata/Raw data CODI BiliGeCT Prostata/150223_ErbB3_ALK_IIexp_ME21-03-2__counting_scatter.xlsx]

## Sheet: 150223_ErbB3_ALK_IIexp_ME21-03-
counting parameters
radius (nm)	300
bin width (nm)	20
locs in bin threshold	1
active channels
channel name	channel reference	min	max
Channel 0	ch0	1	10000000
Channel 1	ch1	1	10000000
Channel 2	ch2	1	10000000
clusters are positive for a channel if their counts fall within min (inclusive) and max (exclusive) for that channel
	population phenotypes	number of clusters
triple positive	Channel 0, Channel 1, Channel 2	580
double positive	Channel 0, Channel 1	13
double positive	Channel 0, Channel 2	2341
double positive	Channel 1, Channel 2	169
single positive	Channel 0	60
single positive	Channel 1	9
single positive	Channel 2	765
	total positive clusters	3937
0 clusters were negative for every channel
all positive clusters are listed here
columns show counts and positivity for channels with thresholds switched on
to see the full data including negative clusters please export a csv from the counting histogram rather than the counting scatter plot
cluster id	centroid x (nm)	centroid y (nm)	count for Channel 0	positive for Channel 0	count for Channel 1	positive for Channel 1	count for Channel 2	positive for Channel 2
546057	131959453125	515997109375	5	true	0	false	51	true
546056	128425341796875	5118225390625	4	true	0	false	11	true
546053	12858708984375	5336884765625	4	true	0	false	56	true
546052	12577935546875	5367461328125	2	true	7	true	11	true
546049	116417783203125	5581796875	12	true	0	false	9	true
546048	114661552734375	56053078125	9	true	0	false	8	true
546045	120058330078125	560178203125	5	true	0	false	50	true
546043	104214921875	5637531640625	2	true	0	false	48	true
546042	105700361328125	5647233984375	1	true	0	false	49	true
546041	14703853515625	6180319921875	5	true	9	true	27	true
546040	149612421875	6222175390625	10	true	0	false	17	true
546039	116453203125	5403369921875	7	true	1	true	63	true
546038	11737607421875	544882890625	3	true	0	false	7	true
546037	11369814453125	5697886328125	6	true	0	false	45	true
546036	106822099609375	57174484375	8	true	0	false	63	true
546034	12390302734375	5462561328125	4	true	0	false	44	true
546031	112710712890625	5500301171875	2	true	0	false	39	true
546028	129047041015625	5415916015625	48	true	0	false	29	true
546027	109775595703125	505636796875	0	false	0	false	10	true
546026	106724833984375	5079990625	0	false	0	false	11	true
546023	165347421875	621288515625	6	true	1	true	7	true
546022	1677423828125	6257793359375	7	true	1	true	18	true
546021	122166240234375	4994176171875	1	true	0	false	12	true
546020	116149150390625	5035328515625	3	true	0	false	14	true
546019	16472552734375	6263330859375	5	true	3	true	54	true
546016	145840439453125	624339296875	12	true	1	true	27	true
546010	162547607421875	62002140625	0	false	1	true	12	true
546008	120981884765625	5297341796875	12	true	0	false	0	false
546001	2015105078125	5797918359375	1	true	0	false	21	true
546000	20279544921875	577858828125	1	true	0	false	22	true
545998	17038009765625	62792953125	1	true	0	false	14	true
545997	150871748046875	6154679296875	0	false	0	false	13	true
545996	154381357421875	6184363671875	1	true	0	false	13	true
545995	128655107421875	5033934375	2	true	0	false	36	true
545994	132022255859375	5057422265625	3	true	0	false	14	true
545993	191718203125	5947343359375	3	true	0	false	62	true
545992	18840400390625	5953916015625	8	true	0	false	22	true
545991	19617712890625	643054453125	6	true	1	true	30	true
545990	19398462890625	6449989453125	12	true	1	true	9	true
545987	20568439453125	581819765625	5	true	0	false	30	true
545979	195066953125	5810051953125	8	true	0	false	17	true
545978	19352671875	5796988671875	7	true	0	false	16	true
545975	9735033203125	5758737109375	3	true	1	true	11	true
545974	91543837890625	5776326171875	1	true	0	false	29	true
545972	198597890625	5867601171875	0	false	0	false	23	true
545970	1990423828125	6459290625	0	false	0	false	15	true
545968	9420322265625	57240796875	4	true	0	false	15	true
545966	1900448046875	592670546875	2	true	0	false	49	true
545965	1667751171875	631343359375	0	false	0	false	11	true
545964	16493537109375	634875546875	1	true	0	false	16	true
545959	6708765625	570093203125	6	true	0	false	45	true
545958	69525146484375	571831796875	4	true	0	false	34	true
545957	19832603515625	636674609375	4	true	0	false	13	true
545955	1945635546875	6234866015625	1	true	1	true	60	true
545954	19593955078125	6238295703125	1	true	1	true	60	true
545953	10546037109375	5407105859375	7	true	2	true	49	true
545952	106088828125	545682890625	7	true	0	false	53	true
545948	20303953125	5742718359375	3	true	0	false	29	true
545946	10212958984375	5537984765625	6	true	0	false	2	true
545942	682645947265625	57471.75	4	true	0	false	20	true
545937	10459240234375	5584962109375	0	false	0	false	13	true
545935	148753701171875	6425246484375	2	true	0	false	90	true
545934	15284177734375	635861015625	12	true	0	false	6	true
545933	178264453125	575116875	4	true	0	false	17	true
545932	1834314453125	581504609375	0	false	1	true	25	true
545930	18553275390625	588213359375	3	true	0	false	17	true
545929	18980595703125	6114848046875	13	true	0	false	41	true
545928	190951796875	614900078125	10	true	0	false	17	true
545923	2050714453125	5913869140625	0	false	0	false	15	true
545922	2038796484375	588554453125	2	true	0	false	16	true
545920	20977349609375	63753390625	0	false	0	false	12	true
545916	19762591796875	61625703125	3	true	0	false	15	true
545915	8406017578125	586213828125	5	true	0	false	31	true
545912	1666867578125	61402859375	5	true	0	false	12	true
545908	18787322265625	6249436328125	0	false	0	false	14	true
545906	19137919921875	63092125	3	true	0	false	8	true
545905	181287265625	604586796875	5	true	0	false	19	true
545904	18629904296875	6061013671875	6	true	0	false	53	true
545902	710350341796875	57945328125	0	false	0	false	14	true
545898	1809237890625	5685259375	0	false	0	false	17	true
545896	18335357421875	62143.25	2	true	4	true	12	true
545895	1733657421875	615093671875	1	true	0	false	25	true
545894	17428.75	610411484375	6	true	0	false	15	true
545892	20247390625	6279354296875	2	true	0	false	12	true
545886	1735465625	6007964453125	0	false	0	false	30	true
545882	1822564453125	61045625	1	true	1	true	14	true
545879	769002490234375	564708671875	2	true	0	false	53	true
545878	794248388671875	564543671875	5	true	0	false	56	true
545874	17141310546875	60562375	2	true	0	false	13	true
545869	155156357421875	5034030078125	9	true	0	false	13	true
545868	1536586328125	5026899609375	10	true	0	false	14	true
545863	9534361328125	6508006640625	9	true	0	false	22	true
545862	9551271484375	6533606640625	9	true	0	false	17	true
545858	153723671875	4996319140625	7	true	0	false	7	true
545857	146944287109375	533783359375	6	true	0	false	32	true
545856	14468017578125	5359249609375	8	true	0	false	18	true
545853	920262109375	64738546875	1	true	0	false	8	true
545852	90999765625	6506233203125	6	true	1	true	16	true
545850	95030947265625	6475587109375	1	true	0	false	15	true
545849	20920869140625	57202640625	3	true	0	false	12	true
545845	787494677734375	64417234375	3	true	0	false	12	true
545844	78633564453125	6477694921875	9	true	0	false	9	true
545842	18623953125	6288887890625	0	false	0	false	14	true
545840	1408558203125	5102921484375	17	true	0	false	79	true
545839	143072060546875	542685078125	10	true	0	false	18	true
545836	163489931640625	601432109375	3	true	0	false	32	true
545833	84853310546875	652531875	6	true	0	false	19	true
545832	870428515625	656308125	17	true	0	false	8	true
545831	702649658203125	635885390625	3	true	0	false	11	true
545830	6591630859375	638173984375	1	true	0	false	18	true
545829	454546240234375	617088984375	5	true	0	false	44	true
545828	48926806640625	6189823046875	9	true	0	false	11	true
545827	133039287109375	5564405859375	11	true	0	false	99	true
545826	135720830078125	5533316796875	2	true	0	false	19	true
545825	157554111328125	5467166015625	2	true	0	false	46	true
545824	157544423828125	544811953125	3	true	0	false	32	true
545823	1465723046875	4989864453125	5	true	0	false	7	true
545821	689522119140625	3538848046875	3	true	0	false	26	true
545820	7279650390625	355180625	9	true	0	false	1	true
545818	7110419921875	641601953125	1	true	0	false	18	true
545814	14683595703125	54166	10	true	0	false	2	true
545810	156984453125	548965234375	9	true	0	false	36	true
545807	695529931640625	3490936328125	1	true	0	false	22	true
545799	2100333984375	61399296875	1	true	0	false	20	true
545798	1.97865e+16	617482421875	13	true	0	false	23	true
545797	150449873046875	5608378125	6	true	0	false	40	true
545796	1542356640625	55708546875	0	false	0	false	14	true
545795	15409998046875	6011340625	1	true	0	false	10	true
545793	3266561279296870	6121739453125	15	true	1	true	53	true
545792	3453206298828120	620091015625	3	true	29	true	31	true
545790	133572392578125	561296328125	11	true	0	false	13	true
545788	146842763671875	6498551953125	6	true	0	false	10	true
545786	13651033203125	544032421875	6	true	1	true	0	false
545785	251972705078125	615831015625	1	true	0	false	7	true
545780	145630927734375	55209.25	0	false	0	false	9	true
545779	531161376953125	58248328125	0	false	0	false	16	true
545778	574873486328125	5775094140625	3	true	0	false	36	true
545776	1.66053e+16	6128366015625	0	false	1	true	8	true
545775	13218875	5651710546875	0	false	0	false	14	true
545774	127996787109375	5629258203125	6	true	1	true	92	true
545771	269978759765625	62215453125	4	true	0	false	19	true
545770	241162451171875	62491.75	6	true	0	false	25	true
545769	202729541015625	5901896875	12	true	0	false	10	true
545768	1.73263e+16	5891040625	1	true	0	false	14	true
545767	16479205078125	5360251953125	3	true	2	true	19	true
545766	157371904296875	534800078125	2	true	0	false	16	true
545764	5241279296875	588300546875	7	true	0	false	12	true
545762	2428030517578120	6276634375	1	true	0	false	17	true
545760	45982802734375	5835352734375	1	true	0	false	14	true
545756	9890668334960930	6156058984375	1	true	0	false	10	true
545754	151516708984375	5324314453125	0	false	0	false	16	true
545748	1371903515625	5669745703125	3	true	0	false	10	true
545746	507789501953125	5755357421875	1	true	0	false	10	true
545743	5172431640625	315942578125	18	true	0	false	73	true
545742	513405126953125	318000859375	19	true	0	false	81	true
545741	12343810546875	57385515625	1	true	0	false	52	true
545740	126671259765625	5777192578125	12	true	0	false	3	true
545738	3686771240234370	606231640625	1	true	0	false	55	true
545737	669319970703125	609770703125	0	false	0	false	9	true
545736	593867626953125	6138953515625	6	true	0	false	16	true
545735	1360873779296870	587521328125	10	true	5	true	103	true
545729	7824095703125	351671484375	0	false	0	false	20	true
545726	434144189453125	61071890625	0	false	9	true	14	true
545724	8327869140625	642820546875	5	true	1	true	65	true
545723	566227197265625	6322469921875	2	true	0	false	20	true
545722	609705908203125	63254.5	2	true	5	true	8	true
545721	528102392578125	6086857421875	10	true	0	false	64	true
545719	631641845703125	5942316015625	1	true	0	false	25	true
545718	615120361328125	5909586328125	0	false	0	false	13	true
545716	144524375	562459375	3	true	0	false	9	true
545715	16697810546875	5893458984375	2	true	0	false	66	true
545714	168254453125	5841320703125	5	true	0	false	5	true
545711	820290625	60770625	0	false	1	true	62	true
545710	79482919921875	6106109375	0	false	0	false	19	true
545705	1321791015625	583122421875	10	true	0	false	50	true
545704	14021818359375	5767298046875	7	true	1	true	11	true
545700	16401318359375	55776953125	16	true	0	false	19	true
545699	11653783203125	4240566015625	10	true	0	false	68	true
545698	116379765625	4230043359375	7	true	0	false	63	true
545695	50110380859375	335989375	5	true	0	false	82	true
545694	538031884765625	33733046875	2	true	15	true	17	true
545690	76086494140625	63489109375	1	true	3	true	50	true
545689	15028173828125	5825255078125	3	true	0	false	28	true
545688	151686416015625	5818410546875	2	true	0	false	29	true
545687	21643095703125	3432626953125	5	true	0	false	20	true
545686	2490663330078120	3433537109375	3	true	0	false	22	true
545685	2606219140625	55514140625	0	false	13	true	20	true
545684	25985376953125	5557130859375	0	false	13	true	19	true
545682	476651123046875	342856015625	5	true	0	false	7	true
545680	6811822265625	628547734375	2	true	11	true	13	true
545679	14107333984375	5822506640625	0	false	0	false	19	true
545676	3798905517578120	62466765625	0	false	0	false	9	true
545675	3416654541015620	328915703125	5	true	0	false	41	true
545674	3698908447265620	3277705859375	4	true	0	false	29	true
545672	154267587890625	580183828125	0	false	0	false	18	true
545670	653762939453125	613756640625	0	false	1	true	10	true
545669	74448330078125	59936	1	true	0	false	8	true
545668	790235205078125	5968021875	0	false	0	false	14	true
545667	21990904296875	5760715625	6	true	0	false	36	true
545666	224998671875	5801034375	10	true	0	false	23	true
545664	92938037109375	661180390625	1	true	2	true	10	true
545662	13266123046875	57413515625	0	false	7	true	4	true
545661	71082724609375	68501890625	12	true	0	false	47	true
545660	688072119140625	684045546875	10	true	0	false	36	true
545659	13968994140625	5978880859375	6	true	0	false	68	true
545658	138273818359375	5932608984375	4	true	0	false	13	true
545657	1639001953125	605274375	1	true	0	false	26	true
545654	8752337890625	34909203125	2	true	0	false	51	true
545653	3589266357421870	314916640625	13	true	0	false	46	true
545652	3560222412109370	3200076171875	2	true	0	false	23	true
545651	48146396484375	31425763671875	2	true	1	true	13	true
545650	460322216796875	3145417578125	0	false	1	true	14	true
545649	9490882568359370	4027120703125	0	false	0	false	34	true
545648	8135921630859370	4027771484375	0	false	0	false	45	true
545646	13460490234375	595336953125	5	true	0	false	2	true
545644	159925947265625	5783497265625	3	true	0	false	21	true
545643	1261186328125	593070703125	2	true	2	true	10	true
545642	129677138671875	59038109375	4	true	0	false	14	true
545640	744741650390625	609603359375	6	true	1	true	9	true
545637	132602763671875	440846875	4	true	3	true	86	true
545636	13154060546875	4430173828125	3	true	3	true	92	true
545633	162388017578125	52658828125	1	true	0	false	57	true
545632	1636361328125	52036421875	1	true	0	false	15	true
545630	22413962890625	5873482421875	3	true	0	false	31	true
545629	450637890625	325313359375	16	true	2	true	71	true
545628	43760751953125	32193974609375	7	true	0	false	7	true
545627	395303076171875	32218716796875	12	true	0	false	2	true
545624	15592314453125	5732396484375	1	true	0	false	9	true
545614	37697353515625	30904447265625	2	true	0	false	17	true
545613	745542529296875	670262109375	10	true	0	false	9	true
545612	756148876953125	669252421875	11	true	0	false	10	true
545610	126984228515625	496123671875	25	true	1	true	80	true
545609	27448513671875	5740966015625	1	true	0	false	39	true
545608	25964802734375	570614921875	0	false	0	false	13	true
545607	2329658935546870	333614765625	6	true	0	false	23	true
545606	181694482421875	3335505078125	0	false	0	false	23	true
545601	100786865234375	5953161328125	3	true	0	false	48	true
545600	6950442504882810	5968116796875	4	true	0	false	21	true
545597	163317646484375	5691836328125	6	true	0	false	45	true
545596	1659047265625	5725904296875	2	true	0	false	13	true
545594	632637158203125	5815431640625	7	true	0	false	5	true
545593	558379345703125	4766347265625	5	true	0	false	44	true
545592	534331494140625	4783718359375	1	true	0	false	44	true
545591	143270234375	609326796875	15	true	0	false	68	true
545590	144425830078125	6001004296875	5	true	0	false	53	true
545589	39493505859375	333389140625	10	true	0	false	77	true
545587	667611083984375	40571703125	1	true	16	true	23	true
545584	559292529296875	47985328125	0	false	0	false	26	true
545583	747210595703125	66459515625	1	true	1	true	53	true
545581	306289013671875	63197328125	9	true	0	false	10	true
545578	118065107421875	52173140625	0	false	0	false	11	true
545577	2796247265625	5626691796875	8	true	0	false	9	true
545576	273492109375	558351328125	2	true	1	true	31	true
545572	512972509765625	327603359375	0	false	0	false	21	true
545568	514179833984375	479402890625	0	false	1	true	24	true
545566	153476123046875	59240640625	9	true	0	false	12	true
545562	424401318359375	30906576171875	0	false	0	false	27	true
545561	31986611328125	3466132421875	3	true	0	false	16	true
545560	319978857421875	3378234765625	1	true	1	true	23	true
545559	592422607421875	3432348828125	5	true	1	true	32	true
545558	5519494140625	346451640625	0	false	1	true	10	true
545554	848973046875	59587484375	1	true	0	false	14	true
545553	345114892578125	3524324609375	4	true	10	true	57	true
545551	1489076171875	328635625	2	true	0	false	47	true
545549	631329052734375	650254765625	12	true	0	false	1	true
545548	634631640625	65650453125	0	false	0	false	15	true
545547	46315224609375	601559765625	3	true	0	false	39	true
545543	38828466796875	57063234375	20	true	0	false	53	true
545542	3629446044921870	5627579296875	11	true	0	false	2	true
545540	5288765625	5946403515625	0	false	0	false	15	true
545539	250452890625	5835256640625	6	true	0	false	43	true
545537	27652296875	58747734375	26	true	0	false	50	true
545536	272257421875	5871729296875	2	true	0	false	11	true
545533	393007275390625	460066875	5	true	0	false	60	true
545532	3646131591796870	4586259765625	11	true	0	false	25	true
545525	67911904296875	34111296875	0	false	0	false	23	true
545523	1297028125	4513708984375	8	true	0	false	36	true
545522	12532833984375	4534715234375	2	true	0	false	23	true
545514	644165478515625	6044881640625	9	true	0	false	11	true
545513	136195712890625	358199765625	3	true	1	true	37	true
545512	13755529296875	3547398046875	0	false	12	true	25	true
545510	607739453125	471665546875	1	true	0	false	42	true
545509	657293701171875	690154375	0	false	0	false	15	true
545507	786933544921875	660446875	3	true	0	false	17	true
545502	12215833984375	45867546875	15	true	1	true	3	true
545501	567148583984375	6254465625	11	true	0	false	29	true
545500	620009619140625	6241482421875	10	true	0	false	2	true
545498	71056806640625	590108828125	7	true	0	false	0	false
545494	4832162109375	47631078125	0	false	0	false	30	true
545493	92183447265625	638093828125	0	false	0	false	38	true
545492	94648076171875	634243125	1	true	1	true	6	true
545488	229036015625	569821015625	1	true	0	false	23	true
545483	87465966796875	63749125	4	true	0	false	12	true
545482	8883630859375	6315525390625	3	true	0	false	15	true
545478	215814765625	58000875	2	true	0	false	18	true
545473	1263188671875	366212109375	4	true	0	false	9	true
545472	1273190234375	3626363671875	4	true	0	false	15	true
545468	4183515319824210	5904588671875	2	true	0	false	14	true
545467	734490869140625	675415546875	13	true	14	true	36	true
545465	9746763671875	6833028125	2	true	0	false	11	true
545464	10053169921875	6785771875	1	true	25	true	20	true
545463	923983203125	6844803125	8	true	0	false	4	true
545462	89316005859375	680137265625	2	true	0	false	21	true
545445	798775537109375	6296987890625	12	true	1	true	57	true
545443	23952435546875	5408970703125	1	true	0	false	20	true
545442	24405998046875	5405876171875	3	true	0	false	8	true
545438	20368861328125	5972652734375	0	false	0	false	40	true
545436	25068259765625	5458496875	1	true	0	false	13	true
545435	25594990234375	5649126171875	12	true	0	false	51	true
545434	25410958984375	55435234375	3	true	0	false	15	true
545433	84000224609375	3676632421875	0	false	0	false	21	true
545432	8710685546875	3681826171875	3	true	0	false	25	true
545431	12230232421875	433302734375	0	false	0	false	18	true
545430	1275830859375	4377020703125	0	false	0	false	14	true
545428	828121484375	66921765625	10	true	0	false	0	false
545425	240128046875	533171484375	8	true	0	false	70	true
545423	129231201171875	3576752734375	6	true	0	false	13	true
545420	115725751953125	4270115234375	10	true	0	false	46	true
545418	56790927734375	643590234375	0	false	0	false	15	true
545417	3257922607421870	3617908984375	2	true	0	false	19	true
545416	35104267578125	36303546875	4	true	1	true	16	true
545412	2293550390625	541714296875	1	true	0	false	34	true
545407	1500407421875	398514140625	5	true	0	false	66	true
545406	145701943359375	4006864453125	10	true	0	false	4	true
545404	112979052734375	418345078125	6	true	7	true	16	true
545399	14029275390625	4390269921875	7	true	1	true	73	true
545398	13717228515625	4408580859375	0	false	0	false	13	true
545393	112109716796875	5280472265625	9	true	0	false	38	true
545392	1063892578125	526496015625	0	false	0	false	12	true
545388	3391292236328120	3578299609375	2	true	0	false	16	true
545385	8813193359375	67530109375	1	true	0	false	17	true
545384	8417294921875	679016484375	13	true	0	false	4	true
545383	108744873046875	3866887890625	8	true	0	false	20	true
545382	132431103515625	3868809375	9	true	0	false	18	true
545380	13417140625	36509171875	8	true	0	false	6	true
545376	408692822265625	4633604296875	4	true	0	false	7	true
545374	28534529296875	5622071875	1	true	0	false	21	true
545368	82412333984375	372624375	0	false	0	false	34	true
545366	97176806640625	41559015625	4	true	0	false	8	true
545365	33496484375	45457.25	4	true	0	false	32	true
545364	2934292724609370	4514083984375	2	true	7	true	4	true
545363	641592041015625	3887213671875	9	true	0	false	5	true
545357	147434150390625	430775078125	1	true	0	false	30	true
545356	1408874609375	4298765234375	13	true	0	false	33	true
545353	436795068359375	453020234375	1	true	1	true	14	true
545352	437073681640625	448962265625	1	true	0	false	21	true
545345	7817169921875	3663262890625	1	true	3	true	46	true
545342	2963781005859370	3568339453125	5	true	1	true	41	true
545341	159473251953125	3882387109375	7	true	0	false	40	true
545340	15815712890625	3953146875	4	true	0	false	13	true
545338	127166669921875	3539994140625	6	true	0	false	25	true
545336	12680.25	444145625	0	false	0	false	12	true
545330	23687056640625	5478201953125	1	true	0	false	5	true
545329	602327587890625	698967890625	0	false	0	false	43	true
545328	59560771484375	6966353125	0	false	0	false	42	true
545320	1856194091796870	3825759765625	5	true	4	true	11	true
545316	2503817626953120	448325625	6	true	0	false	19	true
545314	2244481689453120	3787062890625	0	false	0	false	20	true
545312	141011279296875	39415484375	4	true	1	true	7	true
545311	153345478515625	4024323046875	1	true	0	false	54	true
545307	1.68761e+16	4050469140625	1	true	0	false	36	true
545305	136246025390625	3985099609375	2	true	0	false	19	true
545304	133457744140625	4010326953125	2	true	0	false	14	true
545303	429211572265625	470881796875	2	true	0	false	15	true
545300	13426923828125	3957714453125	1	true	0	false	30	true
545294	507724853515625	4727260546875	2	true	0	false	7	true
545293	157868193359375	5159509375	4	true	0	false	17	true
545292	15641921875	5133997265625	9	true	0	false	11	true
545291	1572874609375	4841703515625	5	true	0	false	27	true
545290	1611923828125	4876626953125	10	true	0	false	10	true
545289	158506201171875	4914533203125	12	true	3	true	4	true
545288	153589443359375	4912840625	2	true	2	true	37	true
545287	16415017578125	5137576171875	0	false	0	false	34	true
545281	557925146484375	700641484375	1	true	0	false	14	true
545280	516978515625	695245234375	0	false	0	false	12	true
545275	666082861328125	474359609375	5	true	0	false	22	true
545270	62588955078125	4678173046875	7	true	1	true	3	true
545269	3892.5	528618828125	4	true	0	false	26	true
545268	369117333984375	5327158984375	0	false	0	false	28	true
545266	1.98291e+16	359680625	3	true	0	false	16	true
545263	18793576171875	382970390625	5	true	0	false	22	true
545262	187648671875	38039640625	7	true	1	true	26	true
545261	16428884765625	378070703125	0	false	0	false	12	true
545260	1582859375	3811759765625	4	true	0	false	18	true
545259	141361474609375	375989609375	0	false	0	false	33	true
545258	141411533203125	3741969140625	2	true	0	false	27	true
545257	8452541015625	692504375	3	true	0	false	30	true
545256	849837890625	687145390625	2	true	0	false	11	true
545254	825260546875	3569311328125	1	true	0	false	27	true
545253	1.21304e+16	3757806640625	4	true	0	false	61	true
545252	190786279296875	376104921875	3	true	0	false	12	true
545251	107475205078125	3617766796875	6	true	0	false	44	true
545250	1046438671875	36097375	5	true	0	false	52	true
545249	19013369140625	379367109375	10	true	2	true	18	true
545245	168848359375	4924145703125	1	true	0	false	18	true
545244	1672773046875	498006953125	1	true	1	true	14	true
545241	111974560546875	642600390625	4	true	2	true	71	true
545240	1094279296875	6408490625	1	true	1	true	50	true
545238	152999150390625	5139733984375	1	true	0	false	12	true
545235	188726875	38743328125	8	true	0	false	32	true
545234	187340703125	3880263671875	9	true	0	false	51	true
545231	87958984375	696677890625	2	true	0	false	19	true
545230	8593404296875	696360703125	1	true	0	false	20	true
545227	137622294921875	384308125	2	true	0	false	26	true
545226	1309690625	380336796875	4	true	0	false	2	true
545225	18551876953125	3872183984375	3	true	0	false	44	true
545223	133237978515625	4628130078125	15	true	0	false	11	true
545222	129699091796875	46811921875	25	true	0	false	69	true
545217	281844970703125	3737956640625	2	true	0	false	71	true
545216	241568505859375	3709569140625	0	false	0	false	13	true
545214	16989326171875	384505234375	9	true	0	false	41	true
545213	17040673828125	4848498046875	0	false	1	true	15	true
545209	11763859375	380311796875	33	true	0	false	40	true
545207	17442728515625	4904405078125	14	true	1	true	62	true
545206	1738128515625	49302015625	9	true	1	true	52	true
545205	1.90716e+16	3675600390625	3	true	0	false	44	true
545204	2551776611328120	363484140625	4	true	0	false	9	true
545201	11497125	4650293359375	15	true	0	false	3	true
545200	1122776953125	4712999609375	5	true	0	false	84	true
545197	337010791015625	5276030859375	2	true	0	false	30	true
545196	327535791015625	52450765625	7	true	0	false	3	true
545192	10622220703125	358323046875	5	true	0	false	61	true
545190	236408984375	4005109765625	0	false	9	true	0	false
545187	16856953125	4141427734375	0	false	1	true	29	true
545186	19071123046875	4219619140625	11	true	0	false	0	false
545185	136937998046875	470510625	3	true	0	false	47	true
545180	110883515625	46135140625	3	true	0	false	15	true
545178	129833564453125	3917030078125	4	true	0	false	12	true
545176	147380478515625	3804148046875	4	true	0	false	8	true
545173	30086337890625	3883949609375	1	true	4	true	29	true
545172	2695357421875	3948312890625	4	true	0	false	10	true
545169	145310048828125	48377015625	2	true	0	false	54	true
545168	14014115234375	4831944921875	1	true	0	false	7	true
545167	123935830078125	40745296875	2	true	0	false	18	true
545166	12258466796875	4040196875	1	true	0	false	25	true
545164	40982802734375	5217334765625	1	true	0	false	19	true
545163	192966796875	3728278515625	9	true	1	true	127	true
545162	189575625	371351484375	3	true	0	false	44	true
545160	142327861328125	47654453125	14	true	0	false	37	true
545157	135171591796875	37250234375	4	true	0	false	19	true
545155	194943828125	3657767578125	1	true	0	false	26	true
545154	19958759765625	3684821875	2	true	0	false	18	true
545148	1638678125	3979422265625	36	true	0	false	50	true
545144	11451025390625	4757094921875	9	true	0	false	28	true
545142	104300517578125	642887265625	0	false	0	false	19	true
545140	24430611328125	56288671875	2	true	0	false	28	true
545139	94726416015625	3642068359375	1	true	0	false	11	true
545137	3861982421875	3939595703125	4	true	0	false	36	true
545135	162386708984375	3638878125	13	true	0	false	20	true
545134	16291150390625	365054921875	11	true	0	false	20	true
545132	126476884765625	4050961328125	0	false	0	false	19	true
545128	10566115234375	45558015625	4	true	0	false	11	true
545127	8401334838867180	340319296875	9	true	1	true	15	true
545126	4836820068359370	33744546875	7	true	0	false	7	true
545125	2003320703125	362720703125	12	true	1	true	54	true
545124	2017635546875	3566576953125	12	true	0	false	50	true
545116	60238095703125	3198262109375	0	false	2	true	26	true
545115	15739947265625	3731408984375	3	true	0	false	21	true
545114	15467095703125	3682915625	12	true	0	false	0	false
545112	113086484375	3772982421875	3	true	0	false	28	true
545101	2059602734375	3928199609375	6	true	1	true	59	true
545100	20408921875	391232421875	8	true	1	true	71	true
545098	450476025390625	4605837109375	3	true	0	false	19	true
545097	712740771484375	5290081640625	9	true	0	false	16	true
545096	732718017578125	523170078125	0	false	0	false	12	true
545094	16331861328125	368499765625	1	true	0	false	9	true
545093	14649525390625	3689971875	7	true	0	false	51	true
545089	2104419140625	3716643359375	22	true	0	false	70	true
545088	205960703125	366583984375	0	false	0	false	31	true
545085	8521287109375	4720722265625	19	true	0	false	88	true
545084	86269853515625	4705840234375	20	true	0	false	70	true
545083	544538232421875	355611875	5	true	0	false	20	true
545082	556754052734375	35458828125	7	true	0	false	21	true
545081	115907626953125	3535785546875	1	true	1	true	15	true
545080	112761318359375	36160421875	3	true	0	false	13	true
545079	104867529296875	3718365625	7	true	0	false	2	true
545078	10974099609375	3682623046875	9	true	0	false	3	true
545077	2168683984375	3600866796875	0	false	0	false	23	true
545076	21054791015625	361576328125	0	false	0	false	49	true
545075	153251982421875	3620796484375	0	false	0	false	31	true
545074	147482177734375	360747109375	3	true	13	true	12	true
545073	158219775390625	4399149609375	2	true	0	false	83	true
545070	82711982421875	470695859375	10	true	0	false	65	true
545068	117577763671875	369507109375	4	true	0	false	11	true
545067	175114609375	38319859375	0	false	0	false	11	true
545066	174879296875	3872839453125	3	true	0	false	18	true
545065	2021716796875	373024375	1	true	0	false	29	true
545059	11998888671875	3487571484375	1	true	0	false	15	true
545058	124994052734375	345752109375	11	true	0	false	6	true
545057	17991865234375	3867173046875	3	true	0	false	55	true
545050	99567626953125	3508980078125	0	false	0	false	32	true
545049	20784677734375	387793125	8	true	0	false	6	true
545044	121075595703125	4655796875	1	true	1	true	6	true
545031	481440087890625	546399296875	0	false	8	true	1	true
545030	45270537109375	5507314453125	5	true	0	false	13	true
545027	41986240234375	5412459765625	5	true	0	false	79	true
545026	3655342041015620	5389021875	4	true	0	false	6	true
545025	76175556640625	4038352734375	2	true	0	false	27	true
545024	83333232421875	398952578125	2	true	0	false	19	true
545022	210678203125	391824609375	1	true	0	false	27	true
545021	652548681640625	531568125	11	true	0	false	19	true
545020	673474853515625	5316865625	11	true	0	false	14	true
545018	2918578369140620	5408306640625	1	true	0	false	19	true
545013	71329990234375	425433515625	2	true	0	false	12	true
545012	708647021484375	4289644921875	0	false	0	false	11	true
545011	5657341796875	4559938671875	0	false	0	false	17	true
545010	545599560546875	450817890625	6	true	1	true	8	true
545006	21788630859375	3789921484375	7	true	0	false	14	true
545004	528965771484375	4594265234375	9	true	0	false	0	false
545003	50829677734375	4449055078125	2	true	0	false	22	true
545002	546890771484375	4413553125	1	true	11	true	3	true
545001	141617021484375	693981796875	27	true	1	true	66	true
545000	140526953125	6924646875	31	true	1	true	85	true
544997	1136251171875	336194375	0	false	0	false	10	true
544996	1178252734375	33877703125	1	true	0	false	19	true
544995	5514125	4656228515625	1	true	0	false	23	true
544992	501558056640625	3545223046875	2	true	0	false	33	true
544989	591982080078125	4267904296875	3	true	5	true	12	true
544988	548284423828125	4330908984375	3	true	0	false	19	true
544985	1752351318359370	395301015625	24	true	0	false	45	true
544984	2081649658203120	3929930859375	2	true	0	false	14	true
544982	123550048828125	4127212890625	1	true	0	false	35	true
544981	720723046875	420656171875	2	true	0	false	73	true
544979	44185537109375	4429016015625	2	true	0	false	14	true
544977	697064599609375	386925390625	1	true	0	false	84	true
544976	783866064453125	3956673046875	10	true	0	false	0	false
544974	2335165771484370	3885641015625	4	true	0	false	10	true
544971	628544921875	3920842578125	9	true	0	false	37	true
544970	598410302734375	3940493359375	5	true	0	false	19	true
544968	1030283935546870	3598670703125	4	true	0	false	122	true
544967	785427978515625	4465302734375	12	true	1	true	108	true
544966	71055908203125	4503308984375	3	true	0	false	37	true
544964	812988818359375	4661841796875	1	true	0	false	17	true
544958	758992578125	427838671875	1	true	0	false	11	true
544956	620502783203125	4205850390625	8	true	0	false	4	true
544952	5085540771484370	3973264453125	3	true	0	false	40	true
544950	655391552734375	4800907421875	0	false	4	true	9	true
544948	2046809375	38161578125	6	true	0	false	16	true
544947	754210009765625	452959921875	7	true	1	true	2	true
544942	760022412109375	4422841796875	3	true	0	false	10	true
544938	63225234375	52294140625	1	true	0	false	36	true
544934	73931826171875	4372184375	20	true	1	true	30	true
544930	748873388671875	54030578125	0	false	0	false	22	true
544926	44260068359375	3574672265625	4	true	0	false	44	true
544918	806739599609375	4378673046875	1	true	0	false	13	true
544915	1615246484375	4095653515625	0	false	0	false	15	true
544914	1683793359375	404515234375	13	true	0	false	5	true
544911	95000029296875	4589707421875	6	true	0	false	59	true
544910	9095865234375	4620862890625	1	true	0	false	42	true
544907	872281640625	4363940234375	4	true	0	false	11	true
544906	87866220703125	430141484375	2	true	0	false	11	true
544901	9516724609375	447301796875	23	true	1	true	75	true
544898	807799853515625	5398425390625	0	false	18	true	0	false
544897	5936451171875	553317265625	4	true	3	true	54	true
544896	578284228515625	5519224609375	4	true	0	false	52	true
544893	62917578125	44873890625	15	true	0	false	55	true
544892	6733046875	443628046875	8	true	0	false	5	true
544891	646946142578125	3723363671875	1	true	19	true	39	true
544890	656948046875	3707355078125	1	true	18	true	36	true
544888	819335546875	450444296875	16	true	0	false	37	true
544886	8868177734375	453773671875	7	true	0	false	0	false
544884	13853322265625	69174625	27	true	2	true	39	true
544883	66946416015625	539975703125	3	true	1	true	57	true
544882	69543076171875	53829984375	7	true	0	false	18	true
544881	54860009765625	555447890625	0	false	0	false	26	true
544880	5742310546875	5554429296875	0	false	0	false	34	true
544879	50134208984375	531142421875	3	true	0	false	35	true
544878	55914599609375	5292812109375	3	true	0	false	8	true
544877	106805927734375	3828338671875	13	true	0	false	34	true
544876	1125474609375	3879596484375	5	true	0	false	10	true
544871	53070556640625	40425953125	1	true	0	false	31	true
544870	584471044921875	4102131640625	2	true	0	false	94	true
544869	97838857421875	3862940625	4	true	0	false	19	true
544868	94017294921875	3904891015625	1	true	0	false	14	true
544867	6307923828125	382436953125	4	true	0	false	14	true
544866	54900439453125	3818921875	2	true	0	false	16	true
544864	88538818359375	5406803515625	5	true	0	false	5	true
544862	625194580078125	5530470703125	0	false	3	true	21	true
544857	46097001953125	50543484375	15	true	5	true	123	true
544856	448106591796875	503872421875	15	true	6	true	111	true
544854	93483818359375	3959122265625	0	false	0	false	9	true
544852	599537109375	3777785546875	3	true	0	false	21	true
544850	9007638671875	40483.75	2	true	0	false	52	true
544848	10027193359375	4033745703125	0	false	0	false	11	true
544846	1.51354e+16	3523655859375	2	true	0	false	16	true
544838	104743388671875	4682946484375	6	true	0	false	15	true
544836	1237369921875	424205546875	0	false	0	false	12	true
544835	941969921875	475281171875	4	true	0	false	15	true
544834	97919853515625	4768209765625	7	true	0	false	11	true
544833	661804248046875	458637578125	3	true	0	false	14	true
544826	680291552734375	3795060546875	0	false	0	false	11	true
544823	146681220703125	4065306640625	0	false	0	false	15	true
544822	145256337890625	4107809375	1	true	0	false	22	true
544817	23421318359375	4294429296875	4	true	0	false	49	true
544816	229170166015625	4242773828125	1	true	0	false	9	true
544814	680649560546875	4894414453125	1	true	0	false	19	true
544811	1037726953125	4820487890625	2	true	0	false	9	true
544810	108447041015625	4873805859375	0	false	10	true	1	true
544808	148186904296875	4210607421875	1	true	0	false	14	true
544801	1124069140625	4913280859375	11	true	0	false	65	true
544796	1394133984375	41582328125	0	false	1	true	8	true
544795	1305046875	6797703125	5	true	1	true	16	true
544794	1348815625	686041796875	1	true	0	false	17	true
544791	1392868359375	678394296875	0	false	0	false	33	true
544790	137454794921875	679833671875	1	true	0	false	34	true
544788	137152939453125	4207260546875	1	true	0	false	50	true
544787	3483638671875	4058102734375	1	true	1	true	14	true
544786	35586435546875	410108828125	6	true	0	false	0	false
544781	1327946875	6931403125	0	false	0	false	13	true
544778	124007421875	678538125	2	true	0	false	20	true
544776	706421484375	41133125	0	false	0	false	28	true
544771	11598513671875	69498765625	0	false	0	false	26	true
544770	11420716796875	69481484375	2	true	0	false	23	true
544769	4633071594238280	5341896484375	3	true	0	false	65	true
544768	4682829284667960	5366220703125	3	true	0	false	55	true
544765	521870361328125	421184140625	11	true	7	true	89	true
544764	4591142578125	4122563671875	3	true	0	false	27	true
544760	13327212890625	413442109375	10	true	0	false	69	true
544758	13057345703125	6672978125	2	true	0	false	22	true
544756	126874013671875	689318984375	14	true	1	true	37	true
544755	118107197265625	684616953125	12	true	1	true	39	true
544754	120025146484375	6836134375	11	true	1	true	31	true
544753	1.38971e+16	5266541015625	22	true	0	false	30	true
544752	15502802734375	5284543359375	21	true	0	false	33	true
544751	11907076171875	68665109375	0	false	1	true	38	true
544746	9308764038085930	5289158984375	59	true	1	true	59	true
544743	156465830078125	422073515625	10	true	0	false	98	true
544742	15782169921875	4191568359375	1	true	0	false	42	true
544741	165959921875	430127109375	0	false	0	false	21	true
544740	16485005859375	4283931640625	2	true	0	false	28	true
544738	1942676513671870	52732578125	3	true	0	false	43	true
544734	119557431640625	68123.75	12	true	0	false	6	true
544731	946691015625	5214926171875	4	true	0	false	21	true
544730	8984345703125	52553359375	29	true	1	true	117	true
544726	1376257080078120	5201122265625	6	true	0	false	8	true
544724	117827919921875	5953117578125	0	false	0	false	20	true
544722	122030283203125	6927009375	2	true	0	false	14	true
544720	471535888671875	3918041015625	0	false	0	false	14	true
544719	143131669921875	661780078125	6	true	0	false	54	true
544718	13815201171875	65998	0	false	0	false	10	true
544716	118065556640625	67541265625	5	true	0	false	15	true
544712	7038349609375	3957591015625	0	false	2	true	62	true
544707	145420732421875	672953125	15	true	0	false	44	true
544706	1431979296875	671557578125	12	true	0	false	41	true
544702	160066962890625	427626484375	0	false	0	false	7	true
544701	145799677734375	67770671875	6	true	0	false	26	true
544699	68086962890625	5534793359375	5	true	0	false	44	true
544695	14663875	699806015625	1	true	0	false	20	true
544692	110807021484375	4019551171875	1	true	0	false	12	true
544689	21124625	55982234375	19	true	0	false	44	true
544688	2107712890625	5615098828125	18	true	0	false	36	true
544686	16565060546875	4198690234375	5	true	0	false	53	true
544683	27881265625	5955509765625	0	false	0	false	15	true
544682	2836250390625	598810234375	4	true	0	false	16	true
544680	59048505859375	37093359375	0	false	0	false	35	true
544676	619285595703125	5101179296875	9	true	0	false	68	true
544670	975032421875	53051390625	1	true	0	false	24	true
544663	2647608642578120	517750234375	1	true	0	false	6	true
544662	2226862060546870	5145198828125	15	true	3	true	1	true
544658	21015314453125	5562233984375	0	false	0	false	10	true
544657	3289679443359370	5138810546875	3	true	12	true	9	true
544656	357388427734375	512303515625	3	true	0	false	18	true
544653	31426591796875	4141033203125	16	true	1	true	55	true
544652	344249658203125	420125625	3	true	1	true	32	true
544649	423262451171875	6301565234375	18	true	0	false	115	true
544648	44981796875	6307952734375	26	true	0	false	77	true
544647	457673095703125	51249953125	7	true	12	true	37	true
544646	5588504638671870	514972578125	10	true	12	true	78	true
544644	690843505859375	5187209765625	5	true	0	false	4	true
544643	1872945703125	5542487890625	30	true	0	false	98	true
544642	19348576171875	5539663671875	0	false	0	false	13	true
544632	1987621875	5592048046875	1	true	0	false	21	true
544628	3623191162109370	4276042578125	2	true	0	false	14	true
544626	46439736328125	6298134765625	19	true	0	false	23	true
544624	120520908203125	669713984375	6	true	0	false	10	true
544623	113155654296875	654495234375	18	true	0	false	78	true
544622	11530974609375	657229921875	2	true	0	false	31	true
544618	18526833984375	56073546875	4	true	0	false	48	true
544617	259920703125	41370640625	4	true	4	true	86	true
544616	2297169677734370	4117385546875	0	false	3	true	29	true
544614	111989638671875	6509610546875	2	true	0	false	20	true
544613	155183251953125	687957890625	1	true	0	false	61	true
544612	159090234375	68107546875	0	false	0	false	6	true
544610	3872880126953120	4176651953125	1	true	0	false	7	true
544608	154296591796875	678565390625	0	false	0	false	18	true
544607	784766455078125	337596328125	6	true	0	false	77	true
544606	823117578125	336260078125	2	true	0	false	15	true
544605	1311297265625	6488401953125	0	false	0	false	11	true
544604	131869599609375	6530034765625	14	true	0	false	0	false
544594	221350625	556640625	3	true	0	false	32	true
544592	107192021484375	65592625	1	true	0	false	23	true
544591	140238525390625	491004296875	3	true	4	true	48	true
544590	135129033203125	49328015625	3	true	0	false	15	true
544588	40669384765625	4101421875	1	true	0	false	11	true
544587	542059912109375	49294234375	3	true	0	false	58	true
544586	589755712890625	4956187109375	2	true	0	false	10	true
544584	145969541015625	68435296875	50	true	0	false	68	true
544574	504640478515625	506769765625	3	true	0	false	46	true
544571	88501650390625	33306234375	13	true	0	false	2	true
544570	9290978515625	335805234375	6	true	0	false	35	true
544568	7347927734375	6228473046875	0	false	1	true	16	true
544565	79545859375	324831015625	3	true	0	false	45	true
544564	8549947265625	3200163671875	1	true	0	false	15	true
544563	17502759765625	5458850390625	12	true	0	false	0	false
544562	182036171875	5502065234375	1	true	1	true	39	true
544559	103642919921875	3208171484375	15	true	0	false	4	true
544558	104518310546875	32352775390625	9	true	0	false	4	true
544557	108744501953125	672115078125	1	true	0	false	36	true
544556	110380712890625	66878078125	6	true	0	false	1	true
544555	16940548828125	5466196484375	5	true	3	true	74	true
544552	755648388671875	3314430859375	1	true	9	true	44	true
544550	99611767578125	32355240234375	0	false	0	false	14	true
544549	6786765625	319064140625	14	true	0	false	60	true
544548	683574755859375	326785703125	5	true	0	false	35	true
544546	72007978515625	3270951171875	0	false	0	false	8	true
544542	108802744140625	682552109375	4	true	1	true	45	true
544539	749106298828125	316665078125	2	true	2	true	15	true
544534	92080595703125	324923984375	1	true	0	false	7	true
544531	1167228271484370	4421703515625	7	true	0	false	16	true
544530	1.58125e+16	4410462890625	2	true	0	false	4	true
544528	5005927734375	4445701953125	1	true	0	false	11	true
544526	3.65379e+16	44804953125	3	true	0	false	26	true
544520	1.20513e+16	4360866015625	6	true	0	false	70	true
544516	1.0219e+16	456433828125	1	true	0	false	23	true
544512	3483927917480460	43850828125	1	true	0	false	33	true
544511	108250859375	5189734765625	6	true	0	false	84	true
544510	1095313671875	5153604296875	3	true	0	false	23	true
544491	9723025390625	5047117578125	7	true	0	false	62	true
544490	9762310546875	5002721484375	11	true	0	false	0	false
544489	30672716796875	542503203125	5	true	31	true	85	true
544488	309842421875	540309921875	12	true	0	false	3	true
544487	92726171875	4973929296875	4	true	0	false	8	true
544485	30311390625	547965234375	9	true	0	false	34	true
544484	30170845703125	55252078125	10	true	0	false	2	true
544482	30845478515625	5496700390625	10	true	0	false	33	true
544480	29935994140625	5481998046875	0	false	0	false	11	true
544479	765748681640625	5110644921875	7	true	0	false	70	true
544478	86227158203125	5105633984375	3	true	0	false	10	true
544476	30179935546875	5411616015625	15	true	0	false	0	false
544475	2908084765625	5602233984375	0	false	0	false	11	true
544474	29180607421875	5552559375	5	true	0	false	14	true
544473	2771794140625	5465544921875	0	false	0	false	18	true
544472	27378970703125	5495272265625	8	true	0	false	13	true
544470	31151693359375	5548962890625	1	true	0	false	30	true
544469	2854610546875	5494802734375	0	false	0	false	20	true
544467	3153082421875	540302109375	9	true	0	false	14	true
544466	321790390625	5424834375	0	false	8	true	5	true
544464	92100126953125	5139240234375	1	true	0	false	12	true
544456	32254869140625	5483820703125	5	true	0	false	46	true
544452	9058814453125	4875096484375	2	true	0	false	50	true
544450	28995755859375	565506640625	1	true	0	false	11	true
544448	30479328125	5603869140625	0	false	0	false	36	true
544445	157756328125	350319921875	4	true	0	false	67	true
544444	161471689453125	353790625	0	false	0	false	23	true
544440	209447412109375	457758046875	4	true	2	true	21	true
544438	16548064453125	3479166015625	3	true	0	false	2	true
544436	315384609375	55846484375	1	true	0	false	13	true
544431	17042841796875	339512890625	12	true	0	false	3	true
544430	1777612109375	341508984375	3	true	0	false	13	true
544427	19247185546875	3416577734375	15	true	0	false	3	true
544426	18481708984375	3401969140625	15	true	1	true	30	true
544419	7220093383789060	706035234375	2	true	0	false	23	true
544418	1080226318359370	706013125	1	true	0	false	11	true
544417	19122859375	3518661328125	2	true	0	false	14	true
544416	188729375	348930234375	2	true	0	false	21	true
544415	2409570556640620	741758125	1	true	23	true	23	true
544414	2598552001953120	74224484375	0	false	20	true	21	true
544412	138932568359375	708714375	0	false	0	false	11	true
544406	200810546875	3453890234375	2	true	0	false	52	true
544401	1483926513671870	7023346875	24	true	1	true	63	true
544397	19137533203125	360344765625	1	true	0	false	52	true
544396	19591017578125	357183359375	0	false	0	false	17	true
544383	4964378662109370	72019	0	false	1	true	27	true
544382	6064295654296870	719576640625	0	false	1	true	24	true
544380	2577410400390620	32115619140625	6	true	0	false	8	true
544378	3168302001953120	73786671875	1	true	0	false	11	true
544377	50910556640625	734505859375	0	false	0	false	20	true
544376	5280009765625	7362221875	3	true	0	false	27	true
544375	318502197265625	445309375	14	true	0	false	61	true
544374	294811865234375	439191171875	1	true	0	false	10	true
544372	378433447265625	438613828125	3	true	1	true	9	true
544370	1859801171875	3285559375	9	true	0	false	11	true
544368	249306396484375	711048984375	8	true	0	false	2	true
544362	1869441015625	32240337890625	0	false	0	false	13	true
544361	1.20066e+16	72740125	1	true	1	true	15	true
544360	1812088134765620	72611390625	0	false	0	false	5	true
544357	239357958984375	7257665625	2	true	0	false	56	true
544356	1.78744e+16	730953359375	4	true	0	false	6	true
544353	4536474609375	740926484375	1	true	0	false	26	true
544352	494711865234375	7428671875	0	false	0	false	7	true
544349	4902328125	760948828125	3	true	0	false	13	true
544348	5303263671875	762954609375	10	true	0	false	2	true
544341	808964111328125	695963359375	1	true	0	false	15	true
544338	462701904296875	731660546875	2	true	0	false	30	true
544335	557385546875	726647265625	2	true	0	false	27	true
544334	499385400390625	72300203125	6	true	0	false	0	false
544332	558918994140625	75564796875	2	true	0	false	16	true
544325	3075177001953120	7027459375	8	true	0	false	3	true
544324	338623095703125	7010590625	1	true	0	false	12	true
544320	2635716796875	69623765625	5	true	0	false	5	true
544314	378898681640625	698948515625	4	true	0	false	0	false
544312	3849556396484370	6940665625	3	true	0	false	26	true
544311	448309228515625	70692984375	0	false	0	false	44	true
544310	3991363037109370	705031171875	0	false	0	false	9	true
544308	1.09157e+16	685468828125	1	true	0	false	21	true
544307	215744775390625	67094828125	0	false	0	false	8	true
544306	1.32997e+16	6713734375	2	true	0	false	27	true
544302	1946306884765620	68059390625	1	true	0	false	9	true
544299	2888541748046870	71641765625	0	false	0	false	16	true
544298	3611567138671870	7199321875	1	true	0	false	16	true
544296	651036767578125	5055481640625	1	true	0	false	11	true
544293	21838310546875	652733046875	1	true	0	false	10	true
544292	1.86746e+16	6463508984375	8	true	0	false	18	true
544291	1.07035e+16	6425662890625	0	false	0	false	20	true
544290	5964335327148430	6355430078125	10	true	0	false	3	true
544284	223799609375	66071875	3	true	0	false	17	true
544281	1703846484375	3558140234375	0	false	0	false	16	true
544280	1785039453125	3633399609375	6	true	0	false	20	true
544276	727687744140625	67603921875	0	false	0	false	11	true
544274	155379052734375	651968515625	0	false	0	false	14	true
544272	9426522216796870	66117375	12	true	2	true	3	true
544270	255111669921875	6443494921875	1	true	2	true	11	true
544263	216441796875	679442890625	0	false	0	false	38	true
544262	21371357421875	677169453125	1	true	0	false	15	true
544258	21094	675014140625	12	true	0	false	4	true
544256	21602548828125	67370953125	9	true	0	false	8	true
544253	17954841796875	5214669140625	12	true	0	false	38	true
544252	1798719140625	51996578125	2	true	1	true	36	true
544249	19195974609375	6823609375	3	true	0	false	14	true
544248	1904854296875	67944203125	2	true	0	false	9	true
544246	21905451171875	67121328125	0	false	0	false	11	true
544245	22599595703125	6630984375	12	true	1	true	3	true
544244	22889921875	668536640625	5	true	0	false	69	true
544242	21532029296875	6677046875	0	false	0	false	15	true
544240	1780087890625	522999140625	11	true	0	false	20	true
544239	145994267578125	30398302734375	7	true	0	false	40	true
544238	144462490234375	306526484375	10	true	0	false	22	true
544237	148533505859375	305998828125	3	true	0	false	37	true
544233	1981681640625	675224921875	6	true	0	false	66	true
544232	19924322265625	67465.25	9	true	0	false	65	true
544229	23193509765625	657666484375	0	false	0	false	13	true
544226	2178936328125	660207578125	2	true	0	false	12	true
544223	18536716796875	69579671875	1	true	0	false	21	true
544222	1870012109375	691573359375	2	true	0	false	17	true
544221	141005615234375	30833474609375	8	true	0	false	42	true
544218	2188488671875	6510569921875	8	true	34	true	33	true
544216	22154091796875	67887984375	0	false	0	false	20	true
544215	103171484375	61601390625	7	true	0	false	96	true
544214	104996494140625	6171647265625	9	true	0	false	96	true
544208	1940620703125	690289609375	0	false	0	false	21	true
544206	238861640625	65739	0	false	0	false	34	true
544205	114841142578125	2957328125	2	true	0	false	19	true
544204	119564716796875	29072109375	35	true	5	true	106	true
544200	116909814453125	27883396484375	2	true	0	false	29	true
544198	12031943359375	2847388671875	2	true	0	false	6	true
544197	16665392578125	704196484375	15	true	0	false	93	true
544196	16843.5	704026171875	15	true	0	false	97	true
544192	108688134765625	29985427734375	0	false	1	true	16	true
544190	147044111328125	31178029296875	2	true	1	true	28	true
544189	127077353515625	27587451171875	2	true	0	false	23	true
544185	98401337890625	5915969921875	3	true	0	false	59	true
544184	9450931640625	58843515625	2	true	0	false	25	true
544182	13104064453125	3065123828125	1	true	0	false	34	true
544181	1719444140625	5187762109375	0	false	0	false	14	true
544180	170924140625	52222140625	0	false	0	false	14	true
544174	20077373046875	6793240625	4	true	1	true	39	true
544173	153863798828125	3167657421875	3	true	0	false	20	true
544172	14968125	32143396484375	1	true	0	false	17	true
544171	121717607421875	6079205859375	1	true	0	false	13	true
544170	116306767578125	606653828125	1	true	1	true	27	true
544167	105914365234375	27929873046875	2	true	0	false	56	true
544166	1069801171875	275876640625	12	true	0	false	8	true
544165	1328404296875	3006774609375	1	true	0	false	21	true
544164	133502900390625	29556888671875	0	false	0	false	12	true
544162	10132150390625	27873373046875	0	false	0	false	14	true
544160	2071605859375	6803890625	0	false	0	false	11	true
544157	1270366796875	315329453125	23	true	2	true	47	true
544156	129750517578125	31409787109375	10	true	7	true	30	true
544155	1237178125	31130216796875	1	true	0	false	53	true
544154	125161171875	31146412109375	1	true	0	false	51	true
544150	106136591796875	60941.75	0	false	0	false	16	true
544145	16641400390625	697638515625	16	true	0	false	1	true
544143	17701966796875	66491984375	1	true	0	false	12	true
544142	17442046875	667704609375	0	false	0	false	10	true
544140	117562041015625	31082322265625	1	true	0	false	25	true
544139	14055837890625	31629.75	0	false	0	false	22	true
544138	144581103515625	3176555078125	1	true	0	false	14	true
544134	173895625	6637440625	1	true	0	false	11	true
544132	1104366015625	6019262109375	3	true	0	false	28	true
544131	105085908203125	58847984375	9	true	0	false	2	true
544130	99200498046875	58446296875	1	true	0	false	15	true
544128	13492169921875	31832720703125	0	false	0	false	10	true
544125	1693998828125	6900665625	2	true	0	false	9	true
544124	16788384765625	685283125	7	true	2	true	68	true
544123	10196734375	625873984375	3	true	0	false	81	true
544122	10470091796875	62286.5	6	true	0	false	3	true
544121	911030078125	606014375	6	true	0	false	62	true
544120	8811654296875	6048740625	1	true	0	false	34	true
544116	16560328125	67944640625	5	true	0	false	6	true
544114	17015939453125	672183671875	0	false	0	false	17	true
544110	1722011328125	69614	2	true	0	false	18	true
544105	13062658203125	329131640625	10	true	1	true	50	true
544104	131206865234375	32359486328125	2	true	0	false	28	true
544103	17734857421875	685857578125	0	false	0	false	20	true
544102	17814806640625	6903340625	0	false	0	false	9	true
544101	1850488671875	718711953125	4	true	0	false	34	true
544100	18208875	715773671875	0	false	0	false	43	true
544098	93948046875	60982828125	2	true	0	false	19	true
544094	103986279296875	6008226953125	1	true	0	false	31	true
544092	109969697265625	585764453125	6	true	0	false	14	true
544090	1358817578125	3279230859375	9	true	0	false	5	true
544089	212584326171875	28417166015625	14	true	6	true	29	true
544088	229443896484375	2858225390625	10	true	6	true	26	true
544086	12661830078125	30010724609375	7	true	0	false	11	true
544081	176865859375	72455390625	2	true	0	false	16	true
544080	18122044921875	724080390625	24	true	0	false	25	true
544079	47650380859375	2984410546875	6	true	0	false	9	true
544078	421168505859375	29713171875	1	true	0	false	10	true
544076	2451190185546870	290712421875	1	true	0	false	13	true
544072	162809931640625	668581015625	2	true	0	false	9	true
544069	19679142578125	65757578125	5	true	0	false	13	true
544068	191315078125	657682265625	11	true	0	false	2	true
544060	18838958984375	712850390625	2	true	16	true	20	true
544058	17691001953125	73111671875	1	true	0	false	26	true
544057	147184365234375	71204703125	8	true	0	false	37	true
544056	14772048828125	715330078125	4	true	0	false	10	true
544055	2017757421875	71782859375	10	true	8	true	33	true
544054	20314181640625	714964296875	14	true	1	true	88	true
544052	163823603515625	693893984375	0	false	0	false	16	true
544048	945270703125	615479609375	5	true	0	false	23	true
544047	1405912109375	3304078515625	18	true	0	false	24	true
544044	1707359375	717839609375	0	false	0	false	10	true
544043	46730625	671554921875	0	false	0	false	23	true
544042	4461302734375	66642625	1	true	0	false	10	true
544039	14808224609375	3281673828125	0	false	1	true	37	true
544038	14584748046875	3280091796875	0	false	0	false	29	true
544037	496596435546875	28825892578125	6	true	0	false	10	true
544035	87962919921875	62437.75	1	true	0	false	12	true
544034	8417177734375	624675625	1	true	0	false	24	true
544030	144399658203125	3318865625	0	false	0	false	16	true
544028	429373779296875	662431328125	2	true	9	true	19	true
544023	1.29065e+16	28170703125	10	true	0	false	71	true
544018	17832197265625	70776015625	6	true	0	false	39	true
544017	392595947265625	59169265625	5	true	1	true	57	true
544016	4096337890625	5940021875	2	true	0	false	35	true
544014	1264679296875	332998828125	5	true	0	false	44	true
544013	406828173828125	2872524609375	0	false	0	false	21	true
544012	4119552734375	28105583984375	4	true	0	false	20	true
544011	3528914306640620	271363125	0	false	0	false	12	true
544010	27875546875	26657484375	5	true	0	false	7	true
544008	88477578125	617791328125	1	true	0	false	14	true
544007	187077421875	659387734375	0	false	0	false	12	true
544006	18848814453125	663313203125	0	false	0	false	26	true
544004	4948349609375	661985859375	1	true	0	false	20	true
544003	3563790283203120	66556.5	2	true	3	true	112	true
544002	32149384765625	663457265625	4	true	1	true	63	true
544000	36581103515625	587965703125	0	false	0	false	8	true
543999	427664404296875	2704110546875	4	true	5	true	40	true
543992	1970087158203120	29474400390625	5	true	0	false	32	true
543991	2652022216796870	27794837890625	2	true	0	false	20	true
543990	3389326904296870	27703001953125	8	true	0	false	46	true
543986	56110146484375	668607265625	9	true	2	true	3	true
543978	626210791015625	664213359375	3	true	0	false	56	true
543977	324627490234375	3048243359375	1	true	1	true	15	true
543976	2664046142578120	29860123046875	0	false	0	false	28	true
543975	398317138671875	67994015625	6	true	0	false	50	true
543974	392629736328125	6739390625	1	true	0	false	22	true
543970	395098291015625	2615665625	1	true	0	false	30	true
543965	621165087890625	675892265625	1	true	0	false	10	true
543964	597568017578125	67252484375	0	false	1	true	6	true
543963	3610925537109370	29807798828125	2	true	0	false	10	true
543959	2394976953125	700121328125	7	true	0	false	17	true
543958	23503984375	7052484375	1	true	0	false	13	true
543952	1782529296875	670901796875	1	true	0	false	30	true
543951	9683595703125	723572109375	8	true	28	true	125	true
543950	9522560546875	723101796875	9	true	28	true	123	true
543941	1236298095703120	2686157421875	10	true	0	false	7	true
543940	158398291015625	2700661328125	0	false	0	false	12	true
543935	594187255859375	29633755859375	12	true	1	true	18	true
543934	6260974609375	29681466796875	0	false	2	true	25	true
543931	92555908203125	3006789453125	1	true	0	false	15	true
543930	89952265625	296229765625	4	true	0	false	13	true
543929	19620052734375	668154609375	1	true	0	false	9	true
543928	20468171875	666136875	0	false	0	false	23	true
543923	19066359375	73394296875	1	true	0	false	15	true
543922	19406232421875	731866640625	0	false	0	false	18	true
543921	2155203515625	71942296875	4	true	0	false	26	true
543920	21736478515625	718481171875	3	true	0	false	21	true
543917	520570556640625	687807265625	1	true	0	false	37	true
543916	573715625	69026296875	13	true	0	false	57	true
543915	761730078125	3060290625	18	true	0	false	88	true
543914	719137158203125	3020139453125	5	true	0	false	44	true
543911	600065283203125	684462421875	0	false	0	false	9	true
543909	100347080078125	30571833984375	10	true	0	false	59	true
543907	85751328125	30295818359375	2	true	0	false	9	true
543906	90904775390625	308267890625	5	true	0	false	39	true
543905	7866974609375	29585916015625	8	true	0	false	120	true
543904	798742626953125	2929100390625	17	true	0	false	76	true
543903	2405494140625	70790828125	1	true	0	false	28	true
543898	95970810546875	5590106640625	6	true	0	false	2	true
543894	23042466796875	708608671875	0	false	1	true	16	true
543893	93461015625	424751015625	3	true	0	false	72	true
543892	878746875	4212039453125	7	true	0	false	4	true
543889	8895451049804680	29871634765625	0	false	1	true	45	true
543888	393777587890625	294170234375	2	true	8	true	3	true
543885	20771474609375	690143671875	2	true	1	true	75	true
543884	21277201171875	693218671875	1	true	0	false	25	true
543883	345839013671875	658856640625	0	false	1	true	11	true
543881	193543798828125	31280322265625	9	true	0	false	52	true
543880	213001953125	3100978515625	13	true	0	false	22	true
543878	244109296875	704535625	3	true	0	false	5	true
543876	9389458984375	414328203125	0	false	0	false	11	true
543875	640768408203125	3034869921875	1	true	0	false	17	true
543874	69770888671875	30856119140625	0	false	0	false	6	true
543872	500932861328125	6523830078125	8	true	0	false	54	true
543869	2281257080078120	31587416015625	2	true	0	false	41	true
543867	22369869140625	7184346875	3	true	0	false	34	true
543866	218899453125	72471.5	6	true	1	true	2	true
543862	2796147216796870	31054984375	15	true	8	true	68	true
543861	2216799609375	707134609375	0	false	0	false	38	true
543860	224117578125	70181765625	0	false	0	false	17	true
543858	3503377197265620	65075109375	2	true	0	false	44	true
543855	20855033203125	737226015625	0	false	0	false	10	true
543854	21309765625	731408046875	1	true	0	false	21	true
543852	23170783203125	7001709375	1	true	0	false	39	true
543843	2310034375	72401015625	0	false	1	true	36	true
543842	22717736328125	7326703125	1	true	7	true	11	true
543836	21247990234375	6501291015625	0	false	0	false	28	true
543832	89912021484375	2884898046875	8	true	0	false	59	true
543823	9404205078125	722268046875	3	true	26	true	48	true
543820	2286079296875	743463515625	12	true	0	false	7	true
543817	143269306640625	272538203125	2	true	0	false	32	true
543816	14041451171875	27088775390625	0	false	0	false	22	true
543815	136708125	27154337890625	5	true	0	false	13	true
543814	13797185546875	27298154296875	5	true	0	false	15	true
543811	3756973388671870	6416032421875	2	true	1	true	39	true
543810	3274148193359370	637686796875	10	true	0	false	0	false
543807	2250205859375	6505004296875	7	true	18	true	24	true
543806	223662890625	64780203125	24	true	6	true	65	true
543804	19030654296875	739547421875	10	true	0	false	0	false
543803	2055728125	72794734375	6	true	0	false	41	true
543802	2071347265625	722673671875	1	true	0	false	6	true
543801	488456494140625	711116640625	0	false	2	true	15	true
543800	54881845703125	706275234375	0	false	0	false	15	true
543796	21901802734375	64299046875	16	true	4	true	39	true
543794	19605919921875	7421559375	0	false	0	false	21	true
543792	159455341796875	72604140625	3	true	0	false	46	true
543782	483657568359375	642064765625	4	true	0	false	13	true
543779	17035134765625	5087583203125	1	true	0	false	27	true
543774	9414921875	31847685546875	4	true	0	false	9	true
543771	90134501953125	715526171875	3	true	1	true	16	true
543770	93521455078125	71501859375	11	true	1	true	6	true
543765	6801861328125	70752875	1	true	0	false	12	true
543764	660500341796875	711239921875	2	true	0	false	24	true
543763	854233203125	710302734375	4	true	0	false	68	true
543762	87432578125	7057871875	2	true	0	false	7	true
543759	815433349609375	73337953125	3	true	0	false	10	true
543758	82731435546875	728156640625	4	true	0	false	37	true
543756	747940966796875	70625453125	2	true	0	false	12	true
543754	789490869140625	716268125	4	true	0	false	10	true
543752	873430859375	729546953125	0	false	0	false	18	true
543750	8739779296875	7248109375	1	true	0	false	14	true
543748	9739212890625	732216328125	7	true	0	false	8	true
543744	702475244140625	718745390625	0	false	0	false	12	true
543743	23320794921875	5782634375	2	true	4	true	41	true
543736	5179739379882810	355919609375	1	true	1	true	8	true
543731	158979892578125	251797578125	2	true	7	true	64	true
543730	15703126953125	25267279296875	0	false	6	true	62	true
543725	741750439453125	72799484375	4	true	0	false	46	true
543724	701468603515625	726717578125	0	false	0	false	5	true
543722	655828125	725455546875	11	true	0	false	0	false
543718	2272759765625	5480971875	1	true	1	true	18	true
543713	17175033203125	28744564453125	4	true	0	false	49	true
543712	16895171875	286175390625	12	true	0	false	71	true
543711	16561572265625	25088015625	1	true	0	false	23	true
543710	163351083984375	256441171875	0	false	1	true	22	true
543702	162200166015625	2456736328125	1	true	0	false	10	true
543701	15253833984375	29290658203125	10	true	0	false	61	true
543700	149515810546875	29333119140625	19	true	4	true	23	true
543699	16893560546875	2791859375	1	true	0	false	15	true
543696	1670336328125	26000107421875	8	true	0	false	23	true
543695	163281728515625	26872470703125	25	true	1	true	8	true
543694	1673878515625	27070673828125	1	true	0	false	23	true
543688	163810625	2995166015625	0	false	0	false	14	true
543686	17045025390625	2511333203125	3	true	0	false	17	true
543680	17432015625	25732322265625	2	true	0	false	16	true
543679	15746162109375	27598626953125	1	true	0	false	22	true
543678	16044912109375	27988853515625	0	false	0	false	8	true
543677	3125483642578120	4879667578125	5	true	0	false	56	true
543676	3708255859375	4921768359375	0	false	0	false	16	true
543675	157539140625	28466755859375	0	false	0	false	24	true
543674	15172009765625	282108828125	2	true	0	false	9	true
543666	366017626953125	48320046875	0	false	0	false	23	true
543664	159961650390625	30443669921875	1	true	0	false	9	true
543662	359655419921875	49970890625	0	false	0	false	12	true
543659	130546357421875	712612890625	3	true	7	true	37	true
543658	134008310546875	714867890625	0	false	11	true	0	false
543655	212930517578125	46976734375	5	true	0	false	9	true
543654	2741833251953120	4778746875	0	false	0	false	13	true
543653	116278095703125	723225546875	6	true	0	false	55	true
543652	11974064453125	721850078125	0	false	0	false	13	true
543650	4122595703125	480396953125	11	true	1	true	1	true
543644	128631357421875	718300859375	1	true	0	false	14	true
543641	98910986328125	3787340625	1	true	1	true	40	true
543640	89699560546875	3789735546875	1	true	0	false	11	true
543639	231779052734375	5016533203125	0	false	0	false	34	true
543638	1723107421875	5059321875	4	true	0	false	6	true
543635	12622939453125	721341875	12	true	1	true	0	false
543634	124844482421875	71851328125	4	true	0	false	9	true
543631	13787205078125	750723671875	4	true	0	false	10	true
543630	132528349609375	754108984375	1	true	0	false	37	true
543629	1153878125	728973828125	4	true	0	false	13	true
543626	13631958984375	742906171875	2	true	5	true	38	true
543625	153038828125	74541671875	5	true	0	false	15	true
543624	15300044921875	742314375	0	false	0	false	6	true
543619	121483076171875	745664609375	3	true	0	false	8	true
543618	121076005859375	749908515625	4	true	2	true	31	true
543617	17878953125	449748515625	14	true	3	true	80	true
543616	17617982421875	4495764453125	21	true	3	true	66	true
543615	6733958129882810	4727641015625	1	true	0	false	17	true
543614	1.28146e+16	473424375	0	false	1	true	16	true
543613	116217880859375	752916171875	2	true	0	false	38	true
543609	119904853515625	7128678125	1	true	0	false	38	true
543607	13491388671875	72595125	8	true	1	true	39	true
543606	13758353515625	727410234375	1	true	0	false	18	true
543604	158695478515625	74278078125	0	false	0	false	11	true
543603	88701650390625	7579753125	0	false	0	false	27	true
543602	89840751953125	75889453125	0	false	2	true	26	true
543596	14335919921875	75041484375	1	true	0	false	8	true
543594	151787451171875	751973203125	8	true	0	false	12	true
543593	15020220703125	761232265625	0	false	6	true	17	true
543592	150337578125	758204375	0	false	0	false	31	true
543591	16065138671875	747028359375	3	true	0	false	16	true
543590	163442421875	749869765625	13	true	0	false	35	true
543588	137451806640625	732988671875	13	true	2	true	34	true
543586	11154919921875	709029140625	7	true	1	true	27	true
543582	106154462890625	7353865625	3	true	0	false	13	true
543581	1717792236328120	485480859375	9	true	0	false	4	true
543580	1.44448e+16	484208984375	5	true	0	false	12	true
543578	13973275390625	724966171875	0	false	0	false	14	true
543576	141057744140625	718871875	7	true	0	false	15	true
543573	1298595703125	73382984375	11	true	0	false	29	true
543572	126738701171875	738501875	0	false	0	false	24	true
543568	955877734375	75526984375	0	false	0	false	13	true
543567	1.20532e+16	4931173828125	1	true	0	false	35	true
543565	10638232421875	763625390625	0	false	0	false	26	true
543564	10286220703125	76073734375	0	false	1	true	8	true
543562	141626728515625	756671796875	0	false	0	false	11	true
543558	9972638671875	763611484375	0	false	0	false	30	true
543555	13066677734375	7731290625	14	true	0	false	48	true
543554	13856251953125	77010703125	0	false	0	false	6	true
543544	1039970703125	744883125	4	true	0	false	9	true
543542	814409423828125	75629828125	1	true	9	true	7	true
543541	5537913818359370	484185078125	1	true	0	false	36	true
543539	139421298828125	77390203125	1	true	0	false	16	true
543534	148138310546875	733631640625	8	true	0	false	3	true
543532	13690740234375	70902390625	12	true	0	false	52	true
543530	149049248046875	76948234375	0	false	0	false	10	true
543527	161311328125	4540558984375	0	false	16	true	23	true
543526	15749814453125	45524515625	4	true	0	false	23	true
543517	193542578125	442426484375	0	false	0	false	43	true
543516	18830251953125	4416547265625	9	true	0	false	42	true
543515	13415431640625	78256875	1	true	0	false	15	true
543513	1752476953125	76831140625	2	true	0	false	41	true
543512	1754231640625	76576.75	3	true	0	false	36	true
543511	149424990234375	47869390625	2	true	1	true	72	true
543510	15282966796875	4816341015625	1	true	0	false	26	true
543508	16616169921875	4528360546875	1	true	0	false	10	true
543506	1780528515625	4572536328125	7	true	0	false	9	true
543505	157003427734375	4748496484375	0	false	0	false	11	true
543503	85858759765625	7743796875	5	true	0	false	18	true
543502	8735294921875	775858828125	6	true	0	false	17	true
543500	155628671875	46109328125	0	false	0	false	20	true
543498	2004966796875	446311640625	14	true	4	true	10	true
543497	1785706640625	75383078125	1	true	0	false	15	true
543496	18543779296875	7533415625	2	true	0	false	10	true
543492	8717970703125	767878828125	2	true	1	true	13	true
543488	16360798828125	4654748046875	18	true	0	false	41	true
543487	1579891015625	760771171875	3	true	0	false	8	true
543486	16828662109375	76421.75	4	true	23	true	38	true
543483	17968419921875	772511796875	0	false	0	false	32	true
543482	177138359375	77307140625	2	true	0	false	19	true
543476	18200052734375	77740953125	4	true	0	false	15	true
543474	19009212890625	4499612109375	10	true	0	false	37	true
543465	18198177734375	74648359375	6	true	0	false	43	true
543464	17809548828125	74572328125	1	true	0	false	14	true
543460	94628671875	7773521875	0	false	0	false	20	true
543458	17303013671875	744557265625	20	true	0	false	68	true
543457	145116767578125	45495203125	0	false	0	false	13	true
543456	14977375	4522459765625	1	true	1	true	23	true
543455	1679230859375	739111171875	12	true	0	false	136	true
543454	17422341796875	737541015625	0	false	0	false	12	true
543452	96038642578125	76715484375	0	false	0	false	7	true
543448	18203666015625	760310859375	0	false	0	false	6	true
543441	152043603515625	4458432421875	10	true	0	false	81	true
543440	153747705078125	44225578125	1	true	0	false	25	true
543433	17814517578125	4652570703125	3	true	0	false	49	true
543432	18453013671875	4687569140625	3	true	0	false	22	true
543428	19353150390625	4741320703125	14	true	0	false	1	true
543427	17430931640625	4716530078125	7	true	1	true	62	true
543424	19712978515625	4601889453125	7	true	0	false	1	true
543422	2000235546875	4550010546875	3	true	1	true	44	true
543420	1152731640625	736269375	9	true	0	false	1	true
543417	1727140234375	31456375	23	true	0	false	113	true
543416	1745694140625	3229602734375	2	true	0	false	15	true
543413	17105771484375	3268628125	2	true	1	true	37	true
543412	16995298828125	32795578125	1	true	1	true	38	true
543408	102559775390625	3367417578125	6	true	0	false	4	true
543406	174140234375	331234296875	0	false	0	false	16	true
543405	20491123046875	4363828125	3	true	0	false	15	true
543404	204147421875	44260125	6	true	0	false	15	true
543399	17785666015625	31590609375	11	true	20	true	60	true
543398	17646970703125	31514140625	1	true	20	true	43	true
543397	17998216796875	3144189453125	19	true	5	true	54	true
543389	183364296875	31391517578125	18	true	0	false	48	true
543386	16731388671875	3253124609375	0	false	0	false	12	true
543385	18009443359375	3108848046875	10	true	0	false	1	true
543380	1655103125	32989046875	10	true	0	false	2	true
543379	16311974609375	32649939453125	0	false	0	false	21	true
543378	163156142578125	3219001171875	1	true	0	false	18	true
543372	17672720703125	300870390625	1	true	0	false	18	true
543369	137065576171875	6398934765625	2	true	0	false	23	true
543368	13693220703125	64547546875	6	true	1	true	9	true
543367	132697001953125	642489375	2	true	0	false	70	true
543364	131582216796875	6308211328125	4	true	1	true	52	true
543341	5219646484375	30763125	0	false	16	true	4	true
543338	1238273046875	6240698046875	3	true	14	true	1	true
543331	116229501953125	1964704296875	21	true	0	false	51	true
543330	114535244140625	1948226953125	18	true	0	false	67	true
543329	108565830078125	194542265625	2	true	0	false	31	true
543325	30277447265625	5934641015625	5	true	14	true	76	true
543324	30402228515625	5935682421875	5	true	14	true	74	true
543322	106376484375	189168515625	0	false	0	false	12	true
543321	116270205078125	19065193359375	11	true	0	false	31	true
543319	23845853515625	2381683984375	15	true	5	true	73	true
543318	2355148046875	23818919921875	10	true	9	true	88	true
543317	978292578125	1892084765625	8	true	0	false	80	true
543316	9336853515625	1921432421875	3	true	0	false	9	true
543314	102001201171875	18484201171875	1	true	0	false	11	true
543313	12688744140625	2028167578125	5	true	2	true	34	true
543312	128092265625	2060823046875	0	false	2	true	19	true
543309	611594189453125	2192930078125	12	true	1	true	83	true
543308	628385595703125	21886068359375	11	true	1	true	82	true
543305	131185888671875	2011777734375	2	true	0	false	33	true
543302	124281962890625	1976926171875	3	true	0	false	7	true
543301	409967919921875	16247080078125	19	true	9	true	64	true
543300	431092138671875	16469689453125	0	false	3	true	29	true
543295	140961904296875	22343615234375	0	false	0	false	19	true
543294	138937333984375	2182159375	0	false	0	false	16	true
543288	6131435546875	217281640625	10	true	1	true	83	true
543287	544934716796875	18860150390625	5	true	2	true	81	true
543286	56782900390625	18905521484375	4	true	0	false	74	true
543285	30179033203125	5919790234375	5	true	9	true	77	true
543283	411145947265625	15742138671875	8	true	0	false	46	true
543281	106538994140625	18199228515625	0	false	0	false	13	true
543280	106636181640625	17852177734375	0	false	0	false	14	true
543279	10888640625	17361037109375	0	false	2	true	38	true
543276	460172802734375	1705234765625	0	false	0	false	55	true
543275	95929677734375	2007590625	8	true	0	false	130	true
543274	10191298828125	20206298828125	2	true	0	false	22	true
543269	1477187109375	2288191796875	0	false	0	false	10	true
543266	23172671875	2407955859375	1	true	0	false	13	true
543265	238256640625	24230513671875	0	false	0	false	34	true
543262	240119453125	24683998046875	2	true	0	false	31	true
543261	5433896484375	17778796875	7	true	0	false	49	true
543260	532691259765625	1815093359375	1	true	0	false	12	true
543259	55217783203125	218509140625	10	true	0	false	1	true
543258	511796484375	2204524609375	6	true	0	false	14	true
543257	15423951171875	227199609375	3	true	0	false	13	true
543256	158774140625	23428822265625	17	true	0	false	17	true
543255	2063743359375	24178634765625	7	true	0	false	44	true
543254	202563671875	23860857421875	27	true	0	false	36	true
543253	22626880859375	2364420703125	3	true	1	true	45	true
543252	229883203125	2369875390625	0	false	15	true	20	true
543251	672853515625	194991875	11	true	0	false	9	true
543250	62914189453125	19278046875	2	true	0	false	25	true
543249	707395947265625	20454935546875	0	false	5	true	13	true
543248	721915869140625	20208580078125	6	true	3	true	20	true
543244	19951951171875	23331765625	1	true	0	false	19	true
543243	807796142578125	1988742578125	0	false	0	false	11	true
543242	7762603515625	20921484375	3	true	5	true	11	true
543241	179293828125	2322067578125	4	true	0	false	52	true
543240	1790862890625	22533669921875	1	true	1	true	19	true
543239	743390966796875	24164203125	0	false	1	true	11	true
543238	69682001953125	23992025390625	1	true	0	false	9	true
543235	18807537109375	2336739453125	0	false	1	true	14	true
543234	1867139453125	23845638671875	0	false	0	false	14	true
543232	676228173828125	203580546875	7	true	0	false	17	true
543230	729869384765625	23691162109375	0	false	0	false	22	true
543229	2254106640625	23184123046875	8	true	0	false	10	true
543228	2233340234375	23165107421875	8	true	0	false	11	true
543225	355609619140625	20536935546875	0	false	2	true	7	true
543224	3423931884765620	20854333984375	1	true	0	false	18	true
543223	314444384765625	196711328125	5	true	0	false	35	true
543222	31915537109375	19950814453125	3	true	0	false	32	true
543221	4085538818359370	19201396484375	4	true	0	false	54	true
543220	409087890625	189739140625	4	true	0	false	56	true
543219	51856162109375	160356181640625	1	true	0	false	56	true
543216	604760107421875	2134570703125	18	true	0	false	3	true
543215	29566337890625	57510375	5	true	1	true	15	true
543214	29562716796875	5736648046875	7	true	1	true	12	true
543213	705028271484375	18959041015625	1	true	0	false	13	true
543211	3839923828125	24194013671875	6	true	1	true	39	true
543210	380828515625	24502646484375	0	false	0	false	21	true
543201	30061876953125	5776516015625	0	false	0	false	25	true
543200	29892056640625	5781464453125	0	false	0	false	23	true
543199	3972170166015620	20077775390625	2	true	0	false	10	true
543198	428344677734375	20205564453125	1	true	0	false	28	true
543197	73809033203125	2182321484375	20	true	0	false	69	true
543196	721808349609375	2215583984375	5	true	0	false	7	true
543194	1954109375	2387746875	0	false	0	false	10	true
543190	3924072265625	2095562890625	0	false	1	true	19	true
543189	777996533203125	2260656640625	0	false	0	false	18	true
543188	84121494140625	22645265625	1	true	0	false	15	true
543186	2076264453125	23479876953125	1	true	0	false	12	true
543184	18028025390625	24051853515625	0	false	0	false	5	true
543179	2122570703125	2364826171875	5	true	0	false	8	true
543178	21645080078125	23683775390625	8	true	0	false	0	false
543174	647103955078125	23477583984375	6	true	0	false	75	true
543171	98487509765625	21142787109375	5	true	0	false	15	true
543170	98547197265625	207591953125	1	true	0	false	24	true
543169	46211796875	2138544921875	0	false	0	false	9	true
543166	6878919921875	22585822265625	0	false	2	true	37	true
543165	194023046875	26324.25	1	true	9	true	13	true
543164	19736720703125	26413744140625	0	false	0	false	15	true
543159	92150810546875	20923388671875	8	true	0	false	75	true
543156	42138916015625	194741484375	1	true	0	false	17	true
543154	550890869140625	21429494140625	18	true	0	false	1	true
543153	23850513671875	2281854296875	2	true	0	false	51	true
543152	235389921875	22793767578125	0	false	0	false	27	true
543147	65100341796875	18358865234375	0	false	0	false	14	true
543145	730670458984375	1716938671875	5	true	1	true	38	true
543144	6504931640625	17619517578125	7	true	0	false	5	true
543142	679216455078125	2454991015625	0	false	0	false	27	true
543138	23564216796875	25556875	0	false	0	false	16	true
543130	8464939453125	2418891015625	0	false	0	false	30	true
543126	30256875	5883191796875	5	true	1	true	17	true
543122	18917396484375	24625087890625	0	false	0	false	13	true
543120	30141330078125	5840406640625	10	true	0	false	1	true
543118	454801123046875	18755546875	1	true	0	false	10	true
543116	9085142578125	24649515625	11	true	0	false	75	true
543115	104750400390625	16089697265625	1	true	0	false	26	true
543114	106482138671875	161357392578125	1	true	0	false	29	true
543113	19900818359375	2718540625	0	false	0	false	15	true
543110	29107443359375	5740921875	5	true	0	false	23	true
543106	80497392578125	23316416015625	0	false	0	false	15	true
543104	2907046484375	58265625	0	false	0	false	18	true
543101	2026459765625	25535037109375	3	true	0	false	13	true
543100	204609453125	2607576171875	1	true	0	false	14	true
543095	2507944921875	25759369140625	2	true	0	false	50	true
543094	24861798828125	24927828125	12	true	0	false	50	true
543091	140446376953125	2038002734375	1	true	0	false	36	true
543090	136767919921875	2071832421875	0	false	0	false	25	true
543088	26380546875	26527060546875	2	true	0	false	12	true
543086	445064404296875	23930212890625	1	true	0	false	16	true
543083	313723486328125	2520583203125	5	true	0	false	13	true
543082	3696122802734370	25531802734375	5	true	0	false	5	true
543079	3027472265625	5660946484375	23	true	0	false	59	true
543078	307775546875	569443984375	1	true	0	false	16	true
543075	453171923828125	25524837890625	0	false	0	false	14	true
543074	41506708984375	2528921484375	1	true	0	false	16	true
543072	404660107421875	2478766015625	0	false	0	false	12	true
543066	275518505859375	161239443359375	2	true	0	false	17	true
543060	18980380859375	22141677734375	2	true	0	false	10	true
543059	520401513671875	255768671875	1	true	0	false	18	true
543056	99774833984375	169177578125	0	false	0	false	18	true
543054	957980078125	2490090234375	2	true	2	true	23	true
543052	940280859375	1784824609375	0	false	0	false	10	true
543050	88668994140625	219893671875	3	true	0	false	24	true
543047	21229896484375	2932634375	2	true	0	false	56	true
543046	21130185546875	2926184765625	0	false	0	false	60	true
543044	31314453125	57674234375	2	true	0	false	16	true
543040	7798658203125	18832005859375	0	false	0	false	13	true
543039	31800744140625	587044140625	5	true	0	false	2	true
543038	3251406640625	5825242578125	12	true	2	true	51	true
543035	20614162109375	22796009765625	4	true	2	true	88	true
543034	2079944921875	22153361328125	1	true	9	true	7	true
543029	2259377685546870	2476980078125	4	true	0	false	27	true
543028	224273583984375	2512752734375	0	false	1	true	22	true
543025	17081166015625	228864375	11	true	0	false	44	true
543024	1730948828125	23523328125	0	false	0	false	11	true
543019	156331982421875	24318947265625	0	false	0	false	17	true
543018	1.14946e+16	24214712890625	3	true	0	false	32	true
543017	5168236328125	234641640625	6	true	4	true	16	true
543016	5375837890625	23669435546875	3	true	8	true	14	true
543013	490860009765625	24667728515625	5	true	0	false	62	true
543012	505801806640625	242687578125	1	true	1	true	16	true
543011	2588615625	23549732421875	1	true	0	false	31	true
543010	25710607421875	232946484375	0	false	0	false	19	true
543009	10372005859375	25798853515625	1	true	0	false	15	true
543008	10871802734375	26569208984375	4	true	0	false	31	true
543005	2608595703125	230365234375	6	true	0	false	46	true
543001	898829296875	2567651171875	2	true	0	false	39	true
543000	8893419921875	25483666015625	2	true	0	false	42	true
542999	98843544921875	26236234375	0	false	0	false	81	true
542998	9765955078125	26412603515625	0	false	0	false	72	true
542997	11625400390625	26217359375	2	true	0	false	19	true
542996	11816916015625	25810427734375	0	false	0	false	18	true
542994	2507237890625	23568056640625	2	true	0	false	11	true
542992	21049451171875	70862796875	8	true	0	false	9	true
542988	204900703125	24908787109375	0	false	0	false	27	true
542987	6948580078125	2660173828125	14	true	0	false	4	true
542986	64219951171875	2639778125	0	false	0	false	14	true
542982	603852734375	2696551953125	24	true	0	false	35	true
542981	2151740625	2647873046875	1	true	1	true	34	true
542980	21957458984375	2647016796875	4	true	0	false	24	true
542978	706478466796875	2702868359375	0	false	0	false	11	true
542976	222799658203125	238191015625	8	true	0	false	35	true
542973	2191751171875	27262849609375	4	true	0	false	24	true
542970	3334110595703120	23291642578125	3	true	0	false	10	true
542967	17844970703125	6493005859375	9	true	0	false	87	true
542966	17585568359375	6489081640625	7	true	0	false	88	true
542963	95480068359375	2584823046875	6	true	0	false	56	true
542961	2125416796875	2840887890625	0	false	0	false	45	true
542960	211375390625	28476251953125	0	false	0	false	41	true
542959	73550966796875	25900771484375	11	true	0	false	39	true
542958	773496826171875	2633508203125	8	true	18	true	11	true
542950	565184228515625	25746693359375	0	false	0	false	8	true
542949	2100028125	2556439453125	4	true	0	false	20	true
542948	21346146484375	2558196484375	0	false	0	false	14	true
542946	794136181640625	25911873046875	3	true	0	false	9	true
542945	18449142578125	26045193359375	1	true	1	true	12	true
542944	18327634765625	25508.5	5	true	0	false	12	true
542938	1813213671875	653534375	1	true	0	false	12	true
542935	467763232421875	3683433984375	1	true	0	false	31	true
542934	447174462890625	3700956640625	0	false	1	true	40	true
542927	20593115234375	29698455078125	14	true	0	false	45	true
542926	20426134765625	2981146875	15	true	0	false	52	true
542925	1919729248046870	25822740234375	0	false	0	false	9	true
542924	171693017578125	2625985546875	1	true	0	false	47	true
542921	73770615234375	28010052734375	8	true	0	false	12	true
542920	7399201171875	27781720703125	7	true	0	false	6	true
542916	20885283203125	26716203125	13	true	0	false	6	true
542914	2267784912109370	26058732421875	6	true	0	false	4	true
542912	6918921875	27821.75	3	true	0	false	15	true
542903	118600341796875	776209375	5	true	0	false	11	true
542902	11964681640625	76967859375	1	true	0	false	21	true
542900	6174185546875	279196015625	0	false	6	true	12	true
542899	53422607421875	3694642578125	11	true	0	false	44	true
542891	19880611328125	2886376953125	4	true	0	false	46	true
542890	2017876953125	2932421875	3	true	0	false	21	true
542885	110878515625	77078125	0	false	0	false	40	true
542884	111411953125	7724803125	1	true	0	false	40	true
542876	1087787109375	778892421875	4	true	1	true	0	false
542875	2655659912109370	150861796875	3	true	0	false	73	true
542874	2001731689453120	14890986328125	5	true	0	false	13	true
542868	110264345703125	784648203125	1	true	0	false	57	true
542866	101281435546875	788046640625	0	false	0	false	10	true
542860	1.9711e+16	14361390625	15	true	0	false	43	true
542855	817612744140625	74404.75	6	true	1	true	62	true
542854	802636669921875	739931015625	16	true	0	false	2	true
542852	72843740234375	73828375	8	true	0	false	16	true
542840	1.97267e+16	63940546875	4	true	0	false	8	true
542827	22210892578125	762489453125	3	true	0	false	35	true
542826	215089765625	760491875	15	true	0	false	57	true
542825	209764296875	7586865625	4	true	0	false	16	true
542824	20193435546875	75952859375	1	true	0	false	9	true
542820	19413923828125	762311953125	10	true	0	false	4	true
542815	24160755859375	782146875	0	false	0	false	17	true
542814	2308764453125	779490546875	0	false	0	false	14	true
542810	2068023046875	764520703125	1	true	0	false	10	true
542808	2209035546875	771760859375	6	true	1	true	12	true
542806	2195804296875	75018.5	15	true	0	false	2	true
542800	1984942578125	77582265625	1	true	0	false	15	true
542799	10638451171875	4415544921875	24	true	0	false	50	true
542798	10403646484375	43957359375	7	true	0	false	30	true
542796	19024369140625	78415.75	1	true	0	false	18	true
542792	108440869140625	4311071484375	6	true	0	false	7	true
542790	10402740234375	426238515625	0	false	0	false	8	true
542788	10019185546875	4203334765625	6	true	5	true	36	true
542787	23442623046875	761490703125	7	true	29	true	129	true
542786	23909291015625	76310015625	65	true	3	true	65	true
542781	21205263671875	768415703125	0	false	0	false	14	true
542779	2535634765625	76568578125	2	true	0	false	40	true
542778	25034646484375	767749296875	0	false	0	false	21	true
542776	24688330078125	767696171875	0	false	1	true	45	true
542774	104287763671875	4159860546875	2	true	4	true	9	true
542769	2358070703125	7704803125	3	true	0	false	9	true
542768	2402832421875	769567421875	6	true	0	false	28	true
542766	28413240234375	5389537109375	8	true	0	false	48	true
542757	1101259521484370	21940923828125	2	true	0	false	6	true
542756	15854345703125	22541666015625	0	false	0	false	9	true
542748	1497327392578120	22959.25	0	false	1	true	10	true
542746	755892236328125	4925377734375	16	true	0	false	58	true
542740	440050537109375	7643865625	5	true	0	false	34	true
542737	2038362060546870	21482865234375	1	true	1	true	14	true
542735	3208079345703120	21780837890625	4	true	0	false	53	true
542734	3849124755859370	215521796875	0	false	0	false	19	true
542730	2142518359375	5930124609375	0	false	0	false	19	true
542726	5344331665039060	22904146484375	0	false	0	false	12	true
542725	1.9023e+16	1963678515625	3	true	3	true	93	true
542724	1.81432e+16	20291857421875	1	true	0	false	25	true
542722	8393823852539060	2015476953125	5	true	7	true	51	true
542719	265849560546875	22610626953125	14	true	0	false	56	true
542706	369466796875	21008267578125	0	false	0	false	7	true
542697	29061525390625	5219009765625	6	true	0	false	26	true
542696	289657421875	5208038671875	1	true	0	false	29	true
542694	29378560546875	5214701953125	7	true	0	false	13	true
542690	2950565234375	52451625	6	true	0	false	8	true
542687	27856494140625	5192834375	0	false	0	false	18	true
542686	27499388671875	521010546875	1	true	0	false	23	true
542682	27850494140625	5128231640625	20	true	0	false	3	true
542680	28683822265625	525067578125	12	true	2	true	4	true
542679	2995965234375	5275407421875	12	true	2	true	90	true
542675	290545546875	5325897265625	3	true	1	true	43	true
542674	2869197265625	5338431640625	0	false	1	true	34	true
542672	28195009765625	5327083984375	8	true	0	false	16	true
542668	51365009765625	512746953125	0	false	0	false	12	true
542658	138170625	28381353515625	2	true	0	false	49	true
542649	863126953125	1773946875	2	true	0	false	8	true
542648	82434296875	1786226953125	1	true	0	false	15	true
542643	793782666015625	1689207421875	8	true	0	false	84	true
542625	19415388671875	31615412109375	24	true	1	true	123	true
542624	197938828125	315021875	9	true	0	false	38	true
542622	19818263671875	31858259765625	1	true	0	false	11	true
542621	19029775390625	3046955078125	0	false	6	true	15	true
542620	19090220703125	304096171875	0	false	6	true	14	true
542618	20583513671875	3246824609375	3	true	0	false	12	true
542614	19465908203125	30625134765625	4	true	0	false	1	true
542608	2007830859375	3038765625	0	false	0	false	11	true
542602	24096119140625	576728671875	5	true	1	true	38	true
542600	17355279296875	374082265625	8	true	0	false	0	false
542596	2688600341796870	17547708984375	3	true	0	false	11	true
542587	214134375	501428359375	2	true	0	false	26	true
542586	21014052734375	4990802734375	11	true	0	false	5	true
542581	2741857421875	3655496484375	14	true	2	true	107	true
542580	27519087890625	3648365625	14	true	1	true	120	true
542579	1476123828125	347315859375	0	false	0	false	10	true
542578	15177583984375	3536004296875	11	true	0	false	66	true
542577	199044140625	4978512890625	0	false	0	false	36	true
542576	1955320703125	50068546875	2	true	0	false	20	true
542575	21032841796875	539021953125	1	true	0	false	42	true
542574	2064769921875	534988125	8	true	0	false	9	true
542572	1493501953125	3420835546875	6	true	0	false	66	true
542571	20313408203125	5130724609375	10	true	0	false	56	true
542570	20204734375	511959921875	10	true	0	false	52	true
542569	21161365234375	5497958203125	7	true	0	false	21	true
542568	21333490234375	5471489453125	13	true	0	false	10	true
542563	24319060546875	4961661328125	9	true	11	true	49	true
542562	2379323046875	49679015625	1	true	0	false	15	true
542561	22372134765625	5013447265625	3	true	1	true	16	true
542560	223676015625	503890390625	3	true	2	true	19	true
542559	23834427734375	4136109375	2	true	7	true	18	true
542558	23741576171875	4141851171875	0	false	7	true	15	true
542557	3690442138671870	74971953125	0	false	0	false	11	true
542556	414439501953125	753474453125	4	true	0	false	7	true
542555	23344361328125	50060421875	4	true	0	false	14	true
542551	23623076171875	4103427734375	14	true	0	false	4	true
542549	23969443359375	72643421875	1	true	0	false	24	true
542548	237736640625	730516953125	2	true	0	false	22	true
542547	22077775390625	5403444921875	1	true	0	false	26	true
542544	2337478515625	4088008984375	10	true	0	false	8	true
542543	223186015625	4946459375	8	true	0	false	49	true
542542	22289923828125	4892085546875	3	true	0	false	31	true
542539	1994932421875	548073125	3	true	0	false	36	true
542538	20322720703125	5513160546875	2	true	0	false	13	true
542536	1996656640625	53178359375	3	true	0	false	12	true
542534	3000814453125	75523421875	1	true	0	false	6	true
542528	24357404296875	41021984375	1	true	0	false	20	true
542523	242898515625	3947733203125	4	true	0	false	24	true
542522	24778783203125	3915328515625	12	true	0	false	23	true
542519	2351326953125	47763171875	8	true	6	true	71	true
542518	232378515625	47542796875	8	true	0	false	42	true
542516	2386727734375	404314765625	1	true	0	false	16	true
542515	23257978515625	391388671875	1	true	0	false	17	true
542514	2392411328125	38872734375	0	false	0	false	18	true
542509	19092794921875	511025703125	8	true	0	false	25	true
542508	190379375	5119194921875	7	true	0	false	25	true
542505	25416576171875	433177578125	0	false	0	false	18	true
542504	2503452734375	4330794921875	0	false	0	false	26	true
542503	26195376953125	413208125	1	true	0	false	10	true
542502	25840572265625	4074115625	9	true	0	false	50	true
542500	12133806640625	3765566796875	0	false	0	false	33	true
542499	23724001953125	740165546875	15	true	0	false	35	true
542498	2392380078125	73997734375	15	true	0	false	35	true
542497	2670466015625	4063209375	4	true	0	false	24	true
542496	26478068359375	4081727734375	0	false	0	false	23	true
542493	252428515625	4072465234375	0	false	0	false	10	true
542490	27710197265625	3667866796875	2	true	0	false	123	true
542488	2555718359375	403118671875	0	false	3	true	11	true
542487	18799201171875	5047609765625	2	true	6	true	54	true
542486	1919509765625	505176484375	10	true	0	false	22	true
542485	26400572265625	4169158203125	60	true	33	true	15	true
542481	25158083984375	49702515625	7	true	0	false	48	true
542480	2499987109375	4960911328125	11	true	0	false	51	true
542473	2431315625	4506531640625	1	true	0	false	79	true
542472	2427763671875	4570402734375	0	false	0	false	19	true
542471	26308625	423972109375	11	true	3	true	51	true
542468	2273593359375	4022136328125	9	true	0	false	35	true
542466	2457347265625	447673671875	0	false	1	true	11	true
542463	26004990234375	499225859375	18	true	0	false	53	true
542462	2668545703125	500015078125	0	false	0	false	24	true
542461	19413251953125	5181186328125	12	true	1	true	10	true
542459	252914453125	446942890625	8	true	0	false	11	true
542458	25438173828125	4420773828125	0	false	0	false	13	true
542455	243793203125	4370444921875	1	true	0	false	48	true
542454	2447116015625	4439841796875	3	true	0	false	11	true
542453	29454744140625	372605859375	10	true	2	true	69	true
542452	2930344921875	370703125	11	true	0	false	64	true
542451	22529	46862359375	23	true	0	false	19	true
542450	224937109375	46760046875	23	true	0	false	19	true
542446	258167265625	49542796875	1	true	7	true	20	true
542445	19605845703125	5410448828125	0	false	0	false	10	true
542444	1944627734375	5379508203125	0	false	0	false	12	true
542442	2678562890625	3997369140625	1	true	0	false	46	true
542440	23406529296875	49336609375	9	true	0	false	29	true
542439	26040759765625	4289079296875	77	true	0	false	85	true
542435	27170060546875	5048796484375	6	true	0	false	2	true
542429	2296906640625	4883273046875	11	true	0	false	12	true
542428	2288217578125	4886562890625	10	true	0	false	13	true
542427	2343366796875	5217702734375	13	true	13	true	54	true
542426	2336282421875	5277188671875	6	true	0	false	19	true
542424	25311634765625	413904609375	4	true	0	false	45	true
542420	29189642578125	37726265625	0	false	3	true	8	true
542419	23087462890625	53336625	0	false	0	false	25	true
542416	24272810546875	424017734375	12	true	3	true	64	true
542415	18531568359375	5342982421875	5	true	0	false	40	true
542414	18815234375	532629453125	4	true	0	false	25	true
542410	1821809375	5365270703125	13	true	0	false	6	true
542406	22943841796875	5233018359375	0	false	0	false	13	true
542405	22480712890625	47329078125	3	true	0	false	9	true
542404	22478951171875	4785262109375	15	true	0	false	5	true
542402	234781484375	5148421875	8	true	0	false	14	true
542400	2776147265625	380745234375	2	true	0	false	21	true
542391	22081822265625	453981796875	4	true	0	false	20	true
542390	22619662109375	4570562890625	2	true	0	false	11	true
542389	24661220703125	50705671875	1	true	0	false	15	true
542388	25400587890625	5053694140625	6	true	0	false	8	true
542383	25169373046875	5271226171875	10	true	0	false	6	true
542382	24756341796875	5259305859375	5	true	0	false	52	true
542378	24901177734375	463188671875	2	true	0	false	30	true
542377	215538203125	4781924609375	10	true	0	false	69	true
542374	21771173828125	451654609375	1	true	0	false	9	true
542371	31092666015625	3829972265625	2	true	2	true	7	true
542370	31504380859375	3873699609375	0	false	0	false	18	true
542367	22101416015625	4096777734375	3	true	4	true	58	true
542366	21512431640625	4061819921875	23	true	0	false	2	true
542365	2853334765625	3950452734375	0	false	0	false	26	true
542364	27809833984375	3958235546875	1	true	1	true	25	true
542362	23209013671875	4691856640625	5	true	0	false	33	true
542361	2150433203125	4596433984375	0	false	0	false	10	true
542360	21636	4553441796875	1	true	7	true	11	true
542359	29102439453125	3852978515625	9	true	0	false	5	true
542352	25420171875	4604229296875	12	true	0	false	37	true
542349	21946962890625	3965789453125	1	true	0	false	17	true
542348	2196676953125	3916471875	9	true	0	false	2	true
542341	30298455078125	3841183203125	4	true	0	false	15	true
542338	223514140625	4469755859375	2	true	0	false	12	true
542334	26675982421875	382932578125	8	true	1	true	45	true
542333	21134095703125	4462787109375	9	true	40	true	89	true
542330	30429654296875	3711662890625	11	true	0	false	16	true
542328	21983615234375	415776171875	7	true	2	true	61	true
542327	27342771484375	3881550390625	3	true	0	false	31	true
542324	20630220703125	482791171875	1	true	0	false	33	true
542313	25819912109375	5331914453125	12	true	0	false	42	true
542312	257275234375	53681125	26	true	0	false	41	true
542311	26190783203125	537941875	31	true	0	false	79	true
542310	26418943359375	5396487890625	26	true	0	false	42	true
542304	23221830078125	448923125	2	true	1	true	23	true
542297	30010408203125	4035130859375	0	false	0	false	35	true
542296	2994496484375	4012258984375	3	true	1	true	44	true
542295	27590677734375	4408071875	14	true	0	false	118	true
542294	2771674609375	443465859375	13	true	0	false	81	true
542289	809822705078125	275182734375	0	false	0	false	10	true
542288	8471234375	2751850390625	1	true	5	true	10	true
542287	90255283203125	27576791015625	8	true	2	true	60	true
542285	30702.75	3960729296875	1	true	0	false	42	true
542282	2726841796875	354440078125	1	true	0	false	24	true
542280	2486127734375	513480625	0	false	1	true	10	true
542278	810320751953125	28385337890625	0	false	0	false	6	true
542277	28277689453125	4262991796875	5	true	0	false	32	true
542276	28667333984375	42959921875	2	true	0	false	37	true
542275	101319580078125	698076328125	5	true	0	false	51	true
542274	10141732421875	696064296875	4	true	0	false	55	true
542264	2847076953125	43766078125	3	true	0	false	16	true
542263	302631796875	44565015625	4	true	1	true	0	false
542262	28893533203125	446097265625	1	true	0	false	63	true
542261	29777306640625	4623207421875	0	false	0	false	22	true
542260	29547279296875	4615769921875	0	false	1	true	25	true
542257	26318640625	453598359375	0	false	0	false	25	true
542254	817915185546875	268470703125	0	false	0	false	17	true
542252	96454384765625	695951015625	9	true	0	false	12	true
542248	2756358203125	433287890625	4	true	0	false	21	true
542247	102958525390625	70668.75	6	true	0	false	82	true
542244	27104142578125	42898578125	0	false	0	false	10	true
542243	2980219921875	4295283984375	1	true	0	false	27	true
542242	295073828125	429586171875	1	true	0	false	20	true
542241	28045083984375	450034609375	2	true	5	true	38	true
542240	2796199609375	447172578125	5	true	1	true	26	true
542239	27325005859375	450854375	10	true	1	true	9	true
542238	27130873046875	44587796875	1	true	0	false	32	true
542227	3108603515625	42003703125	3	true	0	false	15	true
542226	31390830078125	421476015625	19	true	0	false	3	true
542225	1861233984375	407553828125	2	true	1	true	22	true
542224	18961859375	41275125	5	true	0	false	47	true
542218	22054095703125	5127846875	5	true	0	false	36	true
542217	32571505859375	42691625	3	true	9	true	52	true
542216	3206005078125	425594296875	3	true	0	false	20	true
542215	2873778515625	4223311328125	10	true	3	true	47	true
542214	29145599609375	423463515625	2	true	1	true	14	true
542208	1578401953125	7760409375	1	true	5	true	26	true
542204	28790177734375	4563904296875	6	true	0	false	34	true
542198	1937642578125	409527890625	17	true	0	false	19	true
542191	17570419921875	412662734375	2	true	0	false	18	true
542190	1805791796875	4133709375	4	true	0	false	27	true
542188	1821422265625	420395859375	0	false	0	false	13	true
542185	18641287109375	3971572265625	1	true	0	false	14	true
542184	18172576171875	3921953125	9	true	0	false	1	true
542183	1786941796875	4293730859375	3	true	0	false	11	true
542179	173822578125	4340766796875	8	true	0	false	63	true
542177	29950888671875	41252625	7	true	0	false	68	true
542176	30577490234375	4143475390625	1	true	0	false	19	true
542174	32607828125	420563671875	3	true	1	true	56	true
542173	18382818359375	43421984375	2	true	0	false	44	true
542171	16895615234375	6531574609375	1	true	0	false	29	true
542170	16054677734375	6542109765625	4	true	0	false	12	true
542167	29891125	4202739453125	6	true	1	true	65	true
542162	174593046875	418206875	1	true	0	false	13	true
542161	1715378515625	6450648828125	1	true	0	false	29	true
542156	154239541015625	26169181640625	7	true	2	true	46	true
542151	161278759765625	64665859375	9	true	4	true	49	true
542143	15344833984375	655866484375	20	true	0	false	52	true
542136	31676134765625	4350671875	1	true	0	false	14	true
542129	3056215234375	468028046875	10	true	43	true	68	true
542128	30270181640625	46790875	3	true	25	true	70	true
542127	19664748046875	395683828125	16	true	0	false	62	true
542126	20100076171875	3981723046875	0	false	0	false	25	true
542125	3094879296875	47691	4	true	0	false	20	true
542124	30932677734375	472674609375	2	true	0	false	21	true
542121	233559765625	4354434375	13	true	4	true	64	true
542120	22583048828125	435531953125	1	true	0	false	29	true
542119	337448359375	42521796875	8	true	9	true	56	true
542118	335760625	425526484375	7	true	7	true	53	true
542117	2331130859375	219317421875	0	false	0	false	36	true
542116	23644953125	2212978515625	0	false	0	false	14	true
542107	21114578125	521232109375	0	false	0	false	11	true
542106	21242720703125	5181293359375	2	true	0	false	15	true
542105	126598232421875	4768999609375	1	true	0	false	27	true
542104	121919501953125	4845721875	3	true	0	false	38	true
542102	33349953125	4223899609375	3	true	0	false	18	true
542101	344153984375	4110998046875	24	true	1	true	87	true
542100	338291484375	4166380859375	11	true	4	true	29	true
542091	24871056640625	22466361328125	0	false	0	false	50	true
542084	3466697265625	421213125	3	true	0	false	21	true
542079	3484267578125	4279197265625	4	true	0	false	49	true
542078	3500598828125	4327473046875	3	true	0	false	24	true
542070	3177574609375	47873609375	1	true	2	true	74	true
542067	622048583984375	25120439453125	1	true	1	true	48	true
542066	6146748046875	24282205078125	0	false	0	false	14	true
542061	3105173046875	4649351953125	0	false	0	false	25	true
542053	31402390625	451380859375	4	true	2	true	65	true
542052	31389478515625	4496640625	3	true	2	true	67	true
542041	32439552734375	4432616796875	2	true	0	false	60	true
542040	3251030078125	44765296875	0	false	0	false	19	true
542037	1.45901e+16	5565559765625	0	false	20	true	79	true
542036	1137552001953120	5549467578125	12	true	0	false	37	true
542034	32331193359375	4569824609375	0	false	0	false	18	true
542033	3307126953125	4479991015625	1	true	0	false	26	true
542032	33552734375	4521612890625	5	true	0	false	5	true
542029	2474624755859370	55116890625	7	true	1	true	34	true
542028	2602744384765620	553589609375	9	true	1	true	46	true
542027	314610859375	4566895703125	0	false	0	false	17	true
542026	31600453125	457592265625	0	false	0	false	17	true
542021	3382503125	4382488671875	17	true	4	true	45	true
542018	304538828125	4354416796875	2	true	1	true	9	true
542012	2.01481e+16	555487890625	0	false	0	false	18	true
542009	3367732177734370	580520625	3	true	0	false	19	true
542008	313096923828125	581882734375	0	false	0	false	18	true
542006	314990966796875	585401484375	2	true	0	false	38	true
542004	1.72459e+16	5628171484375	0	false	0	false	8	true
542003	253282275390625	575809296875	19	true	0	false	107	true
542002	205484521484375	57339234375	0	false	0	false	13	true
542001	1275344970703120	57465234375	0	false	0	false	19	true
542000	181732861328125	5761966015625	7	true	0	false	10	true
541999	270780126953125	566164296875	2	true	0	false	39	true
541998	215402978515625	56635734375	3	true	0	false	10	true
541990	8873015747070310	57838203125	14	true	0	false	78	true
541985	24604966796875	4839713671875	12	true	1	true	52	true
541982	164513330078125	5452019921875	10	true	0	false	52	true
541981	25553826171875	19413259765625	12	true	9	true	14	true
541980	25767109375	1929651171875	6	true	10	true	15	true
541976	4452655944824210	5561926953125	8	true	0	false	3	true
541975	3452865625	4405028125	0	false	18	true	1	true
541974	361026875	43162484375	9	true	0	false	4	true
541972	1.03382e+16	5653040625	1	true	0	false	9	true
541971	36522296875	3608548828125	3	true	0	false	13	true
541970	361004375	3540165625	7	true	0	false	44	true
541967	18347392578125	28145359375	0	false	0	false	34	true
541966	1844774609375	2805755078125	0	false	1	true	36	true
541964	2540591796875	559786171875	2	true	0	false	6	true
541962	25359580078125	1886311328125	15	true	0	false	7	true
541959	357848203125	3467559375	4	true	0	false	11	true
541958	3545397265625	3487052734375	0	false	0	false	19	true
541957	371337421875	35686921875	10	true	0	false	68	true
541956	367704296875	34863921875	1	true	0	false	30	true
541954	349690546875	34889390625	1	true	1	true	22	true
541948	3535115234375	355333984375	6	true	0	false	12	true
541946	1888584375	27731833984375	7	true	0	false	0	false
541941	3550580078125	4460754296875	1	true	8	true	56	true
541940	361163671875	4458206640625	2	true	0	false	12	true
541938	3382480078125	352529375	2	true	11	true	2	true
541937	32658001953125	3625742578125	5	true	0	false	17	true
541936	33138296875	359630546875	0	false	0	false	11	true
541931	2769382421875	2746775390625	5	true	3	true	53	true
541930	2739033203125	271431875	3	true	0	false	22	true
541927	32073140625	372295625	15	true	0	false	55	true
541926	323651875	368404609375	7	true	0	false	4	true
541923	31588875	3738905078125	9	true	0	false	67	true
541921	27559974609375	268021171875	1	true	0	false	22	true
541909	2293360546875	18655734375	22	true	1	true	34	true
541908	226852421875	1899948828125	6	true	4	true	55	true
541902	22174677734375	190094765625	7	true	0	false	18	true
541901	239602421875	189271953125	10	true	0	false	45	true
541900	2375493359375	1892671875	11	true	1	true	48	true
541897	27099302734375	20318599609375	7	true	1	true	27	true
541896	26874064453125	20959662109375	0	false	3	true	29	true
541893	26461212890625	218532109375	3	true	1	true	42	true
541891	2193353515625	18403056640625	1	true	0	false	18	true
541890	2245527734375	1806312890625	10	true	0	false	5	true
541888	2347337109375	19101087890625	1	true	0	false	16	true
541887	24895287109375	18695380859375	7	true	0	false	56	true
541886	24756666015625	18879009765625	5	true	0	false	49	true
541885	23604802734375	2040950390625	0	false	0	false	31	true
541884	2361392578125	1998497265625	1	true	0	false	15	true
541882	33085359375	3720083984375	2	true	0	false	12	true
541880	23367083984375	19577283203125	1	true	1	true	20	true
541876	24072564453125	19523513671875	5	true	0	false	12	true
541875	380829921875	32445767578125	0	false	0	false	47	true
541874	377845546875	32712125	6	true	0	false	3	true
541867	2913923828125	22418513671875	0	false	0	false	15	true
541866	28607310546875	232939453125	17	true	0	false	1	true
541864	3867956640625	32075490234375	0	false	0	false	17	true
541863	26892337890625	259527890625	4	true	0	false	49	true
541862	266235859375	25722041015625	12	true	0	false	6	true
541860	2631973828125	198113359375	0	false	0	false	12	true
541859	370256796875	32881.25	11	true	0	false	45	true
541858	3790459375	3319619140625	3	true	0	false	32	true
541855	27892779296875	187033203125	0	false	0	false	13	true
541854	2806989453125	189898359375	2	true	0	false	41	true
541853	2742668359375	195733125	16	true	0	false	17	true
541852	2737270703125	19455896484375	14	true	0	false	17	true
541849	3006783203125	22355580078125	9	true	0	false	83	true
541848	3019133984375	22055341796875	7	true	0	false	33	true
541846	3482826953125	4007624609375	1	true	0	false	12	true
541842	28516126953125	19420349609375	1	true	0	false	12	true
541839	28807033203125	18796751953125	0	false	0	false	15	true
541838	2853071484375	18511984375	9	true	0	false	3	true
541835	3706118359375	3211910546875	0	false	0	false	15	true
541832	3340426171875	339479609375	6	true	0	false	44	true
541831	3403538671875	18613267578125	1	true	0	false	32	true
541830	3445054296875	1905168359375	1	true	0	false	34	true
541829	28364203125	27005013671875	1	true	1	true	22	true
541826	27266779296875	25159544921875	0	false	37	true	55	true
541825	24608009765625	3336954296875	2	true	0	false	66	true
541824	245776328125	33506046875	2	true	0	false	58	true
541823	29668607421875	195170390625	0	false	6	true	17	true
541822	29536337890625	18952767578125	1	true	0	false	13	true
541821	28728484375	17745876953125	0	false	0	false	15	true
541815	276379375	219445078125	11	true	1	true	33	true
541814	27894498046875	21944271484375	10	true	0	false	38	true
541812	25622072265625	2206561328125	0	false	0	false	18	true
541810	3650480078125	3322340625	12	true	0	false	54	true
541807	29035041015625	2740848828125	0	false	0	false	32	true
541806	287423671875	27553595703125	0	false	0	false	15	true
541802	28902994140625	24568890625	8	true	0	false	21	true
541800	2725067578125	2259916796875	2	true	0	false	25	true
541797	2715465234375	18655322265625	1	true	0	false	35	true
541795	28370091796875	24070962890625	4	true	0	false	48	true
541794	2782864453125	2408516796875	0	false	0	false	22	true
541788	26907009765625	2334599609375	1	true	0	false	17	true
541787	3577103125	336800234375	2	true	0	false	54	true
541785	327956953125	1879435546875	8	true	0	false	49	true
541784	32393134765625	19019517578125	1	true	0	false	10	true
541783	29651.5	162051533203125	20	true	10	true	4	true
541782	2974069140625	158496572265625	37	true	16	true	37	true
541779	3005299609375	23203201171875	6	true	0	false	50	true
541778	29682615234375	24024404296875	3	true	6	true	7	true
541777	28211564453125	29977666015625	6	true	6	true	27	true
541776	27969115234375	29663568359375	4	true	0	false	46	true
541774	332807265625	18707703125	7	true	2	true	0	false
541773	30809783203125	19947033203125	0	false	0	false	10	true
541772	312650546875	20184802734375	8	true	0	false	5	true
541770	306849609375	20913697265625	10	true	0	false	5	true
541766	28867015625	217263984375	4	true	1	true	31	true
541764	337096640625	19485708984375	4	true	0	false	15	true
541761	3829518359375	34091921875	0	false	0	false	19	true
541760	3765671875	3441597265625	0	false	0	false	8	true
541759	3121573828125	19262138671875	9	true	1	true	69	true
541758	31334005859375	18550583984375	3	true	2	true	31	true
541755	26811474609375	24172384765625	0	false	0	false	15	true
541754	2702289453125	2461573046875	18	true	0	false	2	true
541753	360950859375	29142423828125	3	true	14	true	31	true
541752	35806765625	29393712890625	13	true	4	true	2	true
541749	25128625	31139109375	8	true	2	true	83	true
541748	2533953125	31009728515625	4	true	0	false	73	true
541745	27627654296875	2886724609375	0	false	0	false	11	true
541740	32682240234375	176352890625	11	true	0	false	11	true
541738	2976892578125	2130262109375	1	true	0	false	43	true
541736	3562385546875	3045849609375	2	true	0	false	12	true
541735	25221916015625	337659453125	2	true	0	false	21	true
541734	25711904296875	3340219921875	43	true	1	true	123	true
541733	359887578125	31534390625	19	true	0	false	62	true
541730	2797048046875	31151248046875	0	false	0	false	30	true
541729	26523072265625	34850984375	1	true	1	true	15	true
541728	26830658203125	3477367578125	0	false	0	false	12	true
541727	297411015625	17494951171875	2	true	0	false	18	true
541726	29540083984375	172816875	0	false	0	false	28	true
541722	272551484375	3111403125	0	false	0	false	19	true
541719	2853597265625	1563685546875	9	true	0	false	19	true
541718	2862152734375	1528320703125	11	true	0	false	3	true
541712	284142578125	1483375390625	6	true	0	false	5	true
541710	2569100390625	3446579296875	6	true	1	true	27	true
541709	2971916796875	142109287109375	11	true	0	false	46	true
541708	2951449609375	143702373046875	10	true	0	false	33	true
541703	324787109375	3964605078125	19	true	0	false	31	true
541702	3245142578125	396688984375	19	true	0	false	33	true
541700	24114263671875	340261953125	12	true	0	false	16	true
541698	2788457421875	145914306640625	0	false	0	false	10	true
541697	25876990234375	31968453125	1	true	0	false	15	true
541696	26128818359375	32206119140625	6	true	0	false	23	true
541691	2623243359375	29252611328125	1	true	0	false	13	true
541690	2652228515625	29502890625	9	true	0	false	1	true
541688	305093828125	17562951171875	4	true	0	false	7	true
541686	29370208984375	1477715234375	0	false	0	false	13	true
541684	3031193359375	143070732421875	2	true	0	false	21	true
541683	26382623046875	29927541015625	0	false	0	false	30	true
541679	26299677734375	3140446875	3	true	13	true	25	true
541676	343024921875	17802720703125	0	false	0	false	13	true
541675	3124852734375	15390248046875	6	true	0	false	84	true
541674	3122270703125	1558429296875	6	true	0	false	91	true
541671	26498119140625	174566328125	4	true	0	false	21	true
541670	27238869140625	17624037109375	0	false	0	false	13	true
541669	25646533203125	32337423828125	1	true	0	false	21	true
541668	2542059765625	3260883984375	2	true	0	false	16	true
541666	26137470703125	355612265625	0	false	1	true	16	true
541661	25867744140625	18103685546875	4	true	0	false	54	true
541660	25409185546875	18108267578125	0	false	0	false	22	true
541656	26462056640625	182042890625	0	false	8	true	16	true
541654	27476181640625	152523759765625	0	false	2	true	18	true
541653	24127203125	35151734375	3	true	1	true	35	true
541652	2429761328125	352922421875	3	true	0	false	40	true
541648	24552625	34546734375	6	true	0	false	13	true
541647	30990240234375	16607646484375	5	true	0	false	8	true
541646	31470470703125	1640401953125	11	true	0	false	8	true
541645	28605470703125	16717533203125	1	true	0	false	13	true
541641	2327457421875	2834887890625	9	true	2	true	48	true
541640	23401775390625	28354279296875	9	true	1	true	52	true
541634	2769248828125	16923552734375	1	true	0	false	47	true
541633	19859384765625	4184303515625	3	true	0	false	69	true
541632	2059480078125	4140296875	2	true	0	false	23	true
541630	24272412109375	3613499609375	0	false	0	false	13	true
541626	2253633984375	20155345703125	0	false	0	false	11	true
541624	24534716796875	371814765625	7	true	0	false	10	true
541622	321144765625	158350625	7	true	0	false	70	true
541621	32386419921875	163781044921875	12	true	0	false	73	true
541619	31196119140625	14052462890625	4	true	0	false	31	true
541618	316472890625	14123958984375	4	true	0	false	14	true
541608	26166390625	286889609375	8	true	0	false	5	true
541607	22933458984375	3038273828125	1	true	0	false	19	true
541606	2278275390625	29925552734375	1	true	0	false	43	true
541602	32516796875	3957390234375	19	true	0	false	29	true
541601	31261603515625	1479780859375	2	true	10	true	39	true
541598	20557640625	4200881640625	7	true	0	false	14	true
541596	21884798828125	30646380859375	2	true	3	true	61	true
541595	31740021484375	124328212890625	6	true	0	false	7	true
541594	31612208984375	13253212890625	2	true	0	false	16	true
541590	31255259765625	1715387890625	0	false	0	false	10	true
541587	240812109375	29464404296875	29	true	21	true	83	true
541586	23317396484375	295504140625	3	true	0	false	13	true
541585	32996765625	11323548828125	0	false	3	true	15	true
541584	32656658203125	1154685546875	0	false	1	true	11	true
541582	3256273046875	122487548828125	0	false	0	false	19	true
541578	3196763671875	111968349609375	3	true	0	false	27	true
541575	32420802734375	12762140625	5	true	0	false	50	true
541572	211831640625	43383765625	1	true	0	false	19	true
541567	226674609375	28339392578125	2	true	0	false	26	true
[truncated: 1,961 more rows]
