# Supplementary material for: A Novel Liquid Biopsy Method Based on Specific Combinations of Vesicular Markers Allows Us to Discriminate Prostate Cancer from Hyperplasia
Source: Cells. 2024 Jul 31;13(15):1286. doi: 10.3390/cells13151286 (PMC11311686; doi:10.3390/cells13151286)
Supplement: Supplementary file 1 [file cells-13-01286-s001.zip › Dataset S1-Raw data CODI BiliGeCT Prostata/Raw data CODI BiliGeCT Prostata/150223_ErbB3_ALK_IIexp_ME21-03-3__counting_scatter.xlsx]

## Sheet: 150223_ErbB3_ALK_IIexp_ME21-03-
counting parameters
radius (nm)	300
bin width (nm)	20
locs in bin threshold	1
active channels
channel name	channel reference	min	max
Channel 0	ch0	1	10000000
Channel 1	ch1	1	10000000
Channel 2	ch2	1	10000000
clusters are positive for a channel if their counts fall within min (inclusive) and max (exclusive) for that channel
	population phenotypes	number of clusters
triple positive	Channel 0, Channel 1, Channel 2	347
double positive	Channel 0, Channel 1	124
double positive	Channel 0, Channel 2	792
double positive	Channel 1, Channel 2	34
single positive	Channel 0	368
single positive	Channel 1	30
single positive	Channel 2	71
	total positive clusters	1766
4 clusters were negative for every channel
all positive clusters are listed here
columns show counts and positivity for channels with thresholds switched on
to see the full data including negative clusters please export a csv from the counting histogram rather than the counting scatter plot
cluster id	centroid x (nm)	centroid y (nm)	count for Channel 0	positive for Channel 0	count for Channel 1	positive for Channel 1	count for Channel 2	positive for Channel 2
198498	19640546875	35864953125	16	true	2	true	99	true
198497	1.85548e+16	3593641015625	16	true	1	true	101	true
198496	89389931640625	494929921875	7	true	1	true	46	true
198495	8638107421875	495289375	5	true	1	true	40	true
198491	88785283203125	491875859375	3	true	1	true	46	true
198490	216720751953125	474803203125	6	true	1	true	61	true
198489	2008489013671870	473169453125	10	true	1	true	59	true
198488	93982294921875	5504639453125	0	false	1	true	10	true
198487	9687912109375	5539946484375	8	true	0	false	40	true
198485	9559126953125	5580217578125	11	true	0	false	0	false
198483	84990625	56490953125	8	true	0	false	10	true
198480	94763837890625	4934552734375	9	true	0	false	28	true
198479	98513369140625	49778453125	20	true	0	false	22	true
198476	122454365234375	5108119140625	2	true	0	false	32	true
198475	117715693359375	50617234375	11	true	6	true	28	true
198474	3827535888671870	4910393359375	1	true	0	false	43	true
198473	355324560546875	4828284765625	8	true	0	false	2	true
198472	110782822265625	514123359375	6	true	1	true	43	true
198471	107031474609375	50910421875	14	true	0	false	0	false
198470	305393701171875	47542359375	2	true	0	false	18	true
198469	2812167724609370	4701627734375	2	true	4	true	14	true
198468	281386328125	4823933203125	7	true	0	false	49	true
198463	114661455078125	51930875	3	true	0	false	10	true
198462	99841171875	5076943359375	5	true	3	true	77	true
198461	101865029296875	50652078125	7	true	2	true	69	true
198459	125325537109375	502908984375	0	false	5	true	10	true
198458	2396885986328120	453638125	4	true	1	true	17	true
198457	2595361328125	4595432421875	10	true	0	false	0	false
198454	8619288940429680	3809430078125	9	true	0	false	40	true
198453	89529638671875	3702041796875	11	true	1	true	0	false
198452	1113630859375	5509654296875	1	true	18	true	0	false
198451	10842458984375	55361421875	4	true	0	false	32	true
198449	110818974609375	544814296875	8	true	1	true	34	true
198448	119676396484375	53943	14	true	2	true	43	true
198447	1252410546875	534869375	3	true	0	false	11	true
198445	2.00529e+16	3641962890625	13	true	3	true	5	true
198444	3963513427734370	444811796875	14	true	0	false	20	true
198443	415688525390625	4400278125	3	true	0	false	11	true
198438	4410919921875	4777480078125	1	true	0	false	12	true
198435	227226611328125	3671808203125	7	true	0	false	0	false
198434	2036582275390620	409970234375	9	true	1	true	34	true
198433	2535954345703120	419920390625	17	true	0	false	0	false
198432	9357451171875	5191944921875	1	true	2	true	17	true
198431	9035435546875	514336640625	14	true	2	true	30	true
198429	3355700439453120	455111875	2	true	0	false	45	true
198428	1.71913e+16	4171279296875	3	true	12	true	13	true
198425	269608984375	4994247265625	6	true	0	false	40	true
198423	2497403076171870	3650975390625	6	true	0	false	2	true
198420	368066748046875	43103796875	4	true	0	false	14	true
198418	2153119384765620	4277433984375	18	true	2	true	69	true
198414	101464384765625	51718671875	8	true	0	false	70	true
198410	1.11191e+16	4193530078125	8	true	0	false	32	true
198408	107960185546875	4906346484375	12	true	0	false	30	true
198405	12681232421875	525875078125	13	true	0	false	0	false
198403	363879931640625	46383625	2	true	0	false	9	true
198402	68406494140625	4759561328125	0	false	24	true	8	true
198401	617001708984375	475552109375	11	true	0	false	35	true
198400	6484501953125	4989378125	3	true	0	false	11	true
198399	667021826171875	4955055859375	0	false	0	false	12	true
198395	964612890625	5272006640625	1	true	0	false	18	true
198394	516454443359375	474241875	3	true	0	false	9	true
198393	485525341796875	4693460546875	1	true	0	false	8	true
198391	93080810546875	5086418359375	5	true	2	true	26	true
198389	1812065673828120	4045840234375	6	true	0	false	53	true
198385	85710244140625	507903203125	7	true	0	false	11	true
198383	2581323974609370	3596098046875	6	true	0	false	20	true
198381	6896201171875	486810390625	5	true	0	false	15	true
198380	600790283203125	5009428125	0	false	13	true	35	true
198379	601485546875	5031130859375	0	false	13	true	35	true
198371	584780517578125	507663515625	15	true	0	false	0	false
198370	6691862182617180	3916054296875	6	true	0	false	0	false
198369	9000596313476560	3997488671875	15	true	0	false	24	true
198366	757546240234375	529935078125	10	true	0	false	28	true
198365	778801416015625	531665546875	7	true	0	false	26	true
198361	70249833984375	4667040625	5	true	0	false	43	true
198357	742363037109375	364519609375	14	true	0	false	28	true
198356	150625537109375	3491771875	10	true	0	false	0	false
198346	95555419921875	5359471875	0	false	9	true	1	true
198345	93860458984375	53329125	0	false	3	true	13	true
198343	83206416015625	5340031640625	11	true	0	false	0	false
198338	57298076171875	4599923828125	0	false	0	false	15	true
198337	548892138671875	46801859375	2	true	0	false	6	true
198329	135603857421875	5036164453125	7	true	0	false	1	true
198326	4002522216796870	36541984375	13	true	0	false	0	false
198325	407766943359375	36906734375	2	true	0	false	28	true
198323	34195283203125	367504140625	4	true	0	false	37	true
198322	85401376953125	5476165625	7	true	0	false	12	true
198320	504879443359375	37727296875	8	true	0	false	25	true
198319	527536865234375	3797360546875	6	true	0	false	1	true
198317	56497412109375	371241171875	12	true	0	false	0	false
198313	59533037109375	3655773828125	13	true	0	false	0	false
198312	452667236328125	380056484375	0	false	1	true	43	true
198308	7218625	371019609375	7	true	1	true	26	true
198307	663586572265625	379001875	13	true	0	false	0	false
198306	147457509765625	5070296875	5	true	0	false	24	true
198305	142003056640625	5076992578125	9	true	2	true	0	false
198304	596498828125	387326875	5	true	0	false	7	true
198302	503564794921875	355561875	9	true	0	false	75	true
198301	492209521484375	3566000390625	10	true	0	false	70	true
198292	1.06004e+16	31185470703125	8	true	10	true	57	true
198291	1.04017e+16	3146914453125	11	true	8	true	149	true
198290	2804742919921870	327936796875	1	true	0	false	21	true
198289	2684020751953120	3312936328125	13	true	0	false	1	true
198287	205766845703125	33674265625	5	true	1	true	60	true
198286	3204177734375	334945859375	20	true	3	true	122	true
198285	3820925537109370	328247890625	7	true	1	true	22	true
198282	44085634765625	34107625	1	true	8	true	10	true
198281	4035323974609370	3417286328125	0	false	0	false	26	true
198280	552644970703125	428740703125	8	true	0	false	5	true
198279	485940771484375	4266447265625	6	true	0	false	1	true
198277	174956298828125	329775859375	1	true	0	false	27	true
198275	1.44367e+16	3127167578125	5	true	0	false	19	true
198273	431409814453125	3237574609375	11	true	0	false	6	true
198272	5336405029296870	310801796875	14	true	0	false	43	true
198269	19510361328125	31640609375	3	true	0	false	11	true
198267	4.53788e+16	344544453125	2	true	1	true	28	true
198266	2258381103515620	3979466796875	13	true	7	true	47	true
198265	2064342041015620	3969785546875	27	true	11	true	48	true
198263	5242892578125	3225523828125	2	true	0	false	51	true
198261	1.66964e+16	3245987109375	9	true	0	false	22	true
198259	488649267578125	3461115625	10	true	6	true	29	true
198256	473660986328125	29939486328125	10	true	0	false	59	true
198255	51545068359375	30089982421875	2	true	14	true	0	false
198253	412834033203125	334124296875	1	true	0	false	23	true
198252	752991259765625	29915193359375	3	true	0	false	21	true
198251	7709251953125	29379552734375	0	false	9	true	18	true
198249	46565224609375	29396255859375	1	true	0	false	37	true
198248	376847802734375	4107084765625	3	true	0	false	41	true
198244	609375146484375	3503704296875	7	true	0	false	0	false
198243	5851193359375	345613671875	11	true	0	false	2	true
198242	590795166015625	2842934375	4	true	0	false	22	true
198241	591256005859375	2936959765625	1	true	0	false	11	true
198238	66787001953125	303743984375	3	true	0	false	37	true
198237	6544875	3073590625	1	true	0	false	13	true
198234	45813154296875	30581345703125	1	true	0	false	19	true
198233	42140791015625	30539990234375	7	true	0	false	1	true
198231	553049755859375	30368544921875	6	true	1	true	17	true
198230	720120654296875	30707611328125	18	true	0	false	39	true
198223	6377732421875	3377874609375	7	true	0	false	2	true
198221	749696044921875	33768421875	8	true	0	false	45	true
198211	33834541015625	29806447265625	14	true	4	true	73	true
198210	5755880859375	270862890625	5	true	0	false	22	true
198207	59484501953125	313364140625	1	true	0	false	11	true
198205	522733837890625	3121268359375	7	true	6	true	0	false
198202	608709765625	32945515625	4	true	1	true	28	true
198200	2878856201171870	32027265625	5	true	0	false	14	true
198199	3376441650390620	32009830078125	6	true	0	false	27	true
198196	288916650390625	31311765625	15	true	2	true	59	true
198188	31459208984375	27434107421875	18	true	13	true	0	false
198187	3164846435546870	27614201171875	18	true	13	true	0	false
198186	97157861328125	3017126953125	26	true	2	true	56	true
198185	95536650390625	304157421875	14	true	4	true	29	true
198183	8711798828125	30374494140625	11	true	0	false	0	false
198182	572184228515625	26226626953125	6	true	0	false	62	true
198181	6170220703125	26019447265625	2	true	0	false	31	true
198180	1.22745e+16	4858301953125	13	true	2	true	87	true
198178	9043875	29652705078125	15	true	0	false	124	true
198175	257030810546875	304574609375	0	false	0	false	34	true
198174	4658583984375	27245462890625	21	true	0	false	79	true
198173	4491083984375	2756419140625	12	true	10	true	63	true
198172	159640478515625	28845517578125	9	true	1	true	50	true
198171	1.49239e+16	2947427734375	0	false	7	true	3	true
198170	178899658203125	30162419921875	6	true	0	false	26	true
198168	456297314453125	4959819140625	3	true	0	false	37	true
198167	507839794921875	4979194921875	13	true	4	true	0	false
198165	504223046875	26793890625	1	true	0	false	25	true
198164	2614995361328120	283614140625	6	true	0	false	33	true
198160	96799404296875	458027109375	9	true	0	false	20	true
198159	94754150390625	462712578125	20	true	2	true	54	true
198157	392342333984375	28076013671875	2	true	0	false	22	true
198155	52024033203125	487494609375	3	true	0	false	12	true
198153	99338486328125	4496229296875	6	true	0	false	1	true
198151	1777591064453120	278443828125	2	true	14	true	11	true
198147	4050584716796870	5066388671875	13	true	0	false	15	true
198142	119702470703125	27756453125	24	true	0	false	3	true
198141	119177890625	27515017578125	25	true	0	false	0	false
198140	128359404296875	22969443359375	2	true	0	false	42	true
198139	12416595703125	23625474609375	7	true	0	false	29	true
198136	925758203125	4471126953125	3	true	11	true	10	true
198132	117089990234375	232486015625	1	true	1	true	57	true
198129	124549091796875	24460390625	6	true	0	false	14	true
198127	124119931640625	2769936328125	3	true	0	false	14	true
198125	116715537109375	22143466796875	9	true	0	false	32	true
198124	134803740234375	26541224609375	1	true	0	false	16	true
198123	137381279296875	262379375	0	false	0	false	19	true
198122	13494771484375	27127572265625	2	true	0	false	33	true
198121	1363021484375	27504748046875	7	true	4	true	0	false
198119	1136641796875	28139888671875	5	true	0	false	41	true
198117	107218056640625	4561124609375	7	true	0	false	11	true
198111	127235458984375	2706691015625	1	true	0	false	21	true
198110	119724970703125	28979974609375	3	true	0	false	31	true
198109	121609033203125	28627568359375	16	true	0	false	0	false
198108	142461103515625	25873.5	20	true	0	false	0	false
198107	14406576171875	25660271484375	21	true	0	false	0	false
198105	14098689453125	2719676171875	14	true	0	false	0	false
198099	1254910546875	2912709765625	0	false	0	false	28	true
198098	102185166015625	2712527734375	9	true	0	false	55	true
198097	111061640625	26523650390625	11	true	110	true	84	true
198095	10318056640625	27859861328125	4	true	1	true	27	true
198094	1433565625	28521505859375	15	true	1	true	49	true
198093	1435515234375	283240859375	15	true	1	true	49	true
198092	87191669921875	4600981640625	16	true	0	false	3	true
198091	85887021484375	462636015625	9	true	6	true	5	true
198090	1389633203125	2854762109375	28	true	0	false	12	true
198089	136429833984375	287759921875	5	true	0	false	16	true
198088	9015357421875	27118017578125	3	true	0	false	43	true
198087	91297568359375	26657494140625	6	true	1	true	0	false
198081	787574169921875	27688634765625	5	true	0	false	0	false
198080	83216669921875	2479205859375	3	true	0	false	23	true
198079	87270693359375	25014306640625	6	true	0	false	0	false
198075	9924646484375	257622109375	8	true	1	true	6	true
198072	700538720703125	24628521484375	1	true	0	false	28	true
198071	646149462890625	2470115625	0	false	9	true	0	false
198070	671002294921875	2359451953125	5	true	0	false	62	true
198069	727163720703125	2385051171875	8	true	0	false	30	true
198068	88492744140625	2432747265625	4	true	5	true	0	false
198067	90019169921875	23726205078125	7	true	0	false	0	false
198063	74366650390625	28399205078125	8	true	0	false	1	true
198061	84172900390625	454676875	2	true	3	true	12	true
198055	8358072265625	26014341796875	4	true	0	false	42	true
198053	10928322265625	2126280859375	6	true	0	false	23	true
198046	84548720703125	4735152734375	32	true	0	false	49	true
198045	8448224609375	4758469140625	21	true	0	false	43	true
198043	58814033203125	24338556640625	1	true	0	false	36	true
198034	92551650390625	48307171875	6	true	0	false	41	true
198033	88303076171875	4773407421875	4	true	3	true	11	true
198023	93293466796875	4301612890625	3	true	0	false	18	true
198016	8325939453125	4398992578125	11	true	0	false	4	true
198007	12731857421875	26021052734375	5	true	0	false	2	true
198000	733741650390625	26450556640625	9	true	2	true	58	true
197999	664875048828125	27347876953125	17	true	0	false	4	true
197992	12021138671875	4667810546875	11	true	0	false	34	true
197991	117739287109375	4693143359375	12	true	0	false	4	true
197987	11585453125	472752734375	4	true	0	false	59	true
197985	122769228515625	4610600390625	13	true	1	true	12	true
197983	74877509765625	5116670703125	6	true	2	true	27	true
197982	11771947265625	19496953125	6	true	3	true	46	true
197981	113493486328125	19500759765625	23	true	1	true	38	true
197979	109412421875	19749478515625	11	true	0	false	7	true
197978	124336611328125	196698984375	3	true	0	false	51	true
197977	121818515625	19281228515625	1	true	0	false	10	true
197976	71826005859375	4484515234375	8	true	0	false	21	true
197975	66468544921875	4503908203125	12	true	0	false	31	true
197972	1003987109375	19803126953125	5	true	0	false	45	true
197971	97761640625	20111478515625	1	true	4	true	11	true
197968	574975341796875	4398280078125	67	true	12	true	29	true
197966	5892530517578120	450760390625	15	true	0	false	0	false
197965	3.77999e+16	4552480859375	2	true	1	true	10	true
197963	111299609375	48014390625	26	true	0	false	0	false
197959	1.03867e+16	44956875	4	true	9	true	3	true
197958	12789095703125	21059615234375	2	true	0	false	37	true
197957	125246474609375	205454765625	8	true	0	false	13	true
197955	119308232421875	201675859375	3	true	0	false	8	true
197953	13084732421875	47003640625	1	true	0	false	12	true
197947	1172786328125	2105744140625	0	false	9	true	7	true
197939	135711103515625	460440078125	7	true	0	false	50	true
197938	12126802734375	4497217578125	2	true	0	false	29	true
197937	123036640625	44157	0	false	0	false	18	true
197934	140225693359375	4796013671875	11	true	0	false	24	true
197932	15409970703125	4834632421875	3	true	4	true	28	true
197931	149334921875	489896796875	3	true	0	false	15	true
197929	1351503125	44648875	6	true	0	false	10	true
197923	12083576171875	4871430859375	7	true	0	false	0	false
197922	1452284765625	235115078125	2	true	11	true	0	false
197921	141004794921875	23802576171875	2	true	0	false	33	true
197917	14032625	24515796875	2	true	0	false	50	true
197916	162022041015625	22589240234375	7	true	4	true	0	false
197915	15380671875	22503107421875	2	true	0	false	19	true
197912	80617373046875	41796578125	4	true	0	false	19	true
197911	8113466796875	424644765625	0	false	12	true	8	true
197910	733406298828125	4166507421875	11	true	1	true	35	true
197909	6583255859375	4229564453125	11	true	0	false	0	false
197908	639981640625	4317349609375	12	true	0	false	89	true
197906	322914990234375	5228091015625	64	true	0	false	0	false
197905	3128953857421870	524462109375	62	true	0	false	0	false
197904	593398095703125	4160833203125	14	true	0	false	0	false
197903	65972685546875	410763828125	7	true	0	false	0	false
197900	161036279296875	2416469921875	9	true	0	false	18	true
197899	159984326171875	2527535546875	14	true	0	false	0	false
197895	16866970703125	25048630859375	0	false	1	true	30	true
197891	320185302734375	5177317578125	23	true	0	false	0	false
197888	1.88671e+16	5079912890625	27	true	1	true	45	true
197887	1726791259765620	511435625	11	true	0	false	0	false
197886	2110259033203120	54463375	6	true	0	false	49	true
197885	2470701416015620	5369701953125	6	true	0	false	46	true
197884	64241103515625	5695548828125	1	true	2	true	39	true
197883	61063427734375	573673046875	5	true	0	false	37	true
197879	116128759765625	532152578125	3	true	0	false	32	true
197877	570997021484375	5787052734375	2	true	0	false	25	true
197876	194671484375	516492265625	2	true	2	true	8	true
197874	4365589904785150	5064892578125	3	true	0	false	33	true
197873	8912218017578120	50162703125	0	false	9	true	0	false
197872	529043505859375	5612825390625	4	true	0	false	46	true
197871	568738818359375	5617740625	5	true	0	false	1	true
197870	149275654296875	2030532421875	25	true	2	true	22	true
197869	155381318359375	20481787109375	0	false	4	true	22	true
197864	2247492919921870	5052078515625	2	true	0	false	32	true
197861	2727366455078120	526754921875	0	false	0	false	18	true
197857	2553759521484370	5166971484375	9	true	0	false	5	true
197851	14192474609375	18938919921875	5	true	2	true	0	false
197847	804324462890625	5224497265625	19	true	1	true	0	false
197846	89364228515625	2183291796875	12	true	1	true	101	true
197845	92062724609375	220165859375	8	true	0	false	55	true
197841	555400439453125	58873421875	3	true	0	false	1	true
197837	55950380859375	3981727734375	2	true	0	false	21	true
197835	92234404296875	22292720703125	16	true	0	false	16	true
197832	1686199462890620	5715677734375	22	true	0	false	33	true
197831	1943787109375	5712477734375	20	true	1	true	34	true
197830	6285908203125	6221449609375	3	true	0	false	33	true
197829	67494921875	6282176953125	10	true	0	false	7	true
197826	10147537109375	5848241796875	13	true	7	true	37	true
197825	9932349609375	586215234375	8	true	7	true	31	true
197821	93742490234375	22656240234375	6	true	0	false	29	true
197819	33089814453125	553414140625	10	true	0	false	4	true
197818	289875537109375	575064375	10	true	0	false	17	true
197817	3539065673828120	5808673828125	3	true	0	false	9	true
197816	3895537841796870	5982955859375	11	true	0	false	107	true
197815	2753072509765620	5892330859375	17	true	0	false	42	true
197812	401453955078125	564655625	8	true	0	false	0	false
197811	3409515869140620	5689544140625	8	true	0	false	20	true
197810	68633115234375	20928501953125	4	true	0	false	18	true
197809	66580400390625	21274888671875	9	true	0	false	0	false
197808	587826123046875	6273812109375	4	true	0	false	51	true
197803	1905882568359370	562646796875	2	true	0	false	16	true
197802	58755908203125	601644609375	4	true	0	false	30	true
197801	4668025390625	6009707421875	13	true	0	false	68	true
197799	6917658203125	217148046875	8	true	0	false	0	false
197794	77666083984375	631230859375	17	true	0	false	82	true
197793	82812275390625	62119046875	7	true	1	true	38	true
197786	89630654296875	5835865625	10	true	0	false	61	true
197784	11912181640625	59876046875	3	true	16	true	0	false
197783	11653076171875	5969979296875	11	true	3	true	0	false
197781	93624384765625	21245873046875	6	true	3	true	61	true
197780	10679390625	5944573828125	2	true	19	true	11	true
197778	451938134765625	207549296875	1	true	0	false	43	true
197777	468941552734375	21125177734375	8	true	0	false	0	false
197775	573446044921875	21771408203125	5	true	1	true	62	true
197772	425066015625	21397255859375	32	true	4	true	84	true
197767	5093587890625	2052373828125	4	true	0	false	42	true
197762	958479296875	5698043359375	9	true	0	false	10	true
197758	400028369140625	5370910546875	10	true	1	true	46	true
197757	3949743408203120	538979921875	9	true	0	false	50	true
197756	6259342041015620	5905476953125	2	true	5	true	20	true
197755	1.58065e+16	5910499609375	9	true	0	false	26	true
197751	11986330078125	605274453125	5	true	0	false	23	true
197744	157181806640625	1243654296875	40	true	5	true	25	true
197743	157278330078125	124252734375	45	true	7	true	23	true
197742	769843017578125	60260.5	1	true	0	false	12	true
197741	835974609375	5944475390625	6	true	0	false	0	false
197740	9516970703125	6176080859375	14	true	0	false	27	true
197739	954299609375	6150695703125	15	true	0	false	19	true
197737	11514611328125	585662578125	2	true	0	false	58	true
197736	15874.5	7002278125	24	true	0	false	37	true
197735	1577971484375	70323171875	11	true	0	false	47	true
197734	10585484375	62278296875	17	true	0	false	0	false
197733	1039622265625	6251465234375	14	true	0	false	0	false
197732	88429716796875	6096541015625	4	true	0	false	11	true
197731	89695126953125	603784609375	9	true	0	false	0	false
197730	157073662109375	124795791015625	45	true	7	true	23	true
197727	103031240234375	6170074609375	2	true	0	false	20	true
197725	93906689453125	598233046875	2	true	0	false	17	true
197724	9274080810546870	6015140625	5	true	0	false	28	true
197723	7245968017578120	6142433203125	7	true	0	false	1	true
197716	16413421875	707973828125	11	true	0	false	1	true
197715	163425166015625	711211015625	1	true	0	false	21	true
197713	9035591796875	62622265625	1	true	7	true	0	false
197712	457799755859375	2353837109375	10	true	1	true	0	false
197711	34734482421875	23983302734375	0	false	4	true	1	true
197709	158490546875	71453.5	6	true	1	true	0	false
197702	151782646484375	689488203125	4	true	0	false	11	true
197701	161231171875	68855609375	3	true	0	false	13	true
197700	19908875	522599453125	32	true	0	false	33	true
197699	1929426171875	5183283203125	19	true	1	true	0	false
197694	18875412109375	5059228515625	18	true	0	false	47	true
197693	19306671875	5120276953125	17	true	1	true	0	false
197690	216493203125	5033628125	0	false	0	false	18	true
197689	21211240234375	502220390625	5	true	24	true	22	true
197685	154828759765625	58037421875	2	true	0	false	23	true
197683	1965845703125	5051737109375	8	true	0	false	11	true
197681	2039918359375	5000034375	2	true	0	false	10	true
197680	17881755859375	513190703125	9	true	0	false	47	true
197679	1810269140625	511508515625	11	true	0	false	26	true
197678	153965517578125	5297984375	4	true	0	false	25	true
197677	155791123046875	5221434765625	10	true	0	false	0	false
197676	17071658203125	68382734375	4	true	1	true	28	true
197672	1546419140625	724863046875	0	false	17	true	3	true
197669	108111884765625	6117841015625	2	true	0	false	30	true
197666	9608068359375	655606328125	21	true	0	false	59	true
197665	991303125	650193984375	7	true	0	false	19	true
197661	163402900390625	51883671875	3	true	0	false	35	true
197660	11355869140625	663051484375	5	true	0	false	13	true
197655	3666386474609370	3889669140625	2	true	0	false	41	true
197654	14859140625	6583471875	22	true	1	true	78	true
197653	14685892578125	658679453125	21	true	1	true	74	true
197650	17719916015625	4980162890625	20	true	15	true	77	true
197649	17454689453125	4997300390625	3	true	19	true	16	true
197648	161850107421875	73434734375	1	true	0	false	9	true
197647	1662019140625	730527265625	11	true	0	false	0	false
197646	15981708984375	742003359375	29	true	0	false	0	false
197644	159170244140625	6529049609375	26	true	0	false	24	true
197643	1621963671875	6552501171875	10	true	0	false	38	true
197639	155195224609375	5110019921875	13	true	1	true	47	true
197638	10211482421875	66938.5	7	true	5	true	16	true
197637	95104912109375	672134765625	10	true	3	true	0	false
197636	8001.25	658236015625	4	true	0	false	42	true
197635	78421376953125	6544366015625	2	true	0	false	16	true
197634	51671689453125	670158515625	1	true	0	false	17	true
197633	54357236328125	675638359375	11	true	0	false	0	false
197631	1691865625	50230765625	21	true	0	false	0	false
197628	117305361328125	677437734375	1	true	2	true	42	true
197627	111542998046875	67319.5	5	true	0	false	0	false
197625	813593994140625	664053359375	9	true	0	false	9	true
197624	194711796875	4787221484375	0	false	0	false	21	true
197623	1899094921875	4762235546875	14	true	0	false	0	false
197620	19476818359375	4903091796875	4	true	0	false	16	true
197619	18846869140625	4913818359375	5	true	4	true	27	true
197618	5491818359375	6657846875	6	true	0	false	47	true
197616	12424591796875	671334375	5	true	0	false	62	true
197614	102917587890625	67778953125	6	true	0	false	14	true
197613	96929853515625	6851009375	6	true	0	false	22	true
197611	68808232421875	6629615625	5	true	0	false	18	true
197610	16670587890625	662068359375	6	true	1	true	0	false
197607	18545337890625	4788186328125	6	true	0	false	23	true
197599	101388427734375	689014453125	8	true	0	false	22	true
197598	82712060546875	6474002734375	13	true	0	false	28	true
197595	22394806640625	495752578125	10	true	2	true	0	false
197592	14280107421875	687129609375	19	true	0	false	24	true
197591	135293486328125	677456328125	2	true	3	true	12	true
197585	18202140625	4713278515625	1	true	0	false	30	true
197579	144586396484375	672919765625	3	true	0	false	38	true
197577	13478369140625	662266015625	0	false	0	false	32	true
197575	15145443359375	65641984375	26	true	0	false	44	true
197571	733091943359375	638834609375	11	true	1	true	91	true
197568	15631048828125	5582975390625	20	true	0	false	29	true
197567	158080361328125	5572582421875	17	true	0	false	33	true
197557	15514083984375	5675178515625	3	true	11	true	7	true
197555	144237734375	57300.75	1	true	0	false	23	true
197554	11817005859375	6459518359375	6	true	2	true	0	false
197553	13153974609375	6436677734375	13	true	1	true	45	true
197552	1308378515625	5500994921875	8	true	0	false	0	false
197551	135706611328125	55635953125	4	true	0	false	15	true
197548	17588263671875	66910484375	9	true	0	false	25	true
197547	18003595703125	6681471875	6	true	0	false	10	true
197545	1661512109375	563600546875	7	true	0	false	0	false
197543	1797304296875	663990859375	9	true	0	false	0	false
197541	164056328125	5519653515625	1	true	1	true	13	true
197539	20462609375	5180421484375	11	true	0	false	0	false
197538	16273	4714005078125	9	true	0	false	0	false
197537	15500390625	459540859375	5	true	0	false	10	true
197536	147873076171875	5430886328125	2	true	0	false	22	true
197535	1492471484375	53575.75	13	true	0	false	1	true
197533	18665228515625	67361359375	1	true	0	false	13	true
197531	18962275390625	6843946875	5	true	0	false	14	true
197524	217392578125	518616484375	37	true	1	true	74	true
197523	2257304296875	50788984375	6	true	0	false	39	true
197521	1435684375	5224284765625	15	true	0	false	1	true
197519	146600380859375	5522805078125	14	true	0	false	0	false
197511	2115228515625	5250159375	6	true	1	true	11	true
197508	17819208984375	484833671875	0	false	13	true	0	false
197507	17524013671875	47986609375	3	true	0	false	10	true
197505	16310853515625	5080487890625	3	true	0	false	33	true
197504	21233234375	4816502734375	19	true	8	true	29	true
197503	22450701171875	48463734375	14	true	0	false	40	true
197500	16474662109375	4899121484375	14	true	0	false	0	false
197496	1026119140625	3405201171875	13	true	3	true	72	true
197495	10713681640625	3399155859375	4	true	1	true	0	false
197493	22330490234375	5250113671875	10	true	0	false	12	true
197491	9744107421875	3393415234375	1	true	0	false	24	true
197486	96343349609375	36398578125	18	true	0	false	0	false
197485	9479951171875	36931140625	7	true	1	true	8	true
197483	18125705078125	5282578515625	13	true	0	false	0	false
197475	91460390625	3782866796875	5	true	0	false	28	true
197473	8637736328125	3444591796875	12	true	0	false	5	true
197471	922484765625	3879086328125	17	true	0	false	17	true
197466	13607759765625	4246084765625	4	true	1	true	26	true
197465	13571787109375	4212519921875	10	true	0	false	1	true
197464	104280791015625	4123310546875	1	true	1	true	45	true
197463	102124443359375	4168522265625	2	true	6	true	0	false
197462	1301107421875	3636309375	20	true	0	false	13	true
197461	1272951171875	3561071484375	1	true	0	false	34	true
197460	97737265625	4198479296875	3	true	0	false	48	true
197458	125415458984375	3491276953125	11	true	0	false	40	true
197453	9093107421875	4172196484375	18	true	0	false	44	true
197449	107956455078125	4221612890625	12	true	0	false	0	false
197447	88826943359375	68159.25	7	true	0	false	8	true
197446	12229923828125	425241640625	42	true	10	true	29	true
197444	1262091796875	338222109375	7	true	0	false	16	true
197443	126737294921875	336990390625	7	true	0	false	18	true
197442	13692240234375	32396265625	18	true	2	true	68	true
197441	132304609375	327876328125	9	true	0	false	0	false
197439	6644700317382810	28649138671875	10	true	0	false	66	true
197435	119300009765625	333425546875	5	true	0	false	25	true
197433	127889921875	3293621484375	3	true	0	false	12	true
197429	1209084375	5565809375	1	true	1	true	1	true
197428	82851767578125	3993455859375	13	true	0	false	45	true
197424	1181571875	355558671875	10	true	0	false	79	true
197421	119546357421875	3483546484375	15	true	0	false	0	false
197419	15700416015625	124123671875	42	true	5	true	25	true
197417	141205234375	31765298828125	15	true	0	false	0	false
197416	138025107421875	6045629296875	14	true	2	true	48	true
197415	136128388671875	6045516796875	13	true	1	true	50	true
197413	9037451171875	4012278515625	9	true	0	false	10	true
197411	121204697265625	3273926953125	0	false	0	false	35	true
197405	13540966796875	5917633203125	8	true	0	false	0	false
197401	149508681640625	3277960546875	28	true	3	true	99	true
197396	144549453125	3395278125	12	true	0	false	3	true
197394	1660561328125	756932734375	1	true	8	true	27	true
197393	16933865234375	758713515625	0	false	1	true	15	true
197391	1356324609375	3041221875	3	true	0	false	21	true
197389	16650580078125	752978046875	13	true	0	false	0	false
197384	1375044921875	38459671875	2	true	0	false	35	true
197383	127914599609375	375674453125	12	true	0	false	0	false
197380	140354853515625	37138515625	15	true	0	false	44	true
197378	8080831909179680	23266412109375	3	true	0	false	75	true
197377	1292317138671870	23441951171875	3	true	0	false	52	true
197368	758307275390625	1891671484375	0	false	0	false	12	true
197367	77176962890625	19308345703125	9	true	0	false	0	false
197365	661580615234375	1930684765625	4	true	0	false	0	false
197361	1.80269e+16	22258849609375	2	true	0	false	14	true
197359	86509140625	20087587890625	3	true	19	true	0	false
197355	831357177734375	251204296875	0	false	0	false	16	true
197354	1.45174e+16	2596022265625	14	true	0	false	59	true
197353	9263409423828120	2638053125	2	true	0	false	13	true
197352	1.93559e+16	26869841796875	4	true	9	true	60	true
197346	132540927734375	72974921875	6	true	0	false	37	true
197345	12791375	730011171875	6	true	1	true	0	false
197343	137618466796875	728229296875	11	true	0	false	35	true
197342	10390197265625	2402909765625	7	true	0	false	8	true
197337	1241923046875	73603109375	2	true	0	false	12	true
197336	136422587890625	758342578125	5	true	11	true	1	true
197335	146217646484375	758176484375	3	true	7	true	0	false
197333	129344541015625	75386828125	6	true	0	false	0	false
197332	142025576171875	746017109375	4	true	0	false	34	true
197329	14547677734375	766571015625	25	true	3	true	12	true
197328	2561133203125	671243671875	85	true	69	true	48	true
197327	25531587890625	670991171875	84	true	74	true	49	true
197326	1469920166015620	743343828125	11	true	0	false	0	false
197325	1855473876953120	755797890625	0	false	0	false	31	true
197322	8192783203125	745578515625	7	true	0	false	84	true
197321	9332130859375	74062484375	6	true	0	false	3	true
197320	1.74481e+16	7238909375	1	true	0	false	20	true
197319	1.9018e+16	726768671875	0	false	0	false	22	true
197318	555334130859375	72831984375	3	true	0	false	25	true
197317	6089365234375	733098203125	6	true	0	false	43	true
197316	388832763671875	7285959375	2	true	1	true	6	true
197315	309924365234375	726234140625	2	true	0	false	17	true
197311	1458560302734370	7151053125	4	true	0	false	0	false
197310	50678515625	72761953125	11	true	0	false	31	true
197307	3375842529296870	720065390625	11	true	0	false	0	false
197303	3882720947265620	736903671875	2	true	0	false	35	true
197302	4272624206542960	710721015625	0	false	0	false	34	true
197299	3085929443359370	739386328125	1	true	0	false	28	true
197298	18595130859375	728254609375	4	true	0	false	20	true
197297	182826484375	7247003125	3	true	0	false	28	true
197295	5568805541992180	72931328125	0	false	0	false	27	true
197293	814895068359375	730510625	0	false	9	true	0	false
197292	100208798828125	710885859375	11	true	0	false	0	false
197291	91813984375	716865078125	6	true	0	false	16	true
197287	1753212890625	7267865625	16	true	0	false	16	true
197286	88392861328125	727475078125	13	true	0	false	0	false
197285	97620830078125	728378046875	10	true	0	false	0	false
197282	547952392578125	74817	2	true	0	false	13	true
197281	639805517578125	7429334375	1	true	1	true	30	true
197279	764283203125	722804609375	5	true	0	false	56	true
197278	2619371826171870	626580546875	16	true	11	true	0	false
197277	246336279296875	62692109375	24	true	13	true	7	true
197274	2405366455078120	776638125	0	false	0	false	12	true
197273	395463134765625	77431828125	3	true	0	false	17	true
197272	2351999267578120	6243204296875	12	true	6	true	6	true
197270	1136993359375	70322421875	7	true	0	false	13	true
197269	111789462890625	701001875	11	true	0	false	5	true
197268	187830625	7025084375	11	true	0	false	33	true
197267	19256861328125	707114765625	15	true	0	false	14	true
197263	1111297265625	707007265625	12	true	1	true	0	false
197262	2392248291015620	71136125	1	true	0	false	37	true
197261	2694733642578120	70477953125	1	true	0	false	11	true
197260	1234049609375	71601046875	8	true	1	true	25	true
197259	120734140625	71648984375	11	true	2	true	15	true
197255	12422572265625	708184453125	7	true	0	false	0	false
197249	616498291015625	762355546875	0	false	0	false	17	true
197247	129353427734375	706345546875	11	true	0	false	0	false
197246	222381396484375	6347961328125	10	true	0	false	0	false
197245	1769232666015620	635657890625	10	true	0	false	36	true
197233	3709435791015620	767209140625	0	false	0	false	12	true
197230	3252369384765620	654434296875	8	true	2	true	41	true
197229	2236796630859370	658919609375	2	true	0	false	34	true
197228	5187586059570310	77622390625	1	true	0	false	64	true
197227	4.83404e+16	780852734375	0	false	0	false	13	true
197225	6633809204101560	787098828125	0	false	7	true	7	true
197219	18380169921875	740580859375	3	true	0	false	0	false
197217	14300662109375	70850796875	7	true	0	false	0	false
197212	203313984375	72152234375	2	true	1	true	5	true
197210	1479851806640620	651286171875	15	true	0	false	18	true
197209	13684794921875	64468359375	7	true	1	true	12	true
197204	783169970703125	3214722265625	9	true	0	false	58	true
197203	794738232421875	328084609375	3	true	0	false	26	true
197200	764655517578125	695208359375	5	true	1	true	43	true
197199	78246943359375	68821140625	11	true	1	true	12	true
197198	38659013671875	6423890625	4	true	2	true	21	true
197197	343641455078125	6415669140625	1	true	11	true	0	false
197196	1754719140625	6429509375	8	true	0	false	15	true
197195	1701873828125	6476789453125	21	true	0	false	60	true
197190	41718271484375	6321837890625	14	true	0	false	33	true
197189	3546184814453120	625017421875	1	true	0	false	12	true
197188	17377736328125	6322019921875	8	true	1	true	0	false
197187	1784329296875	63396640625	4	true	3	true	23	true
197183	1831025390625	63307796875	6	true	3	true	7	true
197179	84312587890625	704445703125	4	true	0	false	7	true
197176	20186779296875	61318484375	9	true	0	false	10	true
197175	1986612109375	607035703125	21	true	0	false	15	true
197169	7059	7010965625	5	true	0	false	0	false
197167	6705950927734370	628956328125	2	true	0	false	32	true
197164	93570322265625	69376625	21	true	0	false	27	true
197161	2080661328125	603909921875	3	true	7	true	3	true
197157	386261572265625	759798984375	1	true	9	true	1	true
197155	1976560546875	596482734375	19	true	0	false	0	false
197153	31173017578125	615209296875	7	true	0	false	18	true
197150	17332748046875	61175421875	7	true	0	false	14	true
197149	1777028515625	614094140625	13	true	0	false	27	true
197147	18130728515625	6215638671875	11	true	1	true	7	true
197146	1973030859375	622624375	29	true	2	true	43	true
197145	19554357421875	62140140625	31	true	2	true	38	true
197141	2041805078125	6245509375	19	true	0	false	41	true
197139	2169784765625	6307192578125	11	true	0	false	17	true
197136	99571015625	3206809765625	1	true	0	false	3	true
197135	1099309375	30597875	10	true	0	false	0	false
197133	1819909375	59920515625	16	true	0	false	21	true
197132	1538618359375	6004614453125	7	true	0	false	0	false
197131	16788478515625	6060832421875	6	true	0	false	27	true
197121	2829091552734370	608726640625	10	true	0	false	0	false
197120	22575640625	6279878515625	47	true	2	true	42	true
197118	1325419921875	62586609375	4	true	0	false	31	true
197117	12742974609375	626447109375	5	true	0	false	19	true
197115	18605453125	648052734375	7	true	0	false	0	false
197114	13990654296875	6283083203125	3	true	0	false	50	true
197113	146258974609375	6195758203125	4	true	0	false	31	true
197103	152829912109375	5832419140625	10	true	1	true	31	true
197102	21252845703125	644311796875	17	true	0	false	0	false
197092	49569501953125	701505625	2	true	0	false	13	true
197091	51218896484375	710650390625	1	true	0	false	22	true
197090	1.53655e+16	682817734375	28	true	2	true	63	true
197089	1.74203e+16	684607578125	19	true	1	true	37	true
197088	134743115234375	15247330078125	22	true	1	true	89	true
197087	133751337890625	155998193359375	9	true	0	false	29	true
197086	174904443359375	689167109375	6	true	0	false	31	true
197084	147125400390625	16942015625	11	true	1	true	69	true
197083	147012421875	1666512890625	21	true	0	false	44	true
197082	91665634765625	16742599609375	41	true	2	true	57	true
197081	9310875	16632099609375	41	true	0	false	59	true
197080	1085834765625	13615634765625	2	true	0	false	46	true
197079	113665390625	13708310546875	13	true	0	false	0	false
197078	815557080078125	16604263671875	0	false	0	false	18	true
197077	7893267578125	16389291015625	2	true	0	false	17	true
197076	1.34302e+16	6681515625	9	true	0	false	0	false
197074	93498017578125	1825214453125	6	true	0	false	74	true
197073	96670537109375	180859453125	0	false	14	true	2	true
197072	109358076171875	60035615234375	1	true	0	false	25	true
197071	1045890234375	638916357421875	4	true	6	true	41	true
197070	277627392578125	67784203125	9	true	0	false	44	true
197069	38074736328125	6875878125	0	false	0	false	12	true
197067	4328731384277340	688545390625	1	true	0	false	15	true
197066	72794345703125	16371353515625	4	true	0	false	51	true
197063	111506865234375	523045166015625	0	false	0	false	10	true
197062	1036145703125	17146578125	19	true	0	false	61	true
197061	103025400390625	1689201171875	19	true	0	false	39	true
197060	132337109375	145325908203125	4	true	0	false	11	true
197058	162822333984375	1948985546875	17	true	0	false	0	false
197057	160842255859375	190770078125	13	true	0	false	0	false
197049	168498671875	18607310546875	10	true	0	false	9	true
197048	116377607421875	1407435546875	2	true	2	true	32	true
197046	1127828125	10112865234375	7	true	0	false	47	true
197045	111010849609375	9498869140625	1	true	2	true	9	true
197044	17455474609375	19176341796875	37	true	8	true	65	true
197040	1482800390625	138539599609375	1	true	0	false	60	true
197039	152512705078125	13836947265625	6	true	2	true	22	true
197038	151748916015625	144785380859375	8	true	0	false	62	true
197037	143296181640625	14784951171875	10	true	2	true	45	true
197035	115768720703125	1120071484375	9	true	4	true	51	true
197033	108033251953125	14232193359375	1	true	0	false	21	true
197032	967724609375	130240087890625	3	true	0	false	23	true
197031	965376171875	122036845703125	8	true	0	false	0	false
197027	1638954296875	17943857421875	5	true	3	true	35	true
197025	11549798828125	16809185546875	13	true	0	false	3	true
197024	124328740234375	104331728515625	11	true	0	false	1	true
197022	11532849609375	75691005859375	0	false	0	false	33	true
197021	1206588671875	89535693359375	7	true	0	false	1	true
197015	125453046875	11588533203125	2	true	3	true	3	true
197013	11090943359375	5649758203125	19	true	0	false	17	true
197011	10260150390625	116434521484375	18	true	0	false	56	true
197009	12862130859375	16602181640625	6	true	0	false	66	true
197003	1815681640625	19922912109375	19	true	0	false	0	false
197000	104372939453125	15363548828125	2	true	3	true	72	true
196999	11184673828125	1545320703125	9	true	1	true	83	true
196998	1203672265625	16324236328125	6	true	0	false	63	true
196997	11909462890625	1599858984375	12	true	0	false	5	true
196995	91839208984375	155439755859375	16	true	1	true	83	true
196994	99991943359375	1427574609375	6	true	0	false	64	true
196993	980721484375	147676572265625	16	true	0	false	31	true
196991	146232177734375	160663740234375	0	false	5	true	4	true
196986	12888634765625	132283447265625	7	true	0	false	17	true
196975	15454931640625	17660478515625	2	true	0	false	20	true
196973	1425378515625	129824892578125	0	false	0	false	34	true
196960	127560537109375	7775221875	2	true	0	false	51	true
196959	131554453125	781378984375	1	true	1	true	38	true
196956	14597794921875	790885078125	4	true	0	false	31	true
196955	146364375	782058828125	3	true	0	false	10	true
196953	132130927734375	79034953125	4	true	0	false	32	true
196948	150941279296875	11473673828125	0	false	0	false	53	true
196947	152853408203125	11878576171875	10	true	0	false	10	true
196945	15373072265625	109345009765625	18	true	2	true	98	true
196944	8291873168945310	4698146875	2	true	8	true	17	true
196943	2919606018066400	4718738671875	1	true	0	false	12	true
196940	15590076171875	97153212890625	0	false	2	true	143	true
196939	153104833984375	10266.5	23	true	0	false	0	false
196935	14648125	9817556640625	1	true	0	false	48	true
196912	1795381640625	570148984375	19	true	0	false	12	true
196911	1818876171875	5685616015625	22	true	0	false	4	true
196910	196630859375	5654099609375	24	true	5	true	21	true
196909	1873954296875	55822953125	78	true	0	false	63	true
196908	1988769140625	555131328125	6	true	8	true	11	true
196907	204300390625	5495486328125	12	true	0	false	0	false
196901	20217060546875	5419001953125	4	true	0	false	13	true
196900	148282548828125	77348388671875	0	false	0	false	43	true
196899	1494270703125	81944013671875	2	true	0	false	22	true
196895	13371037109375	84629658203125	10	true	0	false	0	false
196894	17690533203125	5759478515625	11	true	0	false	81	true
196889	18746423828125	5796499609375	9	true	0	false	30	true
196883	1387777734375	10616546875	8	true	1	true	37	true
196879	20654548828125	5769740625	9	true	0	false	32	true
196866	24506462890625	490375390625	11	true	0	false	37	true
196865	24483388671875	4971326953125	8	true	0	false	21	true
196863	24071931640625	50108765625	4	true	7	true	0	false
196860	22141779296875	6796696875	9	true	0	false	48	true
196859	21574921875	688566875	10	true	0	false	0	false
196854	23206375	690816796875	9	true	2	true	79	true
196853	2335113671875	681136875	12	true	0	false	0	false
196851	2028872265625	682744140625	8	true	0	false	0	false
196850	20998498046875	675933515625	18	true	0	false	0	false
196849	201662421875	670820703125	31	true	0	false	19	true
196839	119832578125	652978173828125	8	true	0	false	0	false
196836	241426796875	64130359375	17	true	0	false	0	false
196835	24401244140625	633547890625	5	true	6	true	76	true
196831	2521716796875	48881953125	8	true	0	false	0	false
196830	26987244140625	47619453125	1	true	5	true	0	false
196829	26421591796875	4761734375	21	true	0	false	29	true
196827	2554966796875	669236875	86	true	66	true	45	true
196823	25123369140625	50444796875	9	true	0	false	0	false
196820	25700701171875	4810025390625	11	true	0	false	3	true
196818	26548484375	649089375	13	true	0	false	0	false
196817	27352234375	6396455078125	10	true	0	false	0	false
196816	24089484375	47700640625	5	true	0	false	16	true
196814	24553537109375	515691171875	4	true	0	false	10	true
196813	25404638671875	525619609375	6	true	0	false	0	false
196807	2516729296875	634605234375	4	true	0	false	51	true
196806	25151431640625	562322265625	20	true	0	false	1	true
196805	25040880859375	55827140625	10	true	0	false	0	false
196804	28243041015625	4548123046875	1	true	0	false	13	true
196803	283034609375	4626803125	16	true	0	false	3	true
196801	27462001953125	44851859375	7	true	0	false	15	true
196799	2481791796875	568189375	12	true	0	false	18	true
196798	26797232421875	604554453125	12	true	8	true	73	true
196797	2714382421875	6067521875	9	true	1	true	27	true
196796	2638624609375	453491015625	4	true	0	false	13	true
196795	2581562890625	4572490625	4	true	0	false	14	true
196794	243640546875	467139921875	1	true	10	true	0	false
196793	23899193359375	4661422265625	14	true	0	false	0	false
196792	26902849609375	55704	10	true	0	false	0	false
196791	2652814453125	5571897265625	5	true	0	false	16	true
196790	27027478515625	624101171875	1	true	9	true	0	false
196784	2911409375	4794984765625	4	true	0	false	26	true
196783	29210875	4673149609375	5	true	1	true	0	false
196781	254337890625	449610859375	19	true	0	false	0	false
196779	2614594140625	5614075390625	3	true	0	false	11	true
196778	443448681640625	1745850390625	0	false	0	false	23	true
196777	44254169921875	18401416015625	17	true	0	false	0	false
196772	1932701904296870	20363380859375	9	true	0	false	14	true
196771	1560806884765620	2058851953125	8	true	0	false	5	true
196770	2859312890625	6228218359375	11	true	0	false	0	false
196769	2817952734375	629021796875	6	true	0	false	26	true
196764	23772291015625	666192890625	21	true	0	false	23	true
196763	2386214453125	662289765625	11	true	0	false	0	false
196762	60391767578125	14364650390625	3	true	0	false	27	true
196761	63408466796875	1447834375	12	true	0	false	3	true
196759	26290255859375	4355793359375	13	true	0	false	0	false
196758	237718828125	5710678515625	7	true	7	true	6	true
196757	23736728515625	57605578125	29	true	0	false	0	false
196752	6528857421875	10169623046875	13	true	0	false	0	false
196751	6483099609375	10390408203125	12	true	0	false	0	false
196749	26952005859375	4635879296875	9	true	0	false	0	false
196747	24415939453125	661023125	8	true	0	false	19	true
196745	23347013671875	5684539453125	20	true	0	false	32	true
196744	2369182421875	6100354296875	14	true	0	false	4	true
196743	24033306640625	619168984375	13	true	1	true	0	false
196740	62694111328125	1070634765625	0	false	0	false	11	true
196735	24029369140625	5614747265625	10	true	4	true	1	true
196732	245996630859375	20533900390625	20	true	1	true	91	true
196729	24385296875	5557921484375	22	true	0	false	34	true
196726	22115662109375	5859666796875	19	true	1	true	31	true
196725	22847427734375	5942184375	3	true	0	false	22	true
196723	6947232666015620	20402509765625	4	true	1	true	35	true
196722	2969461669921870	1819092578125	1	true	0	false	19	true
196721	25533583984375	174684453125	3	true	0	false	18	true
196720	256333828125	5777483984375	11	true	0	false	42	true
196719	26098880859375	57359984375	6	true	11	true	19	true
196712	23008859375	30275337890625	33	true	36	true	67	true
196711	228496953125	303282109375	23	true	37	true	58	true
196709	2499785546875	683400546875	8	true	1	true	10	true
196708	1.90849e+16	17776052734375	3	true	0	false	58	true
196707	1.82808e+16	1748229296875	3	true	8	true	36	true
196705	27769548828125	4939187890625	7	true	0	false	0	false
196702	316688671875	1697550390625	9	true	0	false	0	false
196701	332089111328125	16317431640625	5	true	0	false	9	true
196699	3812297119140620	1893007421875	14	true	0	false	17	true
196698	2538989013671870	1951332421875	0	false	0	false	15	true
196697	284047119140625	1911321875	1	true	0	false	13	true
196687	1.54065e+16	17632392578125	1	true	1	true	19	true
196686	475673095703125	8555458984375	5	true	0	false	28	true
196685	47998388671875	87110029296875	6	true	0	false	28	true
196678	2281991455078120	18756369140625	1	true	0	false	27	true
196677	1.96983e+16	19261744140625	2	true	0	false	49	true
196669	562537353515625	96188017578125	4	true	0	false	32	true
196667	42996005859375	83705322265625	9	true	0	false	0	false
196665	26213232421875	59723	6	true	0	false	0	false
196664	16817681640625	41425546875	9	true	1	true	75	true
196663	170756640625	4158681640625	22	true	0	false	73	true
196662	15976873046875	4117851953125	8	true	0	false	34	true
196661	15771724609375	4097517578125	13	true	0	false	18	true
196660	550665869140625	114904287109375	10	true	1	true	23	true
196659	5992828125	11858107421875	9	true	0	false	0	false
196657	163685419921875	4140948046875	7	true	2	true	24	true
196656	159390986328125	4161253515625	0	false	10	true	0	false
196655	15534486328125	4209480078125	1	true	12	true	0	false
196652	5373728515625	139617998046875	0	false	9	true	1	true
196651	55514814453125	135070947265625	4	true	1	true	20	true
196649	609174658203125	124700322265625	1	true	0	false	17	true
196648	432687890625	930549609375	18	true	10	true	59	true
196646	24994853515625	58874734375	2	true	1	true	23	true
196642	520028564453125	1683733984375	11	true	0	false	63	true
196641	4878076171875	1580917578125	4	true	1	true	11	true
196638	34460224609375	1488909765625	27	true	0	false	54	true
196637	2799224853515620	1474714453125	17	true	3	true	23	true
196634	1764797607421870	154156806640625	4	true	11	true	0	false
196633	14693134765625	14390818359375	0	false	0	false	14	true
196631	6174392578125	181493984375	4	true	0	false	40	true
196625	35518486328125	14385630859375	4	true	0	false	0	false
196619	460749609375	145040224609375	5	true	0	false	0	false
196613	3236162841796870	98828916015625	4	true	0	false	19	true
196612	18677046875	30393140625	10	true	0	false	36	true
196611	18618076171875	3087284375	12	true	0	false	1	true
196610	8231849609375	97547890625	1	true	0	false	13	true
196609	8827458984375	101356923828125	0	false	0	false	13	true
196605	94318076171875	1053032421875	0	false	0	false	22	true
196602	682239404296875	86000068359375	14	true	1	true	72	true
196601	672435205078125	815829833984375	2	true	0	false	15	true
196598	20498216796875	307361328125	7	true	0	false	23	true
196597	19628814453125	30841884765625	10	true	0	false	0	false
196596	7943572265625	8923830078125	9	true	0	false	45	true
196595	752151025390625	95933759765625	4	true	17	true	13	true
196593	620649658203125	86143076171875	11	true	0	false	0	false
196589	774566357421875	101653759765625	6	true	0	false	10	true
196584	66318046875	706147900390625	0	false	0	false	15	true
196577	163474638671875	429436171875	7	true	0	false	0	false
196576	1875948828125	3897453515625	5	true	5	true	55	true
196575	18497470703125	3962662890625	3	true	0	false	31	true
196574	2036099609375	299906875	17	true	0	false	0	false
196573	20893587890625	30059265625	0	false	0	false	24	true
196572	27618134765625	677318984375	4	true	2	true	26	true
196571	26793013671875	67288453125	6	true	0	false	48	true
196569	24006283203125	30777095703125	6	true	0	false	9	true
196568	1970594140625	3938766015625	6	true	0	false	39	true
196567	20318041015625	39761625	6	true	0	false	20	true
196565	270453671875	68233703125	1	true	25	true	0	false
196561	22416615234375	294825703125	9	true	1	true	3	true
196559	20087.75	388625234375	2	true	0	false	19	true
196557	266059296875	68794515625	10	true	0	false	38	true
196556	25412353515625	30596951171875	3	true	0	false	37	true
196555	25999875	30541669921875	8	true	13	true	0	false
196552	1.31951e+16	10103548828125	2	true	1	true	39	true
196551	1.2673e+16	97453662109375	0	false	9	true	3	true
196550	21313296875	28059396484375	10	true	0	false	30	true
196549	207828203125	281488828125	4	true	0	false	35	true
196548	21203845703125	3303030078125	6	true	0	false	21	true
196547	20750115234375	3270091015625	0	false	16	true	0	false
196545	1964712109375	28295806640625	0	false	0	false	19	true
196544	1609488525390620	1077486328125	14	true	0	false	30	true
196541	19843908203125	32095796875	4	true	1	true	52	true
196539	257391015625	2982520703125	11	true	0	false	0	false
196538	237054765625	386129453125	13	true	0	false	26	true
196537	23755419921875	3834346875	15	true	0	false	15	true
196535	2886994140625	676399296875	22	true	0	false	17	true
196530	1735498046875	424225625	0	false	0	false	42	true
196529	1809119921875	42666453125	11	true	3	true	0	false
196527	23123435546875	38430703125	15	true	2	true	13	true
196526	22565408203125	3660976171875	17	true	2	true	51	true
196525	21835205078125	374511953125	15	true	0	false	0	false
196521	24149890625	3143405078125	10	true	0	false	43	true
196520	20322623046875	34988734375	11	true	0	false	19	true
196519	20853072265625	3430359375	7	true	1	true	0	false
196518	20231908203125	3595383203125	12	true	0	false	73	true
196517	1946337890625	3531073046875	1	true	0	false	13	true
196514	14813853515625	4061672265625	16	true	0	false	110	true
196513	14306962890625	4074130078125	22	true	0	false	0	false
196512	169340078125	3907594140625	8	true	0	false	71	true
196511	1742183203125	38390546875	2	true	2	true	11	true
196509	20849814453125	386088671875	0	false	0	false	14	true
196507	154446435546875	3934501171875	6	true	0	false	6	true
196506	22058017578125	118481416015625	10	true	0	false	22	true
196505	2323210693359370	1211997265625	12	true	0	false	9	true
196503	3636778564453120	9062197265625	0	false	0	false	24	true
196500	1.83364e+16	116975693359375	8	true	0	false	15	true
196499	1.80173e+16	1186380859375	7	true	0	false	16	true
196498	25509638671875	29056435546875	4	true	0	false	27	true
196496	191291796875	3352425390625	6	true	1	true	65	true
196495	1952146484375	339383359375	9	true	0	false	0	false
196490	22467529296875	388571015625	8	true	0	false	57	true
196487	21432724609375	3897759765625	8	true	0	false	0	false
196484	114291650390625	1181167578125	6	true	4	true	56	true
196483	1.13202e+16	123980654296875	8	true	2	true	0	false
196477	22053912109375	2811380078125	7	true	1	true	38	true
196476	17322162109375	35215640625	0	false	5	true	6	true
196475	1826473046875	3569530078125	4	true	0	false	35	true
196473	7366171264648430	11417357421875	6	true	0	false	23	true
196467	11492578125	112641416015625	4	true	0	false	0	false
196465	3287681640625	20502732421875	17	true	0	false	57	true
196463	18085107421875	3417626953125	7	true	0	false	0	false
196461	2347262109375	32569640625	7	true	19	true	37	true
196456	3745544921875	114285361328125	1	true	0	false	28	true
196455	290063623046875	1092615625	4	true	6	true	0	false
196453	314005712890625	122205712890625	3	true	0	false	19	true
196451	4.42508e+16	16508625	12	true	1	true	30	true
196448	18391595703125	366714765625	9	true	0	false	0	false
196445	27487705078125	301156171875	10	true	0	false	26	true
196444	16683896484375	3621422265625	10	true	0	false	74	true
196443	16527056640625	3735023046875	5	true	0	false	0	false
196442	356423291015625	1340440625	3	true	0	false	40	true
196441	419767529296875	130772529296875	5	true	2	true	34	true
196433	21855658203125	4076567578125	0	false	1	true	1	true
196432	206350546875	4149486328125	1	true	0	false	42	true
196431	1999208203125	413506796875	9	true	0	false	22	true
196422	2261228515625	4617258984375	9	true	1	true	6	true
196421	2290129296875	4642977734375	9	true	0	false	1	true
196417	21772583984375	72282828125	23	true	10	true	33	true
196411	19491658203125	407788359375	10	true	0	false	0	false
196407	15633033203125	4435884375	4	true	0	false	11	true
196406	127050830078125	4019477734375	21	true	0	false	55	true
196405	130158720703125	4015571875	14	true	0	false	24	true
196401	1321606640625	4033835546875	9	true	0	false	7	true
196397	123369013671875	4040237109375	9	true	0	false	0	false
196393	1297623046875	13475615234375	0	false	6	true	68	true
196391	120342900390625	40893578125	8	true	0	false	1	true
196386	2087462890625	43176953125	11	true	0	false	38	true
196385	206815234375	433038125	8	true	0	false	45	true
196384	2376491796875	4212991796875	8	true	2	true	65	true
196383	23926685546875	4166205859375	1	true	13	true	0	false
196381	230341796875	4257244921875	7	true	0	false	9	true
196380	796327001953125	126068095703125	2	true	0	false	96	true
196379	81118603515625	12433447265625	3	true	0	false	92	true
196377	2316389453125	4126457421875	5	true	0	false	0	false
196373	2137762109375	433628984375	17	true	0	false	12	true
196372	2107287109375	42759265625	5	true	1	true	50	true
196369	25132091796875	4065323828125	2	true	0	false	7	true
196367	1996832421875	4324319921875	3	true	4	true	111	true
196365	805404833984375	11701087890625	4	true	0	false	39	true
196364	2492419140625	4360662109375	13	true	0	false	0	false
196363	25325318359375	430915390625	13	true	0	false	22	true
196361	251921015625	424921015625	2	true	0	false	27	true
196349	176860703125	5447419921875	8	true	0	false	0	false
196346	11387265625	3925372265625	17	true	8	true	58	true
196345	112729111328125	3937623828125	16	true	8	true	38	true
196340	3146887890625	507450390625	9	true	1	true	49	true
196339	3161903515625	5081083203125	9	true	0	false	50	true
196338	31783779296875	442917265625	18	true	0	false	37	true
196337	31886951171875	4439155078125	19	true	0	false	40	true
196332	32017119140625	4529956640625	33	true	5	true	70	true
196331	320992265625	4548317578125	26	true	4	true	70	true
196330	329664453125	4568391015625	0	false	8	true	16	true
196329	32775796875	455394453125	1	true	8	true	13	true
196325	116512626953125	3937069921875	4	true	1	true	54	true
196321	32410078125	461923515625	18	true	0	false	0	false
196320	4350130078125	545394140625	21	true	0	false	0	false
196319	441210625	5403801171875	10	true	10	true	0	false
196317	4312712890625	533803203125	21	true	1	true	16	true
196316	3824335546875	5515979296875	12	true	0	false	0	false
196315	3904387109375	554683359375	9	true	0	false	0	false
196313	106020234375	39630640625	5	true	0	false	25	true
196312	3383580078125	4541544140625	11	true	0	false	45	true
196311	33960109375	460807734375	12	true	0	false	0	false
196310	425211328125	545187421875	27	true	0	false	0	false
196309	4193079296875	551845390625	9	true	0	false	0	false
196308	2843794921875	5635294921875	7	true	0	false	0	false
196307	292341015625	5645589453125	15	true	0	false	0	false
196304	109598798828125	3846423828125	9	true	1	true	0	false
196302	2980212109375	5538689453125	4	true	9	true	0	false
196301	30178142578125	5593358984375	8	true	0	false	16	true
196299	229673125	713765078125	4	true	0	false	1	true
196295	414770859375	5628389453125	7	true	0	false	0	false
196293	12949744140625	69601359375	4	true	1	true	52	true
196289	29790619140625	5397438671875	13	true	0	false	0	false
196288	374303046875	5262117578125	28	true	0	false	0	false
196287	3875890625	53471015625	11	true	0	false	0	false
196286	3395979296875	4815677734375	7	true	0	false	0	false
196285	35037546875	489795078125	16	true	0	false	0	false
196282	3621088671875	477740703125	9	true	18	true	2	true
196280	8161375	781880390625	3	true	0	false	39	true
196279	9174123046875	78398609375	6	true	0	false	18	true
196278	30178228515625	5257673828125	5	true	0	false	52	true
196277	29956091796875	517623828125	13	true	0	false	0	false
196273	4230338671875	5598342578125	12	true	0	false	0	false
196272	75497880859375	7908521875	30	true	0	false	33	true
196269	30815046875	5330926953125	21	true	0	false	46	true
196268	3237005859375	5405151953125	12	true	0	false	0	false
196267	31742166015625	53572125	6	true	1	true	0	false
196266	5934556640625	7742928125	12	true	0	false	21	true
196265	6467443359375	770481953125	12	true	0	false	16	true
196263	3948867578125	5634484375	5	true	0	false	0	false
196262	3414150390625	504698515625	29	true	0	false	24	true
196261	34725515625	5047348046875	4	true	0	false	39	true
196260	4020700390625	5610032421875	8	true	0	false	7	true
196258	1111837109375	777836015625	3	true	0	false	21	true
196257	106803310546875	7773578125	11	true	0	false	0	false
196254	4065259765625	5122055078125	16	true	3	true	53	true
196253	417874609375	5060000390625	6	true	0	false	9	true
196248	3778366796875	480055078125	2	true	11	true	3	true
196246	39362.25	51744296875	17	true	6	true	35	true
196245	391450390625	51682515625	16	true	5	true	32	true
196244	380421640625	503221953125	16	true	0	false	0	false
196243	3819798828125	5094887890625	4	true	21	true	6	true
196241	28656759765625	5131159765625	12	true	0	false	0	false
196240	3239825390625	49587875	26	true	1	true	63	true
196239	3329469140625	4980940625	10	true	0	false	8	true
196237	106734423828125	3575778125	5	true	0	false	60	true
196236	19197962890625	4456698046875	19	true	14	true	55	true
196235	2012927734375	4465205859375	10	true	0	false	0	false
196227	31724244140625	4827482421875	11	true	0	false	0	false
196223	114230693359375	790554609375	0	false	0	false	14	true
196221	2827790234375	5467080859375	9	true	0	false	10	true
196219	41263125	5306881640625	14	true	0	false	0	false
196216	30175	4543479296875	6	true	3	true	0	false
196214	11829806640625	747739140625	1	true	63	true	48	true
196213	112355546875	750916640625	4	true	0	false	25	true
196211	17899935546875	4474304296875	7	true	0	false	38	true
196209	19299083984375	4572498046875	13	true	1	true	0	false
196207	103348369140625	748856328125	1	true	0	false	8	true
196204	1643072265625	2812767578125	10	true	0	false	0	false
196203	154893125	28061908203125	10	true	0	false	0	false
196199	17812955078125	4619459765625	2	true	0	false	42	true
196198	206026875	233067890625	3	true	3	true	0	false
196197	2091239453125	236207578125	9	true	0	false	0	false
196196	11553287109375	76078875	7	true	0	false	0	false
196193	2114796875	239261640625	2	true	4	true	25	true
196190	162204560546875	26490265625	2	true	15	true	0	false
196189	162986845703125	273839140625	0	false	0	false	34	true
196188	107313583984375	7636753125	2	true	0	false	36	true
196185	19909830078125	23153208984375	4	true	0	false	56	true
196177	366588359375	508698671875	8	true	0	false	1	true
196176	21247482421875	22394017578125	0	false	1	true	33	true
196175	205755390625	22597583984375	3	true	0	false	37	true
196174	181898125	26531212890625	2	true	6	true	0	false
196173	188766953125	25988685546875	8	true	0	false	0	false
196169	21027373046875	24583080078125	6	true	0	false	0	false
196168	1930987890625	2713813671875	2	true	0	false	102	true
196159	2166825390625	24430775390625	0	false	0	false	18	true
196158	1897069921875	21615138671875	7	true	0	false	51	true
196157	18857658203125	21118994140625	3	true	0	false	31	true
196151	85571572265625	769663828125	6	true	13	true	31	true
196147	19026474609375	2404353125	6	true	0	false	19	true
196143	4569443359375	796248984375	1	true	0	false	16	true
196141	2050657421875	2154078125	1	true	0	false	17	true
196131	1929748828125	20169119140625	9	true	0	false	16	true
196129	83926728515625	760375703125	4	true	0	false	60	true
196122	308431875	401152109375	6	true	0	false	11	true
196121	30995400390625	4099628515625	17	true	0	false	0	false
196115	296737421875	4210428125	13	true	0	false	0	false
196114	28332419921875	4009179296875	23	true	0	false	0	false
196113	28216744140625	40557375	4	true	0	false	0	false
196112	3264495703125	404283828125	14	true	0	false	0	false
196110	30515921875	4377930859375	6	true	0	false	24	true
196105	2934360546875	3962318359375	0	false	5	true	0	false
196104	1889332421875	17414673828125	2	true	0	false	49	true
196103	20142916015625	16686166015625	2	true	0	false	42	true
196102	31911203125	387752109375	12	true	0	false	6	true
196101	328305390625	3867523828125	10	true	0	false	0	false
196099	606054150390625	681279453125	11	true	0	false	0	false
196098	26209455078125	2227041015625	10	true	0	false	48	true
196097	26085263671875	222323125	11	true	3	true	45	true
196096	2780328515625	422014453125	20	true	1	true	0	false
196095	27231.25	4211305078125	11	true	1	true	0	false
196093	26855212890625	42669421875	8	true	0	false	0	false
196092	21888626953125	5473936328125	23	true	0	false	35	true
196091	21881677734375	5400970703125	5	true	0	false	33	true
196090	23824716796875	17916693359375	21	true	0	false	0	false
196089	23876748046875	18586787109375	14	true	1	true	7	true
196088	245801875	161367431640625	6	true	0	false	11	true
196087	24947857421875	157928173828125	7	true	1	true	30	true
196085	2347415625	1750659375	7	true	0	false	0	false
196084	31502482421875	3704264453125	11	true	0	false	0	false
196083	3074849609375	3844093359375	3	true	5	true	1	true
196082	9574259765625	8737486328125	1	true	0	false	27	true
196081	95625126953125	9004224609375	2	true	5	true	26	true
196079	24516.5	17698123046875	7	true	0	false	7	true
196078	237349609375	16797294921875	10	true	1	true	6	true
196074	3280777734375	209786484375	15	true	0	false	14	true
196073	326325703125	2096630859375	15	true	0	false	16	true
196072	24016671875	19363126953125	17	true	0	false	66	true
196065	25517998046875	1677512890625	2	true	1	true	14	true
196063	18147361328125	16567615234375	12	true	0	false	0	false
196062	3034041796875	180536640625	8	true	0	false	46	true
196061	30023572265625	176333359375	10	true	1	true	0	false
196060	31183900390625	1811912890625	12	true	0	false	16	true
196059	3134997265625	1817908203125	12	true	0	false	16	true
196057	9752462890625	75384033203125	1	true	0	false	28	true
196053	2628247265625	163386484375	10	true	0	false	0	false
196051	2630536328125	21990455078125	7	true	0	false	42	true
196050	26841525390625	22165498046875	18	true	0	false	0	false
196049	26770935546875	22523853515625	10	true	0	false	0	false
196047	3128918359375	17675322265625	14	true	0	false	0	false
196046	1976941796875	18415.25	1	true	0	false	24	true
196045	20210806640625	18949123046875	16	true	0	false	6	true
196044	32687212890625	18038599609375	35	true	5	true	45	true
196043	3239750390625	18246349609375	7	true	4	true	2	true
196041	20420904296875	1830425390625	9	true	0	false	0	false
196033	22183552734375	17283572265625	2	true	0	false	23	true
196031	31980978515625	17965333984375	0	false	0	false	30	true
196030	34628171875	20248240234375	0	false	0	false	11	true
196029	3403137890625	1972439453125	13	true	0	false	1	true
196025	331662890625	17450072265625	10	true	1	true	19	true
196024	3317321875	20110162109375	8	true	1	true	0	false
196023	3279312890625	1929854296875	10	true	0	false	0	false
196017	3395648046875	208661484375	25	true	0	false	0	false
196015	3245026953125	359078671875	9	true	0	false	0	false
196014	3120338671875	19544265625	9	true	13	true	3	true
196013	313055390625	1944391796875	9	true	13	true	3	true
196009	3432383984375	186418828125	8	true	19	true	0	false
196006	223706015625	3417459375	15	true	0	false	39	true
196005	22774171875	3435006640625	4	true	9	true	2	true
196004	29270966796875	377159140625	2	true	19	true	0	false
196003	28580400390625	3847480859375	33	true	1	true	46	true
195999	23491296875	342037890625	39	true	0	false	30	true
195995	32289068359375	4230336328125	6	true	0	false	10	true
195992	30494708984375	24173421875	13	true	1	true	30	true
195991	293219375	23452681640625	1	true	0	false	12	true
195990	6142552734375	5207471484375	6	true	0	false	37	true
195989	605907421875	52496796875	4	true	1	true	0	false
195988	3412625390625	4093055859375	15	true	0	false	42	true
195985	54685859375	5260353125	1	true	0	false	43	true
195984	28406376953125	18898599609375	9	true	0	false	80	true
195983	28640380859375	18180306640625	12	true	0	false	3	true
195977	29393255859375	19629505859375	1	true	0	false	62	true
195975	2662409765625	2337377734375	6	true	0	false	8	true
195973	2851440625	203160546875	12	true	0	false	48	true
195972	24445115234375	27856095703125	18	true	1	true	51	true
195971	24202330078125	2688895703125	6	true	1	true	2	true
195968	298546015625	22680564453125	8	true	0	false	9	true
195965	24351001953125	26039390625	5	true	0	false	59	true
195963	32267291015625	23313064453125	5	true	0	false	17	true
195962	2233263671875	2187063671875	25	true	3	true	101	true
195961	2256094140625	22475330078125	5	true	1	true	22	true
195959	2492483984375	25816623046875	7	true	0	false	8	true
195958	27708482421875	26720015625	9	true	0	false	55	true
195957	27330263671875	26343845703125	5	true	1	true	20	true
195955	27489185546875	20294693359375	0	false	22	true	0	false
195954	275891875	24896529296875	11	true	0	false	30	true
195953	28298552734375	25246033203125	1	true	0	false	43	true
195949	270662109375	189512109375	0	false	9	true	1	true
195947	3489099609375	228825078125	15	true	0	false	0	false
195944	2315757421875	22269408203125	1	true	22	true	0	false
195942	26125533203125	2464773828125	5	true	12	true	17	true
195941	26414384765625	25149375	8	true	6	true	0	false
195939	2936334375	255838984375	2	true	8	true	28	true
195937	2662526171875	27317595703125	5	true	0	false	8	true
195931	32095724609375	16201587890625	8	true	21	true	39	true
195929	2457246875	24450701171875	31	true	10	true	75	true
195926	24650490234375	21804205078125	3	true	1	true	41	true
195925	23944931640625	22560158203125	15	true	0	false	0	false
195922	28034205078125	16780638671875	2	true	0	false	65	true
195921	2872244921875	1704334765625	15	true	6	true	44	true
195918	2774718359375	23574470703125	2	true	1	true	33	true
195913	22035.25	32313728515625	8	true	0	false	0	false
195899	1553155859375	64552171875	12	true	0	false	0	false
195897	119563134765625	18049939453125	6	true	0	false	0	false
195896	405264453125	577218828125	4	true	1	true	10	true
195893	296199609375	5047950390625	18	true	0	false	0	false
195892	17321537109375	10159248046875	13	true	10	true	2	true
195891	17570470703125	100730419921875	10	true	12	true	7	true
195890	18028482421875	1268102734375	12	true	0	false	0	false
195889	18069779296875	13339900390625	3	true	0	false	33	true
195888	18671318359375	14513759765625	9	true	0	false	39	true
195887	18507681640625	147935048828125	10	true	0	false	11	true
195886	22931201171875	1333094921875	10	true	5	true	43	true
195885	2252001171875	13677544921875	4	true	0	false	60	true
195883	18658634765625	1246240234375	21	true	0	false	123	true
195882	20020759765625	13284759765625	21	true	0	false	45	true
195881	194710234375	130525048828125	4	true	0	false	39	true
195878	22642919921875	10822822265625	4	true	0	false	37	true
195877	22880017578125	106284873046875	7	true	0	false	38	true
195873	17855705078125	9078017578125	11	true	1	true	0	false
195872	1988648046875	10711365234375	11	true	1	true	104	true
195871	19517763671875	110308291015625	0	false	0	false	17	true
195870	16740751953125	1559008984375	27	true	0	false	48	true
195869	18034228515625	154668349609375	0	false	7	true	1	true
195868	21852328125	14125849609375	4	true	0	false	91	true
195866	25492388671875	12350962890625	7	true	0	false	53	true
195865	25536947265625	1261115625	7	true	0	false	37	true
195864	16737900390625	12651.5	5	true	9	true	63	true
195863	16802671875	118341044921875	12	true	0	false	0	false
195859	22125482421875	9295078125	6	true	0	false	0	false
195858	160199267578125	143097080078125	19	true	0	false	122	true
195856	1950034375	97852744140625	12	true	7	true	57	true
195855	1930356640625	9959396484375	11	true	6	true	38	true
195853	18692208984375	11091662109375	1	true	0	false	7	true
195852	20108126953125	122430283203125	16	true	0	false	117	true
195851	20640654296875	121749375	2	true	1	true	12	true
195850	241623046875	121094716796875	13	true	40	true	76	true
195847	19675435546875	1181458984375	4	true	0	false	36	true
195839	204125390625	94586552734375	5	true	0	false	24	true
195831	2359745703125	13934447265625	6	true	0	false	0	false
195824	21462056640625	78541671875	0	false	0	false	10	true
195823	2042522265625	777496328125	16	true	3	true	28	true
195822	1953853125	77159796875	13	true	0	false	24	true
195820	1746858984375	77212640625	15	true	1	true	23	true
195819	18116537109375	772024609375	3	true	0	false	29	true
195816	2475928515625	718380625	50	true	1	true	9	true
195815	2462042578125	721691328125	12	true	2	true	32	true
195811	2189191796875	777217578125	17	true	0	false	0	false
195809	18690375	78713	1	true	0	false	11	true
195807	24380873046875	723939296875	4	true	18	true	9	true
195805	2353848828125	782294375	7	true	0	false	0	false
195800	2214717578125	748981953125	12	true	0	false	20	true
195799	221105859375	7509653125	12	true	0	false	20	true
195798	24072935546875	74208.5	9	true	0	false	24	true
195797	23573142578125	756238203125	12	true	0	false	27	true
195795	21671701171875	746595390625	16	true	0	false	0	false
195792	253241171875	7641215625	4	true	0	false	18	true
195791	24314646484375	757798359375	18	true	0	false	0	false
195790	26652978515625	760387578125	10	true	0	false	40	true
195789	2715782421875	761473203125	15	true	0	false	0	false
195787	27815275390625	761180546875	7	true	0	false	13	true
195786	2841144921875	75788109375	4	true	0	false	19	true
195785	2814932421875	746863359375	3	true	0	false	19	true
195779	24698396484375	77573984375	4	true	0	false	10	true
195778	162264521484375	293232734375	12	true	0	false	0	false
195777	15214099609375	29708232421875	6	true	0	false	0	false
195776	2700094921875	72727296875	20	true	0	false	2	true
195775	27128041015625	724775234375	20	true	0	false	0	false
195772	15191009765625	29172802734375	4	true	6	true	102	true
195768	19638828125	752997265625	7	true	0	false	0	false
195767	21427271484375	75989453125	7	true	0	false	27	true
195765	2757808984375	73221015625	12	true	0	false	0	false
195763	2651201171875	717317421875	10	true	0	false	14	true
195759	228063671875	770360546875	11	true	0	false	0	false
195758	25534572265625	705670859375	22	true	12	true	95	true
195740	16363513671875	31695142578125	4	true	0	false	11	true
195735	2982541015625	5753140234375	10	true	0	false	0	false
195734	3921765625	449232734375	12	true	0	false	0	false
195733	3813766796875	4561590234375	6	true	0	false	12	true
195730	376401640625	4099274609375	13	true	0	false	0	false
195729	378005234375	4147719140625	6	true	6	true	0	false
195728	3941005078125	3936697265625	5	true	0	false	61	true
195727	4024873828125	3947521484375	4	true	1	true	0	false
195726	3717977734375	38441515625	20	true	0	false	12	true
195725	3726136328125	3805368359375	17	true	0	false	0	false
195723	379374609375	38764203125	14	true	0	false	0	false
195722	380591953125	4209046875	20	true	0	false	0	false
195721	3812762890625	4227451171875	16	true	0	false	0	false
195717	3859107421875	393636875	1	true	2	true	32	true
195715	3802498046875	3971825390625	12	true	0	false	0	false
195714	3842209375	435183984375	4	true	4	true	35	true
195712	3637419921875	435343359375	19	true	0	false	12	true
195711	3663455859375	4406856640625	25	true	0	false	15	true
195710	4171834375	3956296875	17	true	7	true	16	true
195709	41500359375	40340484375	11	true	1	true	5	true
195707	4091492578125	40473421875	15	true	0	false	0	false
195703	372636484375	4268709375	5	true	7	true	10	true
195698	4052078515625	3623117578125	9	true	0	false	0	false
195697	3935445703125	3681232421875	17	true	0	false	8	true
195696	442631484375	4645744921875	0	false	29	true	0	false
195695	4386053125	45913390625	8	true	0	false	0	false
195689	43046671875	4641484375	0	false	8	true	0	false
195688	3943343359375	378774375	0	false	9	true	0	false
195687	3986986328125	3822470703125	9	true	3	true	7	true
195685	3857179296875	4024184375	14	true	0	false	0	false
195684	4125770703125	4440211328125	2	true	6	true	32	true
195683	4285861328125	4475259765625	10	true	0	false	0	false
195678	4507861328125	454775390625	7	true	0	false	23	true
195677	4571233984375	46393828125	6	true	0	false	0	false
195670	4655479296875	450641171875	13	true	3	true	2	true
195669	467935703125	4550744921875	9	true	0	false	0	false
195662	2612877734375	7447278125	5	true	0	false	0	false
195655	9468519287109370	1878876953125	3	true	0	false	55	true
195654	87918046875	484757861328125	5	true	0	false	4	true
195653	7604486328125	424338623046875	2	true	0	false	58	true
195651	8053626953125	34872666015625	1	true	0	false	10	true
195649	787426513671875	586140869140625	0	false	0	false	23	true
195647	7169408203125	5657392578125	1	true	0	false	55	true
195645	85597880859375	603143017578125	8	true	0	false	0	false
195644	87494599609375	3050615234375	1	true	1	true	30	true
195643	877653515625	3826735595703120	1	true	0	false	41	true
195639	3533230859375	19611923828125	9	true	0	false	0	false
195636	29180767578125	3165806640625	10	true	1	true	22	true
195635	29352791015625	31419798828125	15	true	0	false	5	true
195633	28790353515625	3214336328125	13	true	0	false	24	true
195631	2865471484375	31552388671875	2	true	10	true	0	false
195630	2687258203125	34322734375	1	true	11	true	0	false
195629	27012794921875	3354762109375	12	true	1	true	0	false
195627	292159296875	3087838671875	9	true	0	false	0	false
195625	259939921875	343332265625	16	true	0	false	1	true
195623	27911935546875	3229472265625	0	false	2	true	0	false
195619	298808984375	29424287109375	12	true	0	false	0	false
195616	38236984375	347425703125	56	true	21	true	15	true
195615	3814711328125	348360625	50	true	23	true	17	true
195614	22136619140625	15193787109375	21	true	1	true	37	true
195613	2111485546875	152549619140625	2	true	0	false	20	true
195612	2806138671875	5894001171875	16	true	0	false	26	true
195611	28330814453125	58987609375	14	true	0	false	13	true
195605	387890390625	3387846875	0	false	0	false	16	true
195603	2102859765625	652473828125	8	true	0	false	0	false
195601	39772.75	3508459375	5	true	0	false	0	false
195598	30873568359375	6726521875	1	true	0	false	12	true
195597	307367421875	6682015625	4	true	1	true	0	false
195595	3098382421875	682653046875	21	true	1	true	0	false
195594	3289986328125	244847109375	10	true	0	false	6	true
195589	291540859375	688725859375	0	false	30	true	0	false
195587	29792818359375	70445984375	10	true	0	false	0	false
195584	3924381640625	29228443359375	21	true	0	false	0	false
195583	390536171875	29953080078125	11	true	0	false	19	true
195582	360698671875	31755771484375	1	true	3	true	6	true
195581	3648038671875	31576177734375	12	true	0	false	0	false
195579	3663355078125	30794966796875	3	true	0	false	11	true
195577	38466.5	29382400390625	8	true	0	false	0	false
195576	335676484375	2939071875	7	true	0	false	0	false
195575	337036484375	29880736328125	2	true	5	true	0	false
195571	3783833984375	3003544921875	8	true	0	false	29	true
195570	3575824609375	309068359375	14	true	12	true	0	false
195569	3558735546875	308297265625	13	true	13	true	0	false
195568	357899453125	28665341796875	25	true	0	false	4	true
195567	3599306640625	2853698828125	25	true	0	false	2	true
195565	3430487109375	31205375	12	true	0	false	0	false
195562	40456421875	2921869921875	14	true	0	false	0	false
195561	39855515625	2954565234375	1	true	0	false	30	true
195560	3262894140625	2995416015625	3	true	0	false	10	true
195558	350859453125	29207375	13	true	1	true	104	true
195553	3643865625	284243828125	7	true	1	true	5	true
195552	3121597265625	29221060546875	0	false	1	true	23	true
195551	31055380859375	28936865234375	6	true	2	true	4	true
195549	3125513671875	28684173828125	15	true	0	false	0	false
195545	4153958203125	28973111328125	23	true	2	true	9	true
195544	339144453125	3460658984375	15	true	4	true	33	true
195543	339991640625	3530240625	7	true	16	true	3	true
195540	22244072265625	19905875	10	true	0	false	0	false
195539	2226447265625	18658564453125	1	true	6	true	0	false
195536	34645703125	328719765625	28	true	1	true	7	true
195535	3421871484375	328377578125	13	true	0	false	0	false
195531	338999921875	3235183203125	10	true	0	false	38	true
195529	346542890625	339174453125	4	true	0	false	36	true
195524	4116496875	24721888671875	5	true	0	false	33	true
195523	4112536328125	2525496875	19	true	0	false	3	true
195519	355683203125	3295001171875	12	true	0	false	0	false
195517	3384841796875	27887921875	5	true	2	true	46	true
195516	2667069140625	512884296875	14	true	0	false	0	false
195515	27377	526445546875	11	true	2	true	0	false
195514	40979953125	478463203125	19	true	0	false	8	true
195513	401442890625	4750362890625	14	true	0	false	0	false
195512	386589140625	240628359375	6	true	0	false	36	true
195511	390858515625	2578162109375	0	false	0	false	18	true
195507	39293765625	47759515625	12	true	0	false	0	false
195505	385518203125	2510219921875	1	true	11	true	0	false
195504	3901853125	27278626953125	6	true	2	true	3	true
195502	420623125	263189296875	1	true	0	false	17	true
195499	412883203125	4685224609375	14	true	0	false	20	true
195498	431804140625	2695977734375	11	true	0	false	0	false
195494	3648616015625	26817791015625	3	true	3	true	36	true
195493	367218046875	26477796875	10	true	0	false	10	true
195490	2723403125	36578390625	35	true	0	false	36	true
195489	25761154296875	3656887109375	20	true	0	false	0	false
195487	4081917578125	2678108984375	13	true	7	true	44	true
195484	26120615234375	381267421875	19	true	0	false	61	true
195483	264637109375	37435296875	6	true	0	false	9	true
195480	4002671875	2320978515625	2	true	0	false	38	true
195479	3958648046875	22901970703125	8	true	0	false	0	false
195477	2487868359375	365405625	4	true	3	true	8	true
195475	30252865234375	2792355859375	6	true	0	false	4	true
195473	25705439453125	39109875	6	true	0	false	10	true
195467	369173828125	254953125	10	true	0	false	0	false
195464	32648357421875	32901921875	14	true	1	true	0	false
195463	3283936328125	3356391015625	15	true	0	false	29	true
195462	25757126953125	102928955078125	14	true	0	false	4	true
195461	25863716796875	106989794921875	4	true	0	false	23	true
195457	318864765625	33498921875	11	true	0	false	38	true
195456	4322969140625	23755	12	true	7	true	8	true
195455	4290428515625	238591484375	7	true	6	true	10	true
195452	4259836328125	2295240625	2	true	0	false	17	true
195451	42807890625	223256953125	9	true	0	false	0	false
195450	22902525390625	685859912109375	6	true	0	false	56	true
195449	21847380859375	611028759765625	1	true	0	false	71	true
195448	4626707421875	224451015625	20	true	0	false	39	true
195447	4548737890625	217576015625	5	true	0	false	9	true
195445	2082634375	642802880859375	10	true	0	false	32	true
195441	26129228515625	113894775390625	8	true	0	false	0	false
195439	4507933984375	2324283203125	6	true	4	true	0	false
195437	3739140234375	2788084765625	5	true	0	false	17	true
195431	253104609375	92978408203125	6	true	1	true	0	false
195428	24761361328125	82416650390625	18	true	0	false	7	true
195427	23674916015625	77803779296875	10	true	0	false	0	false
195420	21668955078125	270635546875	2	true	1	true	15	true
195419	2273082421875	25714609375	12	true	2	true	0	false
195415	4376554296875	564547890625	7	true	0	false	0	false
195414	27576685546875	3920915234375	7	true	0	false	0	false
195413	2730941015625	3982595703125	10	true	9	true	0	false
195409	3686130859375	20372615234375	5	true	1	true	61	true
195404	160295830078125	610860400390625	0	false	0	false	11	true
195403	154985341796875	69178173828125	9	true	0	false	9	true
195402	169965859375	725184326171875	18	true	1	true	51	true
195397	156774794921875	773732421875	10	true	0	false	2	true
195390	32578955078125	13063375	13	true	4	true	40	true
195389	32764203125	121083291015625	15	true	0	false	11	true
195388	333299765625	1077862890625	11	true	4	true	87	true
195387	3371826953125	110365107421875	7	true	0	false	0	false
195386	30309224609375	114994033203125	10	true	0	false	41	true
195385	30376748046875	111948994140625	12	true	0	false	8	true
195384	3292823046875	1369366015625	5	true	0	false	39	true
195382	29490474609375	115492451171875	9	true	0	false	9	true
195378	3400408203125	1344522265625	7	true	0	false	0	false
195376	2893771484375	14636888671875	9	true	0	false	0	false
195375	304875390625	146598056640625	8	true	2	true	0	false
195373	34006.25	145168427734375	1	true	17	true	0	false
195372	30408384765625	138277314453125	45	true	14	true	163	true
195371	31180080078125	133034130859375	9	true	0	false	0	false
195367	2923690625	12534294921875	6	true	10	true	2	true
195364	29235486328125	105560283203125	0	false	14	true	2	true
195362	354425703125	114602373046875	7	true	0	false	0	false
195361	3506505859375	12986544921875	10	true	0	false	0	false
195358	32268216796875	110025888671875	14	true	0	false	0	false
195354	351548046875	9962419921875	2	true	0	false	26	true
195352	13583359375	60333603515625	5	true	0	false	49	true
195351	142082529296875	536068798828125	7	true	1	true	42	true
195344	2903267578125	3383690234375	6	true	0	false	16	true
195343	30173828125	3452053125	6	true	0	false	57	true
195342	31756513671875	6599146875	0	false	8	true	0	false
195341	3193201171875	6542100390625	8	true	0	false	0	false
195339	28429263671875	3538852734375	11	true	23	true	73	true
195337	30326900390625	3541126953125	0	false	7	true	0	false
195335	304448046875	648895234375	1	true	15	true	0	false
195331	2991577734375	643488515625	19	true	0	false	4	true
195329	29030435546875	655436328125	9	true	4	true	5	true
195328	43317890625	3593882421875	11	true	1	true	0	false
195327	4371231640625	3609863671875	18	true	0	false	0	false
195325	43468515625	3690053515625	28	true	0	false	33	true
195322	4397869140625	3386901953125	8	true	0	false	0	false
195321	4418415234375	3425939453125	10	true	0	false	6	true
195319	4281716796875	3613183203125	9	true	0	false	0	false
195318	46489875	35849890625	19	true	1	true	74	true
195317	4588736328125	3625169921875	14	true	0	false	16	true
195315	4545091796875	3628053125	9	true	0	false	0	false
195313	47307375	3637971875	17	true	0	false	44	true
195311	4348003515625	3480964453125	12	true	0	false	0	false
195305	41528078125	366099453125	16	true	0	false	0	false
195301	27166728515625	77245765625	3	true	0	false	6	true
195300	31842052734375	72855359375	4	true	0	false	8	true
195299	32849078125	72827890625	4	true	1	true	0	false
195298	3297078125	67896734375	3	true	0	false	19	true
195297	3348938671875	693961796875	11	true	0	false	0	false
195295	30803734375	72390328125	2	true	0	false	15	true
195290	4264962890625	19903208984375	5	true	0	false	20	true
195289	434638125	19938580078125	7	true	5	true	11	true
195287	4152444921875	2216528125	3	true	3	true	17	true
195285	445071640625	20402515625	14	true	0	false	0	false
195283	44155765625	21603962890625	5	true	10	true	0	false
195282	4589705078125	20078048828125	16	true	2	true	0	false
195280	3955287890625	189241328125	11	true	0	false	0	false
195279	3869473828125	18991064453125	5	true	0	false	0	false
195277	4710171875	1911822265625	13	true	0	false	0	false
195276	394364453125	21328400390625	12	true	0	false	2	true
195275	395770390625	20311994140625	10	true	0	false	1	true
195274	4351776171875	147916015625	14	true	0	false	5	true
195273	4230628125	147523828125	5	true	0	false	7	true
195272	402078828125	178073671875	11	true	0	false	12	true
195267	4092476953125	191766796875	6	true	0	false	0	false
195264	403723125	15071228515625	7	true	0	false	43	true
195263	4078280859375	154251953125	1	true	19	true	0	false
195261	37921328125	18647400390625	14	true	0	false	0	false
195260	4037201953125	109183896484375	0	false	6	true	0	false
195259	4046721875	116532822265625	8	true	2	true	0	false
195257	4361272265625	18307310546875	10	true	0	false	3	true
195256	420696875	16062751953125	10	true	0	false	21	true
195251	41369234375	132883125	4	true	1	true	5	true
195249	380246640625	21321875	1	true	1	true	25	true
195247	3949558984375	141960029296875	5	true	1	true	0	false
195243	3600399609375	218853828125	7	true	1	true	0	false
195241	4010973046875	129946318359375	8	true	0	false	0	false
195239	3826715625	142710517578125	6	true	0	false	9	true
195230	438647734375	163586357421875	4	true	0	false	16	true
195226	3635617578125	1611852734375	10	true	0	false	0	false
195225	36569.25	158246171875	6	true	0	false	14	true
195224	3552918359375	172572578125	25	true	2	true	41	true
195221	37643328125	23609447265625	3	true	0	false	45	true
195219	366969609375	17400822265625	18	true	0	false	31	true
195213	29809814453125	21686185546875	49	true	12	true	16	true
195211	2193302734375	116190205078125	0	false	6	true	1	true
195209	35559484375	13943333984375	0	false	1	true	17	true
195206	758840185546875	1.37451e+16	3	true	0	false	33	true
195205	8305974609375	120938427734375	1	true	6	true	5	true
195204	5084197265625	2910709716796870	1	true	0	false	43	true
195203	4812412109375	3303102294921870	1	true	0	false	17	true
195201	9577736328125	6759937744140620	0	false	0	false	18	true
195200	664229345703125	2772724853515620	10	true	0	false	59	true
195199	6435818359375	1.64495e+16	0	false	0	false	16	true
195192	117042470703125	17497529296875	1	true	0	false	27	true
195191	116852763671875	230923779296875	0	false	0	false	34	true
195189	111253818359375	1.76533e+16	1	true	19	true	28	true
195187	48358125	1.31767e+16	5	true	0	false	5	true
195185	359440283203125	1819111083984370	5	true	0	false	46	true
195182	348457109375	73537353515625	9	true	0	false	7	true
195181	3459322265625	765889306640625	4	true	14	true	0	false
195179	27409833984375	7815040283203120	0	false	0	false	19	true
195178	562262158203125	57689541015625	2	true	0	false	53	true
195177	52297978515625	628249169921875	0	false	0	false	21	true
195174	4780484375	43060921875	9	true	0	false	0	false
195173	4681656640625	433769140625	7	true	0	false	19	true
195172	446036328125	493508251953125	1	true	0	false	120	true
195170	3571056640625	86504345703125	18	true	1	true	51	true
195169	359657421875	8502806640625	22	true	0	false	17	true
195168	362778203125	8131830078125	1	true	0	false	16	true
195167	356537265625	80136865234375	11	true	0	false	0	false
195161	21383185546875	701829296875	7	true	0	false	0	false
195159	3340148828125	82450302734375	17	true	0	false	36	true
195158	362019765625	694865185546875	16	true	0	false	0	false
195157	3540471875	6335955078125	7	true	0	false	14	true
195152	3243698828125	8201435546875	2	true	0	false	69	true
195151	318200859375	83821416015625	3	true	1	true	16	true
195145	313873486328125	65522353515625	5	true	0	false	12	true
195143	56709501953125	7617310546875	3	true	0	false	19	true
195140	374273359375	11828517578125	8	true	0	false	0	false
195138	4520082421875	4790455078125	37	true	0	false	53	true
195137	4605907421875	487244609375	21	true	1	true	12	true
195135	4456142578125	4860824609375	15	true	1	true	0	false
195134	47415359375	47210.75	15	true	14	true	4	true
195131	36919609375	9844626953125	0	false	5	true	0	false
195130	3799734765625	805314208984375	1	true	0	false	24	true
195129	3773065625	84424462890625	15	true	0	false	10	true
195127	4822317578125	483758984375	0	false	9	true	0	false
195124	482969921875	5098437890625	3	true	27	true	4	true
195120	1794081787109370	80275341796875	1	true	0	false	27	true
195119	1.45868e+16	741498291015625	9	true	0	false	0	false
195114	27380314453125	94036220703125	18	true	1	true	20	true
195113	27101615234375	95047314453125	20	true	1	true	53	true
195112	131798251953125	20884921875	5	true	0	false	0	false
195111	129116396484375	1.82362e+16	0	false	16	true	0	false
195107	391261953125	16536646484375	9	true	0	false	0	false
195105	133310087890625	283311279296875	0	false	0	false	8	true
195103	132882138671875	57201708984375	12	true	1	true	0	false
195098	4744986328125	576437890625	46	true	0	false	0	false
195097	466258046875	579698671875	10	true	0	false	0	false
195095	4443853125	582335703125	16	true	0	false	0	false
195094	4377490234375	5966835546875	21	true	0	false	3	true
195093	4335376171875	5889857421875	11	true	0	false	5	true
195091	4368954296875	6085259765625	14	true	0	false	0	false
195087	4794009375	585070078125	13	true	1	true	15	true
195086	3334305078125	756413203125	7	true	0	false	0	false
195085	3432034765625	742829375	8	true	0	false	3	true
195083	3523853515625	7310803125	9	true	0	false	0	false
195081	4539308984375	596156484375	24	true	1	true	98	true
195078	351853203125	5636896875	3	true	0	false	11	true
195077	3597073828125	573799765625	2	true	18	true	0	false
195076	360661328125	720925703125	9	true	0	false	0	false
195074	3502362109375	6192982421875	13	true	0	false	12	true
195073	34314828125	614738203125	7	true	0	false	8	true
195072	356127109375	5897445703125	12	true	0	false	0	false
195071	3658339453125	5982319140625	15	true	0	false	0	false
195068	3303340625	58384828125	8	true	1	true	39	true
195067	32186224609375	5911184375	29	true	0	false	44	true
195064	3401163671875	5912522265625	38	true	0	false	18	true
195063	329318828125	6053348046875	7	true	0	false	0	false
195062	3484433203125	6100427734375	7	true	0	false	2	true
195061	352908671875	607258203125	13	true	0	false	0	false
195058	3723929296875	560500703125	17	true	0	false	6	true
195057	3660615625	55749984375	17	true	0	false	0	false
195054	31281587890625	6290144921875	2	true	7	true	0	false
195053	323932734375	6239756640625	13	true	6	true	37	true
195052	353523671875	5426372265625	6	true	2	true	31	true
195051	354749375	530960625	10	true	0	false	0	false
195045	3598859375	6175656640625	8	true	0	false	16	true
195043	3447904296875	5560795703125	3	true	0	false	10	true
195041	3345005859375	6439561328125	13	true	0	false	0	false
195034	4036533984375	6070322265625	4	true	12	true	3	true
195033	403281328125	61018359375	10	true	0	false	17	true
195031	3996951171875	6046451171875	8	true	0	false	0	false
195029	40644921875	615499453125	11	true	0	false	0	false
195027	336719296875	5367035546875	1	true	0	false	0	false
195026	3953655859375	62503453125	0	false	15	true	0	false
195025	39029140625	6277843359375	16	true	0	false	9	true
195021	382438125	6134994921875	5	true	0	false	0	false
195019	381307734375	6276103515625	5	true	1	true	19	true
195017	4160719921875	599923671875	19	true	0	false	15	true
195009	4736390625	22398751953125	8	true	0	false	10	true
195007	31357755859375	770104609375	9	true	0	false	0	false
195006	3903270703125	99442890625	2	true	0	false	10	true
195005	40257640625	92505966796875	4	true	3	true	34	true
195002	35588984375	371981953125	1	true	15	true	0	false
195001	3484821875	3672821484375	13	true	0	false	0	false
194999	353538203125	3629600390625	14	true	0	false	19	true
194995	35187484375	396564296875	1	true	0	false	0	false
194994	25869517578125	68052890625	6	true	1	true	29	true
194993	26177634765625	61199482421875	7	true	1	true	0	false
194992	29088369140625	72669794921875	13	true	0	false	1	true
194991	29361650390625	63837255859375	6	true	0	false	44	true
194989	2828923828125	617974853515625	6	true	0	false	64	true
194988	2937697265625	546226953125	1	true	0	false	23	true
194987	28728609375	51929326171875	9	true	0	false	0	false
194984	28610046875	84016435546875	12	true	1	true	29	true
194983	2827149609375	70929072265625	7	true	0	false	23	true
194982	2613633984375	78301396484375	3	true	0	false	27	true
194978	25069349609375	7343406372070310	24	true	0	false	56	true
194977	261887890625	4.03861e+16	7	true	0	false	1	true
194975	2481688671875	498981396484375	8	true	0	false	0	false
194974	25965091796875	21451806640625	1	true	0	false	9	true
194973	27195916015625	2113128173828120	11	true	0	false	6	true
194972	47966671875	24099611328125	11	true	0	false	24	true
194971	4765125390625	25053095703125	20	true	1	true	1	true
194967	26012640625	3445880859375	0	false	0	false	39	true
194965	2760691015625	2912212890625	3	true	0	false	13	true
194964	23352064453125	34627607421875	0	false	0	false	11	true
194963	23948798828125	4050335693359370	7	true	0	false	0	false
194962	2895941796875	1.15251e+16	0	false	0	false	14	true
194961	28376166015625	9134909057617180	10	true	0	false	3	true
194957	24372611328125	296530419921875	13	true	0	false	8	true
194953	25162671875	3382722900390620	10	true	0	false	23	true
194947	230649296875	7029728393554680	8	true	0	false	6	true
194946	236198125	5979078125	3	true	0	false	0	false
194940	458989765625	4115564453125	8	true	0	false	0	false
194939	4731446875	41676265625	15	true	0	false	0	false
194938	440012578125	4185825390625	10	true	0	false	0	false
194937	4352991015625	4290821484375	17	true	0	false	14	true
194933	4860359765625	4094212109375	4	true	1	true	0	false
194930	4638057421875	16802451171875	5	true	0	false	0	false
194928	3702445703125	68512140625	10	true	2	true	0	false
194927	378033984375	67987421875	3	true	10	true	0	false
194926	4233875390625	66658515625	0	false	11	true	0	false
194925	4026419140625	6871678125	11	true	0	false	5	true
194923	3876598828125	691182265625	14	true	0	false	2	true
194922	378171015625	713941328125	16	true	0	false	0	false
194921	374070703125	701532421875	22	true	0	false	0	false
194918	31973427734375	693060791015625	3	true	0	false	44	true
194913	43852.75	66644140625	0	false	9	true	0	false
194911	4232180078125	6467300390625	12	true	0	false	3	true
194908	4910229296875	2004540234375	10	true	14	true	1	true
194907	4774794921875	20379845703125	9	true	0	false	0	false
194904	440026796875	6224424609375	10	true	0	false	0	false
194903	44774453125	623173671875	3	true	11	true	0	false
194901	4589674609375	6099407421875	12	true	0	false	0	false
194899	467538984375	621325546875	25	true	0	false	2	true
194893	152813759765625	3777863037109370	5	true	0	false	10	true
194891	4074680078125	711056875	0	false	13	true	0	false
194890	4239294921875	31461064453125	16	true	0	false	0	false
194889	4156034375	32584203125	14	true	0	false	0	false
194885	3609962109375	2469117578125	12	true	0	false	0	false
194881	4534044140625	3755085546875	8	true	0	false	12	true
194880	4602666796875	525210625	21	true	0	false	0	false
194878	1.53934e+16	473158447265625	0	false	0	false	21	true
194877	375423095703125	497794384765625	1	true	1	true	17	true
194875	48584234375	29705427734375	9	true	0	false	0	false
194874	4574325390625	28720484375	0	false	1	true	0	false
194873	4452575390625	26974240234375	20	true	2	true	22	true
194869	5938544921875	385492578125	10	true	0	false	1	true
194867	3861148046875	6729721875	9	true	1	true	0	false
194865	4727751953125	27524322265625	2	true	18	true	0	false
194864	4501637109375	3285248046875	13	true	0	false	22	true
194861	4429063671875	29596185546875	4	true	0	false	0	false
194860	17127236328125	706003662109375	0	false	0	false	10	true
194859	12084130859375	8114029541015620	6	true	0	false	0	false
194858	4847578515625	2644327734375	25	true	0	false	13	true
194857	48958328125	27206390625	9	true	0	false	0	false
194850	47099546875	539358984375	4	true	7	true	72	true
194849	48261171875	5339823828125	19	true	0	false	2	true
194847	4672120703125	55539875	4	true	1	true	5	true
194842	43918296875	9852435546875	52	true	0	false	0	false
194841	4402590625	103070693359375	2	true	0	false	25	true
194840	43914546875	13003271484375	11	true	0	false	0	false
194839	441613984375	13188681640625	10	true	0	false	0	false
194837	43898609375	12509939453125	51	true	1	true	31	true
194834	4580901953125	688615859375	0	false	11	true	0	false
194833	447582109375	70015828125	12	true	0	false	0	false
194831	4537530859375	95271025390625	7	true	0	false	0	false
194827	4486501171875	1171521484375	25	true	0	false	0	false
194825	4546372265625	11126794921875	1	true	7	true	4	true
194823	45851296875	649442578125	6	true	1	true	0	false
194821	4444428125	8082537109375	4	true	1	true	23	true
194819	4739761328125	12219671875	2	true	0	false	0	false
194818	4474451953125	59931953125	0	false	0	false	24	true
194817	4469816015625	703099951171875	12	true	0	false	0	false
194813	423194375	10544359375	27	true	1	true	12	true
194811	477179609375	94004150390625	15	true	0	false	0	false
194807	430054140625	686046328125	8	true	0	false	0	false
194806	49212.75	139569501953125	9	true	0	false	48	true
194805	4926540234375	14958794921875	13	true	0	false	0	false
194804	495148671875	3595426953125	35	true	0	false	75	true
194803	49457625	357733984375	32	true	0	false	70	true
194801	389142578125	12198240234375	20	true	0	false	0	false
194800	478415390625	145853251953125	8	true	0	false	0	false
194795	4924457421875	361335546875	19	true	1	true	19	true
194793	302901484375	738183203125	1	true	4	true	0	false
194792	4863621875	3313662109375	17	true	0	false	10	true
194790	49018140625	3879608203125	10	true	0	false	0	false
194789	48206328125	38527578125	7	true	0	false	0	false
194787	49248203125	3727173828125	25	true	0	false	4	true
194779	3020698828125	1.1842e+16	9	true	0	false	44	true
194775	4934379296875	6224216015625	28	true	0	false	0	false
194772	3599580859375	659600625	23	true	0	false	25	true
194771	36879640625	655498984375	18	true	0	false	0	false
194769	3818272265625	6508647265625	12	true	0	false	0	false
194766	242087890625	79378078125	18	true	0	false	1	true
194763	4925646875	608535546875	10	true	0	false	0	false
194761	49223453125	24154169921875	16	true	0	false	0	false
194760	427452421875	72782177734375	8	true	169	true	132	true
194758	20329330078125	3298956298828120	0	false	0	false	75	true
194757	20022232421875	27920302734375	4	true	0	false	6	true
194756	21472302734375	46960693359375	1	true	8	true	0	false
194755	20778	4268287109375	9	true	0	false	31	true
194751	211354609375	3013169189453120	0	false	0	false	44	true
194750	18556466796875	3487145263671870	3	true	0	false	40	true
194749	19020423828125	23335439453125	16	true	1	true	0	false
194745	16799943359375	261314013671875	7	true	0	false	2	true
194742	4680708984375	719263046875	12	true	12	true	0	false
194741	4663405078125	720234140625	10	true	13	true	0	false
194740	478144609375	705891171875	14	true	0	false	0	false
194736	4937772265625	698408359375	2	true	21	true	0	false
194735	493143515625	698911796875	2	true	25	true	0	false
194734	492006953125	6977278125	2	true	26	true	0	false
194730	4718871875	59919111328125	9	true	1	true	0	false
194729	4673327734375	499180224609375	0	false	11	true	0	false
194725	4119081640625	72397546875	11	true	0	false	0	false
194722	49365984375	5774185546875	3	true	0	false	0	false
194719	306835859375	792130625	23	true	0	false	2	true
194717	15002046875	1.97724e+16	0	false	0	false	35	true
194715	20156861328125	562882763671875	12	true	0	false	0	false
194713	4017979296875	619181689453125	1	true	0	false	16	true
194709	161060234375	1155983642578120	0	false	0	false	23	true
194708	4217196875	745192265625	0	false	20	true	0	false
194707	444625234375	739083828125	1	true	0	false	16	true
194706	362438671875	378606982421875	17	true	0	false	44	true
194705	357561484375	3908344970703120	1	true	13	true	0	false
194702	37780203125	421631982421875	0	false	0	false	18	true
194701	3725810546875	3582172607421870	14	true	0	false	0	false
194697	369301953125	26745244140625	3	true	0	false	20	true
194696	3333419921875	171095361328125	3	true	0	false	26	true
194695	323136953125	1883045166015620	7	true	0	false	0	false
194694	32720759765625	523502587890625	9	true	0	false	59	true
194693	3329004296875	56580771484375	19	true	0	false	20	true
194692	33098984375	377880078125	0	false	0	false	61	true
194691	3256896875	3450807373046870	0	false	0	false	18	true
194689	3447667578125	3521594970703120	12	true	0	false	16	true
194687	33898546875	22581474609375	3	true	0	false	36	true
194683	3908244921875	3098367431640620	9	true	1	true	0	false
194681	31270416015625	2229166748046870	7	true	0	false	35	true
194677	3804710546875	2736467529296870	15	true	0	false	0	false
194674	3513896875	783027890625	6	true	0	false	14	true
194673	3602928125	7905365625	13	true	0	false	0	false
194671	3674263671875	777474375	12	true	0	false	0	false
194670	3956880078125	760562109375	11	true	0	false	0	false
194669	40079453125	7623771875	8	true	1	true	0	false
194666	376456796875	7608984375	0	false	16	true	0	false
194663	380536015625	796559453125	0	false	13	true	0	false
194658	4476108203125	2072713623046870	59	true	0	false	0	false
194657	436096875	21441630859375	0	false	23	true	0	false
194654	4952571484375	729449853515625	12	true	0	false	0	false
194653	486100546875	632429296875	9	true	0	false	0	false
194649	433107890625	45489296875	10	true	0	false	0	false
