# Supplementary material for: A Novel Liquid Biopsy Method Based on Specific Combinations of Vesicular Markers Allows Us to Discriminate Prostate Cancer from Hyperplasia
Source: Cells. 2024 Jul 31;13(15):1286. doi: 10.3390/cells13151286 (PMC11311686; doi:10.3390/cells13151286)
Supplement: Supplementary file 1 [file cells-13-01286-s001.zip › Dataset S1-Raw data CODI BiliGeCT Prostata/Raw data CODI BiliGeCT Prostata/150223_ErbB3_ALK_IIexp_ME21-03__counting_scatter.xlsx]

## Sheet: 150223_ErbB3_ALK_IIexp_ME21-03_
counting parameters
radius (nm)	300
bin width (nm)	20
locs in bin threshold	1
active channels
channel name	channel reference	min	max
Channel 0	ch0	1	10000000
Channel 1	ch1	1	10000000
Channel 2	ch2	1	10000000
clusters are positive for a channel if their counts fall within min (inclusive) and max (exclusive) for that channel
	population phenotypes	number of clusters
triple positive	Channel 0, Channel 1, Channel 2	601
double positive	Channel 0, Channel 1	13
double positive	Channel 0, Channel 2	2430
double positive	Channel 1, Channel 2	165
single positive	Channel 0	41
single positive	Channel 1	5
single positive	Channel 2	903
	total positive clusters	4158
0 clusters were negative for every channel
all positive clusters are listed here
columns show counts and positivity for channels with thresholds switched on
to see the full data including negative clusters please export a csv from the counting histogram rather than the counting scatter plot
cluster id	centroid x (nm)	centroid y (nm)	count for Channel 0	positive for Channel 0	count for Channel 1	positive for Channel 1	count for Channel 2	positive for Channel 2
478656	81670419921875	56575.5	18	true	20	true	74	true
478655	83326748046875	5670924609375	31	true	18	true	78	true
478646	8148912109375	5710342578125	53	true	1	true	67	true
478645	84295400390625	5717748046875	47	true	5	true	53	true
478636	835858984375	5823837109375	27	true	4	true	80	true
478635	8369734375	5849334375	16	true	1	true	64	true
478626	157119736328125	4625130859375	5	true	7	true	32	true
478625	154850361328125	45977296875	2	true	0	false	73	true
478624	805675439453125	575023046875	32	true	1	true	65	true
478623	8210447265625	57717171875	39	true	4	true	50	true
478616	87106181640625	5700773828125	36	true	4	true	24	true
478615	85395537109375	5690297265625	53	true	15	true	29	true
478603	15804587890625	460095078125	7	true	7	true	27	true
478602	26078373046875	4319802734375	2	true	0	false	26	true
478601	260574921875	4343446484375	4	true	0	false	29	true
478598	16475267578125	463610234375	12	true	0	false	39	true
478597	163822978515625	464045546875	1	true	0	false	29	true
478594	14693447265625	4681486328125	7	true	0	false	7	true
478593	1457366796875	465522734375	6	true	0	false	16	true
478592	16711072265625	4639873046875	12	true	0	false	28	true
478589	14753517578125	4628845703125	3	true	0	false	28	true
478588	14399880859375	46981265625	5	true	0	false	16	true
478587	142350048828125	4720610546875	11	true	0	false	19	true
478585	140415986328125	464704609375	6	true	0	false	25	true
478583	135880126953125	4657348828125	0	false	0	false	45	true
478581	25590599609375	437676484375	5	true	0	false	7	true
478579	1361648828125	46211375	0	false	0	false	9	true
478578	2601253515625	45363390625	7	true	10	true	47	true
478577	2596355859375	4554166796875	7	true	12	true	43	true
478571	26045181640625	4508071484375	1	true	2	true	31	true
478570	3015430078125	4667757421875	10	true	5	true	41	true
478569	29950966796875	4650319140625	10	true	4	true	33	true
478564	139501396484375	4750932421875	7	true	4	true	46	true
478561	29538814453125	462385703125	0	false	11	true	8	true
478556	143571201171875	41775875	9	true	0	false	1	true
478555	14608568359375	4197498046875	8	true	1	true	1	true
478553	136709599609375	4780010546875	5	true	0	false	42	true
478551	14253732421875	4218810546875	7	true	1	true	30	true
478549	17128552734375	468928984375	0	false	0	false	17	true
478546	90796708984375	57686375	24	true	4	true	32	true
478545	88940458984375	578603203125	34	true	1	true	32	true
478542	3077836328125	4430230078125	1	true	4	true	19	true
478541	31173947265625	446714765625	6	true	1	true	4	true
478539	1390276171875	4174701171875	6	true	0	false	65	true
478538	1360661328125	4077399609375	7	true	0	false	49	true
478537	139687509765625	4102528515625	6	true	0	false	5	true
478533	25861978515625	4417301953125	11	true	0	false	5	true
478531	137340390625	41348234375	4	true	0	false	12	true
478529	305430390625	4520017578125	2	true	0	false	27	true
478524	2909784375	467768125	1	true	0	false	35	true
478523	28622884765625	469111328125	0	false	0	false	18	true
478520	22608611328125	409720390625	7	true	1	true	39	true
478519	228319921875	4101119140625	11	true	0	false	36	true
478518	232721875	4098805859375	27	true	2	true	9	true
478517	23280060546875	4125937109375	24	true	2	true	3	true
478515	139246611328125	4257965625	2	true	0	false	37	true
478511	146947412109375	426937890625	0	false	13	true	6	true
478507	153124755859375	4225480859375	0	false	0	false	19	true
478506	135782060546875	3987810546875	4	true	0	false	21	true
478505	131170302734375	4028373828125	1	true	0	false	12	true
478501	29884416015625	47046375	0	false	0	false	18	true
478499	131901044921875	3938816015625	6	true	0	false	72	true
478498	19001619140625	45653.25	2	true	0	false	27	true
478497	19159814453125	4604819140625	2	true	0	false	22	true
478496	8630228515625	579751328125	47	true	2	true	23	true
478494	18251896484375	4620887109375	10	true	0	false	26	true
478493	181386484375	4612250390625	9	true	0	false	25	true
478491	29028044921875	4639316015625	7	true	0	false	6	true
478490	1812526953125	4686326171875	1	true	2	true	16	true
478489	1773523046875	4657194140625	0	false	0	false	20	true
478486	137321533203125	431368515625	3	true	0	false	39	true
478485	140451640625	4323623828125	7	true	0	false	77	true
478483	23092150390625	4062753515625	0	false	0	false	17	true
478478	24654828125	440592109375	0	false	0	false	19	true
478477	248957578125	4489086328125	2	true	1	true	8	true
478476	23886701171875	450696640625	1	true	0	false	26	true
478475	236247421875	446323359375	5	true	0	false	13	true
478473	1644958203125	4250465625	1	true	0	false	15	true
478472	191741875	4514416015625	2	true	0	false	45	true
478469	147927578125	4524300390625	2	true	10	true	23	true
478465	1954247265625	45237546875	7	true	0	false	4	true
478464	157108271484375	4351583984375	1	true	0	false	35	true
478463	152306689453125	439109296875	2	true	7	true	23	true
478459	2394359375	4090454296875	9	true	0	false	9	true
478458	16384001953125	432075703125	2	true	0	false	19	true
478457	1616005078125	434121015625	5	true	0	false	10	true
478455	26760283203125	4319578125	1	true	0	false	26	true
478452	146392080078125	4430742578125	7	true	0	false	29	true
478448	24096619140625	4327407421875	3	true	0	false	63	true
478447	24447.25	433833203125	1	true	0	false	12	true
478446	12714876953125	43214671875	8	true	0	false	11	true
478444	2420169140625	429241328125	7	true	0	false	8	true
478441	24145943359375	4124633203125	1	true	0	false	19	true
478434	314938125	462230625	3	true	0	false	19	true
478433	32281345703125	462030546875	1	true	0	false	14	true
478427	24742013671875	4523612890625	6	true	1	true	3	true
478426	25418822265625	4542244140625	1	true	0	false	24	true
478424	3062763671875	4618292578125	6	true	0	false	3	true
478422	14135125	44872203125	1	true	0	false	21	true
478421	13662166015625	4454207421875	2	true	0	false	18	true
478419	24701494140625	4280300390625	6	true	0	false	4	true
478418	286131171875	3883337890625	6	true	0	false	36	true
478417	2833740234375	3881166796875	4	true	0	false	48	true
478409	2261782421875	40248.25	0	false	0	false	12	true
478408	2934383203125	4282503515625	0	false	0	false	42	true
478407	29790533203125	43006015625	1	true	0	false	10	true
478405	86372138671875	5741801171875	19	true	2	true	29	true
478403	19875083984375	4489898828125	0	false	1	true	23	true
478401	16247375	4750264453125	13	true	0	false	4	true
478399	29384431640625	42226421875	0	false	0	false	11	true
478394	2495946484375	40841.25	3	true	0	false	39	true
478393	24666712890625	4113337109375	1	true	0	false	12	true
478391	29783078125	421893203125	0	false	0	false	12	true
478389	23069087890625	4548824609375	1	true	0	false	14	true
478388	30106466796875	43596578125	6	true	0	false	20	true
478387	2954572265625	440722421875	7	true	2	true	3	true
478386	27329974609375	3637400390625	9	true	3	true	55	true
478385	2718065234375	3629262890625	6	true	4	true	60	true
478384	22158216796875	5126913671875	8	true	2	true	56	true
478383	219951875	509288125	11	true	0	false	4	true
478379	317591640625	4661756640625	0	false	0	false	22	true
478377	2810845703125	3904910546875	4	true	0	false	8	true
478373	285681640625	39307859375	6	true	4	true	43	true
478371	23917892578125	420517265625	1	true	0	false	41	true
478367	2241533984375	5086578125	1	true	0	false	22	true
478365	1387148046875	439489375	3	true	0	false	12	true
478359	22138244140625	5027288671875	2	true	0	false	13	true
478354	21529984375	4141173828125	3	true	0	false	12	true
478353	22028794921875	403907265625	11	true	0	false	3	true
478351	28785416015625	3837344140625	56	true	0	false	73	true
478347	27797607421875	3984726171875	13	true	0	false	26	true
478346	22291578125	4685028125	6	true	0	false	17	true
478345	2182001953125	46874.25	10	true	0	false	16	true
478341	28270138671875	4054778125	2	true	0	false	39	true
478340	30029681640625	3923966015625	13	true	0	false	50	true
478339	296563359375	393099921875	2	true	0	false	9	true
478336	2989003125	39695390625	0	false	0	false	8	true
478335	29750986328125	4016172265625	3	true	3	true	23	true
478333	295676875	4065046484375	0	false	0	false	14	true
478329	27573513671875	36055609375	5	true	0	false	12	true
478328	22908763671875	4700670703125	0	false	0	false	20	true
478327	2329813671875	4732719140625	12	true	0	false	37	true
478326	94958779296875	5757905078125	14	true	5	true	58	true
478325	94899140625	5738234765625	35	true	6	true	58	true
478323	2905833984375	3995991796875	5	true	0	false	12	true
478322	290008125	410363125	3	true	0	false	10	true
478318	2991438671875	4798103515625	7	true	0	false	4	true
478317	30098484375	4834153515625	5	true	0	false	13	true
478315	2239598828125	4942207421875	3	true	0	false	15	true
478313	3299403125	457140859375	2	true	1	true	57	true
478312	2733830078125	4508228515625	7	true	9	true	74	true
478311	266690859375	4467623046875	1	true	0	false	14	true
478309	2795062890625	3784844140625	5	true	0	false	42	true
478308	2817037890625	47124140625	6	true	0	false	8	true
478307	27997125	47619625	0	false	0	false	15	true
478303	235578515625	46801046875	7	true	0	false	19	true
478302	289985625	3685773046875	6	true	0	false	20	true
478301	29559125	36487734375	1	true	0	false	14	true
478300	27344634765625	46717796875	2	true	0	false	15	true
478299	2775467578125	464368984375	3	true	1	true	11	true
478298	293105234375	4499095703125	10	true	1	true	34	true
478297	29292677734375	4515059765625	8	true	0	false	14	true
478295	280418359375	3695398046875	3	true	0	false	13	true
478294	26856998046875	4838546484375	9	true	0	false	45	true
478293	26923349609375	479722265625	0	false	0	false	6	true
478291	273445703125	4407081640625	3	true	0	false	38	true
478290	294928828125	447788046875	5	true	1	true	47	true
478288	28364890625	4455846875	0	false	0	false	17	true
478287	28395591796875	4383738671875	1	true	0	false	25	true
478283	2655363671875	45893421875	0	false	0	false	9	true
478282	162371171875	4558576953125	0	false	18	true	14	true
478279	2342098046875	50145046875	11	true	0	false	39	true
478278	25796291015625	40469078125	8	true	4	true	81	true
478277	2575791796875	40204171875	2	true	7	true	57	true
478276	26466134765625	47500203125	11	true	0	false	72	true
478275	2631767578125	473243125	10	true	0	false	68	true
478269	2810991796875	4623145703125	0	false	0	false	7	true
478268	21583857421875	47733703125	12	true	0	false	0	false
478267	21927271484375	47925625	10	true	0	false	3	true
478266	23817275390625	51452734375	0	false	0	false	19	true
478265	2375486328125	50994140625	5	true	0	false	24	true
478264	24465751953125	5062726953125	16	true	24	true	57	true
478263	25440775390625	5021409375	0	false	0	false	25	true
478262	18511380859375	4036096875	2	true	2	true	20	true
478261	18826046875	396201328125	2	true	0	false	21	true
478260	26300154296875	397993828125	2	true	0	false	29	true
478259	26497302734375	3961778515625	4	true	0	false	35	true
478253	22022375	475369140625	2	true	0	false	19	true
478250	16765517578125	4496133203125	5	true	1	true	36	true
478248	29515283203125	4899329296875	0	false	0	false	19	true
478244	2184827734375	4603728125	1	true	0	false	19	true
478243	21966119140625	4572403125	3	true	0	false	24	true
478241	25620947265625	4923387890625	2	true	5	true	40	true
478238	22180318359375	485475234375	3	true	0	false	9	true
478237	22607140625	4852960546875	0	false	0	false	13	true
478236	160768994140625	4105973046875	1	true	8	true	14	true
478235	16450697265625	41005546875	12	true	2	true	1	true
478233	26649759765625	3987415234375	2	true	0	false	13	true
478232	31036611328125	47861109375	0	false	0	false	7	true
478231	3088051171875	486726796875	0	false	0	false	11	true
478227	23707634765625	483551015625	3	true	0	false	59	true
478225	22520046875	4575298828125	7	true	2	true	52	true
478222	205929453125	428594453125	9	true	0	false	10	true
478221	2051945703125	4310476171875	6	true	0	false	10	true
478218	21292837890625	4634454296875	3	true	0	false	31	true
478216	20912349609375	427798828125	10	true	0	false	21	true
478214	20291431640625	4027487109375	0	false	0	false	28	true
478213	20435484375	405588359375	3	true	0	false	28	true
478210	27219916015625	368621328125	5	true	3	true	61	true
478206	30711314453125	382263984375	4	true	0	false	12	true
478205	3098173046875	38881859375	5	true	1	true	1	true
478202	2310914453125	518570390625	1	true	5	true	25	true
478201	2313380859375	5144493359375	0	false	0	false	15	true
478200	180761171875	4081885546875	6	true	0	false	52	true
478199	1757624609375	4127366796875	1	true	0	false	13	true
478195	2817462109375	3620318359375	0	false	0	false	15	true
478194	260216171875	4653553515625	1	true	0	false	58	true
478192	20943990234375	42077609375	6	true	3	true	71	true
478190	21943921875	429264921875	4	true	13	true	56	true
478189	22057271484375	4309856640625	9	true	16	true	53	true
478185	20460958984375	4619294140625	1	true	0	false	23	true
478183	22668279296875	521455078125	7	true	0	false	2	true
478175	2604516796875	4864928515625	2	true	0	false	18	true
478170	12207060546875	4371689453125	1	true	0	false	10	true
478169	1268310546875	437392578125	8	true	0	false	2	true
478165	23456275390625	494244375	0	false	1	true	10	true
478163	98424521484375	5712381640625	59	true	2	true	21	true
478162	15244021484375	4069292578125	5	true	0	false	27	true
478161	15437216796875	4006107421875	0	false	0	false	12	true
478160	2147903515625	3960981640625	9	true	0	false	57	true
478159	214185859375	39065703125	1	true	1	true	10	true
478155	16056890625	4032857421875	1	true	0	false	14	true
478154	25675130859375	3925296484375	0	false	0	false	16	true
478152	27608126953125	45413984375	2	true	0	false	30	true
478147	13078986328125	4434455859375	2	true	0	false	11	true
478145	20882908203125	399063671875	0	false	0	false	9	true
478141	146004599609375	4014653125	2	true	0	false	15	true
478139	17422703125	4052093359375	8	true	1	true	2	true
478133	1568787109375	395448515625	1	true	0	false	17	true
478132	21962048828125	421274375	2	true	0	false	33	true
478131	2171492578125	4251445703125	2	true	0	false	12	true
478130	153868779296875	3742105078125	7	true	1	true	11	true
478129	157982822265625	3746646875	6	true	0	false	62	true
478128	160952841796875	3698649609375	0	false	0	false	29	true
478127	163517900390625	3751733984375	9	true	0	false	60	true
478126	20337859375	474571484375	20	true	0	false	85	true
478125	19856865234375	4747317578125	7	true	0	false	21	true
478124	18335544921875	478209609375	1	true	2	true	42	true
478123	19001634765625	4775551953125	1	true	3	true	33	true
478121	21794181640625	4432759765625	0	false	0	false	31	true
478119	17566388671875	4008984375	0	false	0	false	23	true
478115	28258251953125	454728515625	5	true	0	false	19	true
478110	16721123046875	4134954296875	0	false	0	false	21	true
478109	17087736328125	4167248046875	1	true	0	false	11	true
478104	1670311328125	391228515625	2	true	0	false	49	true
478103	16689587890625	3948651953125	3	true	14	true	30	true
478100	1990200390625	38483453125	0	false	2	true	9	true
478099	20154033203125	3827805859375	0	false	2	true	20	true
478097	154015986328125	389570234375	2	true	0	false	10	true
478094	16345541015625	385331171875	2	true	0	false	22	true
478093	16685451171875	3811129296875	15	true	0	false	1	true
478089	155454072265625	384252578125	2	true	0	false	19	true
478083	2038086328125	3922459375	9	true	5	true	0	false
478080	84276279296875	49045109375	2	true	0	false	38	true
478079	8659697265625	4835686328125	7	true	0	false	15	true
478077	1967068359375	39080640625	1	true	0	false	14	true
478073	81157392578125	481979140625	8	true	0	false	11	true
478070	663002734375	5033484375	0	false	0	false	9	true
478069	6614943359375	506282265625	0	false	0	false	14	true
478068	1908199609375	438184140625	4	true	4	true	41	true
478067	188195546875	4378899609375	4	true	4	true	43	true
478062	1834481640625	4400098046875	0	false	0	false	42	true
478061	184796171875	446499765625	1	true	0	false	36	true
478057	618060888671875	5099918359375	4	true	0	false	16	true
478053	19150052734375	444808203125	0	false	0	false	13	true
478051	18851173828125	42967984375	0	false	1	true	15	true
478050	19826037109375	4131346875	10	true	0	false	71	true
478049	20367294921875	4150950390625	4	true	0	false	21	true
478047	196471640625	424113203125	0	false	0	false	23	true
478046	9310021484375	5095388671875	3	true	0	false	33	true
478045	897392578125	51401578125	4	true	2	true	7	true
478038	31352318359375	3532227734375	4	true	0	false	25	true
478037	3163525390625	3535635546875	3	true	0	false	19	true
478035	618277197265625	516191171875	0	false	0	false	19	true
478033	31883146484375	3559724609375	4	true	0	false	18	true
478030	18479880859375	37264640625	13	true	0	false	63	true
478029	1822098828125	3753040625	11	true	0	false	114	true
478028	9737384765625	5036188671875	3	true	1	true	18	true
478027	10044681640625	5048224609375	3	true	1	true	26	true
478026	101392802734375	5631605078125	44	true	6	true	41	true
478025	93584658203125	56471359375	40	true	3	true	15	true
478023	20017072265625	4203512109375	3	true	0	false	48	true
478022	19261419921875	409477109375	2	true	0	false	47	true
478021	195567734375	406823125	0	false	0	false	15	true
478020	10398017578125	4760432421875	6	true	0	false	59	true
478019	104920419921875	477601953125	7	true	0	false	59	true
478018	777818896484375	4981469140625	1	true	1	true	9	true
478017	808678125	50152390625	4	true	1	true	47	true
478016	52827724609375	507937109375	2	true	0	false	57	true
478015	5216912109375	5106667578125	2	true	0	false	41	true
478014	549492578125	5187054296875	7	true	0	false	9	true
478011	2106781640625	4502112890625	0	false	0	false	6	true
478009	102615009765625	50671546875	1	true	0	false	25	true
478006	81505556640625	475305390625	1	true	0	false	14	true
478002	3295588671875	3794413671875	2	true	0	false	11	true
478001	3329691015625	378520703125	2	true	0	false	13	true
478000	130451689453125	380458125	0	false	0	false	9	true
477999	12885134765625	3739743359375	2	true	0	false	13	true
477989	18011587890625	37720546875	5	true	0	false	65	true
477986	144603564453125	3788959375	4	true	2	true	45	true
477982	10507005859375	461069296875	8	true	0	false	67	true
477981	102195078125	46470921875	3	true	11	true	3	true
477979	3194443359375	361944140625	2	true	0	false	12	true
477977	18086818359375	3832173046875	1	true	0	false	8	true
477975	95746181640625	4819019140625	9	true	5	true	21	true
477973	881355078125	5004808203125	5	true	0	false	11	true
477971	324904765625	378043515625	0	false	0	false	15	true
477970	946190625	4988321484375	1	true	0	false	11	true
477969	9282314453125	494533671875	1	true	0	false	21	true
477967	76224970703125	504907734375	4	true	1	true	9	true
477966	31008287109375	3469692578125	7	true	15	true	16	true
477965	31358076171875	3446416796875	1	true	0	false	11	true
477964	18060046875	3645841796875	7	true	9	true	5	true
477963	17933453125	361523984375	7	true	0	false	27	true
477959	17980693359375	3900541796875	0	false	0	false	9	true
477954	100369501953125	474299375	15	true	1	true	77	true
477949	993667578125	470506328125	9	true	0	false	5	true
477948	709638330078125	4559562890625	14	true	0	false	85	true
477947	71608037109375	4538003515625	25	true	5	true	79	true
477946	3362496484375	335732421875	0	false	0	false	15	true
477945	3302887890625	332163203125	0	false	0	false	22	true
477939	3419026953125	336570078125	3	true	0	false	16	true
477937	17371994140625	39064390625	3	true	0	false	43	true
477936	149361005859375	384738984375	3	true	0	false	28	true
477935	145052119140625	3913273828125	2	true	0	false	23	true
477932	3175222265625	3359928125	7	true	0	false	12	true
477931	31471072265625	3350898046875	2	true	0	false	14	true
477929	18787056640625	3690587109375	3	true	3	true	15	true
477925	32230375	3841121484375	0	false	2	true	18	true
477923	324506171875	32756826171875	9	true	4	true	0	false
477918	3059273828125	353874453125	0	false	0	false	10	true
477917	3023653125	3555384765625	0	false	8	true	3	true
477913	3066591015625	3402672265625	9	true	0	false	4	true
477909	30499333984375	3578391796875	0	false	0	false	12	true
477907	17561255859375	383803671875	1	true	0	false	10	true
477906	98952529296875	56586984375	23	true	6	true	11	true
477904	964596875	5190561328125	4	true	27	true	78	true
477902	343081953125	375970078125	4	true	0	false	38	true
477901	337707578125	3716972265625	0	false	0	false	9	true
477900	32666517578125	3564589453125	3	true	1	true	60	true
477899	32904.75	3589151171875	2	true	0	false	58	true
477894	3105326953125	3306266796875	0	false	0	false	12	true
477888	31446541015625	426269453125	11	true	0	false	56	true
477887	316452890625	4271730078125	11	true	0	false	49	true
477885	104242373046875	4717572265625	3	true	0	false	8	true
477883	72150400390625	452069296875	22	true	5	true	46	true
477881	32022220703125	32990796875	1	true	0	false	14	true
477879	25262763671875	419909296875	0	false	0	false	18	true
477878	31979140625	322374296875	0	false	0	false	23	true
477877	31961267578125	31919615234375	0	false	0	false	17	true
477876	11906248046875	4614477734375	0	false	0	false	35	true
477875	11425306640625	4624546484375	0	false	0	false	15	true
477872	3218160546875	3450843359375	0	false	0	false	15	true
477871	32508765625	339942578125	2	true	4	true	20	true
477866	32087	4293927734375	0	false	0	false	36	true
477865	323411953125	4319849609375	0	false	0	false	23	true
477862	3296147265625	3747557421875	5	true	0	false	19	true
477859	3279881640625	3655522265625	6	true	0	false	55	true
477857	34213765625	3640201171875	0	false	0	false	10	true
477852	122844970703125	502694296875	22	true	1	true	75	true
477851	109207109375	5025709375	1	true	0	false	13	true
477842	75605908203125	4536626171875	13	true	0	false	38	true
477841	74512197265625	4515089453125	25	true	0	false	33	true
477838	3341046875	354440078125	3	true	0	false	34	true
477837	3333701171875	3456570703125	1	true	0	false	26	true
477833	3271171484375	320488125	21	true	0	false	44	true
477827	322462734375	353287890625	0	false	0	false	14	true
477825	111372548828125	452184921875	0	false	0	false	25	true
477823	3257922265625	4377529296875	0	false	0	false	11	true
477815	328912265625	43290140625	0	false	0	false	9	true
477810	3462037890625	4398501171875	4	true	0	false	43	true
477809	3543879296875	43861859375	5	true	0	false	28	true
477806	3554707421875	4267180078125	13	true	1	true	29	true
477805	3531843359375	4326416796875	1	true	8	true	5	true
477803	7037921875	4491824609375	3	true	0	false	58	true
477800	3366390625	43423296875	10	true	0	false	75	true
477796	30464169921875	366925625	25	true	1	true	179	true
477795	31064314453125	3653712109375	3	true	0	false	17	true
477794	30907951171875	3707066796875	9	true	0	false	55	true
477793	3109877734375	3743237109375	0	false	1	true	20	true
477788	126503896484375	47799609375	2	true	0	false	33	true
477787	127715634765625	476262109375	2	true	1	true	27	true
477783	30181259765625	3343094140625	0	false	0	false	17	true
477782	3423786328125	4296312109375	0	false	0	false	8	true
477781	3470147265625	422792421875	2	true	0	false	12	true
477778	62154267578125	4634673828125	6	true	0	false	72	true
477777	610514111328125	466200703125	1	true	0	false	41	true
477776	84378076171875	45648640625	1	true	0	false	19	true
477775	85194765625	4517046484375	0	false	0	false	16	true
477771	90242431640625	5689761328125	31	true	1	true	13	true
477770	664180126953125	46383703125	4	true	5	true	48	true
477765	719187646484375	4668271484375	7	true	0	false	9	true
477764	1120791015625	4311068359375	8	true	1	true	91	true
477763	11040005859375	4297841796875	6	true	1	true	84	true
477761	730604736328125	4721358203125	0	false	0	false	15	true
477760	82213935546875	4276441796875	1	true	0	false	42	true
477759	862517578125	431364453125	0	false	1	true	19	true
477758	127210830078125	4818607421875	15	true	0	false	7	true
477754	77926630859375	468230546875	11	true	0	false	32	true
477753	8130810546875	4620564453125	6	true	0	false	4	true
477752	925473046875	449632109375	5	true	0	false	32	true
477751	89563564453125	449308671875	1	true	0	false	23	true
477748	3011013671875	34407.25	2	true	0	false	9	true
477747	30089984375	3477132421875	1	true	0	false	4	true
477745	5969232421875	4998737890625	0	false	0	false	8	true
477744	105034892578125	4923607421875	8	true	0	false	20	true
477743	10618373046875	49165.25	9	true	0	false	21	true
477735	787672900390625	5170592578125	10	true	0	false	11	true
477734	19926916015625	501757421875	1	true	0	false	7	true
477733	206573046875	50385234375	1	true	0	false	18	true
477732	1728065625	4928344921875	12	true	0	false	60	true
477731	17597337890625	4933231640625	3	true	0	false	27	true
477729	19752251953125	4973690234375	1	true	0	false	7	true
477728	123266591796875	4894100390625	5	true	0	false	23	true
477727	134178720703125	4876105859375	2	true	1	true	15	true
477722	18651564453125	5044581640625	3	true	9	true	29	true
477721	183963671875	50038578125	0	false	0	false	24	true
477719	1217679296875	4009069921875	1	true	0	false	14	true
477718	103780068359375	4474962109375	5	true	0	false	13	true
477717	108497431640625	44877421875	1	true	0	false	13	true
477715	88262958984375	4626943359375	10	true	0	false	6	true
477714	84716513671875	4066859375	0	false	0	false	15	true
477713	83079443359375	40425984375	0	false	0	false	19	true
477712	18140466796875	4969540625	4	true	0	false	63	true
477709	10491533203125	4888047265625	1	true	0	false	18	true
477708	100814375	429031328125	1	true	0	false	22	true
477707	98231826171875	423128671875	2	true	0	false	22	true
477705	853396484375	4008078125	1	true	0	false	19	true
477703	110001572265625	44117125	0	false	2	true	42	true
477699	11418357421875	4336519140625	8	true	0	false	8	true
477697	194218984375	501913828125	2	true	1	true	11	true
477696	125331865234375	4218340234375	1	true	2	true	12	true
477695	117818427734375	4248187109375	1	true	0	false	17	true
477693	106858779296875	43490015625	2	true	0	false	33	true
477691	8529056640625	3954795703125	1	true	0	false	16	true
477687	1736695703125	485236875	0	false	0	false	16	true
477674	561111279296875	410260234375	7	true	1	true	32	true
477673	58769609375	4110586328125	8	true	1	true	24	true
477667	72560908203125	4039399609375	9	true	0	false	25	true
477666	662582470703125	3977103125	1	true	0	false	35	true
477665	62554658203125	394114921875	5	true	0	false	2	true
477664	65748251953125	4096155859375	2	true	0	false	20	true
477662	1157201953125	481739921875	12	true	2	true	51	true
477661	115312646484375	4878894921875	2	true	0	false	19	true
477658	98435146484375	4396084765625	2	true	1	true	56	true
477653	187576015625	3867883203125	3	true	1	true	24	true
477650	99740634765625	494722265625	5	true	0	false	5	true
477646	130898115234375	4984198046875	21	true	1	true	7	true
477645	136198203125	49855875	1	true	0	false	11	true
477639	68462294921875	4805300390625	0	false	0	false	17	true
477636	1136344921875	40589015625	1	true	0	false	71	true
477635	1162583203125	40754484375	7	true	0	false	60	true
477633	105709453125	45497796875	4	true	0	false	53	true
477632	1083331640625	4012966796875	3	true	0	false	31	true
477631	109463203125	4024512890625	3	true	0	false	30	true
477622	15536271484375	4902835546875	23	true	0	false	68	true
477621	152747666015625	4901435546875	10	true	0	false	66	true
477617	27703138671875	3834426171875	6	true	0	false	3	true
477616	117610400390625	4118084375	19	true	0	false	3	true
477615	123869853515625	41403296875	1	true	0	false	17	true
477614	95836826171875	406868046875	10	true	0	false	3	true
477613	99417919921875	4039072265625	1	true	0	false	12	true
477611	74758916015625	430183359375	5	true	0	false	13	true
477604	57145458984375	401451484375	3	true	0	false	6	true
477601	90521083984375	4157519140625	0	false	0	false	21	true
477599	121109775390625	40855546875	1	true	0	false	32	true
477596	760486572265625	4395548828125	1	true	0	false	97	true
477593	15601396484375	4877899609375	16	true	0	false	29	true
477590	834870703125	4429330078125	3	true	2	true	120	true
477589	87943466796875	4418939453125	2	true	0	false	16	true
477581	2257380078125	529375390625	0	false	0	false	18	true
477580	737710595703125	489009140625	3	true	0	false	70	true
477569	32505072265625	4744384375	1	true	0	false	12	true
477568	148082978515625	48043453125	1	true	0	false	8	true
477567	145188046875	48549	1	true	0	false	10	true
477561	29586271484375	353139140625	8	true	0	false	93	true
477557	154775205078125	4808476171875	1	true	0	false	9	true
477556	106091201171875	3930869921875	5	true	0	false	61	true
477555	10037056640625	3929187890625	0	false	1	true	8	true
477553	144126708984375	49435390625	3	true	0	false	35	true
477549	1420153125	5018919140625	0	false	0	false	12	true
477545	721182373046875	4160808203125	3	true	0	false	14	true
477543	111414580078125	3849176953125	0	false	0	false	17	true
477540	96532314453125	3743484375	18	true	0	false	41	true
477539	96210615234375	376921796875	16	true	0	false	52	true
477536	124006181640625	54930796875	10	true	0	false	37	true
477535	12104716796875	5465118359375	6	true	0	false	10	true
477531	19970029296875	4817362109375	12	true	0	false	64	true
477528	3382952734375	458986171875	11	true	0	false	4	true
477526	117698447265625	5134111328125	2	true	0	false	5	true
477525	120859619140625	5148346484375	2	true	0	false	18	true
477524	131661220703125	52016875	12	true	0	false	86	true
477523	1263251171875	513880703125	2	true	0	false	13	true
477521	1007260546875	383212890625	1	true	0	false	20	true
477518	1506735546875	5342115625	0	false	0	false	14	true
477517	148490068359375	5369259765625	2	true	0	false	23	true
477513	127179423828125	553328984375	1	true	7	true	12	true
477511	149097314453125	531557734375	10	true	0	false	11	true
477510	1380296875	5642427734375	3	true	0	false	39	true
477509	1398699609375	56694140625	1	true	0	false	35	true
477508	13190142578125	544841875	0	false	0	false	14	true
477507	134293505859375	5388636328125	5	true	0	false	20	true
477506	124224306640625	5374776171875	4	true	13	true	64	true
477505	1193571875	538169296875	1	true	0	false	22	true
477501	13727236328125	512986640625	3	true	0	false	31	true
477500	12157720703125	55856	2	true	0	false	19	true
477499	1190258203125	55267703125	2	true	0	false	7	true
477498	137697470703125	5550582421875	16	true	0	false	26	true
477497	13952203125	5495965234375	2	true	0	false	10	true
477496	733228466796875	6071002734375	32	true	0	false	98	true
477495	71667548828125	6064843359375	38	true	1	true	100	true
477491	147746611328125	5478493359375	1	true	0	false	15	true
477490	152587099609375	5422577734375	1	true	0	false	53	true
477489	155530595703125	5372246875	0	false	0	false	11	true
477487	1385572265625	5312300390625	10	true	0	false	11	true
477479	140334765625	5806884375	0	false	0	false	47	true
477475	144421748046875	5581659765625	1	true	0	false	25	true
477472	157513974609375	520208203125	9	true	3	true	100	true
477471	155579638671875	518887578125	8	true	3	true	112	true
477466	78836064453125	5869484375	0	false	0	false	33	true
477465	7722388671875	5906618359375	0	false	0	false	25	true
477463	145368125	5655772265625	7	true	0	false	2	true
477462	113335712890625	568022265625	0	false	5	true	8	true
477461	1194171484375	568301640625	1	true	0	false	30	true
477459	15359484375	55418078125	15	true	0	false	80	true
477458	83579912109375	5571423046875	7	true	0	false	61	true
477456	97986396484375	5470617578125	4	true	0	false	19	true
477455	9572115234375	5432115234375	2	true	1	true	14	true
477448	110408427734375	5449353515625	2	true	0	false	63	true
477447	11252287109375	5475716015625	10	true	0	false	10	true
477443	12311263671875	5674321484375	1	true	0	false	12	true
477442	125619697265625	58624171875	4	true	6	true	40	true
477441	1234362109375	587479453125	0	false	6	true	27	true
477438	10561359375	5528440234375	3	true	0	false	49	true
477437	1119236328125	5522503125	3	true	0	false	11	true
477434	1698043359375	51687.5	2	true	0	false	35	true
477433	1662064453125	5186473828125	3	true	0	false	9	true
477432	18061423828125	5160218359375	6	true	1	true	79	true
477431	17506548828125	5154284375	1	true	0	false	20	true
477429	12475041015625	5843506640625	3	true	4	true	34	true
477425	732671875	588465625	1	true	0	false	8	true
477424	11742947265625	67275921875	0	false	0	false	12	true
477423	120018486328125	681630546875	3	true	0	false	12	true
477419	162596259765625	5118162890625	4	true	0	false	53	true
477415	16994107421875	5112394921875	4	true	0	false	27	true
477408	15053380859375	5060533984375	1	true	0	false	8	true
477407	154861083984375	50888875	3	true	0	false	1	true
477403	142705380859375	5349440625	0	false	14	true	1	true
477402	89684951171875	5312969921875	1	true	0	false	12	true
477401	869780078125	528115859375	0	false	0	false	9	true
477399	93498779296875	5371216015625	2	true	0	false	18	true
477397	11064537109375	55957875	6	true	0	false	11	true
477392	1286897265625	5906681640625	8	true	0	false	40	true
477391	129362841796875	5891067578125	9	true	0	false	22	true
477390	1543251953125	567171171875	4	true	0	false	42	true
477389	15792916015625	5631158984375	5	true	0	false	25	true
477388	1140697265625	603138046875	4	true	0	false	10	true
477387	119911533203125	5995331640625	10	true	0	false	14	true
477386	28751267578125	3281184765625	10	true	15	true	112	true
477385	2861616796875	3310028515625	0	false	3	true	75	true
477381	128003642578125	592943359375	1	true	0	false	38	true
477380	122625478515625	593383984375	10	true	0	false	5	true
477379	125451845703125	5946101953125	2	true	0	false	22	true
477378	94893740234375	655044140625	2	true	0	false	19	true
477377	89719638671875	65490890625	10	true	0	false	3	true
477376	1549375390625	67572984375	2	true	0	false	37	true
477375	149415048828125	67693109375	1	true	0	false	12	true
477373	154149326171875	51694515625	3	true	0	false	45	true
477372	757629638671875	5952157421875	0	false	1	true	14	true
477371	8157576171875	5971755078125	1	true	1	true	12	true
477368	11119466796875	6070188671875	0	false	0	false	20	true
477364	8388822265625	6585578125	2	true	1	true	33	true
477361	75979091796875	6123011328125	2	true	0	false	27	true
477360	8696580078125	60320890625	17	true	0	false	2	true
477359	82180927734375	60543296875	4	true	2	true	5	true
477357	143654296875	676725234375	2	true	0	false	9	true
477351	1547970703125	6806415625	1	true	0	false	7	true
477349	1576478125	5257859765625	3	true	3	true	33	true
477345	124744365234375	6037173046875	1	true	0	false	10	true
477344	13616392578125	67796984375	22	true	0	false	97	true
477343	130524287109375	674959296875	4	true	0	false	23	true
477341	148581708984375	684762890625	2	true	1	true	19	true
477336	1611297265625	693436875	0	false	0	false	17	true
477335	161433359375	696058203125	0	false	0	false	17	true
477333	86672138671875	6518769921875	7	true	0	false	11	true
477332	131541162109375	5980809375	9	true	0	false	15	true
477328	16527564453125	689273125	11	true	0	false	28	true
477327	16134623046875	688714921875	0	false	0	false	32	true
477326	1688846875	690824140625	1	true	0	false	11	true
477325	17112462890625	68763265625	9	true	0	false	1	true
477319	8963423828125	661058359375	6	true	0	false	12	true
477315	122758310546875	57315109375	3	true	0	false	19	true
477311	16323650390625	5578226953125	5	true	0	false	6	true
477310	94319130859375	591753046875	2	true	0	false	13	true
477309	97893515625	5899805859375	1	true	0	false	14	true
477307	1294351171875	684420859375	1	true	1	true	31	true
477305	140673017578125	68612296875	4	true	12	true	0	false
477301	14923423828125	57335953125	6	true	0	false	36	true
477298	142891826171875	699954765625	15	true	0	false	43	true
477297	14516591796875	69450890625	12	true	0	false	5	true
477296	47738623046875	25785775390625	2	true	0	false	26	true
477295	4691986328125	2604041015625	1	true	0	false	36	true
477294	9924025390625	5951371484375	3	true	0	false	20	true
477290	91581787109375	6302317578125	2	true	0	false	30	true
477289	9181697265625	6208809375	0	false	0	false	33	true
477286	769523779296875	6269395703125	11	true	0	false	58	true
477285	768704638671875	6377156640625	13	true	0	false	36	true
477283	150062900390625	697999453125	4	true	0	false	12	true
477281	81830625	6435230859375	1	true	0	false	9	true
477276	2517328125	4678882421875	0	false	0	false	28	true
477274	14067607421875	6127407421875	1	true	0	false	38	true
477273	14196458984375	6090943359375	1	true	0	false	34	true
477270	101548662109375	6990159375	6	true	0	false	25	true
477269	98533310546875	697670625	0	false	0	false	11	true
477266	48814296875	28281677734375	2	true	0	false	30	true
477265	468670654296875	28086390625	2	true	0	false	27	true
477264	465114501953125	2668084765625	3	true	0	false	13	true
477261	13048669921875	45527484375	5	true	0	false	20	true
477260	110953115234375	7074565625	0	false	0	false	16	true
477259	10833265625	704728515625	1	true	0	false	8	true
477258	12289689453125	66455640625	0	false	0	false	27	true
477257	114824912109375	664355625	2	true	11	true	18	true
477255	45677587890625	2735494140625	16	true	0	false	17	true
477249	52707685546875	28118337890625	5	true	0	false	8	true
477248	46033193359375	6257192578125	1	true	11	true	19	true
477247	475458935546875	624416171875	0	false	11	true	15	true
477245	18560509765625	514398359375	0	false	0	false	8	true
477244	75806474609375	6467809375	2	true	0	false	12	true
477243	78563408203125	6511917578125	1	true	0	false	19	true
477241	1070254296875	698031328125	1	true	0	false	11	true
477240	11205435546875	694742421875	0	false	17	true	44	true
477239	1089255859375	694240859375	0	false	7	true	14	true
477238	11175548828125	685811328125	1	true	0	false	21	true
477237	10602923828125	69027359375	1	true	0	false	14	true
477230	2781989453125	4328469140625	5	true	0	false	62	true
477229	276663359375	4305229296875	3	true	0	false	44	true
477228	68871953125	6524086328125	5	true	0	false	27	true
477227	590355517578125	652465625	5	true	0	false	25	true
477226	66917705078125	2502215625	2	true	0	false	20	true
477225	689475537109375	25173462890625	2	true	0	false	22	true
477223	14874828125	706913828125	2	true	0	false	15	true
477221	1157845703125	701093828125	3	true	0	false	26	true
477219	402891064453125	28563115234375	0	false	0	false	21	true
477218	14411427734375	510923984375	0	false	0	false	18	true
477215	553227099609375	646740625	4	true	1	true	28	true
477214	27617107421875	42779265625	3	true	0	false	36	true
477213	27769779296875	4261459375	2	true	0	false	26	true
477208	97695087890625	6296697265625	5	true	0	false	20	true
477202	3624149609375	4476119921875	5	true	0	false	33	true
477201	36420703125	439469375	5	true	0	false	66	true
477200	499330908203125	63603625	1	true	0	false	15	true
477198	13925068359375	599633984375	14	true	2	true	57	true
477197	13830943359375	591287421875	3	true	0	false	39	true
477195	63364443359375	25279853515625	5	true	0	false	21	true
477194	27101845703125	422141484375	7	true	0	false	23	true
477193	26868189453125	4169077734375	1	true	0	false	21	true
477190	28194134765625	4199666015625	0	false	0	false	33	true
477187	102853671875	6308328515625	1	true	3	true	12	true
477185	110470361328125	66770359375	17	true	2	true	35	true
477183	17331390625	5032659765625	6	true	0	false	3	true
477182	27645576171875	41410390625	1	true	0	false	38	true
477180	15579322265625	6019424609375	2	true	0	false	7	true
477179	1484538671875	6015766015625	15	true	0	false	1	true
477178	10788578125	5897645703125	4	true	0	false	48	true
477177	113484560546875	5847578125	2	true	0	false	25	true
477173	138931845703125	668409453125	14	true	0	false	55	true
477172	161952431640625	598407734375	4	true	2	true	66	true
477171	161659814453125	6024809375	3	true	4	true	19	true
477168	12751119140625	737608984375	6	true	0	false	12	true
477167	121225263671875	73789.25	9	true	0	false	21	true
477164	10097814453125	601895234375	9	true	1	true	84	true
477160	235353359375	391024140625	7	true	0	false	80	true
477159	2347433984375	38414046875	3	true	0	false	15	true
477154	93760166015625	257250625	1	true	0	false	20	true
477153	9609306640625	25977658203125	0	false	0	false	23	true
477152	523960986328125	6055659765625	2	true	0	false	9	true
477151	51564990234375	6116244140625	1	true	0	false	13	true
477143	9530392578125	6071769921875	13	true	0	false	2	true
477140	25542748046875	378528203125	12	true	0	false	94	true
477139	2566446875	375228125	6	true	1	true	37	true
477137	581403564453125	25785189453125	8	true	0	false	8	true
477136	2635336328125	415725625	2	true	0	false	10	true
477135	2635966796875	412172265625	3	true	0	false	13	true
477133	131266005859375	73798359375	2	true	0	false	32	true
477130	107924150390625	27175830078125	2	true	0	false	15	true
477129	11191357421875	26959861328125	0	false	0	false	23	true
477126	132857626953125	6541509765625	1	true	10	true	12	true
477125	12880013671875	65480.75	1	true	4	true	9	true
477123	10404416015625	26928515625	4	true	1	true	29	true
477120	2827403515625	3363387109375	1	true	0	false	52	true
477119	28405228515625	3348259375	1	true	0	false	56	true
477117	9924798828125	25809267578125	0	false	4	true	16	true
477109	1217480859375	711092421875	7	true	0	false	19	true
477108	117892841796875	72551171875	1	true	0	false	14	true
477107	122526142578125	719979140625	8	true	0	false	4	true
477103	113608046875	27232201171875	3	true	0	false	12	true
477102	7512908203125	2629730078125	9	true	0	false	20	true
477101	7359837890625	2641121484375	8	true	0	false	22	true
477100	538090087890625	429041640625	16	true	0	false	41	true
477099	614696826171875	42313875	6	true	1	true	23	true
477098	17156576171875	326746796875	13	true	1	true	55	true
477097	1700658203125	3306939453125	10	true	0	false	20	true
477094	22515998046875	3805357421875	4	true	2	true	28	true
477093	22041462890625	3805182421875	1	true	0	false	12	true
477092	14713984375	6267681640625	17	true	1	true	48	true
477091	14599521484375	6261792578125	20	true	1	true	49	true
477089	2512021484375	381874921875	14	true	1	true	2	true
477088	639550439453125	641384296875	5	true	0	false	35	true
477086	115677001953125	719386484375	1	true	0	false	64	true
477084	16480623046875	636222734375	0	false	0	false	17	true
477083	1658285546875	6381495703125	0	false	0	false	19	true
477081	125441982421875	649454921875	15	true	0	false	8	true
477079	1706475390625	32249623046875	2	true	0	false	28	true
477077	102454267578125	2604316796875	7	true	1	true	22	true
477075	662679248046875	258164140625	0	false	0	false	15	true
477071	17298044921875	6360714453125	1	true	0	false	21	true
477069	405134521484375	25760451171875	0	false	0	false	39	true
477065	17775521484375	32681845703125	1	true	0	false	10	true
477063	691617236328125	26313076171875	2	true	0	false	24	true
477060	163807958984375	70274.75	0	false	0	false	8	true
477056	222058515625	3924965625	3	true	0	false	28	true
477055	2281176171875	387707265625	1	true	0	false	25	true
477053	16577765625	32565123046875	2	true	0	false	15	true
477050	8991998046875	28933908203125	3	true	0	false	34	true
477049	857574609375	28912375	3	true	0	false	17	true
477048	351483984375	4508401953125	6	true	0	false	59	true
477046	18059697265625	30624466796875	10	true	2	true	93	true
477045	1784374609375	305998515625	8	true	2	true	82	true
477044	26607921875	3813678125	1	true	0	false	12	true
477043	26830029296875	3759277734375	0	false	2	true	9	true
477042	152293193359375	6429225390625	18	true	0	false	46	true
477041	15081447265625	6443421484375	20	true	0	false	38	true
477040	748183154296875	256389375	2	true	0	false	13	true
477039	776230517578125	2521134765625	8	true	0	false	0	false
477037	3631893310546870	29322513671875	2	true	0	false	36	true
477035	9478205078125	2876602734375	3	true	0	false	6	true
477034	10771212890625	737557109375	10	true	0	false	65	true
477033	106172265625	738399609375	9	true	0	false	62	true
477031	79772099609375	25687.75	1	true	0	false	11	true
477030	2809098046875	3436131640625	9	true	0	false	2	true
477029	2798707421875	347460546875	5	true	0	false	7	true
477026	10635716796875	6409597265625	21	true	0	false	43	true
477025	1088666796875	646560078125	0	false	0	false	33	true
477023	1091565234375	72690.5	0	false	0	false	18	true
477021	1216994140625	7438884375	1	true	0	false	13	true
477018	705563330078125	28025826171875	31	true	0	false	48	true
477017	72472548828125	27612291015625	1	true	3	true	15	true
477015	987779296875	2839540625	3	true	0	false	17	true
477011	1350758203125	650213984375	11	true	0	false	3	true
477010	72444638671875	2699680078125	3	true	0	false	55	true
477005	16271650390625	331990390625	6	true	0	false	10	true
477004	82733642578125	25091302734375	6	true	0	false	75	true
477001	28751720703125	3213811328125	0	false	0	false	15	true
477000	22382255859375	3721701171875	25	true	0	false	27	true
476999	22160671875	37379640625	21	true	0	false	45	true
476998	13608474609375	63107140625	11	true	0	false	78	true
476997	134347080078125	6275196875	6	true	0	false	38	true
476996	571437939453125	28771751953125	3	true	0	false	11	true
476991	116650126953125	7312909375	1	true	0	false	22	true
476989	1748426171875	64151640625	1	true	0	false	30	true
476987	11544990234375	649289296875	0	false	0	false	12	true
476986	774141943359375	285727109375	9	true	1	true	66	true
476985	83576923828125	28233501953125	7	true	0	false	25	true
476981	27332830078125	346369765625	4	true	0	false	32	true
476979	157398681640625	583412734375	0	false	0	false	15	true
476972	111575380859375	75883.5	8	true	1	true	36	true
476971	107133671875	766396953125	7	true	0	false	25	true
476969	119811796875	750239765625	1	true	1	true	25	true
476967	1754851953125	30484443359375	4	true	0	false	17	true
476964	22659025390625	368511953125	6	true	0	false	18	true
476963	22216759765625	3659425390625	2	true	1	true	16	true
476957	82474462890625	263971328125	2	true	0	false	38	true
476954	9757896484375	24375318359375	3	true	0	false	39	true
476953	94582353515625	2395841796875	4	true	0	false	5	true
476952	883691015625	27505330078125	1	true	0	false	14	true
476951	94437861328125	27339359375	0	false	0	false	8	true
476949	680929638671875	620611484375	1	true	0	false	9	true
476948	149757578125	65794546875	6	true	0	false	6	true
476947	146542333984375	660755390625	4	true	0	false	14	true
476945	1016981640625	25033974609375	1	true	0	false	24	true
476944	9528017578125	2954105859375	2	true	3	true	50	true
476938	105306728515625	750684765625	0	false	1	true	14	true
476937	111056708984375	74938171875	3	true	0	false	11	true
476936	148427255859375	6352441796875	0	false	7	true	28	true
476934	16858580078125	5555529296875	2	true	1	true	53	true
476933	1731559765625	5573759375	1	true	0	false	18	true
476931	116007705078125	744015546875	0	false	0	false	6	true
476930	886414453125	24710564453125	9	true	2	true	107	true
476927	3106892578125	29081140625	5	true	0	false	6	true
476925	24920703125	3909696875	3	true	0	false	11	true
476924	9938041015625	745543515625	5	true	0	false	23	true
476921	153360107421875	6513221875	2	true	0	false	33	true
476917	17976390625	31931330078125	2	true	0	false	12	true
476914	119108447265625	27183080078125	7	true	3	true	55	true
476913	122206279296875	27213001953125	4	true	1	true	39	true
476910	17176935546875	56657875	4	true	0	false	16	true
476909	167448515625	5726783203125	6	true	0	false	53	true
476906	140215126953125	3222062109375	1	true	0	false	12	true
476905	135703046875	323794609375	1	true	0	false	16	true
476901	110254716796875	4147202734375	8	true	7	true	64	true
476899	17057296875	549949296875	3	true	0	false	16	true
476897	116590498046875	73943328125	0	false	0	false	31	true
476896	162650439453125	675787109375	6	true	2	true	50	true
476895	1643255859375	672356015625	1	true	0	false	14	true
476893	803990380859375	2438443359375	3	true	0	false	9	true
476892	118617919921875	27766408203125	5	true	0	false	76	true
476889	16465142578125	55342609375	5	true	0	false	5	true
476888	24470205078125	580063515625	20	true	0	false	9	true
476887	235278369140625	5828444921875	12	true	0	false	18	true
476886	1799795703125	2765458203125	4	true	0	false	29	true
476885	1801968359375	27867259765625	4	true	0	false	27	true
476884	124218310546875	31225408203125	3	true	0	false	60	true
476883	127253662109375	3174452734375	1	true	0	false	37	true
476881	88927841796875	23684525390625	1	true	0	false	54	true
476876	351046240234375	563042421875	1	true	2	true	22	true
476875	3708801025390620	5609903125	1	true	2	true	26	true
476874	1433939453125	31689119140625	7	true	0	false	98	true
476871	2258000244140620	577644609375	4	true	0	false	7	true
476869	13108021484375	321234140625	0	false	0	false	11	true
476862	1070307421875	5351682421875	0	false	0	false	11	true
476861	102021943359375	5344286328125	2	true	0	false	35	true
476859	16082318359375	6613678125	6	true	0	false	11	true
476858	12517716796875	628152265625	7	true	0	false	32	true
476856	669336767578125	5688959375	9	true	0	false	65	true
476855	657517919921875	5738409765625	5	true	0	false	1	true
476853	3954981689453120	5603662890625	0	false	0	false	19	true
476850	11634474609375	31715703125	2	true	0	false	45	true
476849	121774912109375	32029177734375	3	true	0	false	47	true
476847	12376685546875	28236560546875	5	true	0	false	12	true
476843	1393761328125	6551022265625	9	true	3	true	26	true
476842	1.22387e+16	5893124609375	4	true	0	false	54	true
476841	9711796264648430	59124.5	7	true	0	false	35	true
476840	20527166015625	2654992578125	0	false	0	false	35	true
476839	203369375	26622208984375	3	true	0	false	27	true
476837	1759059765625	31385326171875	2	true	0	false	14	true
476833	13151240234375	3129591796875	1	true	0	false	21	true
476832	108673017578125	31800357421875	0	false	0	false	17	true
476831	112122529296875	320457734375	3	true	0	false	16	true
476828	12282763671875	6189654296875	5	true	0	false	55	true
476827	121992919921875	6164217578125	8	true	0	false	47	true
476825	1319612548828120	5858410546875	4	true	0	false	18	true
476822	15369962890625	302539921875	2	true	0	false	15	true
476821	16460462890625	29902294921875	1	true	0	false	21	true
476817	1.17608e+16	593343828125	8	true	0	false	7	true
476815	1735346875	27824044921875	0	false	1	true	13	true
476810	3562956787109370	584900234375	9	true	0	false	3	true
476809	2896403076171870	587542734375	3	true	2	true	25	true
476807	17358826171875	27473294921875	1	true	1	true	10	true
476801	2342870361328120	5882216015625	1	true	0	false	7	true
476799	1.22151e+16	5809223046875	4	true	0	false	59	true
476798	1746865625	284458125	4	true	0	false	22	true
476797	17379953125	2908183984375	1	true	0	false	15	true
476789	6447105712890620	57857953125	6	true	1	true	3	true
476783	132090068359375	30536775390625	1	true	0	false	6	true
476782	744258251953125	23827904296875	8	true	0	false	64	true
476781	73030634765625	24130494140625	8	true	0	false	29	true
476779	106244873046875	5277658984375	8	true	0	false	4	true
476778	569876806640625	5746630078125	3	true	1	true	32	true
476777	585359912109375	570604375	1	true	1	true	22	true
476775	1762639453125	2717067578125	12	true	0	false	2	true
476772	15633107421875	66853453125	0	false	0	false	5	true
476769	427788818359375	5613251953125	0	false	0	false	14	true
476767	1994421484375	26447578125	1	true	1	true	30	true
476765	14745162109375	31296828125	2	true	0	false	12	true
476764	19187216796875	2755253125	3	true	0	false	61	true
476763	1894028515625	2750605859375	10	true	0	false	58	true
476762	1732455859375	6509952734375	16	true	0	false	115	true
476761	1678788671875	6479291015625	0	false	0	false	9	true
476760	220120078125	3016969921875	0	false	2	true	12	true
476759	22613115234375	30027947265625	0	false	0	false	10	true
476758	104777841796875	2363943359375	0	false	0	false	36	true
476757	102207392578125	23289421875	1	true	0	false	21	true
476756	478501806640625	5526809765625	26	true	0	false	70	true
476755	494044384765625	54747875	4	true	0	false	15	true
476753	18821560546875	27317626953125	12	true	0	false	29	true
476752	15097892578125	31818439453125	0	false	0	false	11	true
476751	155165126953125	32166451171875	1	true	1	true	32	true
476750	108246259765625	62297828125	2	true	0	false	11	true
476749	101286103515625	6184552734375	3	true	1	true	49	true
476747	599064697265625	560193515625	10	true	3	true	6	true
476745	502265478515625	5567951171875	2	true	0	false	17	true
476741	457468603515625	5572812109375	6	true	0	false	0	false
476740	22424935546875	2878252734375	6	true	0	false	38	true
476739	22440126953125	28599689453125	6	true	0	false	37	true
476737	145036474609375	30607564453125	3	true	0	false	76	true
476735	3938621826171870	5720167578125	5	true	0	false	17	true
476731	43115751953125	56543125	1	true	0	false	9	true
476726	596417236328125	2352667578125	5	true	3	true	54	true
476725	608048486328125	23049671875	9	true	0	false	41	true
476723	22866990234375	426416328125	0	false	0	false	12	true
476721	442092822265625	547918203125	9	true	0	false	1	true
476720	1775834765625	3403569921875	5	true	0	false	53	true
476719	1789690625	3400602734375	5	true	0	false	56	true
476713	1021887890625	65983984375	0	false	0	false	7	true
476709	7756326171875	22955908203125	0	false	0	false	8	true
476705	163463408203125	681662890625	0	false	0	false	4	true
476702	23888748046875	31385353515625	2	true	7	true	61	true
476701	239161640625	3193428125	2	true	2	true	9	true
476700	24577333984375	318664375	1	true	0	false	17	true
476699	2485417578125	32238828125	0	false	14	true	8	true
476695	680847509765625	23743603515625	1	true	4	true	11	true
476693	1507071484375	6087030859375	1	true	0	false	6	true
476689	498614599609375	5701340625	7	true	0	false	12	true
476687	2336266015625	31523130859375	8	true	0	false	85	true
476685	57159736328125	26625162109375	4	true	0	false	11	true
476684	94852119140625	31667640625	0	false	1	true	13	true
476683	91035068359375	31426419921875	1	true	6	true	1	true
476682	3634342578125	31054369140625	23	true	4	true	95	true
476681	3607588671875	31019306640625	8	true	0	false	69	true
476678	2073105859375	27944638671875	12	true	0	false	47	true
476677	202216640625	28065796875	5	true	0	false	20	true
476676	13377611328125	28058.25	2	true	0	false	32	true
476675	132743720703125	27546060546875	4	true	0	false	35	true
476673	16512064453125	665928515625	4	true	1	true	2	true
476670	3220611083984370	554240625	2	true	0	false	21	true
476669	3302847900390620	5573086328125	13	true	0	false	14	true
476668	230090546875	31171052734375	2	true	0	false	78	true
476667	22853177734375	30966669921875	2	true	0	false	100	true
476666	20419748046875	286039453125	3	true	0	false	76	true
476665	2038849609375	29098029296875	2	true	0	false	10	true
476664	168826484375	31008287109375	1	true	0	false	9	true
476663	16891154296875	315399375	3	true	0	false	12	true
476662	955660546875	30431240234375	7	true	0	false	49	true
476660	520747119140625	20498857421875	25	true	0	false	36	true
476659	5353822265625	21326146484375	1	true	0	false	12	true
476657	135818740234375	282746796875	2	true	0	false	28	true
476654	51770146484375	5915858203125	3	true	0	false	8	true
476653	501026513671875	5880551171875	3	true	0	false	14	true
476650	1668628515625	3458044921875	17	true	1	true	61	true
476649	169590234375	3437325390625	1	true	0	false	50	true
476648	70238154296875	5336248046875	1	true	1	true	22	true
476647	618899658203125	5362671484375	1	true	0	false	10	true
476646	8023490234375	528138046875	20	true	1	true	76	true
476645	7914431640625	526049609375	23	true	1	true	82	true
476642	4576763671875	58131625	2	true	0	false	42	true
476641	469876220703125	577113125	2	true	0	false	13	true
476639	714253173828125	538498125	3	true	1	true	6	true
476638	19704166015625	28847052734375	0	false	3	true	19	true
476637	19419291015625	28474814453125	1	true	0	false	10	true
476635	458704833984375	203601640625	0	false	0	false	17	true
476633	612272412109375	24177.5	3	true	0	false	7	true
476629	2308744140625	28838431640625	0	false	0	false	7	true
476628	2129936328125	2940164453125	9	true	0	false	28	true
476627	21563798828125	291223125	4	true	0	false	60	true
476624	1667794140625	29368103515625	7	true	0	false	67	true
476621	563341796875	53001328125	4	true	2	true	9	true
476619	21256267578125	29103330078125	0	false	0	false	40	true
476615	23264638671875	29162421875	1	true	5	true	11	true
476613	20613533203125	2697783203125	1	true	0	false	4	true
476612	2041482421875	2751597265625	4	true	0	false	38	true
476611	19983859375	27288685546875	0	false	0	false	8	true
476609	1679024609375	2718340234375	16	true	0	false	0	false
476608	16455953125	3394709765625	8	true	1	true	79	true
476607	1679983984375	336359453125	0	false	0	false	10	true
476605	1809754296875	3372071875	1	true	0	false	13	true
476602	25945908203125	31337005859375	2	true	0	false	16	true
476601	25424232421875	31903150390625	2	true	0	false	7	true
476590	23460052734375	29922404296875	15	true	0	false	101	true
476583	5329193359375	22791521484375	1	true	0	false	19	true
476581	609235791015625	21807521484375	2	true	1	true	7	true
476580	275943125	48696234375	0	false	9	true	45	true
476579	27819927734375	48443828125	0	false	0	false	22	true
476575	17241203125	3404394140625	8	true	0	false	21	true
476573	23641578125	309239453125	1	true	0	false	8	true
476567	3718983154296870	5535315625	1	true	0	false	12	true
476565	15830375	343348046875	1	true	3	true	18	true
476564	16593529296875	27943208984375	2	true	0	false	17	true
476561	13199984375	3308612109375	1	true	0	false	15	true
476556	31978681640625	546435390625	8	true	2	true	59	true
476554	13212466796875	29669603515625	0	false	0	false	12	true
476552	102874208984375	3169334375	2	true	0	false	19	true
476546	745702490234375	544922890625	0	false	0	false	18	true
476544	2654883984375	316134453125	29	true	2	true	66	true
476539	21153447265625	28715884765625	1	true	0	false	13	true
476538	2034017578125	31445625	2	true	0	false	76	true
476537	20252453125	31218966796875	2	true	0	false	56	true
476536	204093046875	29828857421875	16	true	0	false	1	true
476535	2011359375	30078947265625	8	true	0	false	56	true
476532	25700912109375	29320302734375	2	true	0	false	18	true
476531	258223125	2901926171875	15	true	0	false	4	true
476530	84390654296875	30547294921875	0	false	0	false	14	true
476525	2687203857421870	5490728125	22	true	0	false	63	true
476523	2521285546875	2947563671875	30	true	0	false	60	true
476522	64846513671875	552677734375	1	true	0	false	14	true
476521	708668212890625	5593663671875	0	false	0	false	13	true
476520	262424765625	2969002734375	12	true	2	true	49	true
476517	182915625	26618380859375	5	true	0	false	14	true
476516	21425888671875	278316953125	9	true	0	false	8	true
476515	21682447265625	27696947265625	15	true	0	false	5	true
476514	447462548828125	238158515625	14	true	0	false	0	false
476513	468002197265625	23833130859375	16	true	0	false	1	true
476509	25093142578125	30466794921875	1	true	0	false	3	true
476506	20574830078125	3083947265625	2	true	0	false	13	true
476503	152523955078125	628426875	8	true	0	false	39	true
476502	26314669921875	30524294921875	1	true	0	false	19	true
476501	2670529296875	3040732421875	0	false	0	false	16	true
476499	23961603515625	290584375	5	true	0	false	1	true
476498	2094494921875	30105623046875	10	true	1	true	90	true
476496	160471708984375	3553066015625	0	false	0	false	9	true
476495	160035263671875	3518619921875	13	true	0	false	1	true
476494	25005830078125	5340348046875	2	true	0	false	10	true
476493	2128197998046870	537415546875	0	false	0	false	11	true
476487	1974261328125	2954476953125	1	true	0	false	20	true
476486	2163579296875	26912865234375	1	true	1	true	41	true
476485	21143208984375	26908916015625	0	false	0	false	11	true
476483	132116103515625	707997421875	0	false	0	false	30	true
476482	423247802734375	540420625	9	true	6	true	20	true
476481	4627259765625	543670703125	3	true	0	false	10	true
476477	20082029296875	31824384765625	5	true	0	false	50	true
476476	355470703125	29858947265625	0	false	0	false	24	true
476466	6549994140625	359646796875	0	false	0	false	44	true
476465	677254150390625	3549673046875	9	true	0	false	7	true
476464	130194599609375	6951184375	2	true	2	true	32	true
476463	134493466796875	694822734375	0	false	12	true	2	true
476455	66729248046875	3485700390625	2	true	0	false	43	true
476454	8546150512695310	6011248046875	0	false	0	false	23	true
476453	1288748779296870	6019770703125	2	true	0	false	14	true
476451	430932861328125	5341858984375	0	false	0	false	15	true
476449	22077556640625	327743125	6	true	0	false	32	true
476448	19215091796875	3387059375	0	false	0	false	24	true
476447	1917233203125	3337132421875	3	true	0	false	23	true
476446	3652619921875	31963083984375	0	false	0	false	26	true
476445	37025578125	32018576171875	2	true	0	false	58	true
476443	34422685546875	5403080078125	6	true	0	false	0	false
476440	3822926025390620	24346001953125	2	true	0	false	23	true
476439	41124970703125	2432020703125	7	true	0	false	9	true
476438	7610005859375	212331015625	0	false	0	false	15	true
476437	732529931640625	21135904296875	1	true	1	true	18	true
476433	2201631103515620	599140859375	0	false	0	false	24	true
476425	666394921875	2111258984375	0	false	0	false	25	true
476424	372959140625	32719939453125	3	true	0	false	65	true
476423	3710950390625	32468138671875	1	true	0	false	29	true
476422	793272314453125	2197603125	0	false	0	false	4	true
476421	792210986328125	22354853515625	0	false	0	false	16	true
476420	390359033203125	2410471484375	3	true	0	false	22	true
476417	3131709765625	4687878515625	8	true	0	false	50	true
476416	478093212890625	529186640625	0	false	0	false	15	true
476412	7359833984375	3407158203125	0	false	10	true	5	true
476411	71098310546875	334994375	5	true	0	false	22	true
476410	22498837890625	5441955859375	3	true	0	false	30	true
476405	433514794921875	24685431640625	0	false	0	false	19	true
476404	8546962890625	34358984375	3	true	0	false	23	true
476403	873623828125	3461441796875	8	true	5	true	8	true
476402	80006552734375	3474296875	0	false	0	false	18	true
476401	7807779296875	353513828125	1	true	0	false	14	true
476399	709367919921875	34718234375	3	true	0	false	26	true
476393	88641318359375	349953515625	0	false	0	false	10	true
476391	38013296875	3313372265625	7	true	0	false	43	true
476387	796883642578125	343671953125	1	true	9	true	3	true
476385	750098486328125	3314562109375	0	false	0	false	9	true
476380	57480537109375	3369996484375	7	true	0	false	5	true
476379	53831376953125	33119015625	14	true	0	false	8	true
476378	16851931640625	7099121875	3	true	10	true	41	true
476377	1665892578125	710759375	5	true	10	true	30	true
476375	19261462890625	3233445703125	2	true	0	false	14	true
476373	867404296875	3546360546875	0	false	0	false	14	true
476371	3707877734375	3332227734375	4	true	0	false	20	true
476369	2518279296875	5611491015625	6	true	0	false	2	true
476367	133650986328125	2884907421875	3	true	0	false	13	true
476365	171416171875	70958609375	0	false	0	false	43	true
476363	2014246484375	3384259375	5	true	0	false	16	true
476362	96985009765625	713064609375	14	true	0	false	6	true
476361	96299111328125	71170609375	13	true	0	false	14	true
476360	389705390625	33392859375	21	true	0	false	74	true
476359	387240234375	3309376171875	20	true	0	false	13	true
476358	149687431640625	28755845703125	0	false	0	false	26	true
476357	148200712890625	29293873046875	3	true	2	true	7	true
476354	6798728515625	21883140625	11	true	0	false	7	true
476352	8386634765625	21705240234375	21	true	0	false	100	true
476350	38407578125	3376558984375	0	false	0	false	17	true
476349	3792544921875	3386110546875	0	false	0	false	7	true
476347	155791474609375	28599.5	0	false	0	false	16	true
476345	1043396875	30359134765625	3	true	0	false	9	true
476341	3935315234375	34727140625	14	true	2	true	58	true
476339	3738739453125	3390898828125	0	false	7	true	7	true
476337	17701228515625	712561875	2	true	0	false	15	true
476331	78378173828125	31872208984375	3	true	0	false	25	true
476327	3805941015625	325140703125	7	true	0	false	56	true
476322	437045361328125	21233779296875	8	true	1	true	56	true
476321	3853261474609370	20963171875	3	true	0	false	10	true
476317	108657197265625	52005984375	0	false	0	false	16	true
476314	701271826171875	3693358984375	0	false	0	false	11	true
476313	716895654296875	365247734375	1	true	0	false	11	true
476312	748262353515625	378146328125	5	true	0	false	62	true
476311	765619775390625	379879921875	3	true	1	true	65	true
476310	346418125	2998753125	0	false	0	false	23	true
476309	344911171875	3017784375	2	true	0	false	24	true
476307	140300341796875	29876662109375	4	true	1	true	5	true
476306	4153275390625	22042853515625	1	true	0	false	74	true
476295	71869970703125	2053349609375	1	true	0	false	28	true
476294	20141181640625	329204453125	9	true	0	false	57	true
476288	8641509765625	33340796875	17	true	10	true	54	true
476287	82258779296875	3383397265625	0	false	0	false	13	true
476278	3272257568359370	4160836328125	3	true	1	true	18	true
476277	3452037353515620	413155234375	2	true	1	true	36	true
476276	264054375	2719312890625	4	true	0	false	84	true
476275	26764427734375	2657985546875	0	false	0	false	14	true
476270	1662562109375	260663125	1	true	0	false	25	true
476269	16850396484375	26169998046875	2	true	0	false	23	true
476267	339013671875	3060004296875	4	true	0	false	12	true
476264	83644892578125	37841171875	15	true	0	false	38	true
476262	34591078125	3130111328125	8	true	0	false	67	true
476259	16459216796875	2632221875	1	true	0	false	19	true
476258	8059486328125	3690015625	5	true	0	false	12	true
476257	81993427734375	36270890625	2	true	0	false	9	true
476252	377212109375	415799296875	8	true	0	false	9	true
476249	18827720703125	289869765625	0	false	0	false	13	true
476247	27342662109375	28064626953125	0	false	0	false	5	true
476246	10118994140625	7147140625	3	true	1	true	57	true
476244	472229150390625	3906150390625	14	true	0	false	51	true
476243	493875830078125	390130078125	10	true	0	false	56	true
476239	637297265625	337704609375	0	false	0	false	34	true
476237	3987709765625	344007890625	0	false	0	false	14	true
476235	15814646484375	31505130859375	1	true	0	false	57	true
476231	26590845703125	2598852734375	10	true	0	false	3	true
476230	7380314453125	3860610546875	2	true	0	false	53	true
476228	27979109375	3048526171875	10	true	0	false	24	true
476227	2807763671875	30634904296875	11	true	0	false	29	true
476226	2763126953125	26506892578125	0	false	0	false	14	true
476224	421582958984375	4081414453125	3	true	0	false	107	true
476222	4723849609375	4097194921875	0	false	0	false	9	true
476221	47576650390625	4129686328125	0	false	0	false	8	true
476218	504900732421875	384099140625	3	true	0	false	39	true
476217	503100048828125	3864621875	0	false	0	false	40	true
476213	458358544921875	418026484375	2	true	2	true	21	true
476212	3113339599609370	404580546875	41	true	0	false	64	true
476211	33411044921875	404998203125	40	true	0	false	56	true
476210	34673078125	3293928515625	5	true	0	false	54	true
476209	348272421875	32495736328125	0	false	0	false	11	true
476205	1747380859375	25800052734375	0	false	0	false	12	true
476204	337898876953125	3938876171875	1	true	0	false	36	true
476203	3460531982421870	390140546875	1	true	6	true	6	true
476201	28129330078125	3109499609375	5	true	0	false	37	true
476200	2897596875	274533359375	6	true	1	true	13	true
476199	2886651953125	27022666015625	16	true	0	false	24	true
476198	156872978515625	26740345703125	1	true	0	false	65	true
476196	1.12875e+16	4516644921875	3	true	0	false	9	true
476195	7777819213867180	4527112890625	6	true	0	false	22	true
476193	3436376171875	32425166015625	1	true	2	true	13	true
476192	3256713671875	3096262109375	13	true	0	false	71	true
476191	3240576171875	3081169140625	14	true	0	false	66	true
476189	533078857421875	3860009375	7	true	0	false	22	true
476188	1924817626953120	44837203125	3	true	0	false	34	true
476187	229579931640625	45099890625	8	true	0	false	51	true
476185	17452359375	577324765625	6	true	0	false	5	true
476182	505942626953125	3749017578125	5	true	0	false	31	true
476181	520096533203125	3787428515625	10	true	0	false	0	false
476180	397736865234375	3833747265625	0	false	0	false	40	true
476179	439322705078125	3810863671875	12	true	0	false	0	false
476178	29786279296875	30591078125	6	true	0	false	7	true
476177	2930794921875	29912568359375	0	false	0	false	17	true
476175	3895892333984370	389836796875	1	true	0	false	9	true
476173	379228828125	31776443359375	0	false	0	false	14	true
476170	3914119921875	35368625	0	false	0	false	44	true
476169	3877616796875	3545703515625	7	true	0	false	7	true
476168	29069638671875	30893017578125	0	false	0	false	102	true
476166	230933740234375	4449778125	0	false	0	false	63	true
476163	29013384765625	3041401953125	0	false	12	true	3	true
476162	4056518798828120	3977529296875	1	true	0	false	15	true
476161	42032529296875	394364375	1	true	0	false	14	true
476160	96354638671875	355002578125	5	true	0	false	24	true
476159	10063978515625	36352.25	1	true	0	false	12	true
476156	30793087890625	411600234375	1	true	0	false	8	true
476155	3122640625	41234078125	1	true	3	true	10	true
476154	59938837890625	5988559765625	3	true	0	false	24	true
476153	550713134765625	5980948046875	11	true	4	true	34	true
476151	386190625	34925015625	3	true	0	false	16	true
476149	28904931640625	287093984375	0	false	1	true	10	true
476145	30793478515625	407081640625	1	true	0	false	15	true
476144	2945526953125	27943322265625	3	true	0	false	8	true
476141	18118748046875	25732890625	2	true	0	false	13	true
476137	3866701171875	3597649609375	9	true	0	false	11	true
476135	2831846875	26910908203125	4	true	0	false	37	true
476131	33110908203125	4216741796875	7	true	0	false	7	true
476129	3319547265625	31045748046875	7	true	0	false	44	true
476122	3141230078125	3100881640625	2	true	0	false	19	true
476121	317728984375	30599892578125	14	true	0	false	5	true
476119	545731005859375	3936690234375	1	true	0	false	35	true
476114	1.94599e+16	438916171875	5	true	0	false	65	true
476111	227838037109375	4126134765625	0	false	0	false	12	true
476109	794268798828125	4471390234375	1	true	5	true	11	true
476103	383648984375	3121270703125	0	false	0	false	12	true
476100	306025390625	31651921875	0	false	0	false	19	true
476099	300885625	31791193359375	1	true	0	false	13	true
476098	321221142578125	3785003125	0	false	0	false	12	true
476092	3977557373046870	3585919140625	0	false	1	true	15	true
476091	4052528564453120	3657621875	0	false	0	false	21	true
476090	9992022705078120	418647421875	32	true	4	true	47	true
476089	4773876037597650	4180901953125	0	false	6	true	13	true
476088	3800997802734370	3523676171875	1	true	0	false	29	true
476087	4033139404296870	3511820703125	1	true	0	false	29	true
476085	448587646484375	354622890625	0	false	0	false	17	true
476083	6973780517578120	423682578125	1	true	0	false	21	true
476082	26922625	28484189453125	3	true	0	false	21	true
476081	271502890625	2869465625	10	true	0	false	7	true
476080	58409765625	37444875	5	true	0	false	50	true
476079	610283056640625	378799140625	1	true	0	false	18	true
476078	2113281494140620	3482809765625	2	true	0	false	20	true
476077	1739865478515620	3496045703125	3	true	0	false	12	true
476075	1.43732e+16	4216969921875	8	true	0	false	60	true
476074	278310078125	2913391015625	0	false	1	true	23	true
476073	27690296875	29318880859375	0	false	0	false	23	true
476069	2742595703125	31325662109375	3	true	1	true	71	true
476067	27716892578125	28857986328125	4	true	1	true	3	true
476065	30953875	307645625	5	true	0	false	18	true
476063	2.04612e+16	4267322265625	2	true	0	false	17	true
476057	27830892578125	28451896484375	2	true	0	false	13	true
476054	306104541015625	348817421875	4	true	0	false	19	true
476052	554223193359375	3595525390625	19	true	0	false	48	true
476051	54096630859375	3563470703125	1	true	0	false	48	true
476049	267690869140625	4301617578125	7	true	0	false	6	true
476047	2849870703125	29652365234375	2	true	0	false	11	true
476040	58955185546875	3591919140625	1	true	1	true	18	true
476035	491366357421875	3467566796875	2	true	0	false	8	true
476033	6971431884765620	4576789453125	5	true	0	false	19	true
476028	2025173046875	5190749609375	5	true	1	true	7	true
476027	21067173828125	51537078125	0	false	0	false	10	true
476026	1.27503e+16	432153515625	2	true	0	false	24	true
476025	7267255859375	4328394140625	15	true	0	false	0	false
476024	110186904296875	28267525390625	14	true	0	false	0	false
476023	11106544921875	28219578125	14	true	0	false	2	true
476021	420006005859375	340992734375	2	true	0	false	27	true
476020	4970291015625	363480078125	0	false	0	false	5	true
476013	54568779296875	36640265625	1	true	0	false	9	true
476007	3933871337890620	3743930859375	1	true	0	false	11	true
476005	1596983203125	50083640625	16	true	0	false	76	true
476003	115829970703125	2866935546875	5	true	0	false	10	true
476002	21719513671875	338681640625	6	true	15	true	4	true
476001	22274861328125	3355108984375	0	false	0	false	9	true
476000	2215466015625	3447159375	8	true	0	false	10	true
475997	11893166015625	29216658203125	4	true	0	false	6	true
475994	2084579296875	4806346875	2	true	0	false	49	true
475993	2096632421875	4895165625	1	true	0	false	13	true
475991	2058963671875	5261185546875	10	true	0	false	66	true
475990	19111701171875	52245875	0	false	0	false	15	true
475989	196835703125	517756015625	12	true	0	false	44	true
475987	2949757421875	3139005078125	2	true	0	false	14	true
475985	20288234375	49151296875	6	true	0	false	28	true
475973	284391171875	353836484375	7	true	0	false	5	true
475966	2632167236328120	398998046875	0	false	0	false	8	true
475965	2399279541015620	402783828125	0	false	0	false	18	true
475959	92847841796875	36722515625	0	false	0	false	12	true
475958	34715984375	3493107421875	28	true	0	false	52	true
475957	3461453125	3502399609375	27	true	1	true	57	true
475956	353700703125	3494194921875	0	false	0	false	22	true
475955	3573416015625	3442433203125	0	false	0	false	19	true
475950	149972216796875	27908951171875	13	true	0	false	28	true
475949	152339052734375	2806023828125	16	true	0	false	43	true
475948	349689140625	355080703125	4	true	0	false	29	true
475946	36105984375	3604713671875	0	false	0	false	22	true
475945	3539430859375	361207421875	0	false	0	false	13	true
475942	2459326953125	2665809765625	5	true	13	true	33	true
475939	3553743896484370	26296740234375	0	false	0	false	12	true
475936	143725390625	27566927734375	0	false	0	false	59	true
475933	1484596484375	27069390625	0	false	0	false	37	true
475931	30004828125	293052578125	3	true	0	false	62	true
475921	128748056640625	26573009765625	5	true	1	true	55	true
475919	355078984375	3405594140625	6	true	0	false	0	false
475918	24458138671875	3469311328125	9	true	0	false	32	true
475917	23957330078125	354051015625	0	false	1	true	12	true
475916	3536653515625	333807734375	3	true	0	false	41	true
475915	3512641015625	3323855078125	3	true	0	false	30	true
475913	3677305859375	364623125	2	true	0	false	16	true
475912	24846486328125	3636892578125	10	true	1	true	63	true
475911	24575783203125	36619046875	1	true	3	true	18	true
475910	24161177734375	3625494140625	8	true	0	false	36	true
475909	23936494140625	359034296875	0	false	0	false	18	true
475905	25383466796875	3611873046875	4	true	0	false	10	true
475904	3513786328125	3681612890625	0	false	8	true	15	true
475903	3546717578125	3721771875	0	false	0	false	17	true
475893	25145087890625	3472609765625	0	false	0	false	17	true
475891	23521828125	3618274609375	1	true	0	false	12	true
475890	353246015625	31932755859375	0	false	0	false	37	true
475889	3520807421875	320888828125	0	false	0	false	32	true
475887	149807041015625	61935625	1	true	0	false	65	true
475880	764733154296875	66746328125	2	true	7	true	19	true
475879	7674798828125	674563203125	6	true	2	true	43	true
475878	102974580078125	676079140625	1	true	0	false	20	true
475877	97974921875	681260546875	1	true	0	false	4	true
475874	972829296875	685144453125	1	true	0	false	20	true
475871	704710986328125	663515078125	1	true	0	false	10	true
475868	80755986328125	68014328125	5	true	0	false	15	true
475865	95933798828125	68786125	4	true	4	true	3	true
475863	83793203125	66604515625	6	true	0	false	16	true
475860	88247685546875	68137671875	0	false	0	false	12	true
475857	10492029296875	68036734375	0	false	1	true	17	true
475853	8144095703125	69225875	2	true	0	false	11	true
475852	3024984130859370	27198537109375	15	true	0	false	0	false
475851	3155425537109370	2689759375	0	false	0	false	10	true
475844	56045029296875	4786319140625	1	true	0	false	25	true
475843	51686875	476963828125	3	true	0	false	40	true
475839	499033203125	482052578125	0	false	0	false	13	true
475838	533854833984375	29582732421875	3	true	0	false	79	true
475837	538308642578125	2986154296875	2	true	1	true	47	true
475833	583408544921875	4860151171875	0	false	0	false	16	true
475832	20134763671875	3569854296875	0	false	8	true	9	true
475831	19592017578125	352229375	12	true	2	true	4	true
475829	49558515625	29352310546875	0	false	0	false	17	true
475828	65590732421875	2978234765625	7	true	0	false	17	true
475827	6498677734375	2987183203125	7	true	0	false	9	true
475825	663297314453125	2954890625	2	true	0	false	17	true
475823	583658642578125	3012238671875	2	true	2	true	15	true
475821	19686296875	360477265625	0	false	0	false	31	true
475820	547342626953125	3096856640625	14	true	0	false	6	true
475819	5788046875	307970546875	1	true	0	false	19	true
475817	6327703125	2905565625	0	false	0	false	16	true
475814	5033779296875	3098655078125	6	true	0	false	11	true
475812	6397951171875	3153180078125	10	true	0	false	57	true
475811	625239013671875	3132357421875	11	true	0	false	43	true
475809	41407734375	47746453125	4	true	1	true	3	true
475808	4368392578125	4638285546875	3	true	0	false	11	true
475807	449408154296875	4673334375	0	false	2	true	9	true
475805	20951517578125	3571605078125	1	true	0	false	10	true
475804	21232287109375	3651416796875	1	true	0	false	23	true
475803	2101259765625	3687416015625	4	true	0	false	18	true
475801	2026873828125	3500799609375	1	true	0	false	51	true
475800	488499267578125	4706506640625	0	false	1	true	10	true
475797	20634001953125	3744245703125	9	true	0	false	37	true
475793	616424072265625	32095625	2	true	0	false	8	true
475788	447376953125	31661138671875	2	true	0	false	11	true
475784	4453720397949210	3318627734375	1	true	0	false	26	true
475783	1.12858e+16	333087890625	10	true	0	false	0	false
475781	16625703125	3364739453125	15	true	2	true	82	true
475780	157996142578125	3173363671875	1	true	0	false	52	true
475779	1.94099e+16	31129060546875	7	true	0	false	4	true
475776	4659787109375	30107849609375	1	true	0	false	26	true
475775	42411826171875	3063037890625	1	true	0	false	26	true
475771	166672900390625	30349611328125	2	true	0	false	13	true
475769	2319359375	326476328125	4	true	0	false	9	true
475768	3895505615234370	3301383984375	2	true	0	false	67	true
475767	4503373046875	3314445703125	1	true	0	false	46	true
475764	2906166015625	31688021484375	13	true	1	true	87	true
475763	3661344970703120	3212580078125	10	true	0	false	5	true
475759	25431376953125	307442890625	1	true	3	true	4	true
475757	3510004150390620	3326510546875	8	true	0	false	11	true
475753	32694140625	30571986328125	2	true	0	false	12	true
475750	2876252197265620	4643606640625	8	true	0	false	16	true
475749	292179541015625	45964875	13	true	0	false	11	true
475748	214719677734375	4597604296875	0	false	0	false	26	true
475744	2594335546875	3464903125	2	true	1	true	12	true
475743	25818921875	3436680078125	16	true	0	false	6	true
475742	42509853515625	4357415625	2	true	0	false	27	true
475741	3299432373046870	439189921875	0	false	0	false	10	true
475737	432075927734375	31294873046875	22	true	0	false	46	true
475736	597173876953125	446021484375	15	true	2	true	39	true
475735	6352099609375	439125234375	9	true	0	false	26	true
475734	2640001171875	3511084765625	1	true	0	false	37	true
475731	17559486328125	4260215625	1	true	0	false	14	true
475729	62975634765625	32159677734375	0	false	0	false	14	true
475727	47093173828125	4386447265625	3	true	0	false	20	true
475725	2631943359375	3364754296875	18	true	0	false	50	true
475724	2144477783203120	4678553125	6	true	0	false	46	true
475719	22484025390625	47938125	17	true	0	false	54	true
475717	34807529296875	457088125	37	true	0	false	80	true
475715	25994134765625	331911484375	3	true	0	false	46	true
475712	362658935546875	44854234375	7	true	0	false	11	true
475711	3052505126953120	4464765625	4	true	0	false	10	true
475704	2791401611328120	5206774609375	1	true	2	true	39	true
475703	2180785400390620	520372890625	2	true	11	true	32	true
475702	7455415649414060	4865748828125	3	true	6	true	32	true
475701	1.18005e+16	4869579296875	1	true	2	true	22	true
475700	236344580078125	489999296875	1	true	0	false	8	true
475699	1.74635e+16	488547734375	1	true	0	false	23	true
475695	3354039794921870	5193354296875	1	true	0	false	10	true
475694	4813796875	4580866015625	0	false	0	false	8	true
475691	9176707763671870	529145625	4	true	0	false	19	true
475689	564522412109375	4627690234375	3	true	0	false	8	true
475685	1.34461e+16	49446875	1	true	0	false	16	true
475682	434161083984375	52078234375	3	true	0	false	23	true
475681	424056103515625	5230541015625	2	true	0	false	20	true
475680	1.98252e+16	5074538671875	4	true	0	false	47	true
475679	19321220703125	5054558203125	3	true	0	false	44	true
475677	1.11912e+16	5171558203125	1	true	0	false	10	true
475676	2857828369140620	506863671875	4	true	0	false	10	true
475675	2834733642578120	512870546875	3	true	0	false	41	true
475674	1.94896e+16	480334609375	1	true	0	false	33	true
475673	210603564453125	4764180859375	0	false	0	false	16	true
475669	1100990234375	4725379296875	1	true	0	false	18	true
475668	3974898193359370	4853115234375	3	true	1	true	63	true
475667	381680908203125	4887983203125	8	true	0	false	26	true
475666	382585595703125	494817578125	9	true	0	false	39	true
475664	3339702392578120	4987508203125	7	true	0	false	82	true
475663	422912646484375	4998912890625	1	true	0	false	9	true
475657	24205673828125	39933609375	1	true	0	false	13	true
475648	1934612890625	5394377734375	12	true	7	true	107	true
475647	19547259765625	538785546875	13	true	7	true	101	true
475645	3114569091796870	47842359375	3	true	0	false	7	true
475642	16620.5	531190390625	19	true	1	true	63	true
475641	1659149609375	53318296875	20	true	0	false	62	true
475638	1911101953125	55913671875	26	true	1	true	76	true
475637	18982546875	5592983203125	24	true	1	true	90	true
475636	1947183984375	5489183984375	4	true	0	false	26	true
475635	192462734375	5509784765625	0	false	0	false	23	true
475634	19429814453125	551142734375	0	false	0	false	31	true
475631	30274111328125	252712890625	1	true	3	true	22	true
475630	21837783203125	5427341796875	5	true	0	false	44	true
475629	21400478515625	54443921875	4	true	0	false	34	true
475626	27219306640625	6028699609375	1	true	16	true	54	true
475625	2896565673828120	6007790625	0	false	4	true	44	true
475623	16876794921875	5368684375	9	true	1	true	58	true
475622	17357568359375	5339392578125	0	false	0	false	10	true
475621	17461650390625	5295773046875	9	true	7	true	8	true
475618	188013046875	558486171875	14	true	1	true	80	true
475613	209928984375	54119875	2	true	0	false	56	true
475612	2276432421875	54848765625	0	false	1	true	22	true
475611	2245096484375	54701953125	0	false	7	true	6	true
475607	21643419921875	5396744921875	8	true	0	false	2	true
475605	17693724609375	5352259765625	1	true	0	false	11	true
475604	371319482421875	5954693359375	2	true	0	false	56	true
475601	22319216796875	55036125	2	true	0	false	7	true
475596	1874704296875	550078046875	0	false	0	false	37	true
475595	18778203125	551785390625	0	false	0	false	38	true
475594	2045770703125	53435625	1	true	0	false	43	true
475593	20184384765625	537253515625	0	false	1	true	43	true
475592	18120623046875	5292896875	10	true	0	false	85	true
475591	18798677734375	5343603125	8	true	0	false	27	true
475585	1959349609375	53105375	1	true	5	true	12	true
475577	21834939453125	5299564453125	2	true	0	false	8	true
475575	18458021484375	55694625	3	true	0	false	24	true
475569	18360947265625	5633018359375	0	false	6	true	8	true
475555	27131703125	25321.25	15	true	0	false	0	false
475554	25150513671875	2805224609375	3	true	3	true	12	true
475553	2566609765625	284673203125	0	false	0	false	23	true
475551	24655078125	280204765625	0	false	0	false	9	true
475547	30380.25	28571162109375	1	true	0	false	10	true
475545	32327322265625	4122474609375	5	true	0	false	2	true
475539	675271337890625	5861601953125	3	true	0	false	10	true
475538	3145555859375	2724348046875	0	false	0	false	27	true
475537	31520291015625	2763571484375	0	false	0	false	19	true
475536	31542	2847596875	3	true	0	false	7	true
475535	3167890625	28778826171875	2	true	0	false	15	true
475530	32014017578125	27496220703125	0	false	0	false	6	true
475525	323176953125	28646361328125	0	false	0	false	48	true
475522	339721953125	2614231640625	11	true	0	false	97	true
475521	341824140625	26192521484375	13	true	0	false	99	true
475520	3304180859375	2461572265625	5	true	0	false	14	true
475519	3323778515625	25043482421875	2	true	0	false	12	true
475518	2494563720703120	6173578125	13	true	0	false	33	true
475517	2537388671875	61906	15	true	0	false	41	true
475516	32643994140625	2409046875	0	false	0	false	15	true
475512	3491369140625	2364883203125	7	true	0	false	56	true
475511	349365625	24101490234375	5	true	0	false	18	true
475509	32288677734375	28049525390625	1	true	3	true	34	true
475507	339927265625	25077267578125	0	false	0	false	16	true
475506	31670896484375	25388462890625	3	true	0	false	44	true
475505	3219646484375	24742228515625	1	true	0	false	18	true
475504	33237265625	26296478515625	12	true	0	false	30	true
475503	3329437890625	2670328125	7	true	0	false	6	true
475501	31602546875	29743939453125	0	false	6	true	16	true
475500	3877611328125	30452736328125	12	true	0	false	56	true
475499	3932051171875	30557923828125	3	true	0	false	26	true
475495	30840478515625	2555965625	3	true	0	false	16	true
475492	32142943359375	26098265625	12	true	3	true	55	true
475491	31379275390625	2650984375	0	false	0	false	24	true
475487	35203609375	249948671875	2	true	0	false	51	true
475477	373575703125	30657751953125	7	true	1	true	38	true
475476	222750537109375	622767734375	8	true	0	false	36	true
475473	3064462890625	2631362109375	0	false	1	true	51	true
475468	1.54125e+16	6224765234375	1	true	13	true	3	true
475460	5081959533691400	6220967578125	4	true	0	false	28	true
475454	3075693359375	6114270703125	2	true	0	false	50	true
475453	3735994140625	6062787109375	1	true	0	false	17	true
475444	26543056640625	32407796875	0	false	0	false	7	true
475443	269451875	32529431640625	0	false	0	false	17	true
475436	3712020703125	256127265625	25	true	0	false	64	true
475435	3716942578125	266072734375	11	true	0	false	20	true
475432	3707190234375	2839174609375	8	true	0	false	93	true
475431	37314.5	28842763671875	3	true	0	false	15	true
475429	3635644140625	26624560546875	0	false	0	false	11	true
475428	3752047265625	27095888671875	0	false	0	false	13	true
475427	3764036328125	2749933984375	0	false	0	false	11	true
475421	3779834375	2823998828125	5	true	0	false	6	true
475420	36087296875	291317421875	2	true	0	false	17	true
475419	3564643359375	2873387890625	0	false	0	false	22	true
475416	363490390625	2513865625	0	false	1	true	15	true
475415	3626871484375	25408228515625	0	false	1	true	17	true
475413	36029359375	25009498046875	1	true	0	false	10	true
475412	367916875	29289197265625	13	true	0	false	0	false
475411	3741101171875	29305373046875	1	true	4	true	0	false
475406	13033796875	3465162890625	3	true	0	false	46	true
475405	125353115234375	3446673828125	4	true	0	false	19	true
475402	11090283203125	3690433203125	4	true	0	false	25	true
475401	114899716796875	371863203125	5	true	0	false	40	true
475399	122029375	344146796875	1	true	0	false	8	true
475398	1151175390625	3597734375	2	true	0	false	26	true
475397	116314677734375	362998203125	14	true	0	false	2	true
475396	109729677734375	3635432421875	0	false	0	false	12	true
475392	114679853515625	334468203125	1	true	0	false	30	true
475391	11395859375	337193046875	1	true	0	false	49	true
475388	126564140625	3573369140625	1	true	0	false	18	true
475387	1242838671875	3628553125	5	true	0	false	22	true
475381	117654169921875	3325240625	4	true	0	false	12	true
475370	3518403125	3871494921875	8	true	1	true	14	true
475369	3515555078125	38635.75	11	true	1	true	17	true
475368	366228984375	3837271875	0	false	0	false	16	true
475367	3695434765625	3826715625	6	true	0	false	16	true
475364	368560859375	39026359375	0	false	0	false	13	true
475362	3571866796875	38412703125	2	true	0	false	56	true
475361	3610548828125	381403046875	0	false	1	true	16	true
475357	3750210546875	38185859375	23	true	0	false	2	true
475354	373729453125	397168515625	8	true	0	false	38	true
475352	37517703125	4442767578125	24	true	0	false	48	true
475351	3762751171875	443480703125	28	true	0	false	54	true
475350	3584393359375	3973457421875	1	true	0	false	18	true
475349	356210703125	400603828125	1	true	0	false	13	true
475347	3486829296875	381650703125	0	false	0	false	19	true
475346	37122140625	348609921875	13	true	0	false	83	true
475345	3721688671875	346786015625	14	true	0	false	87	true
475344	350842890625	4003187890625	1	true	0	false	21	true
475343	3507866015625	4042976171875	0	false	0	false	15	true
475340	3642468359375	4102469140625	9	true	0	false	46	true
475339	36576421875	4077619921875	8	true	0	false	27	true
475338	37720875	44271171875	20	true	0	false	52	true
475333	17004314453125	591743046875	2	true	0	false	7	true
475332	3701279296875	4073262890625	2	true	0	false	24	true
475331	369143671875	4103786328125	6	true	0	false	29	true
475325	3795975390625	44104359375	0	false	0	false	22	true
475323	36544953125	3757736328125	1	true	0	false	9	true
475321	344592578125	3966533203125	0	false	0	false	37	true
475319	3736856640625	4124214453125	0	false	0	false	12	true
475317	3831228515625	44399.25	10	true	0	false	9	true
475314	238323125	3412048046875	4	true	16	true	55	true
475313	242160390625	3292481640625	3	true	0	false	24	true
475312	1.74317e+16	3921103125	0	false	0	false	9	true
475311	2509972900390620	3885076953125	11	true	1	true	3	true
475305	375622109375	4030128515625	1	true	0	false	7	true
475295	378060234375	430587890625	1	true	0	false	16	true
475290	3788949609375	4204123046875	5	true	0	false	37	true
475289	3818810546875	4267198046875	0	false	0	false	22	true
475287	371782578125	3528037109375	2	true	1	true	11	true
475286	38706203125	433296640625	1	true	0	false	14	true
475285	390482421875	4302959375	16	true	0	false	1	true
475282	3668892578125	3479243359375	7	true	0	false	56	true
475281	3677335546875	344242265625	1	true	1	true	16	true
475271	3796322265625	39120953125	2	true	1	true	52	true
475270	19794421875	3727512890625	11	true	0	false	90	true
475269	1962308203125	371828828125	13	true	0	false	89	true
475267	331416328125	4000788671875	8	true	7	true	6	true
475263	3593759765625	433590546875	1	true	0	false	9	true
475258	1.0927e+16	560807734375	10	true	0	false	23	true
475257	1.14877e+16	55992421875	11	true	0	false	25	true
475255	3383146875	40495015625	2	true	0	false	13	true
475248	5108914794921870	568659765625	2	true	0	false	29	true
475247	6187174072265620	5676802734375	2	true	0	false	30	true
475243	1.68436e+16	555558203125	2	true	0	false	9	true
475207	397830419921875	50870953125	6	true	0	false	6	true
475206	1.22816e+16	5009958984375	7	true	0	false	49	true
475205	4354080505371090	501331640625	0	false	17	true	1	true
475199	2406578125	2783826171875	2	true	0	false	17	true
475187	3598153125	27631330078125	1	true	0	false	31	true
475186	9418501953125	7312603125	2	true	0	false	21	true
475185	90116083984375	729941875	0	false	0	false	10	true
475184	90230859375	737562890625	1	true	0	false	8	true
475183	85698974609375	734099375	0	false	0	false	12	true
475173	85486513671875	72304140625	0	false	0	false	11	true
475169	88546142578125	714885390625	3	true	0	false	68	true
475167	97607919921875	7220753125	0	false	0	false	7	true
475160	1987183203125	659540390625	13	true	0	false	72	true
475159	19831697265625	658576015625	10	true	0	false	62	true
475158	20176646484375	5995105078125	4	true	0	false	78	true
475157	20055654296875	5941228125	4	true	0	false	11	true
475155	19819005859375	661418828125	7	true	0	false	69	true
475152	18479509765625	664556875	10	true	23	true	34	true
475151	183830390625	6657209375	8	true	22	true	33	true
475147	31983380859375	4857053515625	0	false	1	true	10	true
475146	259126171875	5677348828125	26	true	1	true	67	true
475145	277613525390625	5734521875	8	true	7	true	31	true
475142	20992546875	5866021875	0	false	0	false	31	true
475141	20777943359375	5830462109375	8	true	0	false	2	true
475140	17337427734375	6086130078125	0	false	15	true	18	true
475139	1714777734375	6065684375	3	true	17	true	16	true
475138	19239189453125	5828921484375	1	true	0	false	42	true
475137	19933921875	583082890625	1	true	0	false	12	true
475136	20548888671875	656528203125	2	true	1	true	12	true
475135	20209767578125	657911875	5	true	1	true	11	true
475134	17110341796875	6122430859375	0	false	0	false	12	true
475132	1788285546875	672021953125	11	true	0	false	3	true
475131	183010625	67142671875	1	true	0	false	38	true
475128	2269659375	6162276953125	5	true	0	false	43	true
475127	22906619140625	617044609375	5	true	0	false	38	true
475126	2711186279296870	151474248046875	0	false	1	true	22	true
475125	3269648681640620	15154146484375	1	true	0	false	18	true
475119	20261921875	5744775390625	2	true	0	false	14	true
475116	373693359375	149230732421875	0	false	0	false	20	true
475111	19316384765625	6107823828125	11	true	0	false	2	true
475110	1874860546875	654076953125	5	true	0	false	49	true
475109	18895158203125	657592890625	8	true	0	false	18	true
475108	2141209765625	673959921875	3	true	0	false	16	true
475107	210258515625	677652265625	1	true	0	false	26	true
475106	18018806640625	655556953125	1	true	0	false	22	true
475105	18427884765625	6577528125	7	true	0	false	9	true
475103	17528296875	67763234375	12	true	0	false	3	true
475098	6317392578125	1677209765625	0	false	0	false	41	true
475097	620132373046875	16925857421875	1	true	0	false	42	true
475095	19453966796875	5893715625	1	true	0	false	16	true
475094	21353822265625	637048515625	6	true	14	true	48	true
475093	21135736328125	6364308203125	5	true	12	true	39	true
475091	2214285546875	6763678125	1	true	0	false	11	true
475087	1934066015625	659949453125	2	true	0	false	38	true
475086	76406767578125	18965259765625	0	false	0	false	80	true
475085	766636083984375	19186630859375	0	false	0	false	74	true
475083	182236875	613707734375	6	true	0	false	28	true
475078	18272068359375	5773436328125	5	true	0	false	58	true
475077	1890827734375	575155390625	4	true	0	false	40	true
475075	161565615234375	6111648828125	3	true	0	false	31	true
475071	1937256640625	650088828125	4	true	2	true	31	true
475070	22343322265625	664807578125	0	false	0	false	25	true
475068	881125390625	18135642578125	0	false	0	false	17	true
475067	85723212890625	1838542578125	0	false	4	true	19	true
475064	51514296875	16269904296875	19	true	0	false	83	true
475063	4943294921875	1644680859375	10	true	0	false	54	true
475062	56473466796875	17369033203125	2	true	10	true	14	true
475061	62936220703125	17805763671875	1	true	0	false	17	true
475060	2099463671875	65895125	2	true	0	false	15	true
475059	2156453125	65509078125	6	true	0	false	22	true
475058	3938237548828120	1392509375	10	true	1	true	14	true
475057	366374853515625	136152763671875	1	true	0	false	11	true
475054	21888556640625	6404291796875	2	true	8	true	4	true
475051	49431201171875	17075796875	2	true	0	false	14	true
475049	3243935546875	143244072265625	0	false	0	false	13	true
475048	21973779296875	6305121484375	5	true	0	false	74	true
475047	21408611328125	6274284765625	2	true	0	false	11	true
475045	723053955078125	183760859375	2	true	0	false	59	true
475044	2210481640625	660931796875	6	true	0	false	13	true
475042	504186669921875	154898486328125	6	true	0	false	45	true
475041	529415966796875	15658001953125	7	true	0	false	100	true
475039	4091353759765620	132050771484375	1	true	0	false	20	true
475038	227405234375	6431483984375	5	true	0	false	13	true
475037	2202015234375	6486946875	1	true	0	false	20	true
475034	2327046484375	5794739453125	1	true	5	true	37	true
475033	230884453125	578683515625	2	true	4	true	44	true
475031	574561572265625	182287734375	54	true	1	true	54	true
475029	46991494140625	158688017578125	5	true	0	false	1	true
475026	23305142578125	6041616015625	0	false	1	true	23	true
475020	387999609375	159378701171875	6	true	0	false	16	true
475019	375834716796875	156093701171875	1	true	0	false	27	true
475017	34653720703125	161520361328125	0	false	0	false	15	true
475014	17946048828125	6003576171875	0	false	5	true	19	true
475013	17773619140625	6016740234375	0	false	5	true	18	true
475010	19519421875	643210078125	4	true	0	false	13	true
475009	19509009765625	636935390625	1	true	0	false	4	true
475006	4281896484375	4700730078125	25	true	0	false	34	true
475005	4286707421875	4690951171875	24	true	0	false	33	true
475004	394975234375	413580859375	4	true	0	false	46	true
475003	393473984375	40902125	1	true	0	false	23	true
475002	205917265625	5628482421875	1	true	1	true	11	true
475001	2129369921875	572364375	8	true	0	false	59	true
474999	2279902734375	6535348046875	1	true	0	false	19	true
474998	19117603515625	645719609375	0	false	0	false	12	true
474996	13045984375	760600390625	1	true	1	true	10	true
474995	125551669921875	76743546875	1	true	0	false	12	true
474994	2030744921875	619377265625	9	true	0	false	4	true
474993	20950478515625	618198984375	3	true	0	false	10	true
474991	22282642578125	6143621875	3	true	0	false	4	true
474986	22187953125	62216015625	1	true	0	false	14	true
474984	234494765625	681244140625	3	true	0	false	28	true
474983	2381008203125	68024421875	17	true	0	false	0	false
474982	1369988671875	74920984375	4	true	0	false	25	true
474981	131054033203125	747818984375	8	true	0	false	3	true
474975	24224302734375	67691265625	2	true	1	true	29	true
474974	16431580078125	23579080078125	5	true	0	false	36	true
474973	16521013671875	23397791015625	5	true	0	false	31	true
474970	21825234375	5942693359375	0	false	0	false	53	true
474969	21710521484375	5921077734375	2	true	0	false	39	true
474967	23739658203125	673916328125	7	true	0	false	1	true
474966	21808470703125	5966836328125	0	false	0	false	41	true
474962	124904091796875	778713203125	3	true	0	false	8	true
474957	20892087890625	610535546875	1	true	0	false	21	true
474955	24216779296875	67182734375	0	false	0	false	14	true
474952	40346375	3993412890625	13	true	4	true	94	true
474951	4055051953125	3999953125	13	true	4	true	80	true
474949	22891509765625	664377421875	6	true	0	false	5	true
474946	1904163671875	6251369921875	10	true	0	false	67	true
474945	18594982421875	6319862890625	2	true	0	false	36	true
474943	797870849609375	18563591796875	0	false	0	false	7	true
474938	22749716796875	5837744921875	1	true	3	true	26	true
474937	22594853515625	5886012109375	1	true	0	false	24	true
474936	40008546875	4112760546875	1	true	0	false	25	true
474935	4012225390625	417284765625	1	true	1	true	26	true
474934	4057332421875	426200625	0	false	0	false	19	true
474933	4009420703125	4229844921875	1	true	0	false	18	true
474931	23136560546875	5877130078125	0	false	0	false	18	true
474929	1646283203125	24073318359375	7	true	0	false	48	true
474926	44056984375	465356015625	34	true	0	false	75	true
474925	4385162109375	461394140625	14	true	0	false	49	true
474920	24756482421875	680396328125	2	true	0	false	10	true
474919	242629765625	68714125	0	false	0	false	16	true
474915	20822419921875	6413856640625	27	true	0	false	74	true
474914	172068603515625	16430818359375	2	true	0	false	56	true
474913	204590673828125	16663947265625	4	true	0	false	23	true
474909	1501204345703120	15952158203125	1	true	0	false	27	true
474908	454749453125	4393590234375	1	true	1	true	55	true
474907	4549298046875	440905625	1	true	1	true	57	true
474905	4036684765625	4040402734375	0	false	0	false	57	true
474903	39675203125	4043871875	0	false	0	false	16	true
474902	205605859375	6259092578125	2	true	0	false	10	true
474901	20132314453125	6303228125	14	true	0	false	20	true
474897	44728921875	4597921484375	2	true	0	false	20	true
474895	3997081640625	4012606640625	1	true	0	false	41	true
474888	408800078125	4225961328125	14	true	0	false	1	true
474886	4066496484375	44397203125	1	true	0	false	23	true
474885	4105410546875	443348515625	2	true	0	false	15	true
474882	1684757421875	2470717578125	5	true	0	false	9	true
474880	431082421875	462216640625	1	true	0	false	29	true
474879	425950859375	4605112109375	1	true	0	false	18	true
474877	4041891796875	4399604296875	6	true	0	false	52	true
474876	1797145263671870	1241534765625	1	true	0	false	13	true
474875	1.32911e+16	12585490234375	1	true	0	false	20	true
474874	3016708203125	54181203125	2	true	0	false	83	true
474873	30294951171875	540743125	2	true	0	false	85	true
474872	4198839453125	4367138671875	1	true	3	true	13	true
474871	419538203125	430132734375	5	true	0	false	10	true
474865	404173984375	4476298828125	1	true	2	true	10	true
474861	17806814453125	6232914453125	2	true	0	false	17	true
474860	4127662890625	4324909375	0	false	0	false	38	true
474859	4090170703125	432446171875	1	true	0	false	12	true
474858	417001484375	3967699609375	11	true	1	true	0	false
474857	4169683203125	39290515625	4	true	0	false	20	true
474851	439295703125	4556908203125	0	false	0	false	15	true
474850	28346123046875	577894921875	1	true	0	false	29	true
474849	2812562109375	5758018359375	0	false	0	false	21	true
474847	2149145703125	604635390625	2	true	3	true	3	true
474845	414679296875	4280569140625	4	true	0	false	50	true
474837	4516896484375	4367398046875	12	true	1	true	0	false
474834	4172264453125	402639375	1	true	1	true	19	true
474833	4201881640625	4021052734375	0	false	0	false	14	true
474831	4212141015625	3910725390625	0	false	0	false	22	true
474830	1.82702e+16	139286083984375	13	true	5	true	77	true
474829	13341923828125	136842080078125	0	false	0	false	10	true
474827	4353012109375	446638828125	6	true	1	true	12	true
474825	426698203125	4024871484375	6	true	1	true	35	true
474824	154524814453125	22156806640625	5	true	0	false	16	true
474823	159916767578125	2253432421875	5	true	0	false	13	true
474822	3238943115234370	1756566015625	0	false	0	false	34	true
474821	3266411376953120	17266615234375	0	false	0	false	25	true
474820	4447468359375	4324796484375	2	true	2	true	42	true
474817	3908777734375	4050915625	21	true	0	false	41	true
474816	255478125	5513915625	10	true	0	false	19	true
474815	25715830078125	550373046875	10	true	0	false	18	true
474814	15897880859375	2512366796875	0	false	0	false	19	true
474813	155782353515625	24969953125	0	false	5	true	5	true
474809	2392991796875	5863678125	1	true	0	false	15	true
474807	4161031640625	44300109375	0	false	0	false	13	true
474805	2702449951171870	132240908203125	21	true	0	false	41	true
474803	23712068359375	661866640625	7	true	2	true	8	true
474800	274462353515625	1696641796875	1	true	0	false	16	true
474796	23678439453125	55833453125	3	true	0	false	48	true
474795	23989869140625	5604377734375	0	false	0	false	34	true
474791	233870078125	5725415625	5	true	0	false	7	true
474789	161044658203125	21553625	1	true	0	false	23	true
474788	3574403125	499487265625	1	true	0	false	14	true
474787	3547511328125	4961757421875	9	true	0	false	1	true
474782	4087587109375	417293046875	4	true	0	false	18	true
474779	3622688671875	502816484375	0	false	1	true	14	true
474778	28873822265625	5458821484375	3	true	8	true	53	true
474777	289866796875	54538109375	3	true	9	true	56	true
474773	27468107421875	57509421875	2	true	0	false	19	true
474771	4410892578125	441732265625	5	true	0	false	9	true
474770	4599530078125	4572253125	9	true	0	false	4	true
474769	458350078125	4623184375	0	false	0	false	12	true
474766	25979431640625	567265703125	12	true	0	false	67	true
474765	2569421484375	563121875	3	true	0	false	12	true
474763	14693267578125	2527555859375	7	true	0	false	39	true
474758	41088.5	410127890625	0	false	0	false	21	true
474757	4098526171875	4033365625	17	true	0	false	0	false
474755	3642044921875	508413828125	1	true	0	false	21	true
474752	456050234375	4559671875	12	true	0	false	49	true
474747	367609765625	51337734375	1	true	0	false	16	true
474744	44837109375	448521171875	4	true	0	false	17	true
474743	454712109375	4491127734375	0	false	0	false	8	true
474742	3333380859375	5049244140625	9	true	0	false	39	true
474741	3366515234375	5028449609375	1	true	5	true	21	true
474739	27617751953125	5707101171875	13	true	0	false	0	false
474734	3436100390625	4947574609375	0	false	0	false	28	true
474727	392391015625	3928246875	0	false	0	false	16	true
474721	26288673828125	563507734375	6	true	0	false	11	true
474720	362840625	52477375	0	false	0	false	14	true
474719	3616144140625	51815234375	4	true	0	false	16	true
474716	27758671875	50671375	3	true	0	false	46	true
474715	27510083984375	5044708203125	2	true	0	false	27	true
474710	2682030859375	57689328125	2	true	0	false	51	true
474709	27139193359375	581838984375	12	true	0	false	31	true
474706	3444190234375	5065487890625	4	true	0	false	58	true
474705	343413203125	50260.75	15	true	0	false	4	true
474703	2775887109375	5030368359375	0	false	0	false	20	true
474701	41102841796875	17086720703125	3	true	0	false	16	true
474700	2679395703125	542688515625	1	true	0	false	19	true
474699	26207921875	54436109375	0	false	0	false	14	true
474697	357197734375	5117758203125	8	true	0	false	40	true
474695	28840751953125	5504409765625	3	true	0	false	12	true
474690	27235669921875	5419881640625	10	true	2	true	62	true
474689	27263744140625	54523625	2	true	1	true	29	true
474688	4600078515625	4393897265625	0	false	2	true	16	true
474685	3437359375	5128892578125	2	true	0	false	15	true
474680	27381345703125	5675209765625	8	true	0	false	72	true
474677	28181029296875	5494726171875	0	false	1	true	16	true
474675	2480156640625	5516080859375	0	false	0	false	16	true
474673	82582724609375	1679180859375	1	true	0	false	13	true
474671	27770888671875	5508483203125	0	false	0	false	9	true
474669	2464169921875	5618959765625	0	false	0	false	13	true
474668	24793951171875	583428046875	8	true	0	false	33	true
474667	25397576171875	5804319140625	1	true	0	false	12	true
474666	19491966796875	71389109375	1	true	0	false	18	true
474665	19318537109375	71616546875	4	true	0	false	16	true
474664	1986823046875	725847578125	0	false	0	false	20	true
474663	1954275390625	721551484375	13	true	0	false	2	true
474660	283654453125	5427324609375	3	true	0	false	48	true
474658	24829640625	5759545703125	4	true	0	false	101	true
474656	29411353515625	56882015625	19	true	0	false	90	true
474655	29215287109375	570188046875	11	true	0	false	85	true
474654	312722734375	5054044140625	6	true	0	false	17	true
474653	31391716796875	5131859765625	1	true	0	false	17	true
474652	26232654296875	538476015625	0	false	0	false	8	true
474646	1700390625	6234503515625	6	true	0	false	14	true
474645	16843818359375	62087.5	8	true	0	false	9	true
474644	2907738671875	5320776171875	11	true	0	false	7	true
474643	28916359375	538281796875	0	false	0	false	8	true
474637	2913741015625	5764230078125	1	true	0	false	29	true
474625	28724732421875	56846734375	0	false	0	false	22	true
474624	3192358203125	5649092578125	0	false	0	false	12	true
474623	32293521484375	566982265625	6	true	0	false	17	true
474619	434110390625	4288080859375	17	true	0	false	1	true
474617	283910234375	5074676171875	1	true	0	false	15	true
474615	32046662109375	5087616015625	0	false	0	false	12	true
474613	3148782421875	5017096875	6	true	0	false	6	true
474612	3156235546875	55866046875	4	true	3	true	63	true
474610	25673251953125	5914540625	1	true	0	false	40	true
474609	25458857421875	5934267578125	1	true	1	true	18	true
474608	3178455078125	57319484375	80	true	0	false	10	true
474607	32070310546875	5718805859375	47	true	0	false	7	true
474606	1873394921875	712148203125	4	true	0	false	49	true
474604	29009044921875	494267109375	6	true	0	false	19	true
474603	2878821484375	4989544140625	1	true	0	false	10	true
474601	2649923828125	4999786328125	6	true	0	false	14	true
474600	322688984375	58661484375	25	true	0	false	71	true
474599	3234115625	5881678125	30	true	0	false	73	true
474598	243811875	5681383203125	3	true	3	true	49	true
474596	20219642578125	711517734375	0	false	0	false	16	true
474595	20532044921875	710752109375	1	true	9	true	5	true
474594	30906658203125	5561037109375	5	true	0	false	81	true
474593	3126378125	555459375	2	true	0	false	42	true
474592	23780109375	553833359375	0	false	0	false	9	true
474587	29707201171875	4962898046875	1	true	0	false	19	true
474586	2927591015625	5214542578125	0	false	0	false	14	true
474585	296830703125	5258107421875	11	true	0	false	4	true
474583	30436220703125	5028251953125	4	true	0	false	1	true
474582	4483124609375	39669421875	4	true	0	false	28	true
474581	443216875	390918359375	1	true	0	false	12	true
474580	2203106640625	69672265625	3	true	0	false	45	true
474579	22004857421875	69537875	2	true	0	false	44	true
474578	2063314453125	715525625	5	true	0	false	1	true
474577	20424826171875	72021328125	1	true	1	true	9	true
474574	4387916796875	3974846875	0	false	0	false	43	true
474570	29294484375	505943515625	6	true	0	false	62	true
474567	30013146484375	53117125	0	false	0	false	15	true
474566	30926185546875	5500323828125	4	true	0	false	30	true
474565	3067829296875	55036390625	4	true	1	true	23	true
474560	32054330078125	5758212890625	9	true	0	false	17	true
474557	27227568359375	557294765625	11	true	0	false	8	true
474556	32556927734375	500831875	0	false	0	false	12	true
474555	3270298046875	49666640625	0	false	0	false	15	true
474553	30984857421875	5311351953125	0	false	0	false	30	true
474551	26435716796875	5930975390625	2	true	0	false	8	true
474550	29114869140625	5830501953125	4	true	0	false	49	true
474549	2993466796875	57970609375	0	false	0	false	10	true
474547	442293359375	4025441796875	1	true	0	false	21	true
474544	3512280859375	5421661328125	1	true	0	false	19	true
474543	3484894921875	5417058984375	0	false	0	false	24	true
474540	433743828125	385440390625	42	true	0	false	24	true
474539	4298487890625	386378671875	6	true	0	false	3	true
474537	331935390625	4936036328125	2	true	10	true	0	false
474535	306007890625	570458125	4	true	0	false	28	true
474529	292240390625	564088515625	2	true	0	false	11	true
474528	42600859375	37124671875	1	true	0	false	8	true
474527	4316284375	36660765625	1	true	0	false	17	true
474524	2224126171875	724118515625	16	true	0	false	41	true
474523	22183001953125	727706875	1	true	0	false	10	true
474521	2223067578125	699639609375	2	true	0	false	34	true
474516	45508453125	3838376171875	9	true	0	false	0	false
474515	4515956640625	3871877734375	6	true	0	false	10	true
474514	20917890625	733454375	2	true	0	false	14	true
474513	20792234375	741611171875	4	true	8	true	11	true
474510	3717392578125	54542359375	1	true	5	true	8	true
474509	369465625	5488984765625	15	true	0	false	3	true
474504	21962306640625	71971375	7	true	0	false	63	true
474502	3661209375	5452905859375	7	true	10	true	15	true
474501	3641657421875	54506640625	6	true	10	true	17	true
474500	19772640625	704755234375	1	true	14	true	41	true
474499	19943810546875	7052965625	1	true	14	true	44	true
474494	22402017578125	71547640625	16	true	15	true	48	true
474493	22406607421875	712558046875	11	true	3	true	26	true
474489	29994740234375	5473962890625	1	true	0	false	12	true
474487	3759809765625	5406095703125	0	false	0	false	33	true
474485	432753046875	3807557421875	2	true	0	false	12	true
474484	35776625	5428114453125	0	false	0	false	14	true
474483	3585501953125	544051328125	0	false	0	false	17	true
474482	4262762109375	380114375	1	true	0	false	46	true
474472	21692345703125	734578125	0	false	0	false	9	true
474471	21937099609375	737185703125	1	true	0	false	27	true
474465	31575388671875	5341930859375	7	true	0	false	37	true
474464	32731958984375	5559678125	7	true	1	true	4	true
474463	3248571875	54989828125	0	false	0	false	30	true
474462	2035860546875	5528721875	0	false	0	false	18	true
474455	31363046875	5438348828125	8	true	0	false	3	true
474454	334658671875	5623630078125	5	true	0	false	40	true
474453	33646125	5684403125	9	true	0	false	2	true
474451	37485.25	5519682421875	2	true	0	false	24	true
474449	3419430859375	546066484375	1	true	0	false	13	true
474447	21713115234375	70260359375	1	true	0	false	13	true
474442	3231260546875	514738671875	4	true	0	false	50	true
474441	31963900390625	5185620703125	14	true	14	true	16	true
474440	4688753515625	4102836328125	6	true	1	true	81	true
474439	4681121484375	4091198046875	6	true	1	true	75	true
474434	335289296875	55305625	0	false	0	false	13	true
474431	3763669921875	55768671875	4	true	1	true	11	true
474426	414227421875	48493203125	4	true	0	false	50	true
474425	4163744921875	487249453125	6	true	0	false	32	true
474424	33379859375	516706484375	7	true	2	true	51	true
474417	22476052734375	703586796875	4	true	0	false	13	true
474415	4664686328125	411002578125	11	true	1	true	73	true
474409	21509103515625	727473046875	3	true	0	false	41	true
474406	25395328125	522487421875	7	true	6	true	24	true
474405	2550208203125	524752265625	9	true	0	false	22	true
474402	4777099609375	395003984375	1	true	1	true	26	true
474401	4824454296875	396229765625	8	true	13	true	62	true
474400	4242313671875	4922848828125	7	true	0	false	14	true
474399	424219453125	4894228125	5	true	0	false	11	true
474398	2382036328125	7079509375	3	true	0	false	15	true
474397	24117	713387109375	2	true	0	false	7	true
474396	3220981640625	5306519140625	0	false	0	false	11	true
474395	32661619140625	5254954296875	3	true	16	true	0	false
474394	4140519140625	475800546875	0	false	0	false	19	true
474393	4115018359375	4690506640625	1	true	1	true	32	true
474392	4118942578125	460178671875	2	true	0	false	40	true
474391	41976203125	4650169140625	4	true	0	false	19	true
474390	425576484375	4825869140625	5	true	0	false	62	true
474389	424207578125	4846794921875	5	true	1	true	70	true
474386	33879671875	537990859375	2	true	3	true	19	true
474384	2367895703125	64263015625	4	true	0	false	26	true
474383	23348494140625	6420785546875	1	true	1	true	9	true
474382	4577983203125	409500234375	11	true	0	false	1	true
474381	45231578125	41098203125	0	false	0	false	8	true
474377	24098470703125	699731796875	6	true	0	false	50	true
474376	328769296875	5402566796875	5	true	0	false	40	true
474375	3261933203125	539622265625	5	true	1	true	40	true
474373	4106278125	4790694921875	0	false	0	false	12	true
474367	4237416015625	474915859375	7	true	0	false	72	true
474363	36143296875	556214765625	0	false	1	true	20	true
474360	236030234375	697362421875	0	false	0	false	14	true
474359	2310337890625	697243046875	1	true	0	false	12	true
474357	239180625	694667421875	1	true	0	false	20	true
474355	24763158203125	702412734375	0	false	0	false	13	true
474354	47711734375	4027141796875	3	true	0	false	68	true
474353	472004765625	3961519921875	4	true	0	false	17	true
474349	22913146484375	70886453125	0	false	7	true	2	true
474348	2436556640625	64502859375	13	true	0	false	4	true
474347	24336572265625	641839921875	10	true	0	false	5	true
474344	2358219921875	69122171875	6	true	1	true	59	true
474343	236115859375	688664453125	6	true	0	false	53	true
474341	20819896484375	69994203125	15	true	0	false	3	true
474340	350306875	5059205078125	10	true	2	true	44	true
474339	3501223828125	5079246484375	10	true	2	true	39	true
474337	229543203125	689524375	11	true	0	false	0	false
474335	24657716796875	6550280859375	5	true	0	false	30	true
474334	458526484375	4688772265625	2	true	0	false	8	true
474329	198959765625	73615828125	4	true	0	false	9	true
[truncated: 2,182 more rows]
