# Supplementary material for: A Novel Liquid Biopsy Method Based on Specific Combinations of Vesicular Markers Allows Us to Discriminate Prostate Cancer from Hyperplasia
Source: Cells. 2024 Jul 31;13(15):1286. doi: 10.3390/cells13151286 (PMC11311686; doi:10.3390/cells13151286)
Supplement: Supplementary file 1 [file cells-13-01286-s001.zip › Dataset S1-Raw data CODI BiliGeCT Prostata/Raw data CODI BiliGeCT Prostata/150223_ErbB3_ALK_PR20-23-1__counting_scatter.xlsx]

## Sheet: 150223_ErbB3_ALK_PR20-23-1__cou
counting parameters
radius (nm)	300
bin width (nm)	20
locs in bin threshold	1
active channels
channel name	channel reference	min	max
Channel 0	ch0	1	10000000
Channel 1	ch1	1	10000000
Channel 2	ch2	1	10000000
clusters are positive for a channel if their counts fall within min (inclusive) and max (exclusive) for that channel
	population phenotypes	number of clusters
triple positive	Channel 0, Channel 1, Channel 2	53
double positive	Channel 0, Channel 1	15
double positive	Channel 0, Channel 2	222
double positive	Channel 1, Channel 2	1
single positive	Channel 0	145
single positive	Channel 1	0
single positive	Channel 2	5
	total positive clusters	441
6 clusters were negative for every channel
all positive clusters are listed here
columns show counts and positivity for channels with thresholds switched on
to see the full data including negative clusters please export a csv from the counting histogram rather than the counting scatter plot
cluster id	centroid x (nm)	centroid y (nm)	count for Channel 0	positive for Channel 0	count for Channel 1	positive for Channel 1	count for Channel 2	positive for Channel 2
58494	112885576171875	753719453125	14	true	0	false	4	true
58493	93825693359375	752249609375	8	true	1	true	4	true
58492	1247244140625	765381015625	9	true	0	false	3	true
58487	11615330078125	742507109375	14	true	0	false	5	true
58481	97225927734375	7808840625	4	true	0	false	1	true
58479	106098583984375	734478984375	16	true	0	false	5	true
58478	489716455078125	70050296875	9	true	0	false	3	true
58477	450134912109375	68197078125	13	true	1	true	3	true
58475	564987939453125	7109540625	15	true	1	true	0	false
58473	296639697265625	686578671875	7	true	0	false	2	true
58472	27446318359375	754140234375	11	true	1	true	4	true
58471	1734741455078120	75077953125	11	true	0	false	4	true
58469	359253857421875	76723390625	8	true	0	false	12	true
58468	38352060546875	706536171875	18	true	0	false	8	true
58467	308953076171875	701339765625	11	true	0	false	6	true
58466	1442290625	774207578125	17	true	0	false	1	true
58465	147834150390625	7831715625	8	true	0	false	12	true
58464	633985888671875	726109921875	10	true	0	false	12	true
58463	628262060546875	713376796875	7	true	0	false	12	true
58459	1.12448e+16	742863046875	9	true	0	false	9	true
58455	575407958984375	692163515625	5	true	0	false	7	true
58453	184843896484375	719665625	8	true	0	false	3	true
58452	1296833203125	746161640625	15	true	0	false	4	true
58451	1338884375	735291484375	8	true	0	false	7	true
58450	55192412109375	756322265625	9	true	0	false	7	true
58449	3976847412109370	74206609375	14	true	2	true	5	true
58448	490016748046875	71998234375	14	true	2	true	6	true
58447	492008935546875	728208359375	4	true	0	false	12	true
58444	149105966796875	76012484375	9	true	0	false	6	true
58443	1457995703125	746650859375	13	true	1	true	3	true
58436	770567041015625	721908203125	13	true	0	false	2	true
58432	2.0022e+16	6761578125	15	true	0	false	1	true
58429	120815107421875	780558125	9	true	1	true	7	true
58428	600802294921875	781741953125	6	true	0	false	15	true
58427	530683837890625	7893640625	6	true	0	false	8	true
58425	140582109375	787030703125	9	true	0	false	8	true
58424	712304248046875	764084609375	9	true	0	false	3	true
58423	728962646484375	773195703125	7	true	1	true	8	true
58421	1239641015625	73263015625	15	true	0	false	1	true
58415	155535185546875	77144015625	8	true	0	false	8	true
58412	137919873046875	66731890625	18	true	0	false	4	true
58411	3085681884765620	659844921875	14	true	0	false	3	true
58410	13919427734375	763090625	12	true	0	false	2	true
58407	129597041015625	78666140625	14	true	1	true	2	true
58406	221680078125	776933046875	9	true	0	false	9	true
58405	1.74571e+16	768068359375	10	true	2	true	6	true
58403	1.01132e+16	771363515625	3	true	1	true	10	true
58402	64310673828125	740702421875	8	true	0	false	7	true
58401	761815869140625	7434259375	11	true	1	true	7	true
58399	83505966796875	777788125	12	true	2	true	4	true
58397	722178955078125	7555790625	11	true	0	false	6	true
58390	22986923828125	62270578125	18	true	0	false	1	true
58389	2735826416015620	629208515625	18	true	0	false	4	true
58388	2674197998046870	6054802734375	15	true	0	false	3	true
58387	31046826171875	5984381640625	13	true	0	false	1	true
58383	16785986328125	78866765625	11	true	0	false	6	true
58382	1.04686e+16	6227291796875	10	true	0	false	2	true
58381	1.78389e+16	6337682421875	14	true	0	false	0	false
58378	9456448364257810	639272109375	10	true	0	false	1	true
58377	9943163452148430	6484525390625	15	true	0	false	3	true
58376	500442236328125	772557578125	7	true	0	false	9	true
58374	634800390625	673096640625	7	true	0	false	4	true
58372	3054774169921870	6482707421875	11	true	0	false	4	true
58371	4387751953125	6500954296875	14	true	1	true	4	true
58369	3075544189453120	67245015625	10	true	0	false	5	true
58361	125162041015625	71801265625	11	true	0	false	2	true
58360	103159892578125	710279921875	7	true	0	false	2	true
58359	93610703125	7105140625	9	true	0	false	6	true
58357	10721669921875	69914046875	6	true	1	true	18	true
58354	1119938232421870	6871384375	6	true	0	false	3	true
58353	1.05081e+16	697256875	13	true	0	false	6	true
58349	110504375	721910078125	11	true	0	false	4	true
58347	4072935302734370	6066520703125	10	true	1	true	5	true
58345	1260171875	6039877734375	11	true	0	false	3	true
58343	154332978515625	7290003125	9	true	0	false	2	true
58341	569826904296875	7448859375	9	true	1	true	6	true
58339	889753515625	722074921875	12	true	1	true	5	true
58338	110179814453125	771670390625	9	true	2	true	5	true
58331	725345556640625	787195078125	4	true	0	false	8	true
58329	113537734375	70462.75	16	true	0	false	2	true
58323	69168408203125	704532890625	7	true	1	true	2	true
58319	778282470703125	692481171875	14	true	0	false	6	true
58318	17244736328125	758269296875	14	true	0	false	6	true
58317	17786619140625	77101640625	12	true	0	false	8	true
58316	16957498046875	74258265625	10	true	0	false	3	true
58315	18598435546875	747013203125	8	true	2	true	3	true
58313	153711123046875	740045390625	13	true	1	true	6	true
58311	18409595703125	763563046875	13	true	1	true	7	true
58310	20196544921875	760211796875	13	true	0	false	3	true
58309	2021284765625	748274921875	18	true	0	false	1	true
58307	5274134765625	635698046875	11	true	0	false	1	true
58306	1869625390625	72679609375	17	true	0	false	4	true
58299	1912065234375	779669296875	6	true	0	false	9	true
58297	161214052734375	7590740625	9	true	0	false	3	true
58296	19312744140625	709708671875	22	true	1	true	2	true
58295	18349720703125	70208375	8	true	0	false	4	true
58294	17964599609375	715869375	12	true	1	true	3	true
58292	20339279296875	71504078125	14	true	0	false	2	true
58290	8192404296875	6542905078125	13	true	0	false	1	true
58289	671237841796875	65425.25	14	true	0	false	1	true
58287	21647734375	7318821875	13	true	0	false	2	true
58286	20621072265625	706472890625	14	true	1	true	0	false
58283	724428955078125	64098203125	13	true	0	false	2	true
58279	763408203125	666050625	9	true	0	false	5	true
58277	9005189453125	6425504296875	10	true	1	true	3	true
58266	124895283203125	69219640625	5	true	1	true	2	true
58265	14966349609375	6921940625	8	true	0	false	3	true
58263	1655941015625	714970859375	10	true	0	false	4	true
58258	11106744140625	679076171875	35	true	3	true	9	true
58257	1049973828125	69019328125	9	true	0	false	3	true
58255	102493818359375	674893359375	16	true	1	true	3	true
58252	19546126953125	69499453125	9	true	0	false	2	true
58251	2058979296875	691029140625	14	true	0	false	0	false
58248	4863025390625	6181334765625	14	true	0	false	1	true
58247	551857421875	6115917578125	12	true	0	false	1	true
58245	600310888671875	6201947265625	12	true	0	false	0	false
58241	876115234375	783875234375	5	true	0	false	8	true
58239	1373048828125	667097890625	12	true	0	false	1	true
58237	2007504296875	7321215625	9	true	0	false	4	true
58236	221842578125	745235234375	8	true	1	true	4	true
58233	101999296875	640426015625	11	true	0	false	4	true
58231	99853642578125	6617915625	12	true	0	false	3	true
58230	22267078125	716189375	11	true	0	false	3	true
58229	22041201171875	70261453125	13	true	0	false	1	true
58227	22007751953125	692489453125	11	true	0	false	2	true
58223	1189420703125	657779140625	7	true	0	false	3	true
58222	18159537109375	684039453125	12	true	0	false	1	true
58221	1869823046875	663274609375	11	true	0	false	0	false
58217	19166966796875	67903703125	16	true	0	false	0	false
58216	20007791015625	655991328125	12	true	0	false	2	true
58215	1911431640625	6446691796875	12	true	0	false	2	true
58209	1.2048e+16	5888009375	9	true	0	false	2	true
58208	2215492578125	767388125	10	true	1	true	15	true
58207	212843671875	774533203125	5	true	1	true	8	true
58206	2320014453125	763140625	8	true	1	true	5	true
58205	2358565625	77790390625	8	true	1	true	7	true
58204	20740396484375	782722421875	11	true	0	false	4	true
58198	228551640625	78942125	7	true	0	false	3	true
58195	24923306640625	76215796875	8	true	1	true	5	true
58194	815269775390625	677876484375	17	true	0	false	0	false
58189	1684338671875	67755640625	13	true	0	false	0	false
58187	11140771484375	64521453125	11	true	0	false	1	true
58185	2423069921875	74390640625	11	true	0	false	1	true
58182	73125654296875	61573.75	16	true	0	false	1	true
58181	8409427734375	6210823828125	10	true	0	false	3	true
58180	9698158203125	620205078125	11	true	0	false	2	true
58178	95221484375	5924640625	12	true	0	false	0	false
58175	66525771484375	5971906640625	6	true	0	false	2	true
58171	7945465698242180	5694533984375	7	true	1	true	2	true
58170	151746982421875	64369.75	17	true	0	false	0	false
58169	137004931640625	6386342578125	15	true	0	false	1	true
58161	124046630859375	6055060546875	9	true	0	false	1	true
58159	21563775390625	671434453125	13	true	1	true	0	false
58158	871154296875	541169375	8	true	0	false	3	true
58157	1.87389e+16	55618171875	4	true	0	false	23	true
58156	353904931640625	5677443359375	12	true	0	false	1	true
58155	2187567138671870	57325.25	8	true	1	true	4	true
58151	212505029296875	5348838671875	12	true	0	false	1	true
58149	422709423828125	5820346484375	15	true	0	false	1	true
58146	149689609375	62108734375	12	true	0	false	1	true
58141	16503548828125	65239640625	7	true	0	false	0	false
58139	134550859375	5733031640625	6	true	0	false	2	true
58138	28344234375	771881328125	6	true	0	false	3	true
58137	288221796875	780604375	2	true	1	true	19	true
58136	30391181640625	778121875	6	true	0	false	7	true
58135	3087555859375	765665078125	8	true	0	false	5	true
58131	27623794921875	757845703125	6	true	0	false	8	true
58129	2609752734375	744670703125	9	true	0	false	2	true
58127	28869158203125	735480078125	5	true	2	true	1	true
58126	29412005859375	7109459375	7	true	0	false	0	false
58123	25615064453125	727323984375	4	true	0	false	3	true
58115	2410741796875	71318046875	7	true	0	false	0	false
58113	212808203125	6368016796875	14	true	0	false	1	true
58111	3220751953125	781829296875	5	true	2	true	3	true
58109	15881716796875	592580859375	11	true	0	false	1	true
58107	25752455078125	771516953125	13	true	0	false	2	true
58105	152452998046875	57991.75	10	true	0	false	1	true
58103	30681.75	751230078125	5	true	0	false	5	true
58102	6106576171875	5739682421875	9	true	0	false	1	true
58098	19410568359375	6145223828125	13	true	0	false	0	false
58097	18380408203125	6203875390625	18	true	0	false	1	true
58095	20891759765625	607398046875	6	true	0	false	1	true
58094	22334259765625	6228321875	8	true	0	false	1	true
58090	272684453125	783540234375	4	true	0	false	5	true
58088	311072265625	73313875	8	true	0	false	2	true
58085	3380951904296870	5239537890625	8	true	0	false	0	false
58072	30718330078125	6434362109375	7	true	0	false	1	true
58071	29611111328125	662857734375	11	true	0	false	0	false
58069	3243430078125	63776796875	7	true	0	false	0	false
58066	29673767578125	689059296875	7	true	0	false	4	true
58065	319781875	656691953125	12	true	0	false	0	false
58061	3215578125	70771359375	6	true	0	false	1	true
58060	3490016796875	698443203125	5	true	0	false	0	false
58059	3416252734375	7129084375	12	true	0	false	5	true
58054	3210601171875	752813671875	9	true	0	false	4	true
58053	3346487109375	746515703125	8	true	1	true	2	true
58051	32767677734375	737235546875	7	true	1	true	8	true
58050	34894953125	747515390625	7	true	0	false	2	true
58046	182091552734375	51305453125	16	true	0	false	1	true
58045	244234326171875	507259921875	8	true	0	false	4	true
58037	23622779296875	6160839453125	7	true	0	false	0	false
58036	345693310546875	4888354296875	9	true	0	false	1	true
58035	19770517578125	478739296875	7	true	0	false	1	true
58029	353264375	76435796875	5	true	0	false	5	true
58027	3657395703125	682265703125	3	true	0	false	2	true
58025	2214663671875	5874117578125	13	true	0	false	0	false
58023	366291357421875	5011330078125	8	true	0	false	4	true
58022	8784419921875	5674837109375	7	true	0	false	3	true
58019	77601962890625	5616188671875	8	true	1	true	0	false
58015	9983814453125	555131953125	13	true	0	false	1	true
58012	386815625	72969296875	6	true	0	false	2	true
58011	369092421875	711849296875	8	true	1	true	6	true
58010	3561466796875	73177765625	3	true	1	true	2	true
58007	3315394140625	76540625	4	true	0	false	6	true
58004	20764439453125	57440109375	10	true	0	false	0	false
58001	373834375	76245171875	0	false	0	false	8	true
57996	25673703125	6156814453125	14	true	0	false	0	false
57995	27519791015625	621910703125	13	true	0	false	2	true
57994	25522353515625	5962669140625	9	true	0	false	0	false
57991	25700267578125	5812932421875	10	true	0	false	2	true
57990	27627359375	6118083203125	7	true	0	false	1	true
57988	24982369140625	6404186328125	7	true	1	true	0	false
57987	2408689453125	6567571875	7	true	0	false	3	true
57985	274611015625	6467710546875	6	true	0	false	1	true
57982	33906140625	6039094921875	8	true	0	false	1	true
57981	3316940625	621031796875	5	true	0	false	0	false
57977	30942333984375	6225865234375	9	true	0	false	1	true
57973	672220361328125	5442139453125	7	true	1	true	1	true
57972	35056828125	616217109375	13	true	0	false	1	true
57971	360866796875	6075005078125	5	true	1	true	1	true
57970	3527139453125	63531765625	2	true	0	false	2	true
57965	27189189453125	576446640625	2	true	0	false	1	true
57964	127186318359375	556041328125	4	true	0	false	0	false
57961	3190329296875	60369.5	5	true	1	true	1	true
57960	2201215576171870	4419646484375	7	true	0	false	0	false
57957	51641796875	5336163671875	10	true	0	false	1	true
57955	17588966796875	5954905078125	7	true	0	false	0	false
57954	4226300390625	6175432421875	4	true	0	false	2	true
57953	40465375	617188515625	4	true	1	true	0	false
57952	4076935546875	6423227734375	3	true	0	false	2	true
57949	30802693359375	5914862890625	7	true	0	false	0	false
57948	3966601953125	663894765625	6	true	0	false	3	true
57947	4047773046875	655778984375	9	true	0	false	2	true
57943	3836646875	65768984375	7	true	0	false	1	true
57942	43260890625	600142890625	5	true	0	false	3	true
57940	4110085546875	686207578125	6	true	0	false	2	true
57939	43830625	68909421875	6	true	0	false	3	true
57937	42223078125	67033421875	4	true	0	false	3	true
57933	7594412841796870	430645390625	7	true	0	false	1	true
57932	47412046875	6267314453125	5	true	0	false	1	true
57931	487782734375	6109822265625	7	true	0	false	2	true
57929	19881349609375	5593291015625	6	true	0	false	0	false
57927	4608608984375	6090309765625	4	true	0	false	4	true
57926	3471594140625	660391796875	4	true	0	false	1	true
57925	3665842578125	65934203125	4	true	0	false	2	true
57923	3799794921875	6428416796875	9	true	1	true	1	true
57922	4515515625	6337187109375	9	true	0	false	2	true
57920	47240546875	5970917578125	6	true	0	false	2	true
57910	8917509765625	5102083984375	8	true	0	false	0	false
57909	10717263671875	51979125	7	true	0	false	0	false
57908	89452705078125	531691875	5	true	0	false	0	false
57904	12165599609375	487686640625	9	true	0	false	0	false
57903	1164939453125	50375375	11	true	0	false	1	true
57899	3821690234375	607853203125	4	true	0	false	1	true
57897	44205830078125	4371653515625	11	true	0	false	1	true
57895	29058630859375	5944033984375	6	true	0	false	0	false
57893	3383944921875	791990390625	5	true	1	true	4	true
57891	24384306640625	5804190625	4	true	0	false	1	true
57890	4265983203125	704344609375	4	true	0	false	3	true
57889	413673515625	71993390625	4	true	0	false	3	true
57886	582338330078125	466428125	5	true	0	false	0	false
57885	618699072265625	4791784375	13	true	0	false	0	false
57883	70043955078125	4968808203125	10	true	0	false	12	true
57881	8080126953125	4603220703125	3	true	0	false	0	false
57877	145588857421875	544121875	6	true	0	false	0	false
57875	345251328125	577785078125	5	true	0	false	1	true
57873	30336015625	573246640625	4	true	0	false	1	true
57872	4678864453125	5698334765625	10	true	0	false	1	true
57871	44875140625	5678565625	5	true	0	false	1	true
57868	39053984375	5778720703125	6	true	1	true	0	false
57867	40004265625	5538380078125	4	true	0	false	1	true
57863	416847109375	5811756640625	6	true	1	true	3	true
57859	4276603125	74480046875	0	false	0	false	4	true
57857	9694923828125	4950105859375	9	true	0	false	0	false
57855	4006967578125	56309859375	5	true	0	false	2	true
57853	17767162109375	5670509765625	4	true	0	false	0	false
57849	4799974609375	64530765625	3	true	1	true	3	true
57848	8622744140625	3710153125	9	true	0	false	2	true
57847	1627799560546870	382324453125	7	true	0	false	0	false
57846	1.55071e+16	4165253125	4	true	0	false	1	true
57845	1.01938e+16	400582109375	5	true	0	false	8	true
57844	3070976806640620	342219453125	6	true	0	false	0	false
57837	45109234375	656125703125	4	true	0	false	5	true
57836	151952998046875	47552.75	4	true	0	false	0	false
57835	1546016015625	461491484375	8	true	0	false	0	false
57833	142055888671875	4592796875	11	true	0	false	0	false
57831	163138857421875	498273671875	3	true	0	false	0	false
57827	15529154296875	434381796875	5	true	0	false	0	false
57824	1.94323e+16	319103125	5	true	0	false	0	false
57821	26914943359375	5561487109375	3	true	0	false	0	false
57819	3627012890625	5751069921875	9	true	0	false	1	true
57818	29610681640625	5590519140625	8	true	0	false	2	true
57815	522372802734375	37429171875	8	true	0	false	0	false
57814	133395771484375	51929640625	10	true	0	false	0	false
57813	151549091796875	512971953125	5	true	0	false	0	false
57809	26942662109375	53840609375	8	true	0	false	0	false
57807	114196943359375	455306875	5	true	0	false	0	false
57803	41805609375	759749609375	4	true	0	false	3	true
57801	8212369140625	435572578125	10	true	0	false	1	true
57800	18416638671875	450411171875	5	true	0	false	1	true
57799	1917920703125	473305625	10	true	0	false	0	false
57796	3293530078125	5717722265625	11	true	0	false	0	false
57793	1730233984375	5432575390625	1	true	1	true	0	false
57791	32034205078125	5548687109375	8	true	0	false	1	true
57790	4808657421875	5594241796875	4	true	0	false	2	true
57787	3378920703125	554469765625	5	true	0	false	0	false
57785	427432578125	5333603515625	3	true	0	false	0	false
57782	1935246484375	529687578125	5	true	0	false	0	false
57781	23136677734375	545348046875	3	true	0	false	0	false
57779	24596248046875	5306109375	1	true	0	false	1	true
57776	21900021484375	512561953125	7	true	0	false	0	false
57775	23263072265625	51995203125	4	true	0	false	0	false
57766	474041796875	48257.25	7	true	0	false	1	true
57765	458610234375	5096884375	3	true	0	false	0	false
57762	43974697265625	412461875	7	true	1	true	0	false
57760	4096835546875	4922493359375	11	true	0	false	2	true
57759	3991245703125	4968007421875	11	true	0	false	8	true
57757	4056493359375	5329313671875	9	true	0	false	0	false
57755	4267628125	47863296875	6	true	1	true	0	false
57753	382187109375	4854033203125	12	true	0	false	0	false
57752	3647507421875	5026461328125	7	true	0	false	1	true
57747	347133359375	477951796875	5	true	0	false	1	true
57743	1249111328125	4274532421875	5	true	1	true	0	false
57742	26195224609375	52668734375	3	true	0	false	10	true
57739	29061978515625	5297530859375	2	true	0	false	0	false
57736	8353525390625	382030546875	4	true	1	true	0	false
57735	7646013671875	346504375	5	true	0	false	0	false
57732	43897625	73020640625	3	true	0	false	4	true
57729	32477802734375	5301490234375	4	true	0	false	0	false
57728	3864335546875	5273076953125	5	true	0	false	2	true
57725	451762109375	716784140625	0	false	0	false	4	true
57723	4825273046875	67038234375	3	true	1	true	1	true
57721	19857962890625	5044278125	11	true	0	false	0	false
57719	1917267822265620	280668203125	4	true	0	false	1	true
57717	11063.25	35030625	8	true	0	false	0	false
57716	3678521484375	455766171875	3	true	0	false	0	false
57714	214740703125	478986328125	6	true	0	false	1	true
57711	30259736328125	509801015625	6	true	0	false	0	false
57709	437887890625	4280775390625	1	true	0	false	7	true
57707	47449953125	71814453125	2	true	1	true	3	true
57706	70061171875	2622020703125	6	true	0	false	0	false
57705	747786669921875	29672328125	5	true	0	false	0	false
57702	28126724609375	4841189453125	10	true	0	false	0	false
57701	27289814453125	5056363671875	2	true	0	false	0	false
57697	24688025390625	492661015625	4	true	0	false	0	false
57694	10136255859375	4010230078125	2	true	0	false	0	false
57691	458007421875	68214796875	0	false	0	false	4	true
57685	48530546875	705532109375	0	false	1	true	2	true
57684	532221240234375	21406189453125	8	true	0	false	4	true
57683	268454150390625	23936654296875	9	true	0	false	0	false
57681	1116052734375	198100546875	9	true	0	false	0	false
57677	42199875	4306834765625	7	true	0	false	1	true
57676	1652824609375	3815658203125	5	true	0	false	1	true
57674	3484589453125	4334642578125	2	true	0	false	1	true
57669	31343935546875	4727242578125	1	true	0	false	0	false
57667	382853671875	43776328125	3	true	0	false	0	false
57659	4693486328125	40563.75	3	true	0	false	0	false
57657	109691298828125	3214205859375	7	true	0	false	0	false
57655	441990703125	377523359375	3	true	0	false	1	true
57654	20188138671875	4160403515625	7	true	0	false	1	true
57651	25065.5	4623551171875	4	true	0	false	0	false
57649	4603042578125	35708390625	5	true	0	false	0	false
57647	686751220703125	2196737109375	3	true	0	false	3	true
57642	22533123046875	41364265625	1	true	0	false	0	false
57641	228430546875	380233046875	2	true	0	false	0	false
57639	26156087890625	414483828125	4	true	0	false	0	false
57636	1701889453125	32111595703125	10	true	1	true	0	false
57635	171345390625	336235546875	7	true	0	false	0	false
57633	20808806640625	336896640625	5	true	0	false	0	false
57629	115023359375	294537109375	4	true	0	false	0	false
57627	28553865234375	4505548828125	1	true	0	false	0	false
57626	32228357421875	3777342578125	5	true	0	false	0	false
57625	3609573828125	4034187890625	1	true	0	false	0	false
57624	39562.25	376905390625	4	true	0	false	1	true
57622	31820861328125	42166515625	1	true	0	false	0	false
57621	29256248046875	4189631640625	3	true	0	false	0	false
57617	413355703125	4015659765625	2	true	0	false	0	false
57614	25209166015625	32218513671875	1	true	0	false	0	false
57613	226931796875	3305276953125	5	true	0	false	0	false
57612	22653248046875	29689228515625	3	true	0	false	0	false
57608	2011298828125	2991800390625	6	true	0	false	3	true
57606	136589384765625	32278890625	2	true	0	false	0	false
57605	14671154296875	291206328125	3	true	0	false	0	false
57601	4059408203125	3456303515625	4	true	0	false	0	false
57599	22044447265625	2727557421875	1	true	0	false	0	false
57598	2820176171875	3847371484375	6	true	0	false	0	false
57596	3785383203125	3424408203125	5	true	0	false	0	false
57594	35026515625	358377421875	1	true	0	false	0	false
57592	422155322265625	15721154296875	0	false	0	false	3	true
57591	2997074462890620	148743046875	7	true	1	true	0	false
57589	1253953857421870	139077216796875	2	true	0	false	0	false
57586	56918212890625	18940791015625	4	true	0	false	0	false
57585	746060791015625	196705625	9	true	0	false	0	false
57583	10892671875	2056426171875	4	true	0	false	0	false
57581	10573115234375	25045529296875	2	true	0	false	0	false
57576	139120283203125	21472826171875	4	true	0	false	0	false
57574	40050125	29833998046875	1	true	0	false	0	false
57573	4134212890625	3165385546875	7	true	0	false	0	false
57572	4462029296875	292888046875	4	true	0	false	0	false
57571	4549776953125	267011328125	4	true	0	false	0	false
57569	4220724609375	28589794921875	2	true	0	false	0	false
57567	4735331640625	30729484375	2	true	0	false	1	true
57561	484836015625	26130509765625	5	true	0	false	0	false
57557	278661484375	30811427734375	4	true	0	false	0	false
57555	3.64934e+16	10929765625	11	true	0	false	0	false
57553	29581541015625	3471146484375	3	true	0	false	0	false
57552	404390078125	2636925390625	3	true	0	false	0	false
57549	4017278125	23321650390625	2	true	0	false	0	false
57548	150985244140625	24270576171875	5	true	0	false	0	false
57545	4508284765625	2376090625	2	true	0	false	0	false
57543	3374153125	26859091796875	2	true	0	false	0	false
57537	3590523046875	21577408203125	6	true	0	false	0	false
57535	3796669921875	186838828125	1	true	0	false	0	false
57534	31283125	20481076171875	2	true	0	false	0	false
57533	28247515625	2596441796875	2	true	0	false	0	false
57530	787848046875	16284484375	1	true	0	false	0	false
57529	795430615234375	130389404296875	1	true	0	false	0	false
57525	26927814453125	18311353515625	2	true	0	false	0	false
57521	3161615234375	16212408203125	1	true	0	false	0	false
57519	2033340234375	11756271484375	1	true	0	false	0	false
57517	16143865234375	1037349609375	4	true	0	false	0	false
57515	4081237890625	16760263671875	1	true	0	false	7	true
57512	1.64511e+16	3750419921875	8	true	1	true	0	false
57511	186575537109375	48868857421875	19	true	0	false	0	false
57508	1082687109375	888723828125	3	true	0	false	3	true
57503	44218390625	158305302734375	1	true	0	false	0	false
57499	460980078125	124588837890625	14	true	0	false	0	false
57496	29347705078125	1.92097e+16	24	true	0	false	0	false
57492	12122908203125	5421985473632810	34	true	0	false	0	false
57491	118917265625	1.78615e+16	14	true	0	false	0	false
57487	4965812890625	55773779296875	11	true	0	false	0	false
