# Supplementary material for: A Novel Liquid Biopsy Method Based on Specific Combinations of Vesicular Markers Allows Us to Discriminate Prostate Cancer from Hyperplasia
Source: Cells. 2024 Jul 31;13(15):1286. doi: 10.3390/cells13151286 (PMC11311686; doi:10.3390/cells13151286)
Supplement: Supplementary file 1 [file cells-13-01286-s001.zip › Dataset S1-Raw data CODI BiliGeCT Prostata/Raw data CODI BiliGeCT Prostata/150223_ErbB3_ALK_PR20-23-2__counting_scatter.xlsx]

## Sheet: 150223_ErbB3_ALK_PR20-23-2__cou
counting parameters
radius (nm)	300
bin width (nm)	20
locs in bin threshold	1
active channels
channel name	channel reference	min	max
Channel 0	ch0	1	10000000
Channel 1	ch1	1	10000000
Channel 2	ch2	1	10000000
clusters are positive for a channel if their counts fall within min (inclusive) and max (exclusive) for that channel
	population phenotypes	number of clusters
triple positive	Channel 0, Channel 1, Channel 2	91
double positive	Channel 0, Channel 1	20
double positive	Channel 0, Channel 2	321
double positive	Channel 1, Channel 2	0
single positive	Channel 0	166
single positive	Channel 1	0
single positive	Channel 2	5
	total positive clusters	603
7 clusters were negative for every channel
all positive clusters are listed here
columns show counts and positivity for channels with thresholds switched on
to see the full data including negative clusters please export a csv from the counting histogram rather than the counting scatter plot
cluster id	centroid x (nm)	centroid y (nm)	count for Channel 0	positive for Channel 0	count for Channel 1	positive for Channel 1	count for Channel 2	positive for Channel 2
73364	128967822265625	754312734375	14	true	0	false	4	true
73363	120781455078125	760587890625	13	true	1	true	4	true
73361	113171708984375	754964609375	15	true	1	true	7	true
73360	1438610546875	755807265625	19	true	0	false	2	true
73359	15210859375	76616578125	13	true	1	true	5	true
73358	129212568359375	776383359375	17	true	1	true	4	true
73357	13158689453125	7691490625	19	true	0	false	3	true
73355	114424619140625	771576484375	12	true	1	true	3	true
73354	1371787109375	743676640625	14	true	0	false	13	true
73353	1376702734375	7331215625	15	true	1	true	0	false
73352	13523298828125	72534953125	11	true	0	false	11	true
73351	1417790625	720339140625	14	true	0	false	5	true
73337	15144568359375	741156328125	16	true	0	false	3	true
73334	17001515625	762566015625	14	true	1	true	2	true
73333	18772873046875	775158359375	14	true	0	false	4	true
73331	127727373046875	785092109375	14	true	2	true	4	true
73330	692392822265625	768554609375	11	true	0	false	6	true
73329	605856201171875	7619109375	16	true	1	true	7	true
73328	102728271484375	774951015625	9	true	1	true	4	true
73327	9402267578125	767880078125	17	true	0	false	7	true
73325	11376962890625	7850196875	12	true	0	false	7	true
73324	7655587890625	75494.25	13	true	1	true	6	true
73323	8647330078125	759938984375	13	true	2	true	10	true
73321	21784380859375	772233828125	5	true	0	false	8	true
73318	6517677734375	78738890625	10	true	1	true	10	true
73315	83038037109375	7680896875	9	true	1	true	6	true
73314	17968087890625	754714296875	16	true	1	true	6	true
73313	18610361328125	746190234375	16	true	0	false	5	true
73311	85374013671875	7881059375	9	true	0	false	27	true
73310	20060783203125	742974609375	10	true	1	true	2	true
73305	17195654296875	79090421875	9	true	1	true	10	true
73297	671659912109375	75303953125	12	true	0	false	4	true
73296	8685814453125	742218515625	14	true	0	false	9	true
73295	91993876953125	730073671875	15	true	0	false	3	true
73292	101591142578125	7341271875	14	true	1	true	2	true
73291	100607939453125	741404375	16	true	0	false	5	true
73290	155701796875	78836171875	14	true	1	true	0	false
73289	147904794921875	78480609375	12	true	0	false	8	true
73286	5462005859375	7786984375	9	true	0	false	6	true
73284	140989833984375	79077578125	9	true	0	false	9	true
73278	11866896484375	722505625	15	true	0	false	5	true
73277	108512578125	721118984375	12	true	0	false	8	true
73275	118894208984375	730979375	12	true	0	false	4	true
73272	156952373046875	73498109375	17	true	0	false	1	true
73269	110718779296875	73453328125	11	true	0	false	5	true
73268	16526900390625	743206875	12	true	0	false	3	true
73265	20707720703125	730490625	9	true	5	true	1	true
73263	102655703125	749824609375	12	true	0	false	4	true
73261	12127896484375	740256171875	17	true	0	false	4	true
73260	1808914453125	735678515625	18	true	0	false	3	true
73259	17146099609375	727997734375	10	true	0	false	15	true
73256	1530166015625	72450484375	11	true	2	true	3	true
73252	45149111328125	681053125	13	true	1	true	0	false
73251	43236591796875	670084296875	14	true	1	true	2	true
73250	5316033203125	6692615625	11	true	0	false	5	true
73248	3735619873046870	69033078125	15	true	0	false	4	true
73247	43340810546875	70414015625	9	true	0	false	2	true
73243	63690556640625	69820171875	11	true	2	true	2	true
73241	393519287109375	717346015625	14	true	0	false	8	true
73240	8957061767578120	752471328125	12	true	0	false	8	true
73239	779103759765625	74082125	10	true	0	false	8	true
73237	252540576171875	724499765625	13	true	0	false	6	true
73235	1.14548e+16	72827265625	12	true	2	true	6	true
73233	21169693359375	74049.25	6	true	0	false	8	true
73231	2132252685546870	749545390625	13	true	0	false	7	true
73229	6633348999023430	763665859375	6	true	1	true	8	true
73227	667881396484375	69074.5	11	true	0	false	4	true
73226	522331884765625	71572359375	8	true	1	true	11	true
73225	559987744140625	72334890625	11	true	0	false	6	true
73221	1696404296875	7359359375	13	true	1	true	4	true
73220	437120703125	76350	14	true	1	true	3	true
73219	3316404296875	7650090625	10	true	1	true	7	true
73215	2274636962890620	77575609375	10	true	1	true	7	true
73214	666654833984375	73156875	11	true	0	false	4	true
73213	782779931640625	734917890625	14	true	1	true	4	true
73212	611021044921875	680810078125	14	true	2	true	1	true
73207	1.12358e+16	719668359375	10	true	2	true	5	true
73203	35552578125	733000390625	12	true	0	false	3	true
73201	1699387109375	716661484375	12	true	0	false	1	true
73198	558271240234375	65801	14	true	0	false	3	true
73197	599833984375	65974484375	17	true	1	true	1	true
73193	3785915771484370	654564375	10	true	0	false	5	true
73192	6925505859375	66331671875	9	true	1	true	1	true
73184	23769736328125	724645390625	16	true	0	false	2	true
73183	22343599609375	72084046875	13	true	2	true	3	true
73182	44727119140625	74007859375	15	true	0	false	7	true
73181	373092138671875	74621359375	13	true	1	true	5	true
73180	540908447265625	734581484375	6	true	0	false	22	true
73177	24939912109375	73457421875	14	true	0	false	2	true
73175	2378441015625	710979765625	7	true	2	true	4	true
73172	20795595703125	70935734375	11	true	0	false	3	true
73171	205484609375	71671015625	17	true	0	false	1	true
73170	242362451171875	62143078125	15	true	0	false	5	true
73169	3025024658203120	6318328515625	20	true	0	false	0	false
73166	2240865234375	6366499609375	16	true	0	false	2	true
73164	1461791015625	703516875	12	true	2	true	3	true
73163	1.12391e+16	693236796875	17	true	0	false	1	true
73158	7406029052734370	64244125	61	true	2	true	3	true
73156	168313037109375	674491015625	11	true	0	false	2	true
73155	170502978515625	666777421875	14	true	1	true	1	true
73151	1780355712890620	64440140625	13	true	2	true	3	true
73149	1005122802734370	65624703125	14	true	0	false	2	true
73145	265392236328125	7048909375	10	true	0	false	7	true
73142	2590366796875	75659328125	10	true	1	true	0	false
73139	1756093505859370	6070217578125	13	true	0	false	2	true
73138	12481212890625	7001715625	16	true	1	true	4	true
73137	1334175390625	707039140625	16	true	0	false	4	true
73135	124602978515625	6904190625	18	true	0	false	1	true
73133	133998359375	694347734375	17	true	0	false	3	true
73131	141234931640625	70651	15	true	1	true	1	true
73129	10843787109375	706844375	10	true	0	false	4	true
73125	106771474609375	684089140625	9	true	0	false	5	true
73123	13416541015625	679127265625	9	true	1	true	5	true
73122	40895185546875	6380821484375	6	true	0	false	3	true
73121	3241313720703120	642882734375	16	true	0	false	1	true
73119	49836318359375	6350409765625	18	true	2	true	3	true
73115	120199130859375	79114984375	10	true	0	false	9	true
73113	94230703125	682581484375	15	true	0	false	4	true
73112	144675986328125	666632734375	8	true	1	true	3	true
73109	133597080078125	667256953125	8	true	1	true	8	true
73108	12113314453125	669970859375	17	true	0	false	3	true
73107	12142201171875	6613121875	9	true	0	false	10	true
73103	8574822265625	70169734375	11	true	0	false	3	true
73100	852020703125	676792109375	6	true	0	false	2	true
73099	87713935546875	665387109375	9	true	0	false	3	true
73095	25243681640625	717060390625	8	true	0	false	6	true
73093	17850212890625	71122859375	13	true	1	true	7	true
73091	737872607421875	7069009375	12	true	0	false	5	true
73089	643897021484375	710461875	14	true	0	false	5	true
73088	19208896484375	68008046875	13	true	0	false	1	true
73087	18449626953125	668202578125	12	true	0	false	2	true
73085	1762365625	67918890625	20	true	1	true	5	true
73084	1940042578125	689313671875	12	true	0	false	4	true
73082	1710618359375	65484234375	6	true	1	true	0	false
73079	20148650390625	697955703125	12	true	1	true	1	true
73077	16219083984375	661996640625	14	true	1	true	1	true
73074	782021142578125	62401765625	9	true	0	false	2	true
73073	677640771484375	61226625	14	true	0	false	3	true
73072	90846513671875	632700546875	12	true	0	false	0	false
73071	8359783203125	642653984375	17	true	0	false	3	true
73068	155421142578125	701655703125	15	true	0	false	3	true
73067	17169283203125	69857703125	9	true	0	false	3	true
73065	64716748046875	648006015625	14	true	2	true	2	true
73063	9161552734375	65063734375	8	true	0	false	1	true
73061	6375978515625	629025625	12	true	0	false	1	true
73056	10300990234375	640283046875	8	true	0	false	6	true
73055	108332158203125	63087203125	12	true	1	true	3	true
73051	426243701171875	627538125	16	true	0	false	1	true
73049	117128427734375	6413633984375	15	true	0	false	2	true
73045	18465416015625	650856953125	14	true	0	false	2	true
73043	22956158203125	78678390625	6	true	0	false	6	true
73037	14165546875	64795015625	16	true	0	false	0	false
73035	226753203125	74867.25	12	true	0	false	3	true
73034	1947615625	721540859375	14	true	0	false	5	true
73033	187407109375	7141759375	12	true	0	false	2	true
73032	17814046875	634511640625	17	true	0	false	1	true
73027	21881341796875	698641171875	8	true	0	false	1	true
73025	3058402099609370	6042601171875	10	true	1	true	2	true
73023	2406549609375	750335703125	8	true	0	false	4	true
73021	106918291015625	65635171875	14	true	0	false	1	true
73020	2685135546875	7768484375	14	true	0	false	1	true
73019	2486237109375	77973859375	7	true	0	false	8	true
73016	23551234375	691268125	10	true	1	true	2	true
73015	2402702734375	69829875	15	true	0	false	27	true
73012	2401135546875	76919890625	10	true	0	false	3	true
73009	54550400390625	6160067578125	11	true	1	true	2	true
73008	26325974609375	73466671875	7	true	1	true	6	true
73007	27118396484375	747160234375	11	true	0	false	4	true
73003	89008974609375	601390234375	13	true	0	false	1	true
73002	152695712890625	63749015625	15	true	0	false	1	true
72999	9637580078125	793801640625	13	true	0	false	3	true
72998	7321400756835930	775096015625	10	true	0	false	7	true
72997	131431591796875	77194046875	7	true	0	false	6	true
72996	10713876953125	783036484375	9	true	0	false	6	true
72992	19119638671875	6248892578125	10	true	1	true	2	true
72990	40401875	618740078125	14	true	0	false	3	true
72985	14159232421875	62777390625	14	true	0	false	1	true
72983	2911215625	754288359375	9	true	0	false	4	true
72980	714525341796875	5778386328125	15	true	0	false	1	true
72979	72759482421875	589344453125	14	true	0	false	3	true
72978	1180590087890620	5824116796875	6	true	0	false	3	true
72977	2092387939453120	5948804296875	12	true	0	false	5	true
72975	62043291015625	5758873046875	23	true	0	false	0	false
72969	3697859130859370	5932576171875	7	true	0	false	1	true
72967	3011637451171870	577447890625	14	true	0	false	1	true
72966	4716796875	6075422265625	11	true	0	false	4	true
72964	20816341796875	6153959375	11	true	0	false	1	true
72963	2047744921875	6319428515625	8	true	1	true	2	true
72959	1134158984375	619330546875	12	true	1	true	1	true
72957	2017128125	656100625	12	true	0	false	3	true
72955	48904130859375	579018671875	13	true	0	false	3	true
72953	21924892578125	6205437109375	14	true	0	false	1	true
72952	3835268798828120	559642890625	11	true	1	true	1	true
72950	11338107421875	5910628515625	10	true	0	false	2	true
72949	107461474609375	6040628125	8	true	0	false	1	true
72948	957892578125	6119526953125	14	true	0	false	1	true
72944	15152435546875	609491015625	11	true	1	true	0	false
72943	14186326171875	5998676953125	17	true	0	false	0	false
72942	96439599609375	586896171875	11	true	0	false	2	true
72941	98550576171875	569909453125	14	true	0	false	0	false
72937	12969166015625	6014842578125	11	true	0	false	0	false
72930	30547830078125	684328671875	8	true	0	false	2	true
72929	3184062890625	674274765625	7	true	0	false	4	true
72928	29496173828125	70171828125	8	true	0	false	2	true
72927	3246666796875	705941875	10	true	1	true	2	true
72926	28270068359375	6882815625	11	true	0	false	4	true
72922	32450431640625	729678125	11	true	0	false	2	true
72921	3307144140625	749264765625	9	true	0	false	3	true
72920	30462	770813515625	7	true	0	false	8	true
72919	3059196875	78412859375	7	true	1	true	8	true
72917	33468	76679578125	11	true	0	false	4	true
72916	354178515625	7380484375	8	true	0	false	3	true
72915	3504106640625	757454296875	5	true	0	false	10	true
72913	327631171875	663109921875	12	true	1	true	1	true
72911	36244890625	723022265625	9	true	1	true	4	true
72910	3110146875	74908015625	25	true	0	false	5	true
72902	273551015625	674957109375	11	true	0	false	0	false
72896	3055195703125	6566403125	11	true	0	false	2	true
72892	338706015625	719362265625	9	true	0	false	2	true
72890	27763427734375	717941171875	11	true	0	false	4	true
72889	28311640625	72894609375	10	true	0	false	3	true
72887	34822328125	704642421875	10	true	1	true	7	true
72885	26108130859375	696040234375	12	true	0	false	1	true
72884	298746640625	726527578125	11	true	0	false	1	true
72883	2999168359375	73827484375	3	true	3	true	5	true
72873	219350234375	671696328125	14	true	0	false	0	false
72872	81441494140625	571091015625	15	true	0	false	1	true
72871	8539685546875	560400078125	11	true	0	false	3	true
72870	73822802734375	5605346875	8	true	0	false	6	true
72867	953280078125	5544246484375	11	true	0	false	1	true
72863	3403012890625	784201953125	7	true	0	false	8	true
72860	3059705859375	6347807421875	14	true	0	false	15	true
72859	29350125	638824453125	16	true	0	false	0	false
72858	32519591796875	6197905859375	14	true	0	false	0	false
72857	30673248046875	6156278515625	14	true	0	false	0	false
72854	31727830078125	6079856640625	14	true	0	false	2	true
72852	36267921875	616156015625	12	true	0	false	0	false
72851	3621659765625	630062578125	11	true	0	false	1	true
72850	3381212890625	61119609375	11	true	0	false	0	false
72849	3487033984375	6061214453125	8	true	5	true	2	true
72843	3282496875	6313391015625	9	true	0	false	1	true
72842	22924642578125	6319314453125	12	true	0	false	1	true
72841	24295037109375	6388565625	7	true	0	false	0	false
72837	235266171875	65302375	9	true	0	false	4	true
72832	2323444921875	6766403125	12	true	0	false	2	true
72831	24141275390625	67112359375	8	true	0	false	8	true
72830	22265357421875	640682578125	19	true	1	true	0	false
72828	2405804296875	597848984375	14	true	0	false	3	true
72827	24273259765625	6117102734375	11	true	0	false	1	true
72825	23218552734375	66694609375	15	true	0	false	2	true
72823	243677265625	5886464453125	13	true	0	false	0	false
72821	2558739453125	5892702734375	8	true	2	true	0	false
72812	118241787109375	5580676953125	11	true	0	false	1	true
72811	11138666015625	5696722265625	15	true	0	false	1	true
72810	139785244140625	5800899609375	7	true	0	false	5	true
72809	126076904296875	5782865234375	15	true	0	false	0	false
72804	3992131640625	6572890625	10	true	0	false	0	false
72803	383396328125	638540234375	10	true	0	false	3	true
72802	37839765625	69203734375	8	true	0	false	2	true
72801	3916321875	6853615625	7	true	2	true	6	true
72800	2705276171875	647438828125	7	true	1	true	1	true
72799	2644851953125	6371931640625	9	true	0	false	1	true
72795	3898180859375	701380546875	11	true	0	false	1	true
72791	3973202734375	6291901171875	11	true	0	false	2	true
72790	35924.25	67247640625	5	true	0	false	1	true
72789	3488926953125	667133125	11	true	0	false	2	true
72787	3955083984375	7111353125	6	true	0	false	7	true
72785	36548984375	6511818359375	10	true	0	false	1	true
72781	4132221484375	6225294921875	7	true	0	false	0	false
72780	3845896875	61685421875	12	true	0	false	1	true
72777	3636037109375	701193046875	6	true	0	false	3	true
72774	385700546875	728505703125	6	true	1	true	5	true
72773	3881907421875	720420703125	10	true	0	false	5	true
72769	15290556640625	59021796875	6	true	0	false	2	true
72767	42735078125	64208703125	6	true	0	false	3	true
72766	3615258203125	777351796875	6	true	1	true	3	true
72765	3520815625	769776796875	11	true	0	false	5	true
72762	167835703125	6086829296875	6	true	0	false	2	true
72761	18239517578125	6091021484375	10	true	1	true	1	true
72757	1672558984375	5868516015625	7	true	0	false	5	true
72754	3358467578125	691904375	6	true	1	true	3	true
72751	32951984375	791100546875	6	true	1	true	7	true
72750	1185441796875	5418769921875	2	true	0	false	4	true
72749	130005078125	5451155859375	12	true	0	false	2	true
72746	4270723828125	61457.25	9	true	0	false	2	true
72744	3780031640625	7503878125	8	true	1	true	7	true
72743	365581796875	76242390625	6	true	1	true	9	true
72739	32372173828125	5943404296875	12	true	1	true	0	false
72737	39910328125	73971109375	5	true	2	true	6	true
72735	880591796875	5377494140625	12	true	0	false	0	false
72734	6087708984375	53752109375	14	true	0	false	1	true
72733	4929978515625	5318684375	14	true	0	false	9	true
72731	48921171875	5213722265625	11	true	0	false	2	true
72730	660130712890625	518472109375	19	true	0	false	0	false
72729	620782568359375	511966484375	12	true	0	false	3	true
72728	22414267578125	4951421875	12	true	1	true	3	true
72727	42002734375	49463484375	10	true	0	false	1	true
72725	1.74862e+16	5071751953125	10	true	0	false	7	true
72721	2971688232421870	5039515625	10	true	0	false	2	true
72720	660297802734375	5508536328125	7	true	1	true	0	false
72715	1.28692e+16	4870312109375	11	true	0	false	1	true
72714	799822900390625	51105828125	17	true	0	false	2	true
72710	5596873046875	48786046875	7	true	0	false	1	true
72709	5964185546875	4764418359375	14	true	0	false	0	false
72707	732347802734375	4800439453125	10	true	0	false	1	true
72697	8371474609375	4836973828125	12	true	0	false	0	false
72695	1858687744140620	465487421875	10	true	0	false	1	true
72694	4195208984375	673002734375	9	true	0	false	5	true
72693	428518046875	660490078125	14	true	1	true	2	true
72692	4345741796875	691043515625	6	true	0	false	2	true
72691	4178368359375	693315390625	7	true	0	false	2	true
72690	1.38567e+16	438246953125	19	true	0	false	2	true
72689	2586732177734370	440922421875	12	true	0	false	1	true
72682	4064558349609370	544418828125	9	true	0	false	0	false
72677	3801640625	73826046875	11	true	0	false	2	true
72676	9230062255859370	516253984375	7	true	0	false	3	true
72675	9935867309570310	5325312109375	10	true	0	false	1	true
72674	103568603515625	5608475390625	9	true	0	false	1	true
72672	28821435546875	53018953125	11	true	0	false	1	true
72669	23719384765625	5462323046875	9	true	0	false	0	false
72666	3413514453125	656537421875	10	true	0	false	0	false
72663	13740326171875	5316107421875	13	true	0	false	1	true
72662	3675352783203120	4765205078125	13	true	0	false	0	false
72659	2567043359375	56899.25	1	true	0	false	5	true
72657	3452430078125	63134	5	true	0	false	0	false
72655	4033016015625	613541796875	9	true	0	false	2	true
72653	286904375	6131751953125	13	true	0	false	1	true
72652	267908828125	5778074609375	11	true	0	false	3	true
72649	44893375	70520140625	4	true	0	false	4	true
72648	9535455078125	523184375	10	true	0	false	0	false
72645	25549984375	60494375	11	true	0	false	4	true
72644	27661515625	61907890625	5	true	0	false	0	false
72643	26138630859375	6187203515625	7	true	0	false	1	true
72640	1393079296875	5679465234375	13	true	0	false	2	true
72636	21460513671875	5848800390625	13	true	0	false	0	false
72635	22808630859375	58057.5	14	true	0	false	2	true
72632	2034271484375	55264328125	10	true	2	true	0	false
72631	20710025390625	561171015625	14	true	0	false	1	true
72628	42861328125	736657109375	3	true	0	false	3	true
72627	4113219921875	723067890625	6	true	0	false	1	true
72626	1859618359375	571524453125	24	true	0	false	0	false
72625	1942783984375	5745050390625	9	true	0	false	2	true
72623	4240309375	709006640625	2	true	1	true	4	true
72621	1934159375	5598584375	12	true	0	false	3	true
72619	17696275390625	5685109375	1	true	0	false	11	true
72615	18671708984375	5469503515625	11	true	0	false	1	true
72612	17353275390625	5329915625	27	true	0	false	2	true
72611	17389318359375	5419659765625	8	true	0	false	9	true
72608	90049736328125	4909045703125	6	true	0	false	10	true
72607	99127900390625	492169375	14	true	0	false	0	false
72606	16960490234375	55381765625	14	true	0	false	0	false
72604	20901017578125	5402230078125	8	true	0	false	1	true
72602	969466796875	46399828125	9	true	0	false	0	false
72601	86527236328125	4541196875	13	true	0	false	1	true
72595	35106943359375	4036741796875	5	true	0	false	1	true
72593	4438939453125	66294453125	5	true	0	false	3	true
72591	1656209375	5222366796875	10	true	0	false	1	true
72589	24532640625	5710275390625	11	true	0	false	0	false
72588	153771806640625	5760733984375	14	true	0	false	0	false
72583	262642333984375	3925302734375	9	true	0	false	2	true
72582	28640875	58933734375	9	true	0	false	1	true
72581	27727578125	5966515234375	13	true	0	false	12	true
72580	27522697265625	5447940625	12	true	0	false	0	false
72579	2665936328125	534631796875	10	true	0	false	0	false
72578	27826099609375	56297953125	9	true	1	true	0	false
72572	113411728515625	521881015625	11	true	0	false	1	true
72570	11372052734375	4894066796875	5	true	0	false	1	true
72560	35588984375	575708984375	5	true	0	false	0	false
72559	363479453125	5932248828125	13	true	0	false	0	false
72555	2913078515625	525613671875	3	true	0	false	1	true
72553	25664751953125	547487265625	11	true	0	false	2	true
72551	41878140625	602467890625	10	true	0	false	2	true
72550	30957673828125	587646484375	10	true	0	false	0	false
72549	32282763671875	5758692578125	6	true	0	false	0	false
72546	557339208984375	462043203125	8	true	0	false	1	true
72545	50741982421875	4495182421875	13	true	0	false	1	true
72543	4801169921875	4285389453125	5	true	0	false	4	true
72539	226785390625	540383203125	6	true	0	false	1	true
72538	3724955859375	5767190234375	5	true	0	false	0	false
72536	32129904296875	498293125	6	true	0	false	0	false
72535	3095783203125	5078562109375	2	true	0	false	2	true
72531	3810109375	7881928125	1	true	0	false	8	true
72529	13804328125	503680390625	12	true	0	false	0	false
72527	193909453125	5296905078125	5	true	1	true	0	false
72522	4487183203125	6348621875	13	true	1	true	4	true
72521	444856328125	613996875	9	true	0	false	0	false
72520	4844615234375	594118984375	11	true	0	false	3	true
72519	4848169140625	6098820703125	8	true	1	true	4	true
72517	4655332421875	6233210546875	7	true	0	false	0	false
72515	44407796875	5666427734375	5	true	0	false	0	false
72514	455252890625	58875828125	7	true	1	true	2	true
72512	4638816796875	5744689453125	8	true	0	false	2	true
72505	421135546875	5804995703125	5	true	0	false	2	true
72502	148335498046875	557957734375	12	true	0	false	1	true
72500	4007181640625	58924015625	10	true	0	false	0	false
72499	387433515625	58857390625	11	true	0	false	1	true
72495	8077804565429680	384060234375	7	true	0	false	2	true
72494	4205500390625	548184609375	13	true	0	false	0	false
72493	4254748046875	55764421875	12	true	0	false	1	true
72491	4354062890625	5500384765625	8	true	0	false	3	true
72488	48804375	659765078125	2	true	1	true	2	true
72487	4880434375	64225171875	9	true	0	false	1	true
72484	25854041015625	5148470703125	5	true	0	false	0	false
72483	254259765625	530731875	11	true	1	true	0	false
72479	4707909375	667888984375	6	true	3	true	1	true
72477	1.87851e+16	37561703125	11	true	0	false	1	true
72475	386934296875	5632722265625	7	true	0	false	1	true
72474	3617716015625	5451575390625	12	true	0	false	2	true
72473	372853203125	5522106640625	12	true	0	false	2	true
72471	346726640625	54803765625	7	true	0	false	0	false
72467	4567890234375	679703359375	6	true	0	false	6	true
72466	451017734375	726885859375	6	true	0	false	3	true
72463	121277021484375	4639357421875	9	true	0	false	0	false
72462	47260244140625	415879609375	11	true	0	false	0	false
72459	2988324609375	566433828125	10	true	1	true	0	false
72458	3373102734375	5578424609375	5	true	0	false	2	true
72455	4077540625	75750859375	2	true	0	false	5	true
72453	2749441796875	5019209765625	8	true	0	false	0	false
72452	154361455078125	4892356640625	5	true	0	false	0	false
72451	1333774609375	484605234375	6	true	0	false	0	false
72449	1739513671875	4836015625	8	true	0	false	1	true
72445	4722276953125	708111875	5	true	0	false	5	true
72443	236705078125	525526328125	7	true	0	false	0	false
72441	18197533203125	518806015625	12	true	0	false	1	true
72440	112841015625	3548016015625	1	true	0	false	2	true
72438	3998847265625	5386071484375	7	true	0	false	0	false
72437	414284609375	521121875	10	true	0	false	0	false
72436	4013762109375	5558146484375	8	true	0	false	1	true
72433	3939861328125	51921671875	3	true	0	false	1	true
72432	4316546484375	5181957421875	6	true	0	false	3	true
72431	43666125	5335744921875	8	true	0	false	0	false
72425	474627265625	557388359375	7	true	0	false	1	true
72423	3955486328125	49246015625	6	true	0	false	0	false
72421	33449765625	521769453125	11	true	0	false	0	false
72418	33394296875	4787383203125	4	true	0	false	0	false
72417	364796953125	485873984375	10	true	0	false	2	true
72415	4836069140625	686112421875	4	true	0	false	2	true
72414	347873671875	500966796875	6	true	0	false	0	false
72411	30357134765625	483329140625	12	true	0	false	0	false
72409	3592853515625	5224878125	10	true	0	false	1	true
72407	3778209375	5003242578125	11	true	0	false	1	true
72403	2641095703125	337953203125	7	true	0	false	1	true
72401	307220546875	55678265625	9	true	0	false	1	true
72398	4829593359375	513824765625	5	true	1	true	1	true
72397	474064921875	4828981640625	5	true	0	false	1	true
72396	444106015625	4857590625	10	true	0	false	1	true
72395	4326561328125	4640191796875	7	true	0	false	1	true
72391	162234833984375	501596640625	10	true	0	false	2	true
72389	479878359375	461801171875	7	true	0	false	1	true
72388	469892421875	537031640625	3	true	0	false	2	true
72383	4647894140625	4510441015625	4	true	1	true	0	false
72380	91509814453125	4346243359375	9	true	0	false	0	false
72379	1240278125	4269615234375	3	true	0	false	0	false
72378	14220912109375	430271328125	5	true	0	false	0	false
72373	16305939453125	446078515625	10	true	0	false	0	false
72371	222099609375	504333828125	3	true	0	false	0	false
72369	4146530859375	486232578125	6	true	0	false	0	false
72367	13198224609375	45092.5	9	true	0	false	0	false
72366	444191640625	4140747265625	10	true	0	false	1	true
72365	4230875390625	43116640625	5	true	0	false	2	true
72363	48800484375	559508125	5	true	0	false	1	true
72361	4404212109375	4349875390625	6	true	0	false	2	true
72357	459641484375	49681375	9	true	0	false	0	false
72356	11564025390625	40989796875	6	true	0	false	2	true
72355	10551099609375	4052487890625	3	true	0	false	8	true
72351	3427014453125	463393671875	8	true	0	false	0	false
72349	2069688671875	5191318359375	11	true	1	true	1	true
72347	76303544921875	4155923828125	4	true	0	false	0	false
72345	4374372265625	753740546875	4	true	1	true	6	true
72344	43523.5	78168625	1	true	68	true	4	true
72343	421253046875	77547578125	2	true	0	false	6	true
72340	69379931640625	3846462109375	4	true	0	false	1	true
72339	5246578125	3816738671875	8	true	0	false	0	false
72337	500306787109375	3611703125	4	true	1	true	1	true
72333	735581982421875	36406109375	2	true	0	false	0	false
72332	40629390625	46416671875	4	true	0	false	0	false
72329	28103767578125	4763599609375	5	true	0	false	0	false
72327	32133681640625	53684375	9	true	0	false	0	false
72326	43982353515625	32178431640625	4	true	0	false	0	false
72323	9080046875	407441875	5	true	0	false	0	false
72321	18406423828125	4600750390625	7	true	0	false	0	false
72320	8199357421875	335231953125	5	true	0	false	2	true
72319	91777802734375	3509797265625	5	true	0	false	0	false
72315	4552552734375	3978278515625	2	true	1	true	0	false
72314	106841640625	3621610546875	5	true	0	false	0	false
72313	12134236328125	3784367578125	6	true	0	false	1	true
72310	22604685546875	4857144921875	9	true	0	false	1	true
72309	2087982421875	4909904296875	8	true	0	false	1	true
72307	245893671875	47088375	6	true	0	false	1	true
72306	25247064453125	447224453125	7	true	0	false	0	false
72305	24156267578125	43150109375	9	true	0	false	0	false
72298	4622716015625	3679216796875	8	true	0	false	0	false
72297	447478984375	3755223046875	13	true	0	false	0	false
72296	4779149609375	385611953125	9	true	0	false	0	false
72293	4819434375	3576248046875	4	true	0	false	0	false
72292	20209921875	27503474609375	4	true	0	false	0	false
72291	1530717041015620	2407110546875	6	true	0	false	1	true
72287	7727672119140620	222659140625	3	true	0	false	6	true
72286	500748046875	285677578125	5	true	0	false	0	false
72283	23992841796875	4963270703125	8	true	0	false	0	false
72281	1.26677e+16	306235390625	6	true	1	true	0	false
72279	3922182373046870	228422421875	7	true	0	false	1	true
72275	38612484375	45784546875	3	true	0	false	1	true
72273	42409203125	39722796875	7	true	0	false	0	false
72269	3552008203125	430713671875	4	true	0	false	0	false
72267	130014765625	353147421875	3	true	0	false	0	false
72265	1274554296875	328490078125	4	true	0	false	0	false
72263	4646809765625	4393771875	11	true	0	false	0	false
72262	28942318359375	4221036328125	4	true	0	false	2	true
72261	31351486328125	4333906640625	2	true	0	false	4	true
72257	55743837890625	205306015625	2	true	0	false	7	true
72255	4281240234375	36814.25	8	true	0	false	1	true
72254	43153671875	19047474609375	1	true	0	false	9	true
72252	4789360546875	413741328125	7	true	0	false	1	true
72250	4070027734375	379638203125	2	true	0	false	0	false
72247	15076419921875	3448073046875	6	true	0	false	0	false
72246	1036667578125	33336390625	14	true	1	true	0	false
72241	3886551953125	4025728515625	3	true	0	false	0	false
72239	2112370703125	4289521875	4	true	0	false	0	false
72238	64550712890625	26282744140625	3	true	0	false	0	false
72237	8591779296875	270651015625	5	true	0	false	0	false
72236	790960400390625	29270892578125	8	true	0	false	1	true
72231	16392265625	368333828125	4	true	0	false	0	false
72230	564207666015625	247245234375	8	true	0	false	0	false
72227	2894546875	44924109375	4	true	0	false	0	false
72226	273147734375	3684375390625	6	true	0	false	0	false
72225	30636060546875	396000078125	3	true	0	false	0	false
72221	1445540283203120	17752587890625	5	true	0	false	0	false
72219	97871240234375	3087853125	4	true	0	false	0	false
72216	22818599609375	31733998046875	3	true	0	false	0	false
72215	25042564453125	344743046875	3	true	0	false	0	false
72212	19699255859375	34919609375	3	true	0	false	1	true
72211	2068047265625	39807828125	4	true	0	false	0	false
72209	17982306640625	3760396484375	5	true	0	false	0	false
72208	2424860546875	40436765625	3	true	0	false	0	false
72205	2689816796875	4011369921875	2	true	0	false	1	true
72203	2249676171875	3514881640625	5	true	0	false	0	false
72199	22704392578125	37056	5	true	0	false	0	false
72196	163626435546875	29868025390625	5	true	0	false	0	false
72195	1427837109375	281316171875	6	true	0	false	0	false
72189	18883390625	3108991015625	5	true	0	false	0	false
72187	23824765625	29279435546875	4	true	0	false	0	false
72186	441223125	3209691015625	4	true	0	false	0	false
72185	4714475390625	3063758984375	4	true	0	false	0	false
72182	39970828125	289664140625	6	true	0	false	0	false
72181	391480390625	3430600390625	0	false	0	false	12	true
72179	4043062890625	3285419921875	2	true	1	true	0	false
72177	3670902734375	3574788671875	4	true	0	false	0	false
72174	192564140625	273085390625	7	true	0	false	0	false
72173	17990416015625	28120904296875	1	true	0	false	5	true
72172	2838473046875	29177875	10	true	0	false	0	false
72171	26217966796875	27654345703125	4	true	0	false	1	true
72166	290016875	321330703125	2	true	0	false	0	false
72165	31179875	3262828125	4	true	0	false	0	false
72163	3245231640625	33578875	3	true	0	false	11	true
72160	116486650390625	2136903125	6	true	0	false	0	false
72159	13948115234375	21307509765625	3	true	0	false	0	false
72157	1163560546875	24221279296875	3	true	0	false	0	false
72155	145548037109375	22939076171875	3	true	0	false	0	false
72151	1753428515625	24333515625	5	true	0	false	0	false
72150	115793154296875	26771119140625	1	true	0	false	0	false
72145	725013134765625	2291625390625	5	true	0	false	1	true
72143	402935546875	25283384765625	5	true	0	false	1	true
72141	43463484375	24564357421875	12	true	1	true	1	true
72139	4800440234375	25112755859375	3	true	0	false	0	false
72137	3770735546875	26769080078125	5	true	0	false	0	false
72135	3490437890625	303598203125	6	true	0	false	0	false
72133	28107017578125	23352767578125	3	true	0	false	1	true
72131	253622734375	24061685546875	7	true	0	false	0	false
72129	2202504296875	2376519140625	5	true	0	false	0	false
72128	2992691796875	2732812890625	3	true	0	false	0	false
72125	359602890625	247956015625	2	true	0	false	0	false
72124	31435947265625	238820859375	5	true	0	false	0	false
72123	3293666015625	254773828125	2	true	0	false	0	false
72121	327931171875	28483263671875	9	true	0	false	0	false
72117	234446171875	19327681640625	2	true	0	false	9	true
72116	6375578125	1458974609375	2	true	0	false	0	false
72115	869215234375	162855771484375	1	true	0	false	2	true
72112	4676308203125	18654798828125	12	true	0	false	0	false
72111	4533422265625	1998278125	5	true	0	false	0	false
72109	437192890625	18045130859375	2	true	0	false	0	false
72101	465343359375	11475375	2	true	0	false	4	true
72100	1127995703125	147377880859375	3	true	0	false	0	false
72098	128382373046875	176462421875	2	true	0	false	0	false
72095	4032930859375	188476875	3	true	0	false	0	false
72093	19272291015625	159752265625	1	true	0	false	0	false
72092	28394716796875	1827176953125	0	false	0	false	1	true
72087	3385249609375	18679322265625	1	true	0	false	0	false
72083	31938693359375	140694423828125	3	true	0	false	0	false
72081	871316796875	4309662109375	2	true	0	false	7	true
72079	129942119140625	126036533203125	1	true	0	false	4	true
72077	24973375	14651609375	2	true	0	false	0	false
72075	351964990234375	6216486328125	1	true	0	false	1	true
72073	438593828125	12901787109375	2	true	0	false	0	false
72072	1861534765625	991094921875	0	false	0	false	1	true
72069	126584931640625	94556708984375	2	true	0	false	0	false
72067	4270412890625	10143642578125	0	false	0	false	13	true
72063	4164619140625	87516875	15	true	0	false	2	true
72057	12284576171875	2935598876953120	0	false	0	false	5	true
72053	3418869921875	58795126953125	5	true	0	false	0	false
72051	2000885546875	3821821044921870	21	true	0	false	0	false
72049	4183291796875	2798345947265620	13	true	0	false	0	false
72047	4863715625	1195189453125	17	true	0	false	0	false
