# Supplementary material for: A Novel Liquid Biopsy Method Based on Specific Combinations of Vesicular Markers Allows Us to Discriminate Prostate Cancer from Hyperplasia
Source: Cells. 2024 Jul 31;13(15):1286. doi: 10.3390/cells13151286 (PMC11311686; doi:10.3390/cells13151286)
Supplement: Supplementary file 1 [file cells-13-01286-s001.zip › Dataset S1-Raw data CODI BiliGeCT Prostata/Raw data CODI BiliGeCT Prostata/150223_ErbB3_ALK_PR20-23-3__counting_scatter.xlsx]

## Sheet: 150223_ErbB3_ALK_PR20-23-3__cou
counting parameters
radius (nm)	300
bin width (nm)	20
locs in bin threshold	1
active channels
channel name	channel reference	min	max
Channel 0	ch0	1	10000000
Channel 1	ch1	1	10000000
Channel 2	ch2	1	10000000
clusters are positive for a channel if their counts fall within min (inclusive) and max (exclusive) for that channel
	population phenotypes	number of clusters
triple positive	Channel 0, Channel 1, Channel 2	83
double positive	Channel 0, Channel 1	12
double positive	Channel 0, Channel 2	349
double positive	Channel 1, Channel 2	0
single positive	Channel 0	171
single positive	Channel 1	0
single positive	Channel 2	11
	total positive clusters	626
2 clusters were negative for every channel
all positive clusters are listed here
columns show counts and positivity for channels with thresholds switched on
to see the full data including negative clusters please export a csv from the counting histogram rather than the counting scatter plot
cluster id	centroid x (nm)	centroid y (nm)	count for Channel 0	positive for Channel 0	count for Channel 1	positive for Channel 1	count for Channel 2	positive for Channel 2
80119	13193943359375	695657421875	10	true	1	true	8	true
80118	117694609375	69881453125	17	true	0	false	5	true
80117	177678515625	6890559375	13	true	1	true	4	true
80116	157824970703125	70100.5	11	true	1	true	3	true
80113	127037138671875	68278140625	11	true	0	false	8	true
80111	8613185546875	694884609375	14	true	0	false	2	true
80110	1041928125	696377421875	14	true	1	true	5	true
80109	7689357421875	68598640625	23	true	0	false	3	true
80108	717653271484375	6742915625	13	true	0	false	7	true
80106	66986826171875	68030015625	9	true	0	false	5	true
80105	959458203125	683247421875	11	true	0	false	3	true
80104	105893330078125	68295265625	12	true	0	false	8	true
80098	117512431640625	6818840625	13	true	1	true	5	true
80096	96338583984375	708746796875	11	true	0	false	6	true
80094	17605572265625	718122421875	11	true	0	false	4	true
80093	91151240234375	714690078125	16	true	1	true	3	true
80092	8534142578125	7187584375	13	true	2	true	4	true
80089	19799767578125	68769625	15	true	0	false	1	true
80087	19815533203125	672217265625	20	true	0	false	4	true
80086	21463099609375	670674765625	18	true	0	false	3	true
80081	18178638671875	671482265625	19	true	0	false	1	true
80077	16759712890625	673885078125	14	true	0	false	4	true
80076	15857212890625	673960859375	12	true	1	true	4	true
80073	16830912109375	661784375	11	true	0	false	1	true
80071	15543791015625	655571953125	12	true	0	false	8	true
80068	136219541015625	679496484375	9	true	0	false	5	true
80064	16034263671875	725407265625	14	true	1	true	4	true
80062	19990783203125	70600265625	8	true	0	false	7	true
80060	129700087890625	666554921875	10	true	0	false	2	true
80055	2463376953125	721197578125	19	true	0	false	1	true
80054	242802421875	70510390625	14	true	0	false	8	true
80052	2402117578125	69171609375	11	true	1	true	4	true
80050	23476494140625	69894	13	true	0	false	9	true
80049	113676689453125	6522786328125	9	true	1	true	8	true
80048	10204365234375	6490844140625	12	true	0	false	3	true
80045	19964919921875	646941796875	8	true	0	false	2	true
80044	19109515625	6392523828125	10	true	0	false	6	true
80042	24240611328125	68239.5	15	true	0	false	4	true
80041	115735185546875	6373589453125	18	true	1	true	3	true
80040	107976962890625	636979296875	10	true	0	false	7	true
80034	145929990234375	673845078125	14	true	1	true	3	true
80031	86493466796875	661970546875	16	true	0	false	0	false
80030	86010615234375	650484453125	11	true	1	true	4	true
80028	86604853515625	6370716015625	11	true	0	false	5	true
80026	9532619140625	64251953125	12	true	1	true	3	true
80025	2288492578125	708510390625	10	true	0	false	5	true
80020	674424169921875	6396461328125	15	true	1	true	1	true
80019	17178091796875	6295714453125	15	true	0	false	2	true
80016	88322294921875	67651328125	17	true	0	false	4	true
80013	2549871484375	6716821875	12	true	0	false	2	true
80008	67787744140625	696336796875	12	true	1	true	3	true
80007	21938728515625	684050078125	13	true	0	false	2	true
80006	22925365234375	67288109375	9	true	0	false	3	true
80001	27397123046875	663100625	17	true	0	false	3	true
80000	28550685546875	65126484375	13	true	1	true	6	true
79999	27535841796875	639401875	17	true	1	true	8	true
79998	28331642578125	6424862109375	19	true	0	false	3	true
79995	147048056640625	6527019140625	16	true	0	false	3	true
79992	28721068359375	634783828125	15	true	0	false	4	true
79990	292750546875	6618421875	11	true	1	true	5	true
79988	28410302734375	621887734375	11	true	0	false	7	true
79986	1889954296875	6588678125	10	true	0	false	5	true
79984	28309138671875	67761625	12	true	0	false	3	true
79982	29548470703125	678268046875	9	true	1	true	6	true
79981	14145359375	724731796875	12	true	1	true	1	true
79980	136927470703125	71545421875	18	true	0	false	1	true
79978	131453515625	719704609375	16	true	0	false	2	true
79977	97246591796875	6145336328125	20	true	0	false	1	true
79976	106016767578125	6213304296875	10	true	0	false	3	true
79974	127782041015625	7285078125	14	true	0	false	0	false
79972	295603671875	699040078125	6	true	0	false	10	true
79968	12226962890625	6097668359375	6	true	1	true	14	true
79966	136692099609375	650683828125	11	true	0	false	2	true
79962	31070755859375	685269453125	7	true	0	false	7	true
79959	1045915234375	73037984375	19	true	0	false	0	false
79958	115559658203125	72727984375	15	true	1	true	1	true
79957	115024501953125	71580375	10	true	1	true	4	true
79954	654002587890625	706282109375	10	true	0	false	9	true
79947	73420732421875	6154466796875	8	true	0	false	2	true
79945	31924599609375	64389984375	16	true	0	false	3	true
79944	31387357421875	653537578125	40	true	0	false	7	true
79943	31325662109375	6653640625	9	true	0	false	6	true
79940	271809453125	68190734375	12	true	0	false	6	true
79937	139691650390625	593218828125	12	true	1	true	0	false
79936	13208587890625	584482421875	11	true	1	true	7	true
79933	145203193359375	6152733203125	11	true	1	true	2	true
79930	629766455078125	5969415234375	15	true	0	false	1	true
79929	1522034765625	5975515234375	11	true	0	false	1	true
79927	16710015625	6180027734375	10	true	1	true	1	true
79926	15750646484375	6280326171875	17	true	0	false	3	true
79920	14692330078125	664569296875	19	true	1	true	2	true
79919	21677251953125	726536953125	13	true	0	false	2	true
79916	1653304296875	645342734375	14	true	1	true	2	true
79915	5038009765625	649723203125	10	true	1	true	7	true
79914	609782666015625	6492296484375	12	true	0	false	7	true
79913	60449697265625	661387890625	10	true	0	false	8	true
79909	14403330078125	6399320703125	14	true	1	true	5	true
79908	137690419921875	63320140625	10	true	0	false	9	true
79905	80375244140625	56371703125	13	true	0	false	0	false
79904	9674552734375	55915609375	19	true	0	false	1	true
79903	8757880859375	5700749609375	13	true	1	true	1	true
79901	806168017578125	5852433203125	15	true	0	false	2	true
79900	7293375	5921558984375	16	true	0	false	1	true
79898	496717333984375	661229375	9	true	0	false	4	true
79894	730552734375	57373796875	16	true	0	false	1	true
79890	148130634765625	6301154296875	11	true	0	false	5	true
79889	25914439453125	690255390625	7	true	0	false	6	true
79888	25930603515625	699320078125	9	true	0	false	18	true
79885	2726878515625	7035440625	7	true	0	false	5	true
79882	924478125	539705703125	8	true	0	false	3	true
79877	3532758203125	63174125	8	true	0	false	9	true
79876	3496668359375	6444097265625	8	true	0	false	3	true
79874	1232283984375	576652734375	14	true	0	false	1	true
79873	332161953125	6443544140625	12	true	1	true	3	true
79869	329117890625	709686015625	11	true	0	false	6	true
79868	32075568359375	704658203125	14	true	0	false	7	true
79867	30846384765625	695027578125	7	true	1	true	4	true
79865	4803126953125	633367734375	11	true	0	false	9	true
79860	113357177734375	597331875	8	true	0	false	3	true
79858	576434228515625	69236046875	13	true	2	true	5	true
79855	457098388671875	70382859375	8	true	0	false	8	true
79854	55683515625	703631328125	14	true	1	true	3	true
79852	54299189453125	68058953125	8	true	0	false	7	true
79850	3384921484375	673371796875	6	true	0	false	4	true
79849	335002490234375	69164890625	10	true	1	true	2	true
79845	6112578735351560	666495859375	34	true	0	false	4	true
79844	5028047561645500	6624734375	12	true	2	true	8	true
79840	90127958984375	5997711328125	11	true	0	false	2	true
79836	18719755859375	619875859375	9	true	0	false	2	true
79835	1.00246e+16	657553828125	15	true	1	true	1	true
79834	258512060546875	664647734375	16	true	0	false	1	true
79828	-4.29838e+16	6463273828125	13	true	1	true	4	true
79827	1340742431640620	6867115625	32	true	1	true	7	true
79826	1.06256e+16	683076640625	22	true	0	false	3	true
79824	3.45509e+16	679343203125	17	true	0	false	4	true
79822	-1.90998e+16	685646171875	8	true	0	false	7	true
79821	2248378662109370	643252265625	10	true	1	true	7	true
79818	9753676147460930	6977009375	12	true	1	true	7	true
79816	-8380733032226560	67263296875	10	true	0	false	39	true
79814	55413662109375	6254045703125	14	true	1	true	5	true
79809	-5193435668945310	6028023046875	23	true	0	false	2	true
79808	-3449750061035150	617201328125	11	true	0	false	3	true
79806	277819296875	716461328125	10	true	2	true	3	true
79804	1478779052734370	60173.25	15	true	0	false	3	true
79803	-2270045654296870	6098796484375	1	true	0	false	11	true
79802	-160894140625	6154612890625	11	true	0	false	10	true
79800	3772393493652340	6299991015625	14	true	0	false	0	false
79793	6430337524414060	58456796875	14	true	0	false	2	true
79792	1.33206e+16	5792170703125	8	true	0	false	1	true
79790	3038556640625	639826796875	12	true	0	false	5	true
79788	1.09828e+16	567246875	16	true	0	false	0	false
79787	262916455078125	59605859375	16	true	0	false	1	true
79781	16210216796875	556729453125	11	true	0	false	2	true
79780	15193556640625	563752265625	7	true	0	false	6	true
79779	17737216796875	5568870703125	12	true	0	false	2	true
79776	14635666015625	5774632421875	9	true	0	false	0	false
79774	1655378515625	596290546875	12	true	0	false	0	false
79770	226874169921875	6887740625	10	true	1	true	6	true
79767	22524482421875	6427676953125	11	true	0	false	5	true
79766	23315564453125	6488301953125	7	true	1	true	14	true
79765	4166369140625	578562109375	12	true	1	true	3	true
79764	433666064453125	5879454296875	19	true	0	false	1	true
79763	3246690673828120	5842792578125	14	true	0	false	1	true
79761	44253125	6099581640625	8	true	0	false	1	true
79760	2859862548828120	61879578125	10	true	1	true	4	true
79759	55131240234375	5771702734375	10	true	0	false	2	true
79757	24045337890625	658382265625	15	true	0	false	3	true
79753	26208962890625	6267757421875	7	true	0	false	5	true
79752	26954703125	6201323828125	14	true	1	true	3	true
79749	25699236328125	6387142578125	9	true	0	false	5	true
79748	2508248828125	6454105078125	10	true	0	false	4	true
79742	220419140625	654601328125	14	true	0	false	2	true
79739	2227793359375	5826087890625	17	true	0	false	1	true
79738	23880662109375	586223515625	10	true	0	false	2	true
79736	2409652734375	6097772265625	9	true	0	false	3	true
79735	23710125	6259714453125	12	true	0	false	4	true
79733	209617109375	5942412109375	16	true	0	false	1	true
79732	2128064453125	6013877734375	17	true	0	false	1	true
79731	2023143359375	588407265625	14	true	0	false	1	true
79730	195197421875	6000304296875	3	true	0	false	9	true
79729	25418859375	65790890625	11	true	0	false	3	true
79726	21281578125	6145391015625	11	true	0	false	5	true
79724	251160078125	61515234375	8	true	1	true	2	true
79722	22266544921875	6233522265625	8	true	0	false	2	true
79716	20174642578125	610890625	8	true	0	false	5	true
79715	1823167578125	5979782421875	15	true	1	true	1	true
79712	2271552734375	6046284375	16	true	0	false	0	false
79709	3077483154296870	562437890625	8	true	0	false	2	true
79708	32977470703125	5499042578125	11	true	0	false	1	true
79706	44091455078125	53620796875	9	true	0	false	1	true
79703	22694712890625	559016484375	11	true	0	false	4	true
79702	2150814453125	56744703125	16	true	0	false	0	false
79701	20327841796875	57474203125	15	true	0	false	3	true
79697	3.10648e+16	70971921875	6	true	0	false	7	true
79696	-1015304443359370	715319453125	13	true	0	false	2	true
79690	32109578125	715853125	11	true	0	false	3	true
79689	21997142578125	543485546875	12	true	0	false	3	true
79686	1902034765625	5787517578125	14	true	0	false	1	true
79684	28439875	694636640625	10	true	1	true	10	true
79683	22761119140625	570438984375	9	true	0	false	2	true
79678	2629912890625	72110578125	11	true	1	true	3	true
79677	3701098828125	6236525390625	8	true	0	false	2	true
79674	3624994921875	603550390625	12	true	1	true	1	true
79672	6006501953125	71785765625	14	true	1	true	3	true
79670	3580295703125	66437421875	11	true	0	false	10	true
79668	362409765625	5885082421875	11	true	0	false	1	true
79667	39067431640625	5204281640625	12	true	9	true	0	false
79664	20834822265625	625896015625	12	true	0	false	1	true
79663	519790966796875	55324609375	13	true	0	false	1	true
79662	529396044921875	5646770703125	17	true	0	false	1	true
79661	262065966796875	5035108984375	5	true	1	true	1	true
79660	3084867919921870	5148584765625	13	true	0	false	0	false
79656	2967158203125	5310283203125	9	true	0	false	1	true
79653	2371727734375	5514587109375	10	true	0	false	4	true
79650	-1300023193359370	6940709375	7	true	0	false	3	true
79649	340653984375	712831015625	8	true	0	false	4	true
79647	52052939453125	730299375	32	true	0	false	0	false
79646	52707724609375	73159796875	24	true	0	false	0	false
79643	3619928125	6555396875	11	true	0	false	3	true
79642	36401609375	6440798828125	6	true	0	false	5	true
79637	361674296875	677228046875	12	true	0	false	4	true
79636	37646140625	674228359375	45	true	0	false	2	true
79634	3725255859375	66434171875	9	true	0	false	6	true
79629	382631171875	5761768359375	8	true	0	false	2	true
79628	37877578125	5610342578125	8	true	0	false	2	true
79626	36556421875	5730918359375	11	true	1	true	1	true
79624	3486116015625	5684146875	13	true	0	false	2	true
79622	1614504296875	6076982421875	11	true	0	false	2	true
79619	6353412109375	5157445703125	13	true	0	false	3	true
79618	518755859375	51961203125	13	true	0	false	2	true
79616	43159853515625	5114231640625	12	true	0	false	2	true
79614	6743630859375	5331309765625	8	true	0	false	1	true
79612	1130926953125	527840859375	14	true	0	false	1	true
79611	44379365234375	68081078125	12	true	0	false	3	true
79610	36096123046875	6718240625	7	true	1	true	7	true
79604	353574765625	70354875	8	true	0	false	2	true
79602	359622421875	558589453125	15	true	0	false	1	true
79598	111653583984375	545228359375	7	true	0	false	2	true
79597	396163125	6350467578125	17	true	0	false	2	true
79596	3879548828125	643891953125	10	true	0	false	2	true
79595	713858154296875	533457265625	11	true	0	false	3	true
79594	-1207674560546870	5227473046875	12	true	0	false	1	true
79592	-4665406494140620	515012890625	12	true	0	false	2	true
79590	406689296875	6277402734375	9	true	0	false	6	true
79589	40939609375	6208755859375	21	true	0	false	2	true
79588	417690546875	628831328125	20	true	0	false	0	false
79585	37970484375	6351545703125	13	true	0	false	4	true
79582	4060400390625	6119651953125	12	true	0	false	1	true
79580	159501123046875	546214375	10	true	0	false	1	true
79579	39418	6032378515625	7	true	1	true	5	true
79576	-8822365112304680	54695671875	11	true	0	false	2	true
79571	1754683984375	584248125	12	true	1	true	6	true
79570	1808984765625	5760113671875	15	true	0	false	0	false
79566	378624375	6514464453125	8	true	1	true	5	true
79564	16704146484375	572963671875	7	true	2	true	7	true
79562	30130513671875	72231296875	21	true	1	true	3	true
79561	104793154296875	49443953125	13	true	1	true	0	false
79560	92780302734375	495239765625	10	true	1	true	8	true
79558	87679375	4846389453125	16	true	0	false	0	false
79557	710898046875	5054150390625	9	true	0	false	2	true
79556	883412109375	50602140625	14	true	0	false	3	true
79553	83824091796875	5189319921875	12	true	0	false	2	true
79548	19976609375	5520316015625	12	true	0	false	2	true
79544	66751044921875	5557886328125	26	true	0	false	2	true
79543	-1580399658203120	58562234375	6	true	0	false	6	true
79541	4275484375	5840434765625	13	true	0	false	3	true
79540	4250533203125	5793232421875	12	true	0	false	3	true
79534	42913203125	5736609375	13	true	0	false	3	true
79533	4480158203125	5755036328125	9	true	1	true	4	true
79527	122591884765625	5558629296875	12	true	1	true	0	false
79522	4578041796875	5937891796875	10	true	0	false	2	true
79521	4420380078125	597368203125	9	true	0	false	6	true
79516	4459133984375	5619691796875	11	true	0	false	2	true
79514	431649453125	540219765625	4	true	1	true	4	true
79512	4128474609375	566794609375	12	true	0	false	1	true
79510	43743484375	587403125	8	true	0	false	3	true
79505	1524892120361320	49495265625	13	true	1	true	0	false
79504	-1.07285e+16	4839395703125	21	true	0	false	0	false
79503	1.33863e+16	477727421875	12	true	1	true	0	false
79499	388479140625	6580490625	10	true	0	false	5	true
79496	-1.22333e+16	561439453125	13	true	0	false	2	true
79495	2944651611328120	727967421875	11	true	1	true	0	false
79494	2603399658203120	711512890625	15	true	0	false	1	true
79492	1298974853515620	719540546875	7	true	0	false	4	true
79488	30440486328125	733123828125	22	true	0	false	0	false
79487	-1.75065e+16	5722313671875	11	true	0	false	1	true
79476	3384888671875	55056.5	10	true	0	false	1	true
79465	26169791015625	5553555859375	10	true	0	false	15	true
79464	263886171875	5593742578125	8	true	0	false	14	true
79463	29492375	5755526171875	10	true	0	false	0	false
79462	28392259765625	5712501171875	14	true	0	false	3	true
79461	2912833203125	5863083203125	14	true	0	false	2	true
79458	2746305859375	58692796875	8	true	0	false	4	true
79455	27742271484375	56298.5	10	true	0	false	4	true
79453	4175461328125	65500078125	9	true	0	false	4	true
79450	30645189453125	6178638671875	9	true	0	false	1	true
79446	25461541015625	53099.75	10	true	1	true	1	true
79444	2802965234375	596952734375	17	true	0	false	2	true
79443	32073349609375	5855113671875	8	true	0	false	1	true
79441	26658353515625	5790676171875	14	true	0	false	1	true
79437	99477099609375	5864689453125	12	true	0	false	11	true
79435	257351875	6028802734375	9	true	0	false	3	true
79433	-1.44601e+16	6339342578125	8	true	0	false	4	true
79431	4257519140625	6010544921875	6	true	1	true	3	true
79428	21093515625	5346412890625	12	true	0	false	1	true
79427	238643046875	51236125	6	true	0	false	7	true
79426	24413138671875	522321640625	9	true	0	false	6	true
79422	28801087890625	5484683984375	10	true	0	false	0	false
79420	137096044921875	51823.5	10	true	0	false	2	true
79418	31084564453125	629443515625	9	true	0	false	3	true
79416	3366284375	537937890625	12	true	0	false	2	true
79415	26284255859375	4932177734375	10	true	0	false	3	true
79414	2743083203125	4925489453125	5	true	0	false	1	true
79413	24781203125	5004262109375	8	true	1	true	1	true
79409	2783545703125	526978984375	9	true	0	false	2	true
79408	265190546875	520115859375	12	true	0	false	1	true
79405	264582890625	4740548828125	13	true	0	false	1	true
79402	411411015625	5270914453125	12	true	0	false	2	true
79401	179692734375	52666984375	9	true	0	false	4	true
79400	1896808203125	529213671875	20	true	1	true	1	true
79398	181906171875	51699203125	14	true	0	false	0	false
79394	54119599609375	4915037109375	5	true	0	false	0	false
79393	2851253662109370	47078984375	14	true	0	false	1	true
79392	1586384521484370	482604140625	9	true	0	false	3	true
79388	407574296875	670584140625	10	true	1	true	6	true
79381	3471400390625	5130309765625	12	true	0	false	2	true
79380	36872015625	51241328125	12	true	0	false	4	true
79379	3230609765625	52419828125	2	true	0	false	0	false
79374	30645923828125	54023140625	10	true	0	false	3	true
79372	22372001953125	5315951953125	12	true	0	false	0	false
79370	-1.51379e+16	46917703125	6	true	0	false	2	true
79368	120855390625	5139825390625	13	true	0	false	1	true
79366	436213671875	617241328125	3	true	0	false	2	true
79364	3951528076171870	4568286328125	8	true	0	false	4	true
79363	3576621484375	5403046484375	11	true	0	false	0	false
79362	3657553515625	5414158984375	11	true	0	false	0	false
79360	3530826953125	5307157421875	11	true	0	false	2	true
79357	148467734375	5454063671875	10	true	0	false	3	true
79356	14439.75	5349201171875	14	true	0	false	1	true
79354	1324673828125	5385278515625	6	true	0	false	2	true
79350	-1.71734e+16	665229140625	5	true	0	false	4	true
79348	419077109375	516553125	10	true	0	false	1	true
79346	2498243359375	554961953125	11	true	0	false	1	true
79344	43151390625	509984609375	6	true	0	false	1	true
79343	388171953125	533765546875	9	true	1	true	1	true
79342	399257578125	522055625	9	true	0	false	3	true
79340	3786300390625	515230078125	8	true	0	false	1	true
79337	28866423828125	5014073828125	10	true	0	false	2	true
79334	449084453125	6206228125	3	true	0	false	6	true
79333	31808923828125	73552609375	13	true	0	false	0	false
79330	3363769140625	738479296875	8	true	0	false	0	false
79329	119952490234375	4633425390625	11	true	0	false	0	false
79328	109402958984375	4768065234375	8	true	1	true	1	true
79325	2515437890625	4640904296875	12	true	1	true	0	false
79324	25368408203125	45481.75	8	true	0	false	6	true
79322	27102365234375	451060234375	9	true	0	false	1	true
79320	2708861328125	4652243359375	16	true	0	false	0	false
79318	2793134765625	4560225390625	8	true	0	false	2	true
79314	2995810546875	4747542578125	13	true	0	false	0	false
79313	4041203125	503756328125	10	true	0	false	1	true
79312	417175625	495063125	10	true	0	false	3	true
79308	13482892578125	45906640625	12	true	0	false	8	true
79304	198071875	5147524609375	10	true	0	false	1	true
79302	44021.75	4903366015625	9	true	0	false	0	false
79300	162173603515625	5296854296875	10	true	0	false	1	true
79298	44536609375	5287941015625	8	true	0	false	1	true
79297	13864759765625	42872984375	5	true	0	false	0	false
79296	118898837890625	4419651953125	9	true	0	false	1	true
79293	3298672265625	49159515625	7	true	0	false	4	true
79292	3200851171875	4964783984375	8	true	0	false	5	true
79289	4018998046875	4829334765625	7	true	0	false	0	false
79288	3782211328125	4881506640625	9	true	0	false	0	false
79285	-8122928466796870	426878671875	5	true	0	false	6	true
79284	-15408359375	4367335546875	10	true	0	false	4	true
79283	7693789005279540	4144572265625	9	true	0	false	0	false
79280	1.53186e+16	4381815234375	16	true	0	false	0	false
79278	269529833984375	4334415234375	10	true	0	false	1	true
79275	152328974609375	5177207421875	19	true	1	true	1	true
79274	162725185546875	51733234375	12	true	0	false	6	true
79272	46175875	49087375	8	true	0	false	0	false
79268	3831929296875	6849384375	6	true	1	true	5	true
79264	22821181640625	5077934765625	3	true	0	false	11	true
79262	96233095703125	461734375	6	true	0	false	1	true
79260	39391671875	679415859375	6	true	0	false	5	true
79258	21575658203125	7395071875	11	true	0	false	0	false
79256	23998220703125	478028046875	10	true	0	false	0	false
79254	2152148046875	502393671875	7	true	0	false	1	true
79252	10169927734375	743797734375	10	true	3	true	0	false
79251	17461.25	49312484375	9	true	0	false	2	true
79248	34491375	7294659375	13	true	1	true	0	false
79245	834644140625	429685703125	7	true	0	false	0	false
79244	611783203125	41665.5	6	true	0	false	3	true
79243	425847607421875	441585546875	11	true	0	false	0	false
79242	538476904296875	4505302734375	4	true	0	false	1	true
79240	53948447265625	4332335546875	6	true	0	false	0	false
79234	31246.5	482396796875	7	true	0	false	1	true
79232	29777580078125	5178241015625	7	true	0	false	0	false
79230	-117447314453125	3915635546875	6	true	0	false	0	false
79228	61732373046875	463335078125	8	true	0	false	0	false
79227	3425516015625	49692890625	14	true	0	false	2	true
79224	1010396875	42351359375	7	true	0	false	0	false
79223	740078466796875	45584625	6	true	0	false	1	true
79222	67061376953125	4452686328125	15	true	0	false	1	true
79217	3677144140625	4684396875	5	true	0	false	1	true
79216	354287734375	4512104296875	6	true	0	false	3	true
79214	3844477734375	4685162109375	12	true	0	false	1	true
79210	14617880859375	4436023828125	8	true	1	true	1	true
79208	142407314453125	5107830078125	6	true	0	false	4	true
79204	15944298828125	468119921875	5	true	0	false	1	true
79203	306279375	4572066796875	15	true	0	false	0	false
79202	322986953125	45761546875	5	true	0	false	0	false
79199	132364697265625	490070703125	15	true	0	false	2	true
79198	143184052734375	4941517578125	6	true	0	false	0	false
79194	2311215234375	739462109375	11	true	0	false	0	false
79191	211310625	4509446484375	6	true	0	false	3	true
79190	2103529296875	4370783203125	11	true	0	false	2	true
79189	19172373046875	4426673828125	9	true	0	false	0	false
79185	15970732421875	386706484375	13	true	0	false	0	false
79184	14177666015625	374586171875	4	true	0	false	29	true
79180	4314978515625	39113078125	7	true	0	false	0	false
79177	29192046875	4434697265625	6	true	0	false	0	false
79176	28255880859375	43733859375	6	true	0	false	1	true
79163	4424546484375	4254332421875	12	true	0	false	1	true
79162	403677890625	4148198828125	8	true	0	false	1	true
79160	4606757421875	4497462890625	7	true	0	false	0	false
79158	40143296875	4032388671875	12	true	0	false	1	true
79156	4671526171875	47579625	9	true	0	false	0	false
79153	25996599609375	4371055859375	5	true	0	false	0	false
79150	4163880078125	4647119140625	8	true	0	false	2	true
79148	20467134765625	472425390625	10	true	0	false	1	true
79147	374024375	4351309375	24	true	0	false	0	false
79146	3888727734375	4343446484375	18	true	0	false	1	true
79144	385955625	45014671875	11	true	0	false	1	true
79140	33628759765625	35977359375	4	true	0	false	0	false
79134	409002578125	4440112890625	8	true	0	false	0	false
79133	3983551953125	701041953125	1	true	0	false	1	true
79130	1795273828125	4724423828125	4	true	0	false	1	true
79128	22330857421875	4786837109375	6	true	0	false	0	false
79126	3317272265625	4409495703125	8	true	0	false	0	false
79124	360809453125	4157258984375	4	true	0	false	1	true
79123	699924267578125	3943482421875	9	true	0	false	0	false
79120	-2730192626953120	714146484375	0	false	0	false	4	true
79118	273321796875	4268229296875	5	true	0	false	1	true
79117	19143658203125	4884687890625	9	true	0	false	4	true
79115	92020703125	3802155859375	6	true	0	false	2	true
79114	806493359375	39013859375	5	true	0	false	1	true
79112	100453173828125	3657931640625	2	true	0	false	3	true
79108	422072265625	70497265625	7	true	1	true	2	true
79106	4207426953125	392192890625	5	true	0	false	1	true
79105	189294765625	4251537890625	4	true	0	false	0	false
79102	6593474609375	373195859375	6	true	0	false	1	true
79100	3257214453125	753493515625	14	true	0	false	0	false
79098	115110537109375	4163340625	5	true	0	false	0	false
79096	45251103515625	353250078125	8	true	0	false	0	false
79093	448283359375	67966484375	34	true	1	true	3	true
79092	4480174609375	677703125	36	true	0	false	3	true
79088	-7981100463867180	3664899609375	6	true	0	false	1	true
79081	2165234765625	4126041796875	9	true	0	false	1	true
79080	23738435546875	3955155078125	4	true	0	false	0	false
79079	333045390625	39931359375	5	true	0	false	0	false
79078	36657625	3940005078125	2	true	0	false	0	false
79077	31172279296875	4058687109375	10	true	0	false	2	true
79076	296661640625	4176584375	12	true	0	false	0	false
79071	25703876953125	38245375	7	true	0	false	1	true
79066	57919482421875	3535308984375	9	true	0	false	5	true
79056	11677853515625	3582948828125	3	true	0	false	5	true
79054	29271779296875	394684296875	3	true	0	false	17	true
79048	113162529296875	37854796875	7	true	0	false	2	true
79047	3867576416015620	28859900390625	3	true	0	false	1	true
79046	1.30415e+16	31576388671875	6	true	0	false	0	false
79041	404369765625	34604453125	5	true	0	false	7	true
79040	3966058984375	3305904296875	5	true	0	false	8	true
79038	4302855078125	3353366796875	5	true	0	false	0	false
79036	431245546875	31501787109375	10	true	0	false	0	false
79034	36677625	3444853515625	3	true	0	false	0	false
79033	375957265625	2841515625	9	true	0	false	0	false
79032	38390328125	3007753125	5	true	0	false	8	true
79030	3914081640625	376410546875	10	true	0	false	7	true
79027	4446330078125	3822336328125	6	true	0	false	1	true
79022	263046171875	407128515625	4	true	0	false	0	false
79020	3351033984375	3530559765625	7	true	0	false	0	false
79018	101187021484375	3962955859375	9	true	0	false	0	false
79016	149246640625	4141502734375	14	true	0	false	1	true
79014	27265033203125	38312234375	3	true	0	false	0	false
79013	178095390625	406291328125	10	true	0	false	0	false
79012	1665252734375	3995325390625	7	true	0	false	2	true
79010	1684904296875	4106923828125	15	true	0	false	0	false
79006	293952578125	7488421875	6	true	0	false	0	false
79004	2320752734375	3633610546875	7	true	0	false	0	false
79002	31571064453125	3580122265625	2	true	0	false	4	true
78995	95347353515625	30087056640625	4	true	0	false	0	false
78994	748387255859375	300831875	5	true	0	false	0	false
78992	910668359375	3323309375	5	true	0	false	0	false
78991	751617578125	3392363671875	0	false	0	false	4	true
78990	531654736328125	33383765625	32	true	0	false	0	false
78988	11393587890625	304906796875	9	true	0	false	0	false
78987	1136435546875	32579029296875	2	true	0	false	64	true
78986	135445703125	340216640625	10	true	1	true	0	false
78984	139868095703125	355124765625	4	true	0	false	1	true
78977	13662619140625	370564140625	7	true	0	false	1	true
78976	1385059765625	3840457421875	7	true	0	false	3	true
78973	18702701171875	30947146484375	11	true	0	false	0	false
78972	1940507421875	328840546875	3	true	0	false	0	false
78970	17071994140625	30694142578125	4	true	0	false	0	false
78969	1707342578125	335840546875	3	true	0	false	7	true
78967	2036656640625	36778234375	6	true	0	false	0	false
78966	20119185546875	351207578125	8	true	0	false	1	true
78960	191717890625	3823702734375	5	true	0	false	0	false
78959	447220390625	27539142578125	4	true	0	false	0	false
78958	445475859375	2560273046875	9	true	0	false	0	false
78957	17731478515625	380300078125	7	true	0	false	2	true
78954	4657433203125	30330.5	4	true	0	false	0	false
78948	-1.44278e+16	2588433203125	3	true	0	false	0	false
78947	4345454296875	23281513671875	4	true	0	false	0	false
78946	4498355859375	21926396484375	5	true	0	false	0	false
78942	361874140625	25942703125	4	true	0	false	0	false
78941	4608321484375	3441612890625	9	true	0	false	0	false
78938	36252078125	23114169921875	7	true	0	false	0	false
78936	163386103515625	383435546875	5	true	0	false	6	true
78934	389279765625	23102130859375	2	true	0	false	0	false
78933	400678984375	254241796875	6	true	0	false	0	false
78932	402459609375	2757873046875	2	true	0	false	14	true
78929	3311680859375	29753849609375	8	true	0	false	0	false
78928	3305993359375	2823339453125	3	true	0	false	2	true
78927	33881265625	3156578515625	5	true	1	true	9	true
78924	29853548828125	31947259765625	1	true	0	false	0	false
78922	3502953515625	3311789453125	3	true	0	false	0	false
78918	302915703125	33762296875	4	true	0	false	0	false
78916	4204323046875	292435703125	6	true	0	false	0	false
78913	1.72744e+16	20819759765625	4	true	0	false	1	true
78912	710045654296875	184369375	2	true	0	false	5	true
78910	-1.06171e+16	22763587890625	9	true	0	false	0	false
78908	1.19105e+16	1544922265625	9	true	0	false	0	false
78907	1644555078125	3633545703125	4	true	0	false	0	false
78905	37637900390625	17789462890625	6	true	0	false	0	false
78902	976082275390625	14105072265625	3	true	0	false	0	false
78900	32563193359375	200555234375	4	true	0	false	0	false
78899	4341244140625	235905390625	6	true	0	false	0	false
78897	871396875	1881804296875	1	true	0	false	3	true
78896	704037744140625	187506640625	3	true	0	false	5	true
78890	2786579296875	3543021484375	4	true	0	false	0	false
78889	9725552734375	1690942578125	6	true	0	false	1	true
78886	6067833984375	2702595703125	4	true	0	false	0	false
78883	2342140625	27366046875	7	true	0	false	0	false
78882	2226342578125	2969678515625	6	true	0	false	0	false
78879	285493828125	29379794921875	5	true	0	false	0	false
78878	29242349609375	26855236328125	4	true	0	false	0	false
78876	25342875	31040583984375	6	true	0	false	0	false
78874	22409244140625	3286174609375	7	true	0	false	0	false
78871	26822771484375	2908630859375	8	true	0	false	0	false
78866	18370921875	27860390625	4	true	0	false	0	false
78863	2462268359375	337588046875	4	true	0	false	0	false
78857	109241171875	2667412890625	3	true	0	false	0	false
78856	141166171875	256209453125	2	true	0	false	1	true
78854	9756046875	22997529296875	4	true	0	false	0	false
78850	7313611328125	255970390625	1	true	0	false	0	false
78848	40255390625	20741126953125	3	true	1	true	2	true
78846	562867822265625	219928046875	7	true	0	false	0	false
78845	122693701171875	19860751953125	3	true	0	false	0	false
78844	122878125	22139046875	2	true	0	false	0	false
78840	21079458984375	2539885546875	3	true	0	false	10	true
78836	200103515625	757780078125	21	true	0	false	0	false
78834	760836865234375	234901875	5	true	0	false	0	false
78832	7674025390625	152113447265625	3	true	0	false	2	true
78830	4246850390625	19610357421875	13	true	0	false	0	false
78829	252418671875	2690005859375	4	true	0	false	0	false
78826	23813056640625	2524989453125	11	true	0	false	0	false
78824	31880673828125	24861134765625	12	true	0	false	1	true
78822	2144484375	23462529296875	5	true	0	false	1	true
78820	554334716796875	16743779296875	6	true	0	false	1	true
78818	333952197265625	130810283203125	5	true	0	false	0	false
78816	367100859375	17553208984375	3	true	0	false	0	false
78814	3161819921875	2150719140625	3	true	0	false	0	false
78812	136662470703125	1711403515625	3	true	0	false	29	true
78811	15362595703125	2044355859375	5	true	0	false	0	false
78808	3444753515625	1893269921875	2	true	0	false	0	false
78806	2993437890625	22878462890625	4	true	0	false	3	true
78804	23891177734375	2173591015625	4	true	0	false	0	false
78802	19985224609375	21771884765625	2	true	0	false	1	true
78800	422956796875	17007353515625	4	true	0	false	4	true
78799	450819296875	1836958984375	4	true	0	false	0	false
78797	1692973046875	156817861328125	7	true	1	true	0	false
78796	17670708984375	170926796875	4	true	1	true	2	true
78794	19624546875	175189375	4	true	0	false	1	true
78791	31504712890625	1758703515625	1	true	0	false	1	true
78789	2296678125	17174744140625	1	true	0	false	1	true
78787	2673305859375	19458626953125	0	false	0	false	1	true
78785	27372185546875	118510087890625	11	true	0	false	0	false
78784	29628525390625	105479814453125	8	true	0	false	0	false
78782	84319013671875	12672421875	3	true	0	false	0	false
78780	38927328125	14623572265625	1	true	0	false	0	false
78778	2872241796875	151183134765625	3	true	0	false	4	true
78775	3399484765625	118456376953125	0	false	0	false	5	true
78774	33456484375	14075279296875	0	false	0	false	12	true
78773	36040046875	123005712890625	7	true	0	false	0	false
78769	-5910414428710930	8650435546875	1	true	0	false	1	true
78768	190237646484375	101683037109375	4	true	0	false	0	false
78764	4136830859375	1157933984375	14	true	0	false	0	false
78763	26561234375	159690361328125	2	true	0	false	0	false
78760	-8914424438476560	602417626953125	2	true	0	false	7	true
78759	4167211328125	7729052734375	2	true	0	false	0	false
78754	17537982421875	117422412109375	1	true	0	false	1	true
78753	11863046875	88636484375	1	true	0	false	38	true
78752	12098888671875	110599130859375	7	true	0	false	0	false
78750	38543453125	968780078125	1	true	0	false	1	true
78747	1.69231e+16	352805712890625	8	true	0	false	0	false
78746	5111298828125	419982421875	8	true	0	false	0	false
78745	576439404296875	3596619140625	0	false	0	false	10	true
78738	518959130859375	659087890625	1	true	0	false	0	false
78737	20132625	63940517578125	7	true	0	false	0	false
78736	202633984375	85943125	2	true	0	false	0	false
78735	16908203125	911493359375	3	true	0	false	0	false
78734	17016466796875	665840869140625	5	true	0	false	0	false
78728	91348095703125	56029072265625	2	true	0	false	0	false
78726	563477197265625	5765836181640620	1	true	0	false	0	false
78724	376713515625	551272412109375	2	true	0	false	1	true
78722	9411173828125	-2453921630859370	0	false	0	false	25	true
78718	4740305078125	68604248046875	13	true	0	false	0	false
78716	3718987548828120	-297637939453125	1	true	0	false	0	false
78714	149920888671875	305803857421875	0	false	0	false	6	true
78707	4529948828125	7520184375	66	true	0	false	0	false
78706	4555016015625	75696484375	63	true	0	false	0	false
78702	355091484375	8426141967773430	12	true	0	false	0	false
78700	32779609375	-599387158203125	0	false	0	false	5	true
78699	3997643359375	-610049658203125	0	false	0	false	11	true
78698	3817666796875	-554648095703125	0	false	0	false	13	true
