# Supplementary material for: A Novel Liquid Biopsy Method Based on Specific Combinations of Vesicular Markers Allows Us to Discriminate Prostate Cancer from Hyperplasia
Source: Cells. 2024 Jul 31;13(15):1286. doi: 10.3390/cells13151286 (PMC11311686; doi:10.3390/cells13151286)
Supplement: Supplementary file 1 [file cells-13-01286-s001.zip › Dataset S1-Raw data CODI BiliGeCT Prostata/Raw data CODI BiliGeCT Prostata/150223_ErbB3_ALK_PR20-23__counting_scatter.xlsx]

## Sheet: 150223_ErbB3_ALK_PR20-23__count
counting parameters
radius (nm)	300
bin width (nm)	20
locs in bin threshold	1
active channels
channel name	channel reference	min	max
Channel 0	ch0	1	10000000
Channel 1	ch1	1	10000000
Channel 2	ch2	1	10000000
clusters are positive for a channel if their counts fall within min (inclusive) and max (exclusive) for that channel
	population phenotypes	number of clusters
triple positive	Channel 0, Channel 1, Channel 2	117
double positive	Channel 0, Channel 1	30
double positive	Channel 0, Channel 2	321
double positive	Channel 1, Channel 2	1
single positive	Channel 0	183
single positive	Channel 1	1
single positive	Channel 2	4
	total positive clusters	657
2 clusters were negative for every channel
all positive clusters are listed here
columns show counts and positivity for channels with thresholds switched on
to see the full data including negative clusters please export a csv from the counting histogram rather than the counting scatter plot
cluster id	centroid x (nm)	centroid y (nm)	count for Channel 0	positive for Channel 0	count for Channel 1	positive for Channel 1	count for Channel 2	positive for Channel 2
80789	10265076171875	749737578125	21	true	0	false	5	true
80788	108915009765625	74741515625	18	true	1	true	3	true
80787	1146012109375	760009453125	18	true	0	false	7	true
80785	9779546875	742277890625	12	true	0	false	17	true
80775	12132083984375	738021953125	27	true	0	false	4	true
80774	1265816796875	72383765625	26	true	0	false	5	true
80771	120244013671875	720641015625	17	true	1	true	4	true
80766	106977490234375	757169453125	17	true	2	true	6	true
80764	1184602734375	7723584375	11	true	1	true	3	true
80763	97312861328125	773699609375	11	true	0	false	5	true
80762	852934765625	7666378125	12	true	0	false	12	true
80761	125270400390625	7098184375	18	true	0	false	3	true
80758	101858291015625	785513828125	8	true	2	true	9	true
80755	101145166015625	72582296875	18	true	0	false	3	true
80751	144192294921875	757971328125	25	true	0	false	7	true
80750	139505478515625	74395015625	12	true	0	false	6	true
80747	9925427734375	761025234375	20	true	2	true	2	true
80746	94778779296875	75255203125	16	true	1	true	5	true
80745	87167919921875	754244375	9	true	0	false	12	true
80740	90451416015625	743960625	18	true	0	false	3	true
80739	789091552734375	7628878125	15	true	0	false	5	true
80738	699883544921875	757547265625	19	true	1	true	8	true
80737	710426611328125	767083359375	12	true	2	true	6	true
80735	769945947265625	71435	16	true	0	false	4	true
80734	8467298828125	71815796875	16	true	0	false	4	true
80728	1117136328125	699821875	13	true	0	false	1	true
80727	727417138671875	7090678125	11	true	1	true	5	true
80726	7313431640625	6962496875	16	true	1	true	10	true
80725	9012349609375	6552991796875	18	true	1	true	6	true
80724	8358486328125	670467421875	14	true	0	false	6	true
80722	1545197265625	75426734375	13	true	0	false	6	true
80720	691471484375	6853203125	16	true	1	true	0	false
80714	690592822265625	7178621875	10	true	1	true	2	true
80710	77379501953125	787939765625	13	true	0	false	3	true
80709	153536494140625	772498046875	13	true	0	false	9	true
80708	13991822265625	76743609375	15	true	8	true	6	true
80707	95352998046875	696712109375	17	true	1	true	2	true
80706	93316484375	7047159375	17	true	1	true	5	true
80705	966105859375	680369921875	20	true	0	false	2	true
80704	98518173828125	68796859375	17	true	1	true	2	true
80703	153228544921875	717127734375	25	true	1	true	7	true
80702	15123931640625	725574296875	15	true	0	false	3	true
80698	1090795703125	686227734375	17	true	1	true	2	true
80694	139112060546875	719744921875	14	true	0	false	7	true
80690	137508837890625	705731015625	8	true	0	false	6	true
80687	143188798828125	7791340625	14	true	0	false	3	true
80684	766468896484375	726220078125	11	true	2	true	8	true
80682	750683935546875	777757109375	18	true	0	false	8	true
80680	152105126953125	78929515625	12	true	1	true	7	true
80678	159097392578125	70187	16	true	0	false	3	true
80677	3392550537109370	746924765625	15	true	2	true	5	true
80676	3870498291015620	742471015625	8	true	0	false	17	true
80675	4047130126953120	759694296875	12	true	0	false	5	true
80672	134640966796875	689808984375	21	true	0	false	2	true
80670	22842353515625	7396521875	14	true	1	true	11	true
80669	5807916015625	748668984375	16	true	0	false	3	true
80668	53488984375	755000390625	18	true	1	true	3	true
80667	479837255859375	74732203125	13	true	0	false	12	true
80663	254505517578125	72743671875	18	true	0	false	8	true
80662	2.04091e+16	719126640625	15	true	0	false	11	true
80661	233065771484375	675485546875	17	true	0	false	4	true
80660	2090051513671870	681859765625	18	true	0	false	2	true
80659	577225732421875	713093671875	14	true	2	true	2	true
80658	594506689453125	720588359375	13	true	0	false	10	true
80656	1.44244e+16	68100953125	17	true	0	false	2	true
80654	2436771240234370	76295609375	8	true	2	true	8	true
80650	3292018798828120	73451140625	11	true	0	false	7	true
80649	2874185302734370	6471128125	19	true	0	false	3	true
80648	320005908203125	66379234375	16	true	0	false	4	true
80645	266622314453125	771383125	11	true	0	false	8	true
80642	63292470703125	77497140625	10	true	1	true	7	true
80641	353423876953125	71064671875	14	true	0	false	7	true
80637	3880005126953120	694400390625	13	true	1	true	4	true
80636	3342108642578120	69157265625	9	true	1	true	2	true
80634	162995439453125	684865234375	12	true	0	false	2	true
80632	4662810546875	693403984375	14	true	0	false	8	true
80630	140574365234375	703723671875	20	true	1	true	2	true
80629	4011356689453120	67867953125	16	true	1	true	2	true
80626	60833779296875	73734171875	11	true	1	true	6	true
80625	732542431640625	743078515625	15	true	1	true	2	true
80622	547925634765625	673661015625	20	true	1	true	3	true
80620	476623291015625	73324046875	13	true	2	true	6	true
80618	12022609375	7840015625	14	true	0	false	8	true
80615	47913046875	722188828125	13	true	1	true	7	true
80612	1.15039e+16	658014296875	13	true	1	true	10	true
80611	5043148498535150	69545796875	14	true	0	false	3	true
80610	9029188232421870	688273125	15	true	0	false	4	true
80602	166225390625	77085484375	17	true	0	false	4	true
80600	503583203125	65714015625	14	true	0	false	1	true
80598	999749609375	67135625	11	true	0	false	14	true
80597	163426953125	733961953125	17	true	0	false	3	true
80596	167043125	720905546875	17	true	0	false	2	true
80594	1714431640625	708851328125	14	true	1	true	6	true
80590	129269560546875	679389765625	22	true	1	true	4	true
80587	694315966796875	660794765625	13	true	0	false	7	true
80586	749315283203125	6550907421875	8	true	0	false	8	true
80583	650325439453125	67410984375	14	true	1	true	2	true
80581	1704017333984370	75431546875	13	true	1	true	5	true
80578	719750732421875	6423723828125	14	true	0	false	2	true
80576	13952984375	790933359375	14	true	0	false	2	true
80574	122619580078125	682289375	14	true	0	false	6	true
80572	86558427734375	642052109375	18	true	0	false	1	true
80570	1018624755859370	6397024609375	15	true	0	false	2	true
80568	124702001953125	671493671875	13	true	0	false	8	true
80566	251878662109375	726063671875	7	true	0	false	1	true
80565	1.02577e+16	7439434375	14	true	0	false	7	true
80562	17316400390625	785730078125	11	true	0	false	10	true
80561	3749810791015620	773194296875	11	true	0	false	9	true
80559	168004765625	757165234375	15	true	0	false	0	false
80556	128367998046875	78623	10	true	1	true	5	true
80554	490802392578125	788530078125	10	true	1	true	7	true
80553	1589728125	671553203125	16	true	1	true	2	true
80550	147206328125	67314015625	8	true	0	false	7	true
80549	1122267578125	66761578125	14	true	0	false	2	true
80548	121130693359375	65557140625	15	true	0	false	1	true
80546	1242512890625	645739921875	15	true	0	false	3	true
80541	20721330078125	758073125	14	true	0	false	2	true
80540	21217505859375	750652890625	18	true	0	false	2	true
80535	225622421875	75407390625	23	true	0	false	9	true
80533	23478134765625	781261328125	10	true	3	true	4	true
80532	23027173828125	76980796875	15	true	0	false	2	true
80528	2305073046875	73756203125	13	true	0	false	2	true
80526	22002927734375	73356546875	20	true	2	true	3	true
80525	18992943359375	742199765625	10	true	1	true	2	true
80524	1961943359375	749476171875	19	true	2	true	3	true
80521	22602099609375	6111986328125	14	true	0	false	3	true
80520	1851751708984370	600559453125	20	true	0	false	5	true
80518	1.66973e+16	6186068359375	15	true	0	false	3	true
80517	19191203125	77408703125	17	true	0	false	5	true
80516	18070255859375	772429765625	11	true	1	true	7	true
80514	1599876953125	63113890625	13	true	1	true	3	true
80512	2415456298828120	624113515625	15	true	0	false	4	true
80510	2769356689453120	6315269921875	17	true	1	true	4	true
80508	1.06208e+16	609176328125	19	true	1	true	0	false
80506	19229171875	76049140625	11	true	0	false	6	true
80502	2419289453125	76075890625	16	true	0	false	3	true
80500	372060595703125	622722734375	16	true	1	true	2	true
80499	43115908203125	615640078125	11	true	0	false	4	true
80498	3747068115234370	6096370703125	18	true	0	false	3	true
80493	21470826171875	7258265625	12	true	0	false	4	true
80492	23050380859375	71841.75	14	true	1	true	4	true
80490	2264677734375	704752734375	12	true	0	false	1	true
80488	2172021484375	71616609375	18	true	0	false	1	true
80482	1883182421875	725955625	16	true	0	false	3	true
80478	616135107421875	6299405859375	10	true	0	false	1	true
80477	22129638671875	783076640625	8	true	1	true	4	true
80475	25626837890625	715030390625	17	true	0	false	4	true
80474	2456734765625	7264884375	17	true	0	false	2	true
80472	2421097265625	71479609375	9	true	1	true	3	true
80468	237259140625	79104609375	7	true	1	true	7	true
80465	189213984375	70406078125	14	true	0	false	6	true
80464	196216953125	716846640625	9	true	0	false	4	true
80462	185177890625	7121946875	11	true	0	false	5	true
80456	20291328125	774530390625	15	true	0	false	6	true
80455	2205362548828120	782440546875	10	true	1	true	7	true
80452	2081440625	78532296875	11	true	0	false	4	true
80451	2493302734375	738349375	16	true	0	false	4	true
80450	24222955078125	73642.75	15	true	0	false	0	false
80448	24479779296875	748613203125	13	true	1	true	4	true
80443	2641317578125	759226015625	11	true	0	false	2	true
80442	2545556640625	770440625	16	true	0	false	3	true
80440	25649828125	748371484375	31	true	0	false	2	true
80436	26239193359375	789140859375	11	true	1	true	3	true
80433	18343443359375	6902559375	13	true	0	false	2	true
80432	187313125	674492421875	15	true	0	false	6	true
80431	1973462109375	685594921875	14	true	0	false	3	true
80430	20259736328125	67290875	11	true	1	true	2	true
80424	126065859375	6388544921875	4	true	0	false	7	true
80422	1.82078e+16	79183140625	6	true	1	true	11	true
80420	2013123828125	79180609375	12	true	0	false	4	true
80419	2498802978515620	5915603125	10	true	2	true	2	true
80418	349931494140625	58610171875	18	true	0	false	19	true
80416	123340205078125	63076578125	11	true	0	false	0	false
80412	1.37622e+16	577283828125	9	true	1	true	3	true
80411	105385849609375	65885	16	true	0	false	3	true
80410	112624521484375	65082453125	17	true	0	false	2	true
80407	507377490234375	6269098828125	14	true	0	false	2	true
80404	811847119140625	6327942578125	13	true	1	true	2	true
80396	683657470703125	767103125	8	true	0	false	5	true
80395	1742103125	6471032421875	10	true	0	false	1	true
80394	17562212890625	668672734375	15	true	0	false	0	false
80392	1345118408203120	5609205859375	9	true	0	false	2	true
80391	18253095703125	6304359765625	14	true	0	false	2	true
80389	1357782958984370	5451608203125	12	true	1	true	1	true
80388	2342152587890620	5455559765625	11	true	0	false	1	true
80386	17165638671875	674793515625	16	true	0	false	4	true
80385	18355912109375	663615078125	17	true	0	false	0	false
80384	1924838671875	664069140625	12	true	0	false	2	true
80376	1195528076171870	5154793359375	10	true	0	false	2	true
80374	2063754296875	70036	7	true	1	true	4	true
80373	2773182421875	71943484375	18	true	1	true	1	true
80372	2927112109375	718906171875	15	true	0	false	3	true
80369	28593712890625	70425625	13	true	0	false	2	true
80367	271352109375	728432578125	13	true	0	false	2	true
80366	26039267578125	73142640625	13	true	0	false	3	true
80357	120580927734375	609629765625	8	true	0	false	2	true
80356	9788447265625	6141112890625	11	true	0	false	0	false
80354	131630244140625	6185193359375	14	true	1	true	1	true
80353	100185732421875	5920666796875	12	true	0	false	0	false
80350	111101708984375	6243326953125	16	true	0	false	3	true
80349	571946875	5952403515625	11	true	0	false	4	true
80348	722622509765625	5923290625	19	true	0	false	8	true
80343	28021361328125	73620203125	6	true	1	true	3	true
80342	2854189453125	751219140625	9	true	0	false	18	true
80340	277288203125	753693046875	15	true	0	false	3	true
80339	212280390625	6519797265625	10	true	0	false	2	true
80338	22241421875	6425453515625	16	true	0	false	0	false
80336	29707248046875	74617.75	12	true	0	false	2	true
80334	21491787109375	6367578125	12	true	0	false	2	true
80333	2315973828125	6457595703125	23	true	0	false	0	false
80332	24224529296875	6367858984375	15	true	0	false	1	true
80325	20471091796875	6441066015625	8	true	1	true	1	true
80323	300054296875	770419609375	8	true	1	true	6	true
80322	30458888671875	755948046875	19	true	0	false	5	true
80319	2909962109375	77943890625	10	true	0	false	5	true
80314	21853689453125	704620390625	10	true	0	false	2	true
80312	30875400390625	778881875	9	true	0	false	4	true
80310	2474973046875	6453897265625	11	true	2	true	4	true
80309	14611068359375	652794375	13	true	1	true	2	true
80308	139854443359375	6504233203125	17	true	0	false	0	false
80306	137070205078125	635310234375	16	true	0	false	1	true
80304	611377392578125	607691015625	15	true	0	false	2	true
80300	3069573974609370	563985546875	8	true	0	false	3	true
80299	23848662109375	61023	9	true	0	false	0	false
80298	22993134765625	620306328125	11	true	0	false	0	false
80296	24360912109375	621778359375	16	true	0	false	4	true
80294	2231122265625	6037631640625	10	true	0	false	1	true
80291	278617109375	684109296875	10	true	0	false	10	true
80290	27003236328125	698300234375	8	true	0	false	3	true
80286	681155224609375	6147710546875	11	true	0	false	0	false
80284	294327734375	759507890625	13	true	0	false	3	true
80282	24210025390625	6544071875	15	true	0	false	2	true
80280	27310560546875	766921015625	7	true	0	false	4	true
80279	23549861328125	57370875	8	true	1	true	1	true
80278	22665251953125	576661796875	10	true	1	true	1	true
80276	24030220703125	593256796875	14	true	0	false	2	true
80273	299217578125	67618.75	14	true	0	false	1	true
80271	303630234375	72160078125	18	true	0	false	2	true
80270	31476173828125	72622828125	14	true	2	true	2	true
80269	30898208984375	707635390625	12	true	0	false	3	true
80268	31692234375	705716640625	11	true	0	false	5	true
80266	3292519921875	711403125	4	true	1	true	5	true
80262	338842109375	705788125	13	true	0	false	1	true
80260	336491484375	689974765625	7	true	0	false	4	true
80258	32448955078125	733003046875	7	true	1	true	2	true
80256	29773599609375	732889765625	7	true	1	true	1	true
80253	30016681640625	64765609375	14	true	0	false	0	false
80252	2977001171875	6346945703125	21	true	0	false	1	true
80251	2885871484375	6333078125	10	true	0	false	2	true
80249	3627270703125	729839296875	9	true	0	false	1	true
80248	3533869140625	720905234375	15	true	0	false	1	true
80247	3623412890625	744139375	8	true	1	true	7	true
80246	37367609375	737711875	11	true	0	false	3	true
80245	3821451171875	727916796875	19	true	0	false	1	true
80244	3722253515625	721164609375	13	true	0	false	5	true
80243	2606973828125	65947375	14	true	0	false	1	true
80242	27692564453125	660042109375	12	true	0	false	1	true
80240	30186041015625	6569834375	8	true	0	false	0	false
80238	2613859375	669998203125	11	true	0	false	0	false
80234	28191435546875	668874765625	14	true	1	true	4	true
80231	3337209375	74204265625	8	true	0	false	2	true
80230	3483751171875	743588203125	13	true	0	false	2	true
80228	27803513671875	6383548046875	11	true	0	false	1	true
80223	26123517578125	64500.25	9	true	0	false	1	true
80220	2668639453125	62989.5	15	true	0	false	1	true
80213	2400707421875	67663765625	9	true	0	false	4	true
80212	24759505859375	689606484375	15	true	1	true	2	true
80209	90329423828125	580568984375	9	true	0	false	2	true
80208	84070078125	587188671875	14	true	1	true	2	true
80204	24055921875	665971875	7	true	0	false	0	false
80203	3677869140625	708244296875	15	true	0	false	2	true
80200	3768171484375	71010734375	12	true	0	false	4	true
80198	199480546875	623943984375	12	true	0	false	1	true
80197	3526230859375	6715453125	10	true	0	false	2	true
80196	3390191796875	6731903125	14	true	0	false	1	true
80195	36525203125	6818415625	9	true	1	true	4	true
80192	3752582421875	662740078125	10	true	0	false	2	true
80188	3769158203125	7526709375	8	true	1	true	6	true
80187	4278346484375	644553046875	10	true	0	false	4	true
80186	414684765625	648660859375	13	true	0	false	5	true
80184	3843183203125	6413186328125	7	true	0	false	1	true
80181	487655078125	564030390625	9	true	1	true	2	true
80178	4084896484375	660652890625	12	true	0	false	3	true
80176	315924267578125	5323122265625	9	true	0	false	1	true
80175	3138261328125	6251840234375	13	true	0	false	1	true
80174	31177318359375	614940390625	9	true	1	true	0	false
80172	32671763671875	6127901171875	10	true	0	false	1	true
80168	32413216796875	6386286328125	10	true	0	false	2	true
80164	3504691015625	75640375	8	true	1	true	2	true
80160	3137857421875	60335.75	15	true	1	true	1	true
80156	3302280859375	765514921875	7	true	1	true	4	true
80154	3192076171875	76940015625	5	true	0	false	3	true
80153	147852177734375	6177087890625	16	true	0	false	0	false
80152	160235673828125	626223984375	9	true	0	false	2	true
80142	31514359375	68607171875	8	true	0	false	0	false
80141	110372421875	5666033984375	11	true	0	false	1	true
80140	100690283203125	56971390625	15	true	1	true	2	true
80139	131579765625	5742313671875	6	true	0	false	0	false
80137	102119345703125	5527641796875	12	true	0	false	2	true
80136	1144657421875	54434078125	12	true	0	false	0	false
80132	138252646484375	5620332421875	10	true	0	false	1	true
80130	153256552734375	57884453125	9	true	0	false	1	true
80128	15973625	58938796875	7	true	1	true	1	true
80126	160529580078125	6028870703125	15	true	0	false	0	false
80122	445324296875	631542109375	7	true	0	false	1	true
80121	32702283203125	663268046875	11	true	0	false	2	true
80119	3355901171875	626024296875	14	true	0	false	1	true
80118	3450804296875	6234318359375	14	true	0	false	1	true
80116	3611516015625	619226484375	16	true	1	true	1	true
80115	34449078125	6111576953125	16	true	0	false	2	true
80113	9161478515625	550324296875	13	true	0	false	2	true
80112	764464453125	5534262890625	9	true	0	false	6	true
80111	822083203125	5662251171875	8	true	0	false	1	true
80108	682104931640625	5477883203125	15	true	0	false	2	true
80104	3581696875	6019790625	24	true	1	true	0	false
80102	358696171875	6374073828125	11	true	0	false	2	true
80100	3547845703125	653139921875	8	true	0	false	1	true
80098	144704716796875	5509053125	13	true	0	false	0	false
80094	400516328125	62264125	7	true	0	false	1	true
80092	156879375	54475671875	6	true	0	false	1	true
80090	444866875	6432955859375	7	true	1	true	5	true
80088	4260190234375	666114921875	6	true	0	false	5	true
80086	208718046875	601380078125	12	true	0	false	0	false
80084	3394123828125	652905078125	10	true	0	false	3	true
80083	353677421875	780724296875	7	true	0	false	4	true
80082	369241953125	776593046875	12	true	0	false	3	true
80078	365110390625	764418828125	3	true	1	true	6	true
80076	395648515625	6048391796875	12	true	0	false	2	true
80074	3765971484375	6137315625	9	true	0	false	0	false
80072	22236396484375	592249453125	16	true	1	true	1	true
80070	37708.75	763748515625	6	true	0	false	4	true
80068	147343828125	53957203125	16	true	0	false	2	true
80067	21273271484375	4815357421875	12	true	0	false	2	true
80066	8496539306640620	4767010546875	9	true	0	false	1	true
80064	1.12405e+16	4630156640625	10	true	0	false	5	true
80062	17031169921875	5493921484375	13	true	0	false	3	true
80060	269146826171875	463164296875	8	true	1	true	1	true
80059	4166208984375	463289453125	10	true	0	false	2	true
80054	3145727294921870	5011587109375	11	true	0	false	0	false
80052	2742500390625	6148834765625	7	true	1	true	1	true
80051	4059684765625	69934734375	7	true	1	true	3	true
80050	39276.5	69686828125	7	true	0	false	1	true
80048	393541875	71176203125	8	true	1	true	1	true
80046	4193259765625	7017684375	8	true	0	false	4	true
80044	418280546875	68219859375	12	true	1	true	5	true
80042	3956506640625	72451.75	7	true	0	false	6	true
80041	1.72841e+16	443545859375	6	true	0	false	3	true
80039	4344106640625	701338828125	20	true	0	false	2	true
80038	431808984375	708669609375	16	true	1	true	3	true
80036	4296728515625	694295625	19	true	1	true	5	true
80029	18570595703125	6002102734375	5	true	0	false	0	false
80028	20135423828125	5917196484375	14	true	0	false	0	false
80025	18038841796875	58377515625	10	true	0	false	1	true
80024	19925212890625	5697813671875	5	true	0	false	3	true
80022	18014841796875	564367109375	17	true	0	false	0	false
80018	26418119140625	57996734375	11	true	0	false	3	true
80017	21743927734375	5624567578125	10	true	0	false	1	true
80015	18194970703125	617083984375	7	true	0	false	3	true
80012	4146126171875	6300755859375	8	true	0	false	1	true
80010	3891861328125	747691484375	5	true	2	true	2	true
80008	38591171875	77358484375	5	true	0	false	5	true
80006	2083980078125	583642578125	11	true	0	false	0	false
80004	6762197265625	4405366015625	14	true	1	true	0	false
79999	45941953125	5990323046875	9	true	0	false	2	true
79998	432864296875	6111919921875	5	true	1	true	0	false
79995	37667.25	56995671875	11	true	0	false	1	true
79994	399705703125	5783341796875	4	true	0	false	3	true
79992	3893759765625	59047578125	11	true	0	false	2	true
79986	4246183984375	573019921875	5	true	0	false	1	true
79985	359626484375	790751875	9	true	0	false	4	true
79983	3337301171875	5910044140625	12	true	0	false	1	true
79982	3475881640625	5886044921875	12	true	1	true	1	true
79971	52521884765625	512142734375	15	true	1	true	1	true
79970	522490966796875	4840920703125	9	true	1	true	2	true
79968	5703705078125	468115390625	5	true	1	true	0	false
79967	93931552734375	5259630078125	25	true	0	false	1	true
79966	796873095703125	52621234375	7	true	0	false	1	true
79962	11011298828125	5269301171875	6	true	0	false	1	true
79958	109015498046875	5092371484375	12	true	0	false	0	false
79956	15267806640625	5172641796875	8	true	1	true	0	false
79955	4548057421875	5670101953125	5	true	1	true	1	true
79954	440755625	557436484375	8	true	0	false	0	false
79950	8633279296875	4959810546875	14	true	0	false	1	true
79947	28829751953125	5580575390625	12	true	0	false	1	true
79946	28997884765625	578781953125	15	true	0	false	2	true
79944	2829924609375	58825375	13	true	0	false	0	false
79942	4748509765625	6140372265625	4	true	0	false	1	true
79940	27002134765625	5614439453125	11	true	0	false	0	false
79939	3239592578125	5515930859375	13	true	0	false	1	true
79938	31044755859375	55610390625	14	true	0	false	1	true
79936	127844599609375	5136243359375	8	true	0	false	0	false
79935	30588939453125	5679981640625	7	true	0	false	0	false
79933	3139678125	5853671875	13	true	1	true	1	true
79932	3282566015625	5752468359375	12	true	0	false	1	true
79930	336951953125	5434959765625	7	true	0	false	1	true
79928	29401962890625	6014955859375	13	true	0	false	0	false
79926	30734642578125	541881953125	12	true	0	false	0	false
79923	4710912890625	5877619921875	10	true	0	false	1	true
79922	48841953125	579583125	5	true	0	false	2	true
79921	27196228515625	5737517578125	11	true	0	false	0	false
79912	156721748046875	495467265625	8	true	0	false	0	false
79910	17855052734375	51587171875	10	true	0	false	0	false
79908	238875859375	5487801953125	8	true	0	false	0	false
79906	473822578125	56961359375	8	true	0	false	2	true
79904	4449283203125	696096796875	5	true	0	false	1	true
79903	32076556640625	53152875	9	true	0	false	1	true
79900	19541408203125	54772734375	11	true	1	true	1	true
79899	3026949609375	5258951953125	12	true	1	true	0	false
79898	2921449609375	5188580859375	11	true	0	false	0	false
79894	21756400390625	542311171875	8	true	0	false	2	true
79893	3815231640625	5516577734375	10	true	0	false	0	false
79889	41980146484375	4206515234375	7	true	0	false	1	true
79887	376809296875	530845625	7	true	0	false	0	false
79886	3515978125	551887421875	8	true	0	false	1	true
79884	3518966796875	5664719921875	9	true	0	false	0	false
79881	87756064453125	4415274609375	11	true	1	true	2	true
79880	97859560546875	4386338671875	10	true	0	false	0	false
79879	90334765625	455966328125	9	true	0	false	0	false
79877	2706803515625	5897501171875	11	true	0	false	0	false
79872	7394986328125	4594053515625	11	true	1	true	1	true
79871	33744625	5631225390625	10	true	0	false	0	false
79869	531300634765625	44310078125	5	true	0	false	1	true
79865	92549033203125	4214971875	8	true	0	false	0	false
79864	796697900390625	4130258203125	8	true	0	false	2	true
79861	4591190234375	694373671875	5	true	1	true	4	true
79858	11168884765625	44440078125	14	true	0	false	0	false
79856	1282211328125	45064671875	8	true	0	false	1	true
79855	3941263671875	54091828125	7	true	0	false	0	false
79851	9422638671875	477018359375	7	true	0	false	1	true
79850	11135833984375	4895338671875	6	true	0	false	0	false
79849	1068382421875	4709541015625	12	true	0	false	0	false
79846	130491552734375	470193359375	8	true	0	false	0	false
79842	16728439453125	470271875	10	true	0	false	4	true
79840	3599315625	52844796875	10	true	0	false	0	false
79832	4887079296875	6078741015625	10	true	2	true	1	true
79830	1565426513671870	4172221875	8	true	0	false	0	false
79829	26495361328125	5346075390625	8	true	0	false	0	false
79828	24651939453125	519227734375	10	true	0	false	0	false
79823	4960815234375	5327974609375	6	true	0	false	1	true
79822	4705786328125	5333173046875	7	true	0	false	2	true
79821	45695703125	49635921875	6	true	0	false	0	false
79819	48052609375	549416953125	9	true	0	false	4	true
79818	4912009765625	55701.75	7	true	0	false	4	true
79816	45401234375	5374258984375	7	true	0	false	0	false
79810	487925078125	5067034375	6	true	1	true	2	true
79808	1618222900390620	4024068359375	8	true	0	false	3	true
79807	14910201171875	4654979296875	4	true	0	false	1	true
79805	411739453125	71513015625	10	true	1	true	2	true
79803	750356689453125	394768125	4	true	0	false	0	false
79801	43659859375	4797696875	12	true	0	false	0	false
79798	345345390625	518163984375	5	true	0	false	1	true
79796	4157688671875	5448373828125	8	true	0	false	1	true
79794	18774076171875	4841234765625	3	true	0	false	1	true
79792	4502601171875	65840171875	8	true	0	false	1	true
79790	45505203125	726665234375	5	true	0	false	3	true
79788	490904609375	480153515625	8	true	0	false	2	true
79787	472646953125	4889899609375	11	true	0	false	0	false
79785	4658884765625	635201796875	8	true	0	false	2	true
79784	4786390625	6476429296875	6	true	0	false	4	true
79780	4739423828125	68543.25	0	false	1	true	3	true
79778	470887421875	700840703125	6	true	0	false	5	true
79777	380167109375	791840859375	4	true	0	false	5	true
79775	1713821875	534854765625	10	true	0	false	1	true
79772	416753359375	75860.5	7	true	1	true	4	true
79771	4226082421875	727916953125	3	true	0	false	4	true
79770	424654453125	740581484375	4	true	0	false	4	true
79766	18794548828125	5031679296875	9	true	0	false	1	true
79764	321361875	5167965625	6	true	0	false	1	true
79762	441450234375	5209983203125	9	true	1	true	0	false
79761	46815921875	66747171875	4	true	0	false	6	true
79758	3949856640625	5095983203125	11	true	0	false	0	false
79756	211857109375	5267037890625	3	true	0	false	0	false
79754	144048046875	43095640625	5	true	0	false	0	false
79753	18155587890625	449945234375	8	true	0	false	0	false
79752	19488443359375	462381015625	4	true	0	false	0	false
79748	4217153515625	5185832421875	3	true	0	false	1	true
79746	40494.5	785800546875	3	true	0	false	4	true
79744	4442391796875	75762375	2	true	0	false	2	true
79742	120763681640625	42814546875	10	true	0	false	0	false
79741	3751969140625	48678375	3	true	0	false	0	false
79740	4060517578125	485853046875	4	true	0	false	0	false
79739	430066796875	4983852734375	10	true	0	false	0	false
79734	48134765625	4610020703125	8	true	0	false	2	true
79732	3830680859375	46393.5	7	true	0	false	0	false
79731	4857583984375	3917621875	6	true	0	false	1	true
79729	4076059326171870	3700082421875	9	true	0	false	2	true
79728	294855859375	381927265625	5	true	0	false	1	true
79727	65679873046875	37151796875	9	true	0	false	0	false
79722	471060390625	71850703125	4	true	0	false	4	true
79721	20386806640625	3404662109375	8	true	0	false	0	false
79720	1.2213e+16	3524276171875	4	true	0	false	8	true
79718	3047112548828120	3295862890625	9	true	0	false	1	true
79716	1081044189453120	3779142578125	5	true	0	false	0	false
79715	465083251953125	3153551171875	6	true	0	false	0	false
79714	528953515625	3318634375	10	true	0	false	0	false
79711	88806279296875	3572052734375	7	true	0	false	0	false
79710	749125537109375	344068828125	8	true	0	false	0	false
79709	4919541015625	350656015625	10	true	0	false	0	false
79703	203649609375	48003484375	2	true	0	false	1	true
79702	21610857421875	487370703125	7	true	0	false	0	false
79696	21912166015625	4608234375	1	true	0	false	0	false
79695	23760072265625	496556875	3	true	0	false	0	false
79694	25714314453125	4630720703125	5	true	0	false	0	false
79693	4107803515625	506873046875	12	true	0	false	0	false
79688	2654587158203120	29898138671875	7	true	0	false	0	false
79687	109733056640625	39682765625	7	true	0	false	1	true
79686	11559912109375	384476484375	9	true	0	false	2	true
79683	34293796875	4788134765625	4	true	0	false	0	false
79680	3169778125	4976415625	4	true	0	false	0	false
79679	682534130859375	31521375	7	true	1	true	0	false
79678	56148642578125	2946704296875	3	true	0	false	11	true
79673	913242431640625	245706328125	3	true	0	false	2	true
79672	250071240234375	24077345703125	6	true	0	false	0	false
79671	2767246826171870	266172734375	10	true	0	false	1	true
79670	1958627685546870	27240033203125	9	true	0	false	1	true
79664	9034220703125	340101875	11	true	0	false	0	false
79660	22245904296875	43867609375	6	true	1	true	0	false
79659	19753201171875	4429053515625	4	true	0	false	1	true
79657	107337373046875	3598807421875	7	true	0	false	0	false
79655	4639354296875	4584597265625	6	true	1	true	0	false
79654	4647005078125	44762390625	10	true	0	false	1	true
79653	2890207421875	4942258203125	4	true	0	false	0	false
79651	4728483984375	417283828125	6	true	0	false	1	true
79646	4529321875	40604578125	5	true	0	false	0	false
79644	4880018359375	43837296875	7	true	1	true	2	true
79642	415852890625	4447059765625	2	true	0	false	0	false
79641	73843779296875	27620421875	4	true	0	false	0	false
79640	98898603515625	28904580078125	11	true	1	true	0	false
79637	108951298828125	23544521484375	5	true	0	false	0	false
79636	11784970703125	25625408203125	3	true	0	false	0	false
79631	33782890625	4272890234375	11	true	0	false	0	false
79630	3425011328125	4447615625	3	true	1	true	0	false
79629	301757421875	4473502734375	6	true	0	false	1	true
79624	31131185546875	4303881640625	6	true	0	false	1	true
79623	9297835083007810	206854609375	3	true	0	false	0	false
79621	47695671875	3780935546875	2	true	1	true	0	false
79618	1153693359375	3358562109375	4	true	0	false	1	true
79616	107079970703125	27623544921875	3	true	0	false	3	true
79614	11348525390625	3038405859375	7	true	0	false	0	false
79613	29550427734375	468603125	8	true	1	true	0	false
79611	25928013671875	4413682421875	6	true	0	false	2	true
79609	18054158203125	3706997265625	5	true	0	false	0	false
79608	16476302734375	344346796875	7	true	0	false	0	false
79607	1952340625	3395188671875	10	true	0	false	0	false
79606	18372443359375	353428828125	8	true	0	false	0	false
79603	158981748046875	3941582421875	4	true	0	false	0	false
79602	17730607421875	39070	14	true	1	true	0	false
79600	17068603515625	4078831640625	5	true	1	true	0	false
79599	1592476171875	4118926171875	8	true	0	false	0	false
79594	174331015625	4227671484375	5	true	0	false	0	false
79588	3236765625	39013671875	6	true	0	false	0	false
79587	3238798046875	350008359375	6	true	0	false	0	false
79585	3862422265625	3896705859375	8	true	0	false	0	false
79584	40077875	386563515625	5	true	0	false	0	false
79582	377228359375	41160421875	10	true	0	false	0	false
79580	2628478515625	2129453515625	7	true	0	false	0	false
79579	21120654296875	373997109375	9	true	0	false	0	false
79578	23509908203125	370062578125	7	true	0	false	0	false
79575	25124455078125	3859391796875	7	true	0	false	0	false
79573	23582427734375	3389333984375	2	true	0	false	0	false
79572	22421416015625	3311308984375	12	true	0	false	0	false
79569	24366220703125	41630015625	10	true	0	false	0	false
79568	2680359375	416825078125	7	true	0	false	1	true
79567	22069740234375	4018505078125	6	true	0	false	0	false
79558	21125716796875	32055083984375	6	true	0	false	0	false
79556	10724560546875	319712265625	5	true	0	false	0	false
79555	4430130078125	3328824609375	3	true	0	false	0	false
79554	4340046484375	357453515625	2	true	0	false	0	false
79552	4668951953125	332805703125	5	true	0	false	1	true
79550	4861934765625	3291015625	6	true	0	false	0	false
79548	4568662109375	3612962890625	12	true	0	false	0	false
79545	26378818359375	368646328125	3	true	4	true	0	false
79543	14072294921875	29041328125	6	true	0	false	1	true
79542	149506259765625	3096230078125	5	true	0	false	1	true
79538	432830234375	423390234375	4	true	0	false	0	false
79536	18494298828125	31832666015625	3	true	0	false	0	false
79535	3887911328125	3641125390625	5	true	0	false	0	false
79534	38604421875	3422987109375	5	true	0	false	0	false
79530	2953230859375	3388147265625	9	true	0	false	1	true
79528	85957509765625	2464054296875	4	true	0	false	0	false
79526	140328935546875	3743040625	4	true	0	false	0	false
79524	6435134765625	21590013671875	4	true	0	false	2	true
79523	4876205078125	27768517578125	14	true	1	true	0	false
79522	476588046875	2712851171875	6	true	0	false	1	true
79520	16268	28975443359375	8	true	0	false	1	true
79519	4848768359375	308578046875	19	true	0	false	0	false
79513	19928134765625	2867975390625	3	true	0	false	0	false
79512	210897890625	3021166796875	3	true	0	false	0	false
79508	442125625	30588833984375	7	true	0	false	1	true
79506	28895884765625	3804493359375	1	true	0	false	0	false
79505	440208984375	3822062109375	5	true	0	false	0	false
79502	45458046875	18807630859375	5	true	0	false	0	false
79501	3872109375	30434044921875	8	true	0	false	1	true
79500	3488521875	30732525390625	4	true	0	false	0	false
79499	389580078125	27345994140625	3	true	0	false	0	false
79495	29058265625	302677265625	3	true	0	false	0	false
79494	26387193359375	30876640625	6	true	0	false	0	false
79490	1957462890625	2607648828125	3	true	0	false	0	false
79489	3984957421875	25192876953125	5	true	0	false	0	false
79487	348349296875	3356882421875	8	true	0	false	0	false
79485	79728330078125	22034294921875	5	true	1	true	0	false
79482	3511829296875	29023591796875	4	true	0	false	0	false
79480	42277421875	28655794921875	3	true	0	false	0	false
79478	4252350390625	26508166015625	4	true	0	false	0	false
79476	229282421875	2701402734375	5	true	0	false	0	false
79474	1728712890625	25053072265625	4	true	0	false	0	false
79472	45238484375	25133509765625	3	true	0	false	0	false
79470	3625955078125	25178484375	5	true	0	false	0	false
79469	22997052734375	23858814453125	8	true	0	false	0	false
79468	22104330078125	25100318359375	5	true	0	false	4	true
79464	1964040234375	2303940234375	3	true	0	false	0	false
79462	325719453125	233034609375	2	true	0	false	1	true
79460	25272427734375	28164673828125	5	true	0	false	0	false
79458	387927734375	15703830078125	6	true	0	false	8	true
79457	106765458984375	1934338671875	0	false	0	false	4	true
79456	127722958984375	19875330078125	3	true	7	true	0	false
79453	322896015625	26780197265625	4	true	0	false	0	false
79450	3154537109375	2065471875	4	true	0	false	0	false
79449	27199755859375	24995791015625	3	true	0	false	0	false
79446	780702880859375	1738947265625	2	true	0	false	0	false
79444	669012451171875	138766640625	2	true	0	false	0	false
79442	17209033203125	1958400390625	6	true	0	false	0	false
79440	20612794921875	2049190625	2	true	0	false	0	false
79439	12697421875	102933896484375	0	false	0	false	10	true
79438	8584661254882810	115136181640625	5	true	0	false	0	false
79437	3181083984375	107702783203125	17	true	1	true	0	false
79432	459396171875	21965724609375	5	true	0	false	1	true
79431	115157412109375	122898994140625	1	true	0	false	12	true
79430	104577919921875	10975498046875	2	true	0	false	6	true
79426	25932625	2061119140625	1	true	1	true	0	false
79422	2155750390625	149692939453125	6	true	0	false	0	false
79420	4087987109375	19636564453125	1	true	0	false	0	false
79418	376661953125	224088515625	2	true	0	false	0	false
79416	245292265625	1722790234375	1	true	0	false	0	false
79414	28639025390625	1656677734375	3	true	0	false	6	true
79412	21314298828125	113579287109375	1	true	0	false	0	false
79410	161713779296875	15668630859375	2	true	0	false	0	false
79408	91849111328125	5543787109375	2	true	0	false	1	true
79406	244216953125	11123595703125	2	true	0	false	0	false
79405	38728203125	13563998046875	13	true	0	false	0	false
79404	4072431640625	142019033203125	6	true	0	false	0	false
79400	1222387890625	802194384765625	1	true	0	false	0	false
79398	4037583251953120	572137109375	0	false	0	false	1	true
79396	176961640625	9908865234375	1	true	0	false	0	false
79395	26955841796875	82086748046875	10	true	0	false	0	false
79393	4461607421875	14731322265625	4	true	0	false	0	false
79390	3074665625	10236369140625	5	true	0	false	0	false
79388	3306162109375	11036498046875	1	true	0	false	0	false
79382	26831734375	1.03157e+16	0	false	0	false	6	true
79381	365393125	43290341796875	0	false	5	true	0	false
79380	3877484765625	4486892578125	6	true	0	false	0	false
79379	430298671875	3580896484375	29	true	1	true	0	false
79378	4128191796875	3652131103515620	8	true	1	true	0	false
79377	427967734375	48276484375	16	true	1	true	0	false
79371	442221484375	3634038818359370	20	true	1	true	0	false
79370	4490979296875	3881127685546870	54	true	1	true	0	false
79368	4609973828125	19913505859375	18	true	0	false	0	false
