# Supplementary material for: A Novel Liquid Biopsy Method Based on Specific Combinations of Vesicular Markers Allows Us to Discriminate Prostate Cancer from Hyperplasia
Source: Cells. 2024 Jul 31;13(15):1286. doi: 10.3390/cells13151286 (PMC11311686; doi:10.3390/cells13151286)
Supplement: Supplementary file 1 [file cells-13-01286-s001.zip › Dataset S1-Raw data CODI BiliGeCT Prostata/Raw data CODI BiliGeCT Prostata/160223_ErbB3_ALK_GE21-04-1__counting_scatter.xlsx]

## Sheet: 160223_ErbB3_ALK_GE21-04-1__cou
counting parameters
radius (nm)	300
bin width (nm)	20
locs in bin threshold	1
active channels
channel name	channel reference	min	max
Channel 0	ch0	1	10000000
Channel 1	ch1	1	10000000
Channel 2	ch2	1	10000000
clusters are positive for a channel if their counts fall within min (inclusive) and max (exclusive) for that channel
	population phenotypes	number of clusters
triple positive	Channel 0, Channel 1, Channel 2	85
double positive	Channel 0, Channel 1	23
double positive	Channel 0, Channel 2	458
double positive	Channel 1, Channel 2	73
single positive	Channel 0	31
single positive	Channel 1	11
single positive	Channel 2	616
	total positive clusters	1297
7 clusters were negative for every channel
all positive clusters are listed here
columns show counts and positivity for channels with thresholds switched on
to see the full data including negative clusters please export a csv from the counting histogram rather than the counting scatter plot
cluster id	centroid x (nm)	centroid y (nm)	count for Channel 0	positive for Channel 0	count for Channel 1	positive for Channel 1	count for Channel 2	positive for Channel 2
73968	2404947509765620	3959034765625	15	true	1	true	31	true
73967	209363720703125	4028983984375	0	false	0	false	12	true
73965	2641498046875	4098819921875	0	false	0	false	31	true
73963	44048037109375	393427421875	0	false	0	false	11	true
73962	134210869140625	435333828125	6	true	0	false	12	true
73961	132957880859375	426287265625	1	true	0	false	21	true
73960	54394375	3649843359375	0	false	0	false	19	true
73959	48128486328125	3726232421875	0	false	0	false	17	true
73957	645256005859375	3673211328125	2	true	0	false	19	true
73956	115531279296875	3848398046875	0	false	0	false	14	true
73955	10950111328125	3811859375	0	false	0	false	10	true
73954	4817162109375	381182421875	0	false	0	false	8	true
73951	138581025390625	4460757421875	2	true	0	false	27	true
73950	150865390625	4449934375	5	true	0	false	19	true
73949	162820830078125	4441201953125	2	true	0	false	21	true
73948	118153271484375	4053371875	22	true	1	true	11	true
73947	1292652734375	403055390625	17	true	1	true	0	false
73945	568115576171875	394068125	1	true	0	false	10	true
73944	17118173828125	43687296875	4	true	0	false	48	true
73942	141136357421875	3822228515625	0	false	0	false	21	true
73941	146302421875	3734227734375	7	true	0	false	10	true
73940	45978837890625	4044077734375	0	false	0	false	15	true
73939	5256107421875	4097179296875	2	true	0	false	25	true
73938	1775206640625	4132678515625	3	true	1	true	10	true
73937	17484259765625	4047972265625	0	false	0	false	14	true
73935	116103662109375	3923355859375	1	true	0	false	13	true
73931	439397705078125	416278359375	0	false	0	false	17	true
73930	150879091796875	382248984375	0	false	0	false	13	true
73927	18431955078125	4168095703125	3	true	0	false	21	true
73926	25868837890625	477028046875	1	true	0	false	12	true
73925	25934693359375	4710103125	7	true	0	false	2	true
73919	1.84642e+16	392600390625	0	false	0	false	7	true
73918	89338291015625	4051828515625	9	true	0	false	24	true
73917	9669099609375	39932078125	4	true	0	false	9	true
73915	262755546875	4799655859375	0	false	0	false	15	true
73914	706960986328125	38587015625	6	true	0	false	12	true
73913	63440703125	3850303515625	0	false	0	false	19	true
73911	787427587890625	4038545703125	0	false	0	false	14	true
73908	135223720703125	39293828125	0	false	0	false	8	true
73905	77913359375	390017421875	0	false	1	true	30	true
73903	662473486328125	39850828125	1	true	0	false	22	true
73899	1309544140625	4600840625	0	false	0	false	10	true
73897	137362314453125	4061001171875	3	true	0	false	9	true
73895	622233984375	37679265625	2	true	0	false	21	true
73894	16507466796875	4127035546875	0	false	0	false	11	true
73890	1282026611328120	38730359375	0	false	0	false	9	true
73889	11951552734375	3835955859375	0	false	0	false	21	true
73887	9668157958984370	3744965234375	3	true	0	false	12	true
73886	22029802734375	438309921875	0	false	0	false	15	true
73885	21342	4439301171875	2	true	0	false	15	true
73883	17057978515625	426134296875	2	true	0	false	16	true
73878	2757321875	487565546875	1	true	0	false	13	true
73877	27124220703125	4945947265625	0	false	0	false	18	true
73876	1877551171875	4455805859375	3	true	0	false	2	true
73875	1856091015625	4534565234375	0	false	0	false	15	true
73873	19416716796875	39542.5	0	false	0	false	8	true
73869	22890197265625	4351626953125	2	true	0	false	12	true
73868	25956669921875	5314658203125	4	true	1	true	3	true
73867	25662267578125	53383625	10	true	1	true	7	true
73866	1558463671875	402176484375	0	false	0	false	13	true
73864	143343564453125	4164307421875	1	true	0	false	9	true
73859	2384037890625	4505466796875	4	true	0	false	13	true
73857	25684240234375	4597112890625	1	true	0	false	7	true
73855	1726819140625	448111484375	0	false	0	false	20	true
73854	2666027734375	531775859375	4	true	0	false	14	true
73853	26915140625	5298675390625	20	true	0	false	8	true
73852	25730310546875	4959113671875	6	true	0	false	27	true
73851	2530747265625	49703484375	0	false	0	false	10	true
73850	106299208984375	4634030859375	10	true	0	false	9	true
73849	99868046875	4602318359375	0	false	0	false	16	true
73847	112861357421875	415284921875	0	false	0	false	11	true
73845	111919296875	46493609375	1	true	0	false	13	true
73842	27666716796875	504162890625	1	true	0	false	20	true
73841	2698812890625	5069308984375	26	true	0	false	7	true
73840	173187109375	385820703125	6	true	0	false	11	true
73839	1733841796875	3922015234375	0	false	3	true	10	true
73833	2619560546875	52276640625	0	false	0	false	21	true
73831	2015993359375	44946203125	0	false	0	false	7	true
73828	22390103515625	4706865234375	0	false	0	false	18	true
73827	23199609375	46711953125	1	true	0	false	6	true
73826	2855685546875	47129984375	3	true	0	false	10	true
73825	2838923828125	4791591796875	7	true	1	true	1	true
73823	25443529296875	52459	0	false	0	false	9	true
73821	22719953125	4759328515625	0	false	14	true	2	true
73814	8211935546875	4420476171875	3	true	0	false	17	true
73813	889168359375	4481898046875	3	true	0	false	11	true
73807	92532802734375	468524453125	0	false	0	false	5	true
73805	26078130859375	5125460546875	0	false	0	false	9	true
73802	21397638671875	4789617578125	0	false	0	false	10	true
73800	117537265625	45480.5	0	false	0	false	15	true
73799	11915837890625	44924390625	1	true	0	false	24	true
73797	2154875390625	4697973828125	1	true	0	false	43	true
73790	11135212890625	433477578125	0	false	0	false	13	true
73788	15149103515625	551381796875	0	false	0	false	21	true
73787	15002.25	551239375	0	false	0	false	29	true
73786	140177744140625	5822607421875	1	true	0	false	33	true
73785	14712169921875	585439765625	0	false	0	false	32	true
73784	30904078125	4998414453125	1	true	0	false	12	true
73783	3138366015625	5036683203125	1	true	0	false	15	true
73781	14828447265625	5535657421875	0	false	0	false	16	true
73776	3280509765625	4733696875	3	true	0	false	11	true
73775	3347446875	4691246484375	0	false	0	false	7	true
73774	28222994140625	4629005078125	0	false	1	true	19	true
73772	32605759765625	4976973828125	0	false	0	false	23	true
73771	324434375	50129953125	8	true	0	false	12	true
73769	30859482421875	490008125	2	true	1	true	31	true
73767	3349291796875	491571328125	0	false	0	false	27	true
73765	3306262109375	4596285546875	0	false	23	true	5	true
73764	24619447265625	414143828125	0	false	0	false	16	true
73763	2557571484375	415677578125	0	false	0	false	11	true
73761	31519787109375	4812501953125	0	false	0	false	16	true
73759	32481001953125	4870171875	0	false	0	false	16	true
73757	3377286328125	4852116796875	0	false	0	false	13	true
73755	3010128515625	4900893359375	4	true	0	false	12	true
73753	22365392578125	4206245703125	1	true	0	false	60	true
73750	17294892578125	473149140625	6	true	22	true	4	true
73749	1724840234375	4758819140625	8	true	22	true	7	true
73748	25323138671875	3981355078125	2	true	0	false	6	true
73745	158967470703125	5487908984375	1	true	0	false	34	true
73744	22419509765625	400713515625	10	true	0	false	36	true
73742	261348359375	639312265625	1	true	0	false	24	true
73741	26335384765625	650258046875	11	true	1	true	1	true
73739	30354322265625	50719328125	0	false	0	false	13	true
73738	2917055078125	5353793359375	0	false	0	false	6	true
73737	3022234375	5383941796875	0	false	0	false	11	true
73736	27302818359375	6195958203125	3	true	0	false	14	true
73735	27084537109375	626911953125	1	true	0	false	13	true
73733	25184673828125	652281796875	0	false	0	false	20	true
73732	16397701171875	587162421875	4	true	0	false	12	true
73731	16658505859375	58178328125	0	false	0	false	32	true
73728	3528595703125	5072234375	14	true	0	false	15	true
73727	337475234375	5051021484375	6	true	0	false	27	true
73725	160678603515625	5739936328125	0	false	0	false	20	true
73717	25650619140625	63391015625	4	true	1	true	2	true
73715	15513796875	592169765625	3	true	0	false	10	true
73714	13459111328125	593519453125	0	false	0	false	11	true
73712	135216357421875	4898448828125	0	false	0	false	21	true
73711	14101849609375	48962375	0	false	0	false	35	true
73710	17226056640625	49343953125	9	true	0	false	14	true
73709	1629968359375	4875496484375	3	true	0	false	17	true
73708	26858236328125	5747862109375	0	false	0	false	21	true
73707	26477796875	58020234375	13	true	0	false	17	true
73705	2996692578125	5492865625	0	false	0	false	14	true
73703	134429609375	5666628125	0	false	0	false	16	true
73701	17245896484375	4851265234375	10	true	0	false	3	true
73700	1452073046875	50024375	0	false	0	false	17	true
73699	136778154296875	4977503125	0	false	0	false	9	true
73697	26577369140625	60101109375	0	false	0	false	9	true
73693	179537265625	4685357421875	6	true	0	false	4	true
73691	15300224609375	492624921875	5	true	1	true	2	true
73690	9330896484375	3765398828125	3	true	0	false	7	true
73689	8570728515625	369086875	1	true	0	false	30	true
73682	27812576171875	551310703125	1	true	0	false	42	true
73681	2850290234375	566991796875	1	true	0	false	14	true
73680	273282109375	56114.5	0	false	0	false	19	true
73679	26042626953125	56125859375	0	false	1	true	12	true
73678	30363875	5190915234375	0	false	0	false	10	true
73677	29698896484375	5197221875	1	true	0	false	9	true
73676	26254673828125	569472890625	5	true	0	false	11	true
73672	32789609375	5245162890625	0	false	0	false	20	true
73671	335526484375	523547265625	3	true	0	false	12	true
73670	31878927734375	5272367578125	4	true	0	false	21	true
73669	3117801171875	52015296875	10	true	0	false	0	false
73666	21656015625	5144872265625	1	true	0	false	19	true
73665	2190773828125	510978359375	0	false	0	false	16	true
73662	17385396484375	5148339453125	2	true	0	false	31	true
73661	18371150390625	513658046875	0	false	0	false	13	true
73660	19676138671875	5142506640625	2	true	0	false	25	true
73659	2027942578125	5145321875	5	true	0	false	14	true
73657	24883365234375	5585176953125	6	true	0	false	8	true
73654	1933680078125	5215648046875	1	true	0	false	27	true
73643	24665125	56822640625	5	true	0	false	5	true
73642	103347197265625	5242929296875	8	true	0	false	10	true
73641	110734208984375	5225738671875	3	true	0	false	11	true
73635	14448193359375	541847421875	3	true	0	false	10	true
73633	22256361328125	4881474609375	0	false	0	false	20	true
73632	23930904296875	6361005078125	0	false	0	false	13	true
73629	23558767578125	6261413671875	4	true	0	false	9	true
73628	2823470703125	6279429296875	0	false	8	true	17	true
73627	28962626953125	62856546875	0	false	0	false	11	true
73625	30021208984375	63135.75	2	true	0	false	10	true
73624	355263125	518352890625	0	false	0	false	13	true
73623	357569375	5307215234375	0	false	1	true	17	true
73620	3658018359375	523149140625	0	false	0	false	20	true
73617	19577185546875	5013231640625	0	false	0	false	9	true
73615	34717796875	5330959765625	1	true	0	false	11	true
73614	177442109375	5423918359375	4	true	0	false	0	false
73613	17649470703125	533813828125	10	true	0	false	8	true
73609	132906953125	548910546875	5	true	1	true	0	false
73605	9335310546875	5202537890625	4	true	0	false	19	true
73602	26678609375	193578046875	0	false	0	false	9	true
73601	27102716796875	1894973046875	0	false	0	false	12	true
73599	155806435546875	5212564453125	4	true	0	false	1	true
73598	122195849609375	4873263671875	1	true	1	true	11	true
73597	11143216796875	48585453125	1	true	0	false	9	true
73596	1027659765625	57499609375	0	false	0	false	19	true
73595	10663353515625	5660308203125	9	true	0	false	27	true
73594	1833008984375	5359391796875	8	true	0	false	10	true
73592	97781826171875	48534609375	0	false	0	false	24	true
73589	8341708984375	5218894921875	0	false	0	false	20	true
73587	8921605224609370	409123515625	0	false	0	false	14	true
73585	15285134765625	5047141015625	2	true	0	false	11	true
73584	27905169921875	1952840234375	22	true	1	true	1	true
73583	27028685546875	20072337890625	0	false	0	false	16	true
73582	915952734375	4975970703125	0	false	0	false	11	true
73580	11594033203125	5467289453125	0	false	0	false	4	true
73578	26228845703125	4205060546875	0	false	0	false	8	true
73577	2640005859375	411948046875	0	false	0	false	13	true
73576	1706484765625	535299296875	26	true	1	true	28	true
73571	105511904296875	501719453125	3	true	0	false	22	true
73570	3326533203125	61042453125	0	false	0	false	4	true
73569	32747875	617808671875	0	false	0	false	10	true
73566	19604998046875	5656872265625	0	false	0	false	34	true
73565	196396015625	58028671875	1	true	0	false	39	true
73561	12032181640625	5697887890625	3	true	0	false	3	true
73559	3406367578125	62629078125	0	false	0	false	9	true
73557	25825501953125	1992257421875	0	false	0	false	10	true
73555	154962998046875	46070359375	1	true	0	false	4	true
73554	17586259765625	562902109375	0	false	3	true	11	true
73549	116954013671875	5154264453125	0	false	0	false	12	true
73548	13676013671875	515983828125	1	true	0	false	19	true
73547	127084453125	523450859375	0	false	0	false	9	true
73546	26339349609375	441020390625	0	false	0	false	9	true
73545	27403951171875	441979765625	4	true	0	false	9	true
73542	2900728125	20213298828125	0	false	0	false	33	true
73541	2846762109375	20706794921875	1	true	0	false	17	true
73537	28304251953125	21549796875	19	true	2	true	14	true
73536	3258813671875	6315608203125	0	false	0	false	18	true
73535	32387724609375	6258641015625	8	true	0	false	1	true
73529	2317322265625	5091025390625	1	true	0	false	15	true
73523	2465916015625	429773984375	0	false	0	false	24	true
73521	28546115234375	188632890625	0	false	0	false	18	true
73519	2266041015625	5323809765625	4	true	2	true	4	true
73518	301451796875	447341796875	1	true	0	false	38	true
73517	3011424609375	4408001953125	0	false	0	false	27	true
73516	19386328125	175236796875	1	true	1	true	18	true
73515	19382087890625	18590130859375	0	false	0	false	13	true
73512	16304794921875	4388239453125	1	true	0	false	33	true
73511	1.13194e+16	4376561328125	3	true	0	false	23	true
73509	19630251953125	4618788671875	0	false	0	false	11	true
73507	27746357421875	427408359375	0	false	0	false	20	true
73506	95590390625	171617421875	0	false	0	false	25	true
73505	98883544921875	1765401953125	0	false	0	false	31	true
73502	2015966015625	17927109375	2	true	0	false	4	true
73500	150139833984375	188337421875	0	false	0	false	17	true
73499	14928943359375	18180123046875	0	false	0	false	8	true
73496	31400033203125	616741484375	1	true	0	false	13	true
73495	3087080859375	6118189453125	1	true	0	false	12	true
73493	9183732421875	17536453125	0	false	0	false	8	true
73492	17869333984375	1822282421875	0	false	0	false	18	true
73489	2900189208984370	42978296875	12	true	0	false	0	false
73488	1434541015625	17623341796875	6	true	0	false	25	true
73487	140600380859375	1759248828125	6	true	0	false	14	true
73486	29054822265625	4293252734375	0	false	0	false	19	true
73485	28350060546875	43576765625	1	true	0	false	14	true
73483	19626685546875	19250498046875	0	false	0	false	12	true
73482	32943.25	5552815234375	0	false	8	true	16	true
73481	338402734375	5556990234375	4	true	1	true	0	false
73480	28750458984375	599627265625	0	false	0	false	19	true
73479	29309939453125	5995716796875	9	true	0	false	11	true
73478	3624092578125	58169015625	0	false	0	false	27	true
73477	3710162109375	5954997265625	10	true	0	false	4	true
73475	2831757421875	4425853125	0	false	0	false	11	true
73474	18565392578125	59543390625	1	true	0	false	11	true
73473	188432578125	592056328125	12	true	0	false	1	true
73471	148953740234375	17552419921875	0	false	0	false	8	true
73467	30027068359375	4216936328125	2	true	0	false	15	true
73465	29727958984375	19741373046875	8	true	0	false	1	true
73461	31945265625	5623504296875	3	true	1	true	9	true
73460	1591047265625	222002734375	3	true	0	false	10	true
73459	157281611328125	21502228515625	17	true	1	true	13	true
73457	18796595703125	5869509375	0	false	10	true	1	true
73455	20258580078125	19500634765625	7	true	1	true	0	false
73454	2730739453125	4552052734375	6	true	0	false	7	true
73453	276570078125	451718671875	0	false	0	false	15	true
73451	31224501953125	382389609375	6	true	0	false	8	true
73448	28367775390625	663088515625	3	true	0	false	15	true
73447	2849336328125	666744609375	2	true	0	false	22	true
73445	149307294921875	2099336328125	0	false	0	false	11	true
73444	26730478515625	740509765625	0	false	0	false	11	true
73443	257842265625	73338453125	0	false	0	false	10	true
73442	3416724609375	5927613671875	12	true	1	true	25	true
73441	348144921875	58466.75	0	false	1	true	11	true
73439	114724296875	365202109375	0	false	0	false	15	true
73435	2885996875	450606015625	0	false	0	false	28	true
73434	1641748828125	19818626953125	1	true	0	false	2	true
73432	276574765625	682627578125	3	true	0	false	33	true
73431	2734887890625	6852240625	4	true	0	false	3	true
73430	133012158203125	20909287109375	0	false	0	false	20	true
73429	128456650390625	211498046875	0	false	17	true	0	false
73427	3308316796875	5883085546875	3	true	0	false	13	true
73425	1375018359375	2125630078125	1	true	0	false	16	true
73423	344564453125	5448873828125	4	true	0	false	13	true
73421	29727875	5900494921875	0	false	0	false	14	true
73419	346860234375	5984141015625	0	false	0	false	26	true
73416	22957662109375	1895126953125	7	true	1	true	0	false
73415	219333671875	18893724609375	2	true	0	false	10	true
73413	29820197265625	65743140625	0	false	0	false	4	true
73412	3577830859375	635468046875	10	true	0	false	8	true
73411	347431953125	640626953125	0	false	0	false	9	true
73407	27298375	22971505859375	0	false	0	false	17	true
73406	27307546875	763100625	1	true	7	true	6	true
73402	236618701171875	4711194921875	0	false	0	false	11	true
73401	400733203125	472084140625	0	false	2	true	13	true
73400	118451796875	21271740234375	0	false	0	false	14	true
73399	11357625	211308046875	0	false	0	false	12	true
73397	31675908203125	5526031640625	0	false	0	false	11	true
73395	14201822265625	198870703125	0	false	0	false	9	true
73393	18390341796875	17070171875	0	false	0	false	6	true
73391	87385810546875	1614090234375	10	true	0	false	4	true
73384	87943837890625	14464857421875	8	true	0	false	28	true
73383	802037890625	151332802734375	0	false	0	false	9	true
73377	2357047119140620	4839471484375	1	true	0	false	0	false
73374	29395080078125	730104765625	0	false	0	false	15	true
73373	301286484375	7334459375	1	true	0	false	22	true
73372	3196654296875	642764140625	0	false	0	false	11	true
73371	3212700390625	646297421875	0	false	0	false	13	true
73367	31323966796875	6476571484375	0	false	0	false	18	true
73366	3569950390625	6212167578125	0	false	0	false	14	true
73365	35569328125	6153880859375	0	false	1	true	14	true
73361	29347548828125	4390292578125	1	true	0	false	12	true
73359	116805341796875	5838661328125	15	true	0	false	0	false
73357	2387784765625	481526484375	27	true	1	true	13	true
73355	30561.5	6471889453125	0	false	0	false	17	true
73354	28372318359375	688501640625	13	true	0	false	1	true
73352	3602594140625	4409541015625	1	true	0	false	20	true
73351	3619393359375	4370153515625	4	true	0	false	25	true
73346	3466707421875	4678048828125	24	true	0	false	5	true
73345	3573662109375	4666483984375	0	false	0	false	28	true
73343	3381600036621090	486983515625	0	false	0	false	14	true
73339	3609130078125	462824140625	0	false	0	false	11	true
73337	1088890234375	1698348828125	0	false	0	false	13	true
73335	1897319921875	4326610546875	0	false	0	false	10	true
73333	2163365478515620	4269169921875	0	false	0	false	11	true
73332	566360400390625	14783876953125	10	true	9	true	0	false
73331	55951708984375	1463875390625	8	true	12	true	0	false
73330	784988037109375	2766682421875	19	true	0	false	0	false
73329	724006396484375	27421404296875	1	true	0	false	16	true
73323	57081904296875	151660302734375	0	false	0	false	10	true
73322	129676259765625	23753576171875	12	true	0	false	9	true
73321	135329853515625	24012810546875	1	true	0	false	13	true
73320	7260267578125	2613661328125	0	false	0	false	8	true
73318	71921181640625	4192234375	0	false	0	false	11	true
73317	634737744140625	4223491015625	0	false	0	false	32	true
73316	4047585546875	248134296875	32	true	0	false	6	true
73315	397416953125	24768501953125	0	false	0	false	20	true
73313	557738671875	142535029296875	0	false	0	false	11	true
73312	111804921875	24451654296875	0	false	0	false	14	true
73311	10126876953125	2495521875	6	true	0	false	8	true
73310	2364448046875	681917109375	1	true	0	false	14	true
73309	23089728515625	68964359375	1	true	0	false	11	true
73308	3856134765625	4896117578125	4	true	0	false	24	true
73307	374629453125	49714390625	1	true	1	true	10	true
73305	2216691015625	693899609375	0	false	0	false	13	true
73304	375138046875	5432601171875	1	true	0	false	35	true
73303	387346875	5532381640625	1	true	0	false	17	true
73301	15348130859375	478491171875	0	false	0	false	13	true
73299	8009700317382810	4663270703125	0	false	0	false	4	true
73296	494161962890625	29157509765625	0	false	0	false	26	true
73295	436936376953125	30036205078125	0	false	0	false	10	true
73291	138746728515625	3633841796875	0	false	1	true	23	true
73290	867988671875	25202751953125	1	true	0	false	7	true
73289	8516583984375	243686171875	1	true	0	false	39	true
73287	362401796875	542971640625	2	true	0	false	25	true
73286	50968701171875	31736443359375	3	true	0	false	15	true
73283	13001744140625	22532201171875	0	false	0	false	15	true
73282	3939421484375	5188708984375	2	true	0	false	21	true
73281	383964453125	5259198828125	0	false	0	false	14	true
73280	28983919921875	704947734375	0	false	0	false	11	true
73279	2909842578125	719290390625	0	false	4	true	0	false
73278	128436904296875	17466056640625	0	false	0	false	12	true
73277	12114314453125	18146927734375	0	false	0	false	9	true
73275	764988232421875	1679943359375	0	false	0	false	16	true
73274	134642060546875	146255263671875	0	false	12	true	19	true
73273	138430751953125	151752138671875	7	true	1	true	4	true
73267	28626619140625	730097265625	0	false	0	false	19	true
73263	2804445703125	738255234375	0	false	0	false	6	true
73262	25394158203125	669359453125	1	true	0	false	10	true
73258	32555291015625	302608046875	0	false	0	false	60	true
73257	31856646484375	30268548828125	5	true	0	false	24	true
73255	709433056640625	15630830078125	0	false	0	false	13	true
73253	141791845703125	158926611328125	0	false	0	false	10	true
73251	6032923828125	26837224609375	1	true	0	false	8	true
73247	3787880078125	50981734375	0	false	8	true	8	true
73243	24829337890625	6067256640625	1	true	1	true	24	true
73240	3488212890625	442943046875	0	false	0	false	23	true
73237	334780390625	304299765625	0	false	0	false	11	true
73236	105913408203125	143560205078125	1	true	0	false	13	true
73235	12079146484375	148779052734375	13	true	0	false	6	true
73227	335605625	656788515625	0	false	0	false	14	true
73225	29627123046875	17846642578125	4	true	0	false	8	true
73222	29911076171875	31191673828125	0	false	0	false	4	true
73221	29070224609375	30910931640625	0	false	3	true	12	true
73215	26626193359375	67538296875	0	false	0	false	11	true
73213	341047421875	44962578125	0	false	0	false	21	true
73211	3990524609375	2363405078125	1	true	0	false	20	true
73210	98944169921875	23290091796875	3	true	0	false	22	true
73209	994758203125	22978849609375	3	true	0	false	15	true
73201	37097390625	4585039453125	0	false	0	false	5	true
73200	31416896484375	2957364453125	0	false	0	false	15	true
73199	30516423828125	3023079296875	24	true	1	true	31	true
73193	968418359375	125829326171875	2	true	0	false	7	true
73191	389260234375	47895890625	0	false	0	false	12	true
73187	54728642578125	1595587109375	7	true	0	false	14	true
73186	2786736328125	2999816796875	0	false	0	false	2	true
73185	2545926171875	30963654296875	0	false	0	false	6	true
73184	353394453125	301943671875	0	false	0	false	17	true
73183	3451391015625	3036423046875	0	false	0	false	19	true
73177	3877537109375	2437621875	0	false	0	false	11	true
73176	623166845703125	28818541015625	6	true	0	false	17	true
73172	1346253125	659888515625	1	true	0	false	36	true
73171	130923271484375	664288203125	1	true	0	false	17	true
73169	25969658203125	2199898828125	3	true	0	false	8	true
73166	1611556640625	2535290625	1	true	0	false	8	true
73165	16460181640625	24932109375	0	false	0	false	16	true
73163	39204.75	2533196484375	0	false	0	false	21	true
73157	32147484375	29284669921875	0	false	0	false	20	true
73155	4133571484375	24127169921875	1	true	0	false	26	true
73151	4014892578125	5573281640625	0	false	0	false	28	true
73150	210170546875	5729918359375	1	true	0	false	22	true
73149	21085703125	5774494921875	0	false	1	true	24	true
73146	17025333984375	2218331640625	0	false	0	false	16	true
73145	175519375	230582734375	0	false	0	false	9	true
73143	378302890625	56250515625	1	true	0	false	11	true
73142	4055763916015620	23674861328125	6	true	3	true	6	true
73141	432367431640625	2231059375	13	true	0	false	7	true
73139	16668837890625	23182853515625	0	false	0	false	11	true
73137	411482861328125	28455296875	3	true	0	false	14	true
73135	135432021484375	677897109375	1	true	0	false	30	true
73134	1760590625	25455751953125	0	false	0	false	9	true
73133	17895353515625	25169568359375	0	false	0	false	20	true
73129	13176921875	6357635546875	0	false	0	false	7	true
73127	39534853515625	31757173828125	0	false	0	false	6	true
73126	136395732421875	6906778125	4	true	0	false	10	true
73125	13796064453125	69977921875	2	true	0	false	6	true
73124	2860272705078120	27927564453125	0	false	0	false	16	true
73123	33798857421875	271830078125	0	false	0	false	14	true
73121	154416259765625	23964240234375	5	true	1	true	13	true
73120	1808269921875	28707140625	1	true	0	false	14	true
73119	17638828125	27384681640625	0	false	0	false	6	true
73116	11178412109375	6465842578125	0	false	0	false	17	true
73115	1081689453125	64264625	0	false	11	true	7	true
73114	1.91573e+16	26494490234375	0	false	0	false	11	true
73113	13087998046875	26905427734375	9	true	1	true	10	true
73109	27861369140625	2828844921875	0	false	0	false	13	true
73108	30648021484375	338203984375	4	true	0	false	17	true
73107	307014609375	3287433203125	4	true	0	false	27	true
73105	369886484375	5713309375	3	true	0	false	4	true
73104	1165366015625	7050015625	0	false	0	false	18	true
73103	117244384765625	709261015625	0	false	0	false	12	true
73102	77974775390625	68578859375	13	true	0	false	23	true
73101	725864208984375	68399203125	0	false	0	false	20	true
73099	43258171875	23367021484375	0	false	0	false	16	true
73098	2119987890625	24758076171875	0	false	0	false	18	true
73097	2092328125	2623806640625	19	true	0	false	0	false
73095	16421986328125	266826015625	1	true	0	false	16	true
73091	1.70557e+16	27417705078125	0	false	0	false	15	true
73089	925359765625	2670819921875	0	false	0	false	4	true
73088	1184181640625	732991015625	0	false	0	false	19	true
73087	121047548828125	737617109375	0	false	0	false	6	true
73085	123674150390625	66536921875	0	false	0	false	6	true
73084	4210797265625	3924184765625	3	true	0	false	12	true
73083	415972890625	394356015625	0	false	0	false	22	true
73082	405575546875	4253549609375	0	false	0	false	41	true
73081	4047474609375	42911671875	1	true	0	false	23	true
73079	1876690625	27752298828125	0	false	4	true	7	true
73075	4122825390625	26691177734375	5	true	0	false	10	true
73071	121001669921875	67952421875	0	false	0	false	19	true
73070	39436234375	38118328125	0	false	0	false	20	true
73069	389373125	3814063671875	3	true	0	false	13	true
73068	409136328125	3988176953125	0	false	0	false	6	true
73064	19447298828125	2603146484375	0	false	0	false	20	true
73063	1932571875	25324537109375	0	false	0	false	15	true
73062	735385009765625	713476640625	0	false	0	false	13	true
73061	586723486328125	716901015625	0	false	0	false	6	true
73059	1018942578125	6358973046875	1	true	0	false	17	true
73058	4100859375	22379037109375	3	true	0	false	13	true
73057	402165703125	21721068359375	0	false	0	false	15	true
73056	353889794921875	244898828125	0	false	0	false	13	true
73055	413932568359375	25620568359375	1	true	0	false	18	true
73052	135253896484375	25433650390625	3	true	0	false	3	true
73051	141071748046875	2630078125	0	false	0	false	19	true
73050	195703984375	24651466796875	0	false	0	false	19	true
73049	195736484375	2391834765625	0	false	0	false	31	true
73046	3826231640625	6434078125	1	true	0	false	4	true
73045	3864386328125	654227578125	10	true	1	true	2	true
73044	101011376953125	345686796875	0	false	0	false	9	true
73043	2246400390625	354654375	5	true	0	false	12	true
73037	4003517578125	4087380859375	1	true	7	true	1	true
73036	908287109375	70218.25	0	false	0	false	13	true
73035	800171630859375	70914859375	0	false	0	false	29	true
73033	20900224609375	59294296875	3	true	0	false	36	true
73031	4039792578125	4192640234375	0	false	0	false	17	true
73030	37532421875	2302291015625	0	false	0	false	20	true
73029	3773769140625	23641841796875	0	false	0	false	24	true
73025	97632841796875	1957730078125	5	true	0	false	1	true
73024	701823095703125	45872421875	0	false	0	false	5	true
73021	370314921875	2390686328125	9	true	0	false	14	true
73019	365916484375	662210859375	0	false	0	false	23	true
73018	9519783203125	711101328125	8	true	0	false	39	true
73014	292737255859375	3401737109375	1	true	0	false	17	true
73013	2644519775390620	334187578125	0	false	0	false	23	true
73010	675534326171875	6945159375	0	false	0	false	14	true
73006	302056298828125	329727421875	2	true	0	false	37	true
73002	3194359375	679167421875	2	true	0	false	31	true
73001	312180078125	686078984375	4	true	0	false	8	true
72999	354065234375	48178828125	7	true	0	false	11	true
72997	121806513671875	7454915625	9	true	0	false	5	true
72993	4309598828125	2448051953125	0	false	3	true	14	true
72991	3682537109375	25293962890625	0	false	0	false	10	true
72989	23491705078125	30840634765625	0	false	0	false	18	true
72988	171504453125	664422265625	0	false	4	true	11	true
72987	17162859375	652837734375	8	true	0	false	16	true
72985	16388494140625	666816640625	11	true	0	false	7	true
72982	451682890625	31609904296875	0	false	0	false	12	true
72981	450450234375	32538654296875	13	true	0	false	12	true
72978	2220637109375	5654538671875	0	false	0	false	9	true
72977	2227775390625	5541683203125	0	false	0	false	11	true
72976	11596068359375	75055296875	7	true	0	false	4	true
72975	10167779296875	7452615625	15	true	0	false	7	true
72969	36786828125	673518671875	0	false	0	false	16	true
72968	3937545703125	612353046875	0	false	0	false	31	true
72967	3845129296875	622432734375	1	true	0	false	11	true
72966	31146240234375	3137446875	1	true	0	false	16	true
72964	16269189453125	775559140625	4	true	0	false	17	true
72963	165257734375	7802815625	4	true	0	false	11	true
72962	9887146484375	662987109375	2	true	0	false	18	true
72960	3326428125	427018515625	0	false	5	true	2	true
72959	3388412890625	4250473828125	0	false	0	false	19	true
72957	335326171875	28695875	10	true	0	false	21	true
72953	16429359375	771437578125	3	true	0	false	8	true
72949	106876708984375	661128125	17	true	0	false	0	false
72948	2227005859375	3004714453125	0	false	0	false	5	true
72947	232945263671875	3186665234375	10	true	1	true	8	true
72945	13631646484375	18382556640625	0	false	0	false	9	true
72944	407369296875	634316015625	0	false	0	false	11	true
72943	405063828125	6271702734375	6	true	0	false	14	true
72942	37500609375	3879890234375	4	true	1	true	9	true
72941	3788996484375	3770365625	5	true	1	true	0	false
72939	116800400390625	6531951171875	0	false	0	false	7	true
72937	3933178125	630467421875	2	true	0	false	12	true
72935	3369230859375	41882125	0	false	0	false	20	true
72931	96811708984375	692314453125	0	false	0	false	24	true
72929	3848555859375	37060640625	6	true	0	false	0	false
72928	313136171875	701229765625	0	false	0	false	11	true
72927	319682734375	697485859375	13	true	0	false	13	true
72923	4025597265625	387608046875	3	true	0	false	13	true
72922	319919921875	3939017578125	0	false	17	true	6	true
72921	326724140625	3921748046875	0	false	0	false	11	true
72920	3682301953125	3999144140625	8	true	0	false	5	true
72919	3591245703125	3922796484375	2	true	0	false	17	true
72918	1941604296875	68204890625	0	false	1	true	22	true
72917	18838279296875	689079140625	9	true	0	false	0	false
72913	44665421875	33103453125	3	true	0	false	18	true
72910	405255703125	6430566796875	0	false	0	false	32	true
72909	413213984375	6414253125	2	true	0	false	12	true
72907	4341645703125	341049296875	0	false	0	false	37	true
72903	141114638671875	745669453125	1	true	0	false	7	true
72901	63616298828125	674323046875	10	true	0	false	1	true
72897	350289921875	395344609375	0	false	0	false	13	true
72896	3139100390625	26837642578125	0	false	0	false	17	true
72895	30404498046875	26810869140625	0	false	0	false	4	true
72893	17287578125	7676096875	0	false	0	false	24	true
72892	4289937890625	276962421875	4	true	1	true	28	true
72891	4249283984375	27944705078125	0	false	0	false	24	true
72889	17065865234375	777870703125	1	true	0	false	16	true
72887	2609260546875	36900890625	2	true	0	false	10	true
72883	3335697265625	435500859375	0	false	1	true	9	true
72880	20774970703125	122807900390625	2	true	0	false	19	true
72879	211435546875	11992892578125	1	true	8	true	0	false
72878	32436572265625	661685078125	1	true	0	false	8	true
72877	31301779296875	665704375	16	true	0	false	1	true
72874	24360685546875	2649533203125	8	true	0	false	1	true
72873	25305576171875	2612624609375	1	true	0	false	18	true
72871	2007722265625	118053486328125	0	false	0	false	16	true
72869	320459609375	4290585546875	1	true	0	false	11	true
72867	354894609375	23017369140625	1	true	0	false	5	true
72865	36874171875	30054880859375	0	false	0	false	9	true
72863	2148578515625	117628115234375	0	false	0	false	15	true
72862	1888437109375	103656787109375	0	false	0	false	9	true
72861	18581279296875	9800451171875	9	true	0	false	8	true
72857	18880650390625	11061267578125	0	false	0	false	18	true
72853	140745419921875	6454295703125	2	true	0	false	14	true
72843	9625478515625	73916890625	1	true	0	false	20	true
72842	32244763671875	4144509765625	0	false	0	false	20	true
72841	3239484765625	408887578125	0	false	0	false	8	true
72839	436528359375	2718155078125	0	false	0	false	13	true
72835	4125290234375	3803932421875	3	true	2	true	22	true
72833	38653671875	661881171875	0	false	0	false	12	true
72832	207678515625	628771796875	0	false	1	true	12	true
72831	20833095703125	6227815234375	14	true	0	false	4	true
72829	351658515625	409048984375	0	false	0	false	5	true
72827	32064857421875	379888828125	0	false	0	false	25	true
72825	21408203125	6379782421875	1	true	0	false	8	true
72821	18237015625	90428837890625	0	false	0	false	13	true
72819	169962734375	75380125	0	false	0	false	7	true
72816	3671201953125	278911171875	0	false	0	false	22	true
72815	36894140625	28486560546875	0	false	0	false	22	true
72813	1085421875	6906521875	0	false	1	true	22	true
72812	366204453125	341225234375	10	true	0	false	20	true
72811	36917109375	339099921875	5	true	0	false	18	true
72810	144211611328125	757330703125	1	true	0	false	11	true
72809	145784853515625	76463671875	0	false	0	false	10	true
72807	20974828125	688972890625	1	true	0	false	21	true
72806	20421494140625	664620546875	4	true	0	false	6	true
72805	214232890625	67365453125	14	true	0	false	0	false
72803	340163828125	408278671875	3	true	0	false	20	true
72802	4421544140625	30796078125	1	true	0	false	20	true
72799	154629287109375	752193515625	1	true	0	false	10	true
72795	19849017578125	106854990234375	0	false	0	false	19	true
72791	1127870703125	7640728125	4	true	0	false	4	true
72785	1861730859375	662707265625	8	true	0	false	0	false
72781	359285546875	3443125390625	0	false	0	false	9	true
72777	132313134765625	732525703125	0	false	0	false	12	true
72776	8909681640625	730721953125	0	false	8	true	0	false
72775	82143671875	7449240625	0	false	0	false	5	true
72773	137840869140625	77564265625	1	true	1	true	12	true
72772	4188676953125	2542340234375	1	true	0	false	10	true
72768	11819384765625	77788375	0	false	0	false	1	true
72766	4133946875	3479199609375	5	true	0	false	16	true
72764	45884734375	51659140625	0	false	0	false	34	true
72763	4603724609375	510865234375	1	true	0	false	25	true
72762	4566554296875	3043106640625	0	false	0	false	19	true
72761	452318359375	301052890625	0	false	0	false	22	true
72756	453831328125	513052109375	12	true	1	true	7	true
72754	4818187890625	5389292578125	2	true	0	false	2	true
72753	4917598046875	5435568359375	0	false	5	true	20	true
72749	1968018359375	6181640625	2	true	0	false	14	true
72748	3798911328125	3004167578125	0	false	26	true	0	false
72747	402576328125	29953896484375	1	true	7	true	7	true
72745	127064541015625	72715890625	3	true	0	false	29	true
72741	546786572265625	2195969921875	4	true	0	false	0	false
72739	436525078125	29355609375	5	true	0	false	0	false
72738	452345078125	5289685546875	0	false	0	false	22	true
72737	46025234375	525768984375	1	true	0	false	18	true
72736	18714568359375	6471528125	0	false	0	false	21	true
72735	20568900390625	6420569140625	1	true	0	false	11	true
72732	184063203125	152772236328125	0	false	0	false	8	true
72731	18859001953125	157294658203125	0	false	0	false	21	true
72725	225072578125	64280875	0	false	0	false	10	true
72722	1876013671875	139133671875	0	false	13	true	16	true
72721	185601328125	1379709375	0	false	12	true	12	true
72720	1845898046875	121527783203125	1	true	0	false	25	true
72719	18100046875	125018583984375	0	false	17	true	10	true
72718	4472506640625	346627421875	2	true	0	false	21	true
72717	450062890625	33899484375	0	false	1	true	11	true
72716	447601171875	4093069921875	1	true	0	false	28	true
72715	44964109375	4066172265625	0	false	0	false	19	true
72714	438520078125	401052890625	0	false	1	true	5	true
72713	4405642578125	3923732421875	0	false	8	true	26	true
72712	60008984375	741399609375	4	true	1	true	35	true
72711	624736962890625	73807703125	5	true	1	true	2	true
72710	782547119140625	77063546875	9	true	1	true	35	true
72709	778074755859375	76830	8	true	1	true	23	true
72707	4260940234375	3274134765625	0	false	0	false	28	true
72705	2333702734375	1760566796875	0	false	0	false	9	true
72700	464785703125	386578046875	0	false	0	false	15	true
72699	473135546875	3877119921875	0	false	0	false	13	true
72698	160084375	705036015625	0	false	0	false	35	true
72697	16386501953125	698527109375	2	true	0	false	12	true
72696	3579627734375	2738789453125	0	false	2	true	16	true
72695	3511353125	27727470703125	5	true	1	true	0	false
72691	4742864453125	3803159375	0	false	0	false	11	true
72690	1071734765625	2736576953125	0	false	0	false	12	true
72689	110813896484375	26636583984375	0	false	0	false	20	true
72685	35480984375	26520716796875	0	false	0	false	20	true
72683	12063857421875	2619858984375	8	true	0	false	10	true
72681	1805103515625	13172587890625	2	true	0	false	18	true
72679	1796192578125	11385177734375	6	true	0	false	12	true
72677	103459296875	722819921875	0	false	0	false	6	true
72673	153009423828125	64598234375	1	true	1	true	18	true
72671	3389851171875	26850294921875	0	false	0	false	4	true
72670	226264921875	117268232421875	12	true	1	true	11	true
72669	2274783203125	11044265625	0	false	0	false	17	true
72666	477488203125	5642203125	0	false	0	false	24	true
72665	47044640625	567500859375	2	true	0	false	12	true
72658	90205693359375	7891309375	0	false	0	false	9	true
72657	8646126953125	7844103125	4	true	0	false	9	true
72655	17078580078125	686377734375	0	false	0	false	10	true
72653	4346569140625	31939974609375	0	false	0	false	13	true
72645	474548203125	58202375	0	false	0	false	13	true
72644	158228984375	610706953125	0	false	0	false	8	true
72643	154998466796875	6186048828125	12	true	0	false	0	false
72640	383400546875	3591240625	0	false	0	false	7	true
72637	464029921875	594607734375	0	false	0	false	14	true
72636	500145068359375	750143125	6	true	0	false	29	true
72635	52116005859375	7434759375	0	false	0	false	11	true
72632	38589703125	33987109375	4	true	1	true	12	true
72631	38614375	3436540234375	0	false	0	false	11	true
72629	98272822265625	75816265625	13	true	0	false	2	true
72626	1878728515625	6103933203125	0	false	0	false	15	true
72625	19686513671875	6051233984375	0	false	0	false	6	true
72624	396411015625	33953625	0	false	0	false	21	true
72623	40546125	3431417578125	0	false	0	false	21	true
72621	14514703125	615371171875	2	true	0	false	21	true
72617	4799869140625	3609265625	1	true	0	false	15	true
72615	3828656640625	28262244140625	0	false	16	true	21	true
72614	488420078125	5146692578125	2	true	0	false	14	true
72613	492456484375	5133873828125	13	true	0	false	8	true
72612	4311329296875	59528.25	2	true	0	false	18	true
72611	4361634765625	5970684765625	0	false	0	false	17	true
72609	15969513671875	6019314453125	1	true	0	false	23	true
72605	712373828125	748600625	10	true	0	false	0	false
72603	1765790625	610266953125	5	true	0	false	2	true
72599	3810386328125	331443125	0	false	0	false	19	true
72595	148710205078125	731462890625	0	false	0	false	14	true
72592	476593984375	5078676953125	0	false	0	false	11	true
72591	4707654296875	5111602734375	1	true	0	false	10	true
72590	485335498046875	722623515625	1	true	0	false	11	true
72589	4606123046875	7303015625	1	true	0	false	17	true
72584	458554921875	3450253125	0	false	0	false	6	true
72583	46270828125	34214265625	1	true	0	false	20	true
72577	4620612109375	3487323828125	3	true	2	true	29	true
72576	1589444091796870	25002724609375	0	false	0	false	15	true
72575	2315136474609370	2555334375	0	false	6	true	21	true
72574	4790944140625	484854140625	0	false	0	false	20	true
72573	475827734375	4846625390625	11	true	0	false	4	true
72570	4325919921875	5730760546875	13	true	0	false	1	true
72569	43968375	5629473046875	9	true	0	false	4	true
72568	475894609375	398335234375	0	false	0	false	10	true
72565	4828118359375	503589296875	0	false	0	false	11	true
72564	16554259765625	6298489453125	0	false	0	false	11	true
72563	15946744140625	6370353515625	0	false	0	false	20	true
72561	455792578125	357260078125	0	false	0	false	42	true
72559	147868623046875	7904853125	0	false	0	false	5	true
72555	17412609375	635938203125	1	true	0	false	17	true
72554	4669962890625	479659375	3	true	0	false	25	true
72553	4681816015625	482510859375	5	true	1	true	8	true
72551	4730837109375	4821661328125	0	false	0	false	13	true
72550	345631328125	3529664453125	0	false	12	true	8	true
72549	3499009765625	3509271875	9	true	0	false	1	true
72542	4543683984375	555178359375	0	false	0	false	9	true
72541	44477140625	5546445703125	0	false	0	false	20	true
72537	3339361328125	360556171875	3	true	0	false	11	true
72531	4582815234375	5612421484375	2	true	0	false	16	true
72529	36341421875	3591141796875	1	true	0	false	22	true
72523	24002734375	113803779296875	0	false	0	false	13	true
72519	20852724609375	6090594140625	1	true	0	false	12	true
72517	44615.25	3676489453125	0	false	0	false	24	true
72516	474272109375	342965703125	0	false	0	false	51	true
72515	4811733984375	3389096484375	1	true	0	false	10	true
72509	3692516796875	21848890625	3	true	0	false	16	true
72507	4608953125	367670625	0	false	0	false	28	true
72505	4430326953125	5096450390625	4	true	0	false	10	true
72503	4680858984375	3344803125	0	false	0	false	7	true
72502	45683484375	3802848828125	2	true	0	false	78	true
72501	453366953125	3854340625	0	false	0	false	21	true
72500	4544301953125	5395259765625	0	false	16	true	3	true
72499	456721796875	5430473828125	10	true	0	false	11	true
72495	426971484375	3784114453125	4	true	2	true	22	true
72494	44315625	5283312890625	0	false	1	true	7	true
72493	4244082421875	5263194140625	2	true	0	false	4	true
72483	135164619140625	7167340625	0	false	0	false	8	true
72470	4120584765625	54205828125	1	true	1	true	32	true
72469	3977442578125	53376625	8	true	0	false	1	true
72465	169208984375	106674189453125	6	true	0	false	5	true
72464	449510205078125	6554253125	0	false	0	false	60	true
72463	44489296875	6509669140625	10	true	0	false	7	true
72460	3366266015625	3304663671875	0	false	0	false	15	true
72459	334121328125	335593203125	0	false	0	false	16	true
72457	48673296875	3836928515625	3	true	0	false	18	true
72453	4111278515625	36917421875	0	false	0	false	18	true
72452	4895166015625	64402609375	2	true	0	false	18	true
72448	4264216015625	56155109375	2	true	0	false	14	true
72447	4203884765625	571403828125	0	false	0	false	14	true
72444	320230859375	3484204296875	1	true	0	false	17	true
72443	31910353515625	35951484375	0	false	0	false	6	true
72441	32459630859375	3392914453125	2	true	0	false	14	true
72437	3399625	6584609375	0	false	5	true	11	true
72436	2062815625	78329234375	0	false	0	false	21	true
72435	2108625390625	779679296875	0	false	0	false	16	true
72433	2066578515625	789757734375	18	true	0	false	2	true
72430	278896171875	117647900390625	0	false	0	false	15	true
72429	27513384765625	119872890625	1	true	0	false	25	true
72428	24936359375	70341125	0	false	0	false	15	true
72427	24689197265625	706706171875	4	true	1	true	15	true
72426	632270751953125	6423440625	0	false	0	false	5	true
72423	25175205078125	70812171875	0	false	0	false	20	true
72421	2779427734375	123888134765625	0	false	0	false	28	true
72420	224029609375	72844765625	0	false	0	false	10	true
72419	232219453125	72416890625	1	true	1	true	14	true
72418	20882849609375	7659609375	1	true	0	false	20	true
72417	21260681640625	76699375	0	false	0	false	8	true
72415	386787158203125	7601759375	1	true	0	false	8	true
72414	4.56749e+16	6266701953125	0	false	0	false	6	true
72413	7995289916992180	624577421875	0	false	0	false	22	true
72411	2257548046875	71294390625	2	true	1	true	6	true
72410	1573787109375	6665759375	1	true	0	false	33	true
72407	2175841796875	7662134375	10	true	0	false	0	false
72405	4231891015625	516610234375	3	true	0	false	16	true
72403	1.61699e+16	620111640625	4	true	1	true	3	true
72402	366425537109375	6160432421875	0	false	0	false	32	true
72401	3700317626953120	6125163671875	1	true	0	false	20	true
72398	4045073046875	3301279296875	9	true	0	false	26	true
72393	403912353515625	611604296875	0	false	0	false	9	true
72392	685699169921875	3444489453125	1	true	0	false	27	true
72391	7719912109375	3394862109375	0	false	0	false	11	true
72389	467473876953125	462651328125	5	true	1	true	0	false
72388	2318984375	742122578125	5	true	0	false	2	true
72387	2288005078125	7558290625	1	true	0	false	17	true
72385	71735634765625	657176640625	0	false	0	false	22	true
72383	386421142578125	607060703125	3	true	1	true	20	true
72382	21856654296875	733330859375	0	false	0	false	13	true
72378	289310234375	13176134765625	0	false	0	false	28	true
72376	26830166015625	71725015625	0	false	0	false	12	true
72375	263896171875	716885859375	0	false	13	true	0	false
72374	143342724609375	28906333984375	2	true	0	false	13	true
72373	14507123046875	29955271484375	0	false	0	false	14	true
72371	27666185546875	719543828125	5	true	9	true	18	true
72369	361756396484375	6238258984375	7	true	0	false	13	true
72368	150990390625	3277686328125	0	false	0	false	20	true
72367	15255408203125	32065849609375	0	false	0	false	10	true
72366	17324689453125	3300894140625	0	false	0	false	14	true
72365	17284455078125	326405546875	0	false	0	false	27	true
72363	428610390625	36325109375	3	true	0	false	4	true
72362	3834851953125	4237758203125	1	true	0	false	19	true
72361	386590859375	434684140625	11	true	0	false	10	true
72359	1748227734375	32402638671875	1	true	0	false	13	true
72357	139017265625	275429140625	1	true	0	false	17	true
72351	14288775390625	33405140625	0	false	0	false	25	true
72350	575752880859375	3315181640625	12	true	0	false	5	true
72349	51883271484375	3287616796875	11	true	0	false	7	true
72346	162210439453125	29010630859375	0	false	0	false	23	true
72345	157996767578125	28329291015625	3	true	0	false	13	true
72344	123484970703125	28427431640625	1	true	0	false	10	true
72339	16464859375	3259741796875	0	false	0	false	16	true
72336	162693017578125	30143171875	0	false	0	false	24	true
72333	2664766015625	704624765625	0	false	0	false	11	true
72331	452090546875	575991328125	10	true	0	false	15	true
72330	1024921484375	32370173828125	0	false	0	false	17	true
72329	95023271484375	31909390625	0	false	12	true	0	false
72328	449248046875	18374947265625	0	false	0	false	8	true
72327	557489599609375	17900025390625	0	false	9	true	3	true
72324	38636328125	1902973046875	4	true	0	false	3	true
72321	223325390625	772245625	8	true	0	false	32	true
72319	38569609375	31801056640625	1	true	0	false	5	true
72313	17248623046875	29273927734375	0	false	0	false	8	true
72312	136340634765625	314865859375	0	false	0	false	4	true
72307	16681330078125	313283984375	0	false	0	false	17	true
72304	29643724609375	86201103515625	14	true	1	true	0	false
72303	2996289453125	8271978515625	0	false	0	false	25	true
72301	5266359375	18824931640625	0	false	0	false	12	true
72297	2904216796875	9066.75	0	false	0	false	8	true
72295	1824103515625	31681388671875	11	true	0	false	12	true
72293	2662222265625	134918017578125	0	false	0	false	5	true
72292	6279276733398430	66306046875	0	false	0	false	6	true
72291	3589207763671870	668308359375	0	false	0	false	5	true
72289	12952552734375	3363424609375	10	true	0	false	14	true
72288	29938537109375	106463740234375	1	true	0	false	7	true
72283	2674099609375	119860849609375	0	false	0	false	15	true
72282	191536767578125	69296171875	0	false	0	false	31	true
72280	105823994140625	29475822265625	0	false	0	false	34	true
72279	1072262890625	28874427734375	0	false	0	false	12	true
72278	15619287109375	273512734375	0	false	0	false	11	true
72277	149138828125	26951111328125	2	true	0	false	11	true
72275	109301201171875	302483203125	4	true	0	false	35	true
72272	27677361328125	151088095703125	0	false	0	false	62	true
72271	27550353515625	1713391015625	1	true	0	false	12	true
72269	699585986328125	18284078125	0	false	0	false	10	true
72263	10856142578125	31103259765625	0	false	0	false	6	true
72261	768999169921875	6426008203125	0	false	0	false	9	true
72258	8754998046875	28972138671875	0	false	0	false	14	true
72257	7760603515625	29810837890625	1	true	0	false	44	true
72255	2718240234375	638801875	0	false	0	false	10	true
72251	31293056640625	87990517578125	0	false	0	false	15	true
72245	435429453125	41037.5	0	false	0	false	15	true
72244	20302580078125	334818828125	2	true	0	false	24	true
72243	19834197265625	32414916015625	3	true	0	false	0	false
72241	711713037109375	30852685546875	0	false	0	false	8	true
72237	154710087890625	30763455078125	6	true	1	true	4	true
72234	21447900390625	31619041015625	0	false	2	true	13	true
72233	209215078125	3179578125	0	false	0	false	14	true
72231	8186593017578120	20754705078125	0	false	0	false	7	true
72229	474770078125	611088671875	4	true	0	false	4	true
72227	7894094848632810	65354.25	0	false	0	false	9	true
72224	87478779296875	5396916015625	2	true	0	false	25	true
72223	8100884765625	5459466796875	1	true	0	false	24	true
72219	926074609375	547894453125	0	false	0	false	15	true
72218	811326318359375	61472671875	0	false	0	false	24	true
72217	72515068359375	60840859375	0	false	0	false	4	true
72216	10650734375	117838388671875	0	false	0	false	7	true
72215	1149733984375	113606416015625	0	false	0	false	12	true
72213	21393201171875	3315030859375	0	false	0	false	11	true
72211	109512255859375	10419611328125	4	true	1	true	1	true
72209	698919921875	54910296875	0	false	0	false	16	true
72207	8238173828125	602038671875	2	true	0	false	26	true
72199	696685400390625	5390952734375	0	false	0	false	10	true
72197	5846435546875	5956701953125	0	false	0	false	2	true
72195	713527587890625	5754681640625	0	false	0	false	3	true
72188	269025625	26774701171875	0	false	0	false	2	true
72187	28708119140625	270398984375	0	false	0	false	10	true
72185	89700283203125	5731157421875	0	false	0	false	3	true
72184	122760244140625	10834783203125	0	false	0	false	11	true
72180	13942908203125	114220341796875	0	false	0	false	15	true
72178	20427462890625	71301396484375	0	false	0	false	3	true
72177	22471525390625	74648232421875	0	false	0	false	7	true
72176	1592260498046870	124334296875	9	true	0	false	2	true
72175	219776953125	12526361328125	10	true	0	false	6	true
72172	42684599609375	12002912109375	0	false	22	true	1	true
72171	43073583984375	12525322265625	0	false	0	false	10	true
72170	528359326171875	99741435546875	0	false	0	false	18	true
72169	429109619140625	90170302734375	0	false	0	false	6	true
72167	15405443359375	1216911328125	6	true	4	true	27	true
72165	47876611328125	131692255859375	12	true	0	false	1	true
72164	61368017578125	528725625	6	true	0	false	9	true
72163	490596142578125	5355644921875	0	false	0	false	27	true
72161	3622905517578120	11855943359375	4	true	36	true	0	false
72160	298609814453125	134699296875	0	false	0	false	10	true
72159	3650432861328120	1367375390625	3	true	1	true	6	true
72157	726471923828125	137417236328125	1	true	0	false	39	true
72156	634289794921875	6246510546875	11	true	0	false	7	true
72148	364338232421875	109482421875	0	false	0	false	23	true
72146	10584326171875	6241078515625	0	false	1	true	40	true
72145	1138748828125	622722578125	0	false	0	false	23	true
72144	583560791015625	150945625	6	true	1	true	0	false
72140	23795107421875	555659765625	0	false	0	false	11	true
72139	3383415771484370	556195859375	2	true	0	false	16	true
72137	1275158984375	613816484375	0	false	1	true	18	true
72136	11242794921875	603818125	0	false	0	false	9	true
72127	55345615234375	114641708984375	0	false	0	false	12	true
72123	125252451171875	1250283203125	0	false	0	false	36	true
72122	384858154296875	5725220703125	0	false	0	false	15	true
72121	37312841796875	5821196875	0	false	0	false	15	true
72115	471367041015625	165567109375	3	true	0	false	28	true
72113	9406921875	3473241796875	0	false	0	false	4	true
72112	1336826171875	2189717578125	0	false	0	false	9	true
72111	105438427734375	226820625	11	true	1	true	3	true
72108	1729267822265620	237939375	4	true	1	true	12	true
72107	1556652587890620	2324755859375	8	true	0	false	0	false
72102	2416501171875	1320632421875	0	false	1	true	16	true
72101	23535287109375	132960029296875	0	false	0	false	14	true
72099	2353656640625	123779599609375	0	false	0	false	14	true
72097	24482400390625	124814462890625	0	false	0	false	26	true
72095	1986833984375	2144011328125	3	true	0	false	28	true
72093	254114921875	14020787109375	0	false	3	true	12	true
72091	45271515625	5949349609375	0	false	0	false	6	true
72087	29539158203125	22727578125	0	false	0	false	27	true
72086	30520935546875	766532890625	0	false	0	false	16	true
72085	31509828125	780380546875	0	false	0	false	1	true
72084	41836359375	44053.25	1	true	0	false	32	true
72083	4172730078125	4377430859375	1	true	0	false	27	true
72079	209701015625	4090166796875	9	true	3	true	3	true
72078	4269315625	4448728125	2	true	0	false	13	true
72077	42383703125	4426855859375	4	true	1	true	1	true
72076	296444296875	7582178125	0	false	0	false	21	true
72075	29322337890625	75220.75	4	true	1	true	0	false
72074	32599419921875	767941953125	0	false	0	false	41	true
72069	3425646875	778105078125	0	false	0	false	1	true
72066	70036669921875	726594921875	1	true	0	false	18	true
72064	4030851171875	4725872265625	2	true	0	false	39	true
72063	415847890625	473215234375	0	false	33	true	7	true
72060	40268953125	460691484375	0	false	8	true	9	true
72059	4038558203125	46074515625	0	false	7	true	10	true
72058	450741171875	481021171875	0	false	14	true	0	false
72057	434011484375	483447890625	1	true	0	false	14	true
72055	20357396484375	73137640625	0	false	0	false	16	true
72053	365848359375	318208046875	0	false	0	false	24	true
72052	4263166015625	4947649609375	0	false	0	false	3	true
72049	422991796875	466970234375	6	true	1	true	2	true
72047	391230546875	46115296875	1	true	0	false	25	true
72041	4237209375	4241339453125	9	true	0	false	24	true
72038	43680087890625	682789375	0	false	0	false	16	true
72037	48124482421875	6783859375	0	false	0	false	10	true
72036	4593392578125	4592037890625	0	false	1	true	13	true
72035	465893828125	4480025390625	0	false	0	false	16	true
72030	402680546875	444497265625	1	true	0	false	13	true
72026	2196167578125	22481173828125	0	false	6	true	6	true
72023	21087697265625	13999232421875	0	false	0	false	15	true
72021	139605078125	13406865234375	0	false	0	false	4	true
72020	766710693359375	107575029296875	4	true	1	true	0	false
72019	652277099609375	11791275390625	6	true	0	false	8	true
72018	8681125	84964052734375	0	false	0	false	68	true
72017	9250986328125	745081103515625	0	false	0	false	5	true
72013	28457203125	4029650390625	3	true	0	false	7	true
72009	4071694921875	50351.5	0	false	0	false	14	true
72007	4283980859375	62203125	2	true	0	false	6	true
72006	106585439453125	70926421875	9	true	1	true	37	true
72005	105742197265625	70792.5	9	true	1	true	37	true
72004	24073556640625	34141984375	0	false	0	false	13	true
72003	24013765625	3460963671875	0	false	0	false	18	true
72002	2532382421875	332476171875	0	false	0	false	15	true
72001	25012611328125	339207890625	0	false	0	false	28	true
71997	242819609375	3324916015625	0	false	0	false	16	true
71996	21189826171875	372340546875	1	true	0	false	21	true
71995	21720037109375	3724951171875	0	false	0	false	16	true
71993	24107009765625	32698091796875	0	false	0	false	19	true
71992	2127469921875	3626505078125	0	false	0	false	8	true
71991	2062515234375	356675078125	13	true	0	false	20	true
71990	220911484375	36135421875	3	true	0	false	21	true
71985	2330683984375	347512109375	6	true	0	false	5	true
71981	24466681640625	356361015625	5	true	0	false	11	true
71979	20286015625	300511953125	4	true	0	false	0	false
71973	275657578125	3310086328125	0	false	0	false	27	true
71972	19638333984375	367230390625	0	false	0	false	7	true
71967	77349775390625	6296819921875	1	true	0	false	8	true
71966	2715989453125	781853671875	4	true	1	true	0	false
71965	26605162109375	77879203125	6	true	0	false	9	true
71963	25751712890625	782434921875	23	true	0	false	16	true
71961	607011474609375	77015828125	0	false	0	false	9	true
71960	2546700390625	75872953125	0	false	0	false	24	true
71959	2548726171875	750592890625	6	true	0	false	8	true
71957	2539860546875	774383828125	0	false	0	false	15	true
71953	381086171875	4480416015625	0	false	0	false	14	true
71949	24249033203125	29613677734375	3	true	17	true	12	true
71948	1.76123e+16	59878609375	5	true	0	false	5	true
71947	6201897583007810	5710459765625	15	true	0	false	0	false
71946	4739598046875	6307208984375	4	true	1	true	1	true
71945	481961953125	62935140625	5	true	0	false	4	true
71944	3862430078125	57844046875	0	false	0	false	13	true
71943	3887582421875	5917385546875	0	false	0	false	15	true
71939	403746796875	59623640625	0	false	0	false	15	true
71938	4656926171875	627756171875	4	true	0	false	10	true
71937	4601059375	6257509375	0	false	0	false	17	true
71935	407117265625	5803604296875	7	true	0	false	5	true
71933	45863671875	61826859375	0	false	0	false	14	true
71927	4493940625	6242144140625	7	true	0	false	5	true
71925	4367846484375	62689296875	1	true	22	true	0	false
71921	2399528515625	79136.25	2	true	0	false	0	false
71920	589016162109375	438803203125	2	true	0	false	17	true
71919	643574267578125	438761484375	0	false	0	false	25	true
71916	2245744921875	153515302734375	0	false	0	false	17	true
71915	24327623046875	158324892578125	0	false	0	false	7	true
71913	32530287109375	25942814453125	0	false	0	false	8	true
71911	25168119140625	16378693359375	0	false	0	false	17	true
71910	332187109375	2440173046875	3	true	0	false	7	true
71909	31796447265625	236300390625	6	true	0	false	0	false
71906	31424890625	24649919921875	2	true	0	false	35	true
71904	333372265625	22328521484375	12	true	0	false	11	true
71901	2891343359375	25607375	1	true	0	false	2	true
71900	34462671875	2482344921875	0	false	0	false	12	true
71897	21117943359375	171561328125	0	false	0	false	10	true
71892	34856296875	692211953125	0	false	1	true	23	true
71891	3477692578125	686326953125	1	true	0	false	27	true
71887	23214048828125	3853479296875	0	false	0	false	4	true
71886	176705546875	3682298046875	1	true	0	false	12	true
71885	172910234375	349767109375	0	false	0	false	9	true
71882	118343603515625	3461374609375	2	true	0	false	24	true
71881	1170926953125	3395183203125	0	false	0	false	12	true
71879	26419091796875	15171248046875	0	false	0	false	29	true
71873	117470224609375	791520703125	0	false	0	false	24	true
71870	24903017578125	8221296875	0	false	0	false	21	true
71869	2616625390625	787214208984375	2	true	0	false	26	true
71867	2479677734375	71048291015625	0	false	0	false	10	true
71866	2783517578125	667005224609375	0	false	0	false	28	true
71865	2749144140625	77544384765625	1	true	0	false	14	true
71863	270089375	688555810546875	0	false	0	false	14	true
71859	23229185546875	8692744140625	0	false	0	false	11	true
71856	3493638671875	764004453125	0	false	0	false	6	true
71854	2890094482421870	734862734375	54	true	0	false	9	true
71853	335701025390625	736854609375	3	true	0	false	14	true
71852	23820966796875	740591796875	0	false	0	false	21	true
71851	2892814453125	7410821875	1	true	0	false	17	true
71850	2141023681640620	763662734375	0	false	0	false	24	true
71849	1.84466e+16	755231484375	0	false	0	false	9	true
71845	2381529541015620	75095984375	6	true	0	false	4	true
71844	29809755859375	70969453125	3	true	1	true	8	true
71843	2950045654296870	71965	1	true	0	false	28	true
71841	167097216796875	709094609375	0	false	0	false	5	true
71835	5110374755859370	733013203125	0	false	6	true	1	true
71831	32262017578125	793168046875	6	true	1	true	23	true
71830	22749474609375	28431248046875	0	false	1	true	12	true
71829	22161044921875	2905632421875	12	true	0	false	8	true
71828	19125296875	777736484375	0	false	0	false	9	true
71826	4897544140625	20877474609375	4	true	0	false	8	true
71825	4705400390625	2027096484375	0	false	0	false	21	true
71822	22448375	2634584765625	0	false	0	false	11	true
71816	15314486328125	141575205078125	0	false	0	false	31	true
71815	15966482421875	148265078125	0	false	0	false	19	true
71814	2989342578125	3527469140625	0	false	0	false	18	true
71813	2971429296875	357196640625	0	false	25	true	18	true
71811	169382890625	16613294921875	0	false	9	true	4	true
71809	292957109375	3706194140625	0	false	0	false	12	true
71808	27760880859375	376599375	0	false	0	false	9	true
71806	467621796875	28074095703125	6	true	0	false	14	true
71805	44908859375	27558841796875	0	false	0	false	15	true
71803	4741315625	29167482421875	4	true	0	false	9	true
71799	30257009765625	3796700390625	0	false	0	false	13	true
71798	186657734375	7122703125	5	true	0	false	7	true
71797	18551658203125	712833359375	4	true	0	false	7	true
71792	17149134765625	73104109375	0	false	0	false	17	true
71791	1757644140625	74494171875	0	false	0	false	13	true
71788	1654021484375	716154453125	0	false	0	false	10	true
71787	17039876953125	71625953125	1	true	0	false	17	true
71786	4248928125	19661015625	0	false	0	false	13	true
71785	4217225390625	2031701171875	0	false	0	false	10	true
71780	4078659375	18898015625	1	true	0	false	20	true
71779	4096969140625	1908633984375	1	true	0	false	22	true
71778	420903828125	1808999609375	3	true	0	false	8	true
71776	3659928125	1261849609375	0	false	0	false	7	true
71775	3722141796875	12457513671875	0	false	0	false	29	true
71774	3998054296875	192342734375	0	false	14	true	7	true
71773	40144765625	191177578125	0	false	14	true	12	true
71769	374463125	11981125	0	false	0	false	19	true
71768	29059537109375	784218125	0	false	0	false	3	true
71765	3785195703125	128783720703125	2	true	0	false	21	true
71764	29687640625	521516162109375	0	false	2	true	0	false
71763	2793534375	566368310546875	0	false	0	false	16	true
71761	3932245703125	1927680859375	2	true	0	false	11	true
71759	3899256640625	184464296875	0	false	0	false	21	true
71758	4626944921875	18239453125	0	false	7	true	5	true
71757	454998984375	1780482421875	12	true	1	true	8	true
71754	3921229296875	16402353515625	0	false	0	false	19	true
71753	398044140625	171136875	1	true	0	false	9	true
71752	4428036328125	18594099609375	0	false	0	false	11	true
71749	4587041015625	259021875	0	false	0	false	19	true
71747	431273515625	1687898046875	0	false	0	false	19	true
71746	4618915625	1660869140625	1	true	5	true	14	true
71745	44922328125	161695751953125	0	false	0	false	20	true
71744	4403330078125	156287607421875	13	true	0	false	8	true
71743	437793046875	15516046875	8	true	0	false	15	true
71742	4377904296875	138373515625	0	false	0	false	15	true
71741	432077890625	14312337890625	0	false	0	false	4	true
71737	440925546875	14786109375	0	false	0	false	35	true
71732	32790640625	1841626953125	1	true	0	false	16	true
71731	3387646875	18021650390625	0	false	0	false	18	true
71730	26688076171875	1.20847e+16	2	true	0	false	14	true
71729	26314837890625	16965244140625	0	false	0	false	19	true
71728	264418828125	32822900390625	0	false	0	false	19	true
71727	2778534375	4139515625	5	true	1	true	0	false
71724	3827467578125	81572783203125	1	true	3	true	15	true
71723	3918633203125	8035802734375	7	true	0	false	6	true
71722	491285400390625	482401484375	1	true	0	false	16	true
71714	3818596875	606752734375	0	false	0	false	7	true
71713	3683108984375	70837607421875	3	true	0	false	8	true
71712	31230044921875	3792093505859370	0	false	0	false	9	true
71711	3262662890625	437225341796875	0	false	0	false	15	true
71710	35592515625	13613126953125	0	false	0	false	7	true
71709	3538025390625	14361615234375	0	false	0	false	14	true
71706	32670140625	557890234375	0	false	0	false	33	true
71703	338603671875	38096083984375	0	false	0	false	18	true
71701	394207578125	678258642578125	0	false	0	false	13	true
71697	355839453125	2909213134765620	9	true	0	false	24	true
71695	344636015625	146447236328125	0	false	0	false	12	true
71693	3581393359375	185988125	0	false	0	false	5	true
71691	3897402734375	104859013671875	0	false	0	false	10	true
71687	38258859375	97734462890625	6	true	0	false	6	true
71685	35928609375	768091259765625	0	false	0	false	23	true
71684	3585541015625	16614322265625	0	false	0	false	11	true
71680	23247369140625	45102822265625	20	true	0	false	9	true
71677	31854234375	2489863037109370	0	false	0	false	18	true
71675	4082412109375	128826357421875	0	false	0	false	23	true
71674	3898169140625	14890931640625	0	false	0	false	8	true
71673	39249578125	155360830078125	5	true	1	true	0	false
71672	3407362109375	16082849609375	3	true	0	false	2	true
71669	3827850390625	14972041015625	0	false	0	false	17	true
71668	484989453125	118031708984375	7	true	1	true	2	true
71667	477525703125	117607001953125	0	false	0	false	24	true
71665	25066578125	560898486328125	0	false	18	true	6	true
71664	3626983203125	20070431640625	0	false	0	false	16	true
71663	35469015625	21427625	2	true	0	false	12	true
71657	22228341796875	45154521484375	0	false	0	false	15	true
71653	19882447265625	3744789306640620	0	false	4	true	3	true
71652	4690948828125	91401611328125	0	false	0	false	29	true
71651	460173828125	107857958984375	0	false	0	false	6	true
71646	45842625	132905810546875	0	false	0	false	19	true
71645	475650546875	139148388671875	1	true	0	false	26	true
71643	4778096875	9371755859375	0	false	0	false	20	true
71636	3230709765625	144417880859375	0	false	0	false	19	true
71635	3209281640625	1404821875	0	false	0	false	11	true
71634	4048781640625	10671927734375	6	true	1	true	5	true
71633	417340546875	1044254296875	11	true	0	false	1	true
71632	4204023046875	130970732421875	1	true	0	false	15	true
71631	4214216796875	119654912109375	0	false	0	false	13	true
71621	4473284765625	4363747265625	0	false	0	false	19	true
71619	4513294982910150	4975203125	0	false	0	false	9	true
71618	3365025390625	99903125	8	true	0	false	0	false
71617	32510384765625	105823779296875	11	true	0	false	5	true
71615	33485671875	1246802734375	10	true	0	false	12	true
71613	342334609375	10991275390625	0	false	2	true	8	true
71612	3548047265625	7359740625	10	true	1	true	16	true
71611	3515733984375	72659625	0	false	0	false	17	true
71610	34096859375	727373828125	4	true	0	false	5	true
71609	3321283984375	721289453125	0	false	0	false	14	true
71605	2182040234375	586792138671875	1	true	0	false	9	true
71604	3542876953125	71646578125	2	true	0	false	15	true
71601	3478429296875	121774072265625	0	false	0	false	10	true
71597	3412408203125	744393515625	0	false	0	false	31	true
71595	3759916015625	728942578125	0	false	0	false	15	true
71592	4437771875	4238640625	0	false	1	true	5	true
71591	4579403515625	423353359375	1	true	0	false	24	true
71588	1.5492e+16	5226787890625	0	false	0	false	17	true
71587	1.67883e+16	5190614453125	5	true	0	false	1	true
71585	1.26281e+16	5249897265625	3	true	0	false	33	true
71584	47211318359375	510516953125	0	false	0	false	17	true
71583	55181826171875	5022769921875	1	true	0	false	19	true
71582	4.47908e+16	551987109375	8	true	0	false	8	true
71581	1.05445e+16	5566555859375	1	true	0	false	16	true
71579	1170356689453120	5371808203125	1	true	0	false	15	true
71569	496121875	146679228515625	7	true	0	false	1	true
71567	447105390625	23318330078125	0	false	0	false	14	true
71566	997447265625	3701951171875	0	false	0	false	24	true
71565	102302900390625	3801166748046870	0	false	0	false	22	true
71564	118811416015625	4598466796875	0	false	0	false	6	true
71558	141303271484375	529550146484375	3	true	0	false	13	true
71557	1360719921875	427104638671875	0	false	0	false	13	true
71555	91308779296875	293046728515625	0	false	0	false	10	true
71553	8442208984375	65607607421875	0	false	1	true	20	true
71551	151254375	56480048828125	0	false	0	false	18	true
71549	127273173828125	611874951171875	0	false	0	false	8	true
71545	149727626953125	731539306640625	0	false	0	false	17	true
71543	155880615234375	825748046875	0	false	0	false	27	true
71539	124189453125	2570963623046870	0	false	0	false	10	true
71535	3822671484375	20296533203125	1	true	0	false	21	true
71526	4235173046875	338497802734375	4	true	0	false	24	true
71525	4239490234375	412555322265625	0	false	0	false	7	true
71521	19696171875	5306484375	1	true	1	true	32	true
71516	4464495703125	464578466796875	1	true	0	false	49	true
71515	4527688671875	42965244140625	0	false	0	false	15	true
71513	4595864453125	4198560546875	15	true	0	false	1	true
71510	4351152734375	659805859375	0	false	0	false	50	true
71509	4264888671875	643610595703125	1	true	0	false	7	true
71507	4423272265625	85374765625	0	false	0	false	8	true
71501	29454966796875	211181640625	14	true	1	true	3	true
71499	4264359375	891532421875	0	false	0	false	5	true
71497	45233328125	6893234375	0	false	0	false	11	true
71493	4117221484375	601996630859375	0	false	0	false	7	true
71488	3806130078125	6989415625	4	true	1	true	14	true
71487	385826015625	696044609375	3	true	0	false	10	true
71484	366337734375	7020003125	0	false	0	false	10	true
71482	31641298828125	2057424609375	0	false	0	false	21	true
71481	31307919921875	2081052734375	0	false	0	false	12	true
71478	47878.5	720501171875	0	false	0	false	17	true
71477	4879690234375	7390015625	0	false	0	false	29	true
71476	4782215234375	583178076171875	2	true	0	false	50	true
71468	49210234375	4508280078125	0	false	9	true	0	false
71467	4954328125	464556484375	0	false	0	false	21	true
71465	4913295703125	42398859375	1	true	0	false	0	false
71460	4911503515625	412627587890625	200	true	0	false	0	false
71458	4429898046875	711396953125	0	false	29	true	18	true
71457	4387672265625	71489.5	0	false	0	false	18	true
71450	4238567578125	721604609375	4	true	0	false	6	true
71449	4274961328125	717620625	1	true	0	false	26	true
71443	109894697265625	1.03641e+16	0	false	0	false	14	true
71442	44870578125	69819015625	0	false	0	false	15	true
71441	4588759375	701687109375	0	false	9	true	6	true
71440	45847328125	759988671875	11	true	1	true	7	true
71439	4495096875	757983203125	2	true	0	false	11	true
71435	4423371484375	75266484375	1	true	0	false	17	true
71433	430674765625	755930078125	0	false	0	false	13	true
71432	4110075390625	743015546875	0	false	0	false	38	true
71431	41770890625	755211328125	0	false	0	false	15	true
71429	2679433984375	108233935546875	0	false	0	false	15	true
71427	4175473046875	770545234375	1	true	0	false	11	true
71426	424889140625	73095296875	4	true	0	false	16	true
71423	410316640625	776085703125	0	false	0	false	10	true
71422	450658203125	66199078125	11	true	0	false	21	true
71421	458935859375	651803046875	1	true	6	true	8	true
71420	3925298828125	796595390625	26	true	0	false	0	false
71419	3952328515625	79071484375	34	true	0	false	1	true
71413	4742956640625	657320703125	4	true	1	true	0	false
71412	4346081640625	65732421875	0	false	0	false	10	true
71409	4071679296875	767642734375	7	true	0	false	0	false
71408	411905703125	694296640625	40	true	1	true	6	true
71407	4209697265625	67386625	0	false	0	false	14	true
71405	474374296875	674693125	0	false	0	false	13	true
71404	4035565625	724577265625	0	false	0	false	9	true
71403	391531953125	71460.75	0	false	0	false	25	true
71401	455230546875	67400921875	0	false	0	false	14	true
71395	42914328125	780565625	0	false	0	false	14	true
71391	3838643359375	742217578125	7	true	0	false	6	true
71389	4535628125	732615078125	0	false	0	false	25	true
71384	16826248046875	45934775390625	12	true	1	true	0	false
71383	1757577734375	435609033203125	7	true	0	false	0	false
71381	17253060546875	514966748046875	0	false	13	true	2	true
71380	16618375	60198828125	20	true	7	true	0	false
71375	3734171484375	761644140625	0	false	0	false	6	true
71373	2984112060546870	1578702734375	0	false	0	false	8	true
71371	31547361328125	15778556640625	5	true	0	false	16	true
71370	3892863671875	40536044921875	8	true	0	false	7	true
71369	3937872265625	3093154052734370	0	false	0	false	8	true
71367	3803160546875	3352279052734370	4	true	0	false	8	true
71364	469584296875	739395546875	0	false	0	false	15	true
71363	465763828125	72730765625	0	false	0	false	12	true
71361	4866846484375	729972109375	2	true	0	false	7	true
71357	2303375390625	21634484375	0	false	0	false	19	true
71355	87940771484375	78582515625	0	false	21	true	0	false
71354	3220837890625	964577880859375	0	false	0	false	15	true
71353	3161887109375	2948603515625	0	false	9	true	0	false
71350	23396033203125	24721630859375	0	false	0	false	13	true
71349	23551720703125	1.71069e+16	0	false	0	false	12	true
71347	24688279296875	1557126953125	6	true	0	false	1	true
71343	478754765625	24575291015625	0	false	0	false	13	true
71340	20026779296875	2354792236328120	0	false	19	true	6	true
71339	20548126953125	1090566162109370	0	false	0	false	29	true
71325	36059078125	831475830078125	0	false	0	false	8	true
71324	603016552734375	33127666015625	0	false	0	false	10	true
71323	5423396484375	329854150390625	5	true	0	false	10	true
71322	155704248046875	682880078125	0	false	10	true	44	true
71321	311532763671875	72550625	5	true	0	false	0	false
71320	5906623046875	408981298828125	14	true	1	true	19	true
71319	48515419921875	46871572265625	4	true	0	false	9	true
71315	3010808837890620	464101318359375	1	true	0	false	9	true
71314	45888375	1.19733e+16	12	true	0	false	8	true
71313	461419921875	1.09654e+16	7	true	0	false	11	true
71309	1.98401e+16	3436969482421870	78	true	1	true	9	true
71307	78147021484375	1378084716796870	0	false	0	false	5	true
71301	4958315234375	909625732421875	12	true	0	false	0	false
