# Supplementary material for: A Novel Liquid Biopsy Method Based on Specific Combinations of Vesicular Markers Allows Us to Discriminate Prostate Cancer from Hyperplasia
Source: Cells. 2024 Jul 31;13(15):1286. doi: 10.3390/cells13151286 (PMC11311686; doi:10.3390/cells13151286)
Supplement: Supplementary file 1 [file cells-13-01286-s001.zip › Dataset S1-Raw data CODI BiliGeCT Prostata/Raw data CODI BiliGeCT Prostata/160223_ErbB3_ALK_GE21-04-2__counting_scatter.xlsx]

## Sheet: 160223_ErbB3_ALK_GE21-04-2__cou
counting parameters
radius (nm)	300
bin width (nm)	20
locs in bin threshold	1
active channels
channel name	channel reference	min	max
Channel 0	ch0	1	10000000
Channel 1	ch1	1	10000000
Channel 2	ch2	1	10000000
clusters are positive for a channel if their counts fall within min (inclusive) and max (exclusive) for that channel
	population phenotypes	number of clusters
triple positive	Channel 0, Channel 1, Channel 2	124
double positive	Channel 0, Channel 1	16
double positive	Channel 0, Channel 2	655
double positive	Channel 1, Channel 2	74
single positive	Channel 0	51
single positive	Channel 1	10
single positive	Channel 2	702
	total positive clusters	1632
5 clusters were negative for every channel
all positive clusters are listed here
columns show counts and positivity for channels with thresholds switched on
to see the full data including negative clusters please export a csv from the counting histogram rather than the counting scatter plot
cluster id	centroid x (nm)	centroid y (nm)	count for Channel 0	positive for Channel 0	count for Channel 1	positive for Channel 1	count for Channel 2	positive for Channel 2
90142	2161545703125	575024375	1	true	1	true	31	true
90141	2219851953125	571602421875	2	true	0	false	35	true
90138	235683984375	5603383984375	1	true	0	false	31	true
90137	2342701953125	569736484375	4	true	0	false	9	true
90135	238855625	57428546875	0	false	4	true	22	true
90133	22979052734375	55875578125	3	true	0	false	18	true
90132	137361796875	2737463671875	0	false	0	false	10	true
90131	12854818359375	2739867578125	0	false	0	false	10	true
90129	24327265625	5630773046875	1	true	9	true	21	true
90128	18933169921875	3410926171875	0	false	0	false	17	true
90127	19447345703125	333376796875	9	true	0	false	12	true
90124	114114716796875	24686724609375	1	true	0	false	9	true
90123	1167030078125	24968126953125	0	false	0	false	14	true
90122	188587421875	323662578125	0	false	20	true	6	true
90120	22440484375	54646109375	0	false	0	false	14	true
90119	2325609375	5417200390625	0	false	0	false	13	true
90118	17026103515625	5050974609375	2	true	0	false	13	true
90117	174460859375	5053333984375	0	false	2	true	12	true
90115	16582791015625	5019506640625	7	true	1	true	17	true
90114	269004765625	5671721875	12	true	0	false	14	true
90113	26386189453125	56652578125	1	true	0	false	21	true
90112	18756310546875	514438203125	1	true	0	false	21	true
90111	1936071875	50752953125	0	false	0	false	23	true
90109	1223540234375	23941984375	1	true	2	true	12	true
90108	1769395703125	341252421875	0	false	0	false	11	true
90107	17167828125	345698125	1	true	0	false	12	true
90105	124631025390625	2694233203125	1	true	0	false	12	true
90104	20114443359375	3251891796875	0	false	0	false	17	true
90101	142497138671875	27978107421875	5	true	0	false	10	true
90100	268808125	5780497265625	1	true	0	false	12	true
90097	25124576171875	5817066796875	1	true	0	false	14	true
90096	158817919921875	31046763671875	0	false	0	false	52	true
90095	16570060546875	31224900390625	34	true	2	true	10	true
90091	20692501953125	33069109375	0	false	0	false	12	true
90089	2558280078125	562314296875	0	false	18	true	16	true
90087	15650328125	49828328125	1	true	1	true	24	true
90086	18295791015625	3612196484375	1	true	0	false	27	true
90085	185878046875	3614477734375	1	true	0	false	20	true
90084	149202880859375	490493515625	1	true	0	false	19	true
90083	1441976953125	4970337890625	2	true	8	true	6	true
90081	1799828515625	360846640625	0	false	0	false	13	true
90080	19863509765625	5460737109375	0	false	0	false	16	true
90079	2039515234375	547742109375	0	false	6	true	11	true
90073	2044189453125	5411583203125	2	true	0	false	17	true
90071	150769296875	506988828125	1	true	0	false	50	true
90070	2287640234375	31380236328125	0	false	1	true	20	true
90069	23925.25	30516013671875	0	false	0	false	16	true
90067	1475653515625	31276291015625	0	false	0	false	45	true
90066	16803310546875	5506086328125	0	false	0	false	17	true
90065	1716246484375	5542532421875	0	false	0	false	21	true
90064	228012109375	5937586328125	0	false	0	false	20	true
90063	22838234375	600480859375	1	true	1	true	27	true
90061	18076759765625	37231265625	0	false	0	false	25	true
90060	102847529296875	27500021484375	3	true	0	false	13	true
90059	1064512109375	267941484375	7	true	0	false	8	true
90058	163321767578125	28370484375	0	false	0	false	16	true
90057	1603783984375	2949537890625	0	false	0	false	16	true
90056	2497184765625	294124765625	13	true	0	false	65	true
90055	243009921875	28657037109375	0	false	0	false	10	true
90053	11278330078125	2682858203125	18	true	0	false	9	true
90052	129378671875	25668810546875	3	true	0	false	7	true
90049	20094947265625	53564640625	5	true	0	false	23	true
90047	96773916015625	27046240234375	4	true	0	false	11	true
90044	15730189453125	46340171875	1	true	0	false	17	true
90043	152731728515625	4615801171875	1	true	0	false	26	true
90042	15804115234375	590027734375	0	false	0	false	12	true
90041	161209873046875	58881609375	0	false	9	true	10	true
90039	17275736328125	31882375	0	false	1	true	12	true
90038	152857265625	588417890625	2	true	0	false	14	true
90035	15627373046875	472815234375	4	true	0	false	23	true
90031	18381890625	3530774609375	5	true	0	false	6	true
90030	20585369140625	3721100390625	2	true	0	false	28	true
90029	20204205078125	361815859375	1	true	0	false	22	true
90028	139606123046875	2543409375	0	false	0	false	29	true
90027	149342734375	2513158984375	0	false	0	false	21	true
90026	1756643359375	26012681640625	2	true	0	false	11	true
90025	16625169921875	26735533203125	0	false	9	true	6	true
90023	14936546875	4797996484375	0	false	0	false	17	true
90021	22976408203125	28012470703125	7	true	1	true	25	true
90019	19806701171875	3775083984375	0	false	0	false	10	true
90018	139517705078125	23762787109375	0	false	4	true	10	true
90017	1523155859375	2391406640625	9	true	1	true	17	true
90015	137224404296875	26483892578125	3	true	0	false	10	true
90013	26586248046875	55861609375	0	false	0	false	52	true
90010	22136740234375	3591389453125	0	false	0	false	15	true
90009	228553984375	3618821875	0	false	0	false	31	true
90007	23578673828125	3523305859375	0	false	0	false	15	true
90006	138458056640625	31880087890625	0	false	0	false	22	true
90005	13764171875	3205179296875	0	false	0	false	19	true
90003	21652380859375	36786734375	0	false	0	false	15	true
90002	196873515625	3903328125	0	false	0	false	34	true
90001	18873984375	380564921875	0	false	4	true	10	true
89999	19885873046875	26439349609375	0	false	0	false	14	true
89993	133561025390625	315519921875	22	true	0	false	9	true
89992	1714130078125	3896264453125	4	true	0	false	17	true
89990	132630849609375	3251500390625	0	false	0	false	15	true
89987	203074296875	5193590234375	0	false	0	false	26	true
89981	21861546875	377263046875	0	false	0	false	16	true
89977	17576447265625	292173984375	1	true	0	false	16	true
89975	22522640625	33264921875	0	false	0	false	28	true
89971	10653732421875	257331015625	4	true	1	true	17	true
89969	1558108203125	281990546875	3	true	0	false	7	true
89965	2513536328125	5477145703125	6	true	0	false	31	true
89963	158776474609375	512821796875	1	true	0	false	11	true
89958	164535859375	6088551171875	0	false	8	true	5	true
89957	17736966796875	615740703125	0	false	0	false	13	true
89951	1423797265625	32972953125	0	false	0	false	15	true
89947	17820197265625	6240796875	4	true	0	false	12	true
89944	22716005859375	346606640625	0	false	0	false	19	true
89943	20888578125	3485885546875	0	false	0	false	29	true
89939	1402960546875	3115288671875	0	false	0	false	8	true
89937	15599046875	59974.75	2	true	0	false	20	true
89936	98404501953125	29271697265625	3	true	0	false	17	true
89931	17819556640625	5476876171875	0	false	0	false	15	true
89930	32692603515625	4457737109375	1	true	5	true	30	true
89929	329590625	4465808203125	1	true	12	true	22	true
89923	13113201171875	334104765625	0	false	0	false	18	true
89921	28544501953125	5797145703125	4	true	0	false	15	true
89920	23727083984375	371304375	0	false	0	false	21	true
89916	21125234375	6110997265625	0	false	2	true	2	true
89915	215113984375	6106520703125	0	false	0	false	22	true
89913	32726212890625	4383305859375	0	false	0	false	17	true
89912	1654387109375	3777328125	0	false	0	false	15	true
89911	16546125	3690363671875	5	true	1	true	0	false
89909	110595078125	28418009765625	1	true	0	false	27	true
89904	1524540625	350016171875	0	false	0	false	7	true
89903	16175419921875	34186.5	1	true	0	false	43	true
89901	162587958984375	5776344921875	0	false	0	false	25	true
89898	35172046875	4681983984375	0	false	0	false	13	true
89897	348282421875	469612109375	8	true	0	false	1	true
89895	1577678515625	5682803125	3	true	0	false	13	true
89893	169511015625	59453109375	0	false	0	false	23	true
89891	3425133203125	469796796875	12	true	0	false	1	true
89887	13341208984375	30214275390625	0	false	0	false	21	true
89884	184264921875	683559765625	4	true	0	false	17	true
89883	17911380859375	688651328125	0	false	0	false	10	true
89880	1400880859375	2040577734375	20	true	1	true	27	true
89879	142324462890625	20296775390625	18	true	1	true	18	true
89876	3626623828125	465724453125	8	true	0	false	15	true
89875	35911625	4698171484375	0	false	0	false	13	true
89874	2039701953125	6881496875	0	false	0	false	17	true
89873	19428259765625	6913421875	3	true	0	false	23	true
89872	1387941015625	201596171875	18	true	1	true	28	true
89868	31825017578125	431940234375	6	true	0	false	13	true
89866	163394365234375	66522765625	2	true	0	false	12	true
89865	15167158203125	66357265625	1	true	0	false	19	true
89864	1570514453125	651985390625	1	true	14	true	19	true
89863	156831953125	647547109375	0	false	0	false	10	true
89861	2305037890625	2941296484375	0	false	0	false	67	true
89858	13720287109375	22003751953125	0	false	0	false	26	true
89857	1373274609375	2169980078125	0	false	0	false	24	true
89856	161093369140625	1984146875	0	false	0	false	27	true
89855	160205634765625	20287857421875	12	true	0	false	3	true
89853	15512333984375	20227181640625	0	false	0	false	18	true
89851	17621642578125	66155484375	4	true	0	false	8	true
89849	371612421875	46245765625	1	true	0	false	30	true
89846	183472421875	6420101171875	0	false	0	false	27	true
89845	17566662109375	647532109375	0	false	3	true	7	true
89843	177546953125	672573984375	0	false	0	false	17	true
89842	149547529296875	205772109375	12	true	1	true	4	true
89837	3819916015625	469213359375	3	true	0	false	9	true
89835	122158447265625	320950625	3	true	0	false	9	true
89832	21429697265625	5947131640625	0	false	0	false	13	true
89831	2058334765625	589103203125	0	false	0	false	14	true
89830	18915998046875	6603065625	1	true	0	false	15	true
89829	1903698046875	65054515625	0	false	0	false	16	true
89828	2360955078125	6393421875	1	true	0	false	22	true
89827	2436755859375	64840828125	1	true	0	false	27	true
89826	246078203125	6390052734375	0	false	0	false	42	true
89825	2496604296875	630031796875	1	true	0	false	24	true
89821	3359673828125	4614482421875	0	false	0	false	34	true
89819	16965103515625	2000228515625	0	false	0	false	22	true
89815	25374509765625	638943359375	0	false	0	false	14	true
89814	294888203125	44418375	7	true	0	false	12	true
89813	293411015625	4464942578125	9	true	1	true	10	true
89811	14330333984375	19733408203125	8	true	0	false	0	false
89810	170275703125	211913984375	1	true	0	false	18	true
89809	1720721484375	21528830078125	0	false	0	false	7	true
89807	1371769140625	21012123046875	1	true	1	true	29	true
89805	22460404296875	6389758984375	0	false	0	false	12	true
89800	176641328125	5781284765625	1	true	0	false	40	true
89799	1803780078125	575316015625	3	true	0	false	20	true
89798	3841955859375	4143258203125	1	true	6	true	29	true
89797	388668984375	41301265625	8	true	0	false	26	true
89796	28677904296875	44767390625	6	true	0	false	29	true
89792	367761171875	4763270703125	1	true	0	false	14	true
89791	360511328125	48002921875	11	true	0	false	0	false
89788	2912425390625	45721921875	1	true	0	false	5	true
89784	3482683203125	4485091796875	0	false	0	false	15	true
89783	3443662890625	4531288671875	9	true	0	false	12	true
89781	128633046875	21550814453125	1	true	1	true	16	true
89777	27652408203125	4473980078125	0	false	0	false	15	true
89775	195478359375	5830541015625	1	true	0	false	11	true
89774	206280390625	67387015625	1	true	0	false	18	true
89773	213655703125	679928359375	1	true	0	false	33	true
89771	32151103515625	4243665234375	9	true	0	false	11	true
89768	19416603515625	55643734375	0	false	0	false	51	true
89767	19364142578125	5606012890625	5	true	0	false	15	true
89764	80562080078125	64814.25	0	false	0	false	17	true
89763	85120107421875	64941625	0	false	2	true	24	true
89761	19547919921875	66871640625	5	true	0	false	46	true
89760	212884140625	649806015625	0	false	0	false	16	true
89759	22254896484375	6490737109375	2	true	1	true	26	true
89757	76032197265625	6491216796875	6	true	0	false	10	true
89755	27500919921875	4377562109375	1	true	1	true	13	true
89754	4225437890625	38620421875	0	false	0	false	16	true
89753	423838203125	39293859375	14	true	0	false	2	true
89752	20388625	656648671875	1	true	0	false	21	true
89747	1664034375	22316416015625	2	true	0	false	21	true
89745	156165048828125	2188064453125	1	true	0	false	13	true
89740	97431025390625	63311.75	3	true	0	false	23	true
89739	90854013671875	6387981640625	7	true	0	false	0	false
89735	8263396484375	639515390625	0	false	0	false	22	true
89733	15850.25	1891749609375	0	false	0	false	28	true
89731	3826711328125	4062098046875	1	true	0	false	17	true
89730	12346623046875	4425329296875	11	true	0	false	17	true
89729	119605263671875	4465765234375	2	true	0	false	45	true
89728	94858671875	5853371875	2	true	1	true	20	true
89727	98438388671875	5900535546875	0	false	0	false	17	true
89726	42317765625	40078515625	0	false	0	false	17	true
89725	4192531640625	40560578125	5	true	1	true	0	false
89724	20052578125	6305215234375	0	false	0	false	11	true
89721	89240712890625	594047578125	1	true	0	false	42	true
89720	358619921875	436870390625	0	false	0	false	15	true
89719	3658672265625	4257085546875	0	false	0	false	17	true
89717	3338971875	4116865234375	7	true	1	true	13	true
89714	83717890625	657298671875	1	true	0	false	15	true
89713	8674666015625	664298984375	1	true	0	false	9	true
89710	12556828125	423994375	2	true	0	false	18	true
89709	118882353515625	4302837890625	4	true	1	true	1	true
89708	10110248046875	6004506640625	2	true	0	false	24	true
89703	375191640625	429248359375	0	false	0	false	7	true
89697	3754424609375	4160180859375	1	true	0	false	16	true
89693	26492134765625	4494190234375	0	false	0	false	37	true
89690	1045758203125	65996546875	0	false	0	false	13	true
89689	9195845703125	647688671875	0	false	0	false	9	true
89687	3789818359375	43413203125	0	false	0	false	6	true
89686	3816855078125	364121953125	1	true	0	false	14	true
89685	3747332421875	3674292578125	3	true	1	true	13	true
89680	38960875	3636993359375	8	true	0	false	6	true
89677	1138699609375	42320234375	0	false	0	false	26	true
89676	3924821875	4224380078125	5	true	0	false	24	true
89675	381044453125	4247319921875	0	false	0	false	24	true
89674	9754798828125	244659140625	1	true	0	false	10	true
89673	98267158203125	2529394921875	0	false	0	false	6	true
89670	254040703125	466133515625	2	true	6	true	25	true
89669	258331328125	4689068359375	2	true	1	true	10	true
89668	275726875	40261640625	0	false	0	false	27	true
89667	27501.25	4087420703125	1	true	0	false	21	true
89666	18677439453125	5927346875	0	false	0	false	17	true
89665	192537734375	6026086328125	4	true	0	false	10	true
89663	41373078125	412277421875	0	false	0	false	19	true
89661	2538689453125	44693546875	4	true	0	false	9	true
89660	101419169921875	41348171875	0	false	0	false	23	true
89659	9339095703125	4293453125	0	false	1	true	32	true
89658	4076022265625	4166089453125	0	false	0	false	16	true
89657	4039218359375	422229296875	12	true	0	false	12	true
89655	38998578125	434111796875	0	false	0	false	15	true
89654	26885783203125	412503984375	1	true	0	false	53	true
89652	40873015625	38442515625	0	false	0	false	18	true
89651	4075011328125	380753515625	6	true	1	true	5	true
89649	83823837890625	589086953125	0	false	1	true	18	true
89648	1736799609375	4139056640625	0	false	8	true	32	true
89647	1720247265625	4156165625	0	false	8	true	24	true
89643	111678740234375	22338537109375	0	false	0	false	6	true
89642	1119630078125	6411158203125	0	false	0	false	28	true
89640	114738798828125	588776640625	5	true	0	false	27	true
89633	20261423828125	6090181640625	1	true	0	false	11	true
89631	135288916015625	4493972265625	5	true	0	false	0	false
89630	19106126953125	21903029296875	0	false	0	false	43	true
89629	18013064453125	2297395703125	0	false	0	false	21	true
89628	20346953125	23968255859375	5	true	0	false	17	true
89627	20965455078125	24170330078125	4	true	0	false	18	true
89626	27921158203125	4750557421875	2	true	0	false	11	true
89625	27905556640625	4823215625	2	true	0	false	17	true
89621	27310560546875	4643280859375	1	true	0	false	19	true
89619	1186798828125	2025971484375	0	false	0	false	8	true
89615	2796286328125	4559541015625	0	false	0	false	17	true
89611	19278947265625	24065802734375	3	true	0	false	16	true
89608	4120076953125	3683423828125	1	true	0	false	3	true
89604	18960615234375	4056566015625	0	false	0	false	19	true
89603	1924769140625	41024296875	1	true	0	false	18	true
89602	1566652734375	4147215625	3	true	15	true	22	true
89601	152727177734375	4150642578125	0	false	3	true	20	true
89598	39527046875	394634453125	0	false	0	false	5	true
89597	39958421875	3864507421875	0	false	1	true	29	true
89594	28420599609375	404758515625	0	false	0	false	14	true
89593	28533828125	407950234375	12	true	0	false	0	false
89588	209082265625	407884765625	0	false	0	false	14	true
89587	2082078125	4120612890625	0	false	0	false	11	true
89585	18447416015625	24436904296875	2	true	5	true	8	true
89584	43020328125	362540234375	1	true	0	false	12	true
89583	438003125	3652901953125	9	true	0	false	27	true
89581	20291064453125	414001484375	0	false	0	false	20	true
89579	27187931640625	4243169921875	0	false	0	false	13	true
89578	98536162109375	692829140625	1	true	0	false	13	true
89577	108358994140625	69492234375	0	false	0	false	18	true
89576	125770078125	684417734375	1	true	0	false	7	true
89575	126979453125	6916296875	2	true	0	false	7	true
89574	13374720703125	5646583984375	1	true	0	false	20	true
89573	134172626953125	5603899609375	0	false	0	false	8	true
89570	893427734375	68118546875	0	false	0	false	6	true
89569	92375029296875	6872603125	10	true	0	false	0	false
89568	125206025390625	576725546875	5	true	0	false	0	false
89567	1216149609375	56557078125	6	true	0	false	19	true
89562	3080355859375	4665555859375	1	true	0	false	18	true
89561	3106905859375	464320703125	3	true	0	false	33	true
89560	3223921875	4701801171875	0	false	0	false	18	true
89559	335743828125	478313125	1	true	0	false	23	true
89558	420262734375	344018203125	0	false	0	false	16	true
89557	418438671875	3464981640625	0	false	0	false	10	true
89553	141266220703125	554565234375	1	true	0	false	18	true
89551	823975390625	574611640625	0	false	0	false	15	true
89549	24754177734375	4714381640625	13	true	0	false	3	true
89545	92186728515625	6175291796875	0	false	0	false	2	true
89544	3434708984375	3940921875	4	true	0	false	30	true
89543	3409065625	3954776171875	7	true	0	false	17	true
89542	23789505859375	4369442578125	0	false	0	false	38	true
89541	24077509765625	4312675390625	0	false	0	false	16	true
89540	24504978515625	4107270703125	1	true	0	false	62	true
89539	2538451171875	4114984765625	1	true	0	false	18	true
89536	126748076171875	59369140625	2	true	0	false	44	true
89535	12566806640625	5989812890625	4	true	0	false	19	true
89533	129581455078125	5547176953125	3	true	0	false	11	true
89531	13525291015625	59207671875	2	true	0	false	13	true
89528	20850865234375	4272957421875	1	true	0	false	26	true
89525	135133056640625	415397734375	0	false	0	false	7	true
89521	3506321484375	3874994921875	6	true	0	false	10	true
89519	118361689453125	69274421875	2	true	0	false	13	true
89513	3066959375	4569826171875	8	true	0	false	23	true
89509	21343046875	556736328125	0	false	0	false	1	true
89507	8240990234375	6964171875	0	false	0	false	9	true
89506	22817099609375	44613671875	4	true	0	false	16	true
89505	21482541015625	4484910546875	0	false	0	false	16	true
89499	3238881640625	4814615234375	2	true	0	false	36	true
89498	13475494140625	671699140625	0	false	0	false	21	true
89497	13054177734375	6678646875	10	true	0	false	0	false
89492	124613828125	668242421875	0	false	21	true	0	false
89489	231832734375	4052451171875	0	false	0	false	9	true
89487	22477798828125	432851875	4	true	0	false	26	true
89486	113028212890625	3171555078125	0	false	0	false	19	true
89485	11041470703125	32479568359375	1	true	0	false	13	true
89483	12942474609375	656192578125	0	false	0	false	16	true
89481	101511298828125	3291514453125	7	true	0	false	6	true
89479	13595427734375	663396484375	0	false	0	false	22	true
89477	108352529296875	5838398046875	1	true	0	false	19	true
89475	22465361328125	46128484375	1	true	0	false	17	true
89472	17299091796875	24675197265625	6	true	0	false	16	true
89471	16718203125	247446875	0	false	0	false	18	true
89470	9864369140625	30372306640625	0	false	0	false	13	true
89469	96105185546875	308614921875	0	false	0	false	16	true
89467	35718859375	415669609375	1	true	1	true	14	true
89463	2342816015625	4679681640625	3	true	0	false	19	true
89460	29815796875	48501.25	0	false	0	false	13	true
89459	30677611328125	4778469921875	3	true	2	true	18	true
89453	943190234375	21906755859375	0	false	0	false	26	true
89451	2117579296875	625891015625	1	true	0	false	20	true
89446	2919239453125	4654730859375	1	true	0	false	63	true
89442	625826611328125	5760471484375	1	true	0	false	19	true
89441	664953125	5777868359375	7	true	0	false	11	true
89439	17805435546875	4266220703125	0	false	0	false	15	true
89435	1389496875	5809526953125	1	true	0	false	13	true
89433	109116484375	6222597265625	0	false	0	false	13	true
89428	5267068359375	5552085546875	0	false	0	false	30	true
89427	6099171875	5624706640625	0	false	1	true	26	true
89426	3234846484375	3902246875	3	true	0	false	16	true
89425	333668984375	4012873046875	0	false	0	false	12	true
89423	40176453125	43317296875	2	true	0	false	22	true
89419	31723375	4000512109375	0	false	0	false	16	true
89415	40035265625	352419296875	1	true	18	true	1	true
89413	22329708984375	3899582421875	1	true	0	false	7	true
89405	16570552734375	429399296875	0	false	0	false	19	true
89400	23953650390625	333160234375	0	false	0	false	15	true
89399	238324375	3333025390625	0	false	0	false	15	true
89395	2190584375	671014453125	4	true	0	false	26	true
89394	140715224609375	615205546875	1	true	0	false	20	true
89393	14760	6170613671875	0	false	0	false	13	true
89390	69474658203125	674339921875	2	true	0	false	42	true
89389	71574716796875	67553171875	1	true	0	false	33	true
89387	2434156640625	343331640625	0	false	0	false	27	true
89386	156666171875	638857890625	1	true	0	false	10	true
89385	161429189453125	6420506640625	6	true	0	false	0	false
89384	155507685546875	61938484375	0	false	12	true	7	true
89379	13935576171875	6017905859375	6	true	0	false	4	true
89377	25149345703125	35223609375	0	false	0	false	17	true
89375	66611875	6752596875	6	true	0	false	20	true
89374	29632703125	2741216015625	23	true	0	false	61	true
89373	2973896875	275286875	21	true	0	false	57	true
89371	1472492578125	606655234375	5	true	0	false	6	true
89367	13420228515625	613831328125	0	false	0	false	8	true
89365	126660859375	6095317578125	0	false	0	false	10	true
89364	397608671875	251480234375	3	true	0	false	22	true
89363	3966156640625	260040703125	0	false	0	false	16	true
89362	169397265625	4566178515625	0	false	0	false	45	true
89361	17198833984375	45447875	0	false	0	false	19	true
89359	24803796875	32288591796875	0	false	0	false	19	true
89350	265944765625	2831464453125	7	true	0	false	58	true
89349	26783267578125	279097109375	2	true	14	true	4	true
89346	153676611328125	436915390625	0	false	0	false	19	true
89343	2926126953125	2748799609375	0	false	0	false	29	true
89342	19377369140625	437989609375	0	false	0	false	14	true
89341	20156669921875	4374851171875	0	false	0	false	20	true
89339	200290859375	4452439453125	2	true	0	false	28	true
89336	196571484375	430460546875	7	true	1	true	22	true
89334	392566015625	2443846875	7	true	0	false	2	true
89332	16846248046875	4873952734375	2	true	0	false	14	true
89331	1787883984375	4784794140625	1	true	0	false	17	true
89330	17867052734375	4677936328125	3	true	0	false	23	true
89329	19231177734375	4585307421875	2	true	0	false	24	true
89324	28245349609375	290265234375	0	false	0	false	33	true
89323	285522890625	2876040625	0	false	0	false	18	true
89321	4090729296875	25736314453125	1	true	0	false	72	true
89320	28647220703125	28204421875	1	true	0	false	15	true
89319	2884226171875	285302578125	0	false	0	false	10	true
89317	3944523046875	26926140625	2	true	0	false	24	true
89311	29240380859375	286712265625	0	false	0	false	11	true
89310	584744384765625	701250078125	5	true	0	false	18	true
89309	536351416015625	701074375	0	false	14	true	10	true
89308	3888795703125	4856976171875	4	true	0	false	30	true
89307	393769765625	480817890625	2	true	0	false	15	true
89305	3891726953125	27187716796875	3	true	0	false	12	true
89303	30188009765625	27527908203125	0	false	0	false	10	true
89301	2763346484375	2874652734375	0	false	0	false	16	true
89300	2922234375	21881220703125	0	false	0	false	15	true
89299	28414544921875	22146017578125	0	false	0	false	33	true
89298	142838935546875	43043625	0	false	12	true	6	true
89295	380023515625	5008859765625	0	false	0	false	21	true
89292	336620625	278093984375	0	false	0	false	26	true
89291	347484296875	27573884765625	2	true	0	false	7	true
89290	1614837109375	157507880859375	2	true	0	false	27	true
89289	156897041015625	1612909375	0	false	2	true	16	true
89287	27929115234375	26950560546875	0	false	0	false	18	true
89286	19532025390625	468990078125	0	false	0	false	15	true
89285	1974296484375	4722805078125	0	false	0	false	10	true
89281	155590400390625	1660083203125	0	false	0	false	10	true
89280	32180599609375	2766048828125	2	true	1	true	12	true
89279	3213375390625	26106427734375	2	true	0	false	14	true
89277	29320802734375	21341546875	1	true	0	false	31	true
89275	3163170703125	288859453125	0	false	5	true	28	true
89273	3452981640625	2879285546875	0	false	0	false	13	true
89272	3913623828125	2944661328125	0	false	0	false	20	true
89271	397679140625	29507880859375	0	false	0	false	26	true
89270	9007673828125	4076098828125	1	true	0	false	18	true
89269	9887421875	3987678125	6	true	1	true	13	true
89268	95959697265625	3893128125	1	true	0	false	16	true
89267	8512322265625	3918084765625	1	true	0	false	20	true
89266	3647201171875	26371134765625	0	false	0	false	11	true
89265	356184921875	2650244921875	2	true	0	false	9	true
89262	346922265625	255254296875	2	true	1	true	3	true
89259	144870205078125	1710699609375	0	false	0	false	4	true
89258	17349478515625	136637314453125	0	false	0	false	23	true
89257	1700877734375	144710693359375	3	true	0	false	24	true
89256	606334912109375	693826796875	0	false	0	false	13	true
89255	524417626953125	690413671875	7	true	0	false	0	false
89253	2898054296875	2969708203125	0	false	0	false	16	true
89250	384598203125	2431964453125	0	false	0	false	11	true
89249	3734628515625	24523068359375	26	true	0	false	0	false
89246	29162943359375	2582521484375	0	false	0	false	11	true
89245	29651759765625	252630078125	1	true	0	false	12	true
89237	27143783203125	21900560546875	0	false	0	false	15	true
89229	4077074609375	2758612890625	0	false	0	false	16	true
89228	26524642578125	30952470703125	12	true	0	false	56	true
89227	2753423828125	3049826171875	0	false	0	false	16	true
89225	3862940625	30321515625	2	true	0	false	22	true
89221	717207275390625	38740296875	0	false	0	false	8	true
89219	25314052734375	2762798046875	0	false	0	false	15	true
89217	30258267578125	256152265625	0	false	0	false	38	true
89214	2461548046875	22586408203125	0	false	0	false	8	true
89213	2523380078125	218779609375	9	true	0	false	7	true
89209	3938005859375	3053443359375	0	false	0	false	10	true
89208	338159609375	5324741796875	7	true	0	false	18	true
89207	3341798046875	5434482421875	9	true	0	false	16	true
89205	4050524609375	47427.75	1	true	0	false	19	true
89202	3630633203125	5145212890625	5	true	0	false	14	true
89201	3671227734375	5153644140625	0	false	0	false	8	true
89199	3946948828125	231559375	0	false	0	false	14	true
89197	30676603515625	399509453125	0	false	0	false	12	true
89195	73021455078125	70846375	0	false	0	false	9	true
89194	2736396875	205376484375	2	true	0	false	19	true
89193	27112037109375	19676390625	0	false	0	false	9	true
89191	3661292578125	2963141796875	0	false	0	false	13	true
89186	19749234375	48780578125	0	false	0	false	16	true
89185	1973347265625	4902346484375	0	false	0	false	20	true
89181	26817837890625	23312162109375	3	true	0	false	20	true
89180	360501953125	38996828125	2	true	0	false	19	true
89179	3696943359375	3782030859375	0	false	0	false	9	true
89178	3474321484375	5192157421875	0	false	0	false	16	true
89177	346660859375	5271728515625	1	true	0	false	16	true
89176	9216396484375	505110234375	2	true	0	false	27	true
89175	911565625	506301484375	3	true	0	false	28	true
89174	127203525390625	515048125	3	true	0	false	32	true
89173	127680224609375	5225080078125	0	false	0	false	10	true
89171	26720181640625	2944177734375	0	false	0	false	9	true
89170	1185956640625	4885730859375	1	true	0	false	7	true
89169	113125068359375	488653828125	1	true	0	false	21	true
89168	110648134765625	5108100390625	0	false	0	false	14	true
89167	112420498046875	50022	0	false	0	false	14	true
89166	3344564208984370	31962361328125	0	false	0	false	14	true
89165	3862134033203120	31722392578125	4	true	1	true	18	true
89163	11579013671875	494998671875	0	false	0	false	15	true
89162	373877890625	6113187890625	15	true	0	false	8	true
89161	3669001171875	61167265625	11	true	0	false	19	true
89160	25403763671875	4978766015625	0	false	0	false	10	true
89159	2461885546875	4999158984375	0	false	0	false	15	true
89157	4124188671875	2408512109375	4	true	0	false	20	true
89155	3648094140625	6033630859375	4	true	0	false	38	true
89150	12397611328125	5369440625	0	false	0	false	19	true
89149	130066025390625	537582109375	0	false	0	false	27	true
89148	24074505859375	5075530859375	1	true	0	false	13	true
89144	90754716796875	4986223046875	1	true	0	false	24	true
89141	357916171875	51689765625	0	false	0	false	7	true
89139	3534632421875	59273796875	3	true	0	false	21	true
89133	30755650390625	21592029296875	0	false	5	true	0	false
89129	421889453125	26118099609375	1	true	0	false	9	true
89127	11144234375	5221515234375	2	true	1	true	17	true
89126	13330984375	5278856640625	5	true	2	true	5	true
89123	26521388671875	4948055078125	0	false	0	false	24	true
89118	9803232421875	5014420703125	2	true	0	false	40	true
89115	115298544921875	5399342578125	7	true	1	true	19	true
89114	25908544921875	62228953125	3	true	0	false	20	true
89113	26507224609375	629713046875	0	false	0	false	17	true
89112	3562347265625	5008160546875	0	false	0	false	12	true
89111	354157109375	508278984375	1	true	0	false	25	true
89109	3790228125	606589296875	0	false	0	false	28	true
89108	22199359375	4861180859375	1	true	0	false	49	true
89107	22957095703125	492701640625	1	true	0	false	12	true
89105	22405064453125	508838515625	0	false	0	false	6	true
89104	24721939453125	256668125	1	true	0	false	48	true
89103	25169095703125	26262701171875	3	true	0	false	16	true
89099	31338048828125	5478359375	1	true	0	false	16	true
89097	249068125	48675203125	0	false	0	false	17	true
89095	20845123046875	4899853125	2	true	0	false	23	true
89093	21328615234375	503076015625	1	true	0	false	19	true
89091	851280859375	5066317578125	6	true	1	true	12	true
89088	26648671875	6039937890625	0	false	0	false	20	true
89087	260089765625	6068816015625	0	false	0	false	14	true
89086	2664855078125	5348725390625	6	true	0	false	32	true
89085	26700681640625	5422001953125	3	true	0	false	13	true
89083	3784399609375	2621565625	4	true	0	false	0	false
89081	348126171875	505465234375	10	true	0	false	3	true
89079	784309228515625	5101068359375	0	false	0	false	33	true
89077	26800931640625	6233902734375	8	true	0	false	14	true
89076	29349169921875	54455390625	0	false	0	false	12	true
89075	29298208984375	560585078125	3	true	0	false	10	true
89073	26098732421875	1879388671875	0	false	1	true	8	true
89070	34359109375	5646797265625	1	true	0	false	10	true
89069	3505461328125	57189125	1	true	0	false	37	true
89067	26894517578125	63609546875	0	false	0	false	19	true
89065	27398599609375	5289890234375	0	false	0	false	23	true
89063	36519921875	4948826171875	0	false	0	false	13	true
89061	3445621484375	558187890625	0	false	0	false	14	true
89060	24301865234375	24885962890625	0	false	0	false	16	true
89052	3569825390625	537100234375	3	true	0	false	22	true
89051	3610932421875	544596640625	2	true	0	false	15	true
89049	2551833984375	25389169921875	7	true	0	false	0	false
89046	2652262890625	50887515625	0	false	0	false	14	true
89045	27128595703125	5178637890625	16	true	0	false	9	true
89044	363796171875	569051796875	1	true	0	false	13	true
89043	3676083203125	567180546875	13	true	0	false	3	true
89038	29393458984375	590034453125	2	true	0	false	17	true
89037	3000385546875	59454.5	3	true	0	false	6	true
89033	3485947265625	5509744140625	0	false	0	false	12	true
89032	3090724609375	6050304296875	1	true	0	false	4	true
89030	2642483203125	25781150390625	6	true	0	false	39	true
89028	359977109375	330550078125	4	true	0	false	20	true
89027	352218984375	324934765625	0	false	0	false	20	true
89023	3551016796875	564515703125	3	true	0	false	16	true
89022	381096015625	22599478515625	0	false	0	false	19	true
89021	37675984375	23412982421875	0	false	0	false	19	true
89019	384543310546875	3083107421875	0	false	12	true	10	true
89017	29761416015625	602140625	4	true	0	false	51	true
89015	30449025390625	616442578125	0	false	0	false	10	true
89014	373773515625	532589921875	0	false	0	false	22	true
89013	3807953515625	536633359375	1	true	0	false	16	true
89011	358602294921875	2986471875	2	true	0	false	38	true
89007	3652376953125	5587300390625	0	false	0	false	13	true
89006	27975865234375	5986837109375	0	false	0	false	8	true
89005	27370271484375	6027224609375	0	false	0	false	9	true
89003	3691437109375	584414375	1	true	0	false	24	true
88999	2592292578125	2385907421875	0	false	12	true	24	true
88997	3544218359375	3124131640625	4	true	0	false	15	true
88993	341627265625	489081328125	2	true	0	false	8	true
88991	3517767578125	30461451171875	0	false	0	false	29	true
88980	2424815625	6127400390625	1	true	0	false	10	true
88970	591458251953125	3472091796875	10	true	0	false	18	true
88969	56244296875	34787421875	18	true	0	false	5	true
88968	518064208984375	3587675390625	0	false	0	false	34	true
88967	58561123046875	356448828125	13	true	0	false	1	true
88966	36537046875	533592890625	1	true	0	false	49	true
88965	3598503125	5282102734375	11	true	0	false	8	true
88963	650567333984375	3533377734375	3	true	0	false	14	true
88958	31358060546875	3245210546875	0	false	0	false	37	true
88957	31598939453125	31038642578125	1	true	0	false	15	true
88948	22830654296875	27739052734375	11	true	0	false	52	true
88947	1810245849609370	2736782421875	0	false	0	false	12	true
88945	644929736328125	34419.5	3	true	0	false	8	true
88944	513227880859375	34609453125	0	false	0	false	11	true
88943	4798775390625	35417375	15	true	0	false	0	false
88942	189571533203125	29870220703125	5	true	0	false	15	true
88939	1.31878e+16	28171990234375	0	false	5	true	37	true
88934	594343701171875	30544486328125	0	false	0	false	9	true
88933	50017783203125	30559265625	2	true	0	false	12	true
88931	4133418359375	503328046875	0	false	0	false	12	true
88929	6975330078125	356237734375	0	false	0	false	8	true
88928	702491455078125	27524392578125	0	false	0	false	18	true
88925	423550634765625	3541294140625	0	false	0	false	6	true
88923	2986187890625	31619904296875	1	true	0	false	14	true
88922	30246611328125	30963046875	4	true	0	false	21	true
88921	30029337890625	307661015625	5	true	0	false	31	true
88919	422664609375	4765537890625	0	false	2	true	14	true
88917	2984959375	29847048828125	0	false	0	false	24	true
88911	498712353515625	3362573046875	2	true	0	false	30	true
88910	381355703125	2071621484375	1	true	0	false	3	true
88909	3929417578125	21647728515625	0	false	0	false	14	true
88907	505023486328125	3296877734375	0	false	0	false	16	true
88905	45292060546875	341755859375	7	true	0	false	24	true
88904	5834468383789060	30287625	8	true	0	false	7	true
88898	414302578125	22558533203125	3	true	3	true	16	true
88897	4153403515625	21762990234375	21	true	0	false	15	true
88896	528825732421875	3707109375	0	false	1	true	15	true
88895	59797431640625	3731262890625	1	true	0	false	39	true
88891	2754964111328120	2888616796875	0	false	0	false	7	true
88889	3683107421875	2260052734375	7	true	0	false	2	true
88885	3889827880859370	278738515625	0	false	0	false	8	true
88884	8186275390625	26552919921875	3	true	0	false	32	true
88883	761794140625	2767305078125	0	false	0	false	26	true
88881	712578515625	2662781640625	3	true	0	false	13	true
88879	4069857421875	21878591796875	0	false	0	false	20	true
88878	4232225390625	2231222265625	1	true	0	false	7	true
88877	4286010546875	22272654296875	3	true	1	true	11	true
88875	431507734375	2299008203125	1	true	0	false	39	true
88873	27222099609375	1816486328125	0	false	0	false	43	true
88869	398531640625	2020440625	0	false	0	false	21	true
88868	52907431640625	3140117578125	1	true	0	false	36	true
88867	546275146484375	31735083984375	1	true	7	true	6	true
88865	592706005859375	31564546875	0	false	0	false	12	true
88864	70342626953125	27688583984375	0	false	0	false	18	true
88863	6512708984375	282713203125	0	false	0	false	43	true
88860	109056640625	16126376953125	1	true	0	false	30	true
88859	111067119140625	1651394140625	0	false	0	false	12	true
88858	796757861328125	13929275390625	2	true	0	false	28	true
88857	87266142578125	146278681640625	0	false	0	false	14	true
88855	11002482421875	151626015625	7	true	0	false	0	false
88854	11987162109375	17556708984375	8	true	0	false	10	true
88853	12339591796875	16461689453125	0	false	0	false	16	true
88851	24885416015625	193395625	7	true	0	false	2	true
88849	711804833984375	3081298828125	3	true	0	false	11	true
88847	3603394921875	23145283203125	0	false	0	false	10	true
88846	98037578125	145441572265625	0	false	0	false	24	true
88845	94746337890625	146393798828125	0	false	0	false	13	true
88839	37248265625	31315642578125	7	true	0	false	0	false
88835	10372150390625	14436787109375	5	true	0	false	26	true
88831	100332255859375	13810380859375	1	true	0	false	27	true
88830	71852685546875	2911898828125	0	false	0	false	10	true
88819	98644365234375	151875771484375	1	true	0	false	15	true
88818	748817333984375	146485712890625	9	true	0	false	1	true
88817	7675787109375	159109384765625	0	false	0	false	16	true
88814	102403740234375	166101015625	2	true	0	false	16	true
88813	101428994140625	159136357421875	0	false	0	false	15	true
88810	16655361328125	3365887890625	0	false	0	false	10	true
88809	7163069458007810	3503765625	0	false	0	false	17	true
88806	2309880859375	2295345703125	0	false	0	false	42	true
88805	2282365234375	22581869140625	0	false	0	false	23	true
88804	13356833984375	17996013671875	0	false	0	false	35	true
88803	13044447265625	173523125	0	false	1	true	18	true
88802	2828766845703120	2268599609375	0	false	0	false	6	true
88801	364287060546875	22411703125	1	true	0	false	10	true
88795	1.33054e+16	3591249609375	0	false	0	false	33	true
88790	26298408203125	2357112109375	0	false	0	false	23	true
88789	2875734130859370	2450551171875	4	true	0	false	12	true
88788	38798662109375	20740216796875	5	true	0	false	20	true
88787	36096083984375	20632095703125	7	true	0	false	17	true
88783	820689453125	335354453125	0	false	0	false	22	true
88782	594784765625	4896658203125	0	false	0	false	9	true
88781	732843505859375	4896597265625	0	false	0	false	16	true
88780	71399638671875	113262841796875	0	false	0	false	19	true
88779	609518408203125	10845400390625	0	false	0	false	21	true
88776	93068642578125	1635898828125	1	true	0	false	32	true
88775	95060009765625	163184775390625	1	true	0	false	31	true
88774	62433583984375	2147334765625	2	true	26	true	7	true
88773	596828759765625	22220412109375	0	false	0	false	18	true
88771	2659496826171870	21698466796875	14	true	0	false	0	false
88769	7364384765625	4787205859375	2	true	0	false	12	true
88768	909078125	166546171875	5	true	0	false	16	true
88766	763344677734375	128587939453125	0	false	0	false	5	true
88765	8590953125	12885234375	0	false	1	true	25	true
88764	547426513671875	24304154296875	0	false	3	true	16	true
88763	4973306640625	2421425390625	0	false	0	false	28	true
88760	656872509765625	476101015625	0	false	0	false	10	true
88759	607877685546875	47636421875	0	false	0	false	25	true
88757	90521298828125	114346767578125	0	false	0	false	5	true
88756	1.40415e+16	214082265625	1	true	2	true	16	true
88755	5090682067871090	22654609375	0	false	0	false	13	true
88750	105248603515625	46108625	11	true	0	false	2	true
88749	99873193359375	462949921875	0	false	0	false	13	true
88748	9540732421875	4520858984375	0	false	0	false	17	true
88747	906985546875	448950078125	0	false	0	false	7	true
88745	95686240234375	470037421875	0	false	0	false	7	true
88744	112421416015625	126905654296875	0	false	0	false	20	true
88743	11509578125	13412486328125	0	false	0	false	8	true
88741	634629248046875	24716263671875	0	false	0	false	20	true
88739	9395359375	445277890625	0	false	0	false	26	true
88737	8883078125	4597843359375	1	true	0	false	17	true
88736	932696875	4858487109375	1	true	0	false	10	true
88735	9061671875	4828027734375	2	true	0	false	10	true
88727	8755267578125	4787312109375	0	false	0	false	17	true
88725	695309375	4672672265625	0	false	0	false	19	true
88724	2099563671875	28551994140625	0	false	0	false	16	true
88723	21297390625	28017828125	4	true	1	true	1	true
88721	54066396484375	2315951953125	0	false	2	true	17	true
88717	20796412109375	27211134765625	5	true	0	false	12	true
88713	59560703125	25259330078125	1	true	0	false	19	true
88711	818745849609375	456413125	0	false	0	false	12	true
88709	86329658203125	486461015625	0	false	0	false	10	true
88708	24087041015625	505988828125	10	true	0	false	17	true
88707	2654299560546870	5073258984375	6	true	0	false	22	true
88705	21663779296875	27061603515625	0	false	0	false	21	true
88704	460238046875	360544765625	0	false	0	false	15	true
88703	46599828125	364380390625	0	false	0	false	13	true
88701	85711640625	4717155859375	6	true	0	false	15	true
88699	87009140625	173255546875	0	false	0	false	15	true
88696	49358056640625	216385625	0	false	0	false	15	true
88691	636432470703125	5114392578125	0	false	0	false	6	true
88690	2847771484375	36900859375	0	false	0	false	10	true
88689	29002642578125	371489140625	0	false	0	false	15	true
88687	341123359375	31128486328125	4	true	0	false	29	true
88684	4534632421875	3666451953125	0	false	1	true	20	true
88683	4546207421875	37314203125	11	true	0	false	12	true
88679	29531484375	3589466796875	5	true	0	false	15	true
88677	443343671875	3808692578125	0	false	1	true	15	true
88672	48709091796875	17453126953125	0	false	0	false	15	true
88671	589242919921875	17711263671875	3	true	0	false	17	true
88670	797207373046875	437631328125	0	false	0	false	7	true
88669	80313154296875	427746953125	0	false	0	false	43	true
88667	459261484375	38131.25	0	false	0	false	18	true
88662	485202197265625	1878353515625	0	false	0	false	10	true
88661	44425263671875	1923492578125	0	false	0	false	7	true
88659	3076327734375	372391796875	0	false	0	false	9	true
88658	331964765625	3690576953125	0	false	0	false	22	true
88657	3381246875	3690243359375	2	true	0	false	14	true
88656	32243404296875	3640731640625	1	true	1	true	9	true
88655	327355703125	3659547265625	4	true	1	true	16	true
88647	1.97136e+16	25120923828125	1	true	0	false	12	true
88643	31363232421875	3674844140625	2	true	1	true	9	true
88639	619975341796875	20064408203125	0	false	0	false	22	true
88637	28428638671875	3842912109375	5	true	0	false	24	true
88634	221852685546875	67500484375	0	false	0	false	12	true
88633	27307333984375	673612109375	1	true	0	false	15	true
88632	52478896484375	4076455078125	3	true	0	false	23	true
88631	593809130859375	402840546875	0	false	0	false	11	true
88629	1.89074e+16	66703484375	1	true	0	false	10	true
88628	374248095703125	402744140625	4	true	0	false	34	true
88627	454337939453125	40849078125	1	true	0	false	14	true
88625	1968875	68150.5	0	false	0	false	8	true
88622	510617919921875	419782109375	5	true	0	false	17	true
88621	456981396484375	41585140625	1	true	1	true	21	true
88619	29192658203125	3816459375	11	true	0	false	15	true
88617	533124951171875	508860234375	21	true	0	false	7	true
88616	3901175537109370	2625891015625	0	false	0	false	23	true
88615	37980927734375	2583958203125	15	true	0	false	12	true
88612	3877234375	482471640625	1	true	0	false	10	true
88611	219897314453125	4826580078125	0	false	0	false	14	true
88610	457700927734375	67454328125	1	true	0	false	9	true
88609	37869462890625	683953515625	4	true	0	false	6	true
88607	2863861083984370	259124921875	0	false	0	false	7	true
88605	490205322265625	25524298828125	0	false	0	false	16	true
88599	29852498046875	385834453125	1	true	0	false	31	true
88598	707344482421875	20315017578125	0	false	0	false	21	true
88597	722746728515625	2056220703125	0	false	0	false	23	true
88594	104761083984375	4538847265625	5	true	0	false	8	true
88593	5532070922851560	45446421875	0	false	9	true	32	true
88591	591921044921875	66797875	1	true	0	false	13	true
88590	3820208984375	5028421484375	0	false	0	false	3	true
88588	80644267578125	5384415234375	0	false	0	false	40	true
88587	746226025390625	5443841796875	0	false	0	false	49	true
88585	30765740234375	360006953125	0	false	0	false	13	true
88582	1.19206e+16	53428359375	0	false	0	false	12	true
88581	1.37294e+16	525344140625	1	true	0	false	17	true
88579	3535875732421870	4290427734375	0	false	0	false	14	true
88578	485651904296875	4420236328125	0	false	0	false	4	true
88577	4456458984375	439499296875	1	true	1	true	12	true
88574	30355458984375	3461002734375	3	true	0	false	14	true
88570	937257421875	2079558984375	0	false	0	false	15	true
88569	9577361328125	21035677734375	3	true	0	false	2	true
88565	879112109375	2044226171875	5	true	0	false	11	true
88563	3956919677734370	474626953125	4	true	0	false	6	true
88562	3737752197265620	45517921875	0	false	0	false	23	true
88561	318222265625	4582696484375	0	false	0	false	27	true
88560	78497568359375	5525738671875	0	false	0	false	52	true
88559	79249482421875	5504578125	1	true	0	false	48	true
88557	295531787109375	46594015625	0	false	5	true	10	true
88555	2189579345703120	4539485546875	0	false	1	true	24	true
88554	1024095703125	532686953125	0	false	0	false	26	true
88553	96136630859375	526778984375	0	false	0	false	26	true
88552	5463265625	43556609375	16	true	0	false	9	true
88551	604532861328125	4407313671875	7	true	0	false	2	true
88549	572020751953125	5170955078125	0	false	0	false	18	true
88545	1305852783203120	23901091796875	9	true	1	true	8	true
88540	667739501953125	4166659375	8	true	0	false	0	false
88539	712553076171875	413589609375	5	true	1	true	3	true
88532	1.84963e+16	3870805859375	2	true	0	false	4	true
88531	27418408203125	3823821484375	0	false	0	false	17	true
88530	39894716796875	3872807421875	0	false	0	false	11	true
88529	38554296875	39071140625	0	false	2	true	14	true
88524	799762939453125	465952578125	0	false	0	false	11	true
88523	9178046875	478145546875	9	true	0	false	0	false
88521	1677231689453120	399516484375	0	false	0	false	16	true
88519	480745751953125	389126015625	3	true	0	false	17	true
88518	107682666015625	5551918359375	2	true	0	false	20	true
88516	82706572265625	247132578125	0	false	0	false	22	true
88515	8521470703125	2390576171875	0	false	0	false	10	true
88514	78463662109375	17718064453125	0	false	0	false	8	true
88513	802770947265625	1854426171875	0	false	0	false	12	true
88509	83308759765625	2311137109375	0	false	0	false	24	true
88503	90019912109375	56565171875	0	false	0	false	11	true
88500	3636814208984370	370704921875	0	false	0	false	17	true
88499	3148585205078120	370462421875	9	true	0	false	4	true
88497	86403095703125	5230426171875	0	false	0	false	8	true
88495	3138251708984370	36330234375	0	false	0	false	11	true
88493	5869473876953120	438785703125	22	true	0	false	9	true
88492	8078873046875	349667734375	0	false	10	true	4	true
88491	83278681640625	3514062109375	6	true	4	true	7	true
88489	651919580078125	5292533203125	9	true	0	false	21	true
88486	614656640625	15019.25	0	false	0	false	55	true
88485	560516552734375	155677978515625	2	true	0	false	20	true
88484	1903588623046870	37237953125	2	true	0	false	12	true
88481	66551025390625	13413880859375	0	false	0	false	15	true
88476	105346416015625	3707163671875	7	true	1	true	16	true
88475	10685859375	372289609375	6	true	1	true	14	true
88474	3969328125	5565609765625	1	true	0	false	59	true
88473	396465546875	571269453125	0	false	0	false	19	true
88471	10327798828125	37468203125	4	true	0	false	14	true
88469	107161826171875	366688203125	2	true	0	false	19	true
88468	18238125	126524853515625	0	false	0	false	15	true
88467	1813699951171870	13136490234375	11	true	0	false	1	true
88465	776627783203125	22702345703125	0	false	0	false	6	true
88464	4930412109375	126038681640625	2	true	0	false	15	true
88463	367534423828125	13043212890625	9	true	1	true	4	true
88462	3801125390625	560193984375	0	false	0	false	29	true
88461	383645859375	56560875	6	true	0	false	15	true
88459	9388807373046870	120758330078125	1	true	0	false	11	true
88451	39401171875	5458365234375	0	false	0	false	19	true
88449	366023515625	20627703125	0	false	0	false	18	true
88445	5806685546875	1304882421875	0	false	0	false	15	true
88444	118664296875	3993852734375	0	false	0	false	19	true
88443	116199462890625	388944375	0	false	0	false	24	true
88439	446018505859375	156036015625	0	false	0	false	10	true
88438	5453602294921870	132963359375	1	true	1	true	18	true
88433	20058232421875	117086875	10	true	0	false	11	true
88429	11135306640625	362638828125	12	true	0	false	4	true
88425	109352353515625	37742453125	0	false	0	false	14	true
88423	100794375	57460796875	1	true	0	false	11	true
88422	2857681640625	411425234375	1	true	0	false	9	true
88419	908447265625	369229375	5	true	0	false	24	true
88417	122513046875	3670255078125	1	true	0	false	20	true
88414	1053639453125	35187875	2	true	0	false	8	true
88409	12897978515625	3722663671875	0	false	0	false	37	true
88408	1667401953125	5406897265625	1	true	0	false	9	true
88407	156799375	5440911328125	1	true	0	false	14	true
88405	14794408203125	53523328125	0	false	0	false	13	true
88404	17084091796875	532394296875	0	false	0	false	8	true
88400	1.40142e+16	4166400390625	1	true	0	false	13	true
88397	297229833984375	123312890625	1	true	0	false	6	true
88395	1350231640625	3949905078125	0	false	0	false	11	true
88391	1478335546875	3816265234375	0	false	0	false	11	true
88388	422883515625	2769763671875	2	true	0	false	22	true
88387	4214033203125	2809531640625	2	true	0	false	15	true
88386	11682498046875	4701490234375	3	true	0	false	15	true
88385	124396083984375	46693640625	11	true	0	false	11	true
88377	6475675659179680	5407601171875	13	true	0	false	4	true
88375	10104087890625	120923359375	0	false	0	false	33	true
88373	33300328125	343286484375	6	true	0	false	6	true
88370	18905337890625	28658498046875	0	false	0	false	12	true
88369	19571373046875	280514609375	1	true	0	false	18	true
88367	182134609375	27902966796875	0	false	0	false	16	true
88363	4278417578125	247868828125	0	false	0	false	18	true
88362	2160952880859370	1669691796875	0	false	0	false	15	true
88361	2841738525390620	16449890625	5	true	0	false	6	true
88359	1.91599e+16	184125625	0	false	0	false	4	true
88357	3020443115234370	1767659765625	6	true	1	true	20	true
88353	472614599609375	545023515625	1	true	0	false	27	true
88352	3516204296875	21865884765625	7	true	3	true	12	true
88351	3518590234375	22265626953125	0	false	20	true	3	true
88349	35038921875	21403830078125	1	true	9	true	41	true
88347	3538598828125	2061370703125	0	false	5	true	6	true
88346	442595078125	3404843359375	0	false	0	false	10	true
88345	4358914453125	3456703515625	17	true	0	false	16	true
88342	121773583984375	293700546875	0	false	0	false	4	true
88339	3807435546875	3866848828125	0	false	0	false	8	true
88336	13625986328125	6273290625	9	true	0	false	22	true
88335	133023935546875	6288980078125	4	true	1	true	0	false
88333	142131513671875	64030625	22	true	0	false	10	true
88330	24762935546875	110620224609375	0	false	0	false	17	true
88329	245223046875	105668115234375	26	true	0	false	16	true
88328	2607684765625	1152176953125	0	false	0	false	28	true
88327	25983189453125	1062462890625	0	false	0	false	5	true
88326	285699140625	13925736328125	0	false	0	false	12	true
88325	2824661328125	14133001953125	0	false	0	false	12	true
88324	274537109375	12626548828125	0	false	0	false	13	true
88323	28932201171875	122672626953125	0	false	0	false	7	true
88322	295545859375	141379228515625	7	true	0	false	7	true
88321	2902940625	134905380859375	1	true	0	false	12	true
88317	4197233203125	485989609375	0	false	0	false	11	true
88316	42424484375	55758546875	0	false	0	false	13	true
88315	4279662109375	5566288671875	15	true	0	false	24	true
88313	260658671875	124846220703125	1	true	1	true	14	true
88311	30933326171875	129535869140625	1	true	0	false	20	true
88309	30092431640625	150497421875	0	false	0	false	10	true
88306	27593376953125	154097724609375	0	false	0	false	15	true
88305	279546875	1514137890625	2	true	0	false	20	true
88304	3209253515625	1938577734375	2	true	0	false	11	true
88303	3267883203125	20158544921875	1	true	0	false	17	true
88301	4179899609375	56433	1	true	0	false	6	true
88299	4184009765625	5700497265625	5	true	0	false	12	true
88298	4115269921875	5339692578125	14	true	0	false	11	true
88297	416440390625	5331740625	0	false	0	false	7	true
88293	3035694140625	13775525390625	0	false	0	false	8	true
88291	4105732421875	539715546875	2	true	0	false	30	true
88285	155894853515625	39846328125	9	true	0	false	8	true
88283	4390305078125	553847109375	0	false	0	false	13	true
88282	26819763671875	85861552734375	0	false	0	false	24	true
88281	274578203125	782819384765625	0	false	1	true	16	true
88277	30844697265625	18497181640625	0	false	0	false	4	true
88275	1.574e+16	106174580078125	0	false	0	false	14	true
88272	3080689453125	1029322265625	0	false	5	true	9	true
88271	2949630078125	103580703125	1	true	0	false	20	true
88270	418191484375	5192656640625	1	true	0	false	6	true
88269	4270228125	5122744140625	2	true	0	false	15	true
88268	331430546875	179266640625	0	false	0	false	22	true
88265	3788195703125	32449482421875	0	false	0	false	9	true
88264	378376328125	34680984375	2	true	0	false	20	true
88263	3719108203125	3457567578125	0	false	11	true	16	true
88261	3051426953125	96522216796875	12	true	0	false	1	true
88259	23735189453125	110052431640625	0	false	0	false	25	true
88255	3853275390625	3513554296875	26	true	0	false	6	true
88254	2890428125	176761484375	0	false	0	false	5	true
88253	29713802734375	163193154296875	0	false	8	true	0	false
88248	386566796875	3356365625	0	false	0	false	4	true
88238	25517953125	685087421875	7	true	0	false	16	true
88237	25042962890625	674807421875	21	true	4	true	4	true
88235	24420798828125	52640453125	3	true	0	false	21	true
88234	4259648046875	494008828125	13	true	0	false	20	true
88233	42651625	498100078125	1	true	0	false	13	true
88232	26713009765625	668876484375	1	true	0	false	2	true
88224	437558046875	4813001171875	0	false	0	false	38	true
88223	4350962109375	4857083984375	10	true	0	false	3	true
88222	93765244140625	729436328125	11	true	0	false	18	true
88221	91166865234375	729603984375	10	true	0	false	14	true
88219	9639185546875	727694921875	4	true	0	false	16	true
88218	109703896484375	744778671875	6	true	0	false	15	true
88217	106022373046875	749335078125	9	true	5	true	7	true
88215	105085947265625	741329765625	0	false	0	false	20	true
88213	4465478125	5693362109375	2	true	0	false	12	true
88212	240892734375	679863671875	2	true	0	false	16	true
88211	2286090234375	68275390625	1	true	0	false	19	true
88208	132192216796875	719982734375	8	true	1	true	16	true
88207	13159283203125	717018515625	7	true	1	true	14	true
88200	127342958984375	710848046875	0	false	0	false	12	true
88199	120474755859375	70599828125	1	true	11	true	2	true
88196	130184755859375	76357203125	21	true	0	false	3	true
88195	135130146484375	7622909375	1	true	0	false	38	true
88193	125736357421875	72018.25	0	false	0	false	6	true
88190	76386474609375	7240228125	1	true	0	false	8	true
88189	90429013671875	72119109375	5	true	0	false	0	false
88188	98242939453125	7209015625	0	false	0	false	13	true
88185	1147233984375	7138959375	7	true	0	false	0	false
88184	140550712890625	739961953125	0	false	0	false	6	true
88183	1352917578125	737248671875	0	false	0	false	30	true
88181	1120365625	726543515625	0	false	0	false	13	true
88178	98911787109375	7616090625	0	false	0	false	5	true
88177	965048828125	7684171875	5	true	0	false	8	true
88173	128622626953125	732681796875	0	false	0	false	37	true
88169	26396880859375	65380828125	0	false	0	false	13	true
88167	13217	75502921875	1	true	1	true	15	true
88163	744239501953125	739363828125	2	true	0	false	1	true
88161	2771516015625	619138203125	0	false	0	false	40	true
88160	736919287109375	62696390625	4	true	23	true	2	true
88159	73218125	6283756640625	5	true	19	true	2	true
88155	122761044921875	7411015625	0	false	2	true	18	true
88153	663176220703125	626339921875	17	true	0	false	20	true
88151	134396728515625	78232765625	1	true	0	false	26	true
88149	673521826171875	62034	0	false	6	true	0	false
88147	30409720703125	4467877734375	2	true	0	false	12	true
88145	703703955078125	6148404296875	2	true	0	false	13	true
88144	146767138671875	70826890625	1	true	0	false	25	true
88143	14839482421875	709284140625	1	true	0	false	25	true
88139	14410994140625	711977734375	6	true	0	false	14	true
88137	1406753125	711246484375	1	true	0	false	14	true
88132	334304609375	51690296875	69	true	0	false	31	true
88131	3286076171875	519257890625	0	false	0	false	17	true
88129	32904109375	5283601953125	5	true	1	true	4	true
88128	147836591796875	6979359375	2	true	1	true	16	true
88127	15297109375	6948959375	1	true	0	false	17	true
88126	77467822265625	77776.75	0	false	0	false	11	true
88125	82321357421875	76748359375	4	true	0	false	10	true
88120	89799248046875	74723390625	1	true	0	false	7	true
88117	14861953125	68634890625	0	false	2	true	8	true
88115	156812978515625	6910609375	5	true	0	false	0	false
88114	1804694140625	706449921875	6	true	0	false	16	true
88113	18423083984375	721435390625	2	true	0	false	14	true
88112	176500625	785233203125	0	false	22	true	1	true
88111	1710951953125	782446796875	1	true	0	false	11	true
88110	1843798046875	754647578125	0	false	0	false	22	true
88109	17827974609375	752400546875	0	false	0	false	24	true
88108	1958945703125	714218515625	9	true	0	false	34	true
88107	19820501953125	705606171875	4	true	0	false	9	true
88103	17433310546875	74341703125	0	false	0	false	20	true
88098	158674130859375	725639375	0	false	0	false	45	true
88097	1679287890625	7110640625	2	true	0	false	14	true
88096	158093837890625	791861015625	1	true	0	false	21	true
88095	15584052734375	785615234375	1	true	0	false	14	true
88093	60858056640625	744982109375	4	true	0	false	28	true
88091	16840580078125	69811.25	1	true	0	false	14	true
88088	1733759765625	763776484375	0	false	0	false	35	true
88085	148130380859375	79040953125	1	true	0	false	33	true
88083	16733689453125	73235078125	1	true	0	false	12	true
88081	16307697265625	77963171875	10	true	0	false	5	true
88078	15042873046875	77028140625	12	true	1	true	0	false
88077	162087509765625	7666009375	0	false	0	false	12	true
88075	15414423828125	7577746875	3	true	1	true	10	true
88062	30840400390625	24352904296875	5	true	0	false	14	true
88061	3126283984375	23798611328125	1	true	0	false	12	true
88060	30624521484375	2349252734375	0	false	0	false	23	true
88059	3010984375	2329551171875	6	true	0	false	0	false
88054	26550625	393729453125	3	true	0	false	25	true
88053	2677919921875	388936953125	6	true	0	false	21	true
88051	109062568359375	7809209375	4	true	1	true	20	true
88048	322912578125	10856974609375	1	true	1	true	16	true
88047	32276841796875	10333572265625	2	true	0	false	18	true
88045	32562306640625	94753544921875	0	false	0	false	9	true
88043	31961595703125	89018310546875	5	true	0	false	38	true
88041	3371957421875	9638767578125	0	false	0	false	31	true
88040	4738099609375	418093984375	4	true	0	false	51	true
88039	4683853125	42184765625	1	true	0	false	25	true
88036	4565823046875	422667265625	0	false	0	false	16	true
88035	4549466796875	41581.25	6	true	0	false	17	true
88034	4814368359375	4181516796875	1	true	0	false	42	true
88029	4732784375	4268071875	0	false	0	false	17	true
88028	4582857421875	4061113671875	0	false	0	false	3	true
88027	4502258203125	4047666015625	2	true	0	false	19	true
88023	2313926953125	666781328125	4	true	0	false	10	true
88022	48940421875	376220859375	1	true	0	false	11	true
88021	4864597265625	383183984375	0	false	0	false	11	true
88020	4303614453125	4528072265625	2	true	2	true	28	true
88019	4290925390625	449082734375	4	true	0	false	3	true
88018	4301996484375	435631640625	0	false	0	false	32	true
88017	4282701171875	440034765625	11	true	1	true	12	true
88015	42431578125	4471134375	4	true	0	false	0	false
88013	428688671875	430088359375	2	true	0	false	12	true
88011	43729609375	456587890625	1	true	0	false	33	true
88009	4215704296875	4429355859375	0	false	0	false	11	true
88007	446228203125	450517890625	21	true	0	false	18	true
88003	46764.75	458287890625	2	true	0	false	11	true
88002	40412546875	19007529296875	0	false	0	false	17	true
88001	41204421875	19105859375	6	true	0	false	13	true
87999	4933512109375	3678330078125	2	true	3	true	35	true
87997	415179453125	445936640625	5	true	0	false	0	false
87995	4675418359375	3883740625	1	true	0	false	55	true
87994	425106640625	179785703125	7	true	0	false	1	true
87993	413797421875	18086787109375	0	false	0	false	15	true
87991	4935683984375	39360828125	1	true	0	false	8	true
87989	3051962890625	533278203125	4	true	0	false	14	true
87983	24867953125	604204765625	7	true	0	false	5	true
87979	455673984375	4375344921875	0	false	0	false	27	true
87975	4401696875	4109970703125	3	true	0	false	20	true
87972	20298392578125	29400625	0	false	0	false	30	true
87971	1940483203125	29947810546875	1	true	0	false	11	true
87965	2911412890625	1881066796875	23	true	1	true	0	false
87963	14937474609375	1442225390625	0	false	3	true	13	true
87962	31753056640625	683996328125	0	false	3	true	24	true
87961	31813853515625	676652890625	2	true	0	false	12	true
87960	31841833984375	698334609375	22	true	0	false	0	false
87959	31231265625	70341875	5	true	0	false	12	true
87958	321469375	68862453125	7	true	0	false	31	true
87957	32311787109375	69323859375	2	true	0	false	13	true
87952	3566294921875	628297890625	1	true	0	false	14	true
87951	3592561328125	633923828125	7	true	1	true	11	true
87949	361470546875	6438733984375	3	true	0	false	31	true
87948	307886328125	6489509765625	0	false	0	false	20	true
87947	301650390625	647309453125	7	true	0	false	1	true
87946	3317505078125	63623859375	1	true	0	false	6	true
87945	32386900390625	6425428515625	0	false	0	false	15	true
87944	3722427734375	666217265625	1	true	0	false	20	true
87943	3651817578125	66338625	7	true	0	false	2	true
87942	415894609375	653750390625	2	true	5	true	9	true
87941	4191643359375	6544229296875	1	true	17	true	1	true
87939	3606803515625	668045078125	0	false	0	false	11	true
87937	3032451953125	4070055078125	20	true	0	false	13	true
87935	30922234375	641284375	0	false	10	true	24	true
87933	379545859375	659836875	1	true	0	false	17	true
87931	893802734375	28067607421875	1	true	0	false	10	true
87929	311883203125	6532846875	0	false	0	false	13	true
87928	3432520703125	686730078125	1	true	0	false	36	true
87927	336613203125	679322109375	12	true	0	false	12	true
87926	639651708984375	2749970703125	0	false	0	false	16	true
87925	66163271484375	315759814453125	0	false	0	false	11	true
87923	31986189453125	65766640625	1	true	0	false	22	true
87922	3642664453125	690155625	0	false	1	true	12	true
87921	3713749609375	702439296875	13	true	0	false	7	true
87919	371192109375	651599375	2	true	0	false	11	true
87918	4251958203125	656489140625	0	false	0	false	28	true
87917	4278503125	659354609375	0	false	0	false	11	true
87915	3624261328125	6228780078125	0	false	0	false	22	true
87914	3998284765625	65190.5	7	true	0	false	13	true
87913	399046328125	648773515625	10	true	0	false	14	true
87912	15245380859375	364434921875	0	false	0	false	12	true
87910	6474314453125	1.91823e+16	31	true	0	false	1	true
87908	7412576171875	96048076171875	0	false	0	false	9	true
87907	6486083984375	90278916015625	6	true	0	false	7	true
87905	546875830078125	3997943115234370	0	false	0	false	34	true
87903	86048564453125	103591484375	0	false	0	false	23	true
87901	3801319921875	682641953125	18	true	0	false	2	true
87898	4391729296875	61243015625	0	false	0	false	16	true
87897	443260703125	613528125	10	true	0	false	1	true
87896	29628455078125	76653265625	0	false	0	false	15	true
87895	2991544921875	76888890625	0	false	0	false	26	true
87893	351353828125	685353984375	0	false	11	true	0	false
87891	4084318359375	6508794140625	2	true	0	false	11	true
87890	28808208984375	732235625	57	true	0	false	21	true
87889	28759134765625	73867578125	0	false	0	false	21	true
87886	41695234375	636129453125	0	false	0	false	9	true
87885	4207005078125	6289800390625	0	false	0	false	14	true
87884	4575908203125	604996328125	2	true	0	false	4	true
87882	3708080078125	627995234375	0	false	4	true	58	true
87881	3831798828125	619207421875	0	false	0	false	15	true
87877	4256247265625	648972109375	0	false	0	false	8	true
87873	29110947265625	640730859375	9	true	0	false	24	true
87872	420168359375	6141921875	1	true	0	false	79	true
87871	41440890625	6230199609375	0	false	0	false	13	true
87870	393161171875	63221875	3	true	1	true	22	true
87869	3980027734375	6253861328125	7	true	0	false	14	true
87868	34599140625	6157487890625	0	false	8	true	5	true
87866	54982890625	7414599609375	0	false	0	false	15	true
87865	528607958984375	3.85679e+16	0	false	0	false	16	true
87864	3932279296875	6413901953125	5	true	0	false	55	true
87859	7732419921875	1.95541e+16	0	false	0	false	16	true
87858	5964306640625	652836865234375	0	false	0	false	10	true
87857	751931640625	7197662109375	0	false	0	false	20	true
87855	29458716796875	630420546875	0	false	0	false	22	true
87854	463802578125	589500390625	0	false	6	true	0	false
87853	470726171875	5828619140625	2	true	0	false	14	true
87850	25836498046875	7256759375	0	false	0	false	14	true
87849	26060361328125	72947640625	0	false	0	false	13	true
87845	4038603515625	637318515625	0	false	0	false	12	true
87843	4408274609375	58781703125	0	false	0	false	8	true
87842	22897697265625	739897265625	8	true	0	false	22	true
87841	2339541796875	74305578125	1	true	0	false	9	true
87835	4397156640625	650231015625	0	false	0	false	16	true
87834	4355498828125	623680390625	0	false	1	true	12	true
87827	2248370703125	744567421875	2	true	0	false	13	true
87821	29028765625	653823671875	7	true	0	false	4	true
87819	30266791015625	772274453125	10	true	0	false	18	true
87818	4681333203125	6221659375	1	true	0	false	20	true
87817	4718197265625	620418359375	17	true	0	false	0	false
87815	4249943359375	4681983203125	0	false	0	false	14	true
87814	2322260546875	73106796875	1	true	0	false	19	true
87812	10792060546875	9716337890625	1	true	16	true	27	true
87811	101153544921875	90876923828125	0	false	0	false	15	true
87809	27862763671875	73325.75	1	true	0	false	15	true
87807	3058894921875	7622865625	0	false	0	false	16	true
87800	4851817578125	61662921875	0	false	3	true	1	true
87797	30085060546875	73628703125	0	false	0	false	33	true
87791	3029127734375	719670390625	0	false	0	false	19	true
87790	107547724609375	770718408203125	0	false	0	false	16	true
87789	10442220703125	746424755859375	0	false	0	false	4	true
87785	30440619140625	75109359375	0	false	0	false	10	true
87784	21853466796875	742531484375	3	true	0	false	20	true
87783	21430607421875	7478115625	0	false	0	false	24	true
87781	3774114453125	6466195703125	0	false	0	false	24	true
87777	109396337890625	682504833984375	2	true	0	false	20	true
87770	30977515625	77974609375	0	false	0	false	11	true
87766	2513707421875	70749734375	0	false	0	false	4	true
87761	20907697265625	72737203125	1	true	0	false	6	true
87759	302381953125	66498265625	1	true	0	false	15	true
87755	46998095703125	16997982421875	5	true	0	false	7	true
87754	20831.25	31579685546875	0	false	0	false	18	true
87753	20674869140625	302201171875	0	false	0	false	28	true
87751	3228776171875	71426453125	0	false	0	false	8	true
87747	4938681640625	6232410546875	2	true	0	false	8	true
87745	21252380859375	709983515625	4	true	0	false	30	true
87741	424035546875	594091015625	1	true	0	false	28	true
87738	344738046875	354182734375	2	true	0	false	13	true
87737	34862890625	349368203125	7	true	0	false	11	true
87735	3594866796875	3641517578125	0	false	0	false	14	true
87733	352776953125	342865859375	0	false	0	false	13	true
87731	3593915234375	3487000390625	1	true	0	false	20	true
87727	81242705078125	32092865234375	1	true	0	false	17	true
87724	4481723828125	19699705078125	0	false	0	false	11	true
87723	44463203125	1959916796875	13	true	1	true	1	true
87721	4408822265625	1918261328125	4	true	0	false	15	true
87719	4325391015625	1930484375	0	false	0	false	13	true
87718	3016937744140620	9991857421875	0	false	0	false	36	true
87717	44929599609375	99363486328125	4	true	1	true	34	true
87715	3388672265625	6072616796875	2	true	0	false	10	true
87713	451521484375	18856435546875	4	true	0	false	7	true
87712	4440673828125	31069091796875	1	true	0	false	24	true
87711	4459419140625	3148377734375	0	false	0	false	26	true
87709	454320859375	5431584765625	11	true	0	false	6	true
87705	46427671875	18658240234375	0	false	0	false	7	true
87700	47047328125	3131902734375	1	true	0	false	14	true
87699	463071796875	31009572265625	0	false	0	false	21	true
87698	45281921875	3262694140625	0	false	0	false	59	true
87697	4459199609375	32260873046875	0	false	2	true	18	true
87696	4593863671875	28321734375	4	true	0	false	10	true
87695	4692023046875	27781517578125	4	true	1	true	1	true
87694	4144110546875	30464505859375	0	false	0	false	14	true
87693	408273515625	314474609375	1	true	17	true	14	true
87689	472235703125	305780078125	3	true	1	true	26	true
87687	4583637109375	3343520703125	1	true	0	false	20	true
87685	4648237109375	30157615234375	0	false	1	true	25	true
87683	410806171875	29557765625	7	true	0	false	0	false
87680	427750859375	30963607421875	1	true	0	false	13	true
87679	4360440234375	31556353515625	6	true	0	false	8	true
87678	4344041796875	3032691015625	0	false	0	false	16	true
87676	4034226953125	3322341796875	62	true	7	true	26	true
87675	4128278515625	3324919921875	0	false	0	false	26	true
87668	4763380859375	331236640625	1	true	28	true	6	true
87667	49130828125	32688568359375	2	true	2	true	12	true
87660	29527951171875	6839221875	6	true	0	false	43	true
87659	29260083984375	689903203125	2	true	0	false	20	true
87658	28839517578125	681676171875	0	false	0	false	15	true
87657	28513525390625	677724140625	6	true	0	false	0	false
87656	27809306640625	689370546875	2	true	0	false	35	true
87655	27821376953125	687029765625	2	true	0	false	32	true
87652	3476653515625	655565859375	0	false	0	false	47	true
87651	3394375390625	648651171875	14	true	0	false	7	true
87648	3345974609375	661447421875	0	false	0	false	26	true
87642	28789794921875	148510673828125	0	false	0	false	14	true
87640	4044447265625	59735078125	6	true	0	false	3	true
87639	4075198828125	6075483984375	2	true	0	false	10	true
87636	28954185546875	3491771484375	0	false	0	false	9	true
87635	2917905078125	3441068359375	7	true	0	false	18	true
87632	469014375	23512158203125	2	true	0	false	22	true
87631	4643503125	23916072265625	0	false	0	false	14	true
87630	474142109375	26228890625	3	true	0	false	86	true
87629	4658308984375	25368587890625	2	true	0	false	23	true
87628	4853686328125	26419919921875	7	true	0	false	7	true
87627	4864453125	26066271484375	1	true	0	false	17	true
87625	4810526171875	2438626953125	1	true	0	false	10	true
87623	4803678125	23269208984375	1	true	0	false	22	true
87622	4555804296875	2253015625	1	true	1	true	14	true
87619	49071.5	249654609375	0	false	0	false	16	true
87614	31404720703125	5131734765625	1	true	0	false	34	true
87613	31873087890625	5124276171875	0	false	0	false	19	true
87611	3103344921875	5058058203125	7	true	0	false	20	true
87609	303734609375	50391234375	10	true	0	false	8	true
87608	28712783203125	505583203125	1	true	0	false	26	true
87607	28451802734375	5036670703125	5	true	0	false	11	true
87603	29482955078125	5021061328125	1	true	0	false	50	true
87601	3079780859375	518095859375	1	true	0	false	13	true
87595	31887853515625	247483828125	0	false	0	false	7	true
87591	394223203125	5944946875	7	true	0	false	13	true
87590	27269939453125	700785546875	3	true	0	false	17	true
87589	27380009765625	710038828125	1	true	0	false	17	true
87588	210597890625	19516869140625	5	true	0	false	17	true
87587	2158972265625	1895803125	0	false	0	false	37	true
87585	18944841796875	124134443359375	0	false	0	false	19	true
87584	21191697265625	1673417578125	3	true	0	false	27	true
87583	21796466796875	16599958984375	0	false	0	false	18	true
87582	3246267578125	230189921875	3	true	0	false	34	true
87581	3236514453125	2265242578125	2	true	4	true	7	true
87580	21899716796875	1730285546875	0	false	0	false	19	true
87578	233061875	161808935546875	4	true	0	false	13	true
87577	23309693359375	16054681640625	4	true	0	false	12	true
87576	23890166015625	152792177734375	0	false	0	false	20	true
87575	243613671875	15118763671875	0	false	1	true	17	true
87570	22382958984375	147671787109375	0	false	3	true	28	true
87569	230299375	152984306640625	1	true	3	true	11	true
87568	200583984375	179705546875	1	true	1	true	58	true
87567	20103626953125	173668125	0	false	0	false	27	true
87563	19432103515625	17919123046875	2	true	1	true	14	true
87562	2115482421875	148031484375	1	true	0	false	19	true
87561	211114296875	13855705078125	0	false	0	false	17	true
87560	22514611328125	19358798828125	0	false	0	false	12	true
87555	32464080078125	2178485546875	1	true	0	false	11	true
87547	2102966796875	15914921875	1	true	0	false	12	true
87545	23537056640625	200565546875	3	true	0	false	8	true
87540	18122923828125	15706375	0	false	0	false	20	true
87539	184026328125	161842646484375	0	false	0	false	14	true
87538	31954435546875	155586064453125	1	true	0	false	19	true
87537	31798439453125	1600038671875	0	false	0	false	24	true
87536	332652421875	15746611328125	0	false	0	false	15	true
87535	339884140625	152630390625	7	true	0	false	7	true
87532	3281951953125	12372013671875	0	false	0	false	19	true
87531	3473165625	130415302734375	6	true	0	false	19	true
87530	223247421875	21443685546875	0	false	0	false	26	true
87529	224875234375	20918837890625	0	false	0	false	25	true
87527	4761828125	28960708984375	0	false	0	false	31	true
87526	3551390234375	168275546875	1	true	10	true	57	true
87525	3566319921875	165702890625	1	true	11	true	42	true
87524	3706721484375	1820780078125	7	true	0	false	35	true
87523	37535515625	1825119140625	11	true	0	false	10	true
87522	3570658984375	14694869140625	0	false	0	false	16	true
87521	350794609375	143021298828125	1	true	0	false	19	true
87515	2909133203125	570113671875	0	false	0	false	23	true
87513	3657043359375	140194775390625	6	true	0	false	0	false
87512	3671471484375	1095434375	14	true	0	false	0	false
87511	3698109765625	12166220703125	3	true	1	true	7	true
87509	36314734375	17661064453125	16	true	0	false	9	true
87506	2054741015625	208606875	1	true	0	false	30	true
87505	20567294921875	2022087890625	2	true	0	false	11	true
87504	3796371875	89958310546875	0	false	0	false	14	true
87503	384162109375	9936546875	0	false	0	false	16	true
87502	351016171875	11137556640625	0	false	0	false	7	true
87501	346580859375	11270890625	0	false	0	false	22	true
87496	378592109375	1689796875	0	false	0	false	6	true
87489	38160890625	14980052734375	0	false	0	false	9	true
87485	3725768359375	156961357421875	28	true	0	false	16	true
87482	3851080078125	125773515625	0	false	1	true	28	true
87481	3859974609375	119163642578125	1	true	1	true	21	true
87475	2219899609375	12561880859375	0	false	0	false	43	true
87474	3357715625	5806228515625	1	true	0	false	7	true
87473	333249375	58851.75	1	true	0	false	15	true
87469	209733828125	2194851171875	0	false	0	false	11	true
87467	31475828125	5781753125	0	false	0	false	26	true
87466	2278894140625	226474609375	0	false	0	false	21	true
87465	23186609375	22525486328125	2	true	3	true	22	true
87462	24715044921875	17231802734375	5	true	0	false	17	true
87458	48686234375	4320641015625	4	true	0	false	13	true
87452	4941246875	1620216796875	1	true	0	false	31	true
87451	49393828125	160093994140625	0	false	0	false	32	true
87450	4836255078125	1603408203125	1	true	0	false	22	true
87449	47862265625	1596580078125	0	false	0	false	15	true
87448	4784181640625	172849765625	5	true	1	true	0	false
87447	4732062109375	17191599609375	11	true	0	false	0	false
87446	4707586328125	15505779296875	11	true	0	false	1	true
87445	46979078125	147840615234375	0	false	0	false	38	true
87443	485195546875	16993736328125	4	true	0	false	23	true
87441	469437890625	142462890625	0	false	0	false	10	true
87440	4618987109375	13876	0	false	0	false	22	true
87439	45634953125	1442933984375	1	true	0	false	20	true
87434	4809391796875	14698357421875	1	true	0	false	25	true
87433	4883880859375	141937265625	0	false	0	false	11	true
87428	4382960546875	1503284765625	0	false	0	false	14	true
87427	443404453125	152983720703125	9	true	0	false	0	false
87423	4209776953125	16404900390625	0	false	0	false	5	true
87422	4349510546875	17394990234375	21	true	0	false	0	false
87421	4388685546875	17116376953125	33	true	0	false	21	true
87417	4488558984375	1245920703125	0	false	0	false	27	true
87415	467906953125	123903173828125	6	true	0	false	2	true
87413	4877573828125	12975017578125	6	true	0	false	7	true
87408	29141697265625	8368310546875	0	false	0	false	5	true
87407	28760455078125	8028361328125	3	true	0	false	11	true
87405	28624908203125	738842041015625	0	false	0	false	14	true
87403	28763412109375	6792923828125	0	false	0	false	22	true
87402	30408138671875	632824072265625	0	false	20	true	3	true
87401	3023338671875	781362939453125	1	true	3	true	9	true
87396	1650787353515620	6071382421875	0	false	0	false	11	true
87395	1132134765625	5989316015625	2	true	0	false	15	true
87392	533763134765625	5922430078125	12	true	0	false	0	false
87391	380830126953125	591634296875	1	true	0	false	8	true
87390	455256953125	625048203125	4	true	0	false	15	true
87389	4530742578125	6381865625	0	false	1	true	12	true
87388	393576171875	6326526171875	0	false	0	false	24	true
87387	3396402587890620	6313777734375	1	true	0	false	11	true
87386	383871435546875	6196850390625	17	true	1	true	2	true
87385	4687001953125	6095933203125	11	true	0	false	15	true
87382	488947802734375	6381815625	0	false	0	false	20	true
87381	5333431640625	648116015625	0	false	0	false	21	true
87379	521757421875	63308875	0	false	0	false	28	true
87376	468346484375	6426119140625	22	true	0	false	0	false
87370	588542431640625	6048583984375	2	true	0	false	29	true
87369	609472119140625	5958926171875	1	true	0	false	50	true
87368	1619648193359370	6319315625	0	false	0	false	12	true
87367	1081162841796870	629121875	0	false	0	false	24	true
87366	1191309326171870	5859812109375	1	true	0	false	29	true
87365	1766577880859370	5935151953125	0	false	0	false	10	true
87363	2184916748046870	6241915625	1	true	0	false	20	true
87353	4777373828125	6484580859375	7	true	0	false	1	true
87350	2358051171875	705916640625	0	false	0	false	22	true
87349	23769779296875	69601171875	11	true	0	false	7	true
87348	440425859375	10227373046875	0	false	0	false	10	true
87347	43212828125	996232421875	1	true	0	false	35	true
87345	42891375	10511431640625	0	false	0	false	13	true
87341	4547194140625	102624755859375	0	false	0	false	4	true
87339	4421159375	10985408203125	12	true	0	false	3	true
87337	4291911328125	86826533203125	0	false	0	false	8	true
87336	4187184375	937858984375	0	false	0	false	75	true
87335	4149419921875	108372548828125	1	true	2	true	22	true
87333	415830703125	833186328125	0	false	0	false	24	true
87331	4698919140625	11222771484375	1	true	0	false	13	true
87325	3376159423828120	567291171875	0	false	0	false	14	true
87323	3425211669921870	547863203125	2	true	0	false	29	true
87319	4794883203125	18719412109375	1	true	0	false	10	true
87317	3867809753417960	65647203125	25	true	0	false	0	false
87315	32348107421875	786373515625	3	true	0	false	16	true
87311	1.36583e+16	766472119140625	0	false	0	false	16	true
87310	3332193359375	655383828125	11	true	0	false	2	true
87309	23980048828125	6485257421875	11	true	0	false	0	false
87305	3414954296875	1647171484375	0	false	0	false	14	true
87304	236588671875	50214384765625	0	false	0	false	10	true
87303	3551884765625	356298681640625	0	false	0	false	11	true
87298	1783421875	5548341015625	0	false	0	false	22	true
87297	1.79636e+16	5456881640625	0	false	0	false	5	true
87295	1286913818359370	56540921875	0	false	0	false	21	true
87293	4916065234375	3118582421875	0	false	0	false	12	true
87288	1865646728515620	70357234375	0	false	0	false	12	true
87287	746404541015625	684538515625	0	false	0	false	9	true
87284	30602802734375	2874877197265620	0	false	19	true	2	true
87283	31290392578125	257869677734375	2	true	0	false	17	true
87282	3306201171875	58897861328125	6	true	1	true	2	true
87281	3319978515625	542514697265625	0	false	0	false	21	true
87280	29692662109375	38052763671875	0	false	7	true	14	true
87279	29514609375	459054541015625	4	true	0	false	9	true
87278	3352776171875	2696968505859370	0	false	0	false	27	true
87277	3412160546875	238467822265625	0	false	0	false	21	true
87275	30351044921875	450872705078125	0	false	0	false	23	true
87274	346572734375	424781591796875	0	false	0	false	25	true
87273	3434312109375	3946971435546870	0	false	0	false	13	true
87271	34861015625	3114981689453120	8	true	0	false	4	true
87269	336955859375	480773095703125	0	false	0	false	27	true
87264	32283.25	8127642211914060	23	true	0	false	1	true
87263	312541484375	1079266845703120	2	true	0	false	15	true
87261	3475108984375	52513916015625	0	false	0	false	15	true
87259	3541633203125	502957080078125	0	false	0	false	13	true
87257	3322762890625	44288427734375	0	false	0	false	15	true
87254	44210828125	26711361328125	1	true	0	false	9	true
87253	4390470703125	27248216796875	1	true	0	false	18	true
87252	4386573828125	2795054296875	0	false	0	false	7	true
87250	3578046875	324233349609375	1	true	2	true	24	true
87249	3589062890625	352828125	8	true	1	true	15	true
87247	95964345703125	663833984375	8	true	0	false	5	true
87242	3337138671875	3578794921875	0	false	0	false	56	true
87241	32097625	3911533203125	0	false	0	false	7	true
87237	441689140625	25586462890625	1	true	0	false	9	true
87233	4445848828125	24618494140625	0	false	0	false	14	true
87230	3855583984375	3296341796875	5	true	1	true	0	false
87229	3745122265625	463859619140625	0	false	0	false	4	true
87226	406783984375	346786669921875	15	true	0	false	10	true
87225	4055198046875	431716259765625	0	false	0	false	17	true
87224	26281927734375	4261720703125	4	true	1	true	5	true
87223	26568861328125	503861181640625	0	false	0	false	5	true
87221	404584140625	2281070556640620	0	false	0	false	7	true
87220	2753803515625	1439605712890620	0	false	0	false	10	true
87219	28287099609375	1.29916e+16	0	false	0	false	8	true
87218	3969054296875	567777197265625	0	false	0	false	1	true
87216	28061087890625	385627685546875	1	true	0	false	0	false
87211	27113525390625	61171015625	0	false	0	false	7	true
87208	4074315234375	14797578125	1	true	0	false	39	true
87207	4161907421875	140607158203125	1	true	0	false	11	true
87206	42224703125	132123671875	0	false	32	true	0	false
87205	4347704296875	13230576171875	13	true	0	false	8	true
87204	39518421875	149428779296875	2	true	0	false	45	true
87203	3938731640625	1382725390625	1	true	0	false	11	true
87200	19271576171875	14712806640625	29	true	0	false	3	true
87199	19170021484375	148320751953125	29	true	0	false	2	true
87191	3973778515625	162218359375	2	true	1	true	5	true
87188	2490936328125	496956884765625	0	false	0	false	6	true
87187	25726232421875	6203322265625	0	false	0	false	27	true
87183	262263125	9565889282226560	1	true	0	false	3	true
87181	24252115234375	65967685546875	0	false	0	false	11	true
87180	48888984375	28168498046875	1	true	0	false	8	true
87175	143132841796875	158943046875	3	true	0	false	19	true
87174	4693751171875	477085234375	1	true	0	false	15	true
87173	4673028125	48176765625	0	false	0	false	31	true
87172	4798601171875	4648955078125	1	true	0	false	22	true
87171	4804776171875	4687470703125	0	false	1	true	16	true
87170	469966953125	4931408203125	0	false	0	false	32	true
87165	464219609375	501192578125	0	false	0	false	9	true
87161	48903328125	474328359375	0	false	0	false	24	true
87159	4089756591796870	810338427734375	0	false	0	false	7	true
87157	4282986328125	326161171875	0	false	0	false	8	true
87152	9049521484375	51946142578125	0	false	0	false	7	true
87151	1129807421875	4481837890625	0	false	0	false	8	true
87150	4785150390625	522489375	8	true	0	false	15	true
87149	4805797265625	5219782421875	10	true	0	false	14	true
87148	13256140625	675154052734375	0	false	0	false	15	true
87147	135230771484375	748328466796875	1	true	0	false	21	true
87143	4744450390625	5264590234375	0	false	0	false	20	true
87140	4839294140625	516674296875	0	false	0	false	34	true
87137	4738758984375	5104868359375	1	true	0	false	9	true
87135	464353671875	5247308984375	1	true	0	false	37	true
87132	4272815234375	147420107421875	0	false	0	false	8	true
87131	42765484375	1411409375	0	false	0	false	12	true
87128	19918083984375	95557275390625	0	false	0	false	43	true
87127	1988621875	100450927734375	0	false	26	true	5	true
87126	2105506640625	90644052734375	0	false	0	false	16	true
87125	2140509765625	80955771484375	0	false	0	false	14	true
87124	17989994140625	61850390625	0	false	0	false	40	true
87123	1813604296875	597275732421875	0	false	0	false	53	true
87119	21275037109375	101982568359375	0	false	0	false	12	true
87118	20350876953125	110869208984375	0	false	0	false	10	true
87117	1985656640625	11494017578125	0	false	0	false	11	true
87115	17426509765625	714587353515625	0	false	0	false	15	true
87112	1995613671875	66782109375	0	false	0	false	15	true
87111	20344369140625	640665869140625	0	false	0	false	21	true
87106	1638220703125	544427197265625	7	true	0	false	20	true
87105	167740546875	659335400390625	10	true	1	true	0	false
87103	21060037109375	118982099609375	0	false	0	false	13	true
87102	2390446484375	1.77333e+16	0	false	0	false	9	true
87101	234306640625	1489936279296870	0	false	0	false	12	true
87099	24350765625	2780982177734370	0	false	0	false	14	true
87098	2119796875	489117919921875	3	true	0	false	4	true
87097	2221916015625	451007763671875	0	false	0	false	16	true
87093	2163650390625	273755126953125	0	false	0	false	7	true
87092	145721875	3012485107421870	0	false	1	true	20	true
87091	136073671875	52444765625	0	false	1	true	11	true
87087	23112173828125	42573173828125	0	false	0	false	7	true
87084	198628203125	382352099609375	0	false	0	false	14	true
87077	4927083203125	357615390625	0	false	0	false	7	true
87075	24791982421875	8258408203125	0	false	0	false	4	true
87068	104171318359375	19875431640625	0	false	0	false	8	true
87065	6675109252929680	3830530859375	0	false	0	false	12	true
87063	22434595703125	245881640625	0	false	0	false	9	true
87058	14790478515625	123145185546875	0	false	0	false	15	true
87057	137860166015625	117006298828125	0	false	0	false	14	true
87055	13103849609375	133295498046875	0	false	0	false	7	true
87053	3932085546875	10283984375	4	true	1	true	5	true
87052	3458421875	7187709375	15	true	1	true	4	true
87051	348959375	71669953125	1	true	0	false	35	true
87049	12554751953125	10805119140625	0	false	0	false	18	true
87046	3556821875	72358734375	0	false	0	false	24	true
87044	356147265625	74133875	0	false	0	false	22	true
87043	3596453515625	736778828125	0	false	0	false	29	true
87041	359020546875	76074109375	19	true	0	false	1	true
87037	3432747265625	75608453125	0	false	0	false	16	true
87033	3697016015625	77022296875	0	false	0	false	9	true
87031	263072265625	2772075439453120	2	true	1	true	4	true
87027	31221638671875	5728224609375	0	false	0	false	12	true
87022	4503412890625	666997421875	0	false	0	false	5	true
87020	3540338671875	767893603515625	0	false	0	false	17	true
87019	3470484765625	72526767578125	0	false	0	false	12	true
87017	3658926953125	886431640625	0	false	0	false	3	true
87013	2985655859375	87879296875	10	true	1	true	0	false
87012	31385201171875	745364765625	55	true	1	true	59	true
87011	32473830078125	746152890625	1	true	0	false	14	true
87009	3281858984375	76286	1	true	0	false	7	true
87004	15174427734375	88501318359375	0	false	0	false	10	true
87003	160090439453125	98783173828125	3	true	1	true	13	true
87001	16909029296875	9906552734375	0	false	0	false	7	true
86999	623939892578125	7603678125	0	false	0	false	17	true
86995	16314396484375	359947900390625	0	false	0	false	12	true
86994	4249062890625	158040380859375	0	false	0	false	15	true
86991	4907133203125	588334921875	2	true	0	false	19	true
86989	4608934375	2154151171875	0	false	0	false	6	true
86984	24917435546875	760634375	0	false	0	false	21	true
86983	24989158203125	77036734375	0	false	0	false	23	true
86982	225211875	791734765625	1	true	0	false	15	true
86981	22698595703125	79450078125	11	true	0	false	3	true
86979	2563630859375	75197015625	1	true	0	false	29	true
86978	2524267578125	7813159375	0	false	0	false	55	true
86976	2136783203125	784937265625	0	false	0	false	15	true
86975	21136921875	774096796875	4	true	1	true	0	false
86974	20550048828125	787954140625	34	true	0	false	67	true
86973	19740197265625	78198359375	1	true	0	false	7	true
86971	2796066015625	762281953125	0	false	0	false	14	true
86966	480919453125	6456099609375	13	true	1	true	0	false
86965	4802459375	6957251953125	5	true	0	false	0	false
86961	462920546875	74336865234375	4	true	1	true	3	true
86959	2287447265625	769709296875	0	false	0	false	13	true
86958	48582234375	540234921875	2	true	0	false	26	true
86957	48910421875	5412497265625	7	true	0	false	17	true
86955	26293982421875	79285578125	1	true	7	true	3	true
86953	4571964453125	645450048828125	1	true	0	false	8	true
86951	4692971875	9194802734375	0	false	0	false	26	true
86947	444080625	707716064453125	4	true	0	false	9	true
86945	471819140625	508123046875	0	false	35	true	8	true
86943	4901483984375	55028921875	12	true	0	false	1	true
86941	4805730078125	5484339453125	0	false	0	false	15	true
86937	4646816015625	5543221484375	1	true	0	false	19	true
86934	4608322265625	44124189453125	2	true	0	false	14	true
86923	29188091796875	7785784375	10	true	0	false	2	true
86922	53224228515625	769190703125	1	true	0	false	10	true
86921	5265841796875	77286078125	4	true	1	true	1	true
86919	49732724609375	776342734375	0	false	0	false	13	true
86914	4288673828125	430372900390625	0	false	0	false	12	true
86913	422781953125	451688671875	0	false	0	false	9	true
86911	43899703125	426279638671875	14	true	0	false	0	false
86910	225235625	600281494140625	0	false	0	false	11	true
86909	22522537109375	6560134765625	0	false	0	false	18	true
86907	4281732421875	644566845703125	6	true	0	false	42	true
86900	4156712109375	68803890625	5	true	0	false	0	false
86899	41703515625	70318140625	6	true	0	false	9	true
86898	49254171875	658394453125	11	true	1	true	0	false
86897	49255546875	66540734375	0	false	0	false	11	true
86894	4850674609375	67136875	1	true	0	false	77	true
86887	3531654296875	778026640625	0	false	0	false	11	true
86886	4898380078125	725146484375	0	false	0	false	20	true
86885	487376171875	81679658203125	0	false	0	false	21	true
86881	3961116796875	17550017578125	7	true	0	false	0	false
86880	7931231079101560	25708451171875	3	true	0	false	28	true
86879	9060941162109370	25069251953125	3	true	0	false	20	true
86876	3441455810546870	7668959375	15	true	1	true	0	false
86875	341446044921875	764293359375	18	true	0	false	0	false
86874	2774273193359370	756840703125	0	false	0	false	12	true
86872	32066767578125	7443571875	0	false	0	false	15	true
86868	3852473046875	750433984375	0	false	0	false	46	true
86867	3998614453125	7380153125	0	false	0	false	14	true
86866	4394030859375	72517453125	0	false	0	false	36	true
86865	43315078125	739182890625	3	true	0	false	30	true
86863	1284088623046870	299605029296875	0	false	0	false	19	true
86862	4188212109375	724084375	1	true	0	false	15	true
86861	4241979296875	716508515625	0	false	0	false	15	true
86857	38562875	72902484375	3	true	0	false	27	true
86854	458798984375	70078796875	10	true	0	false	7	true
86853	464806328125	68626875	0	false	0	false	7	true
86850	44823859375	7093778125	15	true	0	false	0	false
86845	427124921875	731883984375	10	true	1	true	0	false
86844	17854203125	213306982421875	7	true	1	true	0	false
86843	17035818359375	1671855712890620	0	false	0	false	10	true
86842	3873713671875	712786015625	1	true	1	true	10	true
86838	439528828125	7640715625	0	false	0	false	16	true
86837	4427562890625	774063671875	0	false	0	false	12	true
86836	7845391845703120	756271640625	27	true	0	false	0	false
86835	7282036743164060	758108125	25	true	0	false	0	false
86830	38915.5	78041578125	0	false	0	false	35	true
86825	983155078125	842774169921875	0	false	0	false	11	true
86817	2349154296875	802324462890625	0	false	0	false	12	true
86816	47765984375	742318203125	19	true	0	false	0	false
86815	4839705859375	74873953125	0	false	0	false	12	true
86814	4676201953125	736696796875	0	false	0	false	8	true
86809	4095153515625	16910341796875	0	false	0	false	8	true
86808	2085544921875	1132771484375	4	true	0	false	0	false
86807	195912109375	5817427368164060	0	false	0	false	12	true
86803	3838455078125	143838427734375	0	false	0	false	8	true
86801	4286750390625	75715.25	7	true	0	false	0	false
86791	488199453125	693964375	0	false	0	false	15	true
86790	13250734375	8848909301757810	0	false	0	false	5	true
86789	13659978515625	4693936462402340	18	true	0	false	0	false
86787	14595255859375	5.05414e+16	0	false	0	false	13	true
86785	12403615234375	1350937744140620	0	false	0	false	6	true
86781	41471515625	77582609375	25	true	0	false	2	true
86779	492150390625	20518716796875	0	false	0	false	5	true
86778	4509726171875	2.03163e+16	0	false	0	false	16	true
86777	459490078125	2940265869140620	12	true	1	true	0	false
86776	4727527734375	20358125	0	false	14	true	0	false
86775	4625766015625	1.66858e+16	0	false	0	false	20	true
86771	4757267578125	9267952880859370	0	false	0	false	14	true
86769	45058125	5258696899414060	0	false	8	true	0	false
86765	29220787109375	795722578125	0	false	7	true	0	false
86763	4880767578125	727281640625	0	false	0	false	54	true
86761	6173234252929680	416314208984375	0	false	0	false	15	true
