# Supplementary material for: A Novel Liquid Biopsy Method Based on Specific Combinations of Vesicular Markers Allows Us to Discriminate Prostate Cancer from Hyperplasia
Source: Cells. 2024 Jul 31;13(15):1286. doi: 10.3390/cells13151286 (PMC11311686; doi:10.3390/cells13151286)
Supplement: Supplementary file 1 [file cells-13-01286-s001.zip › Dataset S1-Raw data CODI BiliGeCT Prostata/Raw data CODI BiliGeCT Prostata/160223_ErbB3_ALK_GE21-04-3__counting_scatter.xlsx]

## Sheet: 160223_ErbB3_ALK_GE21-04-3__cou
counting parameters
radius (nm)	300
bin width (nm)	20
locs in bin threshold	1
active channels
channel name	channel reference	min	max
Channel 0	ch0	1	10000000
Channel 1	ch1	1	10000000
Channel 2	ch2	1	10000000
clusters are positive for a channel if their counts fall within min (inclusive) and max (exclusive) for that channel
	population phenotypes	number of clusters
triple positive	Channel 0, Channel 1, Channel 2	133
double positive	Channel 0, Channel 1	23
double positive	Channel 0, Channel 2	822
double positive	Channel 1, Channel 2	92
single positive	Channel 0	37
single positive	Channel 1	3
single positive	Channel 2	737
	total positive clusters	1847
3 clusters were negative for every channel
all positive clusters are listed here
columns show counts and positivity for channels with thresholds switched on
to see the full data including negative clusters please export a csv from the counting histogram rather than the counting scatter plot
cluster id	centroid x (nm)	centroid y (nm)	count for Channel 0	positive for Channel 0	count for Channel 1	positive for Channel 1	count for Channel 2	positive for Channel 2
97943	448576416015625	6073166796875	0	false	0	false	21	true
97942	41987958984375	603257578125	1	true	0	false	24	true
97940	440516015625	612135625	0	false	0	false	8	true
97938	3393506591796870	601876171875	11	true	0	false	32	true
97936	423397802734375	59078703125	3	true	0	false	22	true
97935	3414758056640620	58290171875	0	false	0	false	12	true
97934	3612017578125	5781669921875	0	false	0	false	5	true
97933	55909765625	587718203125	3	true	0	false	18	true
97932	49189765625	5907067578125	0	false	0	false	18	true
97926	458403125	5749103125	3	true	0	false	17	true
97925	86255498046875	566786484375	0	false	0	false	16	true
97924	868687109375	56960046875	0	false	0	false	20	true
97921	83830947265625	557817734375	23	true	1	true	6	true
97919	141177568359375	577819375	0	false	0	false	32	true
97918	142605380859375	5727180078125	23	true	0	false	15	true
97914	587126953125	577008984375	0	false	1	true	36	true
97913	73335869140625	5812059375	1	true	0	false	36	true
97912	83726005859375	5838261328125	0	false	0	false	21	true
97911	115091484375	5553358984375	0	false	0	false	23	true
97910	111522861328125	5583017578125	0	false	0	false	7	true
97908	66658330078125	580845390625	1	true	0	false	23	true
97907	13474830078125	57826578125	3	true	0	false	8	true
97906	1287949609375	5851156640625	10	true	0	false	3	true
97904	92995771484375	5792903515625	4	true	0	false	13	true
97902	12010736328125	55421234375	1	true	0	false	34	true
97900	12323296875	581753125	2	true	0	false	12	true
97898	105446875	57521734375	19	true	0	false	0	false
97889	349497607421875	6438553125	6	true	0	false	24	true
97888	3326908935546870	6399980859375	2	true	5	true	18	true
97887	3163480224609370	6261762890625	0	false	7	true	17	true
97886	3401421630859370	624958515625	0	false	10	true	22	true
97885	329524169921875	6483429296875	0	false	0	false	16	true
97881	89325595703125	6171235546875	2	true	0	false	17	true
97880	9449494140625	613089765625	2	true	0	false	31	true
97879	3589615234375	6535630859375	0	false	0	false	40	true
97878	3940609619140620	6514192578125	0	false	0	false	26	true
97875	101071181640625	5915725390625	0	false	0	false	7	true
97874	10736861328125	5834526171875	6	true	0	false	33	true
97870	3752539794921870	62921359375	1	true	0	false	25	true
97868	8109689453125	6160748828125	8	true	0	false	19	true
97865	20673076171875	6129307421875	1	true	0	false	18	true
97864	276831689453125	6136676953125	1	true	0	false	14	true
97862	748074169921875	6089740625	6	true	0	false	18	true
97858	1.17279e+16	6051640625	3	true	0	false	13	true
97856	618431591796875	606342109375	0	false	0	false	9	true
97855	696573095703125	6382559375	8	true	0	false	33	true
97854	56169677734375	6342511328125	10	true	0	false	11	true
97852	522690966796875	6271537890625	2	true	20	true	13	true
97847	5881055297851560	664388203125	2	true	0	false	16	true
97846	1.82243e+16	65951265625	0	false	1	true	9	true
97842	8907759765625	6268824609375	4	true	0	false	18	true
97840	669337060546875	64483203125	0	false	1	true	17	true
97839	13391875	6424283984375	16	true	1	true	29	true
97838	1.10268e+16	640018359375	5	true	0	false	27	true
97837	164571328125	54477640625	1	true	3	true	14	true
97836	1665398046875	5526606640625	12	true	1	true	0	false
97834	3994747802734370	662847578125	1	true	0	false	15	true
97833	322140869140625	4492923828125	13	true	0	false	26	true
97832	3089021240234370	4472041015625	13	true	0	false	18	true
97829	121978369140625	53568953125	1	true	0	false	36	true
97828	124144169921875	535615546875	1	true	0	false	39	true
97827	22193517578125	5120962890625	0	false	0	false	26	true
97826	22895966796875	511778046875	0	false	0	false	21	true
97825	11179830078125	4171162109375	1	true	0	false	16	true
97824	103720498046875	4173673828125	1	true	0	false	13	true
97821	693798046875	6270590625	3	true	2	true	13	true
97820	740127197265625	63063546875	15	true	0	false	2	true
97815	23302583984375	5307702734375	0	false	0	false	20	true
97814	22864453125	5295134765625	4	true	0	false	12	true
97813	652168310546875	4018628125	8	true	0	false	6	true
97812	710838525390625	4051683984375	3	true	0	false	27	true
97810	5477064819335930	651295078125	5	true	0	false	9	true
97809	12724953125	5261314453125	0	false	0	false	14	true
97808	123547763671875	5257523046875	0	false	0	false	15	true
97807	2912977294921870	510992265625	2	true	15	true	23	true
97806	333161328125	510734921875	1	true	0	false	34	true
97805	159445400390625	5888228125	2	true	0	false	12	true
97804	157143291015625	59541578125	10	true	0	false	8	true
97803	144249169921875	5903116015625	1	true	0	false	44	true
97802	14109587890625	5916166015625	1	true	0	false	22	true
97800	22257505859375	524038203125	9	true	0	false	10	true
97798	600019775390625	4000857421875	1	true	0	false	15	true
97797	3947397705078120	565449140625	2	true	0	false	17	true
97796	2879722412109370	5605280859375	1	true	0	false	16	true
97792	22935705078125	5388000390625	3	true	0	false	12	true
97788	21812451171875	4888746484375	2	true	0	false	6	true
97787	18180693359375	54662921875	6	true	0	false	80	true
97786	18292294921875	5412090234375	0	false	0	false	26	true
97782	260184033203125	455570703125	2	true	0	false	42	true
97780	279112646484375	5884154296875	1	true	0	false	10	true
97778	56683779296875	3920919140625	3	true	0	false	35	true
97777	17130916015625	5685794921875	0	false	0	false	36	true
97776	17017439453125	56424984375	0	false	0	false	12	true
97774	3741775146484370	45791484375	9	true	0	false	5	true
97772	772934814453125	3916149609375	2	true	0	false	10	true
97771	144413955078125	3855571484375	0	false	0	false	22	true
97770	15025244140625	38157828125	5	true	1	true	1	true
97764	132809248046875	5360637890625	1	true	0	false	13	true
97763	448959814453125	4935094140625	1	true	0	false	96	true
97762	4229962890625	4926901953125	0	false	0	false	59	true
97761	1765373046875	5854335546875	0	false	0	false	28	true
97760	17378365234375	5862593359375	0	false	0	false	32	true
97759	3901037353515620	4435337109375	3	true	0	false	12	true
97756	149668662109375	5923614453125	10	true	0	false	30	true
97755	17927001953125	51920390625	3	true	0	false	32	true
97750	17294060546875	538955078125	0	false	0	false	27	true
97748	17617328125	5635803125	0	false	0	false	17	true
97747	16466591796875	5765980859375	13	true	0	false	0	false
97746	159256171875	5710390625	0	false	0	false	48	true
97745	134102509765625	593953046875	0	false	0	false	14	true
97742	1780666015625	5732057421875	0	false	1	true	43	true
97741	490798046875	4815300390625	0	false	1	true	14	true
97740	5646775390625	4846165625	0	false	0	false	14	true
97736	151803779296875	572771796875	1	true	0	false	19	true
97733	23455427734375	499938828125	2	true	0	false	21	true
97732	2325955859375	497107734375	19	true	0	false	5	true
97728	18405970703125	533265390625	16	true	0	false	9	true
97726	96450498046875	4145284375	2	true	0	false	11	true
97724	17403736328125	55380203125	0	false	4	true	15	true
97722	24254	505753203125	0	false	5	true	14	true
97721	2079338671875	53495.5	0	false	0	false	17	true
97720	21949060546875	53545890625	0	false	0	false	29	true
97718	15148333984375	53928140625	0	false	0	false	19	true
97716	44204423828125	5108576953125	9	true	0	false	29	true
97711	516269140625	473921875	1	true	0	false	32	true
97710	531506591796875	474633359375	1	true	0	false	29	true
97707	151383779296875	39587390625	7	true	1	true	50	true
97706	14530044921875	3942298828125	0	false	6	true	24	true
97703	3859613037109370	3581009765625	0	false	0	false	19	true
97702	403390087890625	3543418359375	0	false	0	false	12	true
97700	11326376953125	4309740625	0	false	0	false	12	true
97698	195515234375	5339124609375	10	true	0	false	19	true
97696	15422732421875	378777890625	10	true	0	false	15	true
97694	1561996484375	3916101171875	1	true	0	false	12	true
97692	426412548828125	518289609375	0	false	2	true	7	true
97690	666294140625	416676171875	1	true	0	false	44	true
97689	58203486328125	4949545703125	0	false	0	false	8	true
97688	611613037109375	488650546875	0	false	0	false	13	true
97687	6441907348632810	4248228125	0	false	0	false	25	true
97686	4.61811e+16	423084375	0	false	0	false	26	true
97684	1571469921875	3868971875	9	true	0	false	29	true
97682	24059611328125	5140569140625	4	true	1	true	6	true
97679	853584375	4939429296875	0	false	0	false	8	true
97678	920344921875	4927248046875	1	true	0	false	30	true
97673	34193984375	35271484375	17	true	0	false	0	false
97669	87088662109375	480724609375	5	true	1	true	22	true
97668	896548046875	481051484375	4	true	0	false	24	true
97666	1163160400390620	425108203125	5	true	5	true	35	true
97665	581260791015625	4312987109375	8	true	0	false	2	true
97664	622919873046875	4356188671875	7	true	0	false	41	true
97663	97686572265625	430792421875	10	true	0	false	4	true
97662	10326322265625	4279549609375	0	false	1	true	10	true
97659	233443310546875	3455543359375	0	false	0	false	26	true
97658	2339304443359370	340380078125	0	false	5	true	22	true
97656	462348583984375	45223890625	1	true	0	false	18	true
97654	3487846923828120	3639592578125	12	true	0	false	3	true
97652	9010103515625	424859296875	3	true	0	false	19	true
97651	12240951171875	600471875	0	false	0	false	35	true
97650	126088125	60229203125	3	true	0	false	21	true
97649	1277679296875	505447421875	0	false	0	false	36	true
97648	123582109375	4980045703125	0	false	1	true	28	true
97647	13556599609375	4949265234375	0	false	0	false	20	true
97646	139465283203125	4892276953125	0	false	0	false	13	true
97645	1537062890625	5245778125	1	true	0	false	24	true
97644	16532841796875	5283068359375	0	false	0	false	23	true
97642	128958330078125	49302046875	0	false	0	false	12	true
97639	742408447265625	4949482421875	2	true	0	false	25	true
97637	803936328125	470368125	0	false	0	false	41	true
97636	679786767578125	4782445703125	1	true	0	false	47	true
97635	104044296875	4823625390625	4	true	0	false	29	true
97634	10586716796875	486084765625	1	true	0	false	14	true
97632	480014501953125	4279653515625	3	true	0	false	14	true
97631	260614111328125	3525318359375	1	true	3	true	11	true
97627	52064326171875	405123984375	1	true	0	false	56	true
97626	48893896484375	4059946875	0	false	0	false	22	true
97623	19125958984375	4755625390625	10	true	0	false	20	true
97622	19294642578125	4790816796875	0	false	0	false	11	true
97618	1.62373e+16	36087546875	0	false	0	false	16	true
97616	687629931640625	431430390625	2	true	0	false	28	true
97615	336219091796875	4156509765625	0	false	0	false	7	true
97614	2823017333984370	416598984375	5	true	0	false	20	true
97612	463510498046875	44265.25	7	true	0	false	17	true
97610	55420517578125	439050546875	3	true	0	false	14	true
97606	947291015625	4391433203125	5	true	0	false	6	true
97605	277838818359375	4338818359375	2	true	0	false	24	true
97604	230026513671875	4365299609375	0	false	0	false	25	true
97602	3142306640625	423343984375	13	true	0	false	0	false
97600	5865228515625	424078203125	2	true	0	false	23	true
97597	17761521484375	4910876171875	2	true	0	false	12	true
97596	18279140625	4888016015625	4	true	0	false	12	true
97595	6355162963867180	4342105859375	0	false	0	false	5	true
97594	1.43822e+16	4336851953125	0	false	0	false	22	true
97593	419263037109375	4321277734375	18	true	0	false	14	true
97592	402139013671875	4261940625	20	true	0	false	2	true
97588	4832340087890620	4419547265625	1	true	0	false	16	true
97578	469630078125	3624855078125	1	true	1	true	41	true
97577	1336722265625	3970365625	1	true	0	false	10	true
97576	128365625	3989878515625	0	false	1	true	15	true
97574	81815244140625	4369271484375	2	true	0	false	20	true
97569	107188681640625	5040506640625	0	false	0	false	26	true
97568	1054076171875	498478515625	1	true	0	false	5	true
97566	407243896484375	413594921875	0	false	0	false	14	true
97564	421420166015625	4045468359375	0	false	0	false	17	true
97560	498215673828125	3967680859375	0	false	0	false	18	true
97559	58375126953125	6548014453125	2	true	1	true	30	true
97558	5164685546875	661302421875	7	true	0	false	0	false
97556	1868092578125	481383359375	1	true	0	false	24	true
97555	5148755859375	50666546875	1	true	0	false	21	true
97554	579089013671875	5030006640625	0	false	0	false	36	true
97549	2811267578125	3870423828125	6	true	2	true	23	true
97548	2835643310546870	3841878125	11	true	2	true	16	true
97546	96948310546875	503201171875	17	true	0	false	13	true
97545	3310846435546870	3980203125	4	true	0	false	18	true
97541	16503775390625	6252236328125	1	true	0	false	17	true
97540	163530283203125	6290331640625	2	true	0	false	23	true
97539	426578076171875	4660392578125	0	false	0	false	45	true
97537	14454130859375	5189026953125	11	true	0	false	31	true
97536	149531728515625	5139080078125	7	true	1	true	1	true
97535	2343455859375	64302.25	0	false	0	false	44	true
97534	23533228515625	6531430078125	5	true	0	false	40	true
97529	1468740625	498866796875	3	true	0	false	13	true
97526	16413509765625	633536953125	0	false	0	false	17	true
97523	2398321484375	66139390625	5	true	0	false	19	true
97517	18098232421875	5047858984375	1	true	0	false	20	true
97515	179541953125	6514671875	14	true	0	false	5	true
97514	17472876953125	6514040625	0	false	0	false	12	true
97512	163458935546875	639643125	1	true	0	false	45	true
97511	153051669921875	6313154296875	0	false	3	true	24	true
97510	147092919921875	6238152734375	0	false	0	false	18	true
97509	22436166015625	66610140625	2	true	0	false	12	true
97508	22417033203125	670775234375	0	false	0	false	21	true
97507	187273515625	649351328125	0	false	0	false	34	true
97502	428586669921875	34395296875	1	true	1	true	21	true
97501	12100736328125	768014296875	1	true	1	true	21	true
97500	129066162109375	76863296875	1	true	0	false	27	true
97496	19163837890625	5065769921875	0	false	0	false	17	true
97494	19210392578125	64681578125	0	false	1	true	14	true
97490	1015473828125	491231484375	0	false	0	false	10	true
97489	6937572265625	36067953125	0	false	1	true	15	true
97488	5840263671875	369144296875	0	false	0	false	10	true
97486	1131171875	4846901953125	0	false	1	true	36	true
97485	120223388671875	39549546875	8	true	0	false	18	true
97484	120640673828125	401011015625	0	false	0	false	19	true
97482	1300586328125	779163046875	0	false	0	false	12	true
97480	20094546875	48531359375	3	true	0	false	13	true
97478	18967373046875	6313689453125	2	true	0	false	13	true
97476	152145849609375	6390372265625	2	true	0	false	11	true
97473	1496576953125	3668633984375	0	false	0	false	31	true
97472	15279892578125	360607734375	1	true	0	false	21	true
97471	2159394921875	6486695703125	0	false	0	false	15	true
97470	2088870703125	642656640625	0	false	1	true	21	true
97466	1666652734375	5159601171875	1	true	0	false	17	true
97461	84435869140625	74410734375	0	false	0	false	17	true
97460	82943046875	735964296875	6	true	0	false	15	true
97459	132731787109375	7544703125	1	true	0	false	16	true
97454	16770685546875	503894609375	1	true	0	false	12	true
97452	17034671875	6319700390625	0	false	0	false	21	true
97450	2242668359375	6540487109375	11	true	0	false	14	true
97448	3007818603515620	376830078125	8	true	0	false	44	true
97447	35419345703125	3877722265625	4	true	1	true	35	true
97446	3757585205078120	3837862109375	2	true	6	true	13	true
97445	107564033203125	74765625	3	true	0	false	8	true
97444	114840390625	7548096875	1	true	0	false	26	true
97442	899280078125	751310625	0	false	0	false	23	true
97441	2119097265625	5157221875	0	false	0	false	10	true
97440	20246619140625	5134946484375	3	true	0	false	14	true
97439	20338888671875	6187646484375	0	false	0	false	8	true
97438	19885462890625	622507578125	0	false	0	false	17	true
97435	129565400390625	3793744140625	1	true	0	false	74	true
97434	131930234375	3861796875	0	false	0	false	16	true
97433	120542099609375	702403203125	2	true	0	false	28	true
97432	121606572265625	710198125	0	false	2	true	17	true
97426	2053534375	65662625	14	true	0	false	2	true
97423	101639658203125	755199609375	0	false	0	false	21	true
97419	202470546875	52172671875	0	false	0	false	34	true
97414	1794146484375	514155625	9	true	0	false	25	true
97413	20739140625	50115984375	0	false	0	false	14	true
97412	21349232421875	4998493359375	5	true	0	false	12	true
97410	17593818359375	6381405859375	1	true	0	false	26	true
97408	21133884765625	667050234375	2	true	1	true	40	true
97407	530560693359375	353399609375	9	true	0	false	17	true
97406	56344150390625	3477360546875	0	false	0	false	19	true
97401	2095466796875	6147481640625	10	true	0	false	17	true
97400	2082359765625	606454609375	10	true	1	true	13	true
97395	153775859375	649598828125	8	true	0	false	9	true
97394	146700556640625	6533592578125	0	false	0	false	14	true
97391	132846015625	731866640625	1	true	0	false	24	true
97390	13544501953125	731986953125	2	true	0	false	27	true
97388	1982376953125	4946621484375	0	false	0	false	11	true
97384	12622125	696460625	8	true	0	false	19	true
97383	15758359375	4942014453125	4	true	0	false	13	true
97379	141743154296875	747390078125	2	true	0	false	38	true
97378	147091875	75559953125	0	false	15	true	15	true
97371	176117109375	6246933984375	0	false	0	false	23	true
97370	16802767578125	61864578125	0	false	0	false	21	true
97369	21244.75	6252857421875	0	false	2	true	15	true
97368	218968046875	6172729296875	3	true	0	false	11	true
97366	20143189453125	67138578125	2	true	5	true	25	true
97365	18964408203125	664160703125	0	false	0	false	15	true
97364	180263359375	671466484375	1	true	0	false	11	true
97362	22742927734375	627255234375	1	true	0	false	5	true
97361	10344390625	605902578125	0	false	1	true	18	true
97360	10659390625	609547109375	3	true	0	false	26	true
97359	1208919140625	719374296875	1	true	0	false	20	true
97358	1269728125	72126.25	4	true	1	true	12	true
97357	10297451171875	63641890625	9	true	0	false	24	true
97356	106704443359375	6409109765625	3	true	0	false	20	true
97347	1318237109375	6449320703125	1	true	0	false	44	true
97346	127666669921875	64781203125	7	true	0	false	1	true
97337	19378650390625	604901640625	0	false	1	true	41	true
97336	1986228515625	600004609375	0	false	0	false	18	true
97335	17131060546875	3752610546875	0	false	0	false	11	true
97332	97761943359375	76927984375	0	false	0	false	17	true
97330	18009732421875	610755859375	0	false	0	false	20	true
97328	11448609375	651565390625	2	true	0	false	15	true
97318	94490634765625	73258078125	3	true	0	false	5	true
97308	135135400390625	71258703125	4	true	0	false	4	true
97306	788728955078125	7517496875	0	false	0	false	29	true
97303	11591779296875	6134158984375	1	true	0	false	9	true
97302	1255216796875	614213359375	0	false	0	false	26	true
97301	5804876708984370	375123515625	1	true	1	true	22	true
97300	9904183349609370	376787265625	1	true	0	false	30	true
97297	10993306640625	6267145703125	1	true	1	true	25	true
97296	120884296875	6233942578125	3	true	0	false	22	true
97295	83929775390625	5144763671875	1	true	0	false	17	true
97294	875101171875	50439703125	0	false	0	false	14	true
97292	102803076171875	3976412109375	5	true	0	false	26	true
97288	10288310546875	6202328125	4	true	1	true	38	true
97287	1.29623e+16	383479453125	3	true	0	false	15	true
97286	1430990234375	3804601171875	2	true	0	false	12	true
97281	6927013671875	5125541015625	3	true	1	true	49	true
97280	748963623046875	5063987890625	1	true	0	false	13	true
97278	6265371704101560	3821012109375	2	true	0	false	13	true
97274	7625929565429680	4546651953125	0	false	0	false	10	true
97271	775221484375	76461015625	2	true	0	false	21	true
97270	818889990234375	76946359375	0	false	0	false	6	true
97269	2807158984375	548024140625	0	false	0	false	19	true
97268	277042890625	5520713671875	3	true	4	true	15	true
97264	21164078125	635957265625	2	true	0	false	13	true
97263	26856365234375	5529030859375	1	true	0	false	32	true
97260	81497451171875	4230612890625	2	true	5	true	4	true
97259	137914951171875	6115253125	5	true	0	false	40	true
97258	14308150390625	6127951953125	0	false	0	false	13	true
97257	1712480859375	3369005078125	1	true	0	false	14	true
97256	1648690625	3445050390625	12	true	0	false	20	true
97255	2856482421875	69370796875	16	true	0	false	1	true
97254	1.91543e+16	695627734375	1	true	0	false	25	true
97253	100124853515625	668588046875	0	false	0	false	19	true
97252	88358388671875	667349609375	1	true	0	false	13	true
97248	16287291015625	358309921875	0	false	0	false	9	true
97243	87567216796875	397687265625	3	true	0	false	8	true
97240	54310556640625	64548265625	2	true	1	true	9	true
97237	656402783203125	5415707421875	4	true	0	false	28	true
97236	64672021484375	53650890625	1	true	0	false	16	true
97232	12072763671875	6363971484375	1	true	0	false	19	true
97231	89069931640625	5398855859375	1	true	0	false	14	true
97230	85070234375	5406652734375	6	true	0	false	0	false
97229	58100859375	74505390625	0	false	0	false	16	true
97228	6171548828125	738583671875	1	true	0	false	13	true
97226	192070859375	6762853125	3	true	0	false	19	true
97223	93859765625	5323973046875	1	true	0	false	13	true
97221	807439501953125	7884265625	3	true	0	false	28	true
97220	8664076171875	789106171875	8	true	0	false	4	true
97218	9025875	79368	1	true	0	false	21	true
97217	2748900146484370	710176953125	0	false	0	false	18	true
97216	2130051025390620	708819609375	0	false	0	false	19	true
97215	2603505078125	5556348828125	1	true	0	false	21	true
97214	25469146484375	560091484375	2	true	2	true	30	true
97212	262585859375	56015.5	3	true	23	true	19	true
97211	297924765625	5520742578125	1	true	0	false	17	true
97210	2918866796875	548179140625	2	true	1	true	14	true
97209	107524921875	79028.5	5	true	0	false	32	true
97208	10863216796875	792728515625	4	true	0	false	30	true
97206	2915209375	5540837890625	1	true	4	true	11	true
97203	651044775390625	5268376953125	1	true	0	false	14	true
97202	677850830078125	5313022265625	0	false	0	false	23	true
97201	99076201171875	780267265625	4	true	0	false	22	true
97200	9063029296875	779453359375	0	false	0	false	14	true
97197	2105298046875	545107734375	1	true	1	true	25	true
97196	2082447265625	5470416796875	0	false	1	true	20	true
97194	597082666015625	526831640625	0	false	0	false	7	true
97191	16907671875	660546328125	0	false	0	false	4	true
97190	16983806640625	656595546875	7	true	0	false	0	false
97186	1.24051e+16	680391875	2	true	0	false	11	true
97183	105213291015625	543799453125	0	false	0	false	22	true
97182	10294119140625	5388228515625	5	true	0	false	10	true
97181	3694528076171870	5484707421875	2	true	0	false	13	true
97180	3677421875	541950078125	7	true	0	false	10	true
97179	3000715234375	576354609375	1	true	0	false	28	true
97178	29357828125	583811171875	0	false	0	false	16	true
97177	9602353515625	5416630078125	1	true	1	true	60	true
97174	614335986328125	5513986328125	0	false	0	false	10	true
97169	266069765625	5439801171875	6	true	0	false	22	true
97168	25862087890625	539153515625	0	false	0	false	22	true
97167	3445088671875	467896953125	0	false	0	false	42	true
97166	3514816015625	468592890625	1	true	0	false	11	true
97164	684580810546875	553675546875	3	true	0	false	14	true
97161	35732640625	4797430859375	0	false	0	false	10	true
97160	3549947265625	4741826171875	4	true	0	false	18	true
97154	7079837890625	378747578125	13	true	0	false	20	true
97153	118264951171875	463186484375	0	false	1	true	31	true
97152	11518681640625	468990234375	8	true	0	false	11	true
97150	30036501953125	5589833984375	1	true	0	false	46	true
97149	28271111328125	531182578125	12	true	1	true	2	true
97148	273825546875	5362338671875	0	false	0	false	13	true
97147	513116455078125	5502548828125	1	true	0	false	17	true
97146	47865283203125	5441546484375	1	true	0	false	43	true
97144	27326919921875	54404015625	2	true	0	false	17	true
97140	2857634375	564092890625	6	true	0	false	16	true
97139	36454796875	4929001171875	0	false	0	false	11	true
97132	1105943359375	458148203125	15	true	0	false	8	true
97128	2277987548828120	5368990625	7	true	1	true	3	true
97124	2522930078125	5396204296875	0	false	0	false	8	true
97121	58655869140625	684613125	0	false	0	false	43	true
97120	63382998046875	695987734375	0	false	0	false	15	true
97119	87819775390625	704923984375	6	true	1	true	7	true
97118	87784990234375	70551640625	5	true	1	true	7	true
97117	11655248046875	7896959375	0	false	0	false	24	true
97116	1205434375	794094140625	0	false	0	false	36	true
97115	3801508203125	49226609375	1	true	0	false	29	true
97114	3874510546875	484600546875	1	true	3	true	19	true
97111	3562722900390620	5256946484375	1	true	0	false	29	true
97110	309057421875	52700921875	2	true	1	true	27	true
97109	63002421875	674057734375	0	false	0	false	8	true
97107	8070259765625	707002578125	0	false	0	false	15	true
97106	7763767578125	70152265625	5	true	0	false	29	true
97105	87301669921875	68525765625	0	false	0	false	19	true
97104	811508203125	68053546875	0	false	0	false	11	true
97100	3380332763671870	703520390625	0	false	0	false	13	true
97099	1.11371e+16	544046796875	0	false	0	false	17	true
97098	1.44294e+16	5498446484375	1	true	0	false	18	true
97097	714622314453125	716577734375	9	true	0	false	38	true
97096	775863916015625	71448359375	1	true	0	false	32	true
97095	7933037109375	69370046875	6	true	0	false	11	true
97092	10041041015625	709105390625	2	true	0	false	18	true
97089	9965630859375	4673770703125	2	true	0	false	41	true
97088	1074711328125	4718866015625	2	true	0	false	14	true
97086	8164006958007810	550306171875	0	false	0	false	11	true
97076	710998193359375	70095703125	0	false	0	false	17	true
97074	365666171875	5058946875	0	false	4	true	5	true
97071	3085148046875	5907823828125	2	true	1	true	14	true
97070	3122087890625	587888203125	10	true	0	false	11	true
97067	31508595703125	5552110546875	2	true	16	true	56	true
97066	313676953125	547168203125	1	true	0	false	30	true
97064	3137855859375	5939346875	0	false	0	false	16	true
97062	2905129296875	5263655078125	0	false	0	false	9	true
97061	3400204296875	5705684375	0	false	0	false	23	true
97060	3446180859375	57846984375	1	true	0	false	14	true
97058	30816677734375	54898734375	2	true	0	false	9	true
97057	29637470703125	512488671875	3	true	0	false	35	true
97056	29185802734375	5074673046875	17	true	0	false	16	true
97054	951252734375	5537426953125	1	true	0	false	37	true
97052	33353421875	56916296875	0	false	0	false	27	true
97050	2946527734375	5198267578125	1	true	0	false	15	true
97046	315545546875	5387693359375	5	true	0	false	4	true
97043	382696640625	5075125390625	1	true	0	false	14	true
97042	38829578125	505058984375	0	false	0	false	17	true
97040	66986376953125	68643640625	2	true	5	true	21	true
97038	3323226171875	561812421875	5	true	0	false	10	true
97037	306412109375	5212359375	2	true	0	false	13	true
97032	3988887109375	5050376171875	1	true	0	false	9	true
97031	25511435546875	47164.75	1	true	0	false	19	true
97030	25532642578125	474895703125	2	true	0	false	17	true
97029	16856009765625	6073551171875	30	true	0	false	18	true
97028	1738731640625	60074921875	4	true	0	false	17	true
97026	730527734375	540461171875	2	true	0	false	11	true
97024	4.72132e+16	5410151171875	1	true	0	false	17	true
97022	77472861328125	66916328125	2	true	0	false	15	true
97020	2519504296875	56770	36	true	0	false	23	true
97016	25130759765625	4706698828125	2	true	0	false	25	true
97014	471792919921875	52703328125	18	true	0	false	15	true
97006	990546875	5186256640625	0	false	0	false	17	true
97002	21916521484375	5502120703125	1	true	0	false	28	true
97001	3386035546875	5847682421875	1	true	0	false	9	true
97000	32701234375	5792876171875	0	false	0	false	21	true
96998	31083205078125	53212953125	4	true	0	false	35	true
96996	2110052734375	5567400390625	0	false	0	false	15	true
96991	3275504296875	528517109375	1	true	0	false	17	true
96990	323656953125	5342612890625	7	true	0	false	1	true
96988	30919986328125	5787252734375	2	true	0	false	18	true
96987	3364733984375	4855944140625	1	true	0	false	17	true
96986	33164609375	48202984375	1	true	0	false	12	true
96982	32348099609375	4835751953125	1	true	9	true	9	true
96981	21968224609375	57701390625	1	true	0	false	9	true
96980	2221944921875	5851244140625	6	true	0	false	16	true
96974	28267595703125	51630515625	0	false	4	true	7	true
96971	24090037109375	5615437109375	0	false	0	false	13	true
96970	24652103515625	5604209375	0	false	0	false	11	true
96967	15248595703125	73982015625	0	false	1	true	30	true
96966	154048115234375	734428984375	11	true	1	true	3	true
96965	25509240234375	590795234375	0	false	3	true	52	true
96964	2599693359375	58392671875	1	true	0	false	10	true
96962	2956888671875	59366390625	4	true	0	false	22	true
96960	2275767578125	565233671875	0	false	0	false	20	true
96959	20786759765625	5912390625	4	true	1	true	55	true
96958	206484609375	5854955078125	1	true	0	false	39	true
96957	4172095703125	507618125	4	true	0	false	17	true
96956	412496328125	512388828125	0	false	2	true	20	true
96955	732078515625	4435458984375	1	true	0	false	14	true
96954	687721484375	443026328125	10	true	0	false	11	true
96953	23309205078125	476740859375	1	true	0	false	25	true
96952	22600056640625	4767068359375	4	true	0	false	24	true
96950	25814251953125	57698	0	false	0	false	14	true
96946	268799765625	573772109375	1	true	0	false	17	true
96945	2037528515625	5663465625	0	false	0	false	28	true
96942	240068125	4762028125	1	true	0	false	22	true
96941	2711140625	4573309375	0	false	0	false	29	true
96940	2693848046875	4620698828125	0	false	0	false	12	true
96937	28165947265625	4858511328125	1	true	0	false	15	true
96936	2733938671875	4874325390625	0	false	0	false	15	true
96935	728673876953125	4546452734375	28	true	0	false	27	true
96932	3354460546875	47454359375	7	true	1	true	0	false
96931	20055123046875	14864853515625	0	false	0	false	9	true
96930	1965862890625	147631240234375	3	true	11	true	14	true
96929	27386640625	49956.5	0	false	2	true	23	true
96928	277278125	500499609375	1	true	0	false	26	true
96926	19153775390625	5831317578125	0	false	0	false	29	true
96920	4150776171875	49850125	0	false	0	false	13	true
96918	347087890625	492185703125	0	false	0	false	11	true
96916	27980541015625	4970373828125	0	false	0	false	35	true
96915	2729571875	4472509765625	1	true	0	false	32	true
96914	26869640625	444122109375	8	true	0	false	4	true
96910	2549638671875	484376015625	2	true	0	false	28	true
96908	2622118359375	4516309765625	15	true	0	false	18	true
96907	2378132421875	17210658203125	0	false	0	false	19	true
96906	24094509765625	17015265625	1	true	0	false	31	true
96904	19555767578125	15353068359375	12	true	0	false	1	true
96900	2575458203125	4422016015625	2	true	0	false	40	true
96899	27731943359375	4333655078125	1	true	0	false	41	true
96898	27550345703125	4334828515625	2	true	0	false	40	true
96897	14767474609375	67570234375	0	false	0	false	12	true
96896	152292646484375	679895234375	0	false	0	false	22	true
96895	152614541015625	689041953125	4	true	9	true	4	true
96894	151911982421875	693384609375	1	true	0	false	12	true
96891	3083446875	5118231640625	0	false	0	false	23	true
96890	3072907421875	50456.75	1	true	6	true	11	true
96888	2272140234375	467045625	0	false	0	false	42	true
96886	2570153515625	4279807421875	5	true	1	true	0	false
96884	31752193359375	475974453125	0	false	0	false	17	true
96880	314962734375	5176703515625	0	false	0	false	26	true
96877	2288238671875	1569748046875	4	true	0	false	25	true
96876	22611822265625	161063251953125	0	false	0	false	33	true
96874	153836875	66875484375	9	true	0	false	32	true
96868	23947876953125	17664115234375	0	false	0	false	22	true
96867	2030029296875	140470576171875	0	false	0	false	26	true
96865	31821126953125	5016159765625	0	false	0	false	16	true
96864	317800625	4942855859375	1	true	0	false	16	true
96860	26202607421875	5957069921875	4	true	0	false	19	true
96856	3989021240234370	684386953125	2	true	0	false	6	true
96854	234950703125	1547147265625	0	false	0	false	11	true
96852	215107734375	475126484375	1	true	0	false	18	true
96851	2478399609375	1771454296875	0	false	0	false	22	true
96850	25082140625	17763.5	1	true	0	false	33	true
96849	4028034375	487505625	0	false	0	false	6	true
96844	23946884765625	4845411328125	1	true	0	false	19	true
96842	246898671875	17163478515625	0	false	0	false	22	true
96840	22551203125	152339248046875	0	false	0	false	17	true
96838	2985476953125	4895740625	5	true	0	false	20	true
96836	28143466796875	45385171875	0	false	0	false	23	true
96835	264461953125	430691484375	0	false	0	false	18	true
96826	3703529296875	4601613671875	1	true	4	true	5	true
96823	217633671875	14853265625	0	false	0	false	6	true
96820	19503830078125	136975263671875	0	false	1	true	14	true
96814	27565166015625	5808907421875	1	true	4	true	22	true
96810	1859509765625	1518355859375	0	false	0	false	4	true
96809	2451422607421870	19703578125	1	true	1	true	23	true
96808	187011083984375	19371640625	0	false	0	false	18	true
96805	2829134765625	43203421875	1	true	0	false	24	true
96804	2835973828125	435695625	4	true	0	false	24	true
96803	2234150390625	1734942578125	0	false	0	false	15	true
96801	19585908203125	16671958984375	0	false	0	false	17	true
96800	1891783984375	17488486328125	0	false	0	false	17	true
96798	2293344921875	182647265625	0	false	0	false	12	true
96797	6579560546875	1956751953125	108	true	3	true	24	true
96796	671911962890625	20157869140625	1	true	0	false	5	true
96795	3096111572265620	1405915625	0	false	0	false	10	true
96794	32339345703125	131818017578125	1	true	0	false	17	true
96792	2116182421875	17156720703125	0	false	0	false	33	true
96789	22797830078125	1923180078125	0	false	0	false	22	true
96788	22533044921875	19590064453125	1	true	0	false	7	true
96787	23629935546875	4420160546875	0	false	0	false	15	true
96786	23183775390625	4398423828125	11	true	0	false	0	false
96784	2337489453125	19974939453125	1	true	0	false	28	true
96783	2447884765625	16006068359375	0	false	0	false	23	true
96782	2.0283e+16	15510125	0	false	0	false	25	true
96774	23372662109375	4495719140625	5	true	1	true	13	true
96770	3886467529296870	142020908203125	1	true	0	false	30	true
96769	17105818359375	2931721484375	2	true	1	true	35	true
96768	1690697265625	2955443359375	2	true	1	true	28	true
96765	128062353515625	27074380859375	3	true	0	false	43	true
96764	125115400390625	274568046875	1	true	0	false	26	true
96763	4925545349121090	17830306640625	7	true	0	false	12	true
96762	8419801635742180	1848937109375	0	false	0	false	13	true
96761	17034822265625	686933984375	3	true	1	true	60	true
96760	165615859375	6852940625	0	false	0	false	31	true
96759	17347849609375	68184921875	1	true	0	false	23	true
96757	300660234375	4572758203125	1	true	0	false	18	true
96756	29470037109375	46052296875	0	false	0	false	32	true
96754	17348509765625	28786783203125	4	true	0	false	15	true
96753	14980453125	2793311328125	0	false	0	false	10	true
96752	156725078125	27485421875	0	false	0	false	12	true
96750	3193112548828120	18894439453125	0	false	0	false	29	true
96748	1046544189453120	141949169921875	4	true	0	false	7	true
96747	31279931640625	103169228515625	0	false	1	true	15	true
96746	261134912109375	104138056640625	0	false	2	true	25	true
96745	1773612109375	2009631640625	3	true	0	false	13	true
96744	17295580078125	20317681640625	1	true	2	true	25	true
96742	16682564453125	675177421875	0	false	0	false	20	true
96740	291854375	4284060546875	0	false	0	false	9	true
96738	16742873046875	2015871484375	0	false	0	false	17	true
96737	160569970703125	264685234375	0	false	0	false	16	true
96735	2450820556640620	18065046875	1	true	0	false	21	true
96732	64539013671875	2118912109375	2	true	0	false	10	true
96731	24459904296875	4605567578125	2	true	0	false	7	true
96729	6497669921875	26123830078125	0	false	0	false	35	true
96728	64427919921875	26578873046875	2	true	2	true	17	true
96724	1704249609375	741942578125	0	false	0	false	32	true
96722	16398328125	694977578125	1	true	0	false	67	true
96720	13129541015625	26837513671875	11	true	1	true	1	true
96719	2216008203125	220371171875	1	true	0	false	13	true
96718	22539287109375	22118333984375	1	true	0	false	12	true
96716	17850025390625	299252265625	0	false	0	false	8	true
96714	1194041796875	73507171875	1	true	0	false	29	true
96712	29008009765625	466074296875	3	true	0	false	18	true
96710	133335537109375	26383140625	1	true	0	false	16	true
96708	257712890625	17833326171875	0	false	0	false	8	true
96703	19943966796875	32930625	9	true	8	true	4	true
96702	2074111328125	32880171875	0	false	0	false	16	true
96700	23803615234375	4264498046875	1	true	0	false	21	true
96699	115230361328125	27380736328125	7	true	0	false	2	true
96698	110578203125	27468375	3	true	0	false	16	true
96695	577035595703125	29203228515625	1	true	0	false	8	true
96694	565244775390625	280601875	5	true	0	false	10	true
96691	16452994140625	21179080078125	0	false	0	false	28	true
96690	15435	2101878515625	5	true	0	false	13	true
96689	1893352734375	18210126953125	0	false	0	false	21	true
96688	19233978515625	18283607421875	0	false	0	false	23	true
96686	645512890625	182217734375	1	true	0	false	14	true
96685	518436279296875	18839857421875	0	false	0	false	19	true
96684	517075048828125	18442283203125	9	true	0	false	8	true
96678	17222052734375	2560305078125	2	true	13	true	17	true
96676	460351123046875	18014681640625	10	true	0	false	19	true
96675	8278923828125	29741826171875	3	true	0	false	34	true
96674	85232373046875	30551828125	0	false	0	false	22	true
96673	10525689453125	33665.5	0	false	0	false	27	true
96672	100123623046875	3391368359375	2	true	0	false	13	true
96670	23074404296875	125750146484375	0	false	0	false	12	true
96668	150937041015625	558636171875	0	false	0	false	9	true
96664	806431884765625	308616328125	1	true	0	false	19	true
96663	1305468994140620	29805697265625	10	true	0	false	19	true
96662	1474665283203120	2957358984375	6	true	0	false	30	true
96661	151244833984375	223184921875	9	true	0	false	22	true
96660	159397109375	22240572265625	1	true	0	false	26	true
96659	21783166015625	21636671875	6	true	0	false	17	true
96657	1399823828125	3473108203125	2	true	0	false	15	true
96656	13107703125	3481349609375	0	false	0	false	5	true
96653	102893203125	698648359375	0	false	0	false	4	true
96652	103451875	692621796875	0	false	0	false	13	true
96651	674263818359375	31262322265625	18	true	0	false	31	true
96650	607994189453125	31075609375	11	true	0	false	10	true
96649	12722552734375	25828822265625	2	true	0	false	11	true
96647	24845283203125	155393125	0	false	3	true	12	true
96644	160871845703125	2891515234375	1	true	0	false	36	true
96642	69439931640625	3020405078125	0	false	12	true	3	true
96640	92714765625	3070962109375	4	true	0	false	27	true
96639	650664404296875	33376796875	8	true	0	false	13	true
96638	66236923828125	32847796875	0	false	0	false	29	true
96637	2113973388671870	72821890625	1	true	1	true	15	true
96636	2798501708984370	728387265625	0	false	0	false	22	true
96632	67051962890625	32099103515625	0	false	0	false	12	true
96627	5536919921875	314274375	0	false	0	false	16	true
96626	491472705078125	31589853515625	0	false	0	false	41	true
96625	65271044921875	340167890625	1	true	0	false	28	true
96624	7073314453125	3399455859375	1	true	0	false	14	true
96623	46531123046875	3028351953125	1	true	0	false	9	true
96622	449569384765625	2968326953125	2	true	0	false	11	true
96617	18167263671875	31283482421875	0	false	0	false	14	true
96616	18629451171875	31742326171875	13	true	0	false	19	true
96614	17680166015625	306297109375	0	false	1	true	20	true
96611	666358056640625	117711689453125	0	false	0	false	24	true
96610	608629150390625	11048896484375	0	false	0	false	36	true
96604	3991275146484370	30077267578125	0	false	20	true	0	false
96603	18438455078125	220210859375	1	true	0	false	25	true
96602	1850626953125	2273452734375	4	true	0	false	17	true
96600	752437744140625	215623515625	1	true	0	false	19	true
96598	7923751953125	32702916015625	3	true	1	true	13	true
96597	86156796875	322343359375	1	true	0	false	20	true
96593	217244140625	27360142578125	3	true	0	false	24	true
96592	21629142578125	27566419921875	3	true	0	false	29	true
96588	57932880859375	3207065625	0	false	0	false	27	true
96585	148108876953125	21822177734375	0	false	0	false	11	true
96584	147006982421875	21520296875	3	true	0	false	6	true
96583	156641875	22774982421875	0	false	4	true	0	false
96582	15917669921875	23075748046875	10	true	0	false	0	false
96580	173637109375	2392802734375	1	true	0	false	12	true
96578	17745078125	17366798828125	0	false	0	false	6	true
96574	15249302734375	2945686328125	0	false	0	false	27	true
96570	1.99976e+16	1120830859375	11	true	0	false	12	true
96569	484966064453125	106774248046875	0	false	0	false	21	true
96568	492967578125	103885712890625	0	false	0	false	20	true
96567	222180234375	2107180078125	1	true	1	true	27	true
96565	2870416015625	1815201171875	12	true	0	false	27	true
96564	28212421875	18229875	1	true	7	true	9	true
96560	22337947265625	27057892578125	18	true	0	false	0	false
96558	716188330078125	11402953125	0	false	0	false	9	true
96556	408753076171875	97590078125	3	true	1	true	15	true
96553	111848388671875	29020576171875	2	true	0	false	36	true
96552	1.79559e+16	286854296875	0	false	0	false	25	true
96548	171676484375	22332744140625	0	false	0	false	8	true
96546	149578544921875	351868203125	1	true	0	false	10	true
96545	18271744140625	3329468359375	1	true	0	false	28	true
96544	1865199609375	328024921875	7	true	0	false	18	true
96542	1.58611e+16	1340030078125	0	false	0	false	33	true
96541	3422666748046870	9319029296875	0	false	0	false	7	true
96540	352408203125	89066806640625	0	false	0	false	12	true
96538	2851543212890620	73967046875	0	false	0	false	12	true
96537	397751220703125	74738859375	0	false	0	false	14	true
96536	3864109619140620	74112328125	5	true	0	false	6	true
96533	117548212890625	1599695703125	1	true	0	false	20	true
96532	107072255859375	16897212890625	0	false	0	false	14	true
96525	736883642578125	28302734375	0	false	0	false	16	true
96524	788595361328125	2748826171875	3	true	0	false	6	true
96522	10139201171875	2796446875	0	false	0	false	26	true
96521	6355335083007810	19560404296875	0	false	0	false	24	true
96520	3.82428e+16	19381833984375	0	false	0	false	26	true
96519	474354736328125	141025927734375	0	false	0	false	16	true
96518	554703076171875	144460576171875	0	false	0	false	8	true
96517	333819873046875	2348545703125	18	true	0	false	25	true
96516	3494845947265620	23658740234375	17	true	0	false	25	true
96513	121135986328125	3454078515625	0	false	0	false	20	true
96511	65995888671875	22794607421875	1	true	0	false	7	true
96510	59715341796875	23263359375	0	false	0	false	12	true
96507	119781298828125	3315064453125	2	true	0	false	5	true
96506	12722607421875	333918828125	0	false	0	false	19	true
96504	113608984375	338832421875	1	true	0	false	8	true
96501	907444140625	26922154296875	3	true	0	false	55	true
96497	656163720703125	12743533203125	0	false	0	false	8	true
96496	679330810546875	1246246875	16	true	0	false	11	true
96494	15833853515625	257701015625	0	false	0	false	18	true
96492	630278466796875	1249193359375	12	true	1	true	0	false
96486	1676749609375	27608	9	true	0	false	11	true
96484	129404638671875	163234931640625	0	false	0	false	25	true
96479	1913909765625	2796075390625	0	false	23	true	19	true
96478	19135828125	28923234375	7	true	0	false	10	true
96477	758395068359375	1240695703125	0	false	0	false	18	true
96475	27683607421875	195545859375	0	false	0	false	6	true
96474	2812081640625	192221796875	4	true	0	false	11	true
96472	705868994140625	347304296875	1	true	0	false	10	true
96470	140261171875	22096390625	1	true	0	false	14	true
96468	140509443359375	16882609375	1	true	0	false	17	true
96465	644042822265625	10046326171875	0	false	0	false	12	true
96464	535994091796875	9106287109375	10	true	1	true	0	false
96463	25252134765625	524258125	0	false	0	false	24	true
96462	2530165625	5198630078125	2	true	0	false	13	true
96459	343425244140625	31265302734375	0	false	0	false	11	true
96458	34513955078125	32151720703125	1	true	4	true	6	true
96457	2453907421875	22136671875	0	false	0	false	14	true
96456	25067755859375	2297074609375	0	false	0	false	5	true
96455	120783212890625	1770994140625	7	true	0	false	18	true
96454	122209521484375	17950845703125	8	true	0	false	31	true
96452	5807937622070310	124568662109375	0	false	1	true	33	true
96450	4025127197265620	22868642578125	0	false	0	false	13	true
96448	2584839453125	5281791796875	0	false	0	false	11	true
96446	3060489501953120	30456525390625	5	true	0	false	2	true
96443	2772009765625	157371552734375	0	false	0	false	46	true
96442	279642578125	16006048828125	5	true	0	false	21	true
96439	156918427734375	30234888671875	0	false	0	false	12	true
96438	163542333984375	3053205859375	8	true	1	true	1	true
96436	212589375	2848134765625	6	true	0	false	15	true
96435	1.10736e+16	738779375	3	true	0	false	18	true
96434	1970834228515620	753095234375	1	true	0	false	23	true
96433	1856381640625	709888359375	1	true	0	false	12	true
96432	18366572265625	717720859375	3	true	2	true	16	true
96427	233616328125	27315171875	4	true	0	false	36	true
96419	2488703515625	3532048828125	4	true	0	false	32	true
96418	25474142578125	3527220703125	0	false	0	false	45	true
96414	591176513671875	87197197265625	0	false	0	false	17	true
96410	125161064453125	35370296875	0	false	0	false	41	true
96409	108605888671875	3626459375	8	true	0	false	37	true
96408	11384529296875	3462891015625	0	false	0	false	13	true
96407	585955224609375	2403839453125	0	false	0	false	14	true
96406	55294716796875	242123359375	2	true	0	false	14	true
96404	17435134765625	720095625	1	true	0	false	9	true
96402	536721826171875	25690265625	1	true	0	false	11	true
96396	578263818359375	132015078125	11	true	0	false	17	true
96395	178573046875	6985746875	0	false	0	false	23	true
96394	18918119140625	697264453125	1	true	0	false	13	true
96393	19487560546875	2243426953125	0	false	0	false	23	true
96392	1931165234375	22007677734375	1	true	0	false	24	true
96391	20542607421875	20921486328125	0	false	0	false	13	true
96390	20323681640625	213836171875	4	true	0	false	22	true
96388	18940822265625	19203240234375	0	false	1	true	9	true
96386	19803048828125	29498359375	0	false	0	false	20	true
96385	66418232421875	24500537109375	19	true	0	false	17	true
96382	20068369140625	2194098046875	6	true	2	true	22	true
96380	2455830078125	19299583984375	2	true	0	false	25	true
96378	40503056640625	132046298828125	0	false	0	false	5	true
96370	14169806640625	3307122265625	1	true	0	false	4	true
96366	201354296875	27978080078125	3	true	0	false	16	true
96365	11838044921875	22936203125	0	false	0	false	13	true
96364	126248740234375	22104228515625	0	false	0	false	17	true
96362	17572724609375	710300859375	0	false	0	false	24	true
96360	21016966796875	22612943359375	12	true	1	true	0	false
96358	26718869140625	23465572265625	0	false	0	false	4	true
96357	19633982421875	240869765625	0	false	0	false	16	true
96356	20440185546875	23777091796875	0	false	0	false	22	true
96352	1081840234375	2366951953125	1	true	0	false	11	true
96348	23594046875	2180410546875	0	false	0	false	5	true
96347	19852697265625	2470352734375	1	true	0	false	19	true
96344	17238412109375	26708962890625	0	false	0	false	15	true
96343	2430961328125	269162109375	0	false	0	false	13	true
96342	2409484375	260676640625	11	true	1	true	13	true
96341	8456462890625	16343232421875	2	true	4	true	29	true
96340	84391416015625	1673894921875	0	false	0	false	35	true
96337	974319140625	362020859375	4	true	0	false	10	true
96335	9808338623046870	31366009765625	2	true	0	false	30	true
96334	4542657775878900	31285271484375	8	true	0	false	17	true
96333	1668000390625	24518119140625	3	true	0	false	21	true
96330	2682585546875	168646875	0	false	0	false	16	true
96329	28405853515625	2479883984375	0	false	0	false	22	true
96320	124175419921875	2445970703125	0	false	0	false	31	true
96318	8773861328125	17102669921875	0	false	0	false	6	true
96317	23857259765625	2431236328125	18	true	17	true	49	true
96316	240520859375	24464791015625	18	true	19	true	51	true
96313	23707712890625	32144576171875	1	true	2	true	68	true
96312	23171615234375	32420951171875	9	true	0	false	6	true
96308	2450951171875	3199740625	0	false	0	false	19	true
96305	2149487109375	2626588671875	1	true	0	false	25	true
96304	2090132421875	26642626953125	4	true	1	true	39	true
96303	23911025390625	2888752734375	1	true	0	false	13	true
96302	2293741015625	28715041015625	4	true	0	false	10	true
96300	768382568359375	166326484375	2	true	0	false	14	true
96296	9945724609375	29519201171875	4	true	0	false	0	false
96295	2471373046875	24588533203125	2	true	0	false	15	true
96293	22990169921875	35022609375	1	true	0	false	2	true
96292	23889607421875	3410435546875	0	false	0	false	13	true
96291	99021767578125	2475508984375	1	true	0	false	21	true
96290	1068761328125	244595390625	4	true	0	false	25	true
96288	743571337890625	158516826171875	1	true	0	false	25	true
96285	2680067578125	20777900390625	2	true	0	false	9	true
96284	2681311328125	19913263671875	1	true	0	false	23	true
96280	24628771484375	2893965234375	0	false	0	false	11	true
96279	25634087890625	32132126953125	0	false	0	false	43	true
96278	252904453125	3133537890625	0	false	0	false	15	true
96276	415397705078125	121316171875	0	false	0	false	12	true
96264	2759920703125	16754015625	0	false	0	false	30	true
96261	145346357421875	27238154296875	0	false	0	false	11	true
96259	27622296875	345328828125	5	true	0	false	28	true
96258	27260990234375	352380625	7	true	0	false	25	true
96256	24248390625	333658828125	0	false	0	false	31	true
96255	263869921875	32715201171875	1	true	0	false	13	true
96254	26800611328125	3272444140625	2	true	1	true	14	true
96252	6712678833007810	31933525390625	10	true	0	false	0	false
96250	3729315185546870	3336324609375	2	true	0	false	32	true
96246	1869427734375	26453640625	1	true	0	false	21	true
96244	1.31018e+16	331265234375	6	true	0	false	11	true
96239	26666966796875	30626919921875	3	true	0	false	46	true
96238	26295474609375	31102955078125	1	true	0	false	33	true
96236	617121923828125	160255302734375	0	false	16	true	2	true
96234	2344060546875	24824767578125	0	false	0	false	6	true
96230	2581892578125	363195078125	1	true	0	false	5	true
96228	260625859375	3368585546875	8	true	0	false	11	true
96227	813333349609375	24800806640625	0	false	1	true	13	true
96226	73498017578125	24866158203125	0	false	0	false	8	true
96223	108744892578125	3765965625	0	false	0	false	22	true
96222	9490208984375	372403515625	0	false	0	false	14	true
96221	27127466796875	2961515625	1	true	0	false	16	true
96220	2687584375	2941117578125	0	false	0	false	16	true
96217	2372987109375	357181484375	0	false	0	false	58	true
96216	2351351953125	3592598828125	2	true	0	false	42	true
96214	156823310546875	167064765625	0	false	0	false	21	true
96200	2384148828125	31436205078125	0	false	0	false	13	true
96196	8640515625	25950072265625	1	true	0	false	11	true
96195	2558227783203120	26001029296875	5	true	0	false	15	true
96194	2637369384765620	25482306640625	0	false	0	false	15	true
96190	2752766796875	3313402734375	7	true	0	false	16	true
96189	330565576171875	2457974609375	0	false	9	true	9	true
96188	31838310546875	24389814453125	0	false	8	true	9	true
96182	2319412109375	239307421875	1	true	0	false	11	true
96181	1684953125	146359375	0	false	0	false	23	true
96180	1726780859375	142745732421875	2	true	0	false	21	true
96179	2798522265625	142976357421875	0	false	0	false	13	true
96178	27376220703125	1444006640625	0	false	0	false	14	true
96174	1.77022e+16	253958203125	1	true	0	false	34	true
96173	93302216796875	1819433984375	0	false	0	false	27	true
96172	101502294921875	1776403125	0	false	0	false	41	true
96166	2665284375	14203046875	0	false	0	false	15	true
96165	29449306640625	323561015625	2	true	0	false	12	true
96164	28978544921875	3177900390625	0	false	0	false	23	true
96162	662003564453125	17113068359375	1	true	0	false	8	true
96161	159254140625	12691619140625	11	true	0	false	19	true
96160	16489951171875	13164388671875	2	true	0	false	39	true
96155	16602611328125	117924384765625	0	false	0	false	13	true
96153	25027646484375	2980980859375	8	true	1	true	5	true
96152	2568040234375	29031025390625	0	false	0	false	48	true
96149	2169499609375	3421203125	0	false	0	false	15	true
96148	21794853515625	3378029296875	0	false	0	false	18	true
96144	28454900390625	32534091796875	0	false	0	false	15	true
96143	111257861328125	21411048828125	0	false	0	false	23	true
96142	101373369140625	21050568359375	1	true	0	false	45	true
96141	14910474609375	142771337890625	0	false	0	false	18	true
96140	14724109375	138750263671875	0	false	1	true	16	true
96138	2697484375	280331640625	1	true	0	false	18	true
96137	107453076171875	19336421875	0	false	0	false	10	true
96136	98546025390625	1978526171875	2	true	0	false	9	true
96135	16692892578125	155800791015625	2	true	0	false	29	true
96130	10408271484375	21678580078125	1	true	0	false	19	true
96128	148223203125	132095947265625	3	true	0	false	22	true
96127	2853881640625	30129046875	0	false	0	false	13	true
96126	28602556640625	29410666015625	0	false	0	false	14	true
96124	91174228515625	205762890625	0	false	0	false	30	true
96119	127080791015625	19246048828125	0	false	7	true	18	true
96118	12421849609375	19562916015625	0	false	0	false	30	true
96116	14457798828125	154404453125	3	true	5	true	32	true
96115	116015146484375	148172958984375	0	false	0	false	12	true
96114	11956400390625	1459334375	1	true	0	false	9	true
96113	133738701171875	148046005859375	4	true	0	false	0	false
96111	254459453125	26727779296875	0	false	4	true	10	true
96110	262824765625	267559375	3	true	1	true	8	true
96109	1.187e+16	2755011328125	1	true	0	false	24	true
96108	1.40084e+16	2661803125	0	false	0	false	5	true
96106	848368359375	19308212890625	0	false	0	false	11	true
96103	2048565625	351013203125	0	false	0	false	6	true
96096	37029912109375	2549584765625	2	true	0	false	22	true
96092	27970451171875	28499912109375	0	false	0	false	12	true
96089	101910517578125	15785109375	0	false	0	false	12	true
96083	121553515625	119800615234375	0	false	0	false	10	true
96082	127447119140625	12214482421875	2	true	0	false	30	true
96081	9897974609375	133948330078125	14	true	0	false	7	true
96080	957713671875	1347832421875	16	true	0	false	4	true
96072	85476337890625	21634830078125	0	false	0	false	16	true
96069	111124345703125	133961953125	1	true	0	false	16	true
96068	11782291015625	131582822265625	0	false	0	false	21	true
96065	96740166015625	14553634765625	0	false	0	false	14	true
96064	980383984375	142433857421875	0	false	0	false	23	true
96062	13361822265625	129555390625	1	true	0	false	17	true
96060	95091533203125	140286240234375	0	false	0	false	13	true
96059	25593583984375	24871490234375	1	true	0	false	14	true
96056	107640068359375	1245724609375	0	false	0	false	13	true
96046	92337900390625	13173568359375	0	false	1	true	25	true
96045	2963290625	29543919921875	0	false	0	false	19	true
96044	293519140625	28707357421875	0	false	0	false	16	true
96039	4760165234375	4925722265625	0	false	0	false	25	true
96038	4741862109375	4785942578125	4	true	0	false	27	true
96034	89131337890625	4532699609375	0	false	4	true	18	true
96033	467821796875	5310192578125	12	true	0	false	8	true
96032	47197.5	5297403125	18	true	1	true	3	true
96030	814807373046875	23739509765625	5	true	0	false	0	false
96029	142762138671875	11312861328125	0	false	0	false	12	true
96023	370708203125	4391208984375	1	true	0	false	62	true
96022	3598392578125	4429457421875	0	false	0	false	8	true
96021	1.10459e+16	22375349609375	4	true	0	false	30	true
96020	3.93811e+16	22377216796875	0	false	0	false	6	true
96018	4679353125	541076796875	8	true	0	false	21	true
96017	4634562890625	554608046875	4	true	0	false	0	false
96016	4646691015625	5494114453125	0	false	0	false	17	true
96015	344495068359375	2717338671875	3	true	0	false	24	true
96014	310506787109375	28413275390625	0	false	0	false	10	true
96009	1.90171e+16	23030109375	1	true	0	false	18	true
96007	3978050537109370	20467302734375	0	false	0	false	29	true
96006	3393300537109370	212568515625	0	false	0	false	7	true
96002	2546727783203120	2170668359375	0	false	0	false	19	true
96001	73178046875	13840873046875	0	false	0	false	19	true
96000	655124169921875	14102599609375	0	false	0	false	13	true
95999	19019599609375	3546762890625	0	false	0	false	16	true
95998	19052373046875	3612191796875	1	true	0	false	7	true
95993	424343359375	4767836328125	0	false	15	true	10	true
95992	433881953125	478412265625	6	true	8	true	19	true
95990	4644051953125	4656388671875	0	false	0	false	15	true
95989	3420628125	6023055859375	2	true	0	false	22	true
95988	3378566015625	598342734375	7	true	0	false	14	true
95986	477441640625	514289140625	0	false	0	false	17	true
95985	28293037109375	2641179296875	0	false	0	false	8	true
95980	4455952734375	4818034375	4	true	0	false	9	true
95978	484598203125	4587358203125	1	true	0	false	11	true
95974	333747265625	6033663671875	1	true	0	false	35	true
95973	17200810546875	44079984375	19	true	0	false	0	false
95972	17088310546875	4483051171875	0	false	0	false	29	true
95969	216919609375	3633356640625	3	true	0	false	27	true
95968	2068816796875	3620439453125	9	true	0	false	1	true
95964	4107341796875	470514453125	14	true	0	false	0	false
95962	1822873828125	3663358984375	4	true	0	false	10	true
95961	4224269921875	4938740625	0	false	0	false	16	true
95960	420647421875	4852787109375	9	true	0	false	11	true
95958	4735581640625	505811484375	1	true	0	false	20	true
95957	4505903515625	568431640625	2	true	0	false	19	true
95956	448523125	5732593359375	24	true	0	false	41	true
95954	4541030078125	57311.25	2	true	0	false	33	true
95950	4532069140625	5007476171875	22	true	0	false	1	true
95948	45395796875	518679921875	1	true	0	false	14	true
95946	4567608203125	5651872265625	4	true	0	false	26	true
95944	17596291015625	454369296875	15	true	0	false	10	true
95938	16114533203125	4389287109375	3	true	0	false	11	true
95936	454361015625	4646716796875	10	true	0	false	15	true
95935	18874654296875	3899684765625	0	false	0	false	13	true
95934	1933666015625	3867864453125	5	true	0	false	17	true
95930	2017668359375	3806571484375	0	false	1	true	46	true
95929	161393818359375	401667421875	0	false	0	false	19	true
95928	159186142578125	405116484375	0	false	0	false	7	true
95927	1668516796875	4110815234375	0	false	0	false	14	true
95926	17153048828125	4054840625	0	false	0	false	7	true
95925	15002990234375	4100613671875	1	true	0	false	33	true
95924	1496923828125	418503984375	15	true	1	true	22	true
95922	17975189453125	3975498046875	0	false	0	false	39	true
95920	4588936328125	486319921875	1	true	0	false	13	true
95918	147794521484375	424838671875	4	true	2	true	13	true
95914	1559027734375	400732578125	0	false	0	false	11	true
95912	1632214453125	4155404296875	2	true	0	false	19	true
95907	18020244140625	427277109375	4	true	0	false	25	true
95902	2756858984375	26747224609375	10	true	0	false	0	false
95897	48203173828125	711878984375	7	true	4	true	46	true
95896	4084490966796870	716211484375	2	true	0	false	16	true
95893	2295055859375	3800523828125	0	false	0	false	8	true
95892	2337393359375	3817061328125	0	false	0	false	23	true
95890	218303671875	3737093359375	1	true	0	false	18	true
95889	23624171875	135714609375	1	true	0	false	32	true
95888	239458671875	14003212890625	1	true	0	false	19	true
95879	143392939453125	77479328125	0	false	0	false	30	true
95878	152422265625	76766265625	1	true	0	false	16	true
95877	16640634765625	77436109375	1	true	0	false	22	true
95876	16178412109375	777597578125	3	true	0	false	33	true
95870	1.53314e+16	56834421875	0	false	0	false	11	true
95869	1776652587890620	49220796875	35	true	0	false	5	true
95868	1.99606e+16	493126796875	40	true	0	false	16	true
95867	2230457275390620	478966796875	6	true	0	false	17	true
95866	2264095458984370	4847077734375	0	false	7	true	25	true
95865	119645947265625	4916287109375	5	true	1	true	14	true
95864	9276809692382810	4912833984375	5	true	1	true	27	true
95861	25617697265625	6306796484375	0	false	0	false	11	true
95860	25569478515625	6210923046875	8	true	0	false	25	true
95859	139591328125	4481768359375	0	false	0	false	11	true
95858	13146513671875	451693046875	4	true	0	false	15	true
95853	23321818359375	5943973046875	0	false	1	true	25	true
95852	23516470703125	5982726171875	3	true	0	false	21	true
95851	24451068359375	5740024609375	2	true	0	false	15	true
95850	24002556640625	58370875	0	false	0	false	22	true
95848	2517432421875	6126628515625	0	false	0	false	18	true
95846	24575525390625	630601015625	0	false	0	false	39	true
95840	23674671875	612108671875	0	false	0	false	12	true
95838	26448625	6312661328125	10	true	0	false	10	true
95835	3572501953125	476594609375	0	false	0	false	10	true
95830	11489912109375	5024904296875	8	true	0	false	39	true
95822	102131767578125	67947171875	9	true	0	false	9	true
95821	14645720703125	31945193359375	1	true	0	false	11	true
95820	12511109375	3128547265625	0	false	1	true	21	true
95816	3025054296875	1625346875	0	false	0	false	13	true
95815	2996509375	404983203125	0	false	0	false	16	true
95814	29172201171875	40616984375	2	true	0	false	12	true
95813	29824435546875	4188490625	1	true	2	true	35	true
95811	440079052734375	7612865625	2	true	0	false	2	true
95810	558123388671875	773086484375	5	true	0	false	37	true
95808	605309228515625	78375625	10	true	0	false	19	true
95804	234327109375	1233766015625	0	false	0	false	2	true
95802	3170966015625	4129268359375	0	false	0	false	7	true
95798	3164049609375	165524609375	3	true	7	true	0	false
95797	18891298828125	5584424609375	0	false	0	false	23	true
95795	4567693359375	732340625	1	true	0	false	70	true
95794	38657041015625	728160625	0	false	0	false	9	true
95793	29251484375	7966265625	0	false	0	false	16	true
95792	28917525390625	731674609375	0	false	0	false	25	true
95790	28949720703125	85992626953125	0	false	0	false	13	true
95788	881092578125	64110	0	false	2	true	21	true
95787	28716994140625	460627001953125	1	true	0	false	27	true
95786	28938072265625	434908447265625	4	true	0	false	19	true
95783	30033939453125	784360302734375	0	false	0	false	17	true
95781	24950638671875	7176153125	0	false	0	false	17	true
95780	2463571484375	723157421875	1	true	0	false	13	true
95779	431550078125	5012601171875	4	true	0	false	2	true
95778	4432873046875	50062.75	1	true	0	false	15	true
95776	173670263671875	927646484375	0	false	0	false	11	true
95775	2909901953125	58326806640625	0	false	0	false	22	true
95774	2957238671875	53020478515625	6	true	15	true	24	true
95773	27938099609375	644452197265625	2	true	0	false	16	true
95771	26529115234375	656868515625	0	false	0	false	14	true
95770	271540546875	65689234375	4	true	0	false	12	true
95766	2566204296875	7280740625	5	true	0	false	34	true
95765	27041341796875	66439875	0	false	0	false	14	true
95763	262896640625	90805537109375	0	false	0	false	13	true
95762	26073283203125	873798828125	0	false	0	false	8	true
95761	2666834765625	119900517578125	2	true	0	false	38	true
95760	2674191796875	11230337890625	2	true	0	false	15	true
95759	2305583203125	73986390625	0	false	0	false	7	true
95758	2356198828125	742204921875	7	true	0	false	13	true
95757	269262578125	96684755859375	0	false	0	false	70	true
95756	27677626953125	9213328125	7	true	1	true	4	true
95753	27376634765625	318012255859375	4	true	0	false	19	true
95750	25677466796875	125180166015625	1	true	0	false	19	true
95749	2611419921875	718143125	1	true	0	false	41	true
95746	283117734375	103234501953125	0	false	0	false	9	true
95745	294563828125	6657565625	1	true	0	false	24	true
95744	295412734375	670799296875	0	false	0	false	22	true
95739	2921507421875	1260574609375	0	false	0	false	9	true
95738	29143353515625	11657744140625	0	false	0	false	34	true
95737	2602310546875	280266845703125	4	true	1	true	7	true
95736	2618590625	3430607666015620	0	false	0	false	22	true
95734	2486523828125	7332246875	3	true	0	false	10	true
95732	2796327734375	130581201171875	5	true	11	true	8	true
95731	30456205078125	124262802734375	2	true	0	false	33	true
95730	29924712890625	1216527734375	0	false	0	false	16	true
95728	273269765625	83246494140625	4	true	3	true	16	true
95726	2304720703125	749466640625	2	true	0	false	17	true
95725	139182880859375	24330041015625	8	true	0	false	19	true
95724	14975888671875	24490318359375	5	true	0	false	23	true
95722	26591583984375	1530967041015620	0	false	0	false	20	true
95720	2253160546875	73937984375	6	true	0	false	10	true
95717	31822953125	69970171875	1	true	0	false	14	true
95716	32226029296875	69154359375	5	true	0	false	21	true
95715	29923138671875	103075517578125	0	false	0	false	29	true
95714	294210625	99612470703125	0	false	0	false	6	true
95711	25204501953125	68845703125	0	false	0	false	26	true
95710	2626678515625	683547421875	1	true	0	false	0	false
95704	25923630859375	70811625	0	false	0	false	11	true
95703	2747391015625	689203046875	0	false	0	false	7	true
95702	28275615234375	699210703125	7	true	1	true	0	false
95701	22751412109375	690453125	0	false	0	false	19	true
95700	235719453125	6904215625	0	false	0	false	18	true
95698	25513775390625	665983125	2	true	0	false	32	true
95697	31886330078125	679186484375	0	false	0	false	11	true
95696	32616857421875	684130859375	0	false	0	false	14	true
95693	31734818359375	1028321484375	0	false	0	false	16	true
95692	31756669921875	92350908203125	0	false	0	false	39	true
95690	30867375	68235890625	1	true	0	false	4	true
95684	94997998046875	4131083984375	0	false	0	false	8	true
95681	28739876953125	683522265625	35	true	0	false	31	true
95677	25367357421875	403956982421875	0	false	0	false	23	true
95676	24803185546875	3062087158203120	0	false	0	false	14	true
95674	24180107421875	6840196875	17	true	0	false	0	false
95671	2183323828125	76226078125	0	false	0	false	23	true
95670	22083748046875	7570203125	0	false	0	false	12	true
95668	16993287109375	788276796875	0	false	0	false	24	true
95667	23807103515625	709688046875	2	true	0	false	17	true
95656	24135095703125	7006865625	8	true	1	true	0	false
95653	22532033203125	724954140625	1	true	0	false	24	true
95652	22052291015625	732196484375	3	true	0	false	14	true
95650	137119130859375	4085941796875	11	true	0	false	23	true
95647	22568736328125	777787109375	0	false	0	false	18	true
95646	2235934765625	786186328125	0	false	0	false	19	true
95642	31320251953125	671297734375	2	true	0	false	25	true
95633	3799943359375	535633203125	1	true	0	false	27	true
95632	3777658984375	532603828125	1	true	0	false	19	true
95630	379406328125	52757859375	8	true	0	false	13	true
95629	1823184765625	4601150390625	1	true	0	false	12	true
95628	189717734375	4514360546875	0	false	0	false	17	true
95627	30827109375	6259801171875	10	true	0	false	1	true
95626	3110568359375	6398996875	2	true	0	false	20	true
95625	3936154296875	524889765625	0	false	0	false	44	true
95624	38921984375	530259765625	5	true	0	false	9	true
95622	3819187890625	5168846484375	2	true	0	false	14	true
95618	28083388671875	64693	3	true	0	false	45	true
95612	3913542578125	542083984375	0	false	0	false	7	true
95605	31075001953125	1508712890625	1	true	0	false	38	true
95604	31374857421875	15325583984375	1	true	0	false	21	true
95602	31730970703125	1459542578125	0	false	28	true	20	true
95601	31034275390625	1871552734375	1	true	0	false	44	true
95600	31423689453125	183840390625	0	false	0	false	15	true
95598	31780595703125	18989984375	0	false	0	false	14	true
95597	302459140625	18407212890625	1	true	0	false	14	true
95596	2954894921875	18642650390625	0	false	0	false	27	true
95594	30113458984375	1775873046875	0	false	0	false	15	true
95591	30857537109375	135607666015625	0	false	0	false	10	true
95588	335041640625	156169677734375	2	true	0	false	16	true
95585	28215169921875	603196484375	0	false	0	false	20	true
95584	286026796875	6124074609375	0	false	1	true	14	true
95580	2833323828125	6225776171875	6	true	0	false	37	true
95574	315568125	20251908203125	0	false	0	false	16	true
95573	362361640625	23053322265625	2	true	0	false	24	true
95572	3592236328125	23165365234375	7	true	0	false	18	true
95571	3515653515625	242454453125	0	false	0	false	19	true
95570	353213359375	2352665625	0	false	0	false	23	true
95569	333772265625	2649651171875	6	true	0	false	10	true
95568	3293566015625	2641873828125	1	true	24	true	11	true
95567	3646873828125	22016529296875	3	true	0	false	15	true
95566	3646334375	21004275390625	0	false	0	false	18	true
95563	3593966015625	18103556640625	19	true	0	false	13	true
95562	360953515625	17789.25	12	true	0	false	7	true
95558	3654429296875	17459060546875	11	true	0	false	0	false
95557	3737257421875	18982794921875	3	true	0	false	32	true
95556	3718196484375	1816477734375	0	false	0	false	29	true
95554	3242234375	2662567578125	0	false	0	false	13	true
95553	30498658203125	230375390625	14	true	0	false	0	false
95552	29970857421875	23244181640625	0	false	0	false	12	true
95550	3019229296875	23863900390625	0	false	0	false	11	true
95549	390759453125	18623751953125	0	false	0	false	25	true
95546	351051640625	17303359375	0	false	0	false	28	true
95545	335617421875	2096112890625	0	false	0	false	37	true
95544	31922994140625	21396662109375	4	true	0	false	38	true
95543	36857984375	159039921875	0	false	0	false	26	true
95542	3666727734375	161300810546875	0	false	0	false	21	true
95540	33871515625	25970828125	1	true	0	false	20	true
95538	3382721484375	19920587890625	1	true	0	false	11	true
95536	374553359375	155776142578125	0	false	1	true	17	true
95535	3610679296875	20159828125	0	false	0	false	26	true
95534	3563159375	191826796875	0	false	0	false	11	true
95533	3327010546875	17921083984375	0	false	0	false	3	true
95532	3281096484375	19073912109375	2	true	0	false	13	true
95530	3407019921875	23164591796875	2	true	0	false	28	true
95529	337296484375	251348828125	0	false	0	false	20	true
95528	3356137890625	242744296875	0	false	1	true	16	true
95527	335778359375	222956171875	1	true	0	false	11	true
95526	3449157421875	22233814453125	0	false	0	false	15	true
95517	3787765625	25012841796875	15	true	1	true	14	true
95516	3761862890625	25010939453125	15	true	1	true	25	true
95513	3675975390625	1436409375	18	true	1	true	11	true
95512	3628271875	150530390625	0	false	0	false	21	true
95509	2867115234375	7172028125	0	false	0	false	18	true
95508	28929224609375	715789375	0	false	0	false	10	true
95504	3985783203125	19318322265625	0	false	0	false	24	true
95500	3454905078125	27077912109375	5	true	0	false	10	true
95496	34786125	15269748046875	8	true	0	false	12	true
95493	28945349609375	731948046875	0	false	0	false	29	true
95492	2932790234375	72534671875	12	true	0	false	16	true
95490	37250.75	25942705078125	6	true	1	true	17	true
95488	3055098828125	7290153125	0	false	0	false	22	true
95486	3803294140625	25606416015625	3	true	0	false	26	true
95483	42269984375	179951015625	0	false	0	false	12	true
95482	4118607421875	18821755859375	1	true	0	false	28	true
95480	3780933203125	26658880859375	0	false	17	true	19	true
95478	4367912109375	18466154296875	3	true	0	false	19	true
95477	27724333984375	2235905078125	1	true	0	false	13	true
95476	2830304296875	22047970703125	0	false	0	false	28	true
95475	30377123046875	2528034765625	0	false	0	false	10	true
95472	2789162109375	73653203125	0	false	0	false	18	true
95470	31262359375	23193580078125	7	true	0	false	18	true
95466	3529985546875	2564389453125	3	true	0	false	36	true
95465	30080154296875	7064790625	0	false	0	false	9	true
95464	2965046875	69576296875	1	true	0	false	18	true
95460	31830748046875	734744140625	0	false	0	false	13	true
95459	417760625	209846015625	2	true	0	false	33	true
95458	41638984375	2017237109375	20	true	0	false	1	true
95451	30654052734375	20895640625	0	false	0	false	19	true
95448	26988529296875	4162971875	1	true	0	false	23	true
95447	3125796484375	25272765625	1	true	0	false	52	true
95446	31021083984375	267241953125	0	false	0	false	19	true
95437	4290192578125	22420677734375	14	true	1	true	27	true
95436	416062265625	2287441015625	0	false	0	false	21	true
95435	221139609375	3117551171875	17	true	0	false	3	true
95434	22164724609375	30970666015625	16	true	0	false	3	true
95432	2193519921875	690221875	18	true	0	false	0	false
95429	21618818359375	30435322265625	1	true	0	false	8	true
95428	2202375390625	299356484375	12	true	0	false	1	true
95425	3596354296875	314450625	0	false	0	false	47	true
95424	3560579296875	3066570703125	32	true	0	false	11	true
95423	3606803125	3245656640625	0	false	0	false	7	true
95422	350889296875	32004685546875	0	false	0	false	14	true
95420	34670109375	2983221484375	0	false	0	false	13	true
95418	3491289453125	31337283203125	3	true	1	true	0	false
95414	3448708203125	3260062890625	3	true	0	false	36	true
95410	340548515625	29287015625	1	true	0	false	10	true
95409	4053690625	252845390625	3	true	0	false	25	true
95408	4028068359375	2512041015625	4	true	0	false	29	true
95407	352037578125	290628515625	0	false	0	false	16	true
95406	3555887890625	29625701171875	17	true	0	false	16	true
95405	3614748828125	2834921484375	0	false	0	false	22	true
95402	418765703125	24508392578125	6	true	0	false	4	true
95398	4302409375	24262638671875	1	true	0	false	12	true
95396	3946184765625	24900833984375	14	true	0	false	38	true
95386	291248125	3379468359375	7	true	0	false	9	true
95383	355641015625	4220540625	3	true	0	false	13	true
95382	35726203125	4131973828125	9	true	0	false	9	true
95381	336565625	433656796875	6	true	0	false	57	true
95380	340129296875	431198125	1	true	0	false	16	true
95378	3625224609375	408393984375	1	true	0	false	24	true
95377	3438533203125	415524765625	5	true	0	false	9	true
95376	3325439453125	42136234375	0	false	5	true	7	true
95375	30831240234375	44101359375	0	false	9	true	17	true
95374	31650291015625	434093828125	0	false	0	false	9	true
95372	34570734375	43469078125	1	true	0	false	12	true
95367	323805625	4526966796875	0	false	0	false	24	true
95366	32754625	4475650390625	7	true	0	false	36	true
95364	31058189453125	4495395703125	3	true	0	false	17	true
95362	336644609375	449456015625	0	false	0	false	6	true
95361	37730125	4206890625	0	false	0	false	16	true
95360	3808732421875	4151612890625	0	false	0	false	22	true
95359	24716794921875	716022900390625	0	false	1	true	8	true
95358	2534960546875	67690302734375	14	true	3	true	43	true
95355	25801296875	1571784765625	0	false	0	false	16	true
95354	2584308984375	1613058203125	16	true	0	false	6	true
95353	2652780078125	632378466796875	0	false	0	false	11	true
95348	3503912890625	404048359375	0	false	0	false	31	true
95347	150660234375	1938010546875	4	true	0	false	28	true
95346	14524916015625	19437388671875	1	true	0	false	28	true
95343	3415028125	393835078125	0	false	0	false	11	true
95342	3533600390625	3912612109375	4	true	6	true	10	true
95340	32695482421875	3865933203125	6	true	0	false	7	true
95337	3520557421875	379131484375	1	true	0	false	18	true
95332	139663017578125	2041026171875	0	false	0	false	8	true
95330	3880411328125	4227615234375	3	true	0	false	19	true
95329	3625231640625	391880546875	0	false	0	false	19	true
95324	24347279296875	56877001953125	3	true	0	false	24	true
95323	818949609375	1163080078125	0	false	0	false	50	true
95322	87895302734375	12173353515625	1	true	0	false	15	true
95319	370568359375	3887844921875	1	true	0	false	24	true
95318	37372328125	393926328125	3	true	1	true	1	true
95314	3688135546875	375691015625	6	true	0	false	15	true
95313	100367314453125	115527578125	0	false	1	true	13	true
95312	103896201171875	11469158203125	1	true	0	false	22	true
95303	415130546875	16657462890625	3	true	0	false	14	true
95299	139519072265625	28496033203125	1	true	0	false	14	true
95298	135698447265625	2936958984375	0	false	0	false	8	true
95296	206014140625	694911875	1	true	0	false	17	true
95293	2271138671875	4051319921875	0	false	0	false	9	true
95292	2236528515625	4096937109375	0	false	0	false	39	true
95291	21190802734375	419034609375	0	false	0	false	32	true
95290	207235234375	4184967578125	2	true	0	false	56	true
95289	19101546875	414303828125	3	true	0	false	12	true
95288	1983540234375	4207972265625	8	true	0	false	24	true
95283	20625802734375	450692109375	0	false	0	false	17	true
95282	20183822265625	4482894140625	8	true	0	false	19	true
95280	1998105078125	434715078125	5	true	0	false	16	true
95278	32014673828125	71234734375	1	true	0	false	13	true
95275	2018508203125	4051047265625	3	true	0	false	30	true
95272	21700236328125	4013919921875	3	true	0	false	28	true
95271	2465236328125	3966655078125	0	false	14	true	10	true
95270	25314912109375	3939055078125	0	false	2	true	15	true
95269	2143615234375	448250703125	0	false	1	true	24	true
95268	217490546875	439395625	3	true	0	false	9	true
95265	46090078125	422708046875	16	true	0	false	78	true
95264	4624743359375	421832890625	16	true	0	false	74	true
95262	21804748046875	387289765625	1	true	0	false	12	true
95261	25766025390625	409699765625	0	false	0	false	5	true
95258	2432209375	4060913671875	0	false	0	false	19	true
95255	20482794921875	3928719140625	1	true	0	false	15	true
95252	269925078125	4038604296875	0	false	0	false	10	true
95250	4586112890625	4247783203125	5	true	0	false	34	true
95246	458908515625	419551796875	1	true	0	false	20	true
95245	392643984375	3594331640625	55	true	0	false	17	true
95244	3868542578125	3584946875	4	true	0	false	16	true
95242	3994915234375	370643671875	0	false	0	false	34	true
95241	3813412890625	30119798828125	8	true	0	false	8	true
95240	3822026171875	31091779296875	0	false	4	true	3	true
95239	2255130615234370	7773190625	0	false	0	false	36	true
95238	2505615234375	768328359375	1	true	0	false	21	true
95236	46964875	4185600390625	2	true	0	false	13	true
95234	3758241015625	350104453125	0	false	0	false	18	true
95233	16991384765625	6720044921875	0	false	0	false	16	true
95232	1702974609375	618540576171875	12	true	0	false	10	true
95230	3768816796875	339578515625	0	false	0	false	16	true
95229	701876220703125	779224609375	0	false	0	false	31	true
95227	4607766796875	410892265625	0	false	0	false	13	true
95224	162121162109375	676674267578125	0	false	0	false	22	true
95223	3767885546875	3241172265625	0	false	0	false	14	true
95220	3891618359375	3783393359375	3	true	0	false	10	true
95218	15336234375	646253271484375	5	true	0	false	12	true
95217	443474609375	545100078125	0	false	0	false	13	true
95216	4348198046875	550597109375	5	true	0	false	18	true
95214	141559375	6604912109375	0	false	0	false	7	true
95212	4442833984375	558076640625	1	true	0	false	14	true
95211	2115246875	9803201171875	1	true	0	false	11	true
95210	210604375	102466494140625	2	true	0	false	19	true
95208	405655234375	3846581640625	11	true	0	false	26	true
95207	17557517578125	546879638671875	0	false	0	false	29	true
95206	172810390625	555789306640625	0	false	0	false	26	true
95205	4505769921875	4413162890625	5	true	0	false	74	true
95204	4600572265625	4429491015625	5	true	0	false	21	true
95203	182079765625	58386640625	27	true	0	false	8	true
95202	17854443359375	608332080078125	4	true	0	false	10	true
95198	21516720703125	104264345703125	4	true	26	true	1	true
95194	21372515625	108323212890625	7	true	0	false	31	true
95192	21392080078125	11436638671875	15	true	0	false	3	true
95189	2382736328125	790840625	0	false	0	false	22	true
95188	1887488037109370	78806734375	0	false	0	false	19	true
95186	1.08127e+16	790931015625	9	true	0	false	4	true
95185	161193984375	1057223046875	5	true	0	false	4	true
95184	15343314453125	9486015625	24	true	0	false	19	true
95183	2077965234375	128321572265625	0	false	0	false	13	true
95181	2234907421875	10370580078125	2	true	0	false	55	true
95180	22151978515625	100393359375	0	false	0	false	34	true
95177	447311640625	4030737890625	9	true	0	false	18	true
95176	4472625390625	407611640625	2	true	0	false	15	true
95175	151725947265625	77409091796875	0	false	0	false	16	true
95174	14867705078125	8375111328125	0	false	0	false	17	true
95168	4872481640625	410960625	0	false	0	false	29	true
95165	43796953125	4129088671875	3	true	0	false	30	true
95164	429950078125	4105444140625	0	false	0	false	19	true
95163	1211084765625	96918310546875	0	false	0	false	13	true
95162	122865302734375	87727802734375	0	false	0	false	18	true
95156	12031783203125	10198287109375	4	true	1	true	9	true
95155	4201780859375	2732369921875	0	false	0	false	26	true
95154	424031796875	2802554296875	0	false	0	false	18	true
95153	4044394921875	3008495703125	1	true	0	false	17	true
95152	4065358203125	29601419921875	0	false	0	false	38	true
95151	3871265234375	2812556640625	0	false	0	false	13	true
95150	3792196484375	2826897265625	0	false	0	false	28	true
95146	4113755859375	29571884765625	0	false	0	false	8	true
95144	398184375	29633814453125	2	true	0	false	19	true
95142	129802763671875	8831318359375	0	false	0	false	17	true
95138	4127700390625	27825021484375	3	true	0	false	20	true
95136	411683828125	30770423828125	0	false	0	false	42	true
95132	4243522265625	2923706640625	1	true	0	false	17	true
95130	4003380859375	29144837890625	10	true	0	false	0	false
95129	141618984375	9181416015625	1	true	0	false	34	true
95127	433543203125	25831189453125	0	false	0	false	26	true
95126	4227050390625	2579315234375	16	true	0	false	13	true
95122	4203746484375	29892072265625	0	false	0	false	16	true
95119	488211875	4334398046875	11	true	1	true	18	true
95118	4776385546875	44366375	0	false	0	false	3	true
95116	127167568359375	80257001953125	0	false	0	false	18	true
95110	1887887890625	5078615234375	13	true	0	false	53	true
95107	23056771484375	7633232421875	6	true	0	false	33	true
95106	227558359375	800183251953125	0	false	0	false	21	true
95105	2082241796875	592465087890625	0	false	0	false	39	true
95104	21086287109375	586817822265625	0	false	0	false	31	true
95102	19906447265625	100221318359375	0	false	0	false	12	true
95100	20398623046875	5663978515625	0	false	0	false	16	true
95099	19865177734375	10956826171875	0	false	0	false	33	true
95098	189115078125	11231421875	1	true	0	false	35	true
95097	430593828125	375056484375	7	true	0	false	5	true
95096	4276562109375	36812515625	7	true	1	true	0	false
95094	23265322265625	805009619140625	4	true	0	false	45	true
95092	229125234375	84170439453125	0	false	0	false	18	true
95090	4330671484375	3856528125	0	false	5	true	10	true
95088	3043719140625	39492734375	8	true	1	true	1	true
95087	22206107421875	546722900390625	7	true	1	true	4	true
95086	218768046875	69075712890625	0	false	0	false	13	true
95084	434984375	3672901171875	0	false	0	false	19	true
95083	4666367578125	3947582421875	4	true	0	false	37	true
95082	463754609375	3936965625	1	true	0	false	21	true
95078	251332109375	20580880859375	0	false	14	true	28	true
95072	2060780078125	74693759765625	0	false	0	false	11	true
95070	472638515625	3978808203125	0	false	0	false	22	true
95069	447011953125	3916098828125	0	false	0	false	12	true
95068	457565234375	388098984375	2	true	4	true	17	true
95066	4473769140625	385538671875	9	true	1	true	0	false
95063	495707578125	3878116015625	13	true	0	false	22	true
95062	48500703125	394836953125	2	true	0	false	22	true
95060	43565546875	3948680078125	1	true	0	false	13	true
95059	1889455859375	79280732421875	3	true	2	true	25	true
95056	1881309375	102695732421875	0	false	0	false	14	true
95038	20953359375	430597314453125	0	false	0	false	10	true
95035	2610901171875	74331109375	0	false	3	true	1	true
95032	14512412109375	519258203125	12	true	0	false	10	true
95031	1711555859375	101804375	0	false	0	false	10	true
95029	25910064453125	782381328125	20	true	1	true	0	false
95028	25767525390625	774806015625	1	true	0	false	5	true
95025	24946337890625	76116140625	5	true	0	false	73	true
95024	2425685546875	759513125	0	false	0	false	10	true
95023	2445330859375	7856209375	0	false	0	false	27	true
95020	2359358984375	766215234375	2	true	0	false	15	true
95017	336355703125	87326591796875	17	true	1	true	34	true
95016	333703984375	85238544921875	14	true	1	true	20	true
95012	3381577734375	91126123046875	3	true	0	false	26	true
95011	32474388671875	83841162109375	0	false	0	false	17	true
95010	329885625	7083123046875	6	true	0	false	9	true
95009	356026796875	98254228515625	2	true	0	false	15	true
95008	3538734765625	9475580078125	0	false	0	false	18	true
95006	347196171875	95044462890625	0	false	0	false	14	true
95003	357413984375	797956640625	5	true	0	false	16	true
95000	330614296875	630520458984375	6	true	0	false	0	false
94996	3540144140625	689224755859375	0	false	0	false	5	true
94994	3663296875	772253515625	0	false	0	false	19	true
94991	4067320703125	220256015625	0	false	0	false	18	true
94990	4004355859375	2242251953125	3	true	1	true	3	true
94988	3912223828125	21265986328125	0	false	0	false	44	true
94986	4366481640625	5722594140625	7	true	0	false	4	true
94984	35282625	6063444140625	0	false	0	false	3	true
94980	82298271484375	65055234375	1	true	0	false	22	true
94979	154143193359375	4568259765625	0	false	0	false	10	true
94976	4095391796875	527899296875	3	true	0	false	8	true
94973	3441408984375	346833671875	2	true	0	false	40	true
94972	345093984375	3426462890625	46	true	0	false	14	true
94971	349662109375	3560820703125	1	true	0	false	14	true
94968	3409904296875	36480828125	0	false	12	true	2	true
94966	3470972265625	36994578125	2	true	0	false	14	true
94964	324951171875	36029828125	0	false	0	false	13	true
94961	408024140625	43824265625	0	false	0	false	48	true
94960	4006767578125	430844140625	1	true	0	false	20	true
94959	4188728125	4467903515625	2	true	0	false	31	true
94958	4217118359375	4574782421875	0	false	0	false	28	true
94956	391686953125	4356212109375	0	false	0	false	21	true
94952	404874921875	4593922265625	4	true	0	false	13	true
94949	36055515625	5202662109375	0	false	0	false	17	true
94948	3539556640625	5188031640625	3	true	0	false	12	true
94947	3393381640625	5261515625	0	false	10	true	11	true
94946	33362515625	515200546875	0	false	4	true	1	true
94944	351814296875	5317384765625	0	false	0	false	14	true
94940	4796110546875	55539453125	0	false	0	false	16	true
94937	4392984765625	19309220703125	0	false	0	false	9	true
94936	4406085546875	1960290234375	0	false	0	false	9	true
94932	4283321875	19303263671875	0	false	0	false	14	true
94929	2482471484375	100121435546875	7	true	0	false	37	true
94928	2470626171875	94182119140625	0	false	0	false	19	true
94926	25640150390625	1066269140625	2	true	0	false	31	true
94925	51788193359375	60232705078125	0	false	2	true	10	true
94924	518453076171875	56014794921875	2	true	0	false	13	true
94922	5932615234375	795522421875	0	false	0	false	33	true
94921	579097900390625	663547900390625	3	true	0	false	25	true
94919	2360553515625	105083232421875	3	true	0	false	135	true
94916	2445448828125	10666255859375	5	true	0	false	7	true
94915	103668388671875	105407958984375	0	false	2	true	20	true
94914	10370771484375	99586279296875	4	true	0	false	16	true
94912	641922265625	728613916015625	1	true	0	false	39	true
94910	6914064453125	673269384765625	0	false	0	false	21	true
94907	7924931640625	50719736328125	0	false	0	false	17	true
94906	800325146484375	471898779296875	0	false	0	false	14	true
94904	76374365234375	55830703125	0	false	0	false	14	true
94902	8296646484375	4054698974609370	0	false	0	false	10	true
94900	7359435546875	494287841796875	5	true	0	false	1	true
94898	90874677734375	90126083984375	1	true	0	false	24	true
94896	96032392578125	373114306640625	0	false	0	false	16	true
94894	91289912109375	50142529296875	0	false	0	false	12	true
94893	4486403125	3736416796875	3	true	0	false	24	true
94892	4525111328125	3707729296875	18	true	0	false	11	true
94890	87521962890625	2979387451171870	0	false	0	false	25	true
94889	11309326171875	4606466796875	1	true	0	false	41	true
94888	114867021484375	448636865234375	1	true	0	false	41	true
94887	44981453125	353598125	0	false	0	false	30	true
94886	4486131640625	3587408203125	10	true	0	false	10	true
94884	78195341796875	882481640625	2	true	0	false	25	true
94881	46073703125	36924796875	0	false	0	false	24	true
94880	4563112890625	3654546484375	0	false	0	false	23	true
94876	464019609375	3744343359375	0	false	0	false	9	true
94875	440061015625	3423451953125	1	true	0	false	5	true
94873	45675078125	3317485546875	3	true	0	false	29	true
94872	4558351171875	339904453125	0	false	0	false	11	true
94870	4083003125	4111253515625	1	true	0	false	11	true
94868	4770255078125	37477578125	0	false	0	false	16	true
94864	11752556640625	48705302734375	0	false	0	false	13	true
94862	105746005859375	430612353515625	11	true	0	false	22	true
94857	44598234375	318077890625	0	false	0	false	20	true
94856	4428159765625	3149166796875	0	false	0	false	34	true
94852	94546357421875	636978759765625	0	false	1	true	9	true
94848	454478828125	3150666015625	3	true	0	false	26	true
94844	1258646875	476492626953125	0	false	0	false	14	true
94843	420423046875	545211171875	3	true	0	false	10	true
94842	41509.75	540538125	1	true	0	false	18	true
94834	1.05108e+16	4646293359375	0	false	0	false	18	true
94833	18796955078125	75038765625	4	true	0	false	18	true
94832	18900359375	753048125	7	true	0	false	8	true
94830	1822898046875	755657890625	1	true	0	false	16	true
94826	1.48254e+16	403092734375	4	true	0	false	60	true
94825	18940701171875	789831484375	1	true	0	false	20	true
94824	20338791015625	792358828125	0	false	0	false	45	true
94822	19419599609375	7767884375	0	false	0	false	5	true
94821	3090466796875	3721963671875	12	true	0	false	59	true
94820	311583046875	3680819140625	0	false	0	false	28	true
94815	678611181640625	2722375	77	true	1	true	16	true
94814	675047216796875	1.95029e+16	0	false	0	false	16	true
94813	82888681640625	1.16007e+16	11	true	1	true	0	false
94812	8251748046875	7277485961914060	0	false	0	false	17	true
94811	707733154296875	9880595703125	1	true	0	false	9	true
94810	622323388671875	3817696838378900	0	false	15	true	5	true
94807	9467.25	1.51441e+16	0	false	0	false	27	true
94805	3292520703125	340934140625	2	true	0	false	17	true
94804	3341137109375	3410415234375	11	true	0	false	3	true
94801	3101798046875	345810703125	0	false	0	false	15	true
94800	31985529296875	3488307421875	8	true	0	false	15	true
94794	314458359375	357811484375	0	false	0	false	21	true
94791	31618830078125	3365152734375	4	true	0	false	17	true
94790	31059392578125	3328433984375	0	false	0	false	15	true
94788	29749068359375	3619136328125	0	false	0	false	20	true
94784	3024815625	30949873046875	12	true	0	false	48	true
94783	29825994140625	386434921875	2	true	4	true	36	true
94782	3019514453125	38529359375	0	false	5	true	14	true
94780	301157265625	339865625	0	false	0	false	20	true
94778	29268466796875	3822848046875	0	false	9	true	1	true
94777	273257265625	380322890625	4	true	0	false	11	true
94776	27001126953125	384629609375	11	true	0	false	12	true
94774	28032162109375	3761016015625	0	false	0	false	15	true
94766	7144898071289060	75582078125	7	true	3	true	9	true
94765	3285002734375	1154313671875	1	true	0	false	19	true
94764	3335793359375	110011435546875	0	false	0	false	15	true
94760	434373779296875	773787890625	0	false	0	false	23	true
94759	4823933984375	59039109375	5	true	0	false	34	true
94758	474663359375	581614453125	14	true	0	false	20	true
94755	375705703125	125450654296875	2	true	0	false	16	true
94754	38094015625	137415791015625	2	true	0	false	22	true
94751	42606515625	42626.75	0	false	0	false	35	true
94750	42469484375	421928828125	1	true	5	true	11	true
94742	22469041015625	25588552734375	12	true	0	false	11	true
94740	49231609375	5189896875	0	false	0	false	12	true
94739	307403203125	612525859375	0	false	3	true	31	true
94738	3116001171875	607064921875	0	false	0	false	16	true
94736	32201814453125	6089473046875	2	true	0	false	14	true
94734	2939852734375	6190751953125	1	true	3	true	38	true
94731	27993189453125	76708109375	0	false	0	false	37	true
94730	276586171875	755921484375	0	false	0	false	40	true
94729	4818684375	3579590625	1	true	0	false	23	true
94728	4923072265625	35940578125	0	false	0	false	26	true
94726	26835666015625	75792796875	13	true	1	true	0	false
94725	46511359375	359610546875	0	false	0	false	31	true
94724	4700174609375	3538649609375	2	true	0	false	11	true
94722	29358587890625	75191.5	0	false	0	false	13	true
94720	4748002734375	3598176953125	0	false	0	false	13	true
94718	4793724609375	34610984375	0	false	2	true	14	true
94710	14499806640625	7911984375	2	true	0	false	26	true
94707	4230812109375	575569765625	2	true	0	false	7	true
94706	4177802734375	563559765625	0	false	0	false	12	true
94704	4105519921875	5565244921875	1	true	0	false	13	true
94701	4603830859375	611182109375	0	false	0	false	3	true
94700	478918046875	612136484375	0	false	0	false	6	true
94696	11639751953125	691163359375	0	false	0	false	5	true
94695	4008935546875	3351098046875	0	false	0	false	24	true
94694	3960534765625	3376984765625	1	true	0	false	14	true
94692	1658432421875	4763912890625	13	true	0	false	10	true
94690	412278046875	332205625	0	false	0	false	18	true
94688	4122514453125	3455943359375	0	false	0	false	6	true
94686	41528671875	35833921875	2	true	1	true	18	true
94682	57480791015625	7206946875	0	false	0	false	7	true
94681	3857687890625	60355375	0	false	0	false	13	true
94680	39748796875	5971565234375	1	true	0	false	9	true
94679	386050625	558524296875	2	true	0	false	15	true
94678	3889529296875	5612978125	1	true	0	false	34	true
94677	380351640625	5623914453125	1	true	10	true	19	true
94676	3861487109375	5671473046875	2	true	0	false	16	true
94673	3943612109375	5847865625	0	false	0	false	16	true
94672	4023112109375	5810484375	6	true	0	false	11	true
94669	4872949609375	276402734375	0	false	0	false	29	true
94668	490458203125	2712550390625	1	true	0	false	15	true
94667	438139375	14867865234375	1	true	0	false	11	true
94666	4291028515625	158033857421875	0	false	0	false	18	true
94664	4089898046875	5907238671875	0	false	0	false	23	true
94662	3650023828125	5656798828125	8	true	0	false	10	true
94661	3666960546875	55200.75	3	true	0	false	22	true
94659	4109503515625	6150278515625	1	true	0	false	81	true
94658	398055546875	614411796875	4	true	0	false	26	true
94656	365702109375	5386087109375	3	true	0	false	65	true
94655	4449355859375	126868212890625	6	true	0	false	1	true
94654	443953046875	135897490234375	0	false	10	true	20	true
94650	3797130078125	577121328125	1	true	0	false	17	true
94649	4267623828125	13913869140625	0	false	0	false	10	true
94648	433725859375	14189263671875	9	true	1	true	0	false
94644	17689814453125	75891015625	0	false	0	false	11	true
94642	4352603125	121646201171875	3	true	0	false	38	true
94640	490380390625	26412201171875	4	true	2	true	12	true
94639	4431020703125	855196484375	11	true	1	true	0	false
94638	439578984375	96400400390625	1	true	0	false	12	true
94633	468306796875	15230759765625	0	false	0	false	13	true
94632	4536446875	154786396484375	0	false	0	false	14	true
94629	4646788671875	2722891015625	3	true	0	false	35	true
94628	4652128515625	2621418359375	2	true	0	false	13	true
94626	482333046875	25580154296875	1	true	0	false	36	true
94625	4507010546875	27264673828125	0	false	0	false	30	true
94624	44302	2746203515625	0	false	0	false	22	true
94623	3693665234375	5924306640625	8	true	1	true	116	true
94622	3711868359375	61023078125	0	false	0	false	14	true
94619	478154296875	27813076171875	13	true	0	false	32	true
94618	4810925390625	28149689453125	0	false	4	true	30	true
94616	4475301171875	28727794921875	0	false	0	false	21	true
94608	4428509375	29381302734375	1	true	0	false	29	true
94604	4287094140625	1085361328125	0	false	1	true	12	true
94603	419643515625	12477076171875	0	false	0	false	1	true
94602	4105971484375	112865849609375	0	false	0	false	9	true
94601	4653673046875	118652978515625	13	true	1	true	6	true
94600	464259140625	123042255859375	0	false	0	false	28	true
94595	4754871484375	111439013671875	55	true	0	false	5	true
94594	4697957421875	106630986328125	13	true	1	true	2	true
94590	4300634375	9051693359375	0	false	0	false	8	true
94588	4658644140625	101535234375	0	false	0	false	7	true
94586	442613359375	1726991015625	1	true	0	false	11	true
94582	1807104296875	90006025390625	0	false	0	false	2	true
94575	47392828125	23920751953125	1	true	0	false	18	true
94574	4712087890625	23048728515625	1	true	0	false	18	true
94573	4563665234375	22180458984375	0	false	0	false	11	true
94570	4413444140625	22706248046875	0	false	0	false	53	true
94568	462344375	2051120703125	0	false	0	false	33	true
94567	49076390625	21653421875	0	false	0	false	15	true
94566	4830803515625	21341375	0	false	0	false	43	true
94565	44910671875	632874296875	1	true	0	false	33	true
94564	4417824609375	6287181640625	1	true	0	false	19	true
94562	434110078125	627614296875	0	false	0	false	17	true
94557	423927265625	616648671875	0	false	0	false	14	true
94554	4309567578125	6126940234375	0	false	0	false	12	true
94550	16823685546875	44815888671875	0	false	0	false	26	true
94549	1095026171875	6772142578125	3	true	0	false	34	true
94548	110471396484375	699602978515625	2	true	0	false	32	true
94546	9684771484375	77024267578125	0	false	0	false	31	true
94543	3563419140625	67488375	0	false	0	false	17	true
94542	3529288671875	67665921875	0	false	0	false	21	true
94541	349442890625	69025546875	0	false	0	false	14	true
94540	3532409375	69548140625	0	false	0	false	19	true
94539	3413378125	732243359375	0	false	0	false	28	true
94538	346102890625	73349796875	0	false	0	false	12	true
94536	35238046875	729514765625	2	true	0	false	12	true
94535	3348121875	74440484375	5	true	0	false	4	true
94534	332948359375	735535703125	0	false	0	false	20	true
94533	354069609375	714629609375	1	true	0	false	8	true
94529	355467734375	74391296875	0	false	0	false	12	true
94528	36152890625	749344375	5	true	0	false	12	true
94527	373134375	710941328125	0	false	0	false	21	true
94526	366528828125	721883359375	0	false	0	false	19	true
94522	3626423828125	681347265625	0	false	0	false	37	true
94519	3438403125	63914.25	0	false	0	false	21	true
94518	338923125	66044609375	8	true	0	false	22	true
94511	361568515625	643889140625	0	false	0	false	16	true
94510	37151546875	6490698046875	0	false	0	false	9	true
94504	4664165625	1352028515625	0	false	0	false	13	true
94503	3533518359375	124207939453125	0	false	0	false	15	true
94502	356530390625	12281529296875	1	true	0	false	6	true
94500	3597572265625	132826767578125	0	false	0	false	17	true
94498	3541204296875	107498720703125	1	true	0	false	37	true
94495	2933295703125	783403125	0	false	0	false	18	true
94494	30199328125	773795390625	21	true	0	false	0	false
94492	7216014404296870	62792859375	1	true	0	false	21	true
94491	313613203125	75738796875	0	false	0	false	18	true
94490	310637890625	767133125	1	true	0	false	18	true
94488	32052498046875	766552734375	1	true	0	false	14	true
94483	3913565625	71723828125	1	true	0	false	14	true
94482	3974629296875	71959375	8	true	0	false	6	true
94481	4154333203125	6983303125	13	true	0	false	33	true
94480	4029948046875	705379921875	0	false	0	false	15	true
94479	3883635546875	70781609375	0	false	0	false	36	true
94478	3899108203125	699199375	0	false	0	false	21	true
94472	4667587890625	3302816015625	0	false	0	false	16	true
94470	3727312109375	69900796875	0	false	0	false	28	true
94469	4176899609375	721980234375	10	true	1	true	0	false
94468	4128278515625	716911953125	15	true	0	false	7	true
94466	395141015625	687778203125	0	false	0	false	8	true
94465	4319756640625	71371046875	9	true	0	false	0	false
94460	3780922265625	676391875	3	true	0	false	30	true
94457	29075396484375	21825263671875	0	false	0	false	23	true
94456	29653822265625	1.95169e+16	0	false	0	false	58	true
94451	31572484375	2520429443359370	6	true	0	false	9	true
94447	4513321875	6534865234375	16	true	0	false	7	true
94446	44023390625	6431392578125	10	true	0	false	4	true
94445	19163287109375	734156328125	1	true	0	false	30	true
94444	1978278515625	731464921875	0	false	4	true	10	true
94441	2089714453125	73632546875	0	false	0	false	13	true
94437	16621826171875	1.32385e+16	33	true	0	false	0	false
94436	1731275390625	1131418701171870	24	true	0	false	3	true
94434	17207548828125	2897407470703120	33	true	0	false	0	false
94431	4144365234375	15247521484375	0	false	0	false	32	true
94430	4233932421875	14895607421875	0	false	0	false	23	true
94427	399889296875	1354876953125	0	false	0	false	37	true
94426	3966176953125	132068701171875	1	true	0	false	17	true
94424	389226171875	12970775390625	0	false	0	false	54	true
94422	404042890625	132021865234375	0	false	0	false	14	true
94421	4181262890625	664302109375	4	true	0	false	12	true
94420	4141237890625	671761328125	2	true	0	false	24	true
94418	3977163671875	150274775390625	8	true	0	false	20	true
94415	4064753515625	659113515625	1	true	0	false	12	true
94412	416113125	640315390625	0	false	0	false	7	true
94411	3971726171875	6637996875	3	true	0	false	16	true
94410	398868203125	66846578125	9	true	1	true	0	false
94404	4853190234375	135681728515625	0	false	0	false	1	true
94403	4893318359375	3203903515625	7	true	0	false	11	true
94402	49249859375	32460197265625	0	false	0	false	15	true
94394	4804169140625	30061841796875	0	false	0	false	19	true
94390	4111501159667960	24183125	0	false	0	false	12	true
94389	3974868359375	756291845703125	0	false	0	false	30	true
94388	38897265625	76295146484375	0	false	0	false	25	true
94387	386578125	58700419921875	1	true	0	false	12	true
94386	379893046875	545437451171875	2	true	0	false	28	true
94384	23285705078125	3271215576171870	40	true	0	false	4	true
94381	407167265625	8714251953125	0	false	0	false	17	true
94379	13361287109375	33549423828125	0	false	0	false	26	true
94378	134247197265625	382827001953125	0	false	0	false	8	true
94375	37020359375	382390478515625	0	false	0	false	39	true
94374	3695909375	3468226806640620	5	true	1	true	3	true
94373	3788815625	422709521484375	1	true	0	false	23	true
94370	3693458984375	4339271484375	3	true	0	false	20	true
94368	3576871484375	464101123046875	0	false	0	false	31	true
94366	3497901171875	51901826171875	16	true	0	false	3	true
94365	38467890625	99205556640625	0	false	0	false	10	true
94364	3881468359375	935719921875	0	false	0	false	26	true
94362	34880859375	58970595703125	8	true	0	false	9	true
94357	4102759375	495588525390625	0	false	0	false	28	true
94356	4128212890625	490425439453125	0	false	0	false	25	true
94355	4189244140625	562043603515625	0	false	0	false	14	true
94352	425667890625	627100146484375	26	true	0	false	10	true
94350	420466640625	68910498046875	0	false	0	false	21	true
94348	413186953125	722043408203125	0	false	0	false	13	true
94344	3734855078125	653678466796875	0	false	1	true	13	true
94343	3373569921875	3879281982421870	0	false	0	false	17	true
94342	3426203515625	339831201171875	0	false	0	false	8	true
94341	340896875	485870751953125	1	true	0	false	27	true
94339	370073359375	89093857421875	0	false	0	false	8	true
94338	3712501953125	938087890625	0	false	0	false	18	true
94332	433825078125	435627197265625	0	false	0	false	24	true
94331	8916259155273430	6454283203125	0	false	0	false	5	true
94330	6625945434570310	8172015625	0	false	0	false	12	true
94328	405089453125	4092061279296870	0	false	0	false	60	true
94326	2728258361816400	625974853515625	0	false	0	false	9	true
94324	2107892333984370	638882373046875	0	false	0	false	16	true
94318	3911903515625	626695546875	0	false	0	false	14	true
94316	31640482421875	418680078125	0	false	0	false	38	true
94315	341664140625	76008765625	3	true	0	false	16	true
94312	32725345703125	30982712890625	0	false	1	true	3	true
94310	114257001953125	218146630859375	0	false	0	false	26	true
94309	35308375	786398671875	1	true	0	false	17	true
94308	3481378125	7888559375	1	true	19	true	15	true
94307	33313796875	774755625	0	false	0	false	25	true
94306	336095078125	779404375	0	false	0	false	15	true
94304	332598203125	768524609375	1	true	0	false	13	true
94292	440413330078125	46267158203125	0	false	0	false	17	true
94291	4317657421875	46006328125	0	false	0	false	15	true
94290	4291951171875	455206640625	0	false	0	false	18	true
94279	4740720703125	18705611328125	0	false	0	false	22	true
94278	480683828125	1821864453125	7	true	0	false	6	true
94276	46735875	17674345703125	1	true	0	false	13	true
94275	491829453125	1799147265625	0	false	0	false	12	true
94273	39598546875	753630625	64	true	0	false	0	false
94272	3900848046875	751465625	18	true	0	false	14	true
94270	39105171875	75693515625	0	false	0	false	24	true
94269	4953494921875	19184537109375	0	false	1	true	32	true
94268	495773515625	19464740234375	0	false	0	false	23	true
94264	385540234375	741463671875	1	true	0	false	38	true
94259	421302421875	760885078125	0	false	0	false	21	true
94258	42277578125	7488803125	1	true	0	false	8	true
94256	4086103515625	752188671875	0	false	0	false	32	true
94254	4182955078125	7715365625	0	false	0	false	10	true
94250	404034921875	770719765625	6	true	0	false	36	true
94249	4650557421875	681148671875	8	true	1	true	0	false
94248	45769703125	687633828125	0	false	0	false	20	true
94247	43323625	69063890625	0	false	0	false	4	true
94240	3133359375	28690279296875	0	false	0	false	20	true
94238	19660873046875	1418496337890620	0	false	0	false	11	true
94237	46829306640625	584519287109375	46	true	0	false	0	false
94236	491459521484375	4.95422e+16	34	true	0	false	5	true
94234	448945263671875	975841552734375	12	true	0	false	0	false
94232	3838906494140620	9797157592773430	0	false	0	false	17	true
94231	275245263671875	3484052001953120	0	false	0	false	4	true
94230	355679052734375	23408427734375	2	true	0	false	10	true
94226	44912109375	30841943359375	16	true	0	false	0	false
94224	1.85224e+16	27751416015625	6	true	0	false	15	true
94222	6111773681640620	3665083984375	0	false	0	false	16	true
94220	1.84515e+16	7307577514648430	0	false	0	false	6	true
94217	455865859375	51415908203125	0	false	0	false	9	true
94216	454124453125	4689453125	0	false	0	false	14	true
94214	459289296875	428257958984375	8	true	0	false	26	true
94212	4444380859375	53765537109375	0	false	0	false	14	true
94210	4375462109375	68781142578125	0	false	0	false	13	true
94208	488626015625	659747734375	0	false	0	false	4	true
94207	461553984375	670331298828125	0	false	0	false	37	true
94204	443797734375	3022932373046870	0	false	27	true	0	false
94199	4075473046875	21774951171875	0	false	0	false	15	true
94198	3949822265625	1.31972e+16	5	true	1	true	5	true
94196	38422609375	1185910400390620	0	false	0	false	11	true
94190	492422890625	68699078125	1	true	0	false	0	false
94189	4804173046875	7016896875	8	true	1	true	1	true
94188	4863840234375	70969703125	0	false	0	false	20	true
94184	4688101953125	730401796875	21	true	0	false	0	false
94183	3718366796875	1.23528e+16	0	false	0	false	10	true
94182	3712433984375	829536865234375	0	false	0	false	6	true
94180	1396691796875	4328750915527340	1	true	0	false	12	true
94174	495668671875	29444197265625	0	false	0	false	28	true
94173	21947654296875	1.7212e+16	0	false	0	false	12	true
94172	22985185546875	1.09166e+16	0	false	1	true	13	true
94168	430496640625	4776603088378900	0	false	0	false	8	true
94166	4965362109375	622736953125	0	false	0	false	11	true
94164	4487686328125	2.5255e+16	8	true	1	true	0	false
94163	4658909375	7946378125	16	true	1	true	0	false
94162	4580255859375	788243671875	25	true	0	false	0	false
94160	4637487109375	760120546875	3	true	0	false	6	true
94158	4532119140625	7386659375	0	false	0	false	14	true
94155	4707327734375	35426142578125	10	true	1	true	0	false
94154	4805423046875	531968017578125	0	false	0	false	14	true
94151	4947613671875	72504716796875	8	true	0	false	0	false
