# Supplementary material for: A Novel Liquid Biopsy Method Based on Specific Combinations of Vesicular Markers Allows Us to Discriminate Prostate Cancer from Hyperplasia
Source: Cells. 2024 Jul 31;13(15):1286. doi: 10.3390/cells13151286 (PMC11311686; doi:10.3390/cells13151286)
Supplement: Supplementary file 1 [file cells-13-01286-s001.zip › Dataset S1-Raw data CODI BiliGeCT Prostata/Raw data CODI BiliGeCT Prostata/160223_ErbB3_ALK_GE21-04__counting_scatter.xlsx]

## Sheet: 160223_ErbB3_ALK_GE21-04__count
counting parameters
radius (nm)	300
bin width (nm)	20
locs in bin threshold	1
active channels
channel name	channel reference	min	max
Channel 0	ch0	1	10000000
Channel 1	ch1	1	10000000
Channel 2	ch2	1	10000000
clusters are positive for a channel if their counts fall within min (inclusive) and max (exclusive) for that channel
	population phenotypes	number of clusters
triple positive	Channel 0, Channel 1, Channel 2	73
double positive	Channel 0, Channel 1	23
double positive	Channel 0, Channel 2	296
double positive	Channel 1, Channel 2	44
single positive	Channel 0	52
single positive	Channel 1	9
single positive	Channel 2	519
	total positive clusters	1016
10 clusters were negative for every channel
all positive clusters are listed here
columns show counts and positivity for channels with thresholds switched on
to see the full data including negative clusters please export a csv from the counting histogram rather than the counting scatter plot
cluster id	centroid x (nm)	centroid y (nm)	count for Channel 0	positive for Channel 0	count for Channel 1	positive for Channel 1	count for Channel 2	positive for Channel 2
61453	21802341796875	30499740234375	0	false	0	false	28	true
61452	2184458984375	30920373046875	0	false	0	false	7	true
61449	21292486328125	29518296875	0	false	0	false	10	true
61445	18657654296875	3587958984375	1	true	0	false	29	true
61444	1821871484375	3599165234375	3	true	0	false	17	true
61443	1965362109375	3387101953125	2	true	0	false	11	true
61442	19431623046875	3512389453125	0	false	0	false	13	true
61441	18324728515625	3311641796875	5	true	0	false	41	true
61440	1776816015625	3247030078125	0	false	0	false	5	true
61439	20709228515625	3481759375	0	false	0	false	14	true
61438	21351419921875	3486882421875	8	true	1	true	2	true
61436	219459453125	351288984375	0	false	0	false	19	true
61430	22071138671875	3572184375	0	false	1	true	12	true
61429	21584537109375	3351652734375	1	true	0	false	12	true
61428	220533046875	32696908203125	0	false	0	false	18	true
61419	137688544921875	738974765625	1	true	0	false	29	true
61418	140411064453125	72820734375	0	false	0	false	15	true
61416	1985895703125	31805484375	0	false	0	false	38	true
61415	125570439453125	723127421875	0	false	0	false	18	true
61414	131845849609375	719550546875	0	false	0	false	18	true
61410	1647585546875	332666015625	0	false	0	false	15	true
61409	119723505859375	70500875	9	true	0	false	5	true
61408	130482470703125	699932421875	0	false	0	false	66	true
61407	137499501953125	70477078125	2	true	0	false	5	true
61406	1446471875	70390125	1	true	0	false	12	true
61400	204444765625	32389240234375	0	false	0	false	4	true
61399	166508671875	42224328125	3	true	1	true	25	true
61398	17090359375	416044609375	0	false	0	false	17	true
61397	176079921875	397563046875	0	false	0	false	17	true
61396	1790140625	403380859375	1	true	0	false	19	true
61395	17193251953125	38330234375	4	true	0	false	0	false
61394	17416265625	36873640625	0	false	6	true	4	true
61390	163770859375	4007963671875	5	true	0	false	10	true
61386	153766484375	39617703125	0	false	6	true	3	true
61384	1438187890625	39504609375	0	false	0	false	15	true
61383	21112857421875	373600703125	3	true	0	false	33	true
61382	2021383203125	37071125	0	false	0	false	20	true
61381	153867919921875	30742822265625	4	true	0	false	7	true
61380	156182265625	30526716796875	12	true	0	false	2	true
61376	13939134765625	383825546875	1	true	0	false	5	true
61375	117068876953125	431621328125	0	false	0	false	43	true
61374	11714373046875	4368296484375	0	false	0	false	18	true
61371	121770859375	38963921875	7	true	0	false	4	true
61369	1643249609375	3568638671875	0	false	0	false	15	true
61368	15394587890625	34875171875	6	true	0	false	20	true
61366	107096845703125	43240328125	10	true	0	false	0	false
61364	1613578125	3456296875	0	false	28	true	0	false
61363	17988892578125	70252796875	1	true	0	false	29	true
61362	16990205078125	68656765625	0	false	0	false	14	true
61360	23054314453125	338542890625	6	true	0	false	8	true
61358	23264900390625	3193348828125	1	true	0	false	12	true
61357	21365880859375	701213984375	0	false	0	false	6	true
61356	20301369140625	699708046875	6	true	0	false	30	true
61354	19073955078125	70189296875	0	false	0	false	12	true
61352	106802685546875	451001015625	0	false	0	false	12	true
61351	11115638671875	690509453125	0	false	0	false	19	true
61350	111415771484375	698199765625	14	true	0	false	3	true
61347	17120408203125	71756125	11	true	0	false	10	true
61346	17653029296875	71318015625	0	false	0	false	17	true
61342	13992033203125	42654390625	0	false	0	false	2	true
61340	17874693359375	72043984375	8	true	0	false	4	true
61339	226191328125	5993880859375	0	false	0	false	21	true
61338	2359208984375	596676640625	0	false	0	false	29	true
61337	165303671875	2978119140625	0	false	0	false	10	true
61334	16546490234375	69246921875	0	false	0	false	7	true
61331	14108744140625	449862265625	34	true	0	false	0	false
61330	136070439453125	4397972265625	0	false	0	false	17	true
61328	137304296875	45811640625	0	false	0	false	19	true
61327	13743908203125	75680140625	1	true	24	true	3	true
61326	1465014453125	753276640625	0	false	0	false	17	true
61324	13915626953125	30930734375	0	false	0	false	12	true
61320	10900	674461015625	2	true	0	false	4	true
61314	2409967578125	58738.75	0	false	0	false	17	true
61313	1987274609375	6051923046875	3	true	0	false	21	true
61312	20153056640625	6060751953125	0	false	0	false	24	true
61310	153127734375	43711640625	0	false	0	false	17	true
61308	219678671875	6114385546875	0	false	0	false	8	true
61307	21249751953125	60701765625	0	false	0	false	8	true
61306	220050234375	5909402734375	6	true	0	false	1	true
61303	462973681640625	64433078125	3	true	0	false	24	true
61302	50634423828125	645048046875	8	true	0	false	7	true
61301	16993802734375	6191455859375	3	true	0	false	25	true
61300	1674940625	612131171875	0	false	0	false	5	true
61299	22300666015625	72407515625	0	false	0	false	14	true
61298	217589296875	730985625	1	true	0	false	12	true
61296	177935078125	28766607421875	0	false	0	false	11	true
61294	17547873046875	6202998828125	0	false	0	false	27	true
61292	18676244140625	274960625	0	false	0	false	13	true
61291	157994736328125	6377383984375	6	true	1	true	0	false
61290	15596296875	634218046875	0	false	0	false	18	true
61288	16235453125	639537734375	6	true	0	false	9	true
61287	832695703125	6291941796875	3	true	0	false	9	true
61286	85544248046875	6358262109375	1	true	0	false	12	true
61284	17385505859375	673750546875	2	true	0	false	0	false
61281	119874443359375	666252734375	1	true	0	false	18	true
61280	116572177734375	661344921875	15	true	0	false	7	true
61279	109946337890625	462865859375	4	true	0	false	11	true
61278	101223896484375	4627366015625	7	true	2	true	19	true
61277	231316484375	282518203125	0	false	0	false	7	true
61276	23542509765625	275196015625	2	true	0	false	14	true
61272	18302802734375	601210234375	1	true	0	false	39	true
61271	1382967578125	4908995703125	0	false	0	false	14	true
61270	146398759765625	4951597265625	1	true	0	false	18	true
61269	536661474609375	6364213671875	7	true	3	true	12	true
61266	249218515625	34832046875	0	false	0	false	3	true
61265	1304469140625	4842770703125	0	false	0	false	7	true
61264	14199255859375	4719212109375	13	true	0	false	3	true
61262	95110986328125	6491367578125	0	false	0	false	5	true
61261	1751828125	75101109375	1	true	0	false	41	true
61260	18553728515625	760016953125	0	false	0	false	7	true
61258	1969478125	26694572265625	0	false	0	false	14	true
61256	127924814453125	4662856640625	12	true	0	false	16	true
61251	237750078125	6991428125	0	false	0	false	14	true
61250	238694765625	708460703125	1	true	0	false	18	true
61246	21417037109375	70943296875	0	false	0	false	9	true
61245	789735302734375	671678828125	0	false	0	false	8	true
61244	87496513671875	668075078125	0	false	2	true	9	true
61243	21376650390625	747752578125	7	true	1	true	6	true
61242	20478291015625	752166875	0	false	0	false	18	true
61241	93218662109375	4879603125	0	false	0	false	14	true
61240	102017265625	4832403125	10	true	0	false	5	true
61239	20246841796875	6461366796875	2	true	0	false	9	true
61238	20897029296875	649793203125	1	true	0	false	10	true
61236	1842802734375	7311590625	6	true	1	true	6	true
61235	625838720703125	66346390625	2	true	0	false	7	true
61232	16729041015625	6470571875	0	false	0	false	24	true
61231	108445947265625	31426095703125	0	false	0	false	5	true
61230	115249306640625	30216509765625	5	true	1	true	2	true
61228	18409791015625	6345335546875	0	false	0	false	12	true
61223	172479453125	25180228515625	10	true	0	false	3	true
61222	17992302734375	2474169140625	0	false	0	false	30	true
61221	18263447265625	77637234375	0	false	0	false	5	true
61220	19334828125	784046640625	57	true	0	false	2	true
61218	152633359375	51164671875	0	false	0	false	5	true
61216	1861725390625	588843203125	0	false	0	false	22	true
61214	12777828125	675154453125	0	false	0	false	12	true
61213	95394326171875	5060731640625	14	true	0	false	12	true
61212	97570498046875	51094.25	1	true	0	false	18	true
61209	2532925390625	719616171875	2	true	9	true	14	true
61208	248734765625	72316171875	0	false	0	false	21	true
61206	10860048828125	6269146875	1	true	0	false	2	true
61199	151087587890625	6624384375	1	true	0	false	0	false
61197	232311875	749726953125	5	true	1	true	0	false
61196	224986875	762057109375	0	false	0	false	24	true
61193	21584375	256685546875	3	true	0	false	14	true
61192	211870390625	2412781640625	2	true	0	false	13	true
61186	2446723046875	74654234375	1	true	0	false	16	true
61182	263199765625	7322959375	0	false	0	false	12	true
61180	150410205078125	36825359375	0	false	1	true	13	true
61178	23083173828125	237855859375	9	true	0	false	1	true
61169	121163603515625	24387408203125	0	false	0	false	10	true
61168	119233095703125	2542834765625	14	true	0	false	0	false
61166	143342626953125	27997806640625	0	false	0	false	8	true
61162	132697783203125	25316978515625	5	true	1	true	0	false
61160	7739611328125	66159859375	3	true	1	true	0	false
61158	26383974609375	70923.5	0	false	0	false	15	true
61156	19835736328125	2390165625	1	true	1	true	12	true
61152	128143017578125	6347110546875	0	false	0	false	8	true
61150	203753203125	620753515625	1	true	1	true	12	true
61146	89270556640625	610509375	3	true	0	false	12	true
61143	9639146484375	40608578125	0	false	0	false	23	true
61142	95795615234375	41420234375	1	true	0	false	21	true
61140	3818656005859370	6233495703125	0	false	0	false	14	true
61133	95166005859375	538520703125	0	false	0	false	4	true
61132	945140234375	5269599609375	4	true	4	true	2	true
61131	152885283203125	24926564453125	2	true	0	false	15	true
61130	162409833984375	244357265625	10	true	0	false	4	true
61128	24478453125	766119296875	0	false	0	false	9	true
61127	26895630859375	6252322265625	2	true	1	true	24	true
61126	26186771484375	62675671875	0	false	6	true	17	true
61123	365380615234375	66371578125	13	true	0	false	0	false
61122	3964767333984370	675611171875	1	true	0	false	5	true
61120	161837841796875	237734765625	0	false	0	false	11	true
61118	52329921875	679697421875	0	false	0	false	7	true
61117	2593688671875	769152421875	0	false	0	false	8	true
61114	45023486328125	65985453125	1	true	0	false	15	true
61109	114172265625	51680796875	2	true	0	false	13	true
61105	21778904296875	782900859375	0	false	0	false	5	true
61104	2336559765625	78326515625	2	true	0	false	9	true
61099	1427448828125	23925841796875	1	true	0	false	23	true
61098	153902978515625	2245411328125	2	true	0	false	35	true
61095	2587034765625	6129790625	0	false	0	false	11	true
61094	26731345703125	6125593359375	0	false	0	false	12	true
61090	19508736328125	29157498046875	0	false	0	false	9	true
61089	94347197265625	444958515625	0	false	0	false	22	true
61088	85632431640625	4420404296875	3	true	0	false	21	true
61084	137365576171875	6397962890625	10	true	1	true	10	true
61081	29509341796875	5582697265625	8	true	0	false	24	true
61080	2970658984375	5663126171875	0	false	1	true	16	true
61079	31914822265625	555717890625	0	false	0	false	23	true
61078	314981875	5523165625	6	true	0	false	2	true
61077	124252880859375	542430703125	0	false	0	false	15	true
61076	120884404296875	537035546875	2	true	0	false	15	true
61074	3270951953125	5579958984375	5	true	0	false	23	true
61073	20332529296875	568667109375	0	false	1	true	34	true
61072	205137421875	5752828515625	3	true	1	true	0	false
61070	92585673828125	3890130078125	0	false	0	false	20	true
61069	2770619921875	596738515625	0	false	0	false	6	true
61068	27776712890625	6021015625	0	false	0	false	33	true
61067	283699453125	5446792578125	3	true	0	false	8	true
61066	2878665234375	55093140625	5	true	0	false	0	false
61062	3401605078125	5542559375	0	false	0	false	19	true
61059	26728337890625	6386615234375	0	false	0	false	12	true
61058	262614765625	6362094921875	3	true	0	false	15	true
61056	3130813671875	56423625	13	true	0	false	3	true
61054	118455791015625	5470590234375	0	false	0	false	28	true
61050	21355669921875	5727513671875	0	false	0	false	6	true
61049	1049797265625	32544357421875	1	true	0	false	6	true
61048	97089912109375	3302312890625	1	true	0	false	14	true
61047	28665203125	5892418359375	5	true	0	false	3	true
61046	28946009765625	578120390625	0	false	0	false	12	true
61044	136122685546875	5312709765625	1	true	0	false	15	true
61032	2945755859375	5326581640625	0	false	0	false	4	true
61031	26030814453125	5576757421875	0	false	0	false	17	true
61030	24992767578125	5485029296875	2	true	0	false	19	true
61029	139823193359375	405541171875	0	false	0	false	11	true
61028	13916150390625	413051015625	7	true	0	false	13	true
61024	26781203125	5464687109375	0	false	0	false	7	true
61023	26978751953125	5785548046875	8	true	0	false	15	true
61022	2704885546875	5650876171875	0	false	0	false	24	true
61020	2732053515625	5552583203125	7	true	0	false	16	true
61019	1317207421875	343683515625	2	true	0	false	26	true
61018	134204443359375	3407673828125	1	true	0	false	16	true
61015	18451951171875	2154317578125	13	true	0	false	16	true
61014	17032376953125	20596451171875	0	false	0	false	10	true
61012	18960931640625	2238584375	2	true	0	false	13	true
61010	273967265625	6492483203125	3	true	0	false	21	true
61009	17465318359375	5718955078125	0	false	0	false	24	true
61008	1736682421875	5605857421875	0	false	0	false	15	true
61006	705822705078125	447890703125	0	false	0	false	16	true
61001	11123677734375	3560493359375	1	true	0	false	37	true
61000	116541025390625	3424546484375	0	false	0	false	11	true
60998	25646349609375	5930637109375	0	false	0	false	13	true
60991	11855080078125	37264734375	0	false	0	false	10	true
60990	13107564453125	368432734375	0	false	0	false	16	true
60989	18396265625	527774296875	6	true	0	false	5	true
60988	197737421875	530631640625	10	true	0	false	0	false
60984	14399283203125	547486875	0	false	0	false	16	true
60980	19937427734375	5442909765625	0	false	0	false	9	true
60979	3126516015625	5095578125	0	false	3	true	14	true
60978	3149964453125	514715859375	1	true	0	false	12	true
60976	30674802734375	5141087890625	0	false	0	false	10	true
60975	30870884765625	5211628515625	0	false	0	false	28	true
60974	30993728515625	5229355859375	0	false	0	false	27	true
60970	31560525390625	5259487109375	0	false	0	false	13	true
60966	12672134765625	334168359375	0	false	0	false	12	true
60962	228497734375	5583099609375	0	false	0	false	3	true
60961	17150	5007694921875	0	false	0	false	18	true
60960	1697668359375	5215367578125	0	false	0	false	10	true
60958	3299710546875	507828828125	2	true	0	false	36	true
60954	26852609375	5233672265625	0	false	0	false	3	true
60949	26393521484375	4712655078125	2	true	0	false	12	true
60948	26223880859375	4637816015625	0	false	0	false	16	true
60946	3398761328125	57956359375	1	true	0	false	37	true
60945	138118095703125	576901484375	0	false	0	false	7	true
60944	142714423828125	5786071484375	2	true	0	false	13	true
60941	130497607421875	58326140625	1	true	0	false	51	true
60940	136016982421875	583581328125	12	true	0	false	1	true
60938	12291787109375	575241328125	0	false	0	false	9	true
60936	12574884765625	5632582421875	0	false	0	false	21	true
60935	31547751953125	4468786328125	0	false	0	false	5	true
60934	32389921875	4513289453125	12	true	1	true	8	true
60933	23594158203125	3965348046875	1	true	0	false	1	true
60932	24591841796875	409022265625	11	true	0	false	0	false
60929	20807685546875	5634232421875	0	false	0	false	42	true
60928	275058642578125	562605078125	0	false	0	false	23	true
60927	11553962890625	5707648046875	3	true	0	false	13	true
60923	2453958984375	437382734375	0	false	0	false	14	true
60922	2480171484375	4396621484375	13	true	0	false	0	false
60920	1137699609375	5966766796875	1	true	0	false	0	false
60918	2439866015625	4330178125	0	false	0	false	18	true
60916	17078009765625	5926141796875	2	true	0	false	21	true
60915	149924052734375	5573151171875	0	false	0	false	14	true
60914	143218837890625	563840234375	7	true	0	false	4	true
60912	24709953125	4449899609375	0	false	0	false	17	true
60907	243889453125	4658972265625	0	false	0	false	6	true
60902	1093408447265620	559779296875	0	false	0	false	29	true
60900	26103138671875	45076.25	0	false	0	false	58	true
60899	477604345703125	57146875	10	true	0	false	2	true
60897	63157236328125	4262589453125	0	false	0	false	4	true
60896	530298486328125	4233191015625	3	true	0	false	14	true
60895	23074791015625	488469296875	0	false	0	false	56	true
60894	22955828125	481791328125	11	true	0	false	8	true
60892	2204865234375	4025667578125	14	true	0	false	0	false
60890	49777333984375	555955625	1	true	0	false	19	true
60889	21651736328125	66055484375	0	false	0	false	31	true
60885	68366787109375	703140078125	5	true	0	false	20	true
60884	68948974609375	705886328125	0	false	0	false	26	true
60883	661289599609375	702353125	5	true	1	true	26	true
60882	6374765625	702225390625	7	true	1	true	16	true
60881	5578931640625	585425078125	0	false	0	false	10	true
60880	706999658203125	6020002734375	0	false	0	false	4	true
60878	723192919921875	5564755078125	0	false	0	false	47	true
60874	85178525390625	5937002734375	0	false	0	false	4	true
60873	770130908203125	3719380078125	0	false	0	false	1	true
60872	814465625	3520391015625	4	true	1	true	0	false
60871	20940634765625	509953515625	1	true	0	false	15	true
60870	20156828125	50103171875	1	true	0	false	6	true
60869	31317609375	42328265625	0	false	0	false	22	true
60868	29595943359375	421290390625	0	false	0	false	16	true
60865	762141796875	709795625	7	true	1	true	1	true
60861	292029931640625	6541421875	7	true	0	false	8	true
60860	1273755126953120	65256390625	4	true	0	false	15	true
60859	97479091796875	581469765625	0	false	1	true	8	true
60858	85065302734375	55752015625	4	true	0	false	6	true
60857	2394194921875	3764727734375	0	false	0	false	10	true
60854	607604541015625	6961446875	0	false	0	false	14	true
60848	3065671875	3995382421875	0	false	0	false	3	true
60845	24375548828125	30381611328125	18	true	0	false	19	true
60844	24765517578125	29812197265625	0	false	0	false	11	true
60843	29247818359375	4080272265625	1	true	0	false	19	true
60842	2856403515625	407909609375	27	true	0	false	6	true
60841	2513353515625	278176640625	1	true	0	false	28	true
60840	24008904296875	2893966015625	2	true	0	false	12	true
60837	27294056640625	4333398828125	0	false	0	false	6	true
60836	26589203125	419189296875	0	false	0	false	3	true
60834	2927755078125	3970031640625	0	false	0	false	13	true
60833	22715740234375	4647551953125	0	false	0	false	10	true
60832	20222693359375	4463292578125	4	true	1	true	21	true
60831	20857115234375	477294609375	0	false	0	false	9	true
60830	218006953125	495516640625	1	true	0	false	14	true
60828	2375548828125	481318515625	0	false	0	false	22	true
60826	20564912109375	3999348828125	0	false	0	false	6	true
60824	19098611328125	5017715234375	0	false	0	false	8	true
60821	9883341796875	705718125	0	false	0	false	23	true
60820	92120810546875	717895546875	3	true	1	true	3	true
60816	24974265625	25784486328125	0	false	0	false	8	true
60814	22647876953125	433000546875	0	false	0	false	5	true
60810	275362578125	4088500390625	7	true	0	false	8	true
60804	21732052734375	685584375	0	false	0	false	8	true
60799	12020181640625	27968984375	0	false	0	false	31	true
60798	1184377734375	28661939453125	1	true	0	false	11	true
60794	11037384765625	29425125	0	false	17	true	2	true
60792	28391896484375	4231490234375	2	true	0	false	14	true
60787	19485712890625	4338179296875	0	false	0	false	7	true
60786	1986264453125	418810078125	4	true	0	false	27	true
60785	24850630859375	675144453125	0	false	0	false	12	true
60784	2510447265625	682031171875	0	false	0	false	14	true
60782	23022244140625	6832165625	1	true	0	false	13	true
60780	25645013671875	389000703125	16	true	0	false	0	false
60776	1789921875	4452043359375	0	false	0	false	21	true
60774	1049260546875	26412384765625	0	false	0	false	17	true
60768	28175615234375	38423453125	1	true	1	true	1	true
60763	30772310546875	4609578125	70	true	1	true	33	true
60762	29440373046875	464137890625	0	false	0	false	23	true
60752	288328046875	46537859375	6	true	0	false	13	true
60749	28325203125	4797542578125	3	true	0	false	8	true
60744	26634849609375	26713537109375	5	true	1	true	14	true
60739	309126875	60147625	0	false	0	false	19	true
60738	31011638671875	596738046875	5	true	6	true	0	false
60737	3655202734375	450341640625	1	true	0	false	16	true
60736	3615446484375	4451658203125	7	true	0	false	6	true
60735	30232466796875	5882153515625	2	true	0	false	14	true
60733	32070169921875	6139087109375	0	false	0	false	11	true
60731	356806484375	3693170703125	9	true	0	false	4	true
60730	358225703125	366039765625	7	true	0	false	13	true
60729	358062421875	5326811328125	0	false	0	false	17	true
60728	3483916015625	5314616015625	0	false	0	false	7	true
60727	3615276953125	4245515625	2	true	0	false	12	true
60726	3610568359375	4280451953125	19	true	1	true	3	true
60724	32976109375	6180043359375	1	true	0	false	12	true
60723	351272421875	4176663671875	0	false	1	true	14	true
60720	339840078125	5361337890625	0	false	0	false	14	true
60718	335974296875	59657078125	12	true	1	true	4	true
60715	370366484375	53681640625	0	false	0	false	14	true
60713	401901796875	53606625	9	true	0	false	0	false
60712	405088125	528380390625	0	false	0	false	18	true
60711	35367.75	3967840625	0	false	0	false	28	true
60710	346260390625	390810703125	19	true	0	false	4	true
60708	3982414453125	5223396875	12	true	0	false	0	false
60704	3572308203125	4027631640625	13	true	0	false	0	false
60703	376079140625	52078375	1	true	0	false	42	true
60701	701150634765625	531495390625	0	false	0	false	6	true
60698	3825805078125	5063692578125	1	true	0	false	5	true
60697	1454607666015620	720191015625	1	true	0	false	10	true
60696	2085672607421870	707160625	2	true	0	false	7	true
60695	360483671875	501149140625	0	false	0	false	6	true
60693	20503876953125	7627834375	1	true	0	false	28	true
60692	7428612670898430	76407859375	2	true	0	false	7	true
60689	3803303125	4299822265625	10	true	0	false	11	true
60687	389094765625	4801289453125	0	false	0	false	33	true
60686	39136828125	4871780859375	36	true	1	true	8	true
60685	415695078125	4866316015625	0	false	0	false	12	true
60684	4230820703125	4849538671875	4	true	0	false	9	true
60682	4919999084472650	685627890625	0	false	0	false	32	true
60680	41806875	5350501953125	0	false	0	false	14	true
60676	3909405822753900	73409359375	1	true	0	false	11	true
60674	36741046875	3558606640625	0	false	10	true	1	true
60673	4258820703125	50290984375	0	false	0	false	51	true
60672	423361953125	49791859375	0	false	0	false	8	true
60670	106096044921875	75068921875	1	true	0	false	4	true
60667	3398896875	4421492578125	0	false	0	false	21	true
60666	340205703125	4524339453125	1	true	0	false	28	true
60660	2227628662109370	772962890625	8	true	0	false	0	false
60658	3333235546875	4289383203125	0	false	0	false	11	true
60657	3650170703125	4613491796875	1	true	1	true	22	true
60656	3578779296875	4608934765625	0	false	0	false	21	true
60655	222989794921875	734686484375	0	false	0	false	31	true
60653	28610498046875	3365213671875	1	true	0	false	31	true
60652	28799111328125	33834.75	1	true	0	false	39	true
60648	4061621484375	5170321484375	1	true	2	true	23	true
60638	4108439453125	477639296875	0	false	10	true	0	false
60635	1613957421875	19486375	0	false	0	false	17	true
60634	15769904296875	1981776953125	6	true	0	false	9	true
60633	4082465625	40774796875	0	false	0	false	32	true
60632	3998138671875	4003863671875	8	true	0	false	1	true
60630	401956171875	41233546875	11	true	0	false	0	false
60629	328468984375	38566515625	0	false	0	false	12	true
60628	3305909375	36900359375	0	false	0	false	15	true
60624	31295873046875	3733228125	0	false	10	true	14	true
60623	2785514453125	32432798828125	1	true	0	false	21	true
60622	2888593359375	3256914453125	0	false	0	false	16	true
60621	31560193359375	3572440625	19	true	0	false	0	false
60620	31806537109375	3468358984375	0	false	0	false	9	true
60616	3739012109375	384411015625	12	true	0	false	4	true
60614	4191848828125	5123605078125	1	true	0	false	22	true
60613	374986171875	550632265625	6	true	0	false	5	true
60612	37681390625	5578308203125	8	true	0	false	8	true
60607	3931807421875	548806953125	16	true	1	true	0	false
60605	39567140625	389592734375	0	false	0	false	11	true
60603	4287371484375	402184140625	1	true	0	false	35	true
60602	4223096875	4197105078125	3	true	0	false	11	true
60601	384015234375	6056185546875	0	false	0	false	20	true
60600	3938383984375	606264921875	1	true	0	false	12	true
60598	13624216796875	2109117578125	0	false	0	false	9	true
60596	378281953125	6086621484375	9	true	1	true	3	true
60593	2781321875	3373597265625	2	true	0	false	19	true
60592	26970572265625	337306015625	0	false	1	true	24	true
60590	3695834765625	5680775390625	0	false	0	false	20	true
60589	31005298828125	182236875	3	true	0	false	13	true
60588	31545955078125	174931171875	0	false	0	false	11	true
60582	305164375	330543046875	0	false	0	false	9	true
60580	401035625	6042976171875	0	false	0	false	13	true
60575	31613845703125	18784021484375	0	false	0	false	18	true
60572	306711953125	1655251171875	0	false	0	false	14	true
60571	3767165234375	41932921875	0	false	0	false	23	true
60570	3868510546875	4050511328125	7	true	0	false	20	true
60568	288949765625	178792734375	0	false	0	false	4	true
60561	280973515625	2425830078125	0	false	0	false	1	true
60560	3011394140625	23540298828125	1	true	0	false	16	true
60558	4200572265625	61947765625	1	true	0	false	18	true
60556	421607890625	6040797265625	2	true	0	false	15	true
60554	3791134375	6236363671875	0	false	0	false	26	true
60553	527151123046875	6075793359375	5	true	0	false	15	true
60552	384086328125	604368828125	0	false	0	false	11	true
60548	3820226953125	3714994921875	2	true	1	true	9	true
60546	37222328125	58975671875	0	false	0	false	9	true
60543	29484619140625	21997611328125	0	false	0	false	23	true
60542	2820852734375	225453828125	0	false	0	false	40	true
60540	7794654296875	69419015625	5	true	1	true	2	true
60537	4626546875	24321462890625	3	true	0	false	31	true
60536	4714387890625	23871740234375	0	false	0	false	30	true
60533	388111796875	21431513671875	1	true	1	true	36	true
60532	3799790234375	2190227734375	10	true	0	false	0	false
60530	461932421875	23524421875	0	false	0	false	10	true
60527	398214453125	28960560546875	0	false	0	false	18	true
60526	4005414453125	29343265625	0	false	0	false	38	true
60524	18609318359375	656957734375	0	false	0	false	19	true
60523	466147421875	2560569140625	0	false	0	false	22	true
60521	358319296875	24205205078125	0	false	0	false	20	true
60520	359990546875	24564443359375	0	false	0	false	15	true
60515	38519890625	2906776953125	0	false	0	false	15	true
60514	39076671875	29473142578125	11	true	0	false	0	false
60513	221501171875	16796357421875	0	false	0	false	4	true
60512	23980958984375	1830405078125	2	true	0	false	10	true
60510	3585514453125	25341517578125	0	false	0	false	21	true
60508	4529396484375	23870181640625	0	false	0	false	5	true
60507	426804296875	2354447265625	0	false	0	false	15	true
60506	42014046875	23529392578125	11	true	1	true	7	true
60504	37822078125	244144453125	0	false	0	false	7	true
60502	4537445703125	22272287109375	0	false	0	false	15	true
60501	331595390625	20117134765625	0	false	4	true	14	true
60500	3468801171875	202869765625	0	false	0	false	25	true
60499	26015623046875	242190390625	1	true	0	false	13	true
60498	26509953125	243200625	0	false	0	false	9	true
60497	25834607421875	205978671875	3	true	0	false	7	true
60496	26699650390625	205252734375	0	false	0	false	7	true
60494	2625346875	2375809765625	4	true	1	true	21	true
60493	4048192578125	23818732421875	2	true	0	false	18	true
60492	405214453125	23541646484375	2	true	0	false	24	true
60491	1972902734375	13798541015625	3	true	0	false	14	true
60490	20311853515625	13964494140625	0	false	0	false	17	true
60487	2167262890625	20413203125	0	false	0	false	11	true
60486	22092048828125	20034369140625	10	true	1	true	22	true
60485	4700828515625	22511185546875	0	false	0	false	8	true
60482	4355015625	23262412109375	2	true	1	true	0	false
60480	215437734375	19065396484375	0	false	0	false	11	true
60479	25930248046875	18085509765625	1	true	0	false	18	true
60478	2653059765625	17591341796875	10	true	0	false	0	false
60476	435934609375	2186611328125	0	false	0	false	24	true
60475	21414173828125	138974892578125	0	false	0	false	19	true
60474	21174337890625	147245673828125	1	true	0	false	32	true
60472	3463725390625	19335466796875	0	false	0	false	11	true
60471	36201203125	28500125	4	true	2	true	29	true
60470	358116875	28528591796875	0	false	0	false	15	true
60468	4090092578125	239212109375	0	false	0	false	15	true
60467	21042072265625	18250375	6	true	0	false	21	true
60466	205574609375	181740078125	4	true	1	true	1	true
60462	3876190234375	27756158203125	3	true	0	false	9	true
60460	19761875	18234767578125	7	true	1	true	14	true
60450	3509287109375	2808012109375	0	false	1	true	13	true
60449	374692109375	26743140625	0	false	0	false	22	true
60446	3258240234375	18622052734375	0	false	0	false	13	true
60445	337861484375	2784319921875	2	true	0	false	5	true
60439	3963533203125	23710099609375	10	true	0	false	0	false
60437	31443986328125	158367998046875	0	false	0	false	10	true
60433	4009846484375	25598216796875	0	false	0	false	20	true
60432	3947763671875	25817609375	0	false	0	false	24	true
60431	19083375	20172142578125	1	true	19	true	7	true
60430	187869140625	20331541015625	0	false	16	true	0	false
60428	1836804296875	1677254296875	1	true	0	false	3	true
60424	3899304296875	25421333984375	10	true	0	false	11	true
60422	31968763671875	24575490234375	2	true	0	false	6	true
60421	24119126953125	5264466015625	3	true	0	false	14	true
60420	246747421875	518057265625	0	false	8	true	10	true
60416	233351484375	1510148046875	0	false	8	true	2	true
60414	23765087890625	20395884765625	0	false	0	false	15	true
60412	3788581640625	23133638671875	0	false	0	false	25	true
60406	3576403515625	2096659375	5	true	1	true	4	true
60403	446978046875	2576720703125	0	false	0	false	11	true
60402	4350063671875	25892130859375	0	false	0	false	13	true
60401	27905705078125	148227197265625	0	false	0	false	8	true
60400	27983931640625	157013095703125	0	false	0	false	45	true
60399	348711796875	2618834375	0	false	0	false	22	true
60398	33922984375	2561151171875	0	false	0	false	24	true
60397	124593876953125	6124945703125	1	true	0	false	17	true
60395	267078515625	9249044921875	6	true	0	false	0	false
60394	255025546875	94049287109375	3	true	0	false	12	true
60391	42621234375	2050127734375	1	true	0	false	14	true
60390	4217244921875	2198404296875	13	true	0	false	0	false
60378	2814191796875	13885904296875	0	false	0	false	15	true
60377	4028651171875	2739323828125	2	true	0	false	28	true
60376	424593203125	29143927734375	6	true	1	true	26	true
60371	16612998046875	1768282421875	0	false	0	false	22	true
60370	156291142578125	18098349609375	0	false	0	false	9	true
60368	4845052734375	257526640625	0	false	0	false	9	true
60367	308703125	494692890625	1	true	0	false	11	true
60366	32402806640625	4937916015625	8	true	1	true	0	false
60363	22068416015625	12647064453125	0	false	0	false	37	true
60362	22285294921875	112706044921875	0	false	0	false	7	true
60361	30607796875	137957294921875	1	true	11	true	3	true
60358	24200615234375	122305400390625	0	false	0	false	7	true
60355	3111371875	95398310546875	1	true	0	false	15	true
60354	30231908203125	9917935546875	0	false	1	true	10	true
60353	262472578125	763415283203125	1	true	0	false	8	true
60351	43554609375	27597001953125	0	false	0	false	12	true
60349	3472910546875	29086564453125	0	false	0	false	15	true
60348	3579344921875	3086772265625	0	false	0	false	13	true
60347	324612890625	94966044921875	1	true	0	false	11	true
60338	18147923828125	14028296875	0	false	0	false	9	true
60337	4717315234375	17258169921875	0	false	0	false	20	true
60336	466170390625	17520060546875	0	false	0	false	19	true
60334	3363319140625	984575390625	27	true	0	false	13	true
60330	2523807421875	707484228515625	0	false	0	false	11	true
60328	26780978515625	12417921875	0	false	18	true	4	true
60325	4633191015625	19451087890625	0	false	0	false	25	true
60324	4789515625	18501552734375	0	false	18	true	0	false
60322	305918203125	1080944140625	0	false	0	false	7	true
60321	280322578125	1.77789e+16	0	false	0	false	18	true
60320	28146453125	194435498046875	0	false	0	false	20	true
60319	3501679296875	10885978515625	2	true	0	false	22	true
60318	3579244921875	104323330078125	1	true	3	true	8	true
60315	288661875	66254873046875	1	true	0	false	18	true
60314	28095146484375	688198583984375	5	true	1	true	5	true
60309	4915744921875	20806158203125	0	false	0	false	7	true
60308	4887133203125	19146890625	5	true	1	true	4	true
60306	313621640625	116309873046875	0	false	0	false	9	true
60305	4823952734375	157567431640625	1	true	0	false	26	true
60304	4781898828125	15254369140625	0	false	0	false	11	true
60294	2957648828125	816713134765625	0	false	15	true	0	false
60293	28968697265625	3391724365234370	5	true	1	true	0	false
60292	29779251953125	480334130859375	1	true	0	false	12	true
60291	3377846484375	17712986328125	0	false	0	false	17	true
60290	3513492578125	1608110546875	0	false	1	true	5	true
60289	25083078125	532781982421875	1	true	0	false	18	true
60288	2516546875	439653369140625	0	false	0	false	12	true
60286	26578287109375	260130224609375	0	false	0	false	10	true
60285	30501080078125	62348955078125	0	false	0	false	58	true
60283	27826796875	3260280029296870	0	false	0	false	16	true
60282	278404296875	3829111083984370	8	true	0	false	0	false
60281	33875375	13011935546875	0	false	0	false	8	true
60280	3456265625	12975875	0	false	0	false	18	true
60279	31916830078125	1.69146e+16	0	false	0	false	22	true
60278	3160215234375	1.65465e+16	0	false	0	false	18	true
60277	2638416015625	546749462890625	0	false	0	false	8	true
60272	2797284765625	440779833984375	6	true	1	true	6	true
60270	310979609375	1537803955078120	0	false	0	false	16	true
60268	24399521484375	140213857421875	0	false	0	false	16	true
60264	35793859375	123981552734375	0	false	0	false	14	true
60263	4480592578125	21004359375	0	false	0	false	21	true
60260	2845633984375	536854248046875	0	false	0	false	21	true
60257	426136484375	33606015625	0	false	0	false	13	true
60256	415351640625	3365022265625	6	true	11	true	3	true
60254	28643474609375	708500625	0	false	0	false	6	true
60249	3965251171875	18413603515625	1	true	0	false	9	true
60248	4045158984375	17444771484375	0	false	0	false	26	true
60246	402281875	3365572265625	0	false	0	false	10	true
60244	157410146484375	5317025390625	0	false	0	false	17	true
60240	4876015625	17835931640625	1	true	0	false	22	true
60238	400964453125	16901390625	0	false	14	true	0	false
60236	25762625	15388970703125	0	false	0	false	11	true
60235	31880900390625	2517558349609370	1	true	0	false	26	true
60234	3287107421875	1455286865234370	0	false	0	false	12	true
60233	3945615234375	194343515625	0	false	0	false	12	true
60232	4016386328125	1968336328125	0	false	0	false	13	true
60227	4239756640625	1635859375	17	true	0	false	6	true
60226	428590234375	1859669140625	0	false	0	false	17	true
60225	59326640625	778473671875	0	false	0	false	4	true
60224	597590185546875	770937890625	4	true	1	true	0	false
60222	318879765625	4806731872558590	0	false	39	true	5	true
60218	645323583984375	77897453125	10	true	0	false	0	false
60217	38000828125	777540673828125	0	false	0	false	46	true
60216	371981875	758164208984375	0	false	0	false	39	true
60215	32614150390625	4000581787109370	0	false	0	false	49	true
60214	3384839453125	4028850830078120	0	false	0	false	29	true
60208	4389490234375	1927507421875	0	false	0	false	9	true
60205	3039287109375	2.58503e+16	6	true	0	false	1	true
60204	300125703125	8225032958984370	0	false	0	false	11	true
60201	406478359375	15938880859375	4	true	1	true	12	true
60200	3955679296875	161829345703125	0	false	0	false	12	true
60197	891520703125	74631125	4	true	0	false	13	true
60196	83982958984375	763355703125	0	false	3	true	15	true
60194	4000003125	328312421875	0	false	0	false	14	true
60189	4498949609375	29494580078125	1	true	0	false	15	true
60188	4615874609375	27547501953125	0	false	0	false	24	true
60184	3568683984375	67188681640625	8	true	0	false	3	true
60183	4592758984375	149412548828125	0	false	0	false	11	true
60182	45755921875	1653265625	0	false	0	false	16	true
60174	4233772265625	347740546875	0	false	0	false	10	true
60172	32688080078125	151533388671875	0	false	0	false	11	true
60167	4315097265625	3611017578125	6	true	0	false	29	true
60166	4256396875	3722036328125	1	true	0	false	13	true
60162	39719140625	3436387109375	0	false	10	true	14	true
60161	2907878662109370	29252353515625	0	false	0	false	40	true
60160	20500791015625	289665546875	0	false	0	false	15	true
60159	93363466796875	2163081640625	0	false	0	false	41	true
60158	95613515625	2138366796875	0	false	0	false	19	true
60157	8218923828125	2335751171875	4	true	7	true	8	true
60156	724010791015625	2403341796875	0	false	0	false	27	true
60154	442701796875	3495709375	0	false	3	true	10	true
60152	4569519140625	385483046875	6	true	0	false	11	true
60150	32264810546875	41379140625	0	false	9	true	0	false
60148	386843125	355637109375	0	false	3	true	10	true
60145	56196572265625	761225703125	0	false	0	false	33	true
60144	624607470703125	751400390625	0	false	0	false	16	true
60142	10888240234375	730853203125	1	true	0	false	53	true
60141	5057826171875	28320490234375	7	true	1	true	6	true
60140	540281396484375	2895382421875	13	true	1	true	10	true
60138	295586572265625	30357732421875	3	true	0	false	7	true
60132	3362253125	2226655078125	0	false	0	false	5	true
60130	182153203125	79617796875	8	true	1	true	0	false
60129	772701708984375	72975109375	4	true	1	true	0	false
60127	52718994140625	242194609375	1	true	77	true	11	true
60126	490422705078125	23617607421875	0	false	0	false	17	true
60125	4335375	26007962890625	0	false	0	false	9	true
60124	337622509765625	26566783203125	20	true	0	false	1	true
60120	80609873046875	2823901953125	0	false	2	true	19	true
60115	2290901123046870	3331333984375	0	false	1	true	18	true
60114	1269072021484370	3375528125	0	false	0	false	11	true
60112	4948783203125	30636201171875	10	true	0	false	5	true
60110	673922021484375	249897265625	0	false	18	true	7	true
60108	527878076171875	27193619140625	4	true	0	false	18	true
60105	33018740234375	3571813671875	2	true	1	true	8	true
60104	4076442138671870	3620898046875	1	true	0	false	11	true
60102	86383671875	2712274609375	0	false	0	false	5	true
60101	477841748046875	35079828125	0	false	0	false	8	true
60100	507830810546875	3561436328125	21	true	0	false	2	true
60098	598028271484375	3540923046875	0	false	0	false	10	true
60096	625057421875	22829390625	2	true	0	false	4	true
60086	104215107421875	2349135546875	0	false	0	false	16	true
60079	2940231201171870	4006532421875	0	false	0	false	23	true
60078	207401806640625	39739859375	0	false	35	true	17	true
60076	1206046630859370	4038393359375	7	true	0	false	10	true
60074	93640966796875	246013671875	0	false	0	false	25	true
60072	3881580322265620	32734322265625	0	false	1	true	13	true
60070	3769137890625	168023671875	0	false	0	false	14	true
60068	7155313720703120	38958359375	0	false	0	false	7	true
60065	1461865234375	4132548046875	42	true	1	true	0	false
60062	410806640625	3955290625	3	true	0	false	9	true
60060	1382537353515620	3843187890625	14	true	0	false	0	false
60058	3362257080078120	417361328125	0	false	10	true	2	true
60055	7341995849609370	3039658984375	0	false	0	false	16	true
60054	6052709350585930	3152454296875	0	false	0	false	14	true
60053	3408564453125	340115703125	0	false	0	false	13	true
60052	3417507421875	342828046875	0	false	0	false	15	true
60051	3284626171875	30554880859375	0	false	0	false	9	true
60050	329207578125	2963193359375	0	false	0	false	22	true
60048	8463275146484370	3474894140625	4	true	0	false	25	true
60047	341981796875	32800.5	0	false	0	false	17	true
60046	34955234375	3311541015625	0	false	0	false	24	true
60043	31387009765625	30802953125	7	true	0	false	20	true
60042	32522359375	31795509765625	0	false	0	false	6	true
60038	350086640625	3398066015625	0	false	0	false	10	true
60037	434264404296875	73656953125	0	false	0	false	26	true
60036	34023505859375	763617109375	3	true	0	false	10	true
60032	458487255859375	72150515625	0	false	0	false	1	true
60030	3074830859375	27573501953125	0	false	0	false	9	true
60023	28452076171875	30381740234375	0	false	0	false	14	true
60022	28568732421875	310930859375	0	false	0	false	15	true
60019	29112296875	2846712890625	2	true	0	false	15	true
60018	28280611328125	28159576171875	0	false	7	true	0	false
60016	27051267578125	30312419921875	0	false	0	false	27	true
60010	29197052734375	2650290625	0	false	0	false	9	true
60001	4145965576171870	668355390625	13	true	1	true	0	false
59999	4384295703125	6425723046875	0	false	0	false	17	true
59998	433696796875	6465280078125	1	true	0	false	11	true
59997	1629176953125	1124496484375	0	false	0	false	16	true
59996	16971828125	107197841796875	0	false	0	false	22	true
59994	42285390625	63697	0	false	0	false	2	true
59992	16780748046875	12660609375	0	false	0	false	6	true
59989	3634925390625	732817578125	0	false	0	false	23	true
59988	3716366015625	732061640625	0	false	0	false	16	true
59987	401717265625	6403185546875	1	true	0	false	18	true
59986	400218671875	6508469921875	7	true	1	true	10	true
59984	362649453125	13336435546875	0	false	0	false	9	true
59983	3722001171875	657087265625	0	false	1	true	15	true
59982	374495859375	64574234375	0	false	0	false	15	true
59980	41674359375	66507078125	0	false	0	false	10	true
59979	331805859375	70868984375	0	false	0	false	12	true
59978	32027419921875	71152828125	0	false	0	false	21	true
59976	3084640234375	70421.5	2	true	0	false	23	true
59975	398307890625	712474765625	0	false	0	false	28	true
59974	3888844140625	7011946875	0	false	0	false	14	true
59972	3880188671875	69351375	0	false	0	false	38	true
59970	3892680078125	6526073828125	0	false	0	false	18	true
59969	308676875	68692390625	0	false	0	false	28	true
59968	31282486328125	6893921875	8	true	0	false	4	true
59964	31297205078125	67943.75	2	true	0	false	33	true
59963	3622747265625	71075296875	0	false	0	false	21	true
59962	3764980078125	70542234375	24	true	1	true	8	true
59960	35253.5	716470859375	0	false	0	false	22	true
59959	31253189453125	739720546875	6	true	1	true	18	true
59958	32200	749303828125	0	false	0	false	8	true
59955	346209609375	73029203125	0	false	0	false	8	true
59954	3564939453125	74201375	0	false	0	false	16	true
59952	3051295703125	725690859375	0	false	0	false	26	true
59947	3566858984375	69137015625	0	false	0	false	11	true
59946	3530157421875	70041515625	1	true	0	false	20	true
59945	514133251953125	5012813671875	0	false	0	false	23	true
59944	545524560546875	5031548828125	0	false	0	false	14	true
59942	56469873046875	5067563671875	9	true	0	false	1	true
59941	3084267578125	7650140625	12	true	0	false	2	true
59940	31419259765625	758252421875	0	false	0	false	21	true
59937	2965981640625	76118859375	0	false	0	false	3	true
59935	3630966015625	6767540625	6	true	0	false	5	true
59934	343784765625	676849375	0	false	0	false	11	true
59926	2886605859375	685686796875	0	false	0	false	22	true
59924	47365703125	5059191015625	8	true	1	true	10	true
59922	4085268359375	68826953125	0	false	4	true	0	false
59918	375128271484375	5017270703125	0	false	0	false	18	true
59911	27331564453125	6739346875	0	false	0	false	16	true
59910	2753726171875	666540234375	0	false	0	false	11	true
59909	489653466796875	49185515625	12	true	0	false	0	false
59907	54867548828125	162592998046875	0	false	0	false	17	true
59906	470766845703125	16631912109375	7	true	0	false	14	true
59905	3129766796875	657238671875	0	false	0	false	18	true
59904	30695896484375	6531687890625	5	true	0	false	22	true
59902	2897005078125	63814.5	0	false	0	false	7	true
59898	506241162109375	52314671875	0	false	0	false	19	true
59892	299530234375	660216875	3	true	2	true	10	true
59891	328906796875	6378491015625	1	true	0	false	29	true
59890	3215951953125	635466640625	0	false	0	false	14	true
59889	32478173828125	6413541015625	0	false	0	false	12	true
59888	32158177734375	64397015625	0	false	0	false	11	true
59887	4243201171875	1582250390625	0	false	0	false	11	true
59883	1.21263e+16	1548728125	0	false	0	false	27	true
59882	1.55262e+16	1577387890625	0	false	0	false	16	true
59881	67968427734375	19768171875	0	false	0	false	25	true
59880	568762890625	19746755859375	0	false	0	false	9	true
59873	45455029296875	20495615234375	3	true	0	false	13	true
59871	27741873046875	5112866796875	0	false	0	false	11	true
59870	28290345703125	5054327734375	0	false	0	false	13	true
59868	27568263671875	5020173046875	0	false	0	false	11	true
59866	708737646484375	4931786328125	8	true	0	false	11	true
59865	1.16235e+16	17792927734375	0	false	0	false	12	true
59864	4253507080078120	1758090234375	3	true	0	false	12	true
59862	3843748046875	19794591796875	0	false	0	false	19	true
59859	131992802734375	778535625	1	true	0	false	19	true
59858	128346787109375	771307421875	9	true	0	false	0	false
59857	8328349609375	1930726953125	5	true	1	true	13	true
59856	92806796875	1901973046875	9	true	0	false	0	false
59854	22541337890625	21821298828125	12	true	0	false	5	true
59853	469570947265625	4618998828125	1	true	0	false	15	true
59850	75809541015625	20306037109375	1	true	0	false	12	true
59848	749227099609375	21123873046875	0	false	0	false	13	true
59847	9353349609375	16214234375	3	true	0	false	12	true
59846	1007878125	174137109375	1	true	0	false	2	true
59843	730680078125	113009296875	0	false	0	false	10	true
59842	599687841796875	107889384765625	2	true	0	false	18	true
59840	4627194140625	6434007421875	0	false	0	false	16	true
59836	706196484375	18623509765625	2	true	0	false	7	true
59833	44082265625	68208390625	6	true	0	false	5	true
59831	2139160400390620	49860953125	0	false	0	false	9	true
59830	2098596435546870	5122296875	0	false	0	false	4	true
59829	1.6313e+16	19971083984375	9	true	0	false	0	false
59826	11108513671875	19659767578125	0	false	0	false	9	true
59822	8054916015625	1531551171875	0	false	0	false	29	true
59819	52186826171875	1393304296875	10	true	0	false	8	true
59818	379109814453125	137823740234375	2	true	0	false	19	true
59816	4528285827636710	21991046875	1	true	0	false	0	false
59809	9109443359375	110609970703125	0	false	0	false	33	true
59808	908283203125	122292900390625	7	true	0	false	7	true
59807	706631298828125	125827236328125	0	false	0	false	42	true
59805	54650458984375	855396875	126	true	1	true	37	true
59804	441133203125	98708828125	6	true	0	false	4	true
59801	3711872802734370	69040283203125	0	false	0	false	20	true
59800	4063735107421870	787228515625	10	true	0	false	0	false
59796	9261779296875	102942724609375	7	true	0	false	0	false
59794	251028564453125	92239658203125	0	false	0	false	12	true
59789	93833623046875	143677099609375	0	false	0	false	13	true
59788	1070270703125	141058701171875	0	false	0	false	5	true
59784	4501898046875	6634234375	1	true	0	false	8	true
59783	123303974609375	904071875	0	false	0	false	7	true
59782	12567916015625	82841630859375	0	false	0	false	5	true
59781	117087939453125	117727890625	1	true	0	false	17	true
59777	3407443359375	790496484375	0	false	0	false	8	true
59776	3246705078125	77975984375	0	false	0	false	14	true
59773	14868953125	98526845703125	20	true	0	false	0	false
59772	145830234375	761385791015625	0	false	0	false	12	true
59768	106218525390625	92991962890625	15	true	0	false	1	true
59766	767539404296875	332416328125	5	true	0	false	5	true
59764	111198369140625	78270234375	2	true	0	false	0	false
59758	8903616943359370	488272578125	2	true	0	false	5	true
59756	362518828125	181831640625	4	true	0	false	5	true
59755	3865790625	102910673828125	11	true	1	true	14	true
59754	3804530078125	105067275390625	0	false	0	false	9	true
59753	1.61292e+16	5765325390625	2	true	0	false	31	true
59752	213513671875	586586015625	0	false	0	false	6	true
59750	3823973046875	93025419921875	13	true	0	false	3	true
59745	2732749609375	793361875	9	true	0	false	6	true
59744	29210966796875	787469453125	13	true	0	false	0	false
59741	38978	144740361328125	1	true	4	true	3	true
59739	204110302734375	24685091796875	0	false	0	false	6	true
59737	3611591015625	544542822265625	1	true	0	false	14	true
59734	161247802734375	775214765625	4	true	0	false	13	true
59732	27824091796875	35823265625	0	false	0	false	4	true
59731	16065828125	750308935546875	0	false	0	false	11	true
59728	398316875	75706859375	23	true	0	false	3	true
59726	107319501953125	4941623828125	0	false	0	false	12	true
59724	5239439697265620	24939775390625	3	true	0	false	17	true
59723	360582109375	246476611328125	0	false	0	false	18	true
59722	3537366015625	1965626708984370	4	true	1	true	0	false
59720	35938765625	38080078125	0	false	0	false	14	true
59717	133394267578125	16347318359375	3	true	15	true	15	true
59716	13479099609375	150204619140625	2	true	0	false	12	true
59715	130316298828125	18305556640625	0	false	0	false	13	true
59712	15207109375	14466205078125	1	true	0	false	33	true
59710	3166117578125	22053806640625	0	false	0	false	21	true
59708	131110791015625	134882529296875	0	false	0	false	14	true
59706	137626025390625	116913603515625	3	true	0	false	12	true
59703	6100050659179680	101182138671875	6	true	1	true	4	true
59702	7124146728515620	94779267578125	12	true	1	true	9	true
59700	1.49493e+16	99580205078125	0	false	0	false	12	true
59698	200824658203125	1134430078125	0	false	0	false	17	true
59696	567521484375	11394978515625	4	true	1	true	0	false
59693	3927933203125	4458403125	14	true	0	false	9	true
59692	3954480078125	447230234375	6	true	0	false	21	true
59688	4902987890625	272102265625	0	false	0	false	10	true
59686	21669142578125	532456171875	21	true	0	false	1	true
59685	11032810546875	776141171875	0	false	0	false	63	true
59684	10586060546875	794271171875	0	false	7	true	7	true
59677	41765654296875	570414111328125	0	false	0	false	38	true
59676	4181673828125	57901103515625	0	false	0	false	38	true
59674	3482348388671870	6374910546875	0	false	0	false	15	true
59671	21989125	9057572265625	11	true	1	true	19	true
59670	22194244140625	91369052734375	10	true	1	true	18	true
59668	122818671875	22182328125	0	false	1	true	12	true
59667	23530197265625	808121484375	0	false	0	false	15	true
59666	22741033203125	74597626953125	0	false	0	false	8	true
59664	2193996484375	805447314453125	0	false	0	false	13	true
59662	23011.75	91205849609375	9	true	0	false	0	false
59654	28682548828125	72546921875	0	false	0	false	98	true
59653	131595556640625	5299404296875	0	false	0	false	9	true
59652	2415822998046870	537791953125	0	false	0	false	5	true
59651	46738.75	3577973046875	1	true	0	false	4	true
59650	4812010546875	36949703125	0	false	0	false	1	true
59649	4496703515625	3312342578125	0	false	0	false	10	true
59648	47504578125	33590296875	6	true	0	false	3	true
59640	334200859375	4816334375	0	false	0	false	17	true
59637	3740375390625	775415546875	0	false	0	false	43	true
59636	373298046875	753681484375	24	true	0	false	1	true
59634	377591015625	7926271875	1	true	0	false	8	true
59628	21776283203125	3852253662109370	8	true	0	false	3	true
59626	1322806884765620	14198115234375	0	false	0	false	13	true
59624	40954	1379590625	0	false	0	false	1	true
59623	416676171875	720582890625	0	false	0	false	12	true
59622	418834609375	733258359375	0	false	0	false	3	true
59619	1494863671875	44324541015625	0	false	0	false	6	true
59618	135896806640625	61411865234375	0	false	2	true	18	true
59615	47699828125	5285316796875	4	true	0	false	9	true
59614	486201640625	5252969921875	0	false	0	false	27	true
59613	4622849609375	4991975390625	0	false	0	false	14	true
59612	4611448828125	49186953125	5	true	0	false	13	true
59611	4614351953125	46591.5	3	true	0	false	28	true
59610	4650219140625	470573515625	16	true	0	false	14	true
59608	4597594921875	4746167578125	0	false	0	false	12	true
59606	4712040625	49157328125	0	false	0	false	24	true
59605	4921773828125	4846122265625	0	false	0	false	43	true
59604	4845156640625	474247109375	0	false	0	false	25	true
59602	45890	48417765625	0	false	0	false	13	true
59600	4896462109375	53224546875	1	true	0	false	14	true
59599	4759744921875	4661765625	0	false	0	false	20	true
59598	472034921875	462279765625	5	true	0	false	21	true
59594	450373984375	5038712890625	0	false	0	false	1	true
59593	4337558203125	4522908984375	0	false	0	false	11	true
59592	4299826171875	4400598046875	0	false	0	false	25	true
59591	4482059765625	4289844921875	1	true	0	false	15	true
59590	4382067578125	42482375	0	false	0	false	12	true
59588	4478876953125	47254765625	0	false	0	false	9	true
59586	47972296875	543804921875	0	false	0	false	6	true
59584	452500703125	444886796875	11	true	0	false	3	true
59577	44993.5	4098976953125	0	false	6	true	4	true
59576	4646586328125	406700703125	0	false	0	false	13	true
59574	457929140625	5375176171875	0	false	0	false	13	true
59571	4690458203125	5687167578125	3	true	0	false	6	true
59570	4531694921875	5671801953125	0	false	1	true	14	true
59565	4886753125	5795435546875	12	true	0	false	10	true
59564	4900999609375	5724301953125	6	true	1	true	0	false
59562	4794578515625	5810475390625	0	false	0	false	18	true
59561	4908228515625	60338203125	0	false	0	false	28	true
59558	4279448046875	5635094921875	0	false	1	true	16	true
59550	9509817504882810	79157.75	0	false	0	false	12	true
59549	1.9061e+16	9800428466796870	0	false	0	false	19	true
59548	4464085998535150	3777338623046870	0	false	0	false	13	true
59547	4732812109375	3130970703125	4	true	0	false	26	true
59546	4691710546875	31362166015625	4	true	1	true	4	true
59542	39232078125	675371953125	0	false	0	false	35	true
59538	4852903125	32066498046875	12	true	0	false	0	false
59535	4637012109375	5898087109375	9	true	1	true	3	true
59534	4683779296875	6041493359375	26	true	0	false	20	true
59531	2907330017089840	46804765625	0	false	0	false	16	true
59530	1540076904296870	462206640625	1	true	0	false	25	true
59528	1098239501953120	450849296875	2	true	14	true	16	true
59527	4783626171875	66761484375	0	false	0	false	14	true
59526	463595625	6789696875	0	false	0	false	9	true
59519	4326102734375	727429541015625	1	true	0	false	13	true
59518	4232219921875	7773759765625	1	true	0	false	32	true
59512	4249425390625	6151544921875	0	false	0	false	20	true
59510	32184875	75450009765625	0	false	0	false	8	true
59509	4244596875	9012322265625	0	false	0	false	19	true
59508	4126890625	9224162109375	0	false	0	false	17	true
59506	4098184375	105635390625	0	false	0	false	7	true
59505	427581171875	401693994140625	23	true	3	true	0	false
59504	43445296875	43146923828125	0	false	0	false	21	true
59503	432068359375	336444921875	34	true	0	false	0	false
59502	426209296875	3426286376953120	19	true	0	false	0	false
59501	445091953125	35067607421875	23	true	0	false	0	false
59500	4400016015625	3687855224609370	16	true	0	false	0	false
59496	4455866015625	2587141357421870	0	false	0	false	15	true
59489	4324785546875	105725341796875	5	true	1	true	19	true
59488	424635625	11995025390625	0	false	0	false	9	true
59482	44690203125	1.33531e+16	4	true	0	false	31	true
59480	41552796875	446863525390625	0	false	0	false	12	true
59479	405659296875	1.7021e+16	0	false	0	false	22	true
59478	398639453125	2458463623046870	0	false	0	false	16	true
59474	41874078125	1850602294921870	16	true	0	false	5	true
59471	20178650390625	455192236328125	0	false	0	false	13	true
59470	18945044921875	3855107177734370	0	false	0	false	1	true
59467	19618431640625	723953271484375	0	false	0	false	12	true
59466	19435296875	647967041015625	0	false	0	false	13	true
59456	408091875	77877578125	0	false	0	false	7	true
59452	5883767578125	794321796875	0	false	0	false	15	true
59448	1.73191e+16	6211151953125	0	false	0	false	16	true
59446	4888315625	40667859375	0	false	0	false	2	true
59445	56800576171875	555390625	0	false	0	false	14	true
59444	534901220703125	51193466796875	22	true	0	false	6	true
59442	452174462890625	43107822265625	0	false	0	false	15	true
59441	738025244140625	46204921875	0	false	0	false	26	true
59438	647031884765625	700816357421875	1	true	0	false	10	true
59437	88418466796875	452014501953125	0	false	0	false	25	true
59436	11094189453125	422240478515625	0	false	0	false	6	true
59435	725348779296875	9333486328125	0	false	0	false	8	true
59434	807052392578125	82659130859375	0	false	0	false	17	true
59428	12235162109375	3248298828125	12	true	1	true	0	false
59425	488873359375	450188134765625	0	false	0	false	10	true
59424	4950005078125	47456435546875	0	false	0	false	20	true
59423	4546620703125	51657060546875	0	false	0	false	9	true
59422	466611953125	553717919921875	0	false	8	true	27	true
59421	4900725390625	528519287109375	16	true	1	true	0	false
59411	4605625390625	1232951171875	1	true	0	false	18	true
59410	474339140625	11770787109375	0	false	0	false	11	true
59409	494658828125	6528334375	0	false	0	false	11	true
59407	45603859375	110260966796875	0	false	2	true	25	true
59405	482585703125	141753232421875	12	true	0	false	11	true
59404	478036015625	134790517578125	0	false	0	false	11	true
59401	4648301953125	8446640625	10	true	0	false	1	true
59400	46147203125	751762646484375	14	true	0	false	0	false
59398	4445539453125	142333310546875	0	false	0	false	24	true
59397	451564375	67706728515625	0	false	0	false	14	true
59396	443343671875	664652197265625	4	true	0	false	0	false
59389	4837555859375	7207177734375	1	true	0	false	43	true
59388	489092265625	77565654296875	0	false	11	true	3	true
59387	49154546875	644777294921875	28	true	0	false	2	true
59380	486193984375	43572421875	0	false	0	false	32	true
59379	46210.5	23903359375	13	true	1	true	0	false
59378	46743640625	3522080078125	0	false	0	false	16	true
59375	14422599609375	4.67882e+16	0	false	0	false	21	true
59374	13352708984375	11332197265625	4	true	1	true	4	true
59369	4433453515625	708921875	55	true	0	false	0	false
59368	4432347265625	709853359375	51	true	0	false	0	false
59366	442271640625	7102109375	51	true	0	false	0	false
59364	45358703125	70876359375	0	false	0	false	12	true
59360	162482265625	4827884375	0	false	1	true	14	true
59358	3692966796875	1.44105e+16	0	false	0	false	10	true
59356	4389217578125	754760859375	9	true	1	true	10	true
59355	4951415625	72654390625	18	true	0	false	0	false
59354	4911591015625	725744140625	17	true	0	false	0	false
59352	474965390625	713844453125	0	false	0	false	29	true
59350	4879123828125	698856328125	0	false	0	false	15	true
59346	99814404296875	8457453002929680	0	false	0	false	1	true
59345	23996455078125	9057527465820310	6	true	0	false	38	true
59342	16495029296875	2557486083984370	0	false	0	false	21	true
59341	4810318359375	783031953125	0	false	0	false	10	true
59340	4572787890625	790996640625	0	false	0	false	28	true
59339	4775206640625	755100078125	22	true	0	false	6	true
59334	19275517578125	1.03254e+16	24	true	0	false	6	true
