# Supplementary material for: A Novel Liquid Biopsy Method Based on Specific Combinations of Vesicular Markers Allows Us to Discriminate Prostate Cancer from Hyperplasia
Source: Cells. 2024 Jul 31;13(15):1286. doi: 10.3390/cells13151286 (PMC11311686; doi:10.3390/cells13151286)
Supplement: Supplementary file 1 [file cells-13-01286-s001.zip › Dataset S1-Raw data CODI BiliGeCT Prostata/Raw data CODI BiliGeCT Prostata/160223_ErbB3_ALK_GE21-05-1__counting_scatter.xlsx]

## Sheet: 160223_ErbB3_ALK_GE21-05-1__cou
counting parameters
radius (nm)	300
bin width (nm)	20
locs in bin threshold	1
active channels
channel name	channel reference	min	max
Channel 0	ch0	1	10000000
Channel 1	ch1	1	10000000
Channel 2	ch2	1	10000000
clusters are positive for a channel if their counts fall within min (inclusive) and max (exclusive) for that channel
	population phenotypes	number of clusters
triple positive	Channel 0, Channel 1, Channel 2	193
double positive	Channel 0, Channel 1	77
double positive	Channel 0, Channel 2	444
double positive	Channel 1, Channel 2	59
single positive	Channel 0	43
single positive	Channel 1	14
single positive	Channel 2	411
	total positive clusters	1241
4 clusters were negative for every channel
all positive clusters are listed here
columns show counts and positivity for channels with thresholds switched on
to see the full data including negative clusters please export a csv from the counting histogram rather than the counting scatter plot
cluster id	centroid x (nm)	centroid y (nm)	count for Channel 0	positive for Channel 0	count for Channel 1	positive for Channel 1	count for Channel 2	positive for Channel 2
84168	3913267333984370	702194375	3	true	1	true	26	true
84167	433488916015625	69565734375	0	false	8	true	19	true
84166	1390490234375	6008966015625	0	false	0	false	2	true
84165	13420330078125	61263234375	5	true	1	true	0	false
84162	14719685546875	55479171875	12	true	13	true	71	true
84161	149904208984375	55974234375	0	false	0	false	18	true
84159	14820154296875	593494140625	5	true	1	true	0	false
84157	2474491455078120	692938046875	7	true	0	false	11	true
84155	1405676953125	5576091796875	7	true	0	false	9	true
84153	141676572265625	55191015625	0	false	0	false	13	true
84151	13415865234375	622764609375	1	true	1	true	10	true
84150	141134013671875	57756328125	2	true	0	false	17	true
84149	12791728515625	5804257421875	1	true	0	false	14	true
84147	157137978515625	542923046875	0	false	0	false	8	true
84145	408380078125	68952484375	6	true	0	false	5	true
84144	4489109375	6523323046875	0	false	0	false	13	true
84143	536532373046875	6525005859375	0	false	0	false	7	true
84142	17079185546875	53299078125	0	false	0	false	23	true
84139	1345127734375	6360891796875	0	false	0	false	7	true
84137	3127981201171870	68544171875	0	false	0	false	12	true
84135	4070165771484370	6381132421875	1	true	0	false	7	true
84130	235822265625	714016796875	8	true	1	true	3	true
84129	23606203125	713973046875	8	true	1	true	3	true
84127	3287840087890620	670979296875	1	true	0	false	19	true
84126	4462439453125	71739328125	1	true	0	false	23	true
84125	4678615234375	718368046875	2	true	0	false	28	true
84124	154444287109375	568725078125	0	false	0	false	17	true
84122	6201958984375	58962546875	10	true	0	false	19	true
84121	642726025390625	5904480859375	13	true	0	false	24	true
84117	600463232421875	65954546875	1	true	0	false	6	true
84115	12592119140625	5556330078125	1	true	0	false	15	true
84114	11999296875	60519	2	true	0	false	12	true
84113	1094520703125	6058141015625	0	false	0	false	7	true
84111	513778515625	6697334375	0	false	0	false	13	true
84109	540084912109375	71317640625	0	false	0	false	7	true
84105	575800390625	715523984375	0	false	0	false	10	true
84104	629285400390625	72062578125	1	true	0	false	17	true
84102	135948662109375	5406844140625	1	true	0	false	17	true
84099	421887109375	711631015625	4	true	18	true	24	true
84098	22760302734375	7038928125	0	false	0	false	19	true
84097	2538449462890620	7098203125	0	false	0	false	7	true
84096	743194091796875	6207578515625	1	true	0	false	18	true
84095	769202783203125	617011875	3	true	0	false	39	true
84093	741562353515625	611021015625	0	false	0	false	10	true
84092	148185830078125	71851265625	4	true	0	false	21	true
84091	146861904296875	708855859375	1	true	0	false	19	true
84089	54949306640625	723476796875	0	false	16	true	4	true
84087	619529736328125	7086559375	0	false	0	false	11	true
84086	99605146484375	6421119140625	1	true	0	false	14	true
84085	95654609375	6459813671875	0	false	0	false	15	true
84083	69683701171875	6183795703125	2	true	0	false	8	true
84081	694756689453125	626883984375	1	true	0	false	26	true
84079	3968559326171870	7261478125	2	true	0	false	13	true
84077	16832150390625	525096875	9	true	0	false	1	true
84076	119767578125	717720546875	47	true	16	true	5	true
84075	122258369140625	71261453125	1	true	1	true	7	true
84074	16952517578125	709840859375	1	true	1	true	23	true
84073	168841953125	704274609375	0	false	0	false	16	true
84071	21648943359375	71167671875	1	true	0	false	18	true
84067	8653017578125	644070078125	0	false	15	true	1	true
84066	1844601171875	517000546875	4	true	1	true	8	true
84065	1792318359375	5127522265625	7	true	0	false	6	true
84064	161486884765625	715712109375	7	true	12	true	6	true
84063	16242126953125	713012578125	6	true	21	true	14	true
84062	18295041015625	6729721875	0	false	5	true	12	true
84061	18264943359375	679727734375	1	true	0	false	19	true
84059	804613232421875	6215009375	1	true	0	false	6	true
84058	157324423828125	6242101171875	0	false	0	false	28	true
84057	163223974609375	6266806640625	2	true	1	true	5	true
84055	82899140625	608793359375	1	true	0	false	19	true
84053	17952611328125	716795546875	6	true	1	true	2	true
84052	16602767578125	640049140625	32	true	1	true	9	true
84051	16040681640625	6485618359375	0	false	0	false	13	true
84047	7205529296875	7269334375	4	true	0	false	7	true
84046	2158598046875	697718359375	3	true	1	true	6	true
84043	18906830078125	676829140625	10	true	0	false	3	true
84042	18289123046875	69577.75	8	true	0	false	11	true
84041	1825721875	691514140625	0	false	12	true	4	true
84040	18316373046875	74341296875	1	true	0	false	19	true
84039	1848979296875	740102890625	8	true	0	false	14	true
84036	22434072265625	740257734375	0	false	0	false	15	true
84035	22719591796875	75007046875	0	false	0	false	12	true
84034	2299059765625	771004296875	1	true	0	false	22	true
84033	23106576171875	76142125	11	true	0	false	1	true
84032	93097470703125	66028328125	0	false	0	false	10	true
84031	880743359375	65854421875	11	true	0	false	1	true
84027	1346912109375	70520171875	0	false	0	false	11	true
84025	18169201171875	6389471484375	3	true	0	false	11	true
84023	1146171875	6440677734375	3	true	0	false	25	true
84020	10937625	692578671875	1	true	0	false	11	true
84019	106389716796875	700431171875	0	false	0	false	16	true
84017	706681103515625	5853206640625	0	false	1	true	5	true
84015	1530516015625	6386116015625	1	true	0	false	12	true
84014	522714306640625	616825703125	6	true	0	false	5	true
84013	52950380859375	611443046875	0	false	0	false	18	true
84010	77143984375	66950421875	8	true	1	true	1	true
84009	82983935546875	665381484375	4	true	1	true	7	true
84008	105124765625	68448546875	1	true	0	false	13	true
84007	109669150390625	67696875	8	true	0	false	8	true
84006	453704296875	6103457421875	0	false	0	false	18	true
84004	225280234375	724834375	2	true	0	false	4	true
84003	23861857421875	72010359375	6	true	0	false	4	true
84002	96828583984375	68998296875	1	true	0	false	12	true
84000	712891845703125	679757421875	0	false	0	false	18	true
83999	64594130859375	685345625	3	true	0	false	29	true
83995	126936630859375	540133671875	0	false	1	true	9	true
83994	15071490234375	679525859375	0	false	0	false	14	true
83993	1558953125	674673125	6	true	1	true	0	false
83987	18435857421875	685111484375	0	false	18	true	0	false
83985	13732076171875	72301515625	0	false	0	false	1	true
83984	1.30841e+16	6340962109375	3	true	0	false	10	true
83983	1410982177734370	6382886328125	1	true	0	false	13	true
83979	20140390625	718798203125	10	true	0	false	5	true
83974	7514076171875	56008296875	6	true	0	false	9	true
83973	77104853515625	561311328125	6	true	0	false	6	true
83970	13365615234375	696760546875	10	true	0	false	31	true
83969	125846494140625	691505078125	7	true	0	false	0	false
83967	1619514453125	677291796875	0	false	0	false	18	true
83966	14809208984375	751968203125	4	true	1	true	28	true
83965	14850603515625	75203171875	5	true	1	true	27	true
83964	14547466796875	643028984375	1	true	0	false	7	true
83963	1492124609375	6537287890625	8	true	0	false	2	true
83961	19579001953125	69073046875	2	true	0	false	20	true
83960	121683232421875	6672671875	1	true	0	false	6	true
83959	1246265234375	66281703125	9	true	0	false	5	true
83957	124987021484375	640156796875	30	true	0	false	7	true
83955	83500556640625	599224140625	0	false	4	true	6	true
83954	91320205078125	5946079296875	2	true	0	false	19	true
83953	10157392578125	5954359765625	0	false	0	false	20	true
83949	111084482421875	723455703125	6	true	0	false	4	true
83943	4479255859375	62730	3	true	0	false	6	true
83942	9841505859375	72747765625	3	true	0	false	19	true
83940	8775056640625	68459296875	2	true	0	false	49	true
83937	196769296875	670837890625	4	true	0	false	14	true
83936	141296181640625	68789125	0	false	0	false	13	true
83933	1716065625	555892734375	7	true	0	false	8	true
83932	109432568359375	662742890625	7	true	0	false	7	true
83931	101273876953125	66297765625	10	true	0	false	0	false
83929	734671533203125	5673700390625	1	true	0	false	12	true
83928	77891953125	5759071875	0	false	0	false	5	true
83927	775713671875	583289140625	3	true	1	true	8	true
83925	7292543334960930	646537734375	2	true	0	false	16	true
83922	7338975219726560	67564765625	0	false	0	false	20	true
83921	6588787231445310	67818625	0	false	0	false	17	true
83919	19841302734375	706000859375	0	false	2	true	13	true
83913	96607421875	5832546875	0	false	1	true	12	true
83911	11062919921875	655115546875	1	true	0	false	9	true
83909	130219189453125	682808984375	0	false	0	false	10	true
83907	8564521484375	5702840625	0	false	17	true	6	true
83906	3085956298828120	5883619921875	0	false	0	false	15	true
83905	3476201171875	5848772265625	2	true	0	false	11	true
83899	61300341796875	633594375	0	false	14	true	2	true
83897	1687394775390620	68710015625	0	false	0	false	15	true
83896	499877734375	57612546875	3	true	0	false	30	true
83895	455862255859375	5697392578125	3	true	0	false	7	true
83893	102087705078125	61874390625	2	true	0	false	14	true
83892	2340733642578120	64245390625	0	false	7	true	6	true
83890	178967138671875	735520546875	3	true	0	false	18	true
83889	137375048828125	739031171875	1	true	0	false	8	true
83887	463030419921875	5850140625	2	true	0	false	13	true
83883	7153865234375	6571146875	1	true	3	true	7	true
83881	3.61896e+16	735506953125	0	false	0	false	13	true
83874	1640201171875	726219296875	1	true	0	false	8	true
83873	173309921875	73409.25	6	true	0	false	0	false
83865	9718150390625	741454609375	0	false	1	true	24	true
83864	19143060546875	656046015625	0	false	0	false	36	true
83863	1774323046875	656387265625	7	true	0	false	0	false
83862	2943934326171870	746162890625	17	true	1	true	0	false
83861	2237968505859370	74875234375	6	true	0	false	5	true
83859	19811232421875	64464.25	0	false	0	false	14	true
83855	1.05681e+16	662258125	0	false	0	false	9	true
83854	112236865234375	5936508984375	1	true	0	false	12	true
83853	106582841796875	58414828125	0	false	0	false	21	true
83849	1988765380859370	6546148046875	1	true	0	false	8	true
83842	16846642578125	5734388671875	2	true	0	false	15	true
83838	530055712890625	563415625	0	false	0	false	24	true
83837	520796240234375	5550853125	4	true	0	false	12	true
83830	108775859375	5686530078125	3	true	0	false	12	true
83829	103844501953125	5707994140625	6	true	0	false	12	true
83823	1250923046875	7346709375	1	true	0	false	11	true
83822	1.47257e+16	56977796875	0	false	0	false	7	true
83821	1.98105e+16	5676485546875	9	true	0	false	0	false
83820	371779296875	74097296875	0	false	0	false	50	true
83819	3810638671875	739554296875	1	true	0	false	31	true
83818	9017254638671870	29294439453125	0	false	0	false	17	true
83817	218202880859375	3111412890625	0	false	2	true	10	true
83816	1545904296875	31230919921875	0	false	0	false	11	true
83815	1.50406e+16	31724697265625	9	true	0	false	1	true
83809	8113029296875	717099765625	0	false	0	false	8	true
83808	374414404296875	74325796875	0	false	0	false	43	true
83805	1162603759765620	32580333984375	2	true	0	false	11	true
83803	333125634765625	73390	0	false	0	false	8	true
83802	523012646484375	3386596484375	11	true	0	false	17	true
83801	506220068359375	3452104296875	2	true	0	false	15	true
83787	3764358154296870	30187666015625	0	false	0	false	6	true
83785	106092822265625	556641015625	0	false	0	false	14	true
83784	432313525390625	32035052734375	0	false	0	false	17	true
83783	3903135009765620	32409552734375	0	false	2	true	16	true
83781	2443429443359370	327691484375	2	true	0	false	43	true
83780	16722685546875	603324140625	0	false	0	false	27	true
83779	16035427734375	5994816796875	24	true	0	false	7	true
83778	93954638671875	496885390625	1	true	0	false	13	true
83777	100851787109375	502541015625	15	true	1	true	14	true
83775	490601318359375	3265900390625	0	false	0	false	9	true
83774	56363798828125	3033572265625	1	true	1	true	22	true
83773	5519484375	30079763671875	0	false	0	false	17	true
83770	48896240234375	46972421875	7	true	1	true	20	true
83769	523589599609375	4683861328125	27	true	0	false	3	true
83768	8950267578125	5051309765625	0	false	0	false	28	true
83767	88030419921875	511956328125	1	true	0	false	16	true
83765	659734375	310201796875	0	false	0	false	37	true
83763	457672705078125	31388361328125	0	false	0	false	11	true
83760	181251015625	608404765625	0	false	0	false	15	true
83757	18936560546875	6111479296875	4	true	0	false	19	true
83755	109085859375	4980462109375	6	true	1	true	0	false
83751	3267690673828120	3308169921875	0	false	1	true	12	true
83750	18815279296875	583812421875	6	true	0	false	4	true
83749	173997421875	591576328125	0	false	0	false	6	true
83743	1899837890625	625576953125	2	true	1	true	9	true
83741	71993798828125	5852753125	1	true	1	true	44	true
83740	79900849609375	4776877734375	9	true	0	false	9	true
83739	818176708984375	470908359375	2	true	0	false	15	true
83738	22062966796875	626647734375	1	true	0	false	17	true
83737	22674767578125	6233077734375	1	true	0	false	13	true
83735	110486689453125	49229125	2	true	8	true	3	true
83734	90906787109375	52274125	1	true	0	false	9	true
83733	96236015625	5280201171875	1	true	0	false	17	true
83729	21505650390625	622786171875	15	true	0	false	0	false
83728	21390046875	760450625	0	false	0	false	29	true
83727	2203005078125	75977078125	15	true	0	false	4	true
83726	5368234375	4769647265625	4	true	1	true	20	true
83725	5513001953125	4829316796875	0	false	0	false	13	true
83724	8231490478515620	458649375	5	true	1	true	26	true
83723	1047375244140620	4610011328125	1	true	0	false	27	true
83722	92326328125	4787442578125	1	true	0	false	10	true
83719	23378056640625	5548043359375	9	true	1	true	0	false
83716	2048763671875	619293203125	2	true	1	true	9	true
83713	7635064453125	4673316796875	0	false	0	false	14	true
83712	12864744140625	312735703125	0	false	0	false	18	true
83711	132730634765625	307443359375	4	true	0	false	8	true
83710	3223298095703120	4656466015625	0	false	0	false	23	true
83706	134191376953125	2975719140625	0	false	0	false	11	true
83702	10184861328125	26908595703125	3	true	1	true	20	true
83701	93640205078125	2666398828125	23	true	1	true	3	true
83700	150661083984375	28551890625	3	true	0	false	29	true
83699	141622431640625	28420091796875	6	true	0	false	9	true
83697	1971728515625	604758125	0	false	6	true	0	false
83695	21878521484375	784949609375	11	true	0	false	5	true
83693	24486259765625	4809041015625	0	false	0	false	11	true
83692	14193404296875	30095169921875	0	false	0	false	22	true
83691	150655849609375	29955994140625	5	true	0	false	1	true
83684	3901482177734370	3574959765625	4	true	1	true	6	true
83683	39350078125	3576237109375	6	true	1	true	6	true
83680	2393356201171870	4554371484375	4	true	0	false	16	true
83679	28241708984375	4558397265625	0	false	4	true	1	true
83676	182397509765625	47153140625	0	false	0	false	11	true
83675	1.72359e+16	4769981640625	8	true	0	false	1	true
83674	15987986328125	30611734375	0	false	0	false	9	true
83673	160222158203125	31163033203125	2	true	1	true	15	true
83669	160326708984375	32078625	4	true	1	true	3	true
83664	11526408203125	27286333984375	4	true	1	true	20	true
83663	120587119140625	27713603515625	2	true	0	false	15	true
83662	930073828125	853934765625	0	false	0	false	12	true
83661	82507412109375	8279001953125	0	false	0	false	9	true
83660	128021240234375	49518	4	true	0	false	21	true
83659	1195453125	48710375	3	true	0	false	16	true
83657	83179111328125	27097380859375	2	true	0	false	5	true
83655	120424052734375	4780970703125	7	true	0	false	14	true
83651	13089134765625	483545625	0	false	0	false	10	true
83650	842900390625	3851583984375	11	true	0	false	10	true
83649	8954578125	383961328125	2	true	0	false	17	true
83644	8366443481445310	4888416796875	6	true	5	true	9	true
83643	9075328369140620	48732921875	4	true	8	true	9	true
83642	1060465234375	2552504296875	4	true	1	true	6	true
83641	108883203125	25934896484375	4	true	0	false	15	true
83640	130796513671875	26580791015625	1	true	0	false	30	true
83639	146038056640625	26073146484375	3	true	0	false	19	true
83637	121273701171875	289123828125	1	true	0	false	21	true
83636	2081473876953120	28981671875	2	true	1	true	15	true
83635	2540774169921870	29263318359375	0	false	24	true	4	true
83634	145180908203125	74381828125	0	false	0	false	18	true
83628	85121162109375	9305759765625	0	false	20	true	1	true
83626	726550244140625	846027734375	0	false	0	false	20	true
83622	11936701171875	3029244140625	2	true	0	false	20	true
83620	1347159765625	3333060546875	2	true	0	false	8	true
83619	1285596875	346111875	0	false	0	false	9	true
83618	280216943359375	3498023828125	1	true	0	false	10	true
83616	1578734375	763167578125	1	true	0	false	8	true
83615	15444578125	76956125	9	true	0	false	1	true
83611	166927421875	289199140625	0	false	0	false	7	true
83610	737253125	3653512109375	0	false	0	false	17	true
83609	76282705078125	35792890625	1	true	0	false	13	true
83602	2898634033203120	3626122265625	2	true	0	false	11	true
83600	1500415234375	1670858203125	9	true	19	true	3	true
83599	150513505859375	161117431640625	3	true	25	true	14	true
83594	511719677734375	516921953125	7	true	0	false	25	true
83593	557793115234375	5101031640625	0	false	0	false	28	true
83592	2522852294921870	516106640625	15	true	1	true	19	true
83591	176031494140625	517457109375	1	true	0	false	14	true
83588	90261591796875	354311875	0	false	0	false	15	true
83587	85640849609375	3579434765625	0	false	8	true	5	true
83583	986816650390625	275172421875	1	true	0	false	10	true
83582	401634521484375	5221798828125	0	false	0	false	19	true
83577	141676455078125	250930390625	2	true	0	false	15	true
83576	142147099609375	270404453125	59	true	1	true	28	true
83575	1371996875	2773493359375	0	false	0	false	9	true
83573	1477611328125	3225490234375	0	false	0	false	4	true
83572	21673228515625	2880273828125	6	true	0	false	9	true
83571	20453310546875	286256328125	1	true	0	false	15	true
83570	1606200390625	136402607421875	1	true	0	false	18	true
83569	157703544921875	133348740234375	5	true	0	false	5	true
83568	86022734375	283165234375	1	true	0	false	9	true
83564	84227080078125	343998203125	0	false	0	false	11	true
83563	75014375	341263671875	4	true	1	true	0	false
83561	107847509765625	4825264453125	1	true	0	false	22	true
83560	10606923828125	123989677734375	1	true	1	true	21	true
83559	103828662109375	12777263671875	4	true	0	false	10	true
83557	99211142578125	10288638671875	0	false	0	false	17	true
83556	686598193359375	527126796875	0	false	0	false	4	true
83555	711334619140625	520751640625	2	true	0	false	13	true
83553	29600361328125	5106933984375	0	false	0	false	17	true
83552	19315056640625	2094251953125	17	true	0	false	2	true
83551	21016716796875	21959208984375	0	false	0	false	5	true
83550	114388212890625	12343990234375	0	false	0	false	8	true
83549	12260955078125	124645546875	10	true	0	false	1	true
83546	285914609375	2520763671875	1	true	0	false	11	true
83545	28633818359375	25554.5	0	false	0	false	8	true
83542	1114643359375	1358278125	0	false	0	false	13	true
83541	108495703125	14261376953125	0	false	0	false	7	true
83540	1513690234375	1074635546875	0	false	0	false	9	true
83539	137994775390625	108052412109375	0	false	0	false	13	true
83537	13824236328125	74975703125	1	true	0	false	26	true
83534	12046216796875	3281918359375	19	true	0	false	0	false
83531	2690436279296870	5237405859375	0	false	0	false	9	true
83530	11778119140625	3599143359375	0	false	0	false	17	true
83524	119680078125	24550025390625	1	true	0	false	0	false
83520	22916341796875	2810162109375	0	false	1	true	18	true
83517	14666146484375	124012353515625	0	false	0	false	11	true
83515	20145328125	27531861328125	0	false	0	false	16	true
83512	16670177734375	16776390625	4	true	0	false	23	true
83511	17407822265625	1753065234375	0	false	0	false	8	true
83510	84245732421875	69158796875	1	true	0	false	71	true
83509	7917.5	687929296875	9	true	0	false	6	true
83507	305738916015625	5309503125	2	true	0	false	13	true
83506	856051953125	3753921484375	4	true	1	true	2	true
83505	94585791015625	3653391015625	5	true	0	false	18	true
83504	2725035546875	295250234375	0	false	26	true	6	true
83503	27613794921875	2913430078125	3	true	1	true	2	true
83501	13293369140625	13586953125	1	true	0	false	1	true
83499	15907951171875	741799375	2	true	0	false	7	true
83493	18160728515625	20968791015625	10	true	1	true	3	true
83491	848787890625	10515322265625	0	false	0	false	7	true
83490	16600642578125	216507265625	0	false	0	false	12	true
83489	1611765625	21346884765625	2	true	0	false	20	true
83487	1220967578125	134077919921875	2	true	0	false	16	true
83485	72123798828125	3774058203125	6	true	0	false	13	true
83484	25996765625	28291193359375	1	true	0	false	13	true
83483	26261859375	28967302734375	0	false	0	false	25	true
83480	12291109375	4008711328125	0	false	0	false	7	true
83479	130564296875	4009762109375	0	false	0	false	15	true
83476	160769609375	18118185546875	0	false	0	false	26	true
83475	163617392578125	177378125	0	false	0	false	8	true
83472	28872572265625	23547578125	2	true	1	true	9	true
83471	28138697265625	23075736328125	5	true	0	false	22	true
83468	128205986328125	9427498046875	0	false	19	true	20	true
83466	137155419921875	153743017578125	2	true	0	false	16	true
83461	128994755859375	4078959765625	0	false	0	false	24	true
83457	110870087890625	3965648828125	0	false	0	false	10	true
83455	8144218139648430	362040390625	1	true	0	false	7	true
83452	109837197265625	750934140625	1	true	0	false	11	true
83447	114978642578125	105527666015625	0	false	0	false	6	true
83446	109049677734375	532326953125	0	false	0	false	16	true
83445	10573201171875	5371780859375	12	true	0	false	1	true
83443	651831396484375	3846121484375	1	true	0	false	6	true
83442	96838134765625	40588390625	6	true	1	true	23	true
83439	25160765625	27551103515625	0	false	0	false	16	true
83438	537409326171875	4529021484375	0	false	0	false	11	true
83437	558524462890625	4453340234375	1	true	0	false	17	true
83431	16631111328125	110201953125	4	true	0	false	10	true
83430	25383478515625	24905302734375	0	false	5	true	9	true
83429	265141953125	2394472265625	0	false	0	false	16	true
83426	16794578125	1986478515625	0	false	0	false	13	true
83424	1814191162109370	543559375	3	true	0	false	38	true
83423	6510643310546870	5298334375	1	true	0	false	12	true
83422	18241365234375	24694013671875	0	false	0	false	22	true
83421	18605767578125	24064708984375	1	true	0	false	15	true
83419	18486599609375	729335625	12	true	0	false	11	true
83418	101317802734375	3213357421875	0	false	0	false	27	true
83417	11175130859375	33596453125	4	true	0	false	2	true
83415	18013681640625	25283474609375	3	true	0	false	10	true
83413	197482890625	26538681640625	0	false	1	true	14	true
83412	467497021484375	5412034375	0	false	0	false	9	true
83410	115912626953125	5388719140625	3	true	0	false	11	true
83407	24586345703125	2387826171875	1	true	0	false	20	true
83405	29710099609375	25218462890625	3	true	1	true	11	true
83404	24571146484375	29190765625	2	true	0	false	8	true
83403	23700294921875	29267234375	2	true	0	false	7	true
83402	28069955078125	18906486328125	5	true	3	true	26	true
83401	28360490234375	189119609375	17	true	1	true	18	true
83396	100186123046875	54114515625	0	false	9	true	3	true
83395	90400546875	540426015625	5	true	1	true	0	false
83394	8950205078125	453320078125	2	true	0	false	10	true
83393	82029169921875	450825390625	4	true	1	true	0	false
83390	220218798828125	417545703125	2	true	0	false	11	true
83389	1.22055e+16	4171568359375	15	true	0	false	15	true
83388	594731591796875	36629421875	0	false	0	false	12	true
83385	2749651171875	19694875	1	true	0	false	6	true
83382	267934765625	31002798828125	1	true	15	true	0	false
83381	25745423828125	31036439453125	0	false	20	true	10	true
83374	24871697265625	30595466796875	10	true	1	true	0	false
83373	2476661328125	30691873046875	10	true	1	true	0	false
83370	113708193359375	5160860546875	13	true	0	false	0	false
83369	11707455078125	51179390625	6	true	1	true	6	true
83367	2432530517578120	41054375	0	false	0	false	7	true
83366	31304462890625	23884201171875	2	true	0	false	23	true
83365	3127058984375	228643359375	2	true	0	false	33	true
83364	2604192138671870	3896112890625	0	false	6	true	12	true
83363	139599169921875	390265625	46	true	1	true	13	true
83359	16733703125	24810056640625	0	false	12	true	0	false
83357	30091326171875	22563283203125	0	false	0	false	14	true
83351	684334716796875	4394659765625	11	true	0	false	31	true
83349	1077324609375	409048125	1	true	0	false	36	true
83347	29231859375	20430681640625	0	false	0	false	10	true
83345	601059423828125	4929490625	0	false	0	false	9	true
83344	28534126953125	776706875	1	true	0	false	17	true
83343	281315625	770204921875	0	false	0	false	11	true
83341	792701904296875	30464611328125	0	false	8	true	5	true
83339	1020908203125	3477243359375	0	false	0	false	5	true
83337	56822841796875	3574605078125	0	false	0	false	7	true
83333	85793642578125	4626183203125	1	true	0	false	21	true
83326	17984072265625	28865125	4	true	0	false	7	true
83325	17924671875	3004771875	1	true	0	false	14	true
83322	1430494140625	144775361328125	0	false	0	false	15	true
83321	14824328125	1410210546875	5	true	0	false	0	false
83320	131509423828125	77878984375	3	true	0	false	8	true
83319	14782806640625	79502099609375	0	false	0	false	7	true
83315	27467685546875	3997951171875	1	true	0	false	14	true
83306	22658712890625	23527501953125	6	true	1	true	0	false
83305	242797109375	22648896484375	14	true	0	false	5	true
83303	110801572265625	5222291796875	0	false	0	false	13	true
83302	4792984375	3927131640625	2	true	0	false	10	true
83301	518264453125	3900994140625	2	true	0	false	8	true
83296	46938271484375	38648796875	0	false	0	false	13	true
83295	39865576171875	3802139453125	3	true	0	false	17	true
83294	295606201171875	4277284375	0	false	0	false	23	true
83293	2362422607421870	4305932421875	0	false	0	false	12	true
83292	46893818359375	4122228515625	2	true	0	false	17	true
83291	37830302734375	416070859375	2	true	1	true	0	false
83287	361183984375	5039655859375	7	true	0	false	3	true
83281	2708399609375	27191708984375	0	false	0	false	10	true
83279	15390220703125	488376640625	1	true	0	false	27	true
83275	10794912109375	430698515625	25	true	0	false	2	true
83273	345269189453125	39918234375	0	false	0	false	19	true
83269	46907158203125	4261278125	8	true	0	false	0	false
83266	9688416015625	30559640625	16	true	0	false	0	false
83265	9971642578125	29443203125	9	true	0	false	6	true
83261	629713720703125	4058915234375	1	true	0	false	3	true
83260	31511458984375	19631828125	5	true	1	true	10	true
83259	31465470703125	21025244140625	6	true	1	true	19	true
83257	103056689453125	4484222265625	0	false	0	false	7	true
83253	29102294921875	787923671875	4	true	1	true	14	true
83252	14893482421875	2421513671875	4	true	1	true	12	true
83251	15485775390625	25430228515625	2	true	0	false	13	true
83247	3282745703125	21305494140625	0	false	0	false	7	true
83243	2761815234375	761713984375	5	true	1	true	0	false
83241	26858650390625	748314375	7	true	1	true	0	false
83240	3517716796875	22167259765625	0	false	0	false	18	true
83239	3523344140625	2128978125	1	true	0	false	14	true
83234	129637041015625	2342715234375	0	false	0	false	6	true
83233	11506275390625	2251408984375	0	false	0	false	8	true
83229	16473677734375	2568600390625	0	false	0	false	15	true
83220	3324880078125	23538384765625	0	false	0	false	13	true
83219	3450993359375	23212908203125	1	true	0	false	20	true
83218	82765087890625	11468435546875	3	true	0	false	23	true
83217	8649814453125	1318359765625	0	false	0	false	17	true
83215	32489416015625	2467359375	0	false	0	false	8	true
83213	24767904296875	70836546875	0	false	0	false	10	true
83210	22090455078125	30856751953125	9	true	0	false	7	true
83209	22163958984375	30689181640625	7	true	0	false	8	true
83207	96319111328125	146037861328125	0	false	0	false	7	true
83204	251560078125	747061640625	7	true	1	true	1	true
83197	22616740234375	30487892578125	0	false	0	false	32	true
83190	3038899609375	18561751953125	0	false	0	false	23	true
83189	29761650390625	19251529296875	0	false	12	true	0	false
83186	1987197265625	5511291796875	0	false	0	false	15	true
83185	18516279296875	5527977734375	4	true	0	false	29	true
83182	158154228515625	781706484375	0	false	0	false	9	true
83181	16763708984375	7870171875	5	true	1	true	4	true
83175	20243111328125	539082421875	1	true	9	true	18	true
83173	202756796875	5563413671875	1	true	0	false	13	true
83172	83699375	21195134765625	7	true	1	true	27	true
83171	811555078125	20539525390625	1	true	0	false	14	true
83170	2095491796875	563741796875	0	false	0	false	24	true
83166	72948662109375	21592044921875	0	false	0	false	11	true
83164	26252197265625	78322640625	0	false	0	false	13	true
83163	27011568359375	788710078125	0	false	0	false	14	true
83161	25056474609375	7834665625	4	true	1	true	0	false
83159	2777289453125	318369765625	1	true	1	true	0	false
83155	78576796875	22040736328125	0	false	1	true	9	true
83152	147705654296875	3985599609375	2	true	0	false	26	true
83151	1444724609375	399694296875	6	true	0	false	11	true
83149	808330126953125	23254087890625	0	false	0	false	16	true
83148	1.0109e+16	18812583984375	0	false	0	false	21	true
83147	1.50085e+16	1846512890625	5	true	1	true	0	false
83146	85704365234375	24361302734375	0	false	0	false	20	true
83145	741779150390625	24690619140625	0	false	0	false	11	true
83144	139503896484375	19051537109375	1	true	0	false	21	true
83143	1456226953125	1914962890625	6	true	0	false	13	true
83140	5862680053710930	18271990234375	1	true	0	false	50	true
83138	152654833984375	4434916015625	0	false	0	false	29	true
83137	16442767578125	4425278515625	0	false	10	true	3	true
83136	11092849609375	2127715234375	4	true	1	true	0	false
83135	1037721875	21410115234375	0	false	8	true	0	false
83134	122260810546875	162421904296875	0	false	0	false	34	true
83133	11324123046875	1785140625	6	true	0	false	37	true
83132	116339111328125	4453971875	0	false	0	false	9	true
83131	119266923828125	4414304296875	0	false	0	false	10	true
83130	543558837890625	2523761328125	1	true	0	false	31	true
83129	613954248046875	26033171875	11	true	0	false	19	true
83127	222103857421875	18282220703125	0	false	0	false	8	true
83126	437914208984375	18602322265625	0	false	0	false	17	true
83125	507429052734375	1921716015625	0	false	0	false	11	true
83123	147147109375	391329609375	3	true	0	false	8	true
83121	1619000390625	4545576953125	8	true	1	true	1	true
83119	13263673828125	176381953125	0	false	0	false	12	true
83116	130276669921875	41908421875	4	true	0	false	4	true
83115	13503451171875	434945234375	0	false	0	false	21	true
83114	21582.75	6050042578125	1	true	0	false	16	true
83113	22253892578125	5986070703125	1	true	5	true	7	true
83112	6751935546875	149577529296875	0	false	0	false	19	true
83111	6592166015625	158636494140625	3	true	1	true	17	true
83109	21663939453125	5912871875	8	true	1	true	10	true
83108	125538798828125	193650859375	0	false	0	false	9	true
83105	547207861328125	244000234375	3	true	0	false	7	true
83102	18848060546875	433946171875	0	false	0	false	12	true
83101	19627560546875	437118671875	3	true	0	false	12	true
83100	1757125390625	436073046875	1	true	0	false	14	true
83099	17450884765625	4471028125	1	true	9	true	5	true
83097	3653177978515620	18941412109375	0	false	0	false	9	true
83095	298041748046875	20443171875	0	false	0	false	32	true
83093	798894677734375	15725681640625	1	true	0	false	14	true
83089	66196865234375	198039609375	1	true	0	false	0	false
83083	9142947265625	16968923828125	17	true	0	false	28	true
83082	413022705078125	734846533203125	12	true	0	false	6	true
83081	4122931640625	753903955078125	12	true	0	false	8	true
83079	6374783203125	1663239453125	0	false	0	false	11	true
83078	5718388671875	12925392578125	0	false	0	false	10	true
83077	671135498046875	140120966796875	1	true	0	false	11	true
83073	1751461328125	2709950390625	1	true	0	false	13	true
83070	648992529296875	23304310546875	10	true	0	false	3	true
83065	45608095703125	779058251953125	6	true	1	true	5	true
83063	10507564453125	3836703515625	11	true	0	false	2	true
83062	1572459765625	4200876171875	0	false	0	false	3	true
83052	3839823486328120	152580625	5	true	1	true	0	false
83051	3479330810546870	160923603515625	0	false	0	false	10	true
83049	22976884765625	586295625	0	false	0	false	15	true
83047	24494130859375	5781662890625	0	false	0	false	8	true
83046	420274658203125	21784673828125	4	true	1	true	8	true
83045	562833544921875	20981244140625	24	true	0	false	10	true
83044	118215693359375	699502685546875	1	true	0	false	14	true
83043	127832236328125	624929541015625	4	true	1	true	0	false
83041	492473193359375	3677846484375	6	true	1	true	0	false
83040	48899365234375	17759169921875	0	false	0	false	7	true
83039	53495908203125	176958203125	0	false	0	false	10	true
83038	23578564453125	54818875	4	true	1	true	10	true
83037	230759609375	544494765625	0	false	0	false	16	true
83036	107256103515625	604955419921875	0	false	0	false	3	true
83034	781870068359375	60824794921875	121	true	1	true	9	true
83033	7604384765625	7018869140625	0	false	0	false	15	true
83031	515449560546875	150833154296875	0	false	0	false	8	true
83029	23994388671875	562206171875	0	false	0	false	15	true
83028	247851640625	5383444921875	4	true	1	true	1	true
83027	2437753125	5450863671875	4	true	0	false	17	true
83025	52038134765625	779937939453125	0	false	0	false	29	true
83023	436062109375	168529765625	6	true	0	false	10	true
83020	1047109375	477512744140625	0	false	0	false	9	true
83017	350220654296875	78854970703125	0	false	1	true	12	true
83012	35969140625	9798259765625	9	true	0	false	0	false
83011	3983552734375	86212822265625	4	true	1	true	0	false
83010	2910440673828120	1472015234375	2	true	0	false	6	true
83009	3121775146484370	13439955078125	1	true	0	false	17	true
83007	62898896484375	7756595703125	0	false	0	false	5	true
82999	332847900390625	54904421875	3	true	0	false	6	true
82998	9997759765625	19125716796875	5	true	0	false	12	true
82997	89816494140625	18049546875	6	true	1	true	10	true
82995	239198671875	5371525390625	8	true	0	false	9	true
82991	86074853515625	422749951171875	0	false	0	false	12	true
82988	544392529296875	10705568359375	1	true	0	false	8	true
82987	464322607421875	1172258984375	0	false	0	false	11	true
82985	321077197265625	120803408203125	0	false	0	false	4	true
82980	23024515625	4503755859375	5	true	1	true	5	true
82979	209069140625	4540381640625	27	true	1	true	0	false
82977	2370868359375	442230390625	2	true	0	false	10	true
82973	26348859375	536559921875	0	false	0	false	25	true
82971	102145771484375	292926708984375	1	true	1	true	11	true
82969	2226419921875	15713685546875	0	false	0	false	23	true
82957	2325059375	469475703125	0	false	0	false	3	true
82955	2055230859375	475254375	0	false	0	false	16	true
82951	657053125	29063775390625	4	true	0	false	12	true
82950	173432861328125	1031798046875	0	false	0	false	5	true
82949	7025831298828120	99527216796875	0	false	0	false	9	true
82944	1745101171875	414522890625	2	true	0	false	5	true
82942	24078515625	2136465625	0	false	0	false	14	true
82941	23378091796875	2024044921875	4	true	1	true	0	false
82940	24768044921875	21978005859375	5	true	0	false	0	false
82936	92613251953125	4252955078125	0	false	1	true	10	true
82935	9665111328125	4258494921875	2	true	0	false	14	true
82933	1093844140625	4330563671875	14	true	0	false	0	false
82930	18417517578125	7611021875	0	false	0	false	13	true
82929	1942493359375	76077578125	0	false	0	false	14	true
82928	16041158203125	81546611328125	6	true	0	false	17	true
82926	21068041015625	673138671875	2	true	0	false	27	true
82920	18545958984375	7873146875	5	true	1	true	6	true
82915	2116079296875	6471019921875	0	false	0	false	13	true
82914	29287.5	26315537109375	7	true	1	true	9	true
82913	29341134765625	26385630859375	9	true	1	true	10	true
82912	1666368408203120	608534921875	9	true	0	false	11	true
82911	9085505981445310	6079360546875	0	false	0	false	12	true
82908	260446337890625	597728984375	5	true	1	true	2	true
82902	30495705078125	3115862890625	0	false	0	false	10	true
82901	29160421875	31692794921875	0	false	0	false	19	true
82899	29504978515625	30547205078125	1	true	0	false	19	true
82897	30784.5	3361176953125	4	true	1	true	8	true
82896	33105578125	332051875	0	false	0	false	12	true
82891	1.17345e+16	125838330078125	1	true	0	false	6	true
82889	32854328125	3172471484375	0	false	0	false	9	true
82886	16623294921875	498478515625	0	false	0	false	8	true
82885	17872107421875	4890416796875	0	false	0	false	13	true
82883	26135283203125	18791568359375	0	false	0	false	15	true
82880	17131640625	4725576953125	4	true	2	true	33	true
82879	17717580078125	47617671875	51	true	1	true	0	false
82877	18946203125	4786634765625	2	true	6	true	7	true
82872	26867064453125	16821853515625	0	false	0	false	18	true
82871	27617216796875	16555126953125	5	true	0	false	22	true
82869	26332529296875	17595359375	0	false	0	false	13	true
82867	27900607421875	1547803515625	15	true	0	false	6	true
82864	20677640625	527335078125	0	false	0	false	15	true
82863	2106827734375	5224715625	2	true	0	false	14	true
82859	91502255859375	4367583203125	1	true	1	true	17	true
82858	135072802734375	774816015625	0	false	0	false	20	true
82857	131153408203125	77773890625	0	false	0	false	21	true
82855	89894375	1.66734e+16	2	true	0	false	11	true
82853	3006184765625	16872056640625	2	true	1	true	3	true
82851	11918076171875	791561796875	0	false	0	false	4	true
82849	3131245703125	17535822265625	1	true	0	false	17	true
82847	2813248046875	141229130859375	0	false	10	true	0	false
82846	252794140625	91712158203125	5	true	1	true	29	true
82845	25330431640625	92202822265625	6	true	1	true	26	true
82844	97175712890625	775766640625	0	false	0	false	11	true
82843	10054673828125	773830625	0	false	0	false	11	true
82840	3165074609375	105727958984375	5	true	0	false	15	true
82839	32462302734375	114748740234375	2	true	10	true	7	true
82836	3082523046875	1167088671875	0	false	1	true	15	true
82835	30305390625	105820517578125	8	true	0	false	4	true
82832	245339609375	12734072265625	1	true	0	false	8	true
82831	24647828125	135086103515625	0	false	1	true	9	true
82827	29142009765625	107419638671875	0	false	0	false	12	true
82825	2542160546875	133848896484375	1	true	0	false	21	true
82824	31668607421875	140881083984375	0	false	0	false	18	true
82823	320329765625	1493828125	0	false	0	false	20	true
82822	32027427734375	15695240234375	52	true	3	true	10	true
82818	2643465234375	119504287109375	0	false	0	false	1	true
82815	28272046875	121031728515625	0	false	1	true	13	true
82814	20096080078125	78079421875	1	true	10	true	42	true
82813	20008404296875	778333359375	1	true	2	true	44	true
82810	3314514453125	123083203125	5	true	1	true	1	true
82809	330836171875	137971689453125	6	true	1	true	2	true
82807	538368359375	273678828125	0	false	2	true	24	true
82801	268880078125	95955771484375	0	false	0	false	10	true
82797	19473818359375	787670703125	1	true	0	false	19	true
82794	18962068359375	142669384765625	0	false	1	true	12	true
82793	18256986328125	13870455078125	4	true	1	true	0	false
82790	1984610546875	120960517578125	0	false	0	false	14	true
82789	1931108203125	119273310546875	0	false	0	false	17	true
82787	172911171875	1453498828125	0	false	0	false	10	true
82780	4108912048339840	3808648828125	0	false	15	true	18	true
82777	27652298828125	2068173046875	1	true	0	false	6	true
82776	25964732421875	688705546875	16	true	0	false	9	true
82775	26222931640625	684776875	0	false	0	false	13	true
82773	128907197265625	48057763671875	0	false	0	false	3	true
82771	15748490234375	2260016796875	3	true	0	false	10	true
82770	2962905078125	666845703125	0	false	0	false	12	true
82769	29086064453125	659703359375	1	true	0	false	21	true
82767	305126875	674396640625	1	true	6	true	3	true
82766	28458591796875	671359296875	1	true	0	false	11	true
82765	27911751953125	67962421875	0	false	0	false	13	true
82764	2739765625	722514296875	3	true	19	true	22	true
82763	271027265625	713002890625	8	true	1	true	12	true
82761	30469482421875	657022421875	0	false	0	false	18	true
82758	25801185546875	32318744140625	0	false	0	false	16	true
82757	2504676953125	3314222265625	4	true	0	false	3	true
82752	2653141015625	699171796875	10	true	1	true	5	true
82751	26805712890625	703940625	2	true	0	false	11	true
82749	2667937890625	668315234375	1	true	0	false	45	true
82743	2542448046875	69909265625	13	true	0	false	0	false
82741	29247224609375	717121796875	2	true	0	false	9	true
82737	3189834765625	668058671875	10	true	0	false	0	false
82736	3252742578125	6493815234375	0	false	0	false	23	true
82735	316411015625	647081875	0	false	16	true	2	true
82732	31579734375	72123890625	0	false	0	false	16	true
82731	32266173828125	70595171875	0	false	12	true	0	false
82730	3519187890625	7189171875	0	false	25	true	0	false
82729	3428030859375	713904375	50	true	1	true	1	true
82728	3480756640625	70758828125	145	true	1	true	11	true
82725	3458805078125	70002890625	0	false	0	false	10	true
82723	2946153125	7373021875	1	true	0	false	8	true
82721	2998041015625	6342813671875	0	false	0	false	1	true
82719	30383630859375	700496484375	3	true	0	false	5	true
82717	28459935546875	7000046875	9	true	1	true	3	true
82711	2857109765625	75285671875	2	true	0	false	12	true
82710	1727203125	125940185546875	4	true	1	true	7	true
82707	28894875	62013578125	2	true	0	false	27	true
82702	371168984375	4919444140625	21	true	1	true	17	true
82701	3717012890625	4929055078125	28	true	1	true	22	true
82700	374603828125	4860066015625	7	true	0	false	47	true
82699	3757274609375	4855480078125	6	true	0	false	39	true
82697	373323046875	491539296875	22	true	1	true	22	true
82695	37255609375	49562515625	15	true	3	true	7	true
82692	2971804443359370	2571944921875	1	true	0	false	16	true
82691	3316618896484370	2577461328125	4	true	0	false	12	true
82689	3685853515625	4955212890625	6	true	6	true	18	true
82687	3744910546875	4890996484375	3	true	0	false	26	true
82680	235720078125	636629375	4	true	0	false	28	true
82679	23535076171875	63938765625	4	true	0	false	23	true
82678	131734248046875	21174533203125	0	false	0	false	12	true
82677	13382484375	20361197265625	5	true	0	false	11	true
82676	2664363671875	6322785546875	3	true	0	false	22	true
82675	27190912109375	6329958203125	1	true	0	false	14	true
82674	27880068359375	5605519921875	7	true	12	true	0	false
82673	2806851953125	561994453125	8	true	14	true	0	false
82672	3310439453125	5188609375	0	false	0	false	8	true
82671	33526484375	52661890625	3	true	0	false	16	true
82668	333293203125	540194375	0	false	0	false	14	true
82667	32591783203125	5344923828125	1	true	0	false	15	true
82664	2264759375	1077181640625	0	false	0	false	35	true
82663	2232571484375	109648212890625	0	false	0	false	10	true
82661	401883935546875	2619250390625	4	true	0	false	13	true
82660	24807732421875	6092493359375	0	false	0	false	18	true
82659	244782578125	6186437109375	1	true	111	true	2	true
82658	2821387109375	5730020703125	1	true	1	true	20	true
82657	2758707421875	577664609375	4	true	0	false	14	true
82655	225950078125	1004996875	4	true	1	true	10	true
82654	366602265625	5084342578125	1	true	0	false	18	true
82653	379830859375	51684390625	1	true	0	false	17	true
82651	29287662109375	571322265625	3	true	0	false	34	true
82649	2558141015625	6076369140625	0	false	0	false	14	true
82646	214583984375	953673828125	0	false	0	false	13	true
82644	345203125	547798203125	0	false	0	false	10	true
82641	38501375	490069296875	8	true	1	true	6	true
82639	3520496875	4963891796875	5	true	1	true	1	true
82637	3614459765625	486903359375	0	false	0	false	17	true
82635	30180548828125	5675122265625	4	true	1	true	0	false
82634	325155078125	5732598828125	24	true	1	true	13	true
82633	33168453125	5761226953125	3	true	0	false	10	true
82631	32569576171875	5785288671875	1	true	0	false	18	true
82629	347567890625	5615628515625	11	true	0	false	35	true
82628	2666703515625	6103574609375	21	true	0	false	0	false
82624	23514283203125	6450894921875	2	true	0	false	19	true
82622	2459774609375	6437995703125	3	true	0	false	11	true
82621	24978068359375	640844921875	0	false	0	false	17	true
82620	3858125390625	4776858984375	34	true	1	true	18	true
82617	23984009765625	6437473828125	15	true	1	true	4	true
82613	25752919921875	630689921875	1	true	0	false	16	true
82612	33743390625	58965359375	0	false	6	true	3	true
82611	3387942578125	5938159765625	1	true	0	false	15	true
82610	353351015625	5933534375	0	false	0	false	38	true
82609	347081015625	595659296875	2	true	0	false	19	true
82607	3422312890625	6035509765625	0	false	6	true	0	false
82606	250943828125	111598896484375	13	true	0	false	13	true
82605	2434308203125	10722880859375	2	true	0	false	7	true
82604	335992421875	4714799609375	4	true	0	false	10	true
82603	335181953125	4589559375	2	true	2	true	8	true
82599	1792640869140620	242107578125	0	false	0	false	6	true
82598	4109009765625	17934994140625	1	true	2	true	32	true
82597	4124751953125	18166330078125	1	true	11	true	28	true
82595	3478478515625	484270234375	2	true	10	true	6	true
82594	3535172265625	4660841796875	0	false	0	false	15	true
82593	3483065625	4505824609375	1	true	0	false	10	true
82591	32412359375	46874625	10	true	1	true	44	true
82589	2794042578125	5851248046875	5	true	0	false	12	true
82586	3046696484375	5945443359375	5	true	0	false	11	true
82585	31220263671875	5875220703125	0	false	0	false	10	true
82578	4001494140625	20152716796875	8	true	1	true	0	false
82577	4002137890625	20198765625	7	true	1	true	0	false
82574	2095603515625	10900740234375	0	false	0	false	9	true
82571	42026765625	17755443359375	1	true	0	false	16	true
82570	3173849609375	6102051953125	29	true	1	true	5	true
82569	3271431640625	6061333984375	5	true	23	true	21	true
82568	20356611328125	9481572265625	0	false	0	false	18	true
82567	1949846484375	1016328125	11	true	1	true	6	true
82565	4080566796875	17154466796875	0	false	0	false	13	true
82560	24573.25	6516479296875	3	true	0	false	13	true
82559	2402737109375	65759453125	4	true	1	true	4	true
82557	2483432421875	663851328125	1	true	0	false	24	true
82547	353911171875	5267264453125	0	false	0	false	17	true
82546	4143833203125	161445419921875	3	true	0	false	26	true
82543	319213359375	5484328515625	2	true	0	false	15	true
82541	392994921875	19844857421875	8	true	0	false	8	true
82540	2898490234375	5984820703125	6	true	1	true	0	false
82538	23030193359375	793716064453125	1	true	0	false	9	true
82537	22528126953125	6817162109375	1	true	0	false	8	true
82534	21366361328125	5652107421875	1	true	0	false	8	true
82533	21748259765625	52923232421875	0	false	0	false	10	true
82532	1746772265625	86863515625	7	true	0	false	8	true
82531	1811602734375	79048486328125	1	true	0	false	10	true
82529	2097060546875	67980732421875	0	false	1	true	12	true
82527	32371328125	4895801171875	0	false	17	true	8	true
82525	4288705078125	1854912890625	1	true	0	false	8	true
82523	2772211328125	5993023828125	0	false	0	false	22	true
82521	3650980859375	587325390625	0	false	0	false	10	true
82516	3718115234375	1677796484375	5	true	0	false	11	true
82515	380023203125	16992705078125	1	true	0	false	14	true
82513	27895068359375	639207578125	5	true	0	false	22	true
82509	3624272265625	5409578515625	0	false	0	false	10	true
82507	415221640625	209396015625	0	false	0	false	6	true
82502	3351208984375	4412725390625	0	false	0	false	14	true
82501	33142265625	43388953125	0	false	0	false	6	true
82499	308976171875	5649439453125	0	false	0	false	25	true
82498	4254587890625	160571591796875	3	true	1	true	7	true
82497	4287566796875	149712451171875	0	false	0	false	32	true
82495	350156953125	6063866015625	0	false	0	false	19	true
82489	3189461328125	437648359375	7	true	0	false	16	true
82485	4190829296875	15135611328125	0	false	0	false	7	true
82483	3682290625	204603984375	0	false	9	true	10	true
82480	357208515625	19012896484375	0	false	0	false	5	true
82474	39484078125	22714154296875	4	true	8	true	1	true
82473	3929047265625	22735029296875	4	true	8	true	0	false
82472	3251690625	28292025390625	29	true	1	true	3	true
82471	3070901953125	27495333984375	28	true	1	true	0	false
82469	3418023046875	5090797265625	0	false	1	true	16	true
82466	23640947265625	67875078125	0	false	0	false	18	true
82465	24304416015625	67126859375	0	false	0	false	20	true
82461	3688582421875	56054171875	0	false	0	false	10	true
82459	23466236328125	66644484375	11	true	1	true	5	true
82457	23670548828125	685063984375	2	true	0	false	15	true
82451	31377880859375	5229646875	2	true	0	false	16	true
82449	325701796875	6261859765625	4	true	1	true	1	true
82445	386635234375	5756546875	9	true	0	false	12	true
82443	1050816162109370	14598982421875	7	true	0	false	7	true
82441	4428636328125	1876367578125	0	false	0	false	12	true
82439	15285787109375	5112713671875	8	true	0	false	3	true
82438	4366398828125	28315806640625	14	true	1	true	6	true
82437	4355979296875	27827259765625	12	true	0	false	2	true
82436	4247917578125	273710390625	1	true	0	false	14	true
82435	43090328125	26819876953125	1	true	0	false	14	true
82434	3494691796875	4200352734375	0	false	0	false	14	true
82433	3567422265625	4296579296875	0	false	0	false	9	true
82432	371025859375	419598984375	0	false	0	false	3	true
82431	3879759375	4203934765625	6	true	0	false	5	true
82430	423163828125	25583484375	2	true	0	false	14	true
82429	4097307421875	25979572265625	5	true	0	false	15	true
82427	3664796484375	435359609375	0	false	11	true	0	false
82419	4147892578125	23630197265625	0	false	0	false	7	true
82416	4668039453125	2881382421875	2	true	6	true	11	true
82415	4631435546875	2914733203125	6	true	0	false	18	true
82414	479274765625	30121775390625	13	true	0	false	4	true
82411	4798573046875	287216015625	28	true	1	true	10	true
82410	343449453125	31070775390625	0	false	0	false	3	true
82409	3328999609375	3092314453125	9	true	1	true	4	true
82406	4091049609375	3012902734375	0	false	0	false	17	true
82405	4054884765625	29787638671875	0	false	0	false	11	true
82403	4702183203125	27980646484375	0	false	0	false	15	true
82402	4154170703125	30544876953125	1	true	0	false	20	true
82401	4120411328125	30908396484375	0	false	8	true	12	true
82400	4201914453125	30552732421875	1	true	1	true	5	true
82399	4218002734375	30934041015625	0	false	7	true	11	true
82393	4318684375	3114762109375	0	false	0	false	9	true
82391	3967331640625	29607279296875	1	true	0	false	14	true
82389	452186328125	306048828125	0	false	0	false	9	true
82385	4385035546875	204032421875	0	false	0	false	12	true
82381	419258125	2192697265625	0	false	0	false	15	true
82378	20597638671875	17998056640625	0	false	1	true	19	true
82377	21256142578125	1710847265625	1	true	0	false	10	true
82376	4411806640625	23359146484375	10	true	1	true	1	true
82375	43727875	238762109375	13	true	1	true	4	true
82374	46082046875	2453219921875	0	false	0	false	11	true
82373	451268515625	25587798828125	0	false	0	false	12	true
82371	4335735546875	22542330078125	0	false	0	false	18	true
82369	4497836328125	2374208984375	0	false	2	true	9	true
82364	23159287109375	1638591796875	5	true	0	false	12	true
82363	23025623046875	1766276953125	0	false	4	true	8	true
82360	29110873046875	455156328125	2	true	0	false	17	true
82359	2898721484375	460593046875	1	true	0	false	15	true
82357	28584345703125	45721203125	2	true	11	true	0	false
82355	28422083984375	447198125	5	true	0	false	35	true
82353	2226833203125	163184482421875	1	true	0	false	19	true
82352	29543380859375	4452197265625	0	false	0	false	10	true
82349	2392478515625	1500275390625	0	false	0	false	12	true
82345	712034521484375	5468317578125	2	true	0	false	12	true
82343	3468875390625	6389761328125	0	false	0	false	7	true
82339	2883938671875	4773526171875	0	false	0	false	24	true
82338	29725705078125	3958152734375	0	false	0	false	6	true
82337	30542396484375	4095143359375	7	true	0	false	1	true
82336	283378984375	51277671875	1	true	0	false	13	true
82335	28292830078125	5221321875	4	true	0	false	21	true
82334	29716470703125	5217846484375	5	true	1	true	0	false
82332	284146171875	3934144140625	5	true	0	false	0	false
82331	28766337890625	396804375	6	true	0	false	0	false
82329	2993010546875	381908671875	1	true	0	false	10	true
82328	30396203125	5133907421875	2	true	0	false	29	true
82326	29934.5	4199460546875	2	true	1	true	11	true
82325	29696939453125	4257089453125	1	true	32	true	20	true
82323	2932864453125	419332578125	5	true	0	false	2	true
82320	30414130859375	494480625	5	true	0	false	22	true
82318	26862982421875	3896237890625	0	false	0	false	10	true
82315	28697357421875	430727578125	9	true	0	false	1	true
82313	31267302734375	3902117578125	0	false	0	false	15	true
82312	28991349609375	4981371484375	3	true	0	false	12	true
82303	3076509765625	370988359375	8	true	0	false	2	true
82301	27037279296875	504526328125	6	true	0	false	18	true
82299	2812726171875	413116796875	2	true	0	false	9	true
82297	3077990625	4633502734375	1	true	0	false	0	false
82296	230777294921875	544573095703125	0	false	29	true	7	true
82295	20628408203125	555831103515625	0	false	18	true	12	true
82293	274476640625	535127890625	8	true	0	false	10	true
82292	2714751708984370	2281020751953120	0	false	0	false	9	true
82291	22516884765625	2446748291015620	0	false	0	false	10	true
82289	1.70949e+16	249339501953125	0	false	0	false	15	true
82287	2506487548828120	30932255859375	0	false	0	false	8	true
82286	1722841064453120	35210537109375	0	false	0	false	12	true
82285	1.23924e+16	42139814453125	11	true	0	false	0	false
82281	3023855078125	35731109375	0	false	0	false	22	true
82280	2534972265625	4957684765625	3	true	1	true	1	true
82279	25563619140625	479393515625	0	false	0	false	13	true
82278	9114380493164060	798730615234375	4	true	1	true	0	false
82277	14031611328125	76049716796875	1	true	0	false	10	true
82271	2.02085e+16	7619921875	0	false	0	false	7	true
82265	3895289611816400	6580220703125	0	false	0	false	8	true
82263	524193798828125	60433740234375	5	true	1	true	1	true
82259	473376611328125	435888330078125	9	true	0	false	2	true
82258	3927241015625	25487724609375	0	false	0	false	22	true
82255	1.40852e+16	16908947265625	1	true	0	false	21	true
82248	3997537890625	32157193359375	0	false	0	false	20	true
82247	3913846875	3288528125	5	true	1	true	1	true
82245	3881715625	334685625	13	true	0	false	16	true
82244	3452217578125	4026796875	0	false	0	false	13	true
82243	3445372265625	40813734375	0	false	0	false	9	true
82242	409959296875	4167986328125	27	true	0	false	36	true
82241	4093720703125	41231484375	4	true	1	true	6	true
82240	352263359375	40690796875	1	true	0	false	16	true
82239	356137890625	4024880078125	0	false	0	false	26	true
82235	406004609375	40379453125	0	false	0	false	22	true
82234	3803246875	3426147265625	1	true	44	true	1	true
82232	382102734375	38318546875	4	true	0	false	5	true
82231	403161171875	3806353125	2	true	0	false	27	true
82230	382607265625	30320357421875	1	true	0	false	14	true
82229	37201078125	30540380859375	0	false	0	false	22	true
82227	365591875	3833550390625	1	true	1	true	18	true
82226	3847502734375	36457578125	0	false	0	false	10	true
82225	399423359375	360561796875	0	false	1	true	1	true
82221	3760895703125	31938888671875	0	false	0	false	7	true
82219	3904474609375	39867171875	4	true	1	true	0	false
82215	370747734375	3691902734375	1	true	1	true	32	true
82207	374303125	28784314453125	4	true	1	true	15	true
82205	421613828125	384741171875	6	true	1	true	1	true
82202	4088047265625	336413984375	0	false	0	false	19	true
82201	4305068359375	343571796875	0	false	0	false	7	true
82197	3842621875	26598748046875	0	false	0	false	13	true
82195	34222796875	3804733984375	0	false	0	false	33	true
82193	401912109375	3486387109375	2	true	0	false	20	true
82189	26281470703125	45233390625	0	false	0	false	5	true
82188	21742830078125	5160964453125	0	false	0	false	10	true
82187	214522890625	508516484375	0	false	0	false	32	true
82186	23768794921875	5175045703125	2	true	0	false	15	true
82181	30790572265625	777305390625	1	true	0	false	10	true
82180	43453640625	3943358984375	4	true	1	true	0	false
82179	4365195703125	390860625	0	false	0	false	15	true
82178	45141546875	4182839453125	0	false	0	false	33	true
82177	456714921875	4079801171875	4	true	0	false	7	true
82175	448141015625	39552640625	1	true	1	true	11	true
82171	4750377734375	4157541015625	1	true	0	false	15	true
82168	23390828125	433443603515625	4	true	1	true	5	true
82167	2369612109375	439898779296875	0	false	0	false	14	true
82166	257443203125	4564904296875	1	true	0	false	55	true
82165	24973388671875	423836767578125	0	false	0	false	9	true
82161	2291480078125	3789835205078120	0	false	0	false	9	true
82160	2486831640625	194330126953125	0	false	0	false	19	true
82159	25363455078125	2282038818359370	0	false	0	false	13	true
82156	2960507421875	689070849609375	0	false	0	false	11	true
82155	294609140625	742677978515625	0	false	0	false	12	true
82154	25510939453125	667618359375	5	true	0	false	3	true
82153	25952763671875	771001611328125	1	true	0	false	13	true
82151	2685719921875	62526123046875	2	true	0	false	2	true
82149	30667275390625	702069775390625	15	true	1	true	4	true
82147	2816065234375	7687123046875	0	false	0	false	15	true
82144	29020814453125	56868017578125	4	true	26	true	6	true
82143	3102073828125	56779306640625	1	true	0	false	7	true
82134	4678133203125	3593973828125	0	false	0	false	8	true
82133	468612578125	3514986328125	0	false	0	false	6	true
82132	4474051171875	37687265625	1	true	0	false	18	true
82131	4584874609375	3641729296875	3	true	0	false	12	true
82127	3577657421875	16762689453125	0	false	0	false	7	true
82124	4726320703125	381852578125	21	true	1	true	1	true
82123	4664804296875	3842064453125	12	true	0	false	0	false
82122	4461095703125	130739677734375	1	true	5	true	14	true
82121	4396855859375	129791943359375	1	true	0	false	10	true
82119	4764504296875	3920447265625	1	true	0	false	15	true
82118	4720680078125	4014341015625	6	true	0	false	13	true
82113	4342059375	116294580078125	7	true	1	true	15	true
82109	362797109375	28448392578125	0	false	0	false	10	true
82108	17966435546875	766113125	0	false	0	false	16	true
82107	6223623046875	773058203125	0	false	0	false	9	true
82104	18888013671875	457023515625	0	false	0	false	14	true
82101	454707578125	3496394140625	3	true	1	true	7	true
82099	3484406640625	3697587109375	3	true	0	false	8	true
82098	477468359375	25686076171875	2	true	49	true	16	true
82097	480899765625	2593587109375	3	true	5	true	22	true
82093	305448046875	38414423828125	1	true	0	false	13	true
82092	24376974609375	50166703125	1	true	0	false	24	true
82091	2271580078125	4904542578125	17	true	0	false	7	true
82087	331309453125	3590383984375	2	true	0	false	6	true
82084	3528084375	43999345703125	16	true	1	true	0	false
82083	3454036328125	564542431640625	10	true	0	false	0	false
82081	346797734375	642245751953125	6	true	1	true	0	false
82080	3332278515625	88185361328125	0	false	0	false	25	true
82079	3353303515625	1018624609375	0	false	0	false	7	true
82077	3322352734375	554416748046875	0	false	0	false	16	true
82075	36312796875	516057080078125	0	false	0	false	13	true
82070	4899958203125	3990264453125	0	false	22	true	0	false
82069	4942419140625	4108379296875	0	false	0	false	9	true
82067	4920811328125	4233340625	0	false	0	false	7	true
82064	33754234375	760484296875	9	true	1	true	16	true
82063	336012421875	761238359375	8	true	1	true	19	true
82061	3429751953125	76626625	11	true	1	true	1	true
82059	3284517578125	7499878125	1	true	0	false	14	true
82055	3300519140625	67190515625	0	false	0	false	13	true
82054	28454138671875	3774501708984370	11	true	0	false	1	true
82052	635066162109375	1.18097e+16	0	false	0	false	8	true
82051	650946630859375	1.50495e+16	4	true	1	true	0	false
82050	2679139453125	431173125	0	false	0	false	12	true
82049	2543551171875	4247253125	0	false	0	false	17	true
82048	560558203125	3580951171875	0	false	0	false	6	true
82047	663613720703125	42644130859375	1	true	0	false	30	true
82044	1683719921875	3377456640625	0	false	0	false	14	true
82043	16767125	34775140625	0	false	0	false	20	true
82042	1798704296875	3542309765625	0	false	0	false	26	true
82040	2138987109375	35946875	2	true	0	false	17	true
82039	2175832421875	353836953125	6	true	0	false	3	true
82037	2232825390625	3626904296875	4	true	0	false	12	true
82033	22108107421875	342226484375	4	true	0	false	2	true
82030	2250612890625	382617890625	8	true	0	false	5	true
82029	225530546875	3739634765625	2	true	0	false	25	true
82027	2330698046875	33925921875	0	false	0	false	13	true
82025	196178359375	358498515625	1	true	1	true	4	true
82023	460992724609375	1.85513e+16	0	false	0	false	8	true
82021	23057435546875	385051640625	1	true	0	false	14	true
82019	17567845703125	332898046875	0	false	0	false	21	true
82018	21177521484375	376271953125	0	false	0	false	16	true
82011	15029955078125	349619453125	5	true	1	true	25	true
82008	19776197265625	32922390625	0	false	0	false	8	true
82007	20791951171875	3351013671875	3	true	0	false	15	true
82006	17821369140625	3813264453125	20	true	1	true	3	true
82005	16604427734375	37338.5	2	true	0	false	30	true
82001	17004919921875	394387421875	5	true	0	false	19	true
82000	15004568359375	3668940625	0	false	0	false	14	true
81996	22901583984375	4187566796875	1	true	0	false	14	true
81995	22143412109375	4149056640625	2	true	0	false	17	true
81994	24999541015625	395315078125	4	true	0	false	10	true
81993	2470912109375	403263046875	0	false	0	false	14	true
81992	262286953125	364511484375	0	false	0	false	5	true
81991	2632443359375	3694372265625	1	true	1	true	18	true
81989	21656720703125	4039452734375	2	true	1	true	14	true
81987	257033203125	3556206640625	2	true	0	false	37	true
81986	30459029296875	7971815795898430	3	true	0	false	13	true
81985	31490021484375	1.89214e+16	0	false	0	false	6	true
81984	261921875	3452256640625	0	false	0	false	7	true
81983	27293642578125	3406805859375	0	false	0	false	13	true
81982	2364392578125	4110872265625	6	true	1	true	0	false
81977	2462463671875	378939140625	0	false	0	false	13	true
81976	210239453125	420537109375	4	true	1	true	21	true
81969	1918233203125	387132265625	9	true	1	true	0	false
81967	2315901953125	25855056640625	1	true	0	false	13	true
81963	3898703515625	14948046875	2	true	0	false	3	true
81960	492273203125	2953739453125	0	false	0	false	1	true
81957	1277541796875	37498015625	0	false	0	false	1	true
81955	4539103515625	15090064453125	4	true	1	true	0	false
81952	22579646484375	9109586791992180	4	true	0	false	64	true
81951	23413296875	9243574829101560	24	true	1	true	1	true
81948	59016748046875	737321796875	3	true	1	true	27	true
81947	594934375	737734375	5	true	1	true	28	true
81946	737925927734375	75498.25	4	true	1	true	0	false
81945	6588173828125	748387578125	0	false	0	false	18	true
81942	50606494140625	791921484375	0	false	0	false	10	true
81941	519505615234375	78360921875	1	true	0	false	26	true
81940	3705875244140620	784542578125	4	true	0	false	9	true
81939	378308642578125	7713259375	0	false	0	false	14	true
81937	464438427734375	773266015625	0	false	0	false	15	true
81933	624382470703125	764931640625	0	false	0	false	15	true
81932	487000048828125	75290265625	0	false	0	false	17	true
81931	447671484375	759029921875	14	true	0	false	3	true
81925	718074365234375	793589375	0	false	0	false	7	true
81924	36205125	335835859375	0	false	0	false	3	true
81917	3687586328125	2375380859375	5	true	0	false	6	true
81916	419754140625	360816328125	5	true	0	false	14	true
81915	4246044140625	35844203125	8	true	1	true	0	false
81913	4204044140625	3691718359375	4	true	1	true	0	false
81910	473884140625	14637814453125	5	true	0	false	11	true
81909	4725513671875	13587783203125	0	false	0	false	23	true
81907	4808102734375	126901474609375	5	true	1	true	1	true
81905	3551192578125	299365859375	0	false	0	false	6	true
81904	488746796875	14223794921875	11	true	0	false	0	false
81901	4849999609375	16013119140625	2	true	0	false	5	true
81900	4802484765625	17663748046875	0	false	0	false	10	true
81896	396949921875	132448935546875	2	true	0	false	22	true
81895	3930671875	13323234375	4	true	1	true	2	true
81894	4052791015625	140546025390625	0	false	0	false	13	true
81892	383094453125	105638720703125	2	true	0	false	10	true
81891	3855996484375	10195537109375	6	true	1	true	3	true
81889	4001996875	11407466796875	0	false	6	true	0	false
81888	3646462109375	122054873046875	0	false	0	false	17	true
81887	3708653515625	120530048828125	4	true	1	true	0	false
81885	387771640625	975539453125	4	true	0	false	0	false
81884	4153069921875	998148828125	0	false	0	false	10	true
81883	410884296875	89394482421875	0	false	0	false	11	true
81882	3580416796875	140711884765625	0	false	0	false	1	true
81879	38453671875	122982470703125	4	true	1	true	0	false
81878	3593918359375	8950384765625	3	true	1	true	0	false
81877	3647946484375	84320791015625	0	false	0	false	13	true
81875	361624375	100724365234375	1	true	0	false	11	true
81874	47413171875	3333508984375	0	false	0	false	19	true
81873	4765421875	3355265625	0	false	0	false	10	true
81867	376399453125	9289375	0	false	27	true	0	false
81861	467076484375	3355442578125	0	false	0	false	11	true
81859	4779230078125	31909759765625	0	false	0	false	24	true
81857	3695855859375	7541177734375	5	true	1	true	2	true
81852	3885128515625	74376546875	19	true	0	false	1	true
81851	37617625	735108984375	17	true	1	true	0	false
81849	3617700390625	7445659375	0	false	0	false	25	true
81842	469951953125	19695845703125	3	true	1	true	13	true
81836	7742230834960930	71101	5	true	0	false	10	true
81824	37716125	667401875	0	false	0	false	19	true
81823	3756278515625	674698046875	0	false	2	true	14	true
81821	3671806640625	6677153125	6	true	1	true	6	true
81819	3861141796875	6795696875	5	true	1	true	9	true
81818	394821640625	6468194921875	6	true	0	false	0	false
81817	394089453125	66816640625	1	true	0	false	13	true
81815	3483805859375	6793228125	0	false	0	false	12	true
81814	3717889453125	647376015625	2	true	0	false	35	true
81813	3754156640625	6327254296875	0	false	0	false	14	true
81810	430070234375	6522218359375	0	false	11	true	4	true
81809	4280261328125	66242.25	0	false	0	false	17	true
81807	4260912890625	62729984375	0	false	0	false	13	true
81786	3484563671875	1.73135e+16	0	false	0	false	15	true
81785	351817421875	2115507080078120	6	true	0	false	30	true
81784	4826640234375	2255826171875	5	true	1	true	13	true
81783	4797592578125	22798029296875	0	false	1	true	17	true
81781	35992265625	146531494140625	0	false	0	false	9	true
81777	4926512109375	2285602734375	0	false	13	true	2	true
81776	16868216796875	240187255859375	24	true	1	true	0	false
81775	16872150390625	2453704833984370	22	true	1	true	0	false
81773	49062265625	214419375	0	false	0	false	13	true
81765	27420890625	3020465393066400	0	false	0	false	11	true
81763	16880755859375	25260126953125	18	true	1	true	0	false
81762	16943306640625	1333693603515620	9	true	1	true	2	true
81760	1765954296875	3894699951171870	9	true	0	false	0	false
81759	18028552734375	43852177734375	8	true	0	false	0	false
81757	1717726171875	608614013671875	110	true	0	false	0	false
81754	15980619140625	1.24695e+16	12	true	0	false	1	true
81753	1521096875	145097314453125	0	false	0	false	78	true
81747	18943330078125	497697607421875	23	true	1	true	0	false
81745	153107138671875	54368671875	8	true	1	true	0	false
81741	29790705078125	14378546875	0	false	0	false	27	true
81738	4385326171875	5885203125	3	true	0	false	13	true
81737	438061328125	5780292578125	11	true	1	true	0	false
81733	4327492578125	570062578125	0	false	0	false	25	true
81731	46207390625	596107421875	1	true	0	false	2	true
81727	4372892578125	610459375	1	true	0	false	2	true
81720	409302890625	46861671875	6	true	1	true	3	true
81718	3955830859375	4461773046875	2	true	0	false	15	true
81717	3880118359375	4428510546875	1	true	20	true	4	true
81711	408642109375	4947514453125	11	true	0	false	15	true
81710	4187080078125	4928176953125	0	false	0	false	13	true
81709	426498046875	4877505078125	2	true	0	false	10	true
81705	4255426953125	450234140625	2	true	8	true	1	true
81703	429357421875	4658855078125	1	true	0	false	17	true
81700	455049921875	4881571875	1	true	0	false	25	true
81699	447863046875	4878367578125	1	true	1	true	10	true
81697	4415712109375	4859553125	6	true	1	true	9	true
81696	4625687890625	4722306640625	15	true	1	true	0	false
81692	388906953125	539094765625	8	true	0	false	2	true
81691	3920221875	528901484375	1	true	0	false	11	true
81690	397594140625	5496238671875	0	false	0	false	6	true
81684	4302890625	443123681640625	0	false	0	false	20	true
81683	4337037109375	4519076171875	0	false	0	false	25	true
81678	4153028125	71962546875	0	false	0	false	9	true
81677	40591.75	72513390625	0	false	0	false	16	true
81673	4223267578125	4359189453125	0	false	1	true	0	false
81672	4117451953125	28063203125	7	true	1	true	0	false
81671	4116942578125	277870166015625	8	true	1	true	0	false
81670	414063125	2113670654296870	21	true	1	true	0	false
81667	42839984375	602851318359375	4	true	0	false	0	false
81666	4397415625	531369765625	2	true	2	true	9	true
81665	428216484375	5384967578125	4	true	0	false	14	true
81663	419031953125	5460137109375	0	false	7	true	5	true
81662	403263125	2573458740234370	17	true	1	true	0	false
81659	4096184765625	561943203125	2	true	3	true	4	true
81653	4021058203125	713999267578125	108	true	1	true	6	true
81652	444667421875	454824765625	9	true	1	true	0	false
81651	44875625	4536758984375	3	true	0	false	13	true
81645	3964950390625	531910400390625	0	false	0	false	15	true
81642	49190109375	5238005859375	0	false	0	false	17	true
81641	47485296875	5229012109375	13	true	1	true	0	false
81639	472898671875	502566640625	1	true	0	false	8	true
81638	44342953125	65871953125	13	true	0	false	24	true
81637	44283109375	659750703125	13	true	0	false	24	true
81635	4420716796875	66542703125	15	true	0	false	0	false
81627	408971484375	751400234375	6	true	13	true	0	false
81616	432255859375	6861290625	20	true	1	true	2	true
81615	4408784375	70692546875	1	true	0	false	0	false
81610	41915046875	796006640625	58	true	0	false	0	false
81609	43956671875	770976953125	25	true	0	false	0	false
81607	4283442578125	758580390625	18	true	0	false	0	false
81597	479958203125	446663359375	9	true	0	false	0	false
81593	32619732421875	792453359375	17	true	0	false	0	false
81592	4500855078125	8715166015625	7	true	1	true	0	false
81591	4424156640625	9305482421875	31	true	1	true	4	true
81588	3931248046875	77622671875	12	true	1	true	21	true
81587	3894173046875	79190734375	18	true	0	false	0	false
81584	457606015625	74046640625	18	true	1	true	0	false
81583	4649505078125	734613203125	11	true	1	true	3	true
81582	4615194921875	6399684375	5	true	0	false	1	true
81581	4832714453125	6422462109375	16	true	1	true	0	false
81579	491154375	6301130078125	1	true	0	false	54	true
81574	3795371875	4.55646e+16	5	true	1	true	1	true
81569	3889747009277340	1.43998e+16	18	true	1	true	0	false
81562	4808844140625	86963046875	10	true	1	true	0	false
81561	480608359375	801971728515625	0	false	0	false	14	true
81560	468479453125	796292626953125	55	true	1	true	4	true
81557	4784893359375	663977392578125	0	false	0	false	6	true
81556	4654744140625	4940626953125	32	true	0	false	3	true
81555	462703359375	4755025390625	23	true	0	false	3	true
81554	4427552734375	30842626953125	16	true	1	true	0	false
81553	4324089453125	224260546875	0	false	0	false	18	true
81551	45966.25	39250869140625	0	false	0	false	15	true
81549	4838953515625	100995234375	9	true	1	true	0	false
81542	4567434765625	678753046875	1	true	0	false	0	false
81541	4785966796875	69892375	1	true	0	false	16	true
81539	4863123046875	680966328125	11	true	1	true	0	false
81536	45848984375	2465230712890620	13	true	1	true	0	false
81533	455015078125	7600978125	16	true	0	false	0	false
81531	456793671875	79399046875	30	true	0	false	0	false
