# Supplementary material for: A Novel Liquid Biopsy Method Based on Specific Combinations of Vesicular Markers Allows Us to Discriminate Prostate Cancer from Hyperplasia
Source: Cells. 2024 Jul 31;13(15):1286. doi: 10.3390/cells13151286 (PMC11311686; doi:10.3390/cells13151286)
Supplement: Supplementary file 1 [file cells-13-01286-s001.zip › Dataset S1-Raw data CODI BiliGeCT Prostata/Raw data CODI BiliGeCT Prostata/160223_ErbB3_ALK_GE21-05-2__counting_scatter.xlsx]

## Sheet: 160223_ErbB3_ALK_GE21-05-2__cou
counting parameters
radius (nm)	300
bin width (nm)	20
locs in bin threshold	1
active channels
channel name	channel reference	min	max
Channel 0	ch0	1	10000000
Channel 1	ch1	1	10000000
Channel 2	ch2	1	10000000
clusters are positive for a channel if their counts fall within min (inclusive) and max (exclusive) for that channel
	population phenotypes	number of clusters
triple positive	Channel 0, Channel 1, Channel 2	82
double positive	Channel 0, Channel 1	70
double positive	Channel 0, Channel 2	53
double positive	Channel 1, Channel 2	48
single positive	Channel 0	33
single positive	Channel 1	31
single positive	Channel 2	297
	total positive clusters	614
25 clusters were negative for every channel
all positive clusters are listed here
columns show counts and positivity for channels with thresholds switched on
to see the full data including negative clusters please export a csv from the counting histogram rather than the counting scatter plot
cluster id	centroid x (nm)	centroid y (nm)	count for Channel 0	positive for Channel 0	count for Channel 1	positive for Channel 1	count for Channel 2	positive for Channel 2
48292	3492928515625	67118609375	0	false	0	false	9	true
48291	3497255078125	666303203125	0	false	24	true	2	true
48290	3578804296875	661436171875	1	true	24	true	2	true
48289	3559173046875	656272421875	9	true	1	true	3	true
48286	4244834375	724141328125	4	true	0	false	2	true
48285	417206875	733903984375	1	true	0	false	8	true
48284	4273542578125	6928459375	9	true	1	true	0	false
48283	4163065625	69833609375	0	false	0	false	17	true
48282	3991949609375	73901984375	16	true	1	true	0	false
48281	4047073046875	744688828125	0	false	0	false	16	true
48279	38965734375	73991734375	0	false	0	false	14	true
48278	4400080859375	674128125	0	false	0	false	14	true
48273	338436171875	6807428125	0	false	0	false	8	true
48272	4828075390625	491611875	15	true	2	true	0	false
48271	481207265625	4810522265625	0	false	0	false	10	true
48270	4317905859375	704689765625	29	true	1	true	1	true
48269	4268993359375	706225859375	0	false	6	true	10	true
48267	400823828125	69946640625	0	false	0	false	8	true
48266	383552734375	6773453125	0	false	0	false	15	true
48265	3887862109375	682485859375	5	true	0	false	15	true
48264	4518124609375	694422109375	0	false	10	true	5	true
48263	4472969921875	6890528125	1	true	10	true	0	false
48261	433066875	735150078125	0	false	0	false	15	true
48260	4546980859375	683671796875	0	false	0	false	10	true
48259	4594015234375	68499796875	0	false	0	false	11	true
48257	4357878125	6991728125	0	false	0	false	5	true
48253	455413515625	65945921875	5	true	1	true	0	false
48251	3948646484375	6789721875	0	false	1	true	8	true
48248	3696844921875	683172578125	15	true	1	true	5	true
48247	374480859375	6754596875	4	true	1	true	1	true
48245	4096307421875	7071853125	7	true	1	true	6	true
48243	4074927734375	675799765625	0	false	0	false	11	true
48242	4091870703125	662548828125	0	false	0	false	9	true
48241	4100665625	6656553125	0	false	0	false	18	true
48239	440808671875	733779375	1	true	0	false	7	true
48236	4757553515625	712923046875	3	true	0	false	24	true
48235	4772673828125	7060165625	5	true	0	false	7	true
48233	37193015625	694492734375	1	true	0	false	15	true
48231	3482577734375	688894140625	7	true	1	true	0	false
48227	4651996875	70436828125	0	false	0	false	20	true
48221	40185078125	758041171875	0	false	0	false	2	true
48220	4194785546875	66574640625	14	true	1	true	0	false
48218	432516875	412049140625	12	true	1	true	0	false
48217	4353959765625	413428203125	2	true	0	false	10	true
48216	461978203125	71773890625	0	false	0	false	17	true
48215	452669140625	710450859375	10	true	1	true	2	true
48212	4846867578125	455002109375	0	false	0	false	14	true
48211	4692391015625	45746515625	0	false	0	false	20	true
48210	4181809375	6065732421875	6	true	1	true	11	true
48209	419294609375	610598359375	0	false	9	true	7	true
48206	4658077734375	430273359375	0	false	0	false	25	true
48205	46669578125	4207390234375	0	false	0	false	12	true
48203	448018984375	72216.5	2	true	0	false	7	true
48199	48616703125	72027671875	5	true	0	false	8	true
48197	396274296875	7168421875	0	false	0	false	17	true
48196	468723515625	4055828125	0	false	1	true	15	true
48195	469473984375	409939453125	8	true	0	false	9	true
48193	4520646875	40320453125	0	false	1	true	10	true
48190	4236216015625	6141591015625	68	true	0	false	16	true
48189	4206247265625	61548046875	21	true	1	true	16	true
48186	4588203125	4148384375	4	true	1	true	0	false
48183	4535183984375	4465795703125	0	false	0	false	15	true
48179	411213046875	611681640625	0	false	10	true	0	false
48173	4748828515625	440423359375	0	false	0	false	5	true
48171	4735658984375	659552890625	11	true	1	true	0	false
48168	43661671875	4590017578125	0	false	0	false	12	true
48165	406091953125	6171246484375	0	false	0	false	9	true
48163	4916579296875	4870328125	0	false	0	false	14	true
48161	4247026171875	6244341796875	7	true	1	true	1	true
48159	44625640625	383504375	0	false	0	false	11	true
48157	4132757421875	62657296875	0	false	1	true	5	true
48155	4837932421875	3987823046875	2	true	0	false	12	true
48151	430659765625	4025913671875	5	true	1	true	0	false
48149	4192767578125	5953550390625	0	false	6	true	0	false
48148	4784751171875	671130703125	0	false	0	false	11	true
48147	490784921875	66773078125	4	true	1	true	0	false
48145	46491890625	506734765625	0	false	1	true	5	true
48141	444554453125	4311259375	0	false	0	false	8	true
48139	488422109375	5187819921875	0	false	0	false	18	true
48132	453976015625	6286137890625	0	false	12	true	4	true
48131	4490437890625	6433746875	3	true	0	false	7	true
48128	3944859375	380820390625	0	false	0	false	10	true
48127	3880083984375	383045078125	34	true	1	true	9	true
48125	398369375	3909414453125	7	true	1	true	6	true
48121	4010732421875	3755281640625	0	false	0	false	8	true
48119	4174701171875	752986484375	0	false	0	false	19	true
48118	38305015625	3940050390625	0	false	0	false	11	true
48115	43798515625	6333479296875	0	false	19	true	2	true
48112	3545066015625	732212109375	1	true	0	false	9	true
48111	344032109375	732831796875	0	false	0	false	11	true
48109	378109140625	4037268359375	0	false	5	true	10	true
48108	31720908203125	72379890625	0	false	0	false	5	true
48107	30328966796875	7296478125	0	false	0	false	12	true
48106	4688351171875	556613828125	0	false	0	false	16	true
48105	46195359375	560017578125	0	false	0	false	28	true
48103	413801484375	4020715234375	0	false	0	false	22	true
48100	2948228515625	785450703125	0	false	14	true	1	true
48099	29528279296875	785295546875	0	false	14	true	1	true
48098	31134337890625	742816484375	0	false	4	true	4	true
48096	36562609375	3813841015625	0	false	0	false	11	true
48093	4640249609375	567275390625	2	true	3	true	8	true
48091	47416546875	5671245703125	0	false	0	false	27	true
48087	45172140625	4883391015625	12	true	1	true	0	false
48086	361849609375	753124609375	148	true	0	false	4	true
48085	355963671875	749190859375	0	false	0	false	13	true
48083	29395884765625	78910359375	8	true	1	true	0	false
48081	448083671875	457910546875	0	false	0	false	15	true
48078	46999046875	35145453125	0	false	0	false	14	true
48077	4814061328125	357872421875	6	true	0	false	0	false
48075	3799781640625	762996328125	9	true	1	true	6	true
48074	29800189453125	7760190625	0	false	0	false	9	true
48073	31096509765625	77638390625	0	false	0	false	9	true
48070	3730089453125	73276515625	0	false	0	false	25	true
48069	365931796875	734365390625	4	true	1	true	1	true
48065	3398505078125	709475234375	0	false	0	false	2	true
48063	3869921484375	72686484375	0	false	0	false	10	true
48059	32154814453125	77347484375	0	false	0	false	14	true
48055	306622890625	759453671875	2	true	0	false	9	true
48053	4814151953125	69119734375	0	false	0	false	12	true
48049	45058109375	570069375	0	false	0	false	9	true
48047	47401.75	373304921875	0	false	0	false	33	true
48044	4413878515625	5707794921875	0	false	0	false	13	true
48043	4397649609375	578506796875	14	true	0	false	2	true
48039	4624944140625	3903001953125	0	false	8	true	2	true
48038	4524416796875	529956953125	1	true	0	false	15	true
48037	4569122265625	5258284375	0	false	18	true	0	false
48035	4481673828125	5492519921875	13	true	1	true	3	true
48033	437282734375	560007265625	0	false	0	false	21	true
48031	4550091015625	5811382421875	0	false	0	false	13	true
48028	386773515625	6442677734375	9	true	0	false	3	true
48027	3876502734375	6341958203125	0	false	0	false	17	true
48024	47163703125	6154491796875	0	false	0	false	15	true
48023	47214515625	608508125	0	false	0	false	12	true
48022	4571855859375	6173223828125	0	false	0	false	14	true
48019	4796546484375	598162109375	0	false	0	false	15	true
48017	381880859375	7151359375	0	false	0	false	39	true
48016	455688359375	599831328125	0	false	0	false	8	true
48010	4158437109375	77326.75	15	true	1	true	0	false
48009	40984640625	771291953125	0	false	0	false	13	true
48007	4262136328125	76703171875	0	false	5	true	1	true
48003	433854765625	5951229296875	0	false	0	false	7	true
48002	357619609375	623156875	0	false	0	false	12	true
48001	3550208984375	62809421875	0	false	0	false	13	true
47999	3476250390625	6350009375	0	false	0	false	9	true
47996	348311875	617051875	0	false	4	true	5	true
47995	343135859375	62988625	0	false	0	false	13	true
47993	3618353125	6117978515625	3	true	2	true	2	true
47990	30974953125	699126640625	0	false	0	false	6	true
47988	27215716796875	786483515625	9	true	0	false	0	false
47987	27690439453125	789947890625	5	true	1	true	1	true
47985	3747757421875	6281843359375	6	true	1	true	0	false
47981	3708615234375	6414220703125	0	false	0	false	9	true
47979	2646855859375	790031484375	13	true	1	true	2	true
47978	33176796875	56249765625	8	true	0	false	0	false
47977	332185703125	5625090234375	9	true	0	false	0	false
47975	397371640625	6116757421875	1	true	0	false	9	true
47972	425306484375	5313289453125	0	false	0	false	23	true
47971	4244944140625	5325451171875	0	false	0	false	23	true
47969	431143984375	52964125	0	false	0	false	15	true
47968	3809474609375	6062790625	0	false	0	false	7	true
47967	3720554296875	6070180078125	1	true	0	false	20	true
47963	35483.75	5983001953125	0	false	0	false	3	true
47961	329339375	5583928515625	18	true	0	false	15	true
47959	3074043359375	56655765625	0	false	0	false	10	true
47958	4219671875	5504863671875	3	true	0	false	0	false
47955	29428283203125	570918984375	0	false	0	false	7	true
47953	33687796875	59981609375	3	true	0	false	0	false
47952	3504284375	5594998828125	0	false	0	false	18	true
47947	465584921875	3425559765625	0	false	0	false	10	true
47945	487476328125	5501540234375	0	false	0	false	12	true
47943	336376015625	643383359375	0	false	0	false	9	true
47941	44518171875	503097578125	31	true	1	true	22	true
47934	26141298828125	712675546875	34	true	1	true	1	true
47933	25393568359375	7175915625	0	false	0	false	11	true
47932	3855454296875	586770859375	0	false	0	false	11	true
47929	2780006640625	729244375	0	false	0	false	19	true
47924	4414408203125	756473515625	0	false	0	false	8	true
47919	4084452734375	36032078125	0	false	0	false	20	true
47918	3345241015625	482406875	0	false	0	false	7	true
47917	334703359375	47835671875	10	true	1	true	1	true
47916	25671412109375	76984984375	6	true	1	true	1	true
47915	2555594921875	783883203125	0	false	0	false	4	true
47914	3414686328125	5088521484375	0	false	0	false	5	true
47913	3589691796875	490584609375	0	false	0	false	6	true
47911	25945064453125	762049609375	0	false	0	false	18	true
47910	4344728125	3648875390625	0	false	0	false	10	true
47909	4366940234375	3600045703125	8	true	0	false	0	false
47907	4356386328125	353655859375	0	false	2	true	18	true
47905	23914693359375	775399375	7	true	0	false	0	false
47903	424929921875	337250390625	0	false	0	false	12	true
47901	438269765625	343167890625	5	true	0	false	3	true
47897	3525894140625	5146319140625	0	false	0	false	21	true
47896	391336796875	5413583984375	0	false	0	false	6	true
47895	3873280078125	5315473828125	0	false	0	false	12	true
47894	222943203125	7854040625	14	true	1	true	0	false
47893	22468318359375	79117859375	8	true	0	false	0	false
47892	373966796875	5202015625	0	false	0	false	18	true
47891	388963046875	50493953125	0	false	0	false	10	true
47883	411268828125	4880548828125	0	false	14	true	2	true
47880	2399021875	6539683203125	11	true	1	true	2	true
47879	23863970703125	6499040625	12	true	0	false	0	false
47877	41489578125	47065515625	0	false	0	false	3	true
47873	4012696875	48187265625	0	false	15	true	0	false
47872	3907503515625	4256900390625	0	false	0	false	12	true
47871	3910614453125	431072734375	3	true	1	true	3	true
47869	3605040234375	463258203125	4	true	4	true	0	false
47868	26602462890625	678361640625	0	false	0	false	20	true
47867	26230552734375	6710396875	0	false	0	false	9	true
47866	381298828125	464319140625	0	false	1	true	13	true
47865	394129453125	470251484375	0	false	0	false	7	true
47863	291065546875	667263359375	0	false	0	false	2	true
47861	3777909765625	47761984375	0	false	0	false	10	true
47859	30607517578125	68715046875	1	true	0	false	2	true
47857	2458204296875	66925.75	2	true	0	false	6	true
47855	27091896484375	6529585546875	6	true	1	true	3	true
47854	3858252734375	445245234375	0	false	0	false	10	true
47853	3764099609375	452461015625	0	false	15	true	9	true
47852	338142265625	4461457421875	0	false	0	false	17	true
47851	335256953125	460045390625	3	true	0	false	3	true
47845	32188818359375	653100625	8	true	1	true	0	false
47844	30317603515625	47746109375	0	false	0	false	10	true
47841	34819609375	4535766796875	0	false	0	false	6	true
47837	37316015625	4392812109375	0	false	0	false	8	true
47831	40445125	440161015625	0	false	0	false	11	true
47830	4117712890625	4494242578125	0	false	0	false	14	true
47825	31617150390625	440282734375	0	false	0	false	9	true
47823	29889353515625	437086484375	0	false	1	true	7	true
47821	29966765625	4593866015625	0	false	1	true	12	true
47819	3753800390625	54734890625	0	false	0	false	5	true
47818	4479527734375	32665908203125	0	false	0	false	13	true
47817	45843328125	32280962890625	9	true	1	true	2	true
47816	35766296875	4393480078125	0	false	0	false	6	true
47815	343214140625	438543125	0	false	0	false	11	true
47809	4536858203125	31636599609375	5	true	1	true	0	false
47807	32603369140625	4267141015625	21	true	1	true	0	false
47804	32803921875	62501703125	0	false	6	true	1	true
47803	3297551953125	6289040625	29	true	0	false	0	false
47802	30162103515625	6341607421875	0	false	0	false	9	true
47801	31515306640625	6369567578125	0	false	0	false	6	true
47799	30322619140625	6156304296875	6	true	1	true	3	true
47795	286554921875	435762265625	0	false	0	false	11	true
47792	3437474609375	3573012890625	8	true	1	true	0	false
47791	3453695703125	349564140625	16	true	1	true	0	false
47789	26379181640625	4450104296875	1	true	0	false	4	true
47787	348206640625	3411376953125	8	true	1	true	3	true
47785	4834214453125	3386548828125	0	false	0	false	4	true
47783	31314033203125	4141875390625	0	false	0	false	13	true
47778	27507546875	51350296875	0	false	0	false	19	true
47777	28089353515625	5120215234375	0	false	0	false	29	true
47776	2884875390625	52796296875	0	false	1	true	12	true
47775	28155162109375	540040234375	0	false	0	false	8	true
47773	2684363671875	5200165234375	8	true	1	true	2	true
47769	25824740234375	5180503125	0	false	0	false	10	true
47767	24966212890625	5272692578125	0	false	0	false	24	true
47766	2294324609375	520173203125	0	false	0	false	6	true
47765	23490890625	5358641015625	1	true	0	false	9	true
47761	24056607421875	554762265625	0	false	0	false	1	true
47760	2587537109375	5780483203125	0	false	1	true	14	true
47759	26208625	591522421875	0	false	0	false	13	true
47757	2762089453125	5960667578125	0	false	15	true	2	true
47753	2390850390625	5774940625	3	true	0	false	4	true
47752	4016878125	7891903125	13	true	1	true	16	true
47751	3955861328125	796912265625	0	false	0	false	4	true
47749	3989791015625	779804453125	10	true	0	false	0	false
47748	389076015625	78932421875	13	true	0	false	0	false
47745	3722083984375	780451171875	5	true	0	false	1	true
47743	2640050390625	5641096875	0	false	0	false	20	true
47739	4894619921875	57124171875	0	false	27	true	0	false
47734	4230245703125	77637109375	31	true	0	false	2	true
47733	4237979296875	77636453125	33	true	0	false	5	true
47730	47365515625	4247862890625	5	true	0	false	16	true
47729	480298125	4209948046875	47	true	1	true	9	true
47724	2079290234375	5577930078125	0	false	0	false	20	true
47722	351816875	790106875	9	true	1	true	0	false
47721	344303828125	779433203125	19	true	1	true	4	true
47718	4327510546875	27444859375	13	true	1	true	7	true
47717	42969984375	28287611328125	14	true	0	false	14	true
47716	406013984375	1789671484375	2	true	0	false	0	false
47715	422166484375	165772890625	4	true	1	true	1	true
47713	4235896875	2750987890625	0	false	0	false	7	true
47712	486958359375	2606626953125	0	false	0	false	12	true
47711	490384140625	252173515625	7	true	1	true	0	false
47708	48066859375	233486484375	0	false	9	true	2	true
47707	4764409765625	2120798046875	6	true	1	true	0	false
47705	4717730078125	251883515625	12	true	1	true	1	true
47703	491650390625	22686396484375	0	false	13	true	0	false
47702	43501.25	30844560546875	0	false	0	false	21	true
47701	4395773046875	30234990234375	0	false	0	false	8	true
47699	23978671875	599223828125	12	true	1	true	0	false
47698	4272757421875	19183833984375	0	false	1	true	1	true
47697	450253671875	16953630859375	7	true	1	true	10	true
47695	4366575390625	163024111328125	0	false	0	false	5	true
47694	3971287109375	275935703125	0	false	0	false	13	true
47693	4003926953125	28410533203125	0	false	0	false	22	true
47692	3629523828125	27346484375	0	false	58	true	9	true
47691	360626796875	27200798828125	0	false	30	true	14	true
47686	407098828125	29689056640625	0	false	0	false	14	true
47682	4857022265625	161832109375	0	false	0	false	8	true
47681	479787734375	1732519921875	0	false	0	false	22	true
47680	4466371875	18812904296875	0	false	0	false	15	true
47679	4575980078125	1959139453125	8	true	1	true	0	false
47678	4100537890625	2509234765625	13	true	1	true	0	false
47677	39360390625	251902265625	5	true	1	true	6	true
47673	426969765625	2576796875	5	true	1	true	0	false
47670	4767666015625	3007002734375	4	true	1	true	12	true
47669	4874428515625	29514060546875	0	false	0	false	16	true
47665	407940390625	229835234375	0	false	15	true	0	false
47659	4593162109375	14442099609375	0	false	0	false	11	true
47658	4935086328125	1474720703125	4	true	1	true	0	false
47657	4862187109375	150602041015625	6	true	0	false	0	false
47655	3712609765625	2595030078125	4	true	1	true	0	false
47653	49322046875	18346962890625	0	false	9	true	0	false
47650	3526622265625	25810201171875	0	false	0	false	6	true
47649	3361176953125	25661685546875	11	true	1	true	1	true
47635	4004433984375	16023623046875	0	false	0	false	12	true
47628	2708725390625	6230830859375	2	true	0	false	10	true
47627	278000546875	6371969140625	7	true	1	true	1	true
47623	4517962890625	23629638671875	0	false	1	true	5	true
47622	27019482421875	27480841796875	0	false	0	false	11	true
47621	2667743359375	2912874609375	5	true	1	true	21	true
47619	25488619140625	27525265625	0	false	0	false	21	true
47618	3075639453125	30352716796875	0	false	0	false	6	true
47617	294768203125	30644509765625	0	false	0	false	12	true
47613	2847502734375	2894604296875	0	false	0	false	13	true
47612	32371771484375	31651322265625	0	false	0	false	9	true
47611	32525802734375	336625625	4	true	1	true	0	false
47610	3308455078125	29431748046875	3	true	0	false	11	true
47608	19668708984375	773185859375	3	true	1	true	0	false
47607	21392466796875	76182125	6	true	1	true	0	false
47606	24248783203125	297000625	0	false	0	false	10	true
47605	245977890625	28600701171875	0	false	8	true	0	false
47598	28060470703125	4678534765625	0	false	0	false	23	true
47597	28142939453125	457950703125	0	false	0	false	15	true
47593	2780158984375	247868984375	0	false	0	false	17	true
47582	3451719921875	4084786328125	8	true	1	true	0	false
47581	3317010546875	407488203125	20	true	0	false	1	true
47580	338791328125	3930787109375	0	false	16	true	3	true
47579	335189296875	3915501171875	0	false	0	false	13	true
47574	30487693359375	21377890625	0	false	0	false	16	true
47573	31539646484375	2242560546875	10	true	0	false	0	false
47569	329531796875	22696224609375	4	true	1	true	5	true
47568	302141875	27576021484375	21	true	1	true	3	true
47567	29506966796875	26720046875	0	false	0	false	8	true
47563	3329808203125	2137953515625	0	false	0	false	19	true
47556	346180078125	19418806640625	6	true	1	true	2	true
47555	3199690234375	2076771484375	0	false	0	false	10	true
47550	3752966015625	2244787109375	0	false	31	true	1	true
47549	349211328125	23200654296875	0	false	0	false	2	true
47543	3126914453125	3690296875	7	true	1	true	0	false
47542	37357625	1937135546875	0	false	0	false	7	true
47540	37415640625	112646396484375	0	false	0	false	6	true
47539	3666547265625	10886662109375	15	true	29	true	0	false
47537	3711727734375	3349255078125	0	false	0	false	9	true
47535	38193375	117396005859375	0	false	0	false	18	true
47534	35799390625	64700224609375	20	true	1	true	9	true
47533	3580241796875	640102392578125	22	true	1	true	7	true
47530	2527285546875	24850091796875	2	true	0	false	5	true
47529	24718587890625	2582587890625	8	true	1	true	3	true
47526	36715328125	1380155078125	10	true	0	false	0	false
47525	372360859375	146120224609375	0	false	0	false	14	true
47524	38749578125	141080966796875	0	false	0	false	13	true
47520	2149270703125	2330428515625	0	false	0	false	10	true
47519	23243744140625	22550169921875	0	false	0	false	8	true
47515	1947293359375	2101519140625	0	false	0	false	17	true
47514	3747391796875	6367830078125	0	false	0	false	9	true
47513	383557421875	728326806640625	9	true	1	true	1	true
47512	4753054296875	114775166015625	13	true	0	false	1	true
47511	4727051953125	111300693359375	10	true	0	false	0	false
47508	4748029296875	103448115234375	11	true	1	true	0	false
47506	472707890625	9448021484375	0	false	0	false	11	true
47505	4659474609375	98424990234375	0	false	0	false	6	true
47503	468365390625	90443486328125	0	false	0	false	6	true
47501	352170390625	162868779296875	0	false	0	false	10	true
47500	2890268359375	391709609375	0	false	8	true	8	true
47499	27407015625	3892152734375	0	false	0	false	6	true
47497	35906921875	100641044921875	0	false	0	false	11	true
47493	3672737109375	162363974609375	0	false	0	false	17	true
47491	3456987109375	540897119140625	12	true	1	true	8	true
47487	328801328125	544857958984375	0	false	0	false	9	true
47484	445688125	82668466796875	21	true	1	true	3	true
47483	4483955078125	92803193359375	0	false	0	false	6	true
47482	4522791015625	1039060546875	7	true	1	true	1	true
47479	3447263671875	8458275390625	11	true	1	true	6	true
47478	4342648046875	323659814453125	12	true	1	true	1	true
47477	425968359375	33765751953125	5	true	1	true	0	false
47476	4285578515625	2535994873046870	0	false	0	false	16	true
47475	423054921875	2421718505859370	9	true	0	false	2	true
47474	4300221875	852683203125	0	false	91	true	2	true
47473	422263359375	8416634765625	0	false	11	true	3	true
47469	42169703125	102645087890625	0	false	0	false	10	true
47468	4530300390625	76397412109375	0	false	0	false	8	true
47467	448583046875	736240625	0	false	0	false	4	true
47462	4289543359375	408633349609375	13	true	1	true	0	false
47461	426929609375	531026025390625	0	false	0	false	9	true
47458	29644462890625	645848974609375	2	true	0	false	20	true
47457	31912498046875	62759921875	7	true	1	true	0	false
47455	41068171875	9265861328125	0	false	13	true	0	false
47453	46596640625	62319375	70	true	0	false	0	false
47449	161984921875	1607764453125	0	false	0	false	5	true
47448	28697970703125	132401708984375	0	false	0	false	12	true
47447	29202271484375	12549013671875	11	true	1	true	3	true
47442	413456171875	4233505859375	6	true	1	true	0	false
47441	4100378125	528328271484375	7	true	1	true	0	false
47439	141349697265625	1895901171875	0	false	0	false	15	true
47437	4129030859375	339726220703125	0	false	0	false	10	true
47433	40410546875	71523515625	0	false	0	false	4	true
47432	4315735546875	12203111328125	19	true	1	true	0	false
47431	42047046875	12007419921875	13	true	1	true	1	true
47421	3259012890625	761549365234375	0	false	0	false	6	true
47420	4552768359375	3677301513671870	0	false	0	false	8	true
47419	450830703125	244035107421875	9	true	0	false	0	false
47406	2532658984375	4809324609375	0	false	0	false	10	true
47405	24393671875	465893359375	0	false	0	false	15	true
47403	343063984375	10306537109375	0	false	0	false	6	true
47402	216815703125	4346142578125	3	true	0	false	0	false
47401	200250859375	41978046875	0	false	0	false	5	true
47400	20309806640625	44305265625	11	true	1	true	0	false
47399	19161828125	43510796875	13	true	1	true	3	true
47395	23552904296875	45011046875	6	true	1	true	2	true
47391	19244310546875	4599228515625	0	false	0	false	10	true
47390	174839375	4334198046875	9	true	1	true	0	false
47389	1829701953125	4218992578125	0	false	13	true	0	false
47387	163165517578125	421114296875	0	false	0	false	13	true
47377	4860485546875	124115634765625	0	false	0	false	15	true
47375	20566744140625	25624119140625	0	false	0	false	1	true
47371	27459806640625	4814230078125	1	true	0	false	7	true
47369	3358110546875	125975126953125	0	false	0	false	9	true
47368	38708546875	488587744140625	0	false	0	false	13	true
47367	3902059375	545060205078125	16	true	1	true	0	false
47362	1703949609375	2490716796875	26	true	1	true	0	false
47361	18304423828125	239012734375	0	false	14	true	0	false
47360	1644477734375	2353889453125	3	true	0	false	1	true
47353	18368341796875	7780196875	0	false	0	false	8	true
47351	20606150390625	790332265625	0	false	0	false	9	true
47349	29132263671875	17864255859375	4	true	0	false	0	false
47348	295408671875	332656328125	5	true	2	true	91	true
47347	29558724609375	331249140625	5	true	2	true	90	true
47345	1760569921875	5498665625	18	true	1	true	2	true
47343	28563220703125	3487640625	0	false	0	false	11	true
47342	23733720703125	3857844140625	4	true	0	false	0	false
47341	2321068359375	378897734375	0	false	0	false	7	true
47336	26776265625	716920849609375	7	true	0	false	4	true
47335	27466775390625	8573873046875	0	false	0	false	13	true
47331	246147265625	3622958984375	0	false	0	false	6	true
47329	23234140625	343223203125	0	false	0	false	23	true
47328	2296322265625	3026626953125	0	false	0	false	13	true
47327	21051134765625	30034298828125	0	false	0	false	16	true
47325	2136516015625	330010625	0	false	16	true	2	true
47319	2040619921875	598509921875	6	true	1	true	1	true
47314	25132193359375	31743638671875	0	false	0	false	5	true
47307	484201015625	75221572265625	0	false	0	false	4	true
47302	19673525390625	712689921875	16	true	1	true	14	true
47301	19604900390625	71409984375	14	true	1	true	15	true
47298	2169515625	14846123046875	0	false	0	false	11	true
47297	20309658203125	155928427734375	5	true	0	false	0	false
47296	153871142578125	747901953125	0	false	0	false	9	true
47295	150118408203125	75152078125	9	true	1	true	0	false
47293	20091322265625	720670390625	0	false	0	false	11	true
47292	146724794921875	7352771875	15	true	0	false	3	true
47290	16130916015625	72656296875	17	true	1	true	10	true
47289	16134533203125	73751140625	5	true	0	false	0	false
47286	148873603515625	66470953125	0	false	0	false	17	true
47285	162114501953125	6662853125	0	false	0	false	14	true
47284	18612724609375	134590595703125	0	false	0	false	22	true
47283	19510298828125	13432197265625	0	false	0	false	4	true
47282	1973883984375	669267421875	29	true	0	false	3	true
47281	20437115234375	673401015625	0	false	0	false	11	true
47279	20044966796875	125615537109375	0	false	0	false	5	true
47277	227771484375	158480224609375	4	true	1	true	8	true
47275	2062678515625	661796015625	0	false	17	true	0	false
47274	23572849609375	13298880859375	0	false	0	false	12	true
47273	24297181640625	1462567578125	0	false	0	false	12	true
47271	20558896484375	708475625	0	false	0	false	12	true
47269	1793795703125	725937265625	12	true	1	true	3	true
47266	18185009765625	7451515625	6	true	0	false	1	true
47265	17348025390625	75511765625	16	true	0	false	1	true
47263	2236833203125	67362796875	0	false	1	true	6	true
47261	13035189453125	7509478125	15	true	1	true	0	false
47260	124997421875	68997796875	0	false	0	false	1	true
47259	13802169921875	678232890625	0	false	12	true	0	false
47258	24934302734375	117183740234375	0	false	51	true	0	false
47257	253865546875	11957232421875	5	true	1	true	0	false
47253	2610468359375	12054068359375	0	false	0	false	7	true
47251	19219384765625	756621875	10	true	1	true	0	false
47247	19336708984375	742747109375	0	false	0	false	16	true
47244	3521805859375	1380794677734370	31	true	0	false	10	true
47243	3546705078125	5051673889160150	15	true	1	true	0	false
47237	3503817578125	2501224609375	0	false	0	false	9	true
47236	31884818359375	8726066284179680	10	true	1	true	0	false
47235	323626953125	177224658203125	0	false	0	false	14	true
47233	324973203125	4832328186035150	0	false	13	true	0	false
47232	330291328125	38234150390625	13	true	0	false	0	false
47217	14884119140625	6275499609375	4	true	1	true	4	true
47216	111926171875	6387460546875	0	false	0	false	15	true
47215	126753154296875	6381035546875	0	false	0	false	9	true
47214	23986904296875	698237890625	0	false	40	true	1	true
47213	23618404296875	694989609375	0	false	0	false	12	true
47206	49413515625	46955400390625	24	true	0	false	0	false
47205	4891787890625	443606103515625	7	true	1	true	0	false
47204	47519296875	47900234375	0	false	19	true	0	false
47198	10475408203125	68483984375	0	false	0	false	9	true
47197	94435732421875	70055203125	0	false	19	true	0	false
47194	8701908203125	718556171875	0	false	0	false	10	true
47191	16680923828125	463826484375	0	false	0	false	2	true
47188	199269296875	5124316796875	0	false	0	false	10	true
47187	19529859375	51449609375	0	false	0	false	11	true
47186	20028990234375	48596125	0	false	0	false	7	true
47185	1902941015625	4980078515625	0	false	0	false	5	true
47181	13875408203125	24249955078125	0	false	0	false	9	true
47179	17291802734375	5171430078125	0	false	9	true	3	true
47175	17353578125	28839720703125	0	false	0	false	10	true
47174	1699065234375	3984340234375	0	false	0	false	8	true
47173	17294775390625	3940913671875	14	true	1	true	9	true
47171	17537203125	4005617578125	11	true	0	false	1	true
47169	2483574609375	4132158203125	0	false	1	true	12	true
47168	20579458984375	368087734375	14	true	1	true	2	true
47167	19608455078125	37801515625	0	false	0	false	8	true
47161	18732109375	6185949609375	0	false	0	false	5	true
47160	16006765625	33269625	0	false	0	false	10	true
47159	159954814453125	3274849609375	0	false	0	false	11	true
47158	159063037109375	31019337890625	7	true	1	true	0	false
47154	14342861328125	5263324609375	0	false	0	false	19	true
47153	15356404296875	509434453125	0	false	0	false	10	true
47149	22005173828125	4075346484375	0	false	0	false	13	true
47148	73349443359375	698115546875	7	true	1	true	4	true
47147	89976865234375	671871328125	6	true	1	true	10	true
47144	12988322265625	43683640625	0	false	0	false	9	true
47143	14354048828125	4476758203125	0	false	0	false	10	true
47142	1246121484375	4776072265625	0	false	0	false	14	true
47139	100260263671875	45667078125	0	false	0	false	1	true
47137	107899951171875	4983021484375	0	false	0	false	7	true
47133	1359240625	499023046875	0	false	0	false	1	true
47132	6243927734375	62779	0	false	0	false	2	true
47131	72403876953125	6389415234375	0	false	0	false	10	true
47129	659439013671875	6515594921875	19	true	1	true	0	false
47125	3913714453125	1916488525390620	0	false	0	false	6	true
47124	105533154296875	138724736328125	0	false	0	false	14	true
47123	133725849609375	13258654296875	0	false	0	false	4	true
47121	1061173046875	11465544921875	0	false	0	false	16	true
47119	130586083984375	154271533203125	0	false	0	false	6	true
47118	11783615234375	19171.25	0	false	0	false	23	true
47117	130949306640625	17324529296875	22	true	0	false	0	false
47113	482159375	7675209375	0	false	0	false	10	true
47109	115379580078125	5708523828125	2	true	7	true	1	true
47107	143873583984375	95575234375	0	false	0	false	4	true
47104	103279775390625	7744359375	12	true	0	false	0	false
47103	11056953125	78804109375	14	true	1	true	0	false
47094	8540712890625	550515703125	13	true	0	false	2	true
47093	77902900390625	5609420703125	0	false	1	true	17	true
47092	626217333984375	54558140625	0	false	9	true	5	true
47089	684060791015625	58208109375	0	false	16	true	30	true
47087	55207724609375	598735078125	0	false	0	false	20	true
47085	6329625	5307641015625	0	false	0	false	19	true
47082	2033795703125	8496603515625	0	false	0	false	16	true
47081	2070905078125	805099267578125	0	false	0	false	17	true
47080	23309876953125	6636294921875	0	false	0	false	8	true
47079	24088169921875	592992724609375	15	true	1	true	2	true
47077	216233359375	8175974609375	0	false	0	false	19	true
47075	26228740234375	20008046875	0	false	0	false	14	true
47073	22802791015625	10038998046875	10	true	1	true	0	false
47071	177247421875	98888994140625	0	false	0	false	12	true
47067	18202974609375	65685283203125	0	false	46	true	0	false
47066	11359986328125	385124453125	0	false	14	true	0	false
47061	9838755859375	389235390625	10	true	0	false	2	true
47060	96804345703125	364962421875	0	false	0	false	13	true
47059	91435712890625	3646325390625	11	true	1	true	0	false
47055	1523134375	5741242578125	0	false	0	false	3	true
47054	142995751953125	660666455078125	0	false	0	false	4	true
47053	123513095703125	730133935546875	0	false	8	true	0	false
47046	690982177734375	25039412109375	11	true	1	true	0	false
47044	5117146484375	21097671875	11	true	1	true	0	false
47043	57475009765625	19892994140625	5	true	21	true	0	false
47041	3004218505859370	222280078125	9	true	1	true	1	true
47035	808484521484375	754088203125	0	false	13	true	0	false
47034	1972173046875	3169626953125	24	true	0	false	0	false
47031	95753525390625	156047265625	16	true	1	true	0	false
47030	508408203125	4945446875	0	false	0	false	3	true
47029	442095849609375	5057803125	11	true	1	true	0	false
47025	405571484375	5361101953125	0	false	0	false	20	true
47019	11757185546875	321990703125	0	false	0	false	14	true
47018	7059380859375	157550126953125	7	true	7	true	4	true
47017	735482470703125	153174541015625	0	false	0	false	13	true
47013	3446697021484370	18802388671875	18	true	4	true	8	true
47012	54232646484375	456677578125	0	false	0	false	10	true
47011	3268016357421870	4666144140625	0	false	16	true	0	false
47010	269541943359375	4288050390625	0	false	0	false	18	true
47008	63412412109375	41877296875	0	false	29	true	0	false
47007	755489599609375	422732890625	0	false	13	true	3	true
47005	792108447265625	4421451171875	0	false	0	false	17	true
47003	750831787109375	400359609375	6	true	1	true	0	false
46997	737266943359375	4838773046875	7	true	1	true	1	true
46996	3613655517578120	3043435546875	0	false	1	true	0	false
46995	299327490234375	2790975390625	0	false	7	true	0	false
46993	1235422119140620	33182703125	7	true	1	true	0	false
46991	2919156188964840	31615291015625	0	false	14	true	0	false
46989	55415810546875	276251796875	0	false	24	true	0	false
46986	478524453125	3497446594238280	21	true	1	true	7	true
46985	4781665625	4598194274902340	18	true	1	true	7	true
46981	539424365234375	7279784375	0	false	0	false	1	true
46980	4925696484375	795275078125	59	true	0	false	0	false
46979	494654765625	79509625	67	true	0	false	0	false
46975	7676005859375	147712138671875	7	true	1	true	3	true
46973	484603076171875	569466455078125	0	false	11	true	0	false
46969	1.74098e+16	655463359375	0	false	1	true	13	true
46968	118129677734375	27589.25	0	false	0	false	17	true
46967	86308994140625	2933460546875	5	true	0	false	0	false
46963	684570458984375	332529375	8	true	1	true	0	false
46962	29160302734375	213389501953125	0	false	0	false	26	true
46960	2588703125	77816625	0	false	16	true	0	false
46957	701786669921875	785540390625	35	true	1	true	6	true
46955	3129827392578120	79341625	0	false	0	false	12	true
46949	3683397705078120	40051734375	9	true	1	true	0	false
46947	173511640625	4456303405761710	0	false	22	true	0	false
46945	200400234375	4981762390136710	0	false	0	false	9	true
