# Supplementary material for: A Novel Liquid Biopsy Method Based on Specific Combinations of Vesicular Markers Allows Us to Discriminate Prostate Cancer from Hyperplasia
Source: Cells. 2024 Jul 31;13(15):1286. doi: 10.3390/cells13151286 (PMC11311686; doi:10.3390/cells13151286)
Supplement: Supplementary file 1 [file cells-13-01286-s001.zip › Dataset S1-Raw data CODI BiliGeCT Prostata/Raw data CODI BiliGeCT Prostata/160223_ErbB3_ALK_GE21-05-3__counting_scatter.xlsx]

## Sheet: 160223_ErbB3_ALK_GE21-05-3__cou
counting parameters
radius (nm)	300
bin width (nm)	20
locs in bin threshold	1
active channels
channel name	channel reference	min	max
Channel 0	ch0	1	10000000
Channel 1	ch1	1	10000000
Channel 2	ch2	1	10000000
clusters are positive for a channel if their counts fall within min (inclusive) and max (exclusive) for that channel
	population phenotypes	number of clusters
triple positive	Channel 0, Channel 1, Channel 2	288
double positive	Channel 0, Channel 1	48
double positive	Channel 0, Channel 2	855
double positive	Channel 1, Channel 2	122
single positive	Channel 0	37
single positive	Channel 1	13
single positive	Channel 2	691
	total positive clusters	2054
2 clusters were negative for every channel
all positive clusters are listed here
columns show counts and positivity for channels with thresholds switched on
to see the full data including negative clusters please export a csv from the counting histogram rather than the counting scatter plot
cluster id	centroid x (nm)	centroid y (nm)	count for Channel 0	positive for Channel 0	count for Channel 1	positive for Channel 1	count for Channel 2	positive for Channel 2
138749	65404326171875	73038875	22	true	1	true	44	true
138748	6542484375	730606484375	21	true	1	true	43	true
138739	77326357421875	5452448046875	0	false	0	false	19	true
138738	77571611328125	541401875	4	true	0	false	18	true
138736	8487490234375	53480765625	2	true	0	false	18	true
138734	83394921875	54434984375	3	true	0	false	11	true
138733	100160869140625	54374015625	8	true	1	true	41	true
138732	9339427734375	5427691015625	10	true	0	false	19	true
138730	9548041015625	5508678125	1	true	0	false	7	true
138726	754115185546875	5302750390625	3	true	1	true	9	true
138725	3103939453125	599393671875	0	false	0	false	25	true
138724	2346639892578120	59760015625	0	false	0	false	7	true
138723	454542529296875	5861623046875	6	true	0	false	8	true
138722	3983815185546870	5883516796875	2	true	0	false	38	true
138720	376768310546875	583966328125	4	true	0	false	12	true
138718	37660849609375	5740959765625	0	false	1	true	19	true
138717	665217041015625	58409921875	3	true	0	false	25	true
138716	73047763671875	5856099609375	2	true	0	false	6	true
138715	10816376953125	5890398046875	1	true	0	false	11	true
138714	110617587890625	5918493359375	16	true	0	false	8	true
138712	11441150390625	5923609375	5	true	0	false	14	true
138711	90470771484375	601108984375	8	true	0	false	2	true
138710	86501904296875	601078515625	5	true	0	false	15	true
138708	92205673828125	5312791015625	1	true	0	false	6	true
138706	3784395263671870	601644296875	0	false	4	true	12	true
138705	617124365234375	59898640625	0	false	0	false	17	true
138704	571443994140625	6005241796875	11	true	0	false	0	false
138701	1181595703125	5864248046875	12	true	1	true	0	false
138699	8041927734375	5725673828125	1	true	0	false	27	true
138698	784433837890625	5679134375	0	false	0	false	35	true
138696	94565869140625	5986628125	0	false	0	false	12	true
138694	9734697265625	596058359375	12	true	0	false	18	true
138692	7793841796875	5794303515625	7	true	0	false	11	true
138690	10353546875	5811185546875	0	false	0	false	18	true
138686	102776171875	55376	2	true	0	false	34	true
138685	12203943359375	582295859375	0	false	0	false	27	true
138684	123186904296875	584986328125	0	false	0	false	25	true
138682	8537345703125	5779361328125	0	false	0	false	12	true
138680	3115181884765620	5823871875	0	false	0	false	15	true
138679	108315244140625	6041678515625	6	true	1	true	13	true
138674	8937892578125	5821328125	2	true	0	false	5	true
138673	128280791015625	571526796875	0	false	0	false	24	true
138672	12867609375	5685733203125	2	true	0	false	35	true
138671	143336845703125	5125924609375	4	true	1	true	1	true
138670	143739658203125	5090393359375	0	false	0	false	8	true
138668	83357626953125	56181203125	1	true	0	false	8	true
138667	92055283203125	5623287109375	2	true	0	false	20	true
138666	9305822265625	5651687890625	0	false	0	false	11	true
138665	132817060546875	5708155859375	9	true	0	false	0	false
138664	132670615234375	5734596875	8	true	0	false	0	false
138662	53159130859375	6074913671875	8	true	0	false	1	true
138659	11134873046875	53793.5	3	true	0	false	15	true
138658	111482080078125	5283809765625	1	true	0	false	18	true
138654	122081240234375	568005625	0	false	0	false	14	true
138650	2928699462890620	56648734375	4	true	0	false	0	false
138649	139719931640625	5181644140625	14	true	0	false	15	true
138647	82918994140625	4960532421875	5	true	0	false	21	true
138646	88486455078125	48426046875	0	false	0	false	6	true
138643	450420703125	5963840234375	1	true	0	false	20	true
138641	553534814453125	5826279296875	11	true	2	true	2	true
138640	574790185546875	575530546875	2	true	0	false	22	true
138639	9818654296875	50431609375	4	true	1	true	13	true
138636	6349408203125	5779310546875	0	false	0	false	6	true
138635	100313681640625	669719921875	2	true	0	false	10	true
138634	89764814453125	677779921875	12	true	0	false	3	true
138633	797343212890625	668021484375	0	false	2	true	34	true
138632	775233544921875	666983984375	0	false	1	true	30	true
138631	8381724609375	5264615625	0	false	1	true	19	true
138630	9198509765625	5217112109375	0	false	0	false	13	true
138625	154626240234375	5149944140625	1	true	0	false	30	true
138624	1469668359375	51999234375	0	false	0	false	18	true
138623	1313634375	516922890625	0	false	2	true	8	true
138620	11537890625	567664296875	4	true	1	true	2	true
138619	115037919921875	67408	4	true	1	true	6	true
138618	10823974609375	677035859375	0	false	0	false	13	true
138612	119714970703125	529817421875	5	true	1	true	5	true
138610	101010302734375	5290661328125	0	false	0	false	14	true
138609	51425361328125	68070984375	1	true	0	false	12	true
138608	435521142578125	67786.25	1	true	0	false	16	true
138605	117477607421875	68119859375	1	true	0	false	26	true
138604	118422666015625	677100390625	0	false	0	false	18	true
138596	172508203125	54915484375	8	true	0	false	3	true
138594	87606083984375	5939235546875	0	false	0	false	7	true
138592	8826171875	6666509375	1	true	0	false	12	true
138591	96978447265625	4939091015625	0	false	0	false	25	true
138589	1397818359375	566359609375	2	true	0	false	15	true
138582	104570029296875	5693962109375	0	false	0	false	5	true
138580	118910009765625	517263046875	0	false	0	false	9	true
138576	138966572265625	503889765625	0	false	0	false	15	true
138575	725153759765625	5529868359375	0	false	0	false	18	true
138574	6721291015625	5505426171875	2	true	15	true	1	true
138567	62220390625	6744159375	2	true	14	true	33	true
138566	639187158203125	6780009375	7	true	0	false	2	true
138565	62376201171875	69174875	3	true	0	false	22	true
138564	645959228515625	682479375	0	false	0	false	6	true
138563	8288541015625	633056015625	3	true	0	false	22	true
138562	81047685546875	638410859375	1	true	0	false	11	true
138561	59166572265625	658721328125	3	true	0	false	23	true
138560	52014755859375	66180390625	1	true	0	false	15	true
138556	46893671875	660591640625	0	false	0	false	12	true
138554	55599091796875	6938515625	0	false	0	false	10	true
138553	1727213671875	574821796875	3	true	0	false	14	true
138552	1727865234375	570572109375	1	true	0	false	12	true
138551	6701893310546870	55081015625	0	false	0	false	24	true
138548	822057421875	6479677734375	0	false	0	false	35	true
138547	658441796875	730888828125	23	true	1	true	46	true
138542	353010888671875	6704096875	0	false	0	false	9	true
138541	21040390625	688967109375	6	true	0	false	22	true
138540	2196877197265620	69179328125	16	true	0	false	14	true
138538	8851419921875	649053828125	3	true	1	true	13	true
138537	3052400146484370	6504111328125	0	false	0	false	20	true
138536	4870107421875	6450340625	1	true	0	false	14	true
138535	609611767578125	554288125	1	true	0	false	17	true
138534	645146435546875	5610741796875	7	true	0	false	10	true
138532	9258189453125	685380859375	0	false	0	false	15	true
138528	5543630859375	546560625	0	false	0	false	23	true
138526	738453271484375	67916.5	0	false	0	false	19	true
138525	558506640625	529509453125	3	true	0	false	13	true
138524	611228369140625	5252380078125	8	true	0	false	10	true
138522	617348095703125	5668455078125	1	true	0	false	7	true
138520	64250859375	5196696484375	4	true	0	false	16	true
138519	1755627685546870	681513671875	3	true	0	false	15	true
138511	112688828125	656159765625	0	false	0	false	6	true
138503	172084765625	660311875	1	true	0	false	12	true
138502	17081568359375	663733671875	0	false	1	true	23	true
138498	775127880859375	61140203125	3	true	0	false	3	true
138496	9201091796875	658692890625	1	true	0	false	13	true
138495	14670681640625	6163153125	0	false	0	false	17	true
138494	14118716796875	615378984375	0	false	0	false	18	true
138487	156548310546875	582529765625	8	true	0	false	42	true
138486	153753623046875	582206328125	5	true	0	false	28	true
138485	13737294921875	5824087109375	1	true	0	false	18	true
138484	14359220703125	5895321875	1	true	0	false	25	true
138482	163444658203125	584311640625	0	false	0	false	30	true
138481	138488994140625	4436296875	5	true	0	false	42	true
138480	141275986328125	440255625	0	false	0	false	10	true
138478	14550134765625	5799980078125	2	true	0	false	14	true
138473	2724275146484370	672783046875	8	true	0	false	24	true
138472	254469140625	6740496875	8	true	0	false	20	true
138471	293508056640625	68026484375	0	false	0	false	26	true
138466	357188037109375	68655203125	1	true	0	false	30	true
138464	132721396484375	43900390625	0	false	0	false	21	true
138461	2079301513671870	6416731640625	5	true	1	true	7	true
138460	2279740234375	64262453125	5	true	1	true	8	true
138458	1.57486e+16	6415497265625	9	true	0	false	7	true
138457	159865556640625	66541703125	2	true	0	false	16	true
138456	16400033203125	665446796875	0	false	0	false	11	true
138454	1066564453125	5202691796875	0	false	0	false	10	true
138449	150520439453125	4734951953125	3	true	0	false	12	true
138448	145806923828125	4733877734375	4	true	1	true	25	true
138446	1531779052734370	5706012109375	1	true	0	false	11	true
138444	14432576171875	43489.25	1	true	0	false	19	true
138443	129443193359375	6214042578125	1	true	0	false	8	true
138442	120027138671875	6174834375	0	false	1	true	21	true
138440	17788037109375	66158265625	12	true	1	true	26	true
138436	157981884765625	599791953125	1	true	0	false	16	true
138435	146152451171875	41669484375	0	false	0	false	37	true
138434	144854150390625	415761484375	0	false	0	false	33	true
138433	143451494140625	4497464453125	0	false	0	false	13	true
138432	14213125	455066875	7	true	0	false	2	true
138430	144901982421875	465451328125	1	true	0	false	13	true
138429	3986571533203120	4769326953125	0	false	8	true	12	true
138428	4021964111328120	4703500390625	0	false	0	false	22	true
138426	14591263671875	4186031640625	0	false	0	false	33	true
138425	15896724609375	679883125	3	true	0	false	9	true
138424	15920314453125	675415625	1	true	0	false	15	true
138423	1781552001953120	5172018359375	1	true	0	false	14	true
138422	196696142578125	5297285546875	2	true	0	false	13	true
138421	1244037890625	601208671875	2	true	0	false	48	true
138420	12963771484375	6081571484375	3	true	1	true	0	false
138419	1640545703125	4293939453125	0	false	0	false	12	true
138418	1556242578125	4345700390625	1	true	0	false	40	true
138417	116218359375	717007421875	0	false	2	true	10	true
138416	1207369873046870	724433359375	8	true	0	false	8	true
138414	15173779296875	678488125	1	true	0	false	22	true
138413	17282720703125	4414594921875	1	true	1	true	0	false
138406	110340771484375	6478651171875	1	true	0	false	33	true
138400	1.81772e+16	670825234375	13	true	0	false	0	false
138398	12338125	737138203125	1	true	15	true	9	true
138397	5248779296875	4437459375	8	true	0	false	27	true
138396	5106609375	4448634765625	7	true	0	false	22	true
138395	2462900634765620	6264415625	1	true	0	false	8	true
138394	168677783203125	629937734375	2	true	0	false	9	true
138392	45885673828125	4761242578125	1	true	0	false	16	true
138391	16529875	46390.5	1	true	1	true	40	true
138390	163745263671875	47215296875	0	false	0	false	13	true
138389	1822080078125	4521972265625	0	false	0	false	4	true
138388	1770830078125	460132734375	0	false	0	false	15	true
138387	2340496337890620	729324453125	0	false	0	false	18	true
138384	1385774609375	4241155859375	1	true	0	false	17	true
138380	13509681640625	680076796875	0	false	0	false	10	true
138378	2139862548828120	70164125	5	true	1	true	11	true
138377	109566083984375	4675069921875	2	true	0	false	19	true
138376	101812255859375	467488671875	4	true	0	false	10	true
138374	121170361328125	4436611328125	0	false	0	false	23	true
138367	1154246875	6412063671875	2	true	0	false	9	true
138366	11807560546875	6494401171875	1	true	0	false	6	true
138365	17817087890625	472789375	0	false	0	false	10	true
138364	18206623046875	473350703125	0	false	0	false	9	true
138363	19249359375	638617265625	3	true	0	false	29	true
138362	1909038671875	6345308984375	2	true	0	false	8	true
138361	67675673828125	4833846484375	0	false	0	false	15	true
138360	771840869140625	47950046875	0	false	6	true	11	true
138358	436168212890625	444876875	0	false	0	false	26	true
138357	672370849609375	46492515625	8	true	0	false	3	true
138356	757068994140625	46029265625	0	false	0	false	13	true
138354	109373671875	4793666015625	2	true	0	false	26	true
138351	15046296875	4809559765625	0	false	0	false	18	true
138350	14852103515625	483319609375	0	false	0	false	24	true
138348	17301267578125	4757769140625	4	true	0	false	17	true
138346	94162373046875	470850234375	6	true	0	false	6	true
138345	20104724609375	6313424609375	1	true	1	true	20	true
138344	20720337890625	6234887890625	2	true	0	false	15	true
138343	1.03288e+16	528335703125	14	true	0	false	35	true
138341	126828994140625	6333378515625	0	false	0	false	10	true
138340	12801341796875	6400848046875	2	true	0	false	17	true
138338	73034765625	5365830859375	1	true	0	false	16	true
138337	105582744140625	6376376953125	3	true	0	false	25	true
138336	100426943359375	63328.5	0	false	0	false	7	true
138334	127265126953125	6495495703125	1	true	0	false	18	true
138332	146782080078125	486620078125	1	true	0	false	13	true
138330	1537731640625	669519375	0	false	0	false	16	true
138328	1315229296875	417273359375	2	true	0	false	16	true
138324	6456724243164060	707466171875	2	true	0	false	10	true
138322	186114111328125	6188577734375	1	true	0	false	8	true
138320	1.60995e+16	6127037890625	2	true	0	false	8	true
138319	754223974609375	4502830859375	0	false	1	true	15	true
138318	699876513671875	453259609375	1	true	0	false	24	true
138317	16596935546875	4814868359375	5	true	1	true	1	true
138316	17623552734375	48831109375	0	false	0	false	29	true
138314	738025634765625	700050234375	2	true	0	false	14	true
138313	3255675048828120	71426453125	3	true	0	false	29	true
138312	32414560546875	718502578125	1	true	0	false	18	true
138311	136584765625	4778026953125	8	true	0	false	2	true
138309	514494775390625	46746484375	0	false	8	true	6	true
138308	50943486328125	4711840625	8	true	0	false	1	true
138306	1176726171875	4643831640625	1	true	0	false	18	true
138302	253637158203125	539607109375	1	true	0	false	10	true
138298	12216052734375	4112657421875	2	true	0	false	17	true
138295	7099486694335930	7464284375	0	false	14	true	0	false
138294	8243519287109370	75678.75	21	true	0	false	1	true
138293	4284041015625	69098171875	5	true	1	true	48	true
138292	440089013671875	691918203125	7	true	1	true	52	true
138290	3681738037109370	71141546875	1	true	0	false	12	true
138286	2163705859375	612990078125	1	true	3	true	19	true
138285	4.83661e+16	504483984375	1	true	0	false	11	true
138278	544102490234375	4301312109375	0	false	0	false	17	true
138277	1.79474e+16	4391583984375	6	true	0	false	10	true
138276	1.43876e+16	4453805078125	1	true	0	false	18	true
138274	19367150390625	643419375	1	true	0	false	21	true
138273	6502720703125	73118390625	20	true	1	true	44	true
138270	2005965625	6434040625	3	true	0	false	20	true
138266	2777530029296870	615861328125	0	false	0	false	10	true
138265	1642692578125	6061039453125	9	true	0	false	0	false
138264	16235048828125	610522890625	8	true	0	false	0	false
138261	17449134765625	6476953515625	0	false	0	false	13	true
138259	92212265625	464210625	1	true	0	false	10	true
138258	924242578125	4591959375	4	true	0	false	9	true
138253	464086279296875	4571508203125	9	true	1	true	0	false
138251	9655112915039060	435270078125	4	true	0	false	25	true
138248	8171203125	470295703125	5	true	0	false	26	true
138245	7664756469726560	6288678515625	0	false	0	false	6	true
138242	94816201171875	4562154296875	2	true	0	false	19	true
138239	68139189453125	4439444140625	0	false	0	false	21	true
138235	153450615234375	6106668359375	0	false	0	false	16	true
138234	158804951171875	6143032421875	12	true	0	false	5	true
138231	161634521484375	5959853125	3	true	0	false	11	true
138230	160362783203125	6006784765625	3	true	0	false	9	true
138229	3168573486328120	45228828125	0	false	2	true	14	true
138224	658834130859375	6389308203125	5	true	1	true	14	true
138220	581046240234375	4911403515625	0	false	0	false	18	true
138218	4025791748046870	46070171875	4	true	0	false	9	true
138212	62195126953125	724440625	0	false	0	false	26	true
138211	184713203125	56640234375	0	false	2	true	5	true
138209	697204736328125	714318515625	0	false	0	false	8	true
138208	59530673828125	7058340625	16	true	0	false	9	true
138207	4079922607421870	69956078125	11	true	1	true	2	true
138206	438457080078125	69719578125	6	true	0	false	9	true
138203	139532431640625	60008828125	10	true	0	false	8	true
138199	23292248046875	661242890625	0	false	0	false	14	true
138198	23135369140625	664716015625	0	false	0	false	19	true
138196	144709130859375	67479171875	2	true	0	false	6	true
138195	22023056640625	6292895703125	0	false	0	false	20	true
138194	2246334375	618479375	1	true	0	false	22	true
138191	53957978515625	716646953125	0	false	0	false	11	true
138189	89896015625	44283578125	0	false	0	false	31	true
138188	85366865234375	4478434375	4	true	1	true	2	true
138187	23598759765625	6685459375	2	true	0	false	17	true
138184	1.48039e+16	65731828125	0	false	0	false	18	true
138182	1709573046875	62152078125	1	true	0	false	22	true
138181	379387353515625	732802265625	0	false	0	false	24	true
138180	3283296875	728829296875	0	false	0	false	10	true
138178	223355712890625	4300604296875	13	true	0	false	18	true
138175	16813431640625	639941953125	0	false	0	false	13	true
138172	571722119140625	53846.25	5	true	0	false	14	true
138170	27139970703125	70801.75	0	false	4	true	12	true
138159	360336865234375	7414971875	5	true	12	true	4	true
138158	3653652587890620	744033828125	5	true	11	true	3	true
138157	432036279296875	4319086328125	0	false	0	false	47	true
138156	358409619140625	438719140625	4	true	15	true	15	true
138154	325643017578125	74278921875	15	true	0	false	3	true
138153	456406201171875	724874609375	7	true	0	false	5	true
138152	40998095703125	721169375	0	false	0	false	16	true
138146	2406109375	666260625	1	true	0	false	14	true
138143	711081787109375	50014265625	13	true	1	true	24	true
138142	7167083984375	49748109375	8	true	0	false	20	true
138140	668101416015625	503111953125	0	false	0	false	11	true
138134	702128857421875	50601953125	4	true	0	false	6	true
138132	223915478515625	74381953125	0	false	0	false	11	true
138130	736494580078125	5052718359375	0	false	9	true	0	false
138128	10683369140625	44100.75	2	true	0	false	27	true
138127	2428903125	65951578125	1	true	11	true	4	true
138122	606375244140625	4988651953125	4	true	0	false	20	true
138120	125541640625	4300743359375	0	false	0	false	10	true
138119	97509365234375	4340897265625	5	true	0	false	8	true
138118	97020703125	4280885546875	1	true	0	false	15	true
138114	23135830078125	625964296875	4	true	0	false	9	true
138109	22824314453125	673246171875	0	false	0	false	20	true
138108	22459845703125	671087890625	5	true	1	true	0	false
138098	149300244140625	45264015625	0	false	0	false	4	true
138093	1824333203125	5467296484375	4	true	1	true	22	true
138092	18450193359375	5453530078125	4	true	1	true	15	true
138090	2446958984375	46453890625	1	true	0	false	14	true
138089	309033349609375	765845078125	19	true	1	true	10	true
138088	35542177734375	76778546875	0	false	16	true	4	true
138084	2736947265625	755931015625	1	true	0	false	6	true
138081	184577578125	5531164453125	4	true	0	false	10	true
138076	1868210546875	4383121875	2	true	0	false	10	true
138075	136873359375	6442453515625	3	true	0	false	24	true
138074	140862412109375	650490703125	0	false	0	false	20	true
138073	259703984375	6532608984375	0	false	0	false	45	true
138072	257966171875	65443484375	0	false	0	false	42	true
138071	26601771484375	664006640625	1	true	0	false	30	true
138070	2688896875	655857890625	17	true	0	false	10	true
138069	257183515625	66933.5	1	true	0	false	23	true
138068	25536650390625	67501828125	0	false	0	false	21	true
138064	46169140625	617253359375	0	false	0	false	14	true
138061	24885908203125	50606203125	3	true	0	false	17	true
138060	2.00869e+16	5008873046875	0	false	0	false	15	true
138059	23392541015625	6452256640625	2	true	0	false	13	true
138058	23767296875	6457698046875	4	true	0	false	15	true
138056	24143080078125	643857421875	3	true	0	false	8	true
138052	15001091796875	6528278515625	2	true	0	false	18	true
138048	19570123046875	5551880859375	0	false	0	false	7	true
138046	249194375	6416304296875	1	true	0	false	10	true
138044	24174880859375	6376900390625	0	false	0	false	30	true
138039	21281130859375	633311875	9	true	1	true	3	true
138038	21143509765625	6553336328125	1	true	4	true	10	true
138033	36580419921875	5221818359375	1	true	0	false	4	true
138026	389775830078125	5068605859375	2	true	0	false	17	true
138024	439431201171875	5201231640625	3	true	1	true	33	true
138022	4698953125	511003671875	1	true	0	false	9	true
138019	15495736328125	42260484375	0	false	0	false	16	true
138018	1578971875	4178958984375	7	true	0	false	3	true
138014	406019189453125	6138700390625	7	true	0	false	3	true
138011	364628955078125	5391993359375	0	false	0	false	26	true
138010	345198388671875	5371422265625	0	false	0	false	27	true
138009	672920458984375	6495627734375	0	false	0	false	14	true
138008	730600146484375	6507508984375	1	true	0	false	15	true
138002	18613720703125	5784511328125	0	false	0	false	7	true
137998	1043203125	5898892578125	2	true	0	false	18	true
137997	15174990234375	63508.75	1	true	0	false	19	true
137996	157077509765625	627494140625	4	true	1	true	6	true
137989	2593111083984370	7748190625	31	true	0	false	6	true
137987	18935203125	5305839453125	0	false	0	false	12	true
137986	1784955078125	5260509375	4	true	0	false	17	true
137985	20341396484375	5440559765625	1	true	9	true	13	true
137984	20193017578125	5442118359375	1	true	10	true	14	true
137983	1963651171875	5452934765625	2	true	0	false	11	true
137982	19249798828125	543970625	7	true	0	false	16	true
137981	21696548828125	558776796875	1	true	0	false	14	true
137980	21112091796875	55405640625	0	false	0	false	13	true
137977	20749740234375	53021375	0	false	0	false	20	true
137976	2059167578125	5361482421875	0	false	0	false	11	true
137970	2071308203125	5220619140625	2	true	0	false	25	true
137968	2013280078125	5322498046875	5	true	0	false	25	true
137967	21467693359375	5401504296875	0	false	0	false	26	true
137966	21123708984375	539400390625	0	false	0	false	21	true
137960	82846259765625	71870734375	0	false	0	false	13	true
137959	3922618896484370	4206891015625	4	true	0	false	20	true
137958	320027392578125	41874734375	0	false	0	false	27	true
137954	3181917724609370	4092103125	0	false	1	true	11	true
137951	152896787109375	4928618359375	0	false	0	false	18	true
137950	156477548828125	4913702734375	8	true	0	false	7	true
137949	2204665771484370	4043016015625	1	true	0	false	14	true
137946	1904858154296870	39248484375	20	true	0	false	6	true
137944	150051103515625	4989978125	3	true	1	true	1	true
137943	113930302734375	700812265625	2	true	0	false	11	true
137942	11461916015625	715129609375	3	true	0	false	7	true
137941	157685947265625	4986069921875	2	true	0	false	25	true
137940	163483662109375	4978482421875	6	true	0	false	0	false
137939	3939781982421870	39497578125	1	true	0	false	23	true
137937	123804521484375	721991171875	7	true	0	false	9	true
137936	129013544921875	724989609375	0	false	0	false	16	true
137932	132328173828125	731747265625	2	true	0	false	52	true
137930	157932451171875	484423203125	1	true	0	false	21	true
137928	12638291015625	7137896875	0	false	0	false	8	true
137925	7556779296875	4051119921875	1	true	1	true	17	true
137924	65807197265625	4156541015625	0	false	0	false	7	true
137923	973628125	3974040625	1	true	0	false	22	true
137922	1062654296875	39893546875	1	true	0	false	21	true
137921	11626435546875	73045921875	7	true	0	false	24	true
137920	110355419921875	73246703125	1	true	0	false	20	true
137918	1037022265625	72629421875	5	true	0	false	10	true
137917	519216943359375	3969405859375	1	true	0	false	67	true
137916	50566669921875	390067109375	0	false	0	false	11	true
137912	59801416015625	3998841015625	4	true	1	true	0	false
137908	56271181640625	4099112109375	9	true	0	false	1	true
137907	9536314453125	727703515625	1	true	0	false	10	true
137904	123964931640625	70596671875	1	true	0	false	13	true
137901	119478583984375	7406334375	3	true	0	false	10	true
137900	11461236328125	7486340625	2	true	0	false	23	true
137897	11737943359375	504990859375	6	true	0	false	27	true
137896	110625703125	5012075390625	1	true	0	false	17	true
137895	91660537109375	4133318359375	0	false	0	false	28	true
137894	809616943359375	4194001953125	1	true	0	false	8	true
137892	124443515625	4966479296875	1	true	0	false	16	true
137880	12347982421875	687072109375	0	false	0	false	15	true
137877	138806806640625	746480625	4	true	0	false	13	true
137870	100099990234375	709562890625	3	true	0	false	11	true
137869	152584267578125	4060911328125	4	true	1	true	15	true
137868	153154248046875	4073488671875	2	true	1	true	24	true
137867	95328916015625	736436484375	1	true	0	false	11	true
137866	89770703125	74258625	4	true	1	true	7	true
137865	12991451171875	69800171875	0	false	0	false	9	true
137864	130155478515625	702881328125	2	true	0	false	11	true
137860	1420894921875	73766796875	0	false	0	false	13	true
137858	149820859375	3996289453125	0	false	0	false	12	true
137857	645056005859375	3564105859375	0	false	0	false	8	true
137856	5701595703125	349991953125	1	true	0	false	16	true
137855	80770615234375	74518890625	0	false	0	false	19	true
137850	140340439453125	3981322265625	2	true	0	false	9	true
137848	582489111328125	33602828125	2	true	0	false	12	true
137846	8905341796875	704246015625	5	true	0	false	24	true
137845	98973818359375	3693976171875	16	true	1	true	0	false
137844	10334404296875	367860859375	1	true	0	false	17	true
137843	4333044921875	3823188671875	2	true	2	true	10	true
137842	3848653076171870	3754078125	0	false	0	false	14	true
137841	10187349609375	36178765625	1	true	0	false	28	true
137836	9358810546875	357436171875	5	true	0	false	30	true
137835	97011103515625	3503628125	1	true	0	false	6	true
137834	1052396484375	3486210546875	1	true	0	false	14	true
137833	2170523681640620	3497080859375	0	false	0	false	9	true
137832	35089287109375	3460043359375	0	false	0	false	9	true
137831	32445927734375	3538922265625	0	false	0	false	12	true
137827	3296953125	3756134765625	7	true	1	true	17	true
137825	3190897705078120	31831720703125	0	false	0	false	13	true
137824	394310791015625	3156237890625	0	false	4	true	21	true
137823	3519469970703120	327357265625	0	false	0	false	18	true
137820	3446908935546870	3355396875	0	false	0	false	15	true
137818	82791484375	3586335546875	1	true	0	false	11	true
137816	410577685546875	3648940234375	0	false	0	false	8	true
137815	145323896484375	69426453125	18	true	1	true	17	true
137814	146555419921875	695308828125	17	true	1	true	21	true
137811	549190625	361142578125	0	false	0	false	8	true
137810	5201751953125	358121484375	0	false	0	false	17	true
137806	835322265625	732262421875	0	false	0	false	21	true
137805	73715419921875	356563828125	0	false	0	false	10	true
137804	8044751953125	353065234375	0	false	0	false	14	true
137798	108480869140625	36424453125	3	true	2	true	26	true
137794	969816015625	379726953125	0	false	0	false	8	true
137793	115233212890625	335605078125	0	false	0	false	15	true
137792	11373623046875	34145.5	1	true	1	true	28	true
137786	118058056640625	332509453125	0	false	0	false	11	true
137785	136288671875	329588359375	2	true	0	false	14	true
137784	129468486328125	3358447265625	3	true	0	false	18	true
137783	14155158203125	70804796875	0	false	0	false	25	true
137782	14350939453125	71861796875	4	true	1	true	0	false
137781	1163014404296870	3492663671875	0	false	0	false	20	true
137780	690778076171875	3441196875	4	true	0	false	0	false
137779	3795638671875	4847616015625	4	true	0	false	25	true
137778	3769752734375	49306390625	0	false	1	true	13	true
137776	14599375	726153671875	0	false	0	false	23	true
137774	37282216796875	30748291015625	2	true	0	false	6	true
137771	22857419921875	5995677734375	4	true	0	false	28	true
137770	2332806640625	6091081640625	0	false	0	false	20	true
137763	371635390625	5701331640625	7	true	1	true	9	true
137762	3741274609375	57178265625	8	true	1	true	5	true
137759	124510205078125	3419936328125	1	true	0	false	15	true
137758	12574525390625	3487076953125	0	false	0	false	15	true
137754	3871574609375	47876578125	0	false	0	false	19	true
137752	85199091796875	4269628125	0	false	6	true	23	true
137750	366514453125	569404296875	7	true	1	true	6	true
137748	120760849609375	378583828125	8	true	2	true	4	true
137747	360101953125	5098168359375	4	true	1	true	1	true
137746	355866796875	51048328125	1	true	0	false	16	true
137744	9377876953125	3417208203125	0	false	1	true	14	true
137742	354811171875	5167905078125	2	true	0	false	16	true
137741	3480615234375	52092546875	4	true	0	false	28	true
137739	799194921875	339602890625	0	false	0	false	25	true
137733	343320546875	5010366796875	95	true	1	true	8	true
137732	349893828125	4981492578125	1	true	0	false	14	true
137731	3993752734375	49758359375	3	true	0	false	18	true
137730	3924843359375	49970125	9	true	0	false	1	true
137725	3642287890625	55687734375	12	true	0	false	10	true
137724	367648984375	5529109375	7	true	0	false	3	true
137722	4013047265625	4865709765625	3	true	0	false	9	true
137719	4009812890625	4742747265625	1	true	0	false	15	true
137716	3699241796875	5881267578125	3	true	0	false	19	true
137713	270087734375	5106613671875	1	true	0	false	21	true
137712	27705986328125	5067908984375	2	true	0	false	10	true
137711	3825075390625	592648125	4	true	1	true	7	true
137710	3925423828125	5909544140625	1	true	0	false	17	true
137707	2577974609375	54968375	1	true	0	false	17	true
137706	26153564453125	548390703125	2	true	1	true	13	true
137704	41042671875	4711012109375	1	true	0	false	26	true
137703	39115296875	581486875	2	true	20	true	6	true
137700	25370947265625	5455575390625	6	true	0	false	11	true
137699	2637512890625	5260107421875	0	false	0	false	10	true
137698	27143447265625	5236505078125	3	true	0	false	19	true
137695	3862059765625	56926296875	2	true	0	false	8	true
137694	3849215625	563559453125	1	true	0	false	35	true
137692	373867109375	502440859375	2	true	0	false	14	true
137690	362735234375	590375078125	11	true	0	false	5	true
137688	3983146484375	5742755859375	0	false	0	false	20	true
137682	393241171875	5685669921875	0	false	0	false	17	true
137679	25066828125	542537265625	0	false	10	true	6	true
137678	248176171875	535819140625	0	false	0	false	21	true
137677	2814203125	5213090625	5	true	1	true	20	true
137676	2788491796875	52196546875	5	true	1	true	24	true
137675	254475390625	5603810546875	0	false	0	false	13	true
137674	2570371875	5582741796875	0	false	4	true	2	true
137668	25402412109375	5561178125	2	true	0	false	13	true
137666	28573759765625	524548359375	3	true	0	false	27	true
137664	25254453125	56372015625	0	false	0	false	10	true
137663	27045625	53655671875	1	true	0	false	15	true
137662	26831904296875	5411681640625	3	true	0	false	17	true
137659	31411146484375	5214953125	0	false	0	false	43	true
137658	31407109375	5288649609375	3	true	1	true	30	true
137656	3223661328125	5226572265625	9	true	1	true	4	true
137651	355233984375	5482722265625	5	true	1	true	9	true
137650	35117.5	5593788671875	0	false	10	true	9	true
137649	3250159375	497084921875	3	true	0	false	13	true
137648	328050078125	498949921875	1	true	0	false	15	true
137646	398236953125	466461171875	2	true	0	false	29	true
137644	32475765625	5022480078125	4	true	0	false	15	true
137642	2549305078125	5152527734375	0	false	0	false	5	true
137640	3673773828125	5387009375	1	true	0	false	37	true
137638	3724853515625	477284296875	0	false	1	true	16	true
137636	253075234375	534019453125	0	false	0	false	16	true
137634	31825537109375	4947654296875	0	false	0	false	13	true
137633	715806103515625	3637637109375	6	true	0	false	10	true
137632	72298837890625	36902078125	0	false	0	false	19	true
137631	30063521484375	5275845703125	1	true	0	false	13	true
137630	30589185546875	523153984375	0	false	0	false	16	true
137629	28506609375	4999085546875	2	true	0	false	24	true
137624	30344416015625	5147778515625	25	true	0	false	13	true
137620	31401556640625	5009414453125	0	false	0	false	7	true
137618	3182472900390620	779937890625	9	true	0	false	0	false
137617	30100466796875	496286640625	1	true	0	false	24	true
137616	30005640625	504308515625	1	true	0	false	29	true
137612	2446146484375	553563828125	0	false	0	false	13	true
137611	630668798828125	381084453125	2	true	0	false	18	true
137608	32281892578125	4871609375	2	true	1	true	16	true
137607	24833833984375	5288093359375	0	false	0	false	16	true
137606	24982900390625	52377015625	0	false	0	false	13	true
137603	3255613671875	5571465625	0	false	1	true	21	true
137602	325104609375	5586496484375	0	false	1	true	20	true
137601	318551796875	47671515625	0	false	0	false	1	true
137598	32761	560720625	1	true	3	true	11	true
137596	34807046875	541331640625	4	true	0	false	14	true
137594	27347087890625	5523455859375	1	true	0	false	22	true
137593	276908125	4611258984375	4	true	0	false	19	true
137592	2810405859375	4565048828125	0	false	0	false	25	true
137588	3341473828125	5595723046875	16	true	0	false	0	false
137587	3352234765625	5361981640625	1	true	0	false	18	true
137586	336456875	5460906640625	2	true	0	false	12	true
137583	27901205078125	47534953125	4	true	0	false	34	true
137582	282381875	47049	3	true	0	false	4	true
137580	2827091796875	4822742578125	1	true	0	false	20	true
137579	350639453125	4671826953125	0	false	0	false	18	true
137578	3445423046875	466126640625	8	true	0	false	21	true
137575	238614921875	577504921875	5	true	0	false	12	true
137574	238983828125	5735033203125	5	true	1	true	8	true
137568	330490703125	48213984375	0	false	0	false	12	true
137567	2658801953125	4608824609375	0	false	0	false	18	true
137566	2683057421875	4699347265625	0	false	0	false	22	true
137565	3531184375	471779140625	1	true	0	false	15	true
137564	3562703125	4738709375	0	false	11	true	0	false
137559	2637875390625	4926988671875	0	false	0	false	17	true
137558	266390859375	487785546875	8	true	0	false	5	true
137557	23204310546875	4859255859375	0	false	0	false	31	true
137556	22601421875	48415296875	0	false	0	false	11	true
137554	27201369140625	4864159765625	0	false	0	false	15	true
137552	23534353515625	58244828125	6	true	0	false	27	true
137549	22309685546875	5136367578125	1	true	0	false	27	true
137548	2236844921875	5158866796875	1	true	0	false	29	true
137546	225591796875	5199609375	11	true	0	false	0	false
137545	2353604296875	559252109375	2	true	0	false	14	true
137544	22831552734375	55329703125	9	true	2	true	7	true
137543	21896888671875	58152765625	1	true	0	false	23	true
137542	226307734375	5730055078125	1	true	0	false	12	true
137541	3217819921875	564156328125	1	true	0	false	34	true
137540	3176998046875	5609536328125	0	false	0	false	13	true
137536	22873171875	512098984375	0	false	8	true	4	true
137534	2266646875	4919648828125	16	true	0	false	16	true
137532	23495337890625	5298288671875	1	true	0	false	19	true
137531	2287984765625	5009321875	5	true	0	false	10	true
137530	2342544921875	504308046875	0	false	9	true	3	true
137529	29390154296875	538039375	2	true	0	false	18	true
137528	288829375	5418873828125	0	false	0	false	14	true
137527	25132103515625	470267109375	7	true	0	false	15	true
137526	257932265625	47919578125	6	true	0	false	5	true
137524	49357392578125	6239418359375	1	true	0	false	6	true
137523	3162442578125	5450520703125	3	true	0	false	34	true
137518	31428447265625	5672476171875	2	true	0	false	18	true
137514	365301640625	464354453125	2	true	1	true	5	true
137507	3809037890625	454854453125	0	false	0	false	13	true
137506	380432734375	4451908984375	0	false	0	false	11	true
137502	188745234375	4897771875	0	false	0	false	17	true
137499	2452416796875	587531484375	1	true	0	false	20	true
137498	2507041015625	577712265625	0	false	0	false	12	true
137497	3688245703125	4467108984375	4	true	0	false	18	true
137496	3668480859375	4473126171875	5	true	1	true	18	true
137492	20398732421875	577256875	6	true	0	false	24	true
137490	351759765625	457868828125	3	true	0	false	13	true
137484	384540703125	4658167578125	1	true	0	false	20	true
137482	3564909375	4821303125	0	false	0	false	9	true
137481	2072634375	4954587109375	5	true	0	false	15	true
137480	20372181640625	49372796875	4	true	1	true	0	false
137476	20617716796875	5664402734375	1	true	0	false	10	true
137473	2108263671875	50268578125	1	true	0	false	19	true
137472	20480177734375	506324140625	4	true	1	true	2	true
137469	420017890625	5346973828125	5	true	1	true	2	true
137468	4124513671875	532459140625	2	true	0	false	12	true
137464	4080354296875	52415.5	0	false	0	false	22	true
137462	21688505859375	504689375	6	true	0	false	0	false
137460	365533203125	4383983984375	0	false	0	false	10	true
137458	4201134765625	523791796875	4	true	1	true	0	false
137450	3465896875	44560	0	false	0	false	14	true
137448	2446876953125	474614375	14	true	1	true	0	false
137446	24723990234375	484589453125	0	false	1	true	13	true
137444	23616576171875	5441560546875	0	false	0	false	11	true
137443	5478287109375	74209.5	6	true	1	true	32	true
137442	4738115234375	7463634375	6	true	0	false	12	true
137438	620075048828125	74924890625	1	true	0	false	14	true
137436	40659421875	5089724609375	0	false	0	false	15	true
137432	102560078125	655805546875	0	false	0	false	27	true
137431	122329404296875	385801640625	0	false	0	false	21	true
137430	123677314453125	3905432421875	6	true	0	false	26	true
137421	14534021484375	75994546875	4	true	0	false	12	true
137420	1454024609375	766573046875	2	true	0	false	10	true
137418	151374091796875	754324609375	1	true	0	false	9	true
137417	15274935546875	78051421875	5	true	1	true	0	false
137416	145117939453125	77859359375	0	false	0	false	15	true
137413	153970419921875	5519058203125	0	false	0	false	19	true
137412	148612548828125	5524220703125	6	true	0	false	16	true
137410	161290126953125	546739609375	0	false	0	false	29	true
137409	157007783203125	5356888671875	1	true	0	false	5	true
137402	164538359375	5289180078125	1	true	1	true	13	true
137401	2852881640625	5948823046875	10	true	1	true	12	true
137400	28286974609375	6027901171875	1	true	0	false	20	true
137399	297303125	60152.5	2	true	1	true	11	true
137398	30003875	6013229296875	6	true	1	true	13	true
137396	29390048828125	6040390234375	4	true	0	false	20	true
137395	3417400390625	48061765625	1	true	7	true	24	true
137392	2898440234375	607431484375	0	false	0	false	32	true
137391	29366201171875	6174684765625	1	true	0	false	29	true
137390	28761373046875	62744328125	1	true	2	true	13	true
137385	30028978515625	614256875	0	false	0	false	17	true
137382	303011015625	596045625	0	false	0	false	22	true
137379	27337134765625	60257640625	1	true	0	false	35	true
137378	2747934765625	5936981640625	3	true	1	true	49	true
137376	14747111328125	5447238671875	11	true	0	false	4	true
137375	2657807421875	593575625	6	true	0	false	11	true
137374	26182216796875	58405359375	1	true	0	false	24	true
137371	31602033203125	5953728515625	1	true	0	false	31	true
137370	31953091796875	5974828125	2	true	0	false	18	true
137369	316977265625	639331171875	2	true	0	false	22	true
137368	31876353515625	6447821875	0	false	0	false	14	true
137366	32238544921875	5897289453125	1	true	0	false	13	true
137365	2948660546875	5706068359375	2	true	2	true	11	true
137364	291846953125	5736060546875	0	false	0	false	12	true
137360	32889875	6007778125	1	true	0	false	16	true
137359	32354509765625	649585859375	12	true	0	false	1	true
137355	31777802734375	6337320703125	4	true	0	false	15	true
137354	313506875	6265397265625	1	true	0	false	7	true
137352	3169942578125	651441796875	1	true	0	false	19	true
137349	34819671875	598665546875	15	true	1	true	2	true
137348	3444893359375	59323328125	5	true	1	true	1	true
137347	2695780078125	5702710546875	2	true	0	false	11	true
137346	27765578125	5663995703125	0	false	0	false	43	true
137338	305901015625	6230241796875	2	true	0	false	39	true
137337	29370779296875	64819671875	1	true	0	false	17	true
137336	29774384765625	65042234375	6	true	0	false	24	true
137334	3647777734375	42648484375	0	false	0	false	12	true
137333	32090140625	61902203125	0	false	0	false	33	true
137332	3243272265625	6157687109375	0	false	4	true	29	true
137330	3194879296875	608952734375	0	false	0	false	18	true
137328	30782130859375	646826875	0	false	0	false	8	true
137324	237481796875	51228484375	29	true	1	true	19	true
137323	17875271484375	72140921875	0	false	0	false	14	true
137322	18150869140625	7177121875	0	false	0	false	34	true
137319	17530560546875	73639765625	9	true	0	false	6	true
137318	18270275390625	73060453125	11	true	1	true	4	true
137317	16945544921875	69890546875	0	false	0	false	16	true
137316	17006869140625	693080234375	5	true	0	false	16	true
137311	170616484375	779280546875	3	true	0	false	28	true
137310	17428111328125	768646015625	0	false	0	false	24	true
137309	2085328125	4399438671875	25	true	0	false	11	true
137308	20047900390625	443063515625	0	false	0	false	20	true
137307	177958984375	75807875	0	false	0	false	10	true
137304	1716256640625	71693375	0	false	0	false	9	true
137303	23957.5	71755734375	0	false	29	true	6	true
137302	24195546875	703664765625	1	true	0	false	13	true
137298	17852431640625	784681875	2	true	0	false	16	true
137297	286393671875	68006515625	5	true	0	false	21	true
137296	28664416015625	683197421875	8	true	0	false	6	true
137294	28404017578125	689021015625	1	true	19	true	24	true
137290	1711605859375	74893421875	0	false	5	true	13	true
137288	18827134765625	7540946875	0	false	0	false	11	true
137286	2954430859375	68329640625	10	true	1	true	8	true
137284	3063005859375	547593515625	4	true	0	false	11	true
137282	1734151953125	706706015625	1	true	0	false	17	true
137278	160121650390625	720414453125	1	true	0	false	2	true
137276	1981482421875	4492023828125	6	true	0	false	8	true
137275	259193671875	6122928125	16	true	0	false	12	true
137274	2647326953125	6099980078125	4	true	0	false	23	true
137273	3073164453125	695203046875	0	false	0	false	15	true
137272	3011061328125	69077390625	15	true	0	false	2	true
137270	25229248046875	694245703125	5	true	0	false	38	true
137266	27272830078125	6108626171875	7	true	1	true	10	true
137265	3157165234375	7101440625	13	true	0	false	15	true
137264	31387775390625	71039203125	13	true	0	false	21	true
137263	22543484375	698357734375	7	true	0	false	16	true
137262	2284481640625	704193359375	8	true	0	false	1	true
137260	29841833984375	6967971875	2	true	0	false	11	true
137257	1916519140625	686756875	1	true	0	false	39	true
137256	19255951171875	681855234375	0	false	0	false	9	true
137255	24176951171875	679610078125	1	true	0	false	20	true
137254	240601015625	68543234375	3	true	0	false	29	true
137250	2950632421875	701380546875	5	true	1	true	1	true
137249	29432619140625	67382671875	2	true	0	false	28	true
137248	2849773046875	666904375	1	true	0	false	14	true
137247	2341485546875	687592890625	0	false	0	false	51	true
137246	23350275390625	6946965625	8	true	1	true	5	true
137244	339910625	5778898828125	6	true	1	true	20	true
137242	215121640625	4417898046875	0	false	0	false	17	true
137241	2686023046875	698336484375	0	false	0	false	12	true
137239	425087734375	4741378125	0	false	0	false	23	true
137238	41868.75	4732455078125	0	false	0	false	23	true
137232	3340197265625	665033359375	2	true	1	true	26	true
137229	30313109375	679032734375	12	true	0	false	11	true
137228	31725634765625	669832734375	1	true	0	false	15	true
137226	3468910546875	5704353515625	0	false	0	false	12	true
137225	26861021484375	6825221875	0	false	0	false	5	true
137224	27495494140625	678740078125	0	false	0	false	30	true
137219	427006640625	484251875	6	true	1	true	0	false
137216	21168126953125	4529218359375	1	true	0	false	11	true
137213	272289375	71325296875	3	true	0	false	10	true
137212	2796237890625	721841328125	0	false	0	false	29	true
137211	2998221484375	71137265625	0	false	0	false	12	true
137210	30745423828125	71400109375	14	true	0	false	1	true
137208	32060103515625	7107590625	5	true	0	false	8	true
137207	2342351953125	4683678125	0	false	0	false	34	true
137206	2317743359375	467131484375	0	false	1	true	25	true
137204	25928298828125	697996171875	0	false	0	false	25	true
137200	21263703125	464542109375	0	false	0	false	24	true
137198	3103040234375	684712421875	0	false	0	false	19	true
137197	30962388671875	72101140625	0	false	0	false	30	true
137195	255101953125	6041632421875	0	false	0	false	13	true
137192	23521671875	47166.5	4	true	0	false	13	true
137191	22928701171875	445573125	6	true	0	false	11	true
137190	22542029296875	442540390625	21	true	1	true	3	true
137187	197020234375	706501953125	0	false	0	false	4	true
137182	26806068359375	62395421875	0	false	0	false	11	true
137181	2348535546875	44950234375	6	true	0	false	24	true
137173	2468048046875	617713515625	0	false	0	false	19	true
137162	3129573828125	734682890625	1	true	0	false	9	true
137161	21791341796875	699833359375	0	false	0	false	16	true
137160	21326376953125	70900.25	0	false	0	false	9	true
137159	3291458203125	6291389453125	1	true	1	true	25	true
137158	3278003515625	625283671875	0	false	0	false	23	true
137156	21904728515625	722163671875	1	true	0	false	21	true
137154	326953125	5779394921875	0	false	0	false	9	true
137151	3326696875	6491480078125	2	true	0	false	14	true
137150	3390162109375	655671015625	0	false	0	false	23	true
137147	3247023828125	72010671875	1	true	0	false	13	true
137146	3246445703125	732387109375	4	true	0	false	20	true
137144	32280552734375	755797421875	0	false	0	false	9	true
137142	25213220703125	712543125	3	true	0	false	9	true
137141	348565625	61537203125	3	true	0	false	21	true
137140	35594625	6050118359375	0	false	0	false	5	true
137139	1852025390625	506443515625	7	true	0	false	16	true
137138	190340234375	505781875	4	true	0	false	21	true
137134	19921396484375	6741978125	2	true	0	false	2	true
137133	191999296875	5165744140625	1	true	0	false	40	true
137130	28249529296875	730182109375	0	false	0	false	22	true
137126	208243046875	599691796875	1	true	0	false	10	true
137121	2630151171875	7391528125	7	true	0	false	16	true
137120	266098359375	727020078125	1	true	0	false	8	true
137118	28162890625	65583484375	1	true	16	true	21	true
137117	25007248046875	7567971875	0	false	0	false	21	true
137112	236723984375	744542890625	1	true	0	false	18	true
137104	23320794921875	759210625	2	true	0	false	22	true
137101	996161328125	75277046875	2	true	0	false	11	true
137100	89552099609375	76209875	1	true	0	false	18	true
137097	2296640625	4117044140625	2	true	0	false	18	true
137096	2265897265625	4282399609375	1	true	0	false	21	true
137095	1330903515625	3512037890625	3	true	0	false	11	true
137094	143071396484375	3504751171875	0	false	0	false	16	true
137093	129873330078125	3614623828125	3	true	0	false	17	true
137092	14130244140625	372602890625	6	true	0	false	16	true
137088	3125321875	7496771875	6	true	0	false	1	true
137084	3760797265625	421156171875	1	true	0	false	16	true
137079	135911103515625	77750828125	3	true	0	false	14	true
137078	126123779296875	78259859375	1	true	0	false	14	true
137075	25223951171875	4542443359375	1	true	0	false	17	true
137074	25472833984375	44246515625	0	false	0	false	11	true
137071	19985400390625	47826203125	6	true	0	false	17	true
137070	28579931640625	484791875	0	false	0	false	19	true
137066	6222697143554680	474667265625	0	false	0	false	40	true
137060	382666015625	516284609375	0	false	0	false	22	true
137053	3545707421875	6303636328125	4	true	1	true	0	false
137052	36385859375	632727734375	4	true	1	true	8	true
137051	382686796875	6121176171875	3	true	0	false	24	true
137050	36504.5	61587.75	1	true	0	false	23	true
137047	404040546875	609649921875	8	true	0	false	8	true
137046	3971451953125	6237866796875	1	true	0	false	13	true
137040	3879154296875	6262004296875	1	true	0	false	9	true
137037	3577234619140620	24920330078125	0	false	0	false	16	true
137036	4049430419921870	248382578125	3	true	10	true	23	true
137033	26790146484375	23626314453125	0	false	0	false	22	true
137032	30762177734375	23861140625	4	true	1	true	1	true
137030	32345283203125	70167234375	10	true	0	false	5	true
137024	290208154296875	25328431640625	6	true	1	true	0	false
137023	16417.75	2993144921875	1	true	0	false	19	true
137022	163356806640625	29420365234375	1	true	0	false	22	true
137021	2941869140625	26336712890625	1	true	0	false	19	true
137018	2169412841796870	2617835546875	3	true	0	false	19	true
137017	1587368359375	334275859375	0	false	7	true	14	true
137016	16309421875	336512421875	4	true	0	false	13	true
137015	17706458984375	30523091796875	3	true	0	false	11	true
137014	18485810546875	31659640625	7	true	0	false	16	true
137013	15701958984375	3511145703125	2	true	0	false	17	true
137012	156021015625	348512734375	2	true	0	false	24	true
137010	17138587890625	3181993359375	0	false	0	false	6	true
137009	914205078125	1487641796875	0	false	0	false	17	true
137008	926641015625	146025419921875	0	false	0	false	18	true
137006	93627431640625	1414026171875	77	true	1	true	83	true
137005	1466692578125	14074.75	12	true	0	false	0	false
137004	14963029296875	13548623046875	1	true	0	false	7	true
137003	153073251953125	30577265625	8	true	0	false	2	true
137002	158022646484375	30811509765625	2	true	0	false	27	true
137001	2162898681640620	230604609375	0	false	0	false	54	true
136998	148867236328125	31196935546875	0	false	0	false	17	true
136996	14264416015625	32556744140625	0	false	1	true	11	true
136994	4085458740234370	26272154296875	2	true	0	false	20	true
136992	16509802734375	32876171875	0	false	0	false	29	true
136991	121019228515625	13908072265625	1	true	0	false	22	true
136990	117548369140625	139978857421875	0	false	0	false	30	true
136988	12834048828125	136682587890625	0	false	0	false	26	true
136986	9094833984375	13683033203125	0	false	0	false	18	true
136984	157410673828125	147898525390625	6	true	0	false	15	true
136980	2820416748046870	2286307421875	0	false	1	true	13	true
136978	100220576171875	14598880859375	0	false	0	false	17	true
136977	153999765625	22445271484375	7	true	0	false	16	true
136976	15157087890625	22716541015625	1	true	0	false	11	true
136975	16480203125	162923681640625	7	true	0	false	13	true
136974	16683384765625	1538698046875	12	true	0	false	3	true
136969	62537919921875	31524107421875	5	true	1	true	25	true
136968	61455244140625	31548962890625	7	true	1	true	30	true
136966	156913896484375	21976708984375	4	true	1	true	0	false
136965	814272900390625	1797071484375	0	false	0	false	9	true
136964	78627314453125	183154609375	2	true	1	true	8	true
136963	133543154296875	144323740234375	0	false	0	false	14	true
136962	141311845703125	150617490234375	0	false	0	false	15	true
136961	9296140625	17952779296875	1	true	1	true	13	true
136960	10264841796875	1749083984375	0	false	1	true	13	true
136956	109990849609375	4216818359375	2	true	0	false	11	true
136954	8832609375	1749034765625	4	true	1	true	19	true
136953	16607876953125	128441337890625	0	false	0	false	16	true
136951	114994873046875	24166251953125	0	false	0	false	18	true
136950	113090234375	24779208984375	7	true	0	false	22	true
136947	11645994140625	28466693359375	0	false	0	false	39	true
136946	115199794921875	27545234375	3	true	0	false	32	true
136944	119358232421875	23311166015625	2	true	0	false	12	true
136943	154779580078125	3880459375	0	false	0	false	33	true
136942	1519167578125	3830473828125	0	false	0	false	24	true
136939	117179423828125	2593508203125	5	true	0	false	3	true
136938	11798595703125	266988203125	4	true	1	true	17	true
136935	14352986328125	18899830078125	10	true	0	false	16	true
136934	14946376953125	18686505859375	1	true	0	false	25	true
136931	16232130859375	362573046875	5	true	12	true	16	true
136930	161941103515625	36500484375	7	true	16	true	28	true
136928	16476080078125	365524765625	6	true	5	true	23	true
136927	126251865234375	17025833984375	2	true	1	true	0	false
136926	1143465234375	17097099609375	8	true	0	false	11	true
136925	160484404296875	3585858203125	7	true	1	true	1	true
136924	16601380859375	355854375	3	true	0	false	13	true
136922	15185375	190174375	1	true	0	false	21	true
136921	109576708984375	142324814453125	0	false	0	false	17	true
136916	2693978515625	27231244140625	0	false	0	false	4	true
136915	129064375	22470482421875	6	true	0	false	16	true
136913	111136435546875	18208314453125	0	false	0	false	12	true
136912	10181525390625	1910211328125	0	false	0	false	25	true
136910	907791796875	16393759765625	4	true	0	false	4	true
136909	1549793359375	3581401171875	0	false	0	false	39	true
136907	14148185546875	29212345703125	0	false	3	true	29	true
136904	133684853515625	231576875	4	true	1	true	0	false
136902	130604599609375	29437583984375	0	false	0	false	7	true
136900	159896201171875	381279609375	2	true	0	false	14	true
136894	11832736328125	159505849609375	0	false	0	false	20	true
136892	1138775390625	294094609375	9	true	0	false	14	true
136890	15414515625	21002072265625	1	true	57	true	27	true
136889	9186337890625	2032871484375	0	false	1	true	17	true
136888	9319931640625	196981875	6	true	0	false	18	true
136886	66187158203125	1801421484375	0	false	3	true	11	true
136884	49844833984375	2736496875	2	true	1	true	11	true
136882	882175390625	19152595703125	2	true	0	false	32	true
136880	96705712890625	159866796875	12	true	0	false	1	true
136878	108480546875	155018486328125	1	true	0	false	15	true
136877	90297265625	31147962890625	6	true	1	true	18	true
136876	942840234375	3124047265625	8	true	0	false	16	true
136874	62666015625	16693970703125	0	false	0	false	13	true
136873	407157958984375	224814375	1	true	0	false	22	true
136872	477040625	21989279296875	0	false	0	false	13	true
136871	6598498046875	28208716796875	3	true	12	true	16	true
136870	615232763671875	289866875	0	false	0	false	13	true
136865	748274072265625	161512724609375	0	false	1	true	13	true
136863	326705517578125	27880822265625	1	true	0	false	17	true
136862	393651708984375	28349880859375	6	true	1	true	14	true
136856	84840966796875	30842970703125	0	false	0	false	18	true
136849	492367626953125	30234841796875	0	false	0	false	37	true
136848	587110009765625	3069023828125	0	false	2	true	14	true
136845	605159033203125	2490651171875	10	true	0	false	14	true
136844	500018017578125	25400373046875	1	true	0	false	16	true
136843	6875431640625	30934470703125	8	true	0	false	24	true
136842	698232568359375	31058017578125	7	true	0	false	22	true
136840	84796005859375	315096328125	0	false	0	false	13	true
136837	22553419921875	38210546875	1	true	6	true	20	true
136836	22405275390625	381618828125	1	true	6	true	28	true
136835	187700078125	29642298828125	1	true	0	false	29	true
136834	1945687890625	31106181640625	2	true	1	true	1	true
136829	111781201171875	306888125	1	true	0	false	19	true
136828	118326025390625	30092361328125	0	false	0	false	16	true
136825	753707080078125	31740634765625	0	false	0	false	36	true
136823	84537587890625	2951196484375	2	true	1	true	24	true
136822	8691630859375	29518310546875	3	true	2	true	23	true
136820	12211556640625	18176830078125	1	true	0	false	16	true
136817	2094108984375	3821080859375	4	true	0	false	19	true
136816	2082848046875	37769328125	3	true	0	false	14	true
136813	21807623046875	38266171875	0	false	0	false	19	true
136810	20955994140625	3724331640625	1	true	0	false	22	true
136809	108752626953125	31902466796875	6	true	0	false	6	true
136806	13758765625	1689346484375	1	true	0	false	19	true
136803	129880634765625	20102234375	0	false	0	false	17	true
136802	133607373046875	211833671875	0	false	0	false	9	true
136801	23866142578125	3743319140625	3	true	0	false	10	true
136800	2418601953125	3730912109375	11	true	0	false	9	true
136796	5194462890625	29215568359375	2	true	0	false	17	true
136795	14769939453125	163264521484375	0	false	0	false	4	true
136792	71215322265625	29868591796875	7	true	1	true	17	true
136786	50832880859375	173561015625	5	true	0	false	0	false
136783	557020458984375	15544638671875	0	false	0	false	28	true
136782	645156005859375	150190458984375	0	false	0	false	10	true
136779	21098873046875	4067771484375	3	true	0	false	22	true
136778	21400357421875	402354296875	16	true	0	false	0	false
136776	130795478515625	1859882421875	2	true	0	false	23	true
136773	92786103515625	272864453125	2	true	0	false	30	true
136772	8508904296875	27234166015625	0	false	0	false	14	true
136766	22151482421875	3713008203125	2	true	0	false	14	true
136762	107055166015625	2541111328125	2	true	0	false	16	true
136761	212220625	362148515625	3	true	1	true	0	false
136760	2121934375	3588275390625	0	false	5	true	15	true
136759	2011004296875	3488548828125	3	true	0	false	17	true
136758	19315564453125	3571994140625	1	true	0	false	21	true
136754	2334308984375	3840505078125	1	true	0	false	13	true
136753	24887.75	3836364453125	0	false	0	false	18	true
136752	2524028125	388554609375	9	true	1	true	1	true
136750	25653201171875	38187375	0	false	0	false	17	true
136748	21115513671875	3929805859375	1	true	0	false	4	true
136742	577384228515625	14322380859375	0	false	0	false	15	true
136738	102102373046875	2902955078125	0	false	0	false	39	true
136734	6690106811523430	26047640625	0	false	0	false	12	true
136733	18559451171875	35072.5	2	true	0	false	12	true
136732	18313048828125	3530033984375	0	false	1	true	13	true
136730	1709641796875	11509427734375	0	false	1	true	11	true
136729	19281037109375	363931640625	0	false	0	false	5	true
136726	49792568359375	141016044921875	3	true	0	false	11	true
136722	18014025390625	356095078125	1	true	0	false	11	true
136721	27930431640625	4119567578125	8	true	0	false	14	true
136720	27794326171875	4139453515625	5	true	0	false	17	true
136719	2522451171875	42383421875	1	true	0	false	5	true
136718	25520890625	4185609765625	0	false	0	false	11	true
136717	2968745703125	4491791015625	4	true	0	false	55	true
136716	300148359375	4487223046875	8	true	0	false	11	true
136712	26976845703125	2068191796875	1	true	0	false	11	true
136710	2946066796875	4542071484375	1	true	0	false	19	true
136708	177226328125	3349706640625	0	false	1	true	18	true
136707	4949046875	18993345703125	2	true	0	false	14	true
136705	5704888671875	19880642578125	0	false	1	true	13	true
136704	656490869140625	19344890625	1	true	0	false	18	true
136702	717600439453125	26897908203125	9	true	0	false	8	true
136701	436684912109375	2046223046875	0	false	0	false	15	true
136697	198516328125	367251640625	0	false	0	false	26	true
136696	19526693359375	36903734375	11	true	0	false	3	true
136694	28259845703125	4271736328125	16	true	0	false	11	true
136690	18362458984375	3424463671875	4	true	0	false	11	true
136686	285521015625	4358670703125	4	true	0	false	9	true
136683	26081576171875	41563984375	6	true	0	false	14	true
136682	25681.75	4057157421875	0	false	0	false	9	true
136677	26860951171875	4357884765625	0	false	0	false	18	true
136676	27385576171875	437883359375	4	true	0	false	1	true
136673	63107802734375	23498255859375	0	false	0	false	11	true
136672	667208544921875	23753626953125	1	true	0	false	16	true
136671	771062841796875	22552515625	2	true	0	false	15	true
136670	8322544921875	22338330078125	0	false	0	false	15	true
136669	3921393359375	5463865625	1	true	1	true	15	true
136668	3958408984375	552277578125	1	true	0	false	23	true
136665	793336328125	216540859375	0	false	0	false	32	true
136664	758874462890625	2152216015625	0	false	0	false	13	true
136663	401598125	542011328125	3	true	0	false	9	true
136662	402766015625	5470782421875	0	false	0	false	13	true
136660	2482903125	430540390625	0	false	0	false	21	true
136652	768963720703125	208205078125	0	false	1	true	20	true
136650	3424149609375	679636171875	8	true	0	false	2	true
136646	29372482421875	466391015625	0	false	0	false	13	true
136638	859852734375	213519765625	0	false	0	false	7	true
136637	2537794921875	19333287109375	0	false	0	false	9	true
136636	16216240234375	1886887890625	9	true	0	false	12	true
136632	5928849609375	218350390625	9	true	0	false	24	true
136631	95375703125	2232821875	6	true	0	false	3	true
136630	88983603515625	23314986328125	2	true	0	false	18	true
136623	8439080078125	38624578125	0	false	0	false	14	true
136621	85275859375	37137234375	0	false	0	false	6	true
136619	28701755859375	5502105859375	0	false	0	false	16	true
136618	2884221484375	5528066796875	0	false	0	false	13	true
136613	3526703515625	6403173046875	3	true	0	false	18	true
136612	357271171875	6427171875	4	true	1	true	14	true
136610	369140546875	6403543359375	14	true	0	false	21	true
136608	3708241015625	65461625	8	true	0	false	4	true
136607	3620115234375	6702971875	0	false	0	false	13	true
136606	363149609375	658245703125	4	true	1	true	3	true
136600	726775732421875	190127578125	0	false	0	false	6	true
136599	10671298828125	2128133203125	1	true	0	false	11	true
136598	11142158203125	2062871875	0	false	36	true	18	true
136597	94960927734375	24186048828125	1	true	0	false	20	true
136596	99267177734375	24214025390625	1	true	0	false	6	true
136594	10544427734375	20026453125	1	true	0	false	45	true
136592	108684208984375	224448515625	1	true	0	false	12	true
136586	96204345703125	32029271484375	0	false	0	false	26	true
136585	26680044921875	366507578125	0	false	0	false	9	true
136584	2595015234375	3729201953125	1	true	0	false	42	true
136581	2534016796875	3584971484375	0	false	0	false	10	true
136580	24974095703125	36272703125	4	true	0	false	18	true
136575	1722398828125	5960109765625	6	true	0	false	7	true
136574	1773623046875	5994053125	4	true	1	true	7	true
136573	9344162109375	25716025390625	16	true	0	false	12	true
136572	97520068359375	2536653125	4	true	0	false	9	true
136570	1832896484375	598388671875	0	false	0	false	35	true
136568	18277099609375	5916080078125	1	true	0	false	10	true
136563	662237353515625	78409953125	1	true	0	false	32	true
136562	611202880859375	779085390625	0	false	0	false	8	true
136560	121795595703125	75689296875	0	false	0	false	9	true
136559	783452685546875	7738953125	1	true	0	false	20	true
136558	716939501953125	77534203125	32	true	0	false	14	true
136557	576661474609375	7904934375	0	false	0	false	24	true
136554	1188815234375	2216094140625	6	true	0	false	8	true
136550	52047802734375	132900703125	0	false	0	false	15	true
136549	97796923828125	774737890625	6	true	0	false	0	false
136548	86272021484375	77506984375	0	false	0	false	15	true
136546	103771845703125	7744190625	11	true	1	true	9	true
136542	114923369140625	768524765625	1	true	0	false	8	true
136539	3296481689453120	1421891015625	3	true	0	false	27	true
136538	3647369873046870	14838291015625	0	false	0	false	24	true
136537	2459828857421870	152461669921875	1	true	0	false	16	true
136534	26896494140625	758996171875	6	true	0	false	13	true
136533	1.67328e+16	1700553515625	1	true	0	false	31	true
136532	201059716796875	17249935546875	2	true	0	false	15	true
136531	1196927734375	1495059765625	10	true	1	true	8	true
136530	1878534423828120	1392315625	0	false	0	false	4	true
136523	18882955078125	61528671875	4	true	0	false	1	true
136522	19980201171875	6043034375	11	true	0	false	17	true
136518	7865609375	283578515625	0	false	0	false	16	true
136516	1.65163e+16	12337435546875	6	true	0	false	13	true
136513	21134056640625	24242640625	4	true	0	false	2	true
136512	2157201171875	23819564453125	0	false	1	true	12	true
136511	20720240234375	2341994140625	4	true	1	true	5	true
136510	20538154296875	24001298828125	2	true	1	true	13	true
136507	2815726953125	214110625	1	true	0	false	15	true
136506	278833828125	2129306640625	1	true	0	false	18	true
136505	20480978515625	2211808203125	1	true	0	false	2	true
136502	2156473828125	253297421875	1	true	0	false	10	true
136499	453304453125	154255302734375	0	false	0	false	28	true
136498	4510365234375	150965927734375	7	true	0	false	17	true
136497	2627804296875	2138670703125	0	false	0	false	18	true
136496	25671384765625	2117921875	0	false	3	true	14	true
136494	2701004296875	21225041015625	0	false	0	false	13	true
136489	438670390625	124938330078125	1	true	0	false	53	true
136488	4455797265625	12177455078125	0	false	0	false	17	true
136487	27188021484375	129528984375	5	true	1	true	20	true
136486	27142626953125	129509140625	6	true	1	true	14	true
136485	1678914453125	22769638671875	0	false	0	false	16	true
136484	17038.75	22480123046875	0	false	0	false	16	true
136483	3474730078125	109377861328125	7	true	0	false	16	true
136482	344801640625	107563916015625	11	true	0	false	4	true
136480	347027578125	11375294921875	0	false	0	false	7	true
136479	17658669921875	275456328125	0	false	2	true	7	true
136478	176055078125	27095005859375	3	true	0	false	15	true
136477	1904855078125	2124951171875	3	true	1	true	47	true
136476	19457955078125	2144553125	1	true	0	false	38	true
136474	28020046875	22162626953125	0	false	0	false	21	true
136473	18587638671875	266717421875	5	true	0	false	52	true
136469	3710101953125	72312880859375	7	true	0	false	16	true
136468	369944609375	80269931640625	0	false	1	true	20	true
136467	4225895703125	1373042578125	0	false	4	true	1	true
136466	4199363671875	14112857421875	5	true	1	true	2	true
136464	24725935546875	2032315234375	1	true	0	false	36	true
136463	35004265625	93179296875	1	true	0	false	6	true
136462	3524803515625	94945634765625	4	true	1	true	5	true
136460	412737421875	13831689453125	5	true	1	true	0	false
136459	18750646484375	28299107421875	0	false	0	false	39	true
136458	18625259765625	27926240234375	0	false	0	false	19	true
136456	19163654296875	208108125	0	false	0	false	11	true
136455	447043046875	1141014453125	0	false	0	false	18	true
136452	1821483984375	28304423828125	4	true	1	true	3	true
136451	2305755078125	20359044921875	4	true	1	true	14	true
136450	231050703125	20113529296875	6	true	0	false	13	true
136447	184393125	2471995703125	0	false	0	false	13	true
136446	18065232421875	25425443359375	8	true	0	false	12	true
136444	4144757421875	13045759765625	3	true	0	false	9	true
136443	157989833984375	2634561328125	2	true	0	false	18	true
136442	155860693359375	26766427734375	0	false	0	false	20	true
136440	22470349609375	20279091796875	1	true	0	false	17	true
136437	19177865234375	253642734375	0	false	1	true	18	true
136436	1925017578125	25678658203125	0	false	1	true	17	true
136434	1899991015625	24671890625	11	true	0	false	14	true
136433	2824621875	18051537109375	0	false	29	true	4	true
136432	27532107421875	1771443359375	3	true	1	true	4	true
136431	21613140625	1908532421875	1	true	0	false	28	true
136430	217693203125	19380712890625	10	true	0	false	3	true
136428	4392855078125	153379267578125	0	false	0	false	26	true
136427	26690541015625	1920868359375	0	false	0	false	11	true
136426	27489087890625	19420984375	5	true	0	false	7	true
136424	2147191796875	19654197265625	1	true	0	false	13	true
136423	2367021484375	18158349609375	17	true	22	true	33	true
136422	235575546875	18316150390625	17	true	22	true	23	true
136421	3148354296875	1883323046875	5	true	0	false	26	true
136420	31408779296875	19088482421875	7	true	0	false	29	true
136419	2318530859375	2255544140625	1	true	45	true	13	true
136418	22903763671875	2236925390625	2	true	12	true	16	true
136416	2721942578125	1678400390625	0	false	18	true	0	false
136410	23202953125	229891015625	0	false	1	true	21	true
136409	26467625	115572451171875	13	true	0	false	3	true
136408	26753451171875	117383291015625	0	false	0	false	10	true
136406	342252734375	89470537109375	2	true	0	false	11	true
136405	4383254296875	142680654296875	9	true	1	true	17	true
136404	441076875	14008052734375	0	false	0	false	28	true
136403	17071615234375	211193125	1	true	0	false	52	true
136402	17896431640625	21370771484375	0	false	0	false	20	true
136400	15175580078125	2612305078125	0	false	1	true	15	true
136399	16800306640625	19314177734375	0	false	0	false	29	true
136398	16605666015625	19425.75	0	false	0	false	27	true
136395	2756833984375	144335771484375	0	false	1	true	13	true
136394	27373849609375	15566630859375	0	false	0	false	16	true
136392	26976751953125	120548671875	0	false	0	false	23	true
136388	163894375	2649330078125	0	false	1	true	16	true
136386	16458736328125	19097517578125	1	true	0	false	9	true
136384	26139994140625	2052826171875	0	false	0	false	4	true
136383	269279140625	144749169921875	39	true	1	true	13	true
136382	26091681640625	14364859375	0	false	0	false	9	true
136381	18838408203125	145019423828125	1	true	0	false	32	true
136380	1828683984375	14581294921875	2	true	0	false	19	true
136375	162139921875	2539153125	1	true	0	false	17	true
136374	161072373046875	24766380859375	0	false	0	false	18	true
136372	163294189453125	19629193359375	4	true	1	true	3	true
136370	22320970703125	223019140625	0	false	0	false	13	true
136366	2085421875	2030152734375	0	false	0	false	11	true
136363	32522306640625	19356181640625	0	false	0	false	5	true
136362	3131682421875	2009888671875	1	true	0	false	18	true
136361	1914200390625	23191943359375	0	false	0	false	14	true
136358	28560041015625	194723984375	2	true	0	false	15	true
136355	3320607421875	17772279296875	0	false	0	false	25	true
136354	3264968359375	1741784375	0	false	8	true	6	true
136349	230037890625	1523673828125	0	false	0	false	9	true
136348	2371744140625	156346884765625	0	false	0	false	11	true
136346	3266628125	91927900390625	0	false	0	false	15	true
136344	31931923828125	2092126953125	2	true	0	false	9	true
136342	241884609375	228464375	20	true	0	false	3	true
136340	2385292578125	183174765625	18	true	5	true	33	true
136339	27628361328125	125368603515625	0	false	3	true	8	true
136336	3344858203125	188143125	0	false	0	false	10	true
136335	26337607421875	1865444140625	1	true	9	true	18	true
136334	2623302734375	1871421875	1	true	9	true	20	true
136332	32182564453125	218994375	3	true	0	false	34	true
136328	1702951171875	18536705078125	0	false	0	false	13	true
136324	425598359375	122673271484375	3	true	0	false	7	true
136321	19118572265625	19586216796875	1	true	0	false	14	true
136320	1942907421875	19993259765625	7	true	0	false	8	true
136316	28944955078125	14524169921875	19	true	0	false	3	true
136314	238624140625	144379326171875	1	true	0	false	29	true
136313	20526216796875	14348912109375	0	false	0	false	22	true
136312	21192451171875	146857001953125	0	false	1	true	20	true
136311	22579705078125	1880520703125	9	true	0	false	18	true
136306	260293984375	156948076171875	6	true	1	true	12	true
136304	232332421875	17346091796875	1	true	0	false	33	true
136300	25718033203125	22641884765625	7	true	0	false	51	true
136298	227931875	17707869140625	3	true	1	true	0	false
136296	21909142578125	144265986328125	9	true	0	false	6	true
136294	217551484375	218726484375	0	false	1	true	16	true
136293	196345546875	134398203125	15	true	0	false	0	false
136290	223290390625	170136640625	5	true	1	true	0	false
136289	29083978515625	13012236328125	1	true	0	false	19	true
136288	2890266796875	12554189453125	0	false	0	false	13	true
136287	3299526953125	2191450390625	3	true	0	false	12	true
136284	21835625	136622392578125	0	false	0	false	31	true
136282	22394546875	163591083984375	0	false	0	false	14	true
136280	1952419921875	18974732421875	0	false	3	true	30	true
136278	2603934765625	121326240234375	0	false	0	false	12	true
136277	4235165234375	15666921875	1	true	0	false	24	true
136276	419938671875	16081646484375	7	true	0	false	23	true
136275	395018203125	11760333984375	0	false	0	false	47	true
136274	406039140625	121250576171875	0	false	1	true	18	true
136270	20327841796875	15175638671875	1	true	0	false	18	true
136269	4218814453125	1924471875	0	false	5	true	0	false
136268	4298494921875	18721251953125	0	false	0	false	26	true
136262	431717734375	16629458984375	2	true	0	false	15	true
136261	4197991015625	17453427734375	0	false	0	false	27	true
136260	4160101171875	18383224609375	2	true	0	false	14	true
136255	3396159765625	17212365234375	0	false	0	false	21	true
136252	21674296875	16168498046875	0	false	0	false	14	true
136240	4380164453125	1904394140625	1	true	0	false	17	true
136236	2556673828125	334084296875	0	false	0	false	17	true
136235	2042916015625	19659126953125	2	true	0	false	29	true
136231	37404.5	10045189453125	1	true	0	false	15	true
136230	3729330859375	1097825390625	1	true	10	true	9	true
136229	3913952734375	13806734375	0	false	0	false	24	true
136228	3968590234375	1410619921875	0	false	13	true	4	true
136222	384534765625	9851984375	3	true	0	false	8	true
136221	3724126171875	185234140625	2	true	0	false	23	true
136220	3960514453125	191571875	0	false	0	false	2	true
136218	3835632421875	144343740234375	1	true	10	true	6	true
136217	20445197265625	731163984375	2	true	0	false	48	true
136216	19817466796875	733331875	0	false	1	true	21	true
136212	371786328125	153046279296875	3	true	0	false	29	true
136210	252050703125	18243529296875	1	true	0	false	22	true
136208	404794765625	182480234375	3	true	0	false	12	true
136206	3641281640625	156444130859375	1	true	0	false	43	true
136204	2100647265625	73415546875	0	false	1	true	58	true
136202	36277640625	10003484375	0	false	0	false	9	true
136200	4325425390625	17955990234375	0	false	0	false	10	true
136197	3484614453125	77916845703125	0	false	0	false	17	true
136196	3404319140625	78589736328125	0	false	0	false	10	true
136193	431265546875	203076484375	0	false	0	false	15	true
136192	42409234375	2033704296875	1	true	0	false	10	true
136190	448258828125	163771025390625	1	true	0	false	29	true
136189	379589921875	114561455078125	2	true	1	true	21	true
136188	3851394921875	118829072265625	23	true	0	false	9	true
136186	29375216796875	117095439453125	2	true	0	false	19	true
136185	2823171484375	113729892578125	0	false	0	false	16	true
136184	2828144140625	108365087890625	0	false	0	false	10	true
136183	13871955078125	253074140625	1	true	7	true	23	true
136182	137013857421875	25159458984375	1	true	6	true	19	true
136181	2989624609375	3654892333984370	0	false	15	true	45	true
136180	3006493359375	3574826171875	0	false	15	true	51	true
136175	2852512890625	98918828125	9	true	0	false	15	true
136173	28134583984375	84681318359375	2	true	1	true	24	true
136172	280420625	826596875	3	true	1	true	26	true
136171	29679283203125	10819056640625	1	true	0	false	8	true
136170	305564375	10440109375	0	false	0	false	41	true
136168	3983932421875	128861904296875	2	true	0	false	12	true
136164	30099857421875	955190625	6	true	0	false	7	true
136163	31615984375	542332177734375	0	false	0	false	4	true
136162	327281796875	533023388671875	1	true	0	false	13	true
136156	15776701171875	27736314453125	5	true	1	true	25	true
136154	30934630859375	612081298828125	0	false	0	false	9	true
136153	31738732421875	70601591796875	0	false	0	false	14	true
136152	31882103515625	779520703125	0	false	0	false	11	true
136150	21614107421875	73953921875	0	false	0	false	10	true
136144	26861341796875	8661533203125	0	false	1	true	15	true
136143	29377771484375	83505126953125	0	false	0	false	9	true
136142	30708630859375	82289580078125	0	false	9	true	2	true
136138	2992084765625	69812783203125	12	true	0	false	7	true
136137	29577.75	21625447265625	0	false	0	false	13	true
136136	29802521484375	205263203125	4	true	0	false	9	true
136135	25638689453125	2422709765625	0	false	0	false	23	true
136132	28844625	90435634765625	6	true	0	false	18	true
136130	2511246484375	1351897265625	0	false	0	false	8	true
136128	3249923046875	727375732421875	4	true	0	false	21	true
136124	2863710546875	7227064453125	0	false	0	false	14	true
136122	138467822265625	26540255859375	5	true	1	true	17	true
136116	14302955078125	24404798828125	1	true	0	false	16	true
136112	3859344140625	16415517578125	0	false	0	false	8	true
136109	3812872265625	2077585546875	4	true	0	false	18	true
136108	384121328125	19744865234375	6	true	0	false	17	true
136106	296973359375	33822451171875	0	false	0	false	17	true
136103	28223701171875	2577039794921870	4	true	1	true	1	true
136102	2759410546875	34673623046875	0	false	0	false	7	true
136098	8656354370117180	39812453125	0	false	3	true	8	true
136092	29760173828125	303853173828125	0	false	0	false	12	true
136089	31382779296875	2415716015625	6	true	1	true	12	true
136088	3103517578125	24178541015625	8	true	7	true	8	true
136086	29087783203125	3055970947265620	0	false	0	false	15	true
136083	368004140625	17187126953125	2	true	1	true	9	true
136082	3592048828125	166493203125	6	true	0	false	7	true
136081	25088505859375	89008828125	0	false	0	false	8	true
136080	2483001171875	95304697265625	0	false	13	true	5	true
136079	32001216796875	116135849609375	0	false	0	false	18	true
136078	321313828125	10720236328125	14	true	12	true	33	true
136075	322046171875	23742330078125	0	false	0	false	10	true
136074	318732421875	2387950390625	0	false	0	false	23	true
136072	30432611328125	413419189453125	1	true	11	true	7	true
136071	45449390625	139797548828125	0	false	0	false	3	true
136070	460083046875	132050888671875	0	false	0	false	13	true
136063	36492921875	25062314453125	0	false	0	false	11	true
136062	3518053515625	25709904296875	0	false	0	false	16	true
136060	24659107421875	1583819140625	0	false	0	false	3	true
136059	2893684765625	17329232421875	6	true	1	true	6	true
136058	29712921875	17020716796875	1	true	5	true	6	true
136056	274394609375	1.11412e+16	0	false	0	false	1	true
136054	31024923828125	120378876953125	2	true	0	false	12	true
136052	25866578125	835439453125	0	false	0	false	21	true
136051	2833259375	555656103515625	0	false	0	false	5	true
136050	28101140625	660528515625	0	false	0	false	8	true
136048	27335541015625	462065625	4	true	1	true	6	true
136044	259534609375	720787109375	1	true	0	false	7	true
136037	26935365234375	6234787109375	1	true	0	false	8	true
136036	2653673046875	60633125	13	true	0	false	2	true
136035	30212158203125	160542275390625	1	true	0	false	19	true
136034	30389791015625	152006201171875	0	false	0	false	12	true
136032	30324328125	228923984375	7	true	0	false	47	true
136030	26301533203125	55893779296875	0	false	0	false	17	true
136029	30258939453125	141421533203125	0	false	0	false	8	true
136026	31695142578125	22512.5	0	false	1	true	10	true
136024	26029328125	470546923828125	0	false	0	false	15	true
136018	30779921875	214691953125	2	true	0	false	19	true
136016	31438435546875	140816083984375	0	false	0	false	16	true
136011	358176796875	24001123046875	0	false	0	false	13	true
136010	36289859375	23801578125	1	true	0	false	13	true
136009	3181432421875	2524628125	5	true	0	false	18	true
136008	3159698828125	25839216796875	1	true	0	false	35	true
136001	423135859375	26696615234375	1	true	20	true	3	true
136000	4199698828125	26579712890625	0	false	1	true	23	true
135998	32557046875	2517441015625	2	true	0	false	32	true
135997	3486696484375	18134974609375	4	true	1	true	10	true
135996	3472304296875	181004765625	5	true	1	true	11	true
135994	3834417578125	25585455078125	0	false	0	false	34	true
135993	447516875	3106869140625	0	false	10	true	25	true
135992	44734921875	31183431640625	0	false	10	true	24	true
135991	23204521484375	2854290625	0	false	9	true	0	false
135990	2697905517578120	28964556640625	0	false	0	false	13	true
135988	33535828125	24647060546875	4	true	0	false	13	true
135986	1.93556e+16	28055724609375	6	true	0	false	42	true
135985	434730078125	289475625	0	false	0	false	12	true
135984	4356023046875	28280283203125	1	true	0	false	21	true
135981	3683458984375	2741808203125	0	false	0	false	11	true
135977	399064609375	2695755078125	1	true	0	false	15	true
135976	3911372265625	273511328125	0	false	0	false	18	true
135974	131298623046875	117074404296875	0	false	0	false	9	true
135970	3334798046875	161129580078125	0	false	0	false	2	true
135969	432659609375	30352650390625	0	false	0	false	15	true
135968	428618515625	30937041015625	0	false	0	false	15	true
135967	3818009765625	23800810546875	2	true	0	false	0	false
135966	3850963671875	2205624609375	0	false	0	false	16	true
135964	288861484375	21520412109375	0	false	0	false	16	true
135962	3498186328125	2670816015625	1	true	22	true	12	true
135961	43667671875	32451154296875	0	false	0	false	12	true
135960	4404010546875	31989294921875	0	false	0	false	29	true
135958	370714375	238758828125	1	true	0	false	14	true
135955	33685359375	688608203125	1	true	0	false	6	true
135954	3328350390625	693306484375	16	true	0	false	18	true
135953	3137854296875	1688070703125	1	true	0	false	10	true
135952	3085564453125	16672962890625	12	true	0	false	11	true
135949	432091171875	25932259765625	5	true	1	true	6	true
135944	431536796875	272161484375	3	true	0	false	13	true
135942	328986796875	686269375	1	true	0	false	19	true
135934	316137265625	1550644921875	0	false	0	false	10	true
135933	3232759765625	280379296875	0	false	0	false	13	true
135932	31968408203125	2742923828125	8	true	0	false	0	false
135926	3144887109375	27620912109375	1	true	0	false	23	true
135925	339586953125	283161796875	0	false	0	false	11	true
135924	3424780078125	27721095703125	1	true	0	false	21	true
135923	3147026171875	3011534375	2	true	0	false	16	true
135922	31626068359375	291002421875	7	true	0	false	9	true
135919	32517525390625	29530763671875	7	true	0	false	21	true
135916	33474484375	2895080859375	0	false	1	true	13	true
135915	335243828125	26515369140625	8	true	0	false	0	false
135908	3218171484375	680384921875	5	true	1	true	1	true
135898	2993355859375	4726318359375	0	false	0	false	31	true
135895	28794162109375	329044765625	3	true	0	false	13	true
135894	2913175390625	33397859375	2	true	0	false	22	true
135892	29493974609375	3223055859375	0	false	0	false	12	true
135891	27365642578125	3410520703125	0	false	0	false	12	true
135890	284439609375	346240859375	0	false	0	false	17	true
135888	2887476953125	23740794921875	0	false	0	false	5	true
135885	46609658203125	125362978515625	0	false	17	true	16	true
135884	442239208984375	12428982421875	1	true	13	true	11	true
135883	4325849609375	118442470703125	2	true	0	false	7	true
135880	384898193359375	11855666015625	0	false	0	false	20	true
135878	587042431640625	12126326171875	0	false	0	false	15	true
135877	3095755859375	333628046875	2	true	0	false	41	true
135876	3205772265625	329750703125	1	true	4	true	9	true
135873	32436615234375	3124623828125	0	false	0	false	16	true
135872	3313512109375	305577109375	3	true	1	true	4	true
135871	31615123046875	32261173828125	10	true	1	true	21	true
135870	31788224609375	32072533203125	6	true	1	true	20	true
135868	67843544921875	1349246875	4	true	15	true	5	true
135865	32933703125	32159078125	0	false	0	false	14	true
135864	335669609375	3255202734375	0	false	2	true	20	true
135861	67398154296875	10545962890625	0	false	0	false	32	true
135860	644971142578125	1122763671875	0	false	0	false	13	true
135855	535934033203125	104735908203125	0	false	0	false	9	true
135854	62850546875	97464677734375	0	false	1	true	15	true
135852	429926123046875	9936763671875	3	true	0	false	17	true
135848	37641515625	167888828125	6	true	0	false	21	true
135841	1973957421875	17609091796875	0	false	0	false	38	true
135840	1994296484375	17356537109375	0	false	0	false	25	true
135839	20511908203125	1680516796875	0	false	0	false	37	true
135838	207341953125	164340390625	1	true	0	false	34	true
135835	17443615234375	17643474609375	0	false	0	false	53	true
135834	1768765625	17063380859375	0	false	0	false	7	true
135832	18170412109375	17410005859375	0	false	0	false	10	true
135831	414095625	3558930078125	0	false	0	false	17	true
135830	40887546875	35451671875	7	true	0	false	17	true
135829	42061609375	3346308203125	9	true	1	true	5	true
135828	4203874609375	3348448046875	9	true	1	true	6	true
135827	392398515625	3397415234375	4	true	1	true	5	true
135826	3867284765625	3397705859375	0	false	0	false	17	true
135824	392278359375	5330483203125	11	true	1	true	0	false
135823	407643359375	3422759765625	0	false	0	false	15	true
135822	4176928125	340000234375	3	true	18	true	3	true
135821	22225537109375	123274453125	0	false	0	false	26	true
135820	2163284765625	120282236328125	0	false	0	false	21	true
135819	408812421875	145900087890625	96	true	1	true	2	true
135818	411406171875	153894443359375	1	true	0	false	13	true
135810	4134180078125	35063765625	1	true	0	false	31	true
135803	24207609375	27891681640625	2	true	8	true	27	true
135802	24489625	28368908203125	0	false	0	false	25	true
135801	22768076171875	26195490234375	0	false	0	false	10	true
135800	22840904296875	26697591796875	1	true	0	false	14	true
135799	22802447265625	27447169921875	6	true	0	false	4	true
135797	23071734375	25206009765625	0	false	0	false	24	true
135795	435238046875	39275.25	18	true	1	true	23	true
135794	43687484375	387483515625	1	true	0	false	34	true
135792	256130703125	2731509375	3	true	1	true	26	true
135791	361461875	3252570703125	0	false	1	true	36	true
135790	357719609375	320324375	1	true	0	false	11	true
135789	19602861328125	1263577734375	0	false	0	false	19	true
135788	20371005859375	121744921875	0	false	0	false	16	true
135787	21254240234375	27862822265625	0	false	22	true	0	false
135786	2161442578125	2746605859375	0	false	0	false	17	true
135784	425035390625	348453828125	0	false	3	true	17	true
135780	221509296875	12970130859375	4	true	1	true	4	true
135778	4288880078125	38590078125	4	true	1	true	0	false
135776	4252496484375	39199875	5	true	0	false	19	true
135773	18753427734375	10878158203125	0	false	0	false	21	true
135772	1892551171875	1076020703125	1	true	0	false	22	true
135770	434008515625	3809384765625	2	true	0	false	15	true
135768	23298431640625	2844545703125	0	false	0	false	10	true
135766	3518837109375	32226025390625	19	true	0	false	2	true
135764	3492898828125	3273281640625	0	false	0	false	20	true
135762	3540523046875	3345980859375	0	false	0	false	34	true
135759	40301625	3331208203125	3	true	9	true	5	true
135758	3981787890625	3280862109375	8	true	0	false	12	true
135757	1864994140625	973442578125	2	true	0	false	19	true
135756	188755234375	91525546875	12	true	1	true	0	false
135754	199297578125	104348388671875	0	false	11	true	8	true
135748	4446453125	38893109375	0	false	0	false	14	true
135744	3457609765625	3164855078125	4	true	1	true	0	false
135741	27989474609375	2685178515625	0	false	0	false	22	true
135740	285676328125	27550912109375	0	false	0	false	18	true
135739	3791696484375	354666875	0	false	0	false	38	true
135738	3714394921875	3435987109375	4	true	0	false	6	true
135735	3339716015625	77734203125	12	true	1	true	13	true
135734	32569373046875	77977328125	0	false	0	false	12	true
135732	27245376953125	27544951171875	7	true	1	true	4	true
135731	3305733203125	7605240625	15	true	1	true	0	false
135730	3345340625	768175859375	0	false	5	true	8	true
135728	4477415625	3990216796875	0	false	0	false	14	true
135726	1820148046875	12093392578125	0	false	1	true	13	true
135723	3602215625	31078333984375	21	true	2	true	10	true
135722	35562125	308770703125	7	true	1	true	3	true
135719	3126925390625	423318984375	0	false	0	false	1	true
135718	30567412109375	4333892578125	1	true	0	false	5	true
135716	28277716796875	26173994140625	0	false	0	false	11	true
135714	4533620703125	3914525390625	1	true	0	false	32	true
135712	3217794921875	767621875	0	false	0	false	14	true
135711	2961285546875	428702890625	0	false	0	false	18	true
135710	29646103515625	419111015625	0	false	0	false	17	true
135707	352797265625	2947248828125	0	false	0	false	22	true
135706	3587060546875	29272849609375	0	false	0	false	25	true
135705	374131640625	2907416796875	2	true	0	false	17	true
135704	3761737109375	29764560546875	4	true	0	false	14	true
135701	2132885546875	29606033203125	10	true	0	false	2	true
135700	21800966796875	29280935546875	1	true	0	false	20	true
135695	455566875	4266687109375	0	false	7	true	0	false
135694	4539124609375	4150094921875	2	true	0	false	32	true
135692	3913840625	3521110546875	3	true	0	false	4	true
135690	36835625	3531897265625	0	false	0	false	16	true
135687	4764380078125	4256380859375	0	false	0	false	9	true
135686	485969140625	42191765625	0	false	0	false	11	true
135684	43808203125	4071218359375	3	true	3	true	31	true
135683	4439554296875	4348852734375	0	false	0	false	13	true
135682	4555044140625	4369480859375	0	false	0	false	7	true
135680	449930703125	3816240625	5	true	0	false	11	true
135678	401959765625	31660654296875	0	false	0	false	16	true
135677	2969150390625	3084294921875	0	false	0	false	15	true
135676	29984890625	3034094140625	7	true	1	true	14	true
135673	23946359375	2677365625	0	false	0	false	29	true
135672	242305859375	25612134765625	6	true	1	true	0	false
135670	38464953125	30329591796875	0	false	0	false	9	true
135668	4904725390625	43158359375	2	true	0	false	11	true
135666	28770380859375	31202310546875	2	true	0	false	22	true
135664	4477799609375	3684153125	5	true	9	true	28	true
135660	2620233984375	28487939453125	0	false	0	false	8	true
135651	42569.5	3623126171875	0	false	0	false	5	true
135648	28518955078125	28853953125	1	true	0	false	15	true
135647	2077230859375	28804666015625	0	false	0	false	17	true
135645	4432505859375	34373578125	0	false	1	true	11	true
135644	440180078125	3473534375	0	false	0	false	25	true
135642	2663880859375	2630401171875	0	false	0	false	20	true
135640	2962980078125	2908380078125	1	true	1	true	13	true
135639	3524116796875	35506875	0	false	0	false	12	true
135638	3499431640625	35637984375	2	true	0	false	12	true
135635	25057458984375	30310435546875	0	false	0	false	16	true
135634	26385044921875	2990523828125	3	true	0	false	27	true
135632	4642518359375	4268759375	3	true	0	false	33	true
135630	30569751953125	284151015625	0	false	0	false	12	true
135626	4370188671875	35719328125	3	true	0	false	16	true
135621	22859109375	31178916015625	1	true	0	false	11	true
135620	242280625	301442578125	2	true	0	false	27	true
135618	19065984375	73572578125	0	false	0	false	11	true
135616	27410271484375	30946669921875	2	true	0	false	40	true
135612	341309140625	3498471875	1	true	0	false	22	true
135600	28634806640625	447156982421875	0	false	0	false	9	true
135594	4897834765625	40654921875	0	false	16	true	0	false
135591	17947908203125	3911388671875	1	true	0	false	42	true
135590	17312095703125	3900119921875	0	false	0	false	32	true
135588	3382238671875	376500546875	0	false	0	false	20	true
135586	177850859375	397445234375	13	true	14	true	8	true
135585	18255974609375	384663046875	2	true	1	true	11	true
135584	18311056640625	3782415625	1	true	0	false	12	true
135580	3437290625	333675703125	16	true	0	false	16	true
135578	230222900390625	102863916015625	10	true	1	true	0	false
135577	17997029296875	41206625	0	false	0	false	10	true
135576	17602599609375	4076310546875	1	true	2	true	12	true
135575	19038369140625	4125624609375	7	true	1	true	28	true
135574	1897850390625	41975578125	0	false	0	false	16	true
135573	21768.5	94770517578125	0	false	0	false	30	true
135572	2153259765625	95644560546875	0	false	0	false	34	true
135570	1835059375	41968265625	2	true	0	false	9	true
135569	18349609375	404691875	0	false	0	false	29	true
135561	21319603515625	89396552734375	1	true	0	false	32	true
135559	202133125	4175869140625	3	true	0	false	20	true
135558	19742560546875	42428421875	1	true	0	false	15	true
135553	238200546875	98271748046875	0	false	0	false	49	true
135552	231984765625	9668236328125	15	true	0	false	11	true
135550	23270357421875	1027909765625	17	true	0	false	12	true
135548	1694896484375	4149916015625	0	false	0	false	9	true
135547	4798365625	4016815234375	2	true	0	false	7	true
135546	4717665234375	4105348046875	0	false	1	true	27	true
135540	23991607421875	10588478515625	1	true	20	true	14	true
135537	23166466796875	801068896484375	1	true	0	false	80	true
135536	23866736328125	8268478515625	0	false	0	false	10	true
135529	400315859375	4252988671875	14	true	0	false	11	true
135528	4040470703125	426961015625	2	true	0	false	19	true
135526	3984566796875	257063828125	0	false	0	false	25	true
135523	380392265625	3989339453125	0	false	0	false	31	true
135522	38277390625	4014905078125	0	false	0	false	22	true
135521	369102890625	406853671875	2	true	0	false	27	true
135520	36989921875	3994397265625	1	true	0	false	30	true
135519	3834216015625	4142259375	0	false	1	true	14	true
135518	38866171875	4173173046875	10	true	0	false	0	false
135516	3796874609375	4101787890625	4	true	0	false	5	true
135514	3728108984375	4100009375	4	true	0	false	5	true
135510	3601106640625	40706125	2	true	0	false	12	true
135505	16693171875	9712595703125	0	false	0	false	19	true
135504	17100966796875	9373431640625	13	true	0	false	3	true
135501	106538974609375	12259830078125	0	false	0	false	6	true
135500	111601630859375	125087099609375	9	true	0	false	7	true
135496	158403515625	10516068359375	0	false	7	true	1	true
135495	3913718359375	404573359375	5	true	0	false	27	true
135494	4021559375	4041604296875	1	true	0	false	31	true
135492	155804384765625	115469501953125	6	true	1	true	10	true
135490	16590640625	85963447265625	0	false	0	false	11	true
135487	390933046875	3701670703125	0	false	0	false	14	true
135486	38745046875	3687034375	1	true	11	true	0	false
135485	3919654296875	377498515625	7	true	1	true	35	true
135483	4135928125	391991796875	2	true	1	true	31	true
135482	414555625	398171015625	10	true	0	false	14	true
135477	26291416015625	7761234375	1	true	0	false	25	true
135476	26128447265625	782728671875	14	true	0	false	11	true
135474	39372515625	3929907421875	4	true	0	false	8	true
135472	2536246875	7817921875	1	true	0	false	14	true
135471	21330951171875	767867109375	4	true	1	true	12	true
135470	21359486328125	770426328125	2	true	1	true	14	true
135469	22187798828125	79224703125	10	true	1	true	0	false
135468	21718490234375	792348359375	0	false	0	false	14	true
135467	24330712890625	788134765625	16	true	0	false	13	true
135466	24338962890625	785653046875	21	true	0	false	13	true
135465	417144921875	414109453125	3	true	0	false	46	true
135464	4170451953125	420747109375	7	true	0	false	15	true
135462	2111428125	776249453125	0	false	0	false	19	true
135460	2280173828125	791220859375	0	false	0	false	14	true
135459	20453513671875	787565625	0	false	0	false	35	true
135458	19808826171875	781973203125	1	true	0	false	10	true
135456	2669711328125	793292109375	5	true	1	true	1	true
135454	427938984375	41873625	0	false	0	false	10	true
135452	421410078125	4077446484375	1	true	0	false	8	true
135447	23807220703125	78866703125	4	true	1	true	1	true
135443	29584953125	39793453125	8	true	0	false	18	true
135442	293784453125	3994494140625	9	true	0	false	16	true
135441	30931666015625	404885390625	1	true	0	false	44	true
135440	31164333984375	404860625	2	true	0	false	46	true
135439	388145390625	441113359375	3	true	0	false	23	true
135438	394703125	4360242578125	2	true	0	false	10	true
135437	3300812109375	4214503515625	0	false	0	false	19	true
135436	3358657421875	4238931640625	0	false	0	false	9	true
135434	31565880859375	4032559765625	0	false	11	true	9	true
135428	243239609375	774339375	1	true	0	false	14	true
135427	3345811328125	4026644140625	0	false	0	false	15	true
135426	3372012109375	4013914453125	0	false	0	false	16	true
135424	25282734375	76489453125	11	true	1	true	17	true
135421	413553671875	6772528125	1	true	0	false	19	true
135420	412117734375	667573125	1	true	0	false	21	true
135418	3307649609375	4326331640625	1	true	0	false	12	true
135417	3956190234375	64518703125	3	true	0	false	26	true
135416	4052876953125	6508158203125	1	true	0	false	26	true
135412	3532457421875	416428515625	1	true	0	false	15	true
135411	3416813671875	41363765625	8	true	0	false	13	true
135408	348124453125	427596484375	4	true	1	true	9	true
135407	3876476171875	42230517578125	0	false	0	false	20	true
135406	3844195703125	3484589111328120	0	false	0	false	22	true
135404	4163169140625	68405421875	23	true	1	true	12	true
135399	4119250390625	65952453125	1	true	0	false	9	true
135398	4020837109375	662076015625	3	true	0	false	23	true
135396	4243097265625	68117921875	0	false	0	false	33	true
135393	376684453125	409242138671875	1	true	0	false	21	true
135392	3761237890625	3929293212890620	0	false	0	false	23	true
135390	37669734375	3141681396484370	3	true	0	false	37	true
135386	423648203125	689368359375	0	false	0	false	10	true
135382	27480068359375	3960128515625	0	false	0	false	11	true
135380	3781995703125	2452951171875	1	true	0	false	17	true
135377	29486607421875	3771973046875	2	true	0	false	29	true
135376	29557171875	383586640625	2	true	1	true	10	true
135374	4249761328125	670889609375	1	true	0	false	38	true
135373	3110952734375	3505799609375	0	false	0	false	15	true
135372	307179609375	345559765625	3	true	0	false	21	true
135371	350601640625	37676416015625	0	false	0	false	26	true
135370	36657671875	21168203125	0	false	0	false	30	true
135366	36944640625	53216572265625	0	false	0	false	17	true
135361	31195853515625	3829748046875	1	true	0	false	13	true
135360	31196982421875	3795459765625	0	false	12	true	4	true
135357	30211435546875	3617237890625	1	true	1	true	19	true
135356	2996072265625	3589759765625	2	true	1	true	28	true
135348	29469943359375	3673480078125	0	false	0	false	19	true
135346	32129115234375	388437890625	0	false	0	false	10	true
135344	30037318359375	3479598828125	0	false	0	false	24	true
135343	21148111328125	58878271484375	0	false	0	false	11	true
135342	22336234375	66380673828125	0	false	0	false	8	true
135341	383838984375	680554765625	0	false	0	false	26	true
135340	3852413671875	6705971875	0	false	0	false	11	true
135338	409751796875	3650429296875	0	false	0	false	10	true
135336	31941671875	3559221484375	2	true	0	false	35	true
135334	386580859375	650471015625	8	true	0	false	11	true
135325	44341703125	6607990625	1	true	0	false	11	true
135324	434269453125	664412578125	1	true	0	false	26	true
135320	32694212890625	35177.25	2	true	4	true	20	true
135319	4342131640625	677582421875	1	true	0	false	13	true
135316	408155703125	68718734375	0	false	0	false	12	true
135313	3649138671875	480361083984375	8	true	1	true	0	false
135312	3759977734375	1.0331e+16	0	false	0	false	11	true
135307	4186308984375	4459687109375	3	true	0	false	15	true
135306	41294625	4438243359375	1	true	0	false	13	true
135304	4258591796875	445593359375	14	true	7	true	44	true
135303	4708415625	3475181640625	0	false	0	false	18	true
135302	4696225390625	3517014453125	2	true	0	false	17	true
135300	333479609375	706165078125	4	true	0	false	17	true
135299	4639128125	32738533203125	3	true	0	false	10	true
135298	45843609375	32519517578125	0	false	0	false	22	true
135296	45335375	3331319140625	6	true	0	false	4	true
135295	463290078125	341482109375	0	false	0	false	18	true
135294	4636471875	336413125	8	true	0	false	7	true
135293	43412484375	4311381640625	7	true	0	false	0	false
135287	45747796875	359519921875	0	false	0	false	18	true
135286	459142265625	35482546875	6	true	0	false	1	true
135284	469969765625	3228091796875	0	false	0	false	16	true
135277	21978259765625	512622705078125	3	true	1	true	10	true
135276	220165859375	484305029296875	8	true	1	true	4	true
135274	2278826171875	484452197265625	0	false	0	false	11	true
135271	4649637109375	624999140625	25	true	0	false	10	true
135270	461067890625	616159765625	1	true	0	false	19	true
135268	4680301953125	6311016015625	0	false	10	true	0	false
135267	130623076171875	2741941015625	0	false	0	false	11	true
135264	4590075390625	6393454296875	14	true	2	true	3	true
135261	9089525146484370	777096640625	6	true	1	true	25	true
135260	102876318359375	77343171875	1	true	0	false	19	true
135258	4445480859375	6426315625	9	true	1	true	4	true
135250	3568051171875	68876578125	0	false	0	false	13	true
135249	337769921875	13200125	5	true	0	false	12	true
135248	3340646484375	1340487109375	7	true	1	true	18	true
135247	3663623828125	137328408203125	6	true	0	false	3	true
135246	36143484375	13867369140625	0	false	8	true	13	true
135244	3368969921875	14198140625	4	true	1	true	1	true
135242	36640171875	12852337890625	0	false	0	false	8	true
135240	344186953125	139279775390625	0	false	17	true	3	true
135238	32683974609375	134883212890625	2	true	0	false	13	true
135236	350704140625	142782822265625	7	true	0	false	4	true
135231	33855171875	22498607421875	1	true	0	false	25	true
135230	341560546875	22517857421875	0	false	9	true	29	true
135229	1468853515625	32204255859375	0	false	0	false	28	true
135228	2108506591796870	31312240234375	0	false	0	false	15	true
135224	3440840625	225206796875	0	false	9	true	16	true
135223	3480326171875	24412560546875	4	true	1	true	2	true
135222	3492566796875	23270208984375	2	true	0	false	13	true
135219	420701484375	58429328125	0	false	55	true	2	true
135218	4093107421875	574324765625	6	true	0	false	24	true
135216	72271982421875	25177193359375	0	false	0	false	21	true
135215	3576812890625	21623306640625	0	false	0	false	9	true
135214	362798046875	22353677734375	0	false	0	false	16	true
135211	3593807421875	19784015625	2	true	0	false	5	true
135210	3557103515625	187994765625	4	true	1	true	1	true
135202	23438998046875	3845866455078120	10	true	1	true	1	true
135200	3471062890625	20673220703125	1	true	0	false	28	true
135198	39901546875	1692625390625	0	false	0	false	19	true
135197	25725978515625	6297234765625	15	true	1	true	6	true
135195	34666328125	40154.75	3	true	1	true	23	true
135194	34650734375	399522890625	4	true	1	true	24	true
135192	3601452734375	397100625	0	false	0	false	19	true
135190	3515711328125	4058096484375	12	true	0	false	0	false
135186	4180627734375	4916958203125	0	false	0	false	14	true
135183	9968895263671870	218629453125	3	true	0	false	21	true
135182	5967171020507810	21842416015625	0	false	0	false	21	true
135180	9182321166992180	21008513671875	0	false	0	false	26	true
135178	7090791625976560	19907146484375	5	true	0	false	15	true
135175	427364921875	62893703125	2	true	0	false	13	true
135174	4369169921875	6146406640625	1	true	0	false	28	true
135173	426327734375	6078101171875	0	false	0	false	39	true
135171	18518.5	713503955078125	4	true	0	false	80	true
135170	19093478515625	73284267578125	0	false	0	false	12	true
135168	19452603515625	629350830078125	0	false	0	false	12	true
135165	4072890625	308343125	0	false	1	true	29	true
135164	4016362109375	29657013671875	2	true	0	false	37	true
135162	1823159375	556377734375	0	false	0	false	17	true
135155	2381928515625	3410575390625	0	false	0	false	30	true
135154	2377938671875	3366883984375	3	true	0	false	10	true
135152	24380970703125	3472472265625	3	true	1	true	17	true
135151	25697828125	3204388671875	2	true	3	true	30	true
135150	2619873046875	3290290625	12	true	0	false	0	false
135148	25648416015625	33330546875	1	true	0	false	16	true
135142	29752443359375	269788828125	0	false	0	false	14	true
135141	3501019921875	77263953125	10	true	1	true	7	true
135140	3469465625	77226078125	1	true	10	true	6	true
135136	173106953125	5090795703125	0	false	0	false	5	true
135133	3912555078125	317120234375	0	false	0	false	17	true
135130	168006640625	768608056640625	0	false	0	false	19	true
135126	2111132421875	4787711328125	3	true	0	false	7	true
135121	60527412109375	2420392333984370	0	false	0	false	12	true
135120	550184423828125	3476243408203120	0	false	1	true	14	true
135118	452650146484375	35809599609375	0	false	0	false	4	true
135116	93582275390625	1113435546875	0	false	0	false	17	true
135115	665164013671875	397768212890625	5	true	1	true	8	true
135114	712797509765625	3754172607421870	1	true	0	false	13	true
135113	799797119140625	2708602783203120	4	true	1	true	4	true
135111	784975732421875	507135986328125	0	false	0	false	16	true
135110	8774462890625	562026123046875	0	false	0	false	11	true
135109	7311732421875	69982802734375	3	true	0	false	11	true
135108	766101318359375	645790673828125	0	false	0	false	12	true
135107	70787001953125	85911513671875	7	true	1	true	57	true
135106	761246533203125	7826994140625	0	false	0	false	14	true
135105	224665703125	3517472265625	4	true	1	true	12	true
135104	2364422265625	3527188671875	1	true	0	false	11	true
135103	684664013671875	795360546875	6	true	0	false	2	true
135101	86407529296875	24387255859375	0	false	0	false	15	true
135098	9703283203125	46695107421875	0	false	0	false	19	true
135095	4713974609375	601617919921875	0	false	1	true	26	true
135094	54488291015625	581466650390625	0	false	0	false	15	true
135091	11061953125	70599951171875	0	false	0	false	4	true
135090	113837109375	690739453125	3	true	0	false	11	true
135086	447650732421875	4313875	0	false	0	false	11	true
135085	637539111328125	632013037109375	0	false	0	false	10	true
135078	122440947265625	669854052734375	6	true	0	false	3	true
135074	102080927734375	686811767578125	0	false	0	false	8	true
135072	107236611328125	81879150390625	5	true	0	false	4	true
135068	116751083984375	763066796875	4	true	0	false	4	true
135065	499884326171875	8761174926757810	4	true	0	false	12	true
135064	4747701171875	9966863403320310	4	true	1	true	8	true
135063	8214390625	89410703125	0	false	0	false	13	true
135060	19761599609375	395655859375	0	false	1	true	24	true
135058	522382177734375	2056359375	0	false	0	false	17	true
135055	9859994140625	96890947265625	0	false	12	true	1	true
135054	93740966796875	101070732421875	12	true	0	false	4	true
135053	8605427734375	75490595703125	0	false	0	false	15	true
135052	841043359375	72130458984375	0	false	0	false	5	true
135050	81618251953125	10123974609375	21	true	1	true	10	true
135049	129480009765625	524154931640625	0	false	0	false	22	true
135048	12488462890625	5317048828125	6	true	1	true	9	true
135044	1342758203125	498372216796875	0	false	0	false	21	true
135042	87165986328125	800388525390625	2	true	2	true	14	true
135040	113257890625	4719830078125	0	false	0	false	14	true
135038	810615185546875	1.1499e+16	0	false	0	false	6	true
135034	139320107421875	20228271484375	0	false	0	false	9	true
135029	115845234375	9701392578125	0	false	0	false	4	true
135028	133015732421875	95617861328125	6	true	2	true	81	true
135027	14067994140625	9991072265625	0	false	0	false	18	true
135026	13728453125	106076513671875	0	false	0	false	15	true
135025	1428934765625	112553427734375	0	false	0	false	14	true
135020	4109824523925780	685623671875	7	true	0	false	1	true
135019	80596962890625	421284326171875	0	false	0	false	52	true
135018	825309765625	41919921875	0	false	0	false	56	true
135016	4112759375	10299822265625	6	true	1	true	7	true
135011	128382607421875	785732275390625	0	false	0	false	15	true
135010	128145625	73389208984375	0	false	1	true	9	true
135008	13668771484375	65801357421875	1	true	0	false	15	true
135007	161254912109375	35787734375	79	true	1	true	1	true
135006	15524064453125	3751477783203120	0	false	0	false	58	true
135003	1398168359375	3640084228515620	0	false	0	false	19	true
135002	13355787109375	275248828125	0	false	0	false	11	true
135000	156248076171875	2967902587890620	0	false	0	false	33	true
134998	16703677734375	409227001953125	0	false	0	false	13	true
134994	1758967578125	3866412109375	4	true	1	true	16	true
134992	94316787109375	3004259765625	0	false	0	false	16	true
134989	169385234375	63402275390625	0	false	0	false	28	true
134988	1713599609375	612465478515625	0	false	0	false	21	true
134984	15392595703125	599033642578125	0	false	0	false	9	true
134982	15749365234375	705834130859375	2	true	0	false	16	true
134978	23633740234375	324321796875	0	false	0	false	11	true
134977	347443359375	1795771484375	0	false	0	false	20	true
134976	3415908984375	1.76028e+16	12	true	0	false	3	true
134974	3550759375	1421220703125	4	true	1	true	0	false
134971	4448830859375	5862969140625	5	true	0	false	24	true
134970	4350512109375	5799431640625	4	true	0	false	10	true
134967	304481201171875	323159228515625	0	false	0	false	28	true
134966	2711702880859370	32830166015625	2	true	0	false	32	true
134964	308719775390625	2695992919921870	8	true	1	true	1	true
134962	2887561279296870	482948046875	0	false	10	true	14	true
134960	7007496337890620	300824140625	0	false	0	false	15	true
134958	2819588134765620	7973187866210930	0	false	0	false	17	true
134953	4812451171875	65969140625	18	true	1	true	1	true
134952	47261796875	656609453125	0	false	0	false	13	true
134948	9899908203125	26913705078125	1	true	1	true	29	true
134947	4845259375	29246318359375	11	true	1	true	21	true
134946	4801454296875	28945837890625	0	false	0	false	25	true
134944	4885203125	29710818359375	0	false	4	true	16	true
134943	490591171875	24454677734375	1	true	0	false	12	true
134942	4842321484375	25154431640625	20	true	0	false	0	false
134939	4772179296875	24609126953125	2	true	1	true	16	true
134937	4521803515625	2377932421875	0	false	0	false	11	true
134936	453375390625	23211412109375	1	true	14	true	9	true
134935	44413	25065.75	0	false	0	false	11	true
134934	4332908203125	24497060546875	10	true	0	false	0	false
134933	468850390625	25532521484375	1	true	0	false	16	true
134932	4634592578125	25542216796875	1	true	0	false	15	true
134931	4757943359375	26293294921875	0	false	0	false	11	true
134928	4566803125	2397083203125	1	true	0	false	12	true
134926	457880390625	25135931640625	0	false	0	false	33	true
134924	4854258984375	30671474609375	0	false	0	false	26	true
134921	46184296875	27348826171875	7	true	0	false	12	true
134920	4560612109375	26360521484375	0	false	0	false	16	true
134918	416835107421875	16750521484375	2	true	0	false	19	true
134917	4909317578125	31743158203125	11	true	0	false	6	true
134912	42174046875	247194296875	7	true	0	false	0	false
134911	465147421875	29025673828125	0	false	0	false	15	true
134910	4610555078125	29515359375	14	true	0	false	24	true
134909	47213515625	23379734375	0	false	0	false	43	true
134908	4668933984375	23894205078125	0	false	1	true	14	true
134900	482929453125	23143171875	10	true	1	true	13	true
134899	4873577734375	261069453125	0	false	0	false	9	true
134897	4204921875	22633083984375	2	true	0	false	0	false
134896	4030490625	23546763671875	1	true	0	false	21	true
134892	416169140625	21005736328125	0	false	0	false	17	true
134890	49221.75	33354390625	9	true	0	false	8	true
134882	276994375	24298828125	0	false	0	false	3	true
134880	18377271484375	4287.5	0	false	0	false	5	true
134879	4543620703125	1830034375	0	false	0	false	15	true
134878	4515338671875	17372421875	0	false	0	false	34	true
134877	462902421875	161294609375	1	true	0	false	18	true
134873	4823630078125	17039390625	0	false	6	true	2	true
134872	4907951171875	18278056640625	0	false	13	true	0	false
134871	470016796875	1756426171875	1	true	24	true	29	true
134865	461353125	5751951953125	0	false	18	true	16	true
134864	4592089453125	5739723828125	0	false	22	true	17	true
134862	4626111328125	5704487890625	0	false	0	false	27	true
134861	450383828125	5661958203125	5	true	0	false	4	true
134858	4638121484375	559772109375	0	false	0	false	18	true
134857	42580734375	54276671875	1	true	0	false	18	true
134856	4326951171875	5425693359375	0	false	17	true	2	true
134855	426176875	5593408203125	0	false	0	false	23	true
134854	4290427734375	5546091015625	6	true	0	false	9	true
134853	4945504296875	3636773046875	3	true	0	false	14	true
134852	49397734375	370211328125	9	true	0	false	19	true
134850	4266738671875	5667790625	1	true	2	true	10	true
134848	45484171875	5474669921875	1	true	11	true	0	false
134844	47809109375	5811162890625	1	true	0	false	31	true
134839	4898137890625	4589435546875	1	true	0	false	16	true
134838	47964234375	45290	0	false	0	false	8	true
134836	473907578125	4444005859375	8	true	0	false	0	false
134834	49203421875	569029765625	16	true	0	false	54	true
134833	446547109375	5118253515625	3	true	0	false	11	true
134832	448889765625	503822578125	2	true	0	false	11	true
134831	4441270703125	4932919921875	2	true	0	false	21	true
134830	442746796875	493577265625	1	true	0	false	20	true
134828	4351701953125	5132474609375	6	true	1	true	1	true
134827	4680074609375	506923671875	3	true	0	false	12	true
134826	479783984375	50621984375	4	true	0	false	31	true
134824	4944580078125	474316171875	0	false	0	false	7	true
134823	448378203125	4872455078125	0	false	0	false	13	true
134822	453529453125	4917308984375	1	true	0	false	33	true
134815	44828015625	5255311328125	4	true	0	false	12	true
134814	4473384765625	5300504296875	0	false	0	false	23	true
134812	4554374609375	522108203125	1	true	0	false	14	true
134807	4743883984375	477968359375	2	true	0	false	12	true
134806	472815625	488307578125	6	true	1	true	8	true
134803	4878451171875	5126751171875	0	false	0	false	14	true
134802	4829602734375	5234837109375	0	false	0	false	12	true
134792	4623087109375	588207734375	0	false	0	false	24	true
134790	3653592578125	5189256640625	0	false	0	false	14	true
134786	25505740234375	4826020812988280	0	false	0	false	16	true
134784	48740546875	4926565234375	3	true	0	false	2	true
134783	86238544921875	788098125	0	false	0	false	9	true
134782	9371982421875	7923509375	0	false	13	true	5	true
134780	10646361328125	78590671875	2	true	0	false	12	true
134776	300771796875	782592265625	0	false	0	false	2	true
134772	3261454296875	4482266015625	5	true	0	false	30	true
134769	4407356640625	477214609375	1	true	0	false	11	true
134768	4525332421875	4709583984375	66	true	2	true	15	true
134766	4660516015625	3141855078125	0	false	0	false	28	true
134765	4478325390625	9796505859375	6	true	0	false	6	true
134764	438049765625	9106494140625	4	true	1	true	6	true
134762	447643046875	8323673828125	0	false	0	false	6	true
134760	4407612109375	742256787109375	2	true	0	false	14	true
134759	414466953125	8376587890625	0	false	0	false	23	true
134758	40029484375	627646728515625	0	false	0	false	9	true
134756	399190859375	542902978515625	0	false	11	true	0	false
134750	4264019140625	6977224609375	0	false	0	false	16	true
134747	4714513671875	9346642578125	6	true	1	true	14	true
134746	464103203125	98383525390625	3	true	0	false	12	true
134745	4541090625	1049054296875	30	true	0	false	31	true
134741	4073723828125	345067431640625	0	false	0	false	10	true
134740	405110546875	432437890625	5	true	1	true	0	false
134736	3966299609375	84067666015625	0	false	0	false	15	true
134734	3915703515625	93250517578125	5	true	0	false	11	true
134728	4585105078125	5353444140625	0	false	0	false	7	true
134726	4370022265625	6346141796875	5	true	1	true	0	false
134725	4725446875	116392822265625	5	true	0	false	0	false
134724	4655951953125	114410986328125	16	true	0	false	1	true
134723	48774015625	1141126953125	0	false	0	false	12	true
134722	4930941796875	131514013671875	0	false	0	false	11	true
134717	2164967578125	32538583984375	0	false	0	false	15	true
134716	22096025390625	32062578125	2	true	0	false	14	true
134713	3289317578125	304190576171875	0	false	1	true	19	true
134712	3261161328125	273371337890625	0	false	7	true	24	true
134709	3260971484375	3509184326171870	8	true	1	true	17	true
134708	328413359375	4080304443359370	0	false	0	false	17	true
134705	4775800390625	19303759765625	5	true	1	true	15	true
134704	4800603515625	19441734375	3	true	0	false	25	true
134703	4935044140625	2159706640625	1	true	0	false	13	true
134702	4931831640625	20366619140625	0	false	0	false	15	true
134700	4231580859375	45826546875	1	true	3	true	17	true
134698	31453669921875	1.47402e+16	4	true	1	true	4	true
134697	30137109375	766552734375	0	false	0	false	9	true
134696	31092142578125	1.01598e+16	0	false	0	false	9	true
134692	32517376953125	1.75663e+16	0	false	0	false	14	true
134688	4853496875	19661111328125	0	false	0	false	13	true
134687	475462265625	1876663671875	4	true	1	true	10	true
134679	457498515625	20449244140625	3	true	1	true	8	true
134677	452017265625	715187578125	29	true	1	true	3	true
134676	4440522265625	71253921875	0	false	0	false	24	true
134675	45316625	723736171875	2	true	0	false	14	true
134672	448474375	7026478125	1	true	0	false	11	true
134670	46249890625	696279609375	2	true	0	false	5	true
134668	4700115234375	676371640625	0	false	0	false	16	true
134660	25669865234375	3486601318359370	1	true	0	false	20	true
134659	41960984375	707272890625	0	false	0	false	19	true
134658	4126885546875	7024115625	2	true	3	true	11	true
134655	24675158203125	3595872314453120	0	false	0	false	15	true
134654	23606982421875	89632861328125	1	true	0	false	20	true
134650	4373823046875	2209169140625	9	true	0	false	6	true
134649	4790231640625	693191552734375	1	true	0	false	15	true
134648	47454734375	659284912109375	4	true	0	false	8	true
134646	46804109375	71309619140625	0	false	24	true	2	true
134645	4822594921875	76815693359375	0	false	0	false	14	true
134644	491366640625	85510009765625	0	false	0	false	32	true
134640	4789734375	103798857421875	8	true	1	true	1	true
134638	145569853515625	52458623046875	0	false	0	false	16	true
[truncated: 78 more rows]
