# Supplementary material for: A Novel Liquid Biopsy Method Based on Specific Combinations of Vesicular Markers Allows Us to Discriminate Prostate Cancer from Hyperplasia
Source: Cells. 2024 Jul 31;13(15):1286. doi: 10.3390/cells13151286 (PMC11311686; doi:10.3390/cells13151286)
Supplement: Supplementary file 1 [file cells-13-01286-s001.zip › Dataset S1-Raw data CODI BiliGeCT Prostata/Raw data CODI BiliGeCT Prostata/160223_ErbB3_ALK_GE21-05__counting_scatter.xlsx]

## Sheet: 160223_ErbB3_ALK_GE21-05__count
counting parameters
radius (nm)	300
bin width (nm)	20
locs in bin threshold	1
active channels
channel name	channel reference	min	max
Channel 0	ch0	1	10000000
Channel 1	ch1	1	10000000
Channel 2	ch2	1	10000000
clusters are positive for a channel if their counts fall within min (inclusive) and max (exclusive) for that channel
	population phenotypes	number of clusters
triple positive	Channel 0, Channel 1, Channel 2	183
double positive	Channel 0, Channel 1	59
double positive	Channel 0, Channel 2	329
double positive	Channel 1, Channel 2	49
single positive	Channel 0	50
single positive	Channel 1	13
single positive	Channel 2	314
	total positive clusters	997
13 clusters were negative for every channel
all positive clusters are listed here
columns show counts and positivity for channels with thresholds switched on
to see the full data including negative clusters please export a csv from the counting histogram rather than the counting scatter plot
cluster id	centroid x (nm)	centroid y (nm)	count for Channel 0	positive for Channel 0	count for Channel 1	positive for Channel 1	count for Channel 2	positive for Channel 2
66800	970189453125	48815171875	0	false	0	false	12	true
66799	930087890625	48077796875	0	false	0	false	26	true
66798	1689253515625	460052578125	15	true	1	true	9	true
66797	16897703125	459728046875	14	true	1	true	11	true
66795	92145986328125	4722512890625	2	true	0	false	22	true
66794	93022978515625	5456328125	1	true	0	false	13	true
66793	873630078125	5402416015625	0	false	0	false	14	true
66792	87504072265625	54806890625	0	false	0	false	11	true
66790	153944638671875	471432734375	9	true	1	true	0	false
66789	15418888671875	4758444921875	12	true	0	false	1	true
66787	104571943359375	4668633203125	8	true	0	false	3	true
66785	150306220703125	47817890625	3	true	1	true	6	true
66783	1687304296875	4621428515625	14	true	1	true	16	true
66781	16059708984375	4761221484375	0	false	0	false	20	true
66779	140690283203125	476201328125	0	false	0	false	12	true
66778	295547900390625	5125483203125	8	true	1	true	10	true
66777	34829619140625	505906328125	4	true	1	true	0	false
66776	573925146484375	66839171875	0	false	0	false	16	true
66775	467157080078125	670980078125	8	true	0	false	0	false
66774	142060224609375	602820078125	0	false	0	false	7	true
66773	133009384765625	6088608203125	0	false	0	false	20	true
66772	523101708984375	68539578125	2	true	0	false	26	true
66771	484889208984375	6832496875	0	false	0	false	11	true
66770	3318708984375	67499859375	0	false	1	true	30	true
66769	4091986083984370	67753390625	0	false	0	false	8	true
66767	4279423828125	663388515625	0	false	0	false	22	true
66766	18484888671875	54310140625	1	true	0	false	30	true
66765	1815534375	5481191015625	0	false	0	false	12	true
66761	524080419921875	65854484375	5	true	0	false	7	true
66758	16790453125	45175296875	5	true	1	true	2	true
66754	88863134765625	526869609375	1	true	0	false	19	true
66753	835323828125	528511875	1	true	0	false	12	true
66751	136723935546875	4858780859375	5	true	1	true	16	true
66748	77308359375	52329921875	0	false	0	false	4	true
66745	16659291015625	4351139453125	0	false	0	false	24	true
66739	139692861328125	59214234375	0	false	0	false	7	true
66737	682676806640625	655710625	0	false	1	true	19	true
66733	13009314453125	4957589453125	1	true	0	false	15	true
66732	456925927734375	51206296875	0	false	5	true	18	true
66731	42654833984375	520216328125	0	false	0	false	9	true
66730	3149224609375	5257596875	2	true	0	false	12	true
66729	313852490234375	5205061328125	1	true	0	false	24	true
66728	176758125	5650417578125	0	false	0	false	6	true
66727	1793787890625	5700919140625	1	true	1	true	16	true
66725	53344345703125	5249317578125	0	false	9	true	7	true
66723	825765625	4879000390625	0	false	1	true	25	true
66722	144974736328125	567211640625	0	false	0	false	11	true
66721	1366664453125	5613780859375	1	true	0	false	26	true
66719	17068720703125	5577792578125	9	true	0	false	15	true
66717	23041357421875	52786015625	1	true	0	false	18	true
66716	112341259765625	5234133203125	1	true	0	false	9	true
66715	1201903515625	5201174609375	0	false	4	true	5	true
66713	13260412109375	573444765625	2	true	0	false	10	true
66711	155008955078125	567513515625	1	true	0	false	13	true
66709	187301171875	5264005078125	1	true	0	false	15	true
66708	627653564453125	4267943359375	0	false	1	true	22	true
66707	550892919921875	4329906640625	1	true	0	false	20	true
66703	54601064453125	693710546875	2	true	0	false	8	true
66702	14358615234375	4946725390625	11	true	1	true	12	true
66699	117228271484375	4858348046875	1	true	1	true	8	true
66695	18511296875	5628937890625	1	true	0	false	11	true
66693	101771357421875	5266241015625	0	false	0	false	13	true
66691	454709326171875	4335949609375	0	false	0	false	23	true
66685	632432958984375	526241484375	0	false	0	false	12	true
66682	42176015625	44085.75	6	true	0	false	0	false
66681	358145068359375	4464501171875	5	true	1	true	1	true
66679	2382775146484370	520541171875	6	true	0	false	0	false
66678	810136083984375	656143515625	9	true	1	true	0	false
66677	811147021484375	65591125	7	true	1	true	0	false
66675	16981212890625	57739796875	4	true	0	false	7	true
66673	1181003125	534039765625	0	false	0	false	10	true
66668	2993200439453120	470206953125	1	true	0	false	26	true
66667	343620458984375	476301953125	1	true	0	false	8	true
66666	79435498046875	5581823828125	2	true	1	true	15	true
66665	717262353515625	565840078125	10	true	1	true	4	true
66664	3806606201171870	610956484375	8	true	1	true	3	true
66663	3408947265625	606726015625	5	true	0	false	9	true
66661	320364208984375	436546484375	1	true	0	false	22	true
66660	2595572265625	6178565625	0	false	0	false	25	true
66659	208933056640625	62110515625	5	true	9	true	13	true
66656	560508740234375	5550979296875	0	false	0	false	5	true
66655	57476162109375	5592371484375	5	true	0	false	19	true
66654	58090673828125	4612150390625	4	true	1	true	30	true
66653	514655615234375	4606894921875	2	true	0	false	11	true
66651	1.86991e+16	617616484375	8	true	0	false	0	false
66650	124741298828125	434174609375	0	false	1	true	23	true
66649	125932421875	4356409375	0	false	1	true	29	true
66648	123341513671875	4551878515625	17	true	0	false	9	true
66647	124065419921875	45364734375	17	true	1	true	26	true
66646	161677998046875	5950777734375	5	true	4	true	4	true
66645	155113271484375	6063555078125	5	true	0	false	0	false
66643	683719287109375	4197272265625	2	true	0	false	12	true
66642	4039813720703120	4910370703125	1	true	1	true	25	true
66641	258719384765625	4910150390625	0	false	0	false	9	true
66636	12537435546875	4510685546875	13	true	1	true	22	true
66634	793401025390625	660738125	4	true	0	false	18	true
66631	83499609375	56860703125	3	true	0	false	9	true
66629	15540734375	443934921875	0	false	0	false	1	true
66627	17271365234375	588975546875	8	true	2	true	5	true
66626	4078719970703120	702114296875	6	true	0	false	18	true
66625	3876684326171870	697383203125	0	false	0	false	20	true
66622	154689189453125	5480882421875	5	true	0	false	11	true
66621	14202552734375	5493133984375	2	true	4	true	6	true
66619	1287013671875	440397578125	2	true	0	false	7	true
66613	500012060546875	568406953125	4	true	0	false	20	true
66612	14007123046875	5144648046875	1	true	0	false	13	true
66611	13487888671875	5186171875	0	false	0	false	16	true
66610	9864718017578120	516603515625	0	false	0	false	16	true
66609	146632470703125	5044473828125	0	false	0	false	12	true
66608	377499609375	75201921875	9	true	1	true	18	true
66607	385081689453125	7516821875	6	true	1	true	18	true
66605	472553857421875	702785859375	1	true	0	false	15	true
66604	896924609375	6455728125	8	true	13	true	11	true
66603	891822265625	6386815625	0	false	1	true	15	true
66602	119500634765625	3869791796875	1	true	0	false	18	true
66601	12621947265625	382873125	3	true	0	false	24	true
66598	473055224609375	71420890625	3	true	0	false	8	true
66596	159174736328125	5144501953125	0	false	0	false	7	true
66595	15427625	5271266796875	5	true	1	true	1	true
66590	1.58603e+16	60764671875	5	true	1	true	20	true
66589	796848388671875	6127700390625	3	true	0	false	9	true
66584	10461259765625	6253394921875	1	true	0	false	8	true
66583	100196494140625	630278828125	3	true	1	true	20	true
66578	116139267578125	424022421875	0	false	0	false	26	true
66577	11556625	4053388671875	1	true	0	false	9	true
66575	113581640625	630452890625	2	true	0	false	23	true
66574	155235205078125	6439243359375	7	true	1	true	22	true
66573	154454384765625	644688515625	8	true	1	true	21	true
66572	124104970703125	6336732421875	0	false	0	false	13	true
66571	11863748046875	636441640625	1	true	0	false	15	true
66570	8024443359375	6176566015625	0	false	6	true	8	true
66569	67710439453125	6184390625	3	true	0	false	5	true
66565	522236865234375	58208890625	8	true	1	true	5	true
66564	103144794921875	43074109375	0	false	0	false	19	true
66561	1276938671875	6322664453125	0	false	0	false	8	true
66560	149626748046875	5816205078125	0	false	0	false	24	true
66555	103997578125	6420590625	1	true	0	false	15	true
66554	2803862548828120	6332143359375	0	false	0	false	27	true
66553	1754327880859370	6365192578125	3	true	0	false	16	true
66552	18307009765625	4273651171875	4	true	0	false	18	true
66551	18276298828125	430464921875	11	true	1	true	6	true
66550	22703931640625	4286137890625	6	true	1	true	15	true
66549	2278809375	4279744140625	4	true	1	true	15	true
66548	4845662109375	632704453125	6	true	1	true	4	true
66547	4891634765625	6260848828125	5	true	0	false	0	false
66545	150259765625	5355540625	2	true	0	false	15	true
66543	161393935546875	64423.5	5	true	0	false	18	true
66541	12648064453125	416804609375	21	true	0	false	0	false
66540	475697509765625	539910625	3	true	0	false	31	true
66539	426710888671875	540396796875	1	true	0	false	20	true
66537	10582623046875	6179805859375	0	false	0	false	7	true
66536	54423330078125	59732171875	0	false	0	false	15	true
66535	49605244140625	59887390625	3	true	0	false	19	true
66534	434918212890625	7315540625	104	true	1	true	14	true
66533	46703603515625	74067671875	1	true	0	false	14	true
66532	1839288330078120	75146609375	8	true	1	true	10	true
66531	206166748046875	75442109375	1	true	0	false	24	true
66529	606939013671875	45109984375	1	true	7	true	15	true
66528	105995751953125	391255546875	2	true	0	false	13	true
66521	700510009765625	63326578125	5	true	2	true	18	true
66517	1.73874e+16	7571071875	0	false	0	false	11	true
66515	767474169921875	6039860546875	0	false	0	false	6	true
66514	2077183984375	421400234375	1	true	0	false	17	true
66513	21799185546875	424574765625	1	true	17	true	7	true
66511	228392421875	435455703125	1	true	1	true	29	true
66506	16654181640625	53875421875	0	false	0	false	12	true
66503	7701944580078120	490030546875	0	false	0	false	14	true
66501	2531337158203120	759046171875	0	false	6	true	2	true
66495	18509740234375	4181831640625	2	true	0	false	28	true
66492	3483033935546870	776738203125	0	false	0	false	10	true
66491	3594772216796870	789935234375	0	false	9	true	0	false
66487	22491716796875	4470524609375	4	true	1	true	5	true
66485	20268	434079921875	0	false	0	false	5	true
66484	1.96712e+16	39554203125	4	true	1	true	3	true
66483	282764453125	391711015625	0	false	0	false	14	true
66481	2076504150390620	7902934375	0	false	0	false	10	true
66479	201820390625	414199609375	3	true	0	false	14	true
66475	2978360595703120	5366768359375	3	true	9	true	7	true
66473	114556396484375	6109323046875	0	false	1	true	10	true
66472	2344820703125	4052344921875	0	false	0	false	13	true
66471	222013828125	4098162109375	5	true	0	false	14	true
66466	28398408203125	5472718359375	1	true	0	false	13	true
66465	231036865234375	558568671875	8	true	0	false	0	false
66462	24713849609375	4034054296875	0	false	0	false	13	true
66459	23149853515625	421392109375	2	true	1	true	38	true
66457	852712646484375	396723125	0	false	0	false	11	true
66446	157031396484375	725895703125	2	true	0	false	22	true
66445	1578226953125	73061359375	0	false	0	false	16	true
66444	10100134765625	404516328125	2	true	0	false	13	true
66443	88287724609375	4074433203125	0	false	0	false	33	true
66442	1.00513e+16	4112683203125	0	false	0	false	9	true
66441	276555419921875	415729921875	0	false	0	false	10	true
66439	3858300048828120	557504140625	1	true	0	false	5	true
66436	1.31611e+16	767422421875	5	true	1	true	1	true
66435	252907958984375	775135625	0	false	0	false	16	true
66433	153514765625	65620296875	5	true	1	true	8	true
66432	144433779296875	6329993359375	16	true	0	false	16	true
66431	147107626953125	62093953125	1	true	0	false	25	true
66428	816912939453125	78523765625	0	false	2	true	23	true
66427	812140576171875	78216578125	0	false	7	true	6	true
66422	82349912109375	79266078125	1	true	0	false	12	true
66420	639987060546875	79047890625	6	true	0	false	6	true
66419	64052001953125	79593421875	6	true	0	false	0	false
66417	155969580078125	633553125	1	true	0	false	18	true
66409	742548681640625	407209453125	0	false	0	false	15	true
66407	510837646484375	4738451171875	0	false	0	false	2	true
66406	7499581909179680	3828290234375	0	false	0	false	19	true
66405	708173583984375	37190828125	3	true	0	false	22	true
66399	80411953125	775377421875	1	true	0	false	9	true
66398	156858935546875	711606328125	0	false	0	false	14	true
66397	151507236328125	699833984375	2	true	0	false	16	true
66396	103232880859375	6023331640625	1	true	5	true	24	true
66395	1059388671875	6000069921875	7	true	0	false	15	true
66394	10495830078125	5845548046875	1	true	0	false	14	true
66393	99341630859375	5857696875	1	true	0	false	29	true
66392	146617548828125	722158125	4	true	0	false	20	true
66386	4127302734375	3851645703125	2	true	0	false	15	true
66385	385353857421875	3768439453125	8	true	2	true	16	true
66384	70706728515625	79323453125	4	true	0	false	34	true
66381	10828123046875	5864795703125	0	false	0	false	10	true
66379	605665478515625	401970078125	8	true	1	true	4	true
66378	6797805786132810	47461703125	1	true	0	false	13	true
66377	1159940185546870	4675661328125	0	false	0	false	16	true
66374	16462216796875	706320703125	2	true	0	false	16	true
66373	17290091796875	70752625	5	true	1	true	2	true
66367	5112146484375	7827721875	1	true	0	false	15	true
66361	3876633544921870	64407.75	4	true	0	false	13	true
66357	7149447265625	6397825390625	4	true	0	false	7	true
66352	1792833984375	65310171875	0	false	0	false	11	true
66350	1.44785e+16	4553614453125	0	false	0	false	11	true
66348	118600341796875	5680853125	1	true	0	false	15	true
66343	5725582275390620	739245390625	0	false	2	true	18	true
66341	7277234497070310	5324377734375	4	true	2	true	28	true
66340	1376872265625	705180390625	1	true	0	false	25	true
66339	143956962890625	707038984375	2	true	0	false	13	true
66337	2962192626953120	3636399609375	0	false	0	false	8	true
66330	161113359375	666620859375	0	false	0	false	10	true
66329	17371982421875	67041515625	7	true	1	true	4	true
66325	158113251953125	744171875	0	false	0	false	16	true
66323	15745	676033515625	0	false	0	false	23	true
66320	8226779296875	432104921875	0	false	0	false	2	true
66316	1682043359375	401042421875	0	false	0	false	21	true
66315	17120232421875	404093671875	0	false	0	false	5	true
66312	210456171875	67932421875	1	true	0	false	14	true
66311	212291328125	684354609375	15	true	0	false	3	true
66310	9645251953125	690512265625	15	true	0	false	2	true
66309	102753701171875	683701953125	11	true	0	false	0	false
66307	8939939453125	782800703125	0	false	0	false	6	true
66305	13104013671875	689169609375	3	true	12	true	23	true
66304	18900955078125	7281896875	0	false	0	false	21	true
66303	17964216796875	7192940625	9	true	0	false	0	false
66301	20381263671875	678604140625	15	true	0	false	0	false
66299	174816796875	732149140625	2	true	0	false	16	true
66297	16777212890625	63052796875	3	true	0	false	10	true
66293	156382548828125	4036446875	0	false	0	false	13	true
66291	1702720703125	723088671875	9	true	0	false	10	true
66290	755009228515625	3792246484375	1	true	0	false	14	true
66289	757676953125	3865722265625	0	false	0	false	13	true
66288	14385869140625	411888828125	0	false	0	false	29	true
66287	143574169921875	42576078125	0	false	0	false	8	true
66285	251802197265625	3519886328125	2	true	5	true	8	true
66284	159657607421875	425071875	0	false	0	false	13	true
66283	16845521484375	4258154296875	0	false	1	true	12	true
66282	11727376953125	70945265625	1	true	6	true	9	true
66281	12247568359375	71237.75	1	true	0	false	15	true
66276	825533984375	35047234375	0	false	0	false	16	true
66275	751037548828125	3426371875	6	true	0	false	13	true
66273	16810029296875	4137958984375	2	true	0	false	14	true
66267	825141015625	67588828125	9	true	0	false	3	true
66266	19782048828125	7238240625	0	false	0	false	21	true
66265	19648921875	709649375	2	true	0	false	53	true
66264	105113564453125	711048125	2	true	0	false	3	true
66261	85305380859375	4513057421875	0	false	0	false	21	true
66260	64042626953125	341265859375	0	false	0	false	13	true
66251	21797724609375	696171328125	0	false	0	false	31	true
66249	85860908203125	3313743359375	2	true	0	false	19	true
66247	1014904296875	570902421875	6	true	1	true	25	true
66245	67461748046875	36293.75	1	true	2	true	11	true
66240	1876476171875	686036484375	6	true	0	false	0	false
66239	1831123828125	69479625	2	true	0	false	6	true
66237	2760613037109370	66334765625	1	true	3	true	4	true
66236	55482685546875	3700137890625	2	true	0	false	6	true
66233	1171090625	6447869921875	4	true	1	true	9	true
66231	13056177734375	68047421875	0	false	0	false	11	true
66221	62969345703125	5916993359375	1	true	1	true	9	true
66219	11407212890625	689352265625	1	true	0	false	22	true
66217	2341479296875	684896171875	4	true	1	true	2	true
66216	683759130859375	735199375	9	true	1	true	10	true
66215	67005234375	727870546875	11	true	0	false	0	false
66214	66274853515625	703733671875	1	true	0	false	3	true
66213	664628857421875	71161421875	5	true	1	true	0	false
66211	24728658203125	69321015625	0	false	3	true	5	true
66210	692459375	754690859375	0	false	0	false	25	true
66209	75749677734375	763459765625	0	false	0	false	10	true
66206	92019208984375	753025390625	0	false	0	false	6	true
66204	75683408203125	726780703125	0	false	0	false	16	true
66201	559067724609375	7568359375	0	false	0	false	15	true
66200	8070081787109370	5803605859375	1	true	0	false	14	true
66199	1669739013671870	5800853125	0	false	0	false	12	true
66197	600767333984375	72738328125	0	false	0	false	13	true
66195	566889208984375	71931375	0	false	0	false	12	true
66191	80920048828125	69009953125	0	false	0	false	22	true
66186	20470306640625	752289609375	0	false	0	false	18	true
66185	19420986328125	755205703125	0	false	0	false	9	true
66184	170476796875	782742578125	2	true	0	false	10	true
66183	18948150390625	786373671875	0	false	0	false	18	true
66182	3846616943359370	3396954296875	0	false	0	false	18	true
66181	29856572265625	33288234375	0	false	0	false	6	true
66178	1776880078125	7651234375	3	true	0	false	5	true
66175	6960224609375	66055375	1	true	0	false	17	true
66173	2352374609375	70159.25	2	true	0	false	8	true
66171	2861505126953120	5833401953125	4	true	1	true	19	true
66167	18306375	748743203125	0	false	0	false	13	true
66165	133704150390625	72854546875	1	true	0	false	15	true
66161	8618240234375	720138046875	1	true	0	false	8	true
66159	4058093994140620	5910746875	0	false	0	false	16	true
66153	240706396484375	644393671875	9	true	1	true	0	false
66147	14237904296875	66668171875	4	true	1	true	1	true
66144	22387275390625	49164609375	1	true	0	false	19	true
66143	21716373046875	492496328125	0	false	8	true	6	true
66141	9719213256835930	4353079296875	9	true	0	false	5	true
66140	23587826171875	489599375	0	false	0	false	5	true
66139	2523588671875	49743921875	0	false	0	false	12	true
66137	2315883984375	4759764453125	2	true	1	true	3	true
66133	23702.5	5032714453125	7	true	0	false	3	true
66131	18707423828125	4865176953125	1	true	0	false	23	true
66129	1879082421875	4968537109375	8	true	1	true	1	true
66124	2704051171875	5022486328125	0	false	0	false	8	true
66121	21635533203125	464108984375	0	false	0	false	6	true
66118	25400521484375	4417788671875	15	true	0	false	0	false
66117	26953931640625	4344054296875	0	false	0	false	12	true
66116	235861015625	45835578125	2	true	0	false	13	true
66115	25111306640625	4592630859375	5	true	1	true	3	true
66111	2413044140625	718836171875	0	false	0	false	15	true
66109	10414662109375	73226296875	0	false	0	false	3	true
66106	120777060546875	73810375	0	false	0	false	17	true
66102	2050205078125	5538478125	12	true	0	false	13	true
66101	20283095703125	55632734375	4	true	0	false	29	true
66099	2100128515625	55701328125	7	true	0	false	10	true
66097	2039709765625	5609351171875	0	false	0	false	13	true
66095	23442341796875	5223459375	5	true	0	false	6	true
66094	2878167578125	4947878515625	0	false	0	false	7	true
66092	24500716796875	5930680859375	3	true	1	true	10	true
66091	25081767578125	5978453515625	5	true	1	true	0	false
66090	2164194921875	62623609375	4	true	0	false	19	true
66089	2082554296875	63000484375	8	true	0	false	7	true
66087	21288072265625	6333426171875	10	true	0	false	0	false
66085	2571778515625	5898129296875	12	true	0	false	5	true
66084	214343828125	5857259375	1	true	0	false	10	true
66083	2196394140625	598506484375	0	false	0	false	20	true
66081	22785478515625	579122734375	0	false	0	false	23	true
66078	2503407421875	568441171875	0	false	0	false	15	true
66077	24091111328125	570609609375	1	true	0	false	13	true
66076	23510193359375	62232875	5	true	0	false	24	true
66073	25693056640625	5588076171875	3	true	0	false	19	true
66071	24618546875	5611171484375	10	true	1	true	1	true
66069	24929060546875	54608875	4	true	0	false	17	true
66066	24620869140625	6297672265625	1	true	0	false	16	true
66065	24998625	6404988671875	0	false	0	false	34	true
66064	2247859765625	551123828125	1	true	0	false	21	true
66061	2446759765625	609969765625	1	true	0	false	9	true
66060	2342941015625	5386067578125	5	true	1	true	1	true
66051	2498921875	5314203515625	1	true	0	false	9	true
66049	20453259765625	5121882421875	0	false	0	false	3	true
66047	269166796875	5653227734375	4	true	0	false	31	true
66043	262643515625	6149099609375	2	true	0	false	15	true
66041	139060166015625	387344765625	0	false	0	false	15	true
66037	2156533984375	61325265625	4	true	1	true	1	true
66033	24095982421875	6441358984375	10	true	0	false	1	true
66032	19151587890625	6162528515625	1	true	0	false	19	true
66031	1856249609375	6248194140625	1	true	0	false	10	true
66030	2916420703125	6317391796875	5	true	1	true	0	false
66029	28441310546875	6239157421875	2	true	0	false	29	true
66025	1805589453125	6252339453125	0	false	0	false	20	true
66024	29855490234375	6170789453125	25	true	1	true	82	true
66023	298489921875	617531484375	24	true	1	true	82	true
66021	279015703125	60572359375	0	false	0	false	16	true
66020	296655390625	61781671875	22	true	1	true	98	true
66016	20105025390625	6027706640625	1	true	0	false	12	true
66013	118081064453125	661996953125	0	false	0	false	1	true
66008	18609.25	2901759375	23	true	1	true	93	true
66007	18608490234375	2913294921875	21	true	1	true	90	true
66005	29653193359375	615882421875	26	true	1	true	82	true
66004	318676953125	609731171875	31	true	0	false	0	false
66003	318959375	610790078125	27	true	1	true	0	false
66002	112946220703125	767464921875	5	true	1	true	13	true
66001	112823154296875	767986796875	6	true	1	true	13	true
65999	31844263671875	6124291015625	27	true	1	true	1	true
65998	11765189453125	794529921875	1	true	0	false	12	true
65997	116148359375	783500078125	13	true	0	false	0	false
65996	14278494140625	75541546875	0	false	0	false	9	true
65993	3124084375	614432734375	33	true	1	true	10	true
65992	330938046875	6194778125	0	false	0	false	22	true
65991	3323446484375	621619140625	0	false	0	false	22	true
65989	320375234375	621888828125	0	false	0	false	12	true
65988	133063544921875	7879228125	1	true	0	false	0	false
65984	148801767578125	29249.25	0	false	0	false	21	true
65983	154051005859375	2925288671875	0	false	0	false	12	true
65982	35889203125	6349878125	9	true	1	true	3	true
65981	3497031640625	636573046875	4	true	0	false	17	true
65978	14048865234375	28473126953125	0	false	0	false	18	true
65975	33871109375	634608984375	1	true	0	false	15	true
65974	16969390625	2564463671875	16	true	1	true	31	true
65973	162861669921875	2620382421875	2	true	0	false	16	true
65970	11978982421875	772193046875	1	true	0	false	7	true
65969	134355927734375	768615546875	0	false	0	false	9	true
65968	13187560546875	2632853125	1	true	0	false	4	true
65967	150448359375	26840	0	false	0	false	8	true
65966	29138765625	3786168359375	12	true	0	false	0	false
65965	28325056640625	3808819921875	7	true	0	false	16	true
65961	125992685546875	761460078125	4	true	1	true	0	false
65955	28135537109375	3693200390625	0	false	0	false	30	true
65951	28969169921875	3541958203125	14	true	0	false	0	false
65950	2962538671875	4275483984375	1	true	0	false	13	true
65949	301861953125	4329792578125	1	true	0	false	20	true
65948	3693353125	5146456640625	2	true	3	true	9	true
65947	374472578125	5034090625	2	true	1	true	12	true
65946	31052427734375	649262890625	9	true	0	false	6	true
65945	31687359375	65400953125	2	true	0	false	14	true
65943	155281875	247119453125	0	false	0	false	10	true
65941	31776337890625	637164921875	0	false	2	true	15	true
65939	121570087890625	751620859375	2	true	0	false	9	true
65938	102422646484375	26884455078125	0	false	0	false	24	true
65937	103024140625	276234375	0	false	0	false	27	true
65933	17591982421875	2464587890625	1	true	0	false	12	true
65931	9804998046875	28328193359375	1	true	0	false	16	true
65930	341560859375	4775252734375	4	true	0	false	17	true
65929	3298887890625	4871653125	5	true	0	false	6	true
65926	2127559326171870	26749298828125	0	false	18	true	1	true
65925	2085322509765620	2625470703125	4	true	1	true	14	true
65921	29753607421875	3827187109375	7	true	0	false	3	true
65920	27463791015625	364033984375	3	true	1	true	8	true
65919	26591630859375	3559534375	0	false	8	true	0	false
65918	2712007421875	4015333203125	0	false	0	false	17	true
65917	27081341796875	4089648046875	0	false	1	true	16	true
65913	335015390625	4676988671875	2	true	0	false	10	true
65909	165769765625	28628744140625	5	true	0	false	7	true
65907	18491818359375	28956083984375	22	true	1	true	97	true
65906	21671345703125	2043923046875	0	false	23	true	0	false
65905	21730841796875	19750939453125	4	true	0	false	29	true
65904	20889642578125	21317521484375	1	true	0	false	12	true
65903	2075225390625	1917115625	1	true	0	false	29	true
65902	3287398828125	460176015625	8	true	0	false	30	true
65901	32142134765625	4631179296875	3	true	0	false	12	true
65899	28757275390625	4399371484375	0	false	0	false	21	true
65892	3402743359375	548691875	2	true	16	true	1	true
65891	34706515625	5456646875	2	true	0	false	13	true
65890	3423097265625	502665078125	0	false	0	false	8	true
65889	3567806640625	5040070703125	1	true	0	false	8	true
65887	3318677734375	506483203125	0	false	0	false	12	true
65884	333249375	4356465625	0	false	0	false	9	true
65883	343993671875	4352196875	1	true	0	false	8	true
65882	28215228515625	4578569921875	4	true	1	true	0	false
65881	2964147265625	457336015625	0	false	0	false	10	true
65880	868811328125	28624052734375	0	false	5	true	20	true
65877	102965712890625	260420703125	0	false	21	true	1	true
65872	87831240234375	23739849609375	9	true	1	true	10	true
65871	8755810546875	234422578125	7	true	1	true	10	true
65868	20754736328125	65550984375	3	true	0	false	18	true
65867	2050605859375	649040234375	2	true	0	false	20	true
65865	2124080859375	6544018359375	4	true	0	false	13	true
65863	3437803125	530562890625	6	true	1	true	0	false
65857	3171275390625	4386312109375	11	true	1	true	2	true
65854	366437060546875	293817890625	0	false	32	true	0	false
65853	285957470703125	30389953125	2	true	2	true	21	true
65850	2191654296875	228430078125	1	true	0	false	4	true
65849	22520798828125	2361215625	0	false	0	false	11	true
65847	2231716015625	6509698828125	1	true	0	false	15	true
65845	2646705078125	24017794921875	3	true	1	true	13	true
65840	2101658203125	2752654296875	0	false	0	false	21	true
65839	20264962890625	28382869140625	2	true	0	false	30	true
65838	27232744140625	5418626171875	10	true	1	true	8	true
65837	2739482421875	5400304296875	11	true	1	true	1	true
65836	83143291015625	26660541015625	7	true	0	false	3	true
65835	759245947265625	27091033203125	0	false	0	false	10	true
65833	27780681640625	5461760546875	1	true	0	false	23	true
65829	28736345703125	5310490625	0	false	0	false	31	true
65827	319033359375	55468796875	2	true	0	false	8	true
65825	3796755615234370	31462916015625	0	false	0	false	9	true
65824	28887060546875	717541640625	0	false	0	false	14	true
65823	185045751953125	703609921875	1	true	0	false	13	true
65821	19610888671875	653512421875	5	true	1	true	8	true
65819	196645556640625	31550265625	0	false	0	false	18	true
65818	22538080078125	17049302734375	0	false	0	false	23	true
65817	21946333984375	1726616796875	4	true	1	true	3	true
65814	19503166015625	2304917578125	7	true	0	false	0	false
65813	202705546875	226828515625	1	true	0	false	40	true
65812	554204736328125	283646953125	1	true	0	false	7	true
65811	4796078125	27737607421875	8	true	0	false	7	true
65808	2342090234375	14170197265625	0	false	0	false	8	true
65807	22122640625	15844369140625	1	true	0	false	12	true
65803	20353640625	25806939453125	0	false	0	false	18	true
65802	22306001953125	17880763671875	0	false	0	false	13	true
65798	317191875	56751.75	0	false	0	false	16	true
65797	31060724609375	569085625	7	true	0	false	11	true
65795	810753369140625	27511708984375	1	true	0	false	15	true
65793	19249525390625	2743608984375	1	true	1	true	16	true
65792	21587626953125	138711513671875	0	false	0	false	37	true
65791	196923984375	142717861328125	6	true	0	false	19	true
65789	31582154296875	4955223046875	1	true	0	false	17	true
65788	108676845703125	2451296484375	0	false	0	false	17	true
65787	103714248046875	24564068359375	3	true	0	false	9	true
65785	24131666015625	24358580078125	0	false	8	true	0	false
65783	19994658203125	15170353515625	0	false	0	false	17	true
65782	726395751953125	28617767578125	0	false	7	true	9	true
65780	83337841796875	3001950390625	6	true	0	false	3	true
65779	8150154296875	31252041015625	0	false	0	false	19	true
65777	19648970703125	19015677734375	0	false	0	false	17	true
65776	18100265625	144348857421875	2	true	0	false	25	true
65775	18786921875	140803359375	2	true	0	false	13	true
65772	765908447265625	18421125	0	false	0	false	15	true
65771	72316767578125	190684921875	8	true	0	false	0	false
65769	582031884765625	31590630859375	0	false	0	false	20	true
65763	28283287109375	5213400390625	0	false	1	true	12	true
65760	22527236328125	20953302734375	2	true	1	true	14	true
65759	16809541015625	2117673046875	0	false	0	false	11	true
65758	2707636328125	71956953125	0	false	0	false	11	true
65757	25488615234375	70339125	1	true	0	false	11	true
65753	2074449462890620	2029534765625	27	true	1	true	4	true
65750	343830546875	5177407421875	3	true	1	true	4	true
65743	1269955810546870	28646591796875	5	true	0	false	5	true
65741	667715478515625	25970986328125	5	true	1	true	4	true
65739	11373046875	25820330078125	6	true	1	true	24	true
65737	168890703125	14668982421875	5	true	0	false	1	true
65736	19943638671875	113666865234375	0	false	7	true	0	false
65735	19395462890625	105310146484375	0	false	0	false	8	true
65734	17585587890625	152771728515625	0	false	0	false	27	true
65733	18347173828125	152261533203125	0	false	0	false	17	true
65731	23081947265625	120443828125	5	true	1	true	0	false
65729	287745625	5130337890625	0	false	0	false	16	true
65725	698297314453125	23832669921875	1	true	0	false	6	true
65723	1.71527e+16	23644158203125	2	true	1	true	21	true
65722	304067578125	52994203125	4	true	1	true	10	true
65721	31453833984375	5325545703125	1	true	0	false	21	true
65717	29785779296875	53709859375	1	true	16	true	3	true
65716	21141953125	89908837890625	6	true	1	true	0	false
65715	212962109375	712204541015625	6	true	0	false	7	true
65711	4.69877e+16	21131880859375	0	false	0	false	9	true
65709	6824333984375	19972943359375	0	false	0	false	9	true
65706	2472996875	767022705078125	0	false	0	false	17	true
65705	24147755859375	7745005859375	0	false	1	true	14	true
65701	86322412109375	22322982421875	0	false	0	false	12	true
65699	20588443359375	1019856640625	0	false	0	false	13	true
65697	2402848828125	1970645703125	0	false	0	false	9	true
65696	241415390625	2228580078125	0	false	0	false	14	true
65695	2358265234375	21933939453125	4	true	0	false	23	true
65687	236123671875	8717171875	0	false	0	false	13	true
65681	3235618359375	5420178125	3	true	0	false	13	true
65675	3221413330078120	202382421875	0	false	1	true	18	true
65670	23150169921875	10342240234375	0	false	0	false	10	true
65669	22569625	109595068359375	0	false	12	true	0	false
65664	40202203125	5045208984375	0	false	0	false	9	true
65663	3994080078125	5004510546875	12	true	0	false	11	true
65662	3843459375	5145415625	3	true	0	false	14	true
65661	3838634765625	52936546875	3	true	1	true	26	true
65659	3372240625	4543965234375	0	false	0	false	17	true
65657	409733828125	508002265625	0	false	0	false	11	true
65655	2614722265625	69563671875	0	false	0	false	13	true
65652	19912576171875	675405322265625	0	false	0	false	26	true
65651	19551025390625	78190234375	8	true	1	true	0	false
65649	1932584765625	562044580078125	0	false	0	false	25	true
65648	25042564453125	109026728515625	8	true	0	false	6	true
65642	3925130078125	512693359375	0	false	0	false	7	true
65636	28822109375	65761921875	1	true	0	false	8	true
65635	28658390625	677199765625	9	true	0	false	6	true
65634	4209814453125	5131470703125	9	true	0	false	2	true
65632	17233498046875	19759095703125	1	true	0	false	10	true
65631	16378345703125	19471525390625	11	true	0	false	0	false
65628	15223791015625	19592341796875	2	true	10	true	1	true
65627	153893173828125	20205478515625	2	true	0	false	14	true
65623	50514453125	2465408984375	1	true	0	false	14	true
65621	1496007421875	21034037109375	0	false	10	true	31	true
65620	132036708984375	16472439453125	0	false	0	false	24	true
65619	137693505859375	17562001953125	0	false	0	false	4	true
65615	139775380859375	1944016015625	0	false	0	false	9	true
65614	110873212890625	1666909765625	0	false	0	false	9	true
65613	114117861328125	172400703125	2	true	0	false	11	true
65610	121503076171875	17903052734375	15	true	1	true	0	false
65609	115647646484375	1827273046875	0	false	4	true	24	true
65607	30582666015625	47842609375	23	true	0	false	15	true
65600	1330871875	150963388671875	5	true	1	true	21	true
65599	138930400390625	145864130859375	9	true	0	false	7	true
65598	1507308203125	147659287109375	2	true	0	false	11	true
65591	9458257446289060	68506609375	0	false	0	false	5	true
65590	2265544140625	3839684375	1	true	0	false	10	true
65589	23192033203125	3811915234375	6	true	1	true	0	false
65587	240330390625	380174375	4	true	1	true	13	true
65585	2489416015625	3702131640625	0	false	0	false	11	true
65584	32150259765625	58776625	4	true	1	true	7	true
65583	335876328125	5751002734375	9	true	0	false	12	true
65581	3289827734375	6050569921875	6	true	1	true	0	false
65575	15696416015625	2214972265625	0	false	0	false	9	true
65573	155552734375	18578205078125	1	true	0	false	21	true
65569	11543423828125	289193203125	1	true	0	false	11	true
65567	162251650390625	381104375	5	true	0	false	0	false
65566	2668231640625	30799220703125	0	false	0	false	21	true
65565	271104140625	3074194921875	0	false	24	true	1	true
65563	2747164453125	31487310546875	6	true	1	true	16	true
65562	259194375	30728068359375	0	false	0	false	10	true
65559	8733079833984370	349695390625	0	false	0	false	5	true
65558	2243542578125	29400560546875	0	false	0	false	21	true
65557	2252548046875	30446125	4	true	1	true	0	false
65555	231384609375	313403671875	4	true	1	true	0	false
65553	2582281640625	25242453125	0	false	5	true	4	true
65550	2718883203125	28425427734375	3	true	0	false	0	false
65549	26002484375	2800553515625	0	false	0	false	11	true
65547	2521825390625	291165078125	2	true	4	true	4	true
65544	21254244140625	30268978515625	1	true	8	true	0	false
65543	20786115234375	30840001953125	0	false	0	false	19	true
65542	3514441796875	594177265625	1	true	0	false	22	true
65541	34547578125	5899149609375	13	true	0	false	3	true
65539	26898841796875	267513828125	0	false	0	false	16	true
65537	19564669921875	46425296875	1	true	0	false	4	true
65536	288390234375	2967599609375	1	true	0	false	38	true
65535	2800086328125	29870970703125	5	true	0	false	16	true
65530	23463642578125	259508828125	0	false	0	false	13	true
65529	24238408203125	26577923828125	0	false	0	false	11	true
65527	24651001953125	27379470703125	1	true	1	true	6	true
65523	26768857421875	3239730859375	0	false	0	false	10	true
65518	29231228515625	22072505859375	0	false	0	false	10	true
65517	2765047265625	22121478515625	4	true	1	true	9	true
65515	2902478515625	238920234375	0	false	0	false	16	true
65511	52400830078125	71972140625	0	false	0	false	38	true
65509	36952453125	5659619921875	1	true	0	false	11	true
65508	20457697265625	343750625	0	false	0	false	8	true
65507	19891044921875	34579.5	0	false	0	false	15	true
65506	16687423828125	320009140625	1	true	0	false	11	true
65505	1783998046875	32601572265625	7	true	0	false	24	true
65504	194835390625	3339290625	2	true	0	false	13	true
65499	20310654296875	365585703125	0	false	0	false	12	true
65497	19215533203125	363139375	0	false	1	true	10	true
65496	2093313671875	39005796875	0	false	0	false	16	true
65495	205215625	37806296875	1	true	0	false	14	true
65494	11993791015625	319907421875	3	true	0	false	3	true
65493	127558671875	330042265625	14	true	1	true	34	true
65490	229565390625	356256484375	3	true	0	false	11	true
65489	2319989453125	36395296875	0	false	0	false	6	true
65488	21855857421875	3614809375	0	false	0	false	10	true
65486	16510572265625	353867109375	0	false	0	false	22	true
65485	163462060546875	3504203125	0	false	0	false	21	true
65483	17976830078125	3831207421875	1	true	3	true	7	true
65479	21307490234375	3427058984375	5	true	0	false	10	true
65476	138217216796875	317255703125	0	false	0	false	3	true
65475	151648125	3344808984375	5	true	0	false	5	true
65471	1697019140625	3672709375	1	true	0	false	20	true
65465	153069150390625	369974609375	0	false	0	false	1	true
65462	393916171875	43814.25	13	true	0	false	1	true
65461	3913551953125	431142265625	6	true	2	true	1	true
65460	4093221484375	3592487109375	10	true	1	true	0	false
65459	409299609375	3597050390625	9	true	1	true	0	false
65457	4777190856933590	566318671875	0	false	0	false	24	true
65456	360377890625	3814764453125	0	false	0	false	18	true
65455	37159640625	378833828125	0	false	0	false	11	true
65454	3794559375	4389658984375	0	false	0	false	29	true
65453	372447578125	437366796875	0	false	10	true	0	false
65452	35860625	44690546875	2	true	0	false	6	true
65450	3499622265625	3786308984375	0	false	0	false	14	true
65449	349014375	3658646875	5	true	1	true	1	true
65446	33575171875	3551431640625	6	true	0	false	9	true
65445	31796099609375	35699453125	3	true	0	false	22	true
65444	3825286376953120	16335466796875	0	false	0	false	13	true
65443	281333056640625	17188943359375	0	false	1	true	9	true
65439	397230703125	3583059375	0	false	3	true	11	true
65438	3764699609375	40544640625	4	true	0	false	19	true
65437	3848491796875	40366859375	4	true	1	true	7	true
65435	3224986328125	3808793359375	2	true	0	false	4	true
65433	418561796875	3677098046875	0	false	0	false	9	true
65429	3269478271484370	14905775390625	8	true	0	false	7	true
65428	3587785546875	4023154296875	9	true	0	false	8	true
65427	343303515625	393636328125	5	true	1	true	5	true
65426	3649070703125	4668947265625	25	true	0	false	4	true
65425	35301015625	4651691796875	7	true	1	true	0	false
65423	3298710546875	3908669140625	4	true	0	false	13	true
65422	4048384375	4145393359375	1	true	0	false	8	true
65421	4119094140625	4053187109375	0	false	0	false	11	true
65418	1.09207e+16	17575685546875	0	false	0	false	13	true
65412	4142876171875	46411640625	18	true	1	true	18	true
65411	4138281640625	4648535546875	15	true	1	true	18	true
65410	413422421875	325380546875	22	true	0	false	3	true
65409	414981640625	333061484375	0	false	0	false	23	true
65408	402671015625	3871942578125	7	true	1	true	3	true
65405	406227578125	340995078125	0	false	0	false	12	true
65402	231850927734375	15500166015625	1	true	0	false	13	true
65401	1.65001e+16	14445384765625	0	false	0	false	15	true
65394	3427847265625	34076640625	0	false	0	false	5	true
65393	3423895703125	3314674609375	1	true	0	false	9	true
65391	7115477294921870	78773.75	0	false	0	false	19	true
65389	46912294921875	142423505859375	0	false	0	false	11	true
65388	51610234375	17207181640625	3	true	0	false	8	true
65387	65021572265625	16329279296875	4	true	0	false	7	true
65383	383766875	4596724609375	0	false	12	true	2	true
65380	515735546875	21773439453125	2	true	0	false	7	true
65379	742508935546875	21686017578125	3	true	0	false	19	true
65377	3563337109375	3505594921875	0	false	0	false	21	true
65367	403778515625	4769310546875	0	false	0	false	6	true
65365	395363359375	467439296875	5	true	1	true	0	false
65364	4508678515625	383629375	1	true	0	false	11	true
65363	4461494140625	3952806640625	2	true	12	true	8	true
65362	4782040625	3785506640625	1	true	0	false	15	true
65361	4767162109375	3895415625	1	true	0	false	15	true
65360	4432153515625	3487933984375	4	true	1	true	0	false
65359	4471653125	356771875	0	false	0	false	12	true
65357	4663538671875	377321171875	8	true	0	false	3	true
65356	43313484375	353355546875	2	true	0	false	13	true
65354	422810078125	4810569140625	9	true	1	true	10	true
65353	41907578125	48786	2	true	0	false	20	true
65349	425686953125	4581828125	0	false	0	false	10	true
65347	466346640625	3971691015625	1	true	1	true	6	true
65345	437136640625	4615665625	6	true	1	true	0	false
65343	4248353125	4435798046875	0	false	0	false	13	true
65340	442635078125	4277831640625	7	true	1	true	0	false
65339	437925234375	417939765625	3	true	0	false	23	true
65335	4575019140625	4209585546875	2	true	0	false	3	true
65334	29790759765625	267474296875	12	true	0	false	5	true
65333	29433119140625	28026349609375	0	false	0	false	17	true
65331	306281875	2874176953125	0	false	1	true	8	true
65327	4229638671875	423466796875	6	true	1	true	1	true
65326	31035568359375	31726931640625	0	false	0	false	19	true
65325	317978046875	32251986328125	0	false	0	false	15	true
65323	31111197265625	3288244921875	14	true	1	true	2	true
65319	3078678515625	27537791015625	0	false	0	false	13	true
65314	288495703125	3199208203125	4	true	1	true	1	true
65311	3388918359375	306920234375	0	false	9	true	5	true
65307	83638955078125	16354326171875	0	false	0	false	14	true
65306	24430251953125	3914155517578120	2	true	0	false	2	true
65305	255447265625	3911207275390620	1	true	0	false	16	true
65303	23358314453125	3233746826171870	1	true	0	false	17	true
65302	29416095703125	9500599609375	5	true	1	true	1	true
65301	31436595703125	96560927734375	0	false	0	false	9	true
65299	26506478515625	46718603515625	0	false	1	true	15	true
65297	2726794921875	332264453125	8	true	0	false	8	true
65296	31065357421875	369278857421875	0	false	0	false	17	true
65295	3100461328125	4035927490234370	7	true	1	true	1	true
65293	320341875	371147412109375	4	true	1	true	1	true
65292	25981703125	54140302734375	0	false	0	false	4	true
65291	24886330078125	51866748046875	0	false	0	false	17	true
65283	23760099609375	1841047607421870	5	true	1	true	6	true
65281	2703679296875	88336552734375	3	true	1	true	0	false
65279	21729462890625	3915911376953120	5	true	1	true	7	true
65275	387122265625	55326421875	4	true	1	true	0	false
65273	4111240625	5635333203125	7	true	1	true	0	false
65266	3534691015625	1940258203125	4	true	4	true	33	true
65265	351916640625	18901578125	1	true	0	false	11	true
65263	29518994140625	428783251953125	5	true	1	true	0	false
65262	354763203125	22519373046875	13	true	1	true	6	true
65261	35394640625	21702845703125	6	true	0	false	0	false
65260	3348142578125	18844341796875	2	true	0	false	16	true
65259	343063359375	18252671875	6	true	14	true	8	true
65258	36448375	2183074609375	1	true	0	false	0	false
65251	3375316015625	2072907421875	0	false	0	false	41	true
65249	10263234375	18330638671875	4	true	0	false	11	true
65248	3763480859375	27051322265625	3	true	0	false	15	true
65247	3727413671875	2620001953125	0	false	7	true	0	false
65246	28281234375	151891123046875	0	false	0	false	20	true
65245	29241609375	16070701171875	2	true	5	true	10	true
65244	312959140625	19079642578125	0	false	18	true	0	false
65243	3133399609375	190287734375	0	false	18	true	0	false
65240	3610924609375	2592571484375	0	false	0	false	9	true
65238	3577402734375	2412664453125	4	true	0	false	2	true
65235	2776684765625	141600751953125	0	false	0	false	13	true
65234	260757109375	16665822265625	6	true	0	false	13	true
65233	2571868359375	154030517578125	2	true	8	true	47	true
65230	317516875	177249765625	0	false	0	false	16	true
65227	2699197265625	158381708984375	2	true	0	false	29	true
65224	323268984375	163219111328125	1	true	1	true	16	true
65223	3226632421875	153547802734375	0	false	0	false	11	true
65221	30552921875	17672279296875	0	false	0	false	20	true
65219	30266904296875	19539279296875	9	true	0	false	3	true
65211	295343515625	1805096875	1	true	0	false	16	true
65209	27833947265625	16921935546875	3	true	0	false	7	true
65206	3234938671875	2404391796875	2	true	0	false	12	true
65205	337433046875	23067451171875	0	false	0	false	9	true
65201	380882421875	19496609375	113	true	1	true	27	true
65200	90579248046875	129884990234375	4	true	1	true	0	false
65199	7989716796875	131775078125	1	true	0	false	4	true
65198	14843451171875	9816318359375	9	true	0	false	13	true
65197	143407470703125	9791298828125	5	true	1	true	1	true
65196	30409390625	21800443359375	0	false	0	false	3	true
65193	140135361328125	98261025390625	0	false	1	true	11	true
65192	1275644140625	11890943359375	5	true	1	true	13	true
65191	127718232421875	118021630859375	4	true	1	true	12	true
65189	134071181640625	105593916015625	0	false	0	false	26	true
65188	2827240625	12495150390625	4	true	1	true	6	true
65187	27742689453125	121318603515625	1	true	0	false	15	true
65185	1346623828125	12911220703125	26	true	1	true	4	true
65184	104861875	120894560546875	0	false	0	false	16	true
65183	109628828125	12155779296875	0	false	0	false	16	true
65182	553720556640625	118771923828125	0	false	0	false	38	true
65181	50111103515625	121487294921875	0	false	0	false	11	true
65180	12030759765625	10940341796875	4	true	1	true	0	false
65179	107387353515625	108241962890625	14	true	0	false	0	false
65176	32066572265625	131765703125	3	true	0	false	17	true
65175	3042839453125	1299196875	6	true	0	false	4	true
65174	1628059765625	97711689453125	0	false	0	false	8	true
65173	1551759765625	83815771484375	25	true	0	false	0	false
65169	908601171875	115205927734375	0	false	0	false	7	true
65165	78122822265625	10372892578125	0	false	0	false	10	true
65164	158298291015625	95136201171875	4	true	1	true	12	true
65163	1661506591796870	94628828125	6	true	1	true	13	true
65154	2165331298828120	113123359375	0	false	0	false	11	true
65150	8163079223632810	8731353515625	5	true	1	true	4	true
65149	4.12544e+16	90989794921875	0	false	0	false	5	true
65147	362764453125	365571484375	0	false	0	false	8	true
65146	3444884033203120	962444140625	13	true	0	false	4	true
65145	3713503173828120	83923212890625	0	false	0	false	10	true
65139	2470273193359370	73572490234375	5	true	1	true	9	true
65134	427186328125	18868203125	0	false	0	false	1	true
65133	4180660546875	196278125	4	true	1	true	1	true
65131	445553125	19961728515625	2	true	0	false	18	true
65130	4038205078125	20375828125	5	true	1	true	0	false
65127	120466005859375	8657072265625	8	true	0	false	6	true
65125	155676708984375	131469267578125	1	true	0	false	7	true
65121	17394900390625	78898974609375	7	true	1	true	3	true
65120	136546044921875	56719072265625	4	true	1	true	0	false
65119	139053388671875	611596240234375	1	true	1	true	42	true
65118	14163396484375	55000390625	0	false	0	false	43	true
65117	14849072265625	557811279296875	65	true	1	true	7	true
65111	1293357421875	459492822265625	15	true	0	false	0	false
65109	849149609375	8151331787109370	0	false	0	false	6	true
65108	91745234375	748051708984375	0	false	0	false	17	true
65107	85015126953125	735880615234375	0	false	0	false	4	true
65105	10439857421875	551487060546875	0	false	0	false	20	true
65103	751297265625	783997802734375	2	true	0	false	10	true
65101	109441376953125	1409894775390620	0	false	0	false	34	true
65099	102921083984375	85141708984375	0	false	0	false	4	true
65097	112499619140625	69865693359375	0	false	0	false	6	true
65092	13375486328125	201163232421875	18	true	0	false	0	false
65087	104896337890625	3405585546875	6	true	0	false	16	true
65085	151957353515625	2249027587890620	0	false	6	true	5	true
65083	11164673828125	20361265625	1	true	0	false	14	true
65082	3347599609375	271443359375	5	true	1	true	3	true
65077	4225730078125	13105390625	0	false	0	false	18	true
65076	4733124609375	126537919921875	0	false	0	false	30	true
65075	47628.5	147044228515625	0	false	9	true	1	true
65074	4473174609375	181564609375	0	false	0	false	6	true
65073	43883421875	17548294921875	0	false	3	true	4	true
65071	4315994921875	16527181640625	4	true	1	true	0	false
65069	446479375	16186583984375	0	false	0	false	13	true
65066	403343984375	126880009765625	0	false	10	true	1	true
65065	4065469140625	13028908203125	5	true	1	true	1	true
65063	4104315625	125121806640625	0	false	0	false	12	true
65061	409642109375	151762529296875	5	true	1	true	1	true
65059	4029595703125	114375419921875	4	true	0	false	0	false
65057	39863734375	16364078125	9	true	0	false	5	true
65055	4202976171875	142954248046875	0	false	0	false	11	true
65046	3630824609375	160820732421875	7	true	1	true	0	false
65045	365105703125	16021279296875	7	true	1	true	4	true
65042	37151828125	8884130859375	4	true	1	true	13	true
65041	3681544921875	961724609375	2	true	0	false	11	true
65038	411528125	9076978515625	1	true	0	false	15	true
65037	4054510546875	85316005859375	28	true	0	false	7	true
65035	4033623828125	74206064453125	5	true	1	true	0	false
65033	3917306640625	642811865234375	5	true	1	true	1	true
65031	27650712890625	2004594921875	1	true	0	false	2	true
65025	4201444921875	2126640234375	10	true	0	false	2	true
65021	45418.5	3325222265625	0	false	0	false	4	true
65018	25392369140625	6296666259765620	10	true	1	true	14	true
65017	25470994140625	5675101928710930	8	true	1	true	14	true
65013	2465796484375	6091971435546870	4	true	1	true	0	false
65009	3996645703125	3990605712890620	0	false	0	false	26	true
65007	4149670703125	542293115234375	6	true	1	true	0	false
65006	369045859375	48402216796875	0	false	0	false	5	true
65005	3734162890625	53844013671875	0	false	0	false	18	true
65004	4421262109375	89411806640625	0	false	0	false	11	true
65003	4383004296875	100542890625	1	true	1	true	11	true
65001	4565721875	8205390625	6	true	0	false	0	false
64998	355356328125	729679638671875	8	true	0	false	16	true
64997	3542822265625	660158642578125	17	true	0	false	3	true
64993	3416495703125	726272607421875	0	false	0	false	15	true
64992	19637666015625	9630855712890620	0	false	0	false	18	true
64991	2025781640625	155973779296875	0	false	0	false	16	true
64989	369514921875	728773486328125	3	true	0	false	4	true
64988	22333140625	2184858154296870	0	false	0	false	21	true
64987	2144260546875	1.26992e+16	0	false	39	true	4	true
64981	19304310546875	2877615234375	7	true	1	true	0	false
64980	20457380859375	4020692138671870	4	true	1	true	0	false
64976	33031015625	1.62248e+16	4	true	0	false	0	false
64975	3240510546875	1740548828125	32	true	25	true	24	true
64972	365100625	125251640625	1	true	0	false	10	true
64971	36128859375	131629443359375	4	true	1	true	0	false
64970	42644609375	30168412109375	2	true	0	false	3	true
64969	44204640625	30296880859375	1	true	0	false	5	true
64967	415846796875	27767462890625	0	false	0	false	8	true
64963	43416453125	2697758203125	17	true	0	false	15	true
64958	3770262109375	6061619921875	66	true	1	true	10	true
64957	3802951953125	6000609375	0	false	0	false	14	true
64955	891784765625	20067109375	0	false	0	false	14	true
64954	3744273046875	30468509765625	1	true	0	false	1	true
64953	3744561328125	3362713671875	1	true	0	false	26	true
64951	3633841015625	29410576171875	0	false	0	false	16	true
64949	391275078125	3082148046875	1	true	4	true	0	false
64948	44418859375	634725546875	5	true	0	false	19	true
64947	432132265625	652544453125	0	false	5	true	1	true
64944	4145567578125	2466988671875	1	true	0	false	12	true
64941	43040609375	6025646484375	8	true	1	true	1	true
64940	466723828125	657347890625	7	true	1	true	1	true
64939	4524144921875	6498109765625	10	true	0	false	0	false
64933	475344609375	6382188671875	21	true	1	true	0	false
64932	4122115625	579282734375	1	true	0	false	4	true
64929	446293203125	5957383203125	5	true	1	true	1	true
64926	1.59157e+16	446410009765625	0	false	0	false	16	true
64925	19266826171875	417344091796875	0	false	5	true	20	true
64923	1173462158203120	402528369140625	0	false	0	false	16	true
64920	694025341796875	3947402099609370	0	false	0	false	25	true
64919	75633525390625	365293798828125	4	true	1	true	0	false
64917	602459033203125	375214306640625	0	false	3	true	6	true
64916	4450930078125	22878755859375	1	true	0	false	11	true
64915	457252109375	2205600390625	2	true	0	false	30	true
64913	566493408203125	484326123046875	4	true	1	true	2	true
64911	4454631640625	2366537109375	4	true	1	true	4	true
64910	454549765625	25941017578125	0	false	33	true	0	false
64909	4688768359375	2436121875	0	false	0	false	21	true
64905	51877880859375	2376491943359370	0	false	0	false	5	true
64901	4729573046875	25660529296875	5	true	1	true	5	true
64897	4942473046875	24882904296875	3	true	0	false	17	true
64894	38218765625	703789609375	0	false	0	false	3	true
64893	3777407421875	682609609375	1	true	0	false	12	true
64892	379143515625	661940078125	2	true	0	false	25	true
64891	3661272265625	672277734375	0	false	0	false	12	true
64888	386933046875	7149503125	13	true	1	true	2	true
64887	3864990625	714771796875	12	true	1	true	2	true
64886	47312921875	4683674609375	0	false	0	false	5	true
64885	47823671875	4541848046875	10	true	1	true	2	true
64883	4655612890625	4386632421875	0	false	0	false	9	true
64879	4894508984375	427601875	0	false	5	true	3	true
64876	3672283984375	69607203125	2	true	0	false	16	true
64873	3112769921875	344528359375	0	false	0	false	15	true
64872	3939880859375	6728821875	1	true	0	false	10	true
64870	30584609375	7145084375	1	true	0	false	15	true
64869	30637859375	707848125	0	false	0	false	11	true
64868	398729765625	695828125	5	true	0	false	0	false
64863	36823484375	72177.25	11	true	0	false	4	true
64861	3394366796875	711446015625	24	true	1	true	1	true
64859	4002883984375	714822265625	10	true	0	false	2	true
64857	3649216015625	651071953125	1	true	0	false	11	true
64856	42235484375	691118203125	9	true	1	true	0	false
64855	420139296875	676964609375	1	true	1	true	21	true
64850	394355078125	6307566015625	2	true	0	false	8	true
64848	4339802734375	56932625	3	true	0	false	8	true
64841	321385234375	73854609375	0	false	0	false	16	true
64840	382081484375	1.67336e+16	4	true	1	true	0	false
64839	3780246484375	2506781982421870	0	false	0	false	16	true
64833	4121236328125	15359072265625	9	true	1	true	0	false
64832	467676015625	332438671875	0	false	0	false	1	true
64831	4884925390625	3224486328125	0	false	18	true	0	false
64827	422895703125	1.97526e+16	0	false	0	false	16	true
64826	4601687109375	534000546875	1	true	0	false	0	false
64825	4423754296875	526940078125	4	true	1	true	0	false
64824	4691671875	5557039453125	8	true	0	false	18	true
64812	46473453125	590621328125	0	false	0	false	4	true
64811	4715341015625	5799570703125	9	true	1	true	0	false
64803	477066640625	2852037109375	0	false	0	false	19	true
64789	492084921875	22914544921875	4	true	1	true	2	true
64786	4552984765625	2348778076171870	72	true	0	false	0	false
64785	4566090234375	2088697509765620	48	true	0	false	0	false
64783	4495948828125	2729698486328120	5	true	0	false	0	false
64781	4337955078125	2425658203125	13	true	1	true	0	false
64775	3964228125	22903607421875	0	false	0	false	16	true
64763	1697693359375	580455322265625	0	false	0	false	4	true
64757	4876005078125	18190873046875	1	true	0	false	0	false
64756	23363923828125	7561365625	1	true	0	false	11	true
64755	231106484375	77051015625	0	false	0	false	18	true
64750	25519958984375	75157625	8	true	1	true	21	true
64749	26090208984375	7521253125	1	true	0	false	14	true
64747	25679771484375	746899921875	15	true	0	false	0	false
64746	23126634765625	7459440625	6	true	1	true	1	true
64745	22835056640625	7369090625	1	true	11	true	0	false
64741	2512119921875	768689453125	0	false	0	false	7	true
64739	24498982421875	745215546875	22	true	0	false	4	true
64737	21938935546875	773270703125	0	false	0	false	8	true
64735	27166322265625	758493515625	3	true	0	false	10	true
64731	26079337890625	774043828125	5	true	1	true	0	false
64730	2673498828125	79006125	0	false	0	false	10	true
64729	27715984375	794576640625	5	true	0	false	9	true
64726	307268359375	777860546875	86	true	0	false	0	false
64725	328022421875	7746509375	19	true	0	false	6	true
64721	367300078125	6768284301757810	0	false	0	false	15	true
64720	3013912109375	753480703125	1	true	0	false	9	true
64719	29323107421875	7574190625	8	true	1	true	2	true
64715	4537499609375	490208515625	3	true	0	false	7	true
64714	3644662109375	775748125	0	false	0	false	30	true
64713	344709453125	75130921875	15	true	1	true	0	false
64710	3830021875	78272.75	1	true	0	false	21	true
64709	3968901171875	774852734375	10	true	0	false	0	false
64707	399642265625	794544296875	0	false	0	false	13	true
64701	4944070703125	3925611328125	0	false	0	false	16	true
64698	432552578125	75588234375	13	true	1	true	0	false
64697	4398594140625	7603559375	8	true	0	false	3	true
64695	4284594140625	76506125	14	true	0	false	0	false
64693	4134938671875	7678590625	20	true	1	true	0	false
64690	44080828125	79287484375	21	true	0	false	0	false
64687	1685052734375	38882421875	5	true	0	false	10	true
64685	461564921875	73387171875	6	true	0	false	0	false
64683	4866716015625	772964765625	25	true	0	false	0	false
64681	480816015625	698693046875	32	true	1	true	0	false
64680	470524765625	7699798583984370	54	true	0	false	1	true
64679	472846640625	1.30249e+16	27	true	0	false	0	false
