# Supplementary material for: A Novel Liquid Biopsy Method Based on Specific Combinations of Vesicular Markers Allows Us to Discriminate Prostate Cancer from Hyperplasia
Source: Cells. 2024 Jul 31;13(15):1286. doi: 10.3390/cells13151286 (PMC11311686; doi:10.3390/cells13151286)
Supplement: Supplementary file 1 [file cells-13-01286-s001.zip › Dataset S1-Raw data CODI BiliGeCT Prostata/Raw data CODI BiliGeCT Prostata/160223_ErbB3_ALK_GE21-07-1__counting_scatter.xlsx]

## Sheet: 160223_ErbB3_ALK_GE21-07-1__cou
counting parameters
radius (nm)	300
bin width (nm)	20
locs in bin threshold	1
active channels
channel name	channel reference	min	max
Channel 0	ch0	1	10000000
Channel 1	ch1	1	10000000
Channel 2	ch2	1	10000000
clusters are positive for a channel if their counts fall within min (inclusive) and max (exclusive) for that channel
	population phenotypes	number of clusters
triple positive	Channel 0, Channel 1, Channel 2	250
double positive	Channel 0, Channel 1	127
double positive	Channel 0, Channel 2	328
double positive	Channel 1, Channel 2	17
single positive	Channel 0	80
single positive	Channel 1	2
single positive	Channel 2	73
	total positive clusters	877
6 clusters were negative for every channel
all positive clusters are listed here
columns show counts and positivity for channels with thresholds switched on
to see the full data including negative clusters please export a csv from the counting histogram rather than the counting scatter plot
cluster id	centroid x (nm)	centroid y (nm)	count for Channel 0	positive for Channel 0	count for Channel 1	positive for Channel 1	count for Channel 2	positive for Channel 2
77225	382910390625	6832621875	2	true	0	false	19	true
77224	378921015625	678240859375	10	true	1	true	3	true
77223	3821419921875	657780625	2	true	0	false	7	true
77222	38866578125	6608403125	6	true	2	true	10	true
77221	402470703125	678899453125	5	true	0	false	15	true
77220	40068234375	6717253125	12	true	0	false	13	true
77218	3792141015625	668290546875	11	true	0	false	11	true
77216	3925268359375	674395546875	28	true	1	true	14	true
77212	407719296875	67985671875	6	true	1	true	7	true
77211	3741715625	701362890625	5	true	1	true	8	true
77210	3832730859375	69835078125	5	true	0	false	0	false
77209	3982468359375	661684453125	15	true	2	true	4	true
77202	4079588671875	64693578125	7	true	0	false	5	true
77201	355074296875	63738890625	5	true	0	false	12	true
77200	364187890625	6412471484375	10	true	1	true	0	false
77199	3976113671875	63727546875	7	true	0	false	2	true
77198	3840905078125	64583.5	6	true	0	false	0	false
77196	3460691796875	63196984375	4	true	0	false	10	true
77195	3784660546875	6342403515625	4	true	2	true	7	true
77194	3937199609375	62511328125	9	true	1	true	3	true
77191	353528359375	6267259375	7	true	0	false	11	true
77184	4296119140625	68319796875	7	true	0	false	0	false
77182	4232208984375	66740.25	4	true	0	false	0	false
77181	4250908984375	6255201953125	6	true	1	true	0	false
77180	4395234375	6388354296875	22	true	1	true	2	true
77179	426283828125	6429332421875	7	true	1	true	5	true
77176	41775453125	6112521484375	14	true	0	false	6	true
77175	3585915625	679541875	2	true	1	true	5	true
77171	4351259375	607372734375	5	true	0	false	9	true
77170	435505625	5985296875	15	true	1	true	9	true
77169	3617446484375	742914609375	6	true	1	true	11	true
77168	3579801953125	745528046875	9	true	1	true	5	true
77167	387018984375	614661484375	6	true	1	true	3	true
77166	3948421484375	6074702734375	7	true	0	false	11	true
77164	344082890625	687043671875	3	true	0	false	1	true
77158	375762890625	73598890625	2	true	0	false	16	true
77157	3654240625	7229909375	12	true	0	false	1	true
77155	3310357421875	723217890625	3	true	0	false	18	true
77154	32483078125	7218240625	15	true	2	true	4	true
77152	31837564453125	7282890625	10	true	1	true	6	true
77151	377670546875	749900234375	9	true	0	false	2	true
77148	3737629296875	7576909375	2	true	0	false	13	true
77146	3402394921875	7207440625	7	true	0	false	10	true
77145	3489643359375	734983046875	17	true	1	true	2	true
77142	3837359765625	761575625	11	true	0	false	5	true
77140	32736091796875	70474984375	3	true	0	false	5	true
77137	3877472265625	72446828125	6	true	0	false	13	true
77136	4026487890625	72673625	7	true	1	true	1	true
77135	3805588671875	7148646875	2	true	1	true	10	true
77133	319173828125	75227375	5	true	0	false	1	true
77132	331908125	74222625	7	true	1	true	2	true
77130	337253203125	731467578125	7	true	0	false	4	true
77125	320362578125	7684165625	8	true	1	true	0	false
77124	317358984375	7709015625	4	true	2	true	1	true
77123	3046983203125	781238515625	3	true	1	true	14	true
77122	31246853515625	783503125	5	true	0	false	3	true
77120	310324921875	7718565625	10	true	1	true	4	true
77119	3243401171875	7890140625	13	true	0	false	0	false
77118	3189052734375	78794375	14	true	0	false	1	true
77110	29503380859375	7833315625	3	true	0	false	10	true
77106	409319140625	69174828125	8	true	0	false	4	true
77105	3580468359375	599583125	3	true	0	false	22	true
77104	3548291796875	6115448046875	9	true	0	false	9	true
77102	36791265625	6127170703125	15	true	0	false	1	true
77100	349141328125	754729296875	6	true	1	true	4	true
77094	31124251953125	700366875	5	true	1	true	2	true
77093	4475734375	58574859375	11	true	2	true	0	false
77092	4597755859375	5945980078125	7	true	0	false	6	true
77091	4811271484375	649808984375	7	true	0	false	30	true
77090	4891746484375	653045234375	7	true	1	true	3	true
77089	461042734375	64431078125	7	true	0	false	10	true
77088	4533564453125	6286062109375	4	true	1	true	6	true
77087	4694608203125	5982034375	4	true	0	false	5	true
77077	4668315234375	619505234375	11	true	0	false	8	true
77076	4580658203125	6155370703125	7	true	0	false	15	true
77074	475538671875	62481265625	10	true	1	true	3	true
77073	4589693359375	666800546875	11	true	2	true	1	true
77072	451833125	65668546875	10	true	1	true	8	true
77066	486577890625	6057353515625	4	true	0	false	2	true
77065	4277144140625	72109171875	55	true	1	true	1	true
77064	4267304296875	721765234375	63	true	1	true	2	true
77062	35680015625	712604921875	12	true	1	true	11	true
77060	425515234375	723232890625	47	true	0	false	2	true
77058	434982890625	72216671875	26	true	1	true	3	true
77056	418626015625	7151915625	5	true	0	false	7	true
77054	408134453125	717832265625	5	true	0	false	9	true
77049	40560046875	745610234375	6	true	1	true	25	true
77048	4067262890625	742771875	17	true	1	true	8	true
77047	420442890625	740337421875	2	true	0	false	9	true
77046	4335502734375	74527421875	6	true	0	false	7	true
77041	423478125	695415546875	5	true	1	true	9	true
77040	4149155078125	6980121875	4	true	0	false	18	true
77037	3607250390625	78146421875	8	true	1	true	8	true
77036	3502297265625	7705528125	9	true	0	false	3	true
77035	3795362890625	5522728125	4	true	1	true	16	true
77034	37314046875	550014140625	2	true	0	false	6	true
77032	3466589453125	790502109375	8	true	0	false	3	true
77031	32756708984375	687429375	11	true	0	false	4	true
77030	31628021484375	681136953125	6	true	0	false	2	true
77028	3658083203125	5453188671875	3	true	0	false	12	true
77026	3530584375	5467457421875	6	true	0	false	0	false
77025	3864505078125	562965625	12	true	1	true	2	true
77024	3900523046875	5673369921875	4	true	0	false	25	true
77021	3703184375	5307705078125	5	true	0	false	11	true
77020	3609435546875	5363659375	3	true	1	true	17	true
77019	3611533203125	5237342578125	6	true	0	false	16	true
77018	3545411328125	5207174609375	4	true	0	false	12	true
77016	3781583984375	5650648828125	6	true	1	true	0	false
77015	4070704296875	58157328125	8	true	1	true	9	true
77014	40253.25	5757757421875	30	true	1	true	5	true
77009	4146771875	561701796875	4	true	0	false	11	true
77008	41742109375	5749381640625	0	false	0	false	8	true
77006	306961171875	67587.75	1	true	0	false	11	true
77004	3509840625	5109909375	1	true	1	true	16	true
77002	4108923046875	5974968359375	6	true	1	true	5	true
76998	39287546875	590266796875	3	true	0	false	12	true
76992	4312146484375	5619703515625	0	false	0	false	5	true
76989	36198078125	5050280078125	3	true	1	true	9	true
76988	3640078125	49561	8	true	1	true	4	true
76987	2996844140625	6556971875	5	true	0	false	18	true
76986	305559375	660069375	5	true	1	true	1	true
76981	33386921875	6513947265625	7	true	0	false	8	true
76980	3245678125	656343984375	8	true	1	true	3	true
76976	334561640625	5152723828125	3	true	1	true	11	true
76974	328113671875	667161796875	3	true	1	true	13	true
76973	3053715234375	6456294140625	9	true	0	false	1	true
76971	333126953125	763686015625	22	true	1	true	3	true
76970	3394663671875	7608703125	13	true	1	true	1	true
76969	32525380859375	626824375	3	true	0	false	7	true
76968	3402499609375	618795859375	6	true	0	false	8	true
76967	3296116796875	639301171875	8	true	1	true	13	true
76958	3406738671875	66979296875	13	true	1	true	0	false
76956	378537578125	5919126953125	3	true	0	false	2	true
76954	4908548046875	6323658203125	6	true	0	false	3	true
76953	44006359375	694281796875	7	true	0	false	1	true
76951	284696015625	71330125	9	true	0	false	7	true
76950	2929436328125	70825984375	9	true	1	true	1	true
76949	29983810546875	691458515625	9	true	0	false	1	true
76945	2812254296875	6337303125	11	true	1	true	10	true
76944	28292490234375	635883515625	7	true	3	true	15	true
76943	2669533984375	6638684375	7	true	0	false	13	true
76942	2789449609375	668484453125	3	true	2	true	18	true
76939	2626961328125	6329024609375	2	true	0	false	10	true
76937	28705927734375	686577578125	11	true	1	true	26	true
76932	4420957421875	66848015625	46	true	1	true	1	true
76930	24728138671875	625547421875	5	true	0	false	2	true
76929	4009891015625	5539003125	2	true	0	false	15	true
76924	3571782421875	582454765625	13	true	0	false	7	true
76922	344370234375	6000525390625	6	true	0	false	8	true
76921	2605609765625	707291484375	12	true	1	true	0	false
76920	24118099609375	70931484375	25	true	1	true	1	true
76919	28701822265625	741929140625	6	true	0	false	4	true
76918	28782783203125	731393828125	5	true	1	true	6	true
76917	25284.5	72502953125	4	true	0	false	0	false
76913	23903783203125	69417203125	16	true	0	false	2	true
76912	2259103125	704677421875	1	true	0	false	12	true
76911	29810765625	758781875	14	true	2	true	0	false
76910	28893830078125	75528265625	5	true	0	false	6	true
76908	266532265625	69120265625	3	true	0	false	2	true
76900	29977578125	6268474609375	5	true	0	false	15	true
76899	395659296875	77165171875	7	true	1	true	6	true
76898	403210703125	770845234375	11	true	1	true	1	true
76897	45065703125	561302265625	5	true	0	false	8	true
76896	461409140625	5601776171875	5	true	1	true	7	true
76892	45808953125	5493435546875	3	true	0	false	27	true
76891	3763609375	5136226171875	4	true	0	false	12	true
76889	191054765625	65964640625	3	true	1	true	11	true
76888	19689228515625	659536015625	5	true	0	false	10	true
76886	2055997265625	659986015625	10	true	1	true	1	true
76884	20063408203125	668313828125	4	true	1	true	8	true
76881	218540390625	649007890625	4	true	0	false	3	true
76880	21586953125	63567734375	7	true	0	false	2	true
76877	25944591796875	6500212109375	8	true	0	false	9	true
76876	2478808984375	651195625	11	true	0	false	6	true
76874	23339048828125	6440181640625	7	true	0	false	3	true
76868	43495859375	5779472265625	5	true	0	false	1	true
76866	483503125	667268125	6	true	1	true	1	true
76864	2712839453125	626431171875	8	true	1	true	5	true
76862	21169859375	70135109375	5	true	3	true	3	true
76861	2897221484375	6202107421875	45	true	1	true	6	true
76858	230026015625	655447578125	7	true	0	false	15	true
76857	27928998046875	5939250390625	9	true	0	false	8	true
76856	2861350390625	5860820703125	3	true	0	false	16	true
76855	3076750390625	5698504296875	5	true	0	false	13	true
76854	29883447265625	5755414453125	4	true	1	true	3	true
76853	29484845703125	59049	5	true	1	true	1	true
76850	31271.5	5570377734375	2	true	0	false	13	true
76846	31292177734375	585496875	7	true	2	true	17	true
76844	3329669140625	5776876953125	8	true	0	false	7	true
76841	483437734375	5372144140625	7	true	0	false	20	true
76840	4796412890625	5191648828125	13	true	0	false	3	true
76839	3179778515625	6075081640625	9	true	1	true	0	false
76838	3280465234375	602257265625	6	true	0	false	5	true
76835	4606323046875	49488671875	4	true	0	false	10	true
76834	4510448828125	5028842578125	0	false	0	false	13	true
76832	473696953125	488351328125	9	true	0	false	5	true
76830	4783447265625	503021875	4	true	0	false	20	true
76824	4516223046875	5251780078125	2	true	0	false	9	true
76821	187130703125	5840693359375	11	true	0	false	9	true
76820	1799462109375	58968921875	6	true	1	true	8	true
76819	19935984375	6074270703125	1	true	0	false	7	true
76818	20033712890625	60346671875	12	true	0	false	1	true
76816	19622828125	6162626171875	1	true	0	false	21	true
76814	197963046875	5824658984375	4	true	0	false	11	true
76813	180033671875	71745453125	5	true	0	false	8	true
76812	179249375	72903.75	5	true	0	false	13	true
76811	19514669921875	715011328125	5	true	0	false	3	true
76809	18938828125	6263934375	3	true	0	false	1	true
76806	1845181640625	6002231640625	9	true	0	false	8	true
76802	16800689453125	58603796875	12	true	0	false	1	true
76798	17366171875	693633203125	3	true	0	false	2	true
76796	4417746875	708815078125	4	true	0	false	8	true
76793	19860310546875	69081.5	3	true	1	true	7	true
76792	2078108203125	68212078125	8	true	0	false	9	true
76788	401142265625	5392994140625	5	true	1	true	1	true
76787	2598138671875	766242421875	8	true	1	true	2	true
76786	26789193359375	762961015625	2	true	0	false	13	true
76785	242094140625	7565440625	5	true	0	false	2	true
76784	2519523046875	76013203125	5	true	1	true	6	true
76783	4798415625	70121453125	12	true	0	false	1	true
76782	4681855859375	69751640625	11	true	1	true	3	true
76779	23326626953125	76221734375	3	true	1	true	10	true
76777	26565638671875	782205234375	22	true	1	true	2	true
76776	2755632421875	776996015625	9	true	0	false	1	true
76774	490565859375	68691484375	3	true	0	false	8	true
76768	21635234375	76519625	5	true	0	false	3	true
76767	431339609375	4952301171875	11	true	0	false	0	false
76766	4341461328125	490736640625	15	true	1	true	0	false
76765	4143309765625	5161973046875	3	true	0	false	1	true
76764	42397296875	5353644140625	2	true	0	false	5	true
76763	4023404296875	523382265625	6	true	1	true	7	true
76760	424705859375	505893125	8	true	0	false	11	true
76755	4844487890625	5824286328125	3	true	0	false	1	true
76750	4378428515625	536194765625	5	true	0	false	0	false
76748	298018046875	5416825390625	6	true	1	true	12	true
76746	4549221875	71733453125	3	true	0	false	3	true
76745	2379833984375	7955578125	6	true	1	true	1	true
76744	2426308203125	796087421875	6	true	0	false	0	false
76741	492328359375	4657029296875	1	true	0	false	13	true
76740	4812333984375	4626260546875	4	true	0	false	7	true
76739	4898514453125	4327455078125	7	true	1	true	0	false
76738	4864166015625	44463015625	8	true	0	false	3	true
76734	156665751953125	6861271875	9	true	1	true	1	true
76731	1699909375	617560390625	18	true	1	true	1	true
76730	1709336328125	6125626953125	7	true	0	false	4	true
76728	158516171875	6070072265625	2	true	0	false	35	true
76724	46668859375	679912734375	4	true	0	false	13	true
76723	2164382421875	5905801953125	5	true	0	false	4	true
76722	2209693359375	59892671875	3	true	0	false	17	true
76721	1750972265625	667464609375	5	true	1	true	12	true
76720	16085060546875	65677140625	2	true	0	false	14	true
76718	23745412109375	5878169140625	8	true	0	false	3	true
76717	2137635546875	607100390625	6	true	0	false	1	true
76714	28135185546875	54032125	5	true	0	false	5	true
76710	139689931640625	682505546875	8	true	2	true	1	true
76706	25013876953125	67260.25	4	true	0	false	13	true
76704	2873855859375	5525828125	4	true	1	true	3	true
76703	370262578125	4716859765625	7	true	1	true	1	true
76702	3551450390625	4804648828125	18	true	1	true	2	true
76700	1851644921875	5715362890625	3	true	0	false	4	true
76697	2538818359375	590177890625	6	true	1	true	17	true
76696	25948603515625	588296875	6	true	1	true	10	true
76694	25269169921875	5971749609375	2	true	1	true	10	true
76690	2299419921875	68246390625	10	true	0	false	7	true
76689	22902962890625	78587328125	4	true	1	true	2	true
76688	2103404296875	781269765625	2	true	0	false	6	true
76685	3415413671875	480979296875	2	true	0	false	22	true
76679	302092265625	5250968359375	3	true	0	false	2	true
76678	29212205078125	516663984375	9	true	1	true	0	false
76672	4204275390625	76919953125	0	false	0	false	6	true
76671	19920962890625	748511328125	10	true	1	true	3	true
76670	20241111328125	742224921875	12	true	1	true	7	true
76669	4740039453125	720626484375	17	true	1	true	3	true
76668	4811207421875	7247396875	9	true	1	true	2	true
76666	47525359375	732571484375	0	false	0	false	6	true
76665	4702379296875	75222796875	22	true	0	false	1	true
76664	46541453125	750742578125	9	true	0	false	0	false
76663	452724921875	7527615625	28	true	1	true	3	true
76662	4521401953125	751592109375	25	true	1	true	3	true
76661	4767462890625	74635828125	70	true	1	true	3	true
76658	460250859375	75761515625	3	true	0	false	1	true
76649	27404189453125	514410703125	18	true	0	false	5	true
76648	26525349609375	5132063671875	15	true	0	false	0	false
76647	3843445703125	4861961328125	10	true	1	true	1	true
76646	394300546875	482885859375	3	true	0	false	11	true
76642	28288296875	5241183203125	10	true	0	false	0	false
76639	391961796875	50394125	6	true	1	true	1	true
76636	172136328125	5548006640625	4	true	1	true	0	false
76635	28785208984375	4945819140625	13	true	0	false	18	true
76634	28857005859375	4926237109375	11	true	0	false	19	true
76633	27370556640625	47641265625	15	true	1	true	2	true
76632	27133705078125	4747683984375	12	true	0	false	1	true
76631	3063373046875	4979780078125	1	true	0	false	0	false
76630	3120044140625	5107953515625	9	true	0	false	0	false
76629	26115033203125	5020105859375	28	true	1	true	0	false
76628	26405818359375	4990830078125	1	true	0	false	14	true
76626	2703412890625	4937126953125	3	true	0	false	4	true
76624	32591119140625	49425953125	4	true	0	false	1	true
76616	2549224609375	4923719921875	6	true	1	true	0	false
76611	27429763671875	5711744140625	1	true	0	false	14	true
76610	26863201171875	566529921875	9	true	0	false	5	true
76606	131196220703125	6658546875	7	true	0	false	0	false
76603	45301890625	433104375	3	true	0	false	9	true
76602	4617340234375	430604140625	6	true	7	true	19	true
76601	467312421875	4466366796875	12	true	1	true	1	true
76600	46386140625	450476328125	9	true	0	false	4	true
76598	467666015625	4204707421875	5	true	1	true	12	true
76597	476606953125	398950078125	6	true	0	false	1	true
76596	4792943359375	4097062890625	5	true	1	true	12	true
76595	2595239453125	535483046875	0	false	0	false	21	true
76594	2675999609375	5269423046875	1	true	0	false	13	true
76592	24913513671875	5297989453125	4	true	1	true	8	true
76590	4581103515625	454393359375	9	true	1	true	0	false
76589	47224015625	4339094921875	8	true	1	true	3	true
76584	16709837890625	6339607421875	10	true	1	true	3	true
76582	127667041015625	645181796875	4	true	1	true	7	true
76579	4888120703125	395278125	5	true	2	true	15	true
76576	46452265625	4072996875	2	true	0	false	27	true
76573	4250609765625	4534418359375	5	true	1	true	16	true
76572	4258736328125	4428498828125	5	true	0	false	8	true
76571	156636494140625	737969140625	2	true	0	false	8	true
76570	15347841796875	735689609375	1	true	0	false	13	true
76569	1767368359375	7838153125	3	true	0	false	7	true
76568	16249146484375	781149765625	9	true	1	true	6	true
76566	4355146484375	4360373046875	6	true	0	false	17	true
76565	162843251953125	763006015625	3	true	0	false	16	true
76564	159169794921875	7640821875	6	true	1	true	3	true
76562	1711032421875	77181921875	6	true	0	false	16	true
76561	148821513671875	722709296875	3	true	0	false	2	true
76558	446084296875	42005484375	5	true	0	false	4	true
76556	16760458984375	745552265625	4	true	0	false	24	true
76555	419439375	4665002734375	1	true	0	false	7	true
76554	4072693359375	4574834375	4	true	0	false	10	true
76546	43571453125	4684551953125	4	true	0	false	9	true
76544	44391375	454465078125	7	true	0	false	5	true
76543	483037265625	3697846484375	2	true	0	false	35	true
76542	49137390625	3600524609375	5	true	0	false	8	true
76533	136065087890625	754450234375	19	true	1	true	3	true
76532	129169306640625	7516753125	16	true	2	true	2	true
76530	126002763671875	742112734375	3	true	0	false	5	true
76529	13100310546875	73319171875	14	true	1	true	2	true
76526	116310419921875	753950859375	3	true	0	false	2	true
76521	31775646484375	4589162890625	5	true	0	false	7	true
76520	3136903125	4621915234375	5	true	0	false	29	true
76518	32159912109375	4681648828125	2	true	1	true	12	true
76516	305613671875	45683515625	2	true	3	true	5	true
76511	4380721484375	3788001171875	9	true	1	true	4	true
76510	430060078125	391731015625	4	true	0	false	2	true
76508	4187350390625	39489578125	3	true	1	true	17	true
76506	450233984375	3706991796875	3	true	0	false	5	true
76505	4265884375	4222239453125	6	true	0	false	1	true
76504	4081346875	4211371875	5	true	1	true	0	false
76503	408677109375	379741015625	0	false	0	false	10	true
76502	3920807421875	3768902734375	3	true	0	false	13	true
76500	4566542578125	358018671875	4	true	1	true	10	true
76498	3920980859375	4045501171875	6	true	0	false	3	true
76491	97486435546875	7510453125	9	true	1	true	1	true
76490	8886294921875	743088359375	9	true	1	true	1	true
76487	32523208984375	5323603515625	4	true	0	false	13	true
76486	3233978515625	5435592578125	4	true	0	false	14	true
76483	231200859375	546413125	4	true	0	false	0	false
76482	234415625	5548929296875	4	true	0	false	8	true
76481	22237900390625	563038203125	6	true	1	true	2	true
76480	210701328125	5633553125	3	true	0	false	0	false
76474	42996765625	3590283984375	12	true	0	false	1	true
76472	40023953125	434155625	2	true	1	true	9	true
76471	21643787109375	5363694140625	4	true	0	false	7	true
76470	19981244140625	541199609375	4	true	0	false	7	true
76467	380835546875	791841640625	1	true	1	true	0	false
76464	333359765625	5603545703125	3	true	0	false	4	true
76462	1976205859375	793872578125	44	true	1	true	1	true
76461	2253696875	5198016015625	2	true	0	false	0	false
76460	21062416015625	518617421875	11	true	1	true	0	false
76456	4003972265625	792245546875	2	true	0	false	12	true
76455	894460546875	7706140625	2	true	0	false	16	true
76454	95850283203125	768275546875	8	true	1	true	0	false
76450	11243826171875	65380.25	6	true	1	true	1	true
76448	4160115625	4999255859375	1	true	0	false	11	true
76446	42909	784127109375	8	true	1	true	17	true
76444	44969375	7675215625	1	true	0	false	15	true
76442	4197626171875	35961453125	8	true	0	false	5	true
76441	12879337890625	788476484375	0	false	0	false	8	true
76440	12923939453125	77164046875	4	true	0	false	1	true
76438	10920955078125	78264796875	2	true	0	false	9	true
76434	3095364453125	4374328515625	1	true	0	false	11	true
76432	103188212890625	730878671875	8	true	1	true	5	true
76430	22795755859375	465786640625	1	true	0	false	12	true
76428	2465508984375	5066308203125	16	true	0	false	2	true
76427	4776476953125	32118154296875	2	true	0	false	18	true
76426	4815316796875	3149258984375	6	true	1	true	1	true
76425	4905450390625	327792109375	2	true	0	false	10	true
76424	4819887109375	3315544140625	5	true	1	true	12	true
76420	491693125	34101171875	4	true	0	false	6	true
76417	34335921875	425007578125	2	true	0	false	1	true
76416	3442928515625	452081171875	1	true	0	false	24	true
76415	37127125	4312744140625	5	true	1	true	3	true
76409	4505535546875	2930269921875	10	true	1	true	0	false
76408	438249375	3128260546875	3	true	0	false	4	true
76407	99098505859375	674276640625	17	true	0	false	0	false
76406	92399658203125	670884375	2	true	0	false	15	true
76405	121099189453125	6889290625	10	true	0	false	0	false
76404	790205419921875	69001.25	13	true	1	true	0	false
76402	43291	295091328125	9	true	0	false	0	false
76400	4159973828125	3012744140625	1	true	0	false	1	true
76394	106167509765625	710376875	2	true	0	false	3	true
76392	4629080078125	3335725390625	1	true	0	false	12	true
76390	8865001953125	724888046875	1	true	0	false	8	true
76389	600601513671875	712644453125	3	true	2	true	6	true
76388	704406494140625	7230903125	13	true	1	true	2	true
76386	525711962890625	742763515625	14	true	1	true	1	true
76382	73113984375	70359078125	10	true	1	true	2	true
76380	3689753515625	4014840625	12	true	0	false	0	false
76377	140442109375	5602626171875	1	true	16	true	2	true
76376	1450113671875	5635448046875	13	true	1	true	1	true
76374	149113818359375	5473254296875	5	true	1	true	1	true
76373	13820111328125	509820234375	8	true	1	true	0	false
76372	153858525390625	4900121484375	3	true	0	false	11	true
76368	158889970703125	4750618359375	2	true	10	true	0	false
76367	124753369140625	559118828125	3	true	0	false	2	true
76366	120219111328125	5474323046875	0	false	1	true	5	true
76363	397893671875	29724994140625	1	true	0	false	11	true
76357	2877970947265620	664895859375	2	true	1	true	11	true
76356	360502685546875	66219546875	2	true	0	false	9	true
76355	1263679296875	5895009375	2	true	0	false	0	false
76354	1274804296875	61423953125	2	true	0	false	0	false
76352	111264404296875	6165561328125	2	true	1	true	9	true
76350	56712900390625	665114609375	3	true	0	false	6	true
76349	37764951171875	6425802734375	1	true	0	false	1	true
76346	5710013671875	679256015625	1	true	0	false	10	true
76345	427054345703125	683807734375	8	true	1	true	19	true
76342	10589390625	633913125	4	true	0	false	0	false
76341	89890791015625	61472296875	2	true	0	false	26	true
76339	627945263671875	6267073046875	0	false	0	false	13	true
76338	680717431640625	627116484375	20	true	0	false	0	false
76337	6397591796875	5823290625	2	true	0	false	11	true
76336	620384765625	5881433984375	6	true	1	true	2	true
76334	546551953125	611121171875	10	true	1	true	4	true
76332	652217236328125	570602890625	8	true	0	false	5	true
76331	904233203125	5714681640625	2	true	0	false	2	true
76330	100224833984375	5840096484375	1	true	1	true	9	true
76319	4899530078125	2732641015625	0	false	0	false	15	true
76318	4958144921875	28350947265625	5	true	0	false	8	true
76316	4843347265625	26019126953125	8	true	1	true	1	true
76312	3583405078125	4137827734375	2	true	0	false	4	true
76310	102436513671875	5585137890625	16	true	1	true	2	true
76308	10304533203125	5031630859375	1	true	0	false	0	false
76306	1635485546875	5322491015625	6	true	1	true	0	false
76305	2625132568359370	5966628125	8	true	1	true	4	true
76304	3652258544921870	59669375	1	true	0	false	10	true
76302	437814697265625	6014481640625	2	true	0	false	11	true
76301	4338500390625	333174609375	1	true	0	false	0	false
76298	31559833984375	5716606640625	9	true	2	true	0	false
76296	4679037109375	5700430078125	3	true	0	false	0	false
76295	2063031494140620	5687937109375	33	true	1	true	0	false
76291	2275950927734370	732034765625	25	true	2	true	8	true
76290	308870556640625	754399140625	10	true	0	false	0	false
76289	2243861328125	4886858984375	6	true	0	false	0	false
76287	284011474609375	710950546875	17	true	1	true	0	false
76283	233863232421875	548092734375	16	true	1	true	1	true
76282	2.98187e+16	5704283984375	5	true	0	false	0	false
76280	2.16517e+16	5596222265625	7	true	0	false	0	false
76277	20410939453125	492803359375	8	true	9	true	0	false
76276	19307119140625	490066875	0	false	1	true	11	true
76274	18138173828125	5064115234375	2	true	0	false	13	true
76271	663251171875	7635740625	10	true	1	true	0	false
76270	7392251953125	7600171875	9	true	1	true	1	true
76269	342976708984375	775226484375	14	true	1	true	6	true
76268	461136328125	775079921875	1	true	0	false	14	true
76265	4181080078125	2641160546875	1	true	0	false	10	true
76264	4190629296875	25090474609375	6	true	1	true	3	true
76263	4604793359375	24423005859375	17	true	0	false	6	true
76262	46286421875	24228837890625	7	true	0	false	9	true
76259	43897359375	2304810546875	8	true	0	false	0	false
76258	4132317578125	2252060546875	8	true	1	true	0	false
76256	4646815234375	25699759765625	3	true	0	false	12	true
76252	476143828125	24644130859375	0	false	1	true	8	true
76251	4349167578125	26396552734375	1	true	0	false	6	true
76248	457490546875	2708402734375	5	true	0	false	0	false
76246	1038417578125	523743203125	1	true	0	false	4	true
76244	3895009765625	247548359375	5	true	0	false	0	false
76243	4780754296875	22692509765625	3	true	0	false	7	true
76242	4889461328125	23458197265625	19	true	1	true	1	true
76238	41199421875	20963740234375	1	true	0	false	4	true
76237	44610203125	247000703125	9	true	1	true	0	false
76231	339059375	3588871875	1	true	0	false	14	true
76230	3463642578125	3484858203125	10	true	1	true	1	true
76228	4270900390625	20998416015625	11	true	0	false	5	true
76227	327759296875	365419765625	1	true	0	false	15	true
76225	362842734375	339836953125	1	true	5	true	1	true
76223	314500390625	3852444140625	9	true	1	true	0	false
76222	308461953125	3863297265625	2	true	1	true	10	true
76221	384621171875	29297005859375	2	true	0	false	21	true
76220	3805121875	30605072265625	5	true	0	false	5	true
76218	31610599609375	3706258984375	6	true	1	true	5	true
76214	3505648828125	3629896484375	7	true	1	true	0	false
76213	39373234375	3455096875	3	true	1	true	19	true
76212	39007203125	35254.75	13	true	5	true	0	false
76211	3718234375	36906953125	2	true	13	true	2	true
76210	36871828125	37216734375	9	true	1	true	2	true
76208	403980390625	3330634765625	1	true	1	true	10	true
76204	3713123046875	357598671875	1	true	0	false	28	true
76203	34254046875	3873230859375	4	true	0	false	17	true
76202	334448359375	38023265625	14	true	12	true	19	true
76200	3728314453125	384110625	0	false	0	false	11	true
76192	29901	3758652734375	2	true	0	false	23	true
76190	3896042578125	3335144921875	3	true	0	false	8	true
76187	4562912109375	20193068359375	0	false	0	false	35	true
76186	4641190625	20877087890625	3	true	1	true	1	true
76184	473893515625	210787109375	2	true	0	false	14	true
76180	9866144409179680	69733390625	0	false	0	false	10	true
76179	21904017578125	4191991015625	3	true	0	false	10	true
76178	21067099609375	4208100390625	35	true	1	true	0	false
76176	213670234375	43083953125	1	true	0	false	15	true
76175	213632734375	4035303125	3	true	0	false	9	true
76172	20784837890625	39765109375	1	true	0	false	17	true
76170	2276481640625	3996841015625	2	true	0	false	0	false
76169	20248203125	478476640625	14	true	1	true	3	true
76167	26765107421875	4028769921875	0	false	3	true	17	true
76166	2669381640625	4126623046875	3	true	0	false	11	true
76165	265864375	4342984765625	6	true	1	true	14	true
76164	2709896875	4364281640625	6	true	1	true	2	true
76163	25425728515625	4148503125	0	false	0	false	14	true
76162	2636205859375	4182680859375	10	true	1	true	4	true
76159	2457153515625	4039163671875	2	true	0	false	3	true
76157	816030029296875	4656070703125	1	true	1	true	10	true
76156	89898349609375	47314984375	5	true	1	true	2	true
76152	2848664453125	4088505859375	7	true	1	true	2	true
76151	734821875	4816980078125	1	true	0	false	10	true
76150	70384931640625	48125390625	6	true	1	true	3	true
76148	721056494140625	4594998828125	7	true	1	true	0	false
76146	750843359375	4509440625	4	true	1	true	4	true
76142	111920732421875	4848894140625	0	false	1	true	2	true
76141	722875830078125	4953893359375	7	true	0	false	0	false
76140	718987548828125	49022765625	9	true	0	false	6	true
76134	217284296875	3754049609375	2	true	0	false	7	true
76132	62933935546875	4379838671875	1	true	0	false	13	true
76129	32159078125	4268892578125	2	true	0	false	14	true
76128	321302578125	4160703125	7	true	1	true	10	true
76126	30920453125	406567734375	0	false	0	false	7	true
76121	4084369140625	189094765625	1	true	0	false	33	true
76120	409559453125	1842293359375	8	true	1	true	1	true
76118	419278828125	18640685546875	4	true	0	false	22	true
76117	3887880078125	185532734375	13	true	0	false	0	false
76116	38392546875	18594724609375	0	false	0	false	12	true
76114	4168963671875	19705728515625	0	false	0	false	10	true
76113	4229141015625	17842955078125	4	true	1	true	0	false
76109	43445203125	18660146484375	0	false	0	false	9	true
76107	3787801953125	17398125	1	true	0	false	10	true
76106	366168515625	1722838671875	9	true	0	false	0	false
76099	777304443359375	5390146484375	2	true	1	true	8	true
76098	6626142578125	5448605859375	2	true	1	true	12	true
76096	767676806640625	527635234375	5	true	0	false	0	false
76093	27645	3906682421875	10	true	1	true	18	true
76092	28676458984375	3852504296875	5	true	0	false	2	true
76090	2606851171875	3940774609375	6	true	1	true	2	true
76087	31462896484375	3401639453125	2	true	0	false	6	true
76086	2967811328125	3425861328125	5	true	1	true	4	true
76084	30023515625	3539381640625	0	false	0	false	10	true
76083	27372775390625	34561515625	3	true	1	true	4	true
76082	25865.5	3454071875	6	true	0	false	0	false
76080	29079265625	32557505859375	5	true	1	true	0	false
76076	25175380859375	373651875	1	true	0	false	6	true
76072	143142529296875	4574680859375	2	true	0	false	12	true
76069	1905294921875	4520850390625	2	true	0	false	20	true
76068	179801328125	449946484375	2	true	0	false	8	true
76066	20395015625	44880359375	2	true	0	false	11	true
76063	19609205078125	3183072265625	1	true	1	true	9	true
76062	18989427734375	3068109765625	1	true	0	false	8	true
76061	2035091796875	345345625	2	true	0	false	9	true
76060	1982268359375	3564960546875	1	true	0	false	8	true
76059	2049155859375	3294260546875	1	true	1	true	10	true
76058	21661984375	32615263671875	9	true	1	true	0	false
76056	1930259765625	335040234375	0	false	0	false	13	true
76050	1916765234375	372252578125	18	true	1	true	3	true
76049	18015845703125	3955516015625	6	true	1	true	0	false
76048	18971404296875	4068187109375	8	true	1	true	1	true
76047	1824156640625	4226483203125	1	true	1	true	14	true
76044	17206224609375	410097578125	0	false	0	false	13	true
76042	17688697265625	31678212890625	0	false	0	false	16	true
76041	152116044921875	418463984375	1	true	0	false	0	false
76037	470073486328125	52383765625	5	true	0	false	8	true
76036	525088818359375	504456015625	4	true	0	false	0	false
76033	24140458984375	31911638671875	15	true	1	true	1	true
76029	2151464453125	29175673828125	0	false	1	true	6	true
76026	3641573828125	31353345703125	0	false	0	false	6	true
76024	2227074462890620	6222886328125	1	true	0	false	1	true
76023	2686311279296870	49003.25	6	true	1	true	7	true
76022	41415537109375	4799273046875	1	true	1	true	9	true
76020	175676123046875	4830515234375	1	true	0	false	11	true
76018	30736728515625	4590098828125	11	true	1	true	0	false
76016	1.37521e+16	46073015625	1	true	0	false	0	false
76013	121431357421875	3983604296875	6	true	1	true	0	false
76012	117383935546875	3895339453125	5	true	1	true	0	false
76010	133741640625	3849721484375	1	true	0	false	4	true
76009	13284005859375	4205359375	18	true	1	true	3	true
76008	119468671875	4349038671875	5	true	0	false	1	true
76006	138747197265625	4332862109375	0	false	1	true	14	true
76003	12123494140625	3471891796875	1	true	0	false	11	true
76002	11754291015625	3623760546875	18	true	1	true	0	false
75998	3678527734375	26821455078125	3	true	0	false	16	true
75995	3425982421875	23754751953125	10	true	1	true	24	true
75994	3374065625	24817291015625	15	true	0	false	0	false
75992	338741171875	25644833984375	5	true	0	false	30	true
75991	3551085546875	20462380859375	5	true	1	true	18	true
75990	347888359375	20590876953125	7	true	1	true	0	false
75988	349163125	2166799609375	8	true	1	true	6	true
75985	349243359375	29021955078125	3	true	0	false	0	false
75984	3640294140625	28877599609375	0	false	1	true	10	true
75978	32132396484375	23429529296875	0	false	0	false	27	true
75977	367611484375	23638228515625	0	false	0	false	13	true
75976	364336953125	24817517578125	6	true	0	false	4	true
75974	3772121484375	224101796875	0	false	1	true	11	true
75973	28909998046875	31005333984375	0	false	0	false	9	true
75972	273730703125	30153099609375	1	true	0	false	6	true
75969	25955140625	30104373046875	2	true	0	false	0	false
75967	3004466015625	276096484375	1	true	0	false	2	true
75966	3145825390625	267526328125	4	true	1	true	2	true
75965	30441048828125	24780197265625	1	true	0	false	1	true
75963	28521658203125	28622341796875	7	true	1	true	12	true
75958	3601805078125	1935458203125	1	true	0	false	7	true
75953	118897578125	45196328125	0	false	0	false	6	true
75950	2679916796875	3189582421875	11	true	1	true	1	true
75948	3935048828125	26948208984375	7	true	1	true	1	true
75947	949105078125	38595734375	2	true	0	false	9	true
75946	8838986328125	3678386328125	1	true	1	true	17	true
75944	740079052734375	3583142578125	9	true	0	false	0	false
75937	395905029296875	4320373046875	13	true	0	false	2	true
75932	2973706298828120	786461875	37	true	0	false	0	false
75931	2641734375	27669220703125	11	true	1	true	4	true
75930	2634671484375	27017353515625	6	true	1	true	4	true
75929	27431392578125	2605355078125	2	true	0	false	5	true
75924	25520685546875	25432517578125	3	true	1	true	3	true
75922	8667056884765620	5315278125	6	true	1	true	0	false
75920	69885888671875	6433218359375	4	true	0	false	4	true
75919	24080861328125	4281541015625	11	true	0	false	0	false
75918	23516486328125	4373136328125	3	true	0	false	9	true
75917	23451744140625	26419875	0	false	0	false	1	true
75916	2380421484375	2905098828125	2	true	0	false	8	true
75908	21995845703125	3557028125	1	true	0	false	0	false
75907	4708786328125	765051796875	10	true	0	false	24	true
75906	4694401953125	762246171875	32	true	0	false	5	true
75902	1.0689e+16	609895703125	5	true	0	false	0	false
75900	3878843359375	19914658203125	2	true	1	true	0	false
75898	3389428125	303522734375	1	true	0	false	3	true
75897	46153486328125	4401594140625	4	true	0	false	3	true
75895	16489177734375	3681250390625	0	false	0	false	8	true
75894	163818515625	35910484375	5	true	1	true	0	false
75892	153376005859375	354873828125	1	true	0	false	18	true
75890	172398828125	3597254296875	0	false	0	false	18	true
75889	17675341796875	3482772265625	3	true	1	true	7	true
75886	1686192578125	33515.5	1	true	13	true	1	true
75876	307773125	31325595703125	0	false	1	true	12	true
75874	4775755859375	17867697265625	2	true	0	false	0	false
75868	162799140625	30572716796875	6	true	1	true	17	true
75867	29819609375	201349140625	3	true	0	false	7	true
75866	30801115234375	22052142578125	0	false	0	false	6	true
75859	13522341796875	32734263671875	0	false	0	false	24	true
75856	583492529296875	338117890625	2	true	0	false	3	true
75855	4127697265625	155138427734375	1	true	0	false	16	true
75853	107810537109375	3330613671875	3	true	0	false	6	true
75851	49241390625	749718828125	35	true	0	false	0	false
75850	4961736328125	752680859375	7	true	0	false	0	false
75849	4882721484375	75433328125	24	true	0	false	1	true
75847	495519609375	772328125	13	true	0	false	1	true
75846	492717421875	769925234375	0	false	0	false	8	true
75842	492484375	780437109375	133	true	0	false	0	false
75837	47905796875	776806328125	29	true	0	false	0	false
75835	147928193359375	26639951171875	1	true	1	true	1	true
75834	1380491015625	2823173828125	5	true	1	true	0	false
75833	158221318359375	27510498046875	18	true	1	true	19	true
75832	16234345703125	283998203125	1	true	0	false	12	true
75828	13167287109375	262101796875	1	true	1	true	5	true
75823	2705510546875	17255185546875	1	true	0	false	16	true
75822	25651509765625	1949587109375	15	true	0	false	6	true
75820	19033169921875	280682890625	0	false	0	false	3	true
75818	2988831640625	1837993359375	4	true	0	false	7	true
75814	5446322265625	794678046875	32	true	1	true	0	false
75813	3903600390625	117842705078125	0	false	0	false	14	true
75812	4028319921875	12427033203125	6	true	1	true	0	false
75810	39300703125	128553583984375	0	false	0	false	11	true
75808	409893515625	142593525390625	2	true	0	false	0	false
75806	3704644921875	134909208984375	0	false	0	false	8	true
75800	8688205078125	26151580078125	0	false	1	true	7	true
75797	1817533984375	21287833984375	31	true	0	false	0	false
75796	194300390625	217920078125	0	false	0	false	16	true
75794	2123692578125	21601279296875	5	true	0	false	0	false
75792	25496064453125	22486443359375	1	true	0	false	12	true
75791	15787810546875	213936171875	0	false	0	false	15	true
75790	164827578125	22823111328125	13	true	0	false	1	true
75788	21390626953125	24487025390625	7	true	0	false	1	true
75787	149633154296875	22172798828125	1	true	0	false	26	true
75784	28117.5	2239857421875	3	true	1	true	0	false
75782	22275892578125	20675068359375	10	true	1	true	0	false
75779	815087890625	4025002734375	0	false	1	true	19	true
75775	57896484375	379056015625	3	true	1	true	7	true
75774	520000341796875	373834765625	4	true	1	true	0	false
75772	3546434326171870	3631158984375	4	true	1	true	5	true
75770	179611796875	25323173828125	6	true	1	true	0	false
75769	10741259765625	338385390625	6	true	1	true	0	false
75768	3850785400390620	3317416796875	4	true	1	true	11	true
75766	7439052124023430	31896490234375	7	true	1	true	0	false
75762	1.50434e+16	360149140625	10	true	0	false	0	false
75757	134890771484375	4062756640625	0	false	0	false	1	true
75756	214377685546875	386808125	0	false	1	true	21	true
75750	464047607421875	4188526171875	2	true	0	false	0	false
75747	268801953125	1497667578125	1	true	0	false	7	true
75746	2618450390625	142844501953125	5	true	1	true	0	false
75745	28999654296875	1369979296875	0	false	0	false	8	true
75740	32100576171875	18510173828125	0	false	0	false	5	true
75739	86133134765625	30147017578125	5	true	1	true	0	false
75738	621730810546875	30799501953125	2	true	0	false	12	true
75736	85418408203125	28330181640625	4	true	0	false	1	true
75735	24435701171875	1760005859375	15	true	1	true	34	true
75734	24353654296875	17594224609375	16	true	1	true	31	true
75731	22005251953125	17867001953125	4	true	0	false	1	true
75730	2260996875	17931142578125	4	true	1	true	17	true
75728	23364076171875	1831020703125	0	false	19	true	1	true
75727	2120135546875	13434349609375	6	true	1	true	5	true
75726	20924169921875	14517388671875	4	true	1	true	3	true
75722	20342755859375	1702873046875	0	false	0	false	7	true
75720	22438744140625	146424560546875	5	true	1	true	0	false
75717	2310092578125	111393818359375	6	true	1	true	1	true
75716	250448359375	1116249609375	4	true	0	false	11	true
75714	18700150390625	16518609375	5	true	1	true	0	false
75713	2410915234375	161333203125	4	true	1	true	9	true
75712	24749439453125	158342060546875	0	false	4	true	30	true
75711	216743515625	1199450390625	9	true	0	false	0	false
75709	2695962890625	9507771484375	16	true	1	true	14	true
75708	26680962890625	115127119140625	2	true	0	false	11	true
75696	11030998046875	27401455078125	15	true	0	false	0	false
75695	4788112890625	146614580078125	16	true	1	true	17	true
75694	4781560546875	141588935546875	9	true	0	false	0	false
75688	10003724609375	3104951953125	10	true	1	true	4	true
75686	4697455078125	78310.5	27	true	1	true	0	false
75685	362360390625	6085798828125	1	true	0	false	0	false
75684	367783984375	498173291015625	5	true	1	true	8	true
75683	3266061328125	126718017578125	8	true	1	true	0	false
75682	3307279296875	107115791015625	15	true	1	true	0	false
75681	355121328125	10103517578125	8	true	0	false	0	false
75680	3664555859375	1023752734375	4	true	0	false	0	false
75679	42500.75	9529927734375	2	true	0	false	9	true
75678	4327651171875	96548310546875	1	true	0	false	18	true
75677	341148203125	82997333984375	0	false	0	false	11	true
75676	32600234375	715728564453125	7	true	1	true	2	true
75675	3222856640625	9775841796875	7	true	1	true	0	false
75674	3153328515625	872440625	0	false	0	false	11	true
75672	33961328125	550734375	4	true	1	true	0	false
75669	415396796875	91455078125	5	true	1	true	5	true
75664	3579544921875	39271708984375	4	true	1	true	0	false
75661	4596736328125	864848828125	9	true	1	true	2	true
75660	4487629296875	92901025390625	15	true	1	true	1	true
75658	30041095703125	105990927734375	5	true	1	true	0	false
75655	4198941796875	60869140625	23	true	1	true	0	false
75654	4129855859375	6143033203125	1	true	0	false	17	true
75652	469320703125	9926169921875	15	true	1	true	0	false
75649	41369921875	706536279296875	7	true	1	true	1	true
75642	29485849609375	153518759765625	0	false	0	false	9	true
75641	388801953125	678824755859375	9	true	1	true	0	false
75640	3837252734375	79362177734375	5	true	1	true	0	false
75639	4572616796875	129957958984375	3	true	10	true	4	true
75638	4707834375	128030400390625	4	true	1	true	0	false
75636	4553768359375	111856513671875	0	false	0	false	18	true
75634	4284809765625	649070849609375	7	true	1	true	0	false
75633	4280003515625	121964736328125	4	true	1	true	0	false
75632	4370286328125	14165873046875	2	true	0	false	6	true
75629	4383956640625	455937109375	6	true	1	true	0	false
75628	4404975390625	537932275390625	9	true	1	true	4	true
75627	4542865234375	57088935546875	5	true	1	true	0	false
75626	45349984375	60945546875	14	true	0	false	0	false
75620	4636133203125	56879208984375	16	true	1	true	0	false
75616	407084921875	53133701171875	7	true	1	true	2	true
75615	475588515625	48881787109375	15	true	1	true	0	false
75608	2786540283203120	30198158203125	0	false	0	false	4	true
75606	322208359375	159072275390625	0	false	0	false	9	true
75605	137288154296875	132061337890625	10	true	1	true	2	true
75604	14208158203125	123404609375	0	false	0	false	27	true
75602	128852470703125	1341537890625	5	true	1	true	0	false
75601	90425947265625	1960701171875	4	true	0	false	0	false
75600	1006376953125	2053690234375	0	false	0	false	5	true
75599	128838271484375	151139697265625	0	false	0	false	8	true
75598	11463634765625	16498515625	6	true	1	true	0	false
75596	113891806640625	20371287109375	6	true	1	true	0	false
75592	1084019921875	2146833984375	0	false	1	true	10	true
75591	1646534765625	1733230859375	4	true	1	true	0	false
75590	150808662109375	161963896484375	0	false	0	false	13	true
75586	16933548828125	153957138671875	0	false	0	false	12	true
75579	307179375	2069029052734370	0	false	0	false	15	true
75578	32434662109375	2394498046875	0	false	0	false	14	true
75577	289956171875	407186962890625	0	false	1	true	17	true
75576	27095033203125	3300167724609370	0	false	0	false	13	true
75575	261960390625	568378662109375	1	true	1	true	1	true
75574	27040154296875	6589865234375	6	true	1	true	0	false
75573	262813984375	5798462524414060	19	true	1	true	1	true
75572	26003095703125	1.09496e+16	0	false	0	false	6	true
75563	5691076171875	28258533203125	0	false	0	false	3	true
75558	2646114013671870	2775759375	15	true	1	true	0	false
75556	24876978515625	8375.5	9	true	1	true	0	false
75555	4124948046875	1.95933e+16	11	true	1	true	3	true
75554	3976294921875	3309034912109370	0	false	0	false	1	true
75551	15914384765625	9745822265625	0	false	0	false	14	true
75550	161446025390625	11228734375	9	true	1	true	0	false
75549	13605720703125	97125341796875	15	true	1	true	8	true
75548	12879052734375	91903359375	6	true	1	true	0	false
75545	1818781640625	86465986328125	0	false	0	false	10	true
75544	173639765625	82174208984375	3	true	0	false	6	true
75540	127001201171875	7099201171875	5	true	1	true	0	false
75539	89134306640625	713670458984375	14	true	0	false	0	false
75538	8637548828125	66872666015625	8	true	0	false	1	true
75536	8867580078125	8122830078125	5	true	1	true	0	false
75533	1609779296875	6565765625	5	true	1	true	0	false
75529	17932435546875	105131025390625	0	false	0	false	3	true
75527	8992669921875	3205796142578120	6	true	1	true	0	false
75526	859432421875	1484638916015620	9	true	0	false	0	false
75524	96910634765625	505557568359375	0	false	0	false	8	true
75522	205158515625	86047177734375	0	false	0	false	20	true
75520	17626890625	127936953125	0	false	0	false	11	true
75516	1819627734375	63919755859375	14	true	1	true	0	false
75514	1423166796875	541614599609375	9	true	1	true	2	true
75512	683156494140625	615463134765625	0	false	20	true	0	false
75508	411843359375	8210208740234370	0	false	0	false	7	true
75507	20470935546875	3411135986328120	6	true	1	true	0	false
75506	21545806640625	4010804931640620	7	true	1	true	0	false
75505	2316396484375	68369208984375	10	true	1	true	0	false
75502	19651890625	2756908935546870	10	true	1	true	0	false
75497	73164658203125	123763447265625	6	true	1	true	0	false
75496	779104248046875	10539880859375	10	true	1	true	0	false
75495	1555458203125	3939831787109370	6	true	0	false	3	true
75494	15917283203125	27574404296875	8	true	1	true	0	false
75490	90859375	121527265625	18	true	1	true	0	false
75488	56512998046875	1387613671875	4	true	0	false	0	false
75477	238141455078125	18105470703125	1	true	0	false	12	true
75476	1.29479e+16	1985455859375	17	true	1	true	0	false
75474	3270859375	20958166015625	0	false	0	false	2	true
75472	5256744384765620	229634609375	4	true	1	true	2	true
75471	453431982421875	164835078125	0	false	0	false	7	true
75469	7219171142578120	159573720703125	6	true	1	true	1	true
75468	54924267578125	148167978515625	5	true	1	true	0	false
75466	4872928466796870	123262109375	13	true	1	true	0	false
75465	476231982421875	23154181640625	4	true	0	false	0	false
75456	3792634375	1.00911e+16	10	true	1	true	0	false
75455	22519060546875	4.59947e+16	44	true	1	true	3	true
75454	22422572265625	4310021667480460	51	true	1	true	3	true
75453	23751478515625	2358639404296870	19	true	1	true	0	false
75452	22784298828125	20576396484375	8	true	1	true	0	false
75444	462072021484375	736844091796875	7	true	1	true	2	true
75442	17926505859375	465724462890625	9	true	1	true	0	false
75441	49238640625	91026875	4	true	0	false	3	true
75440	4933819140625	9652001953125	10	true	1	true	5	true
75433	4482502734375	7832549438476560	32	true	1	true	0	false
75432	4482691796875	1822039306640620	12	true	1	true	0	false
75431	43544.25	2366546142578120	15	true	1	true	0	false
75430	4399553125	2.04352e+16	0	false	0	false	13	true
75427	4631327734375	4.69514e+16	23	true	1	true	0	false
75426	4574517578125	747984375	11	true	1	true	0	false
75422	4332929296875	1.38107e+16	7	true	1	true	0	false
75421	4715871875	2686719970703120	0	false	0	false	12	true
75420	46988125	368044580078125	6	true	1	true	0	false
75414	4047248779296870	109926494140625	11	true	1	true	0	false
75413	1279234375	2646765380859370	0	false	8	true	0	false
75412	13374642578125	179482373046875	21	true	1	true	0	false
75411	1486126953125	7232056884765620	12	true	1	true	0	false
75406	612492236328125	9739705810546870	0	false	0	false	6	true
75402	4745741015625	792041484375	14	true	0	false	0	false
75401	4868186328125	796454736328125	6	true	1	true	0	false
75400	4901433984375	723463916015625	0	false	0	false	18	true
75398	479357890625	716555078125	10	true	1	true	0	false
75394	19996025390625	10986162109375	21	true	1	true	0	false
75393	1889952880859370	3615489990234370	7	true	1	true	0	false
75392	6159840087890620	3931579345703120	25	true	1	true	13	true
75390	184780322265625	4502318359375	17	true	1	true	0	false
75389	1.82057e+16	70488427734375	11	true	1	true	0	false
75388	3018920654296870	1596429443359370	13	true	1	true	3	true
75382	5245133666992180	778236953125	18	true	0	false	0	false
75381	4876001953125	590628173828125	46	true	0	false	0	false
75380	485244296875	4.34348e+16	43	true	0	false	0	false
75379	4924080078125	1.94756e+16	17	true	1	true	0	false
75376	4939321484375	36255732421875	16	true	1	true	0	false
