# Supplementary material for: A Novel Liquid Biopsy Method Based on Specific Combinations of Vesicular Markers Allows Us to Discriminate Prostate Cancer from Hyperplasia
Source: Cells. 2024 Jul 31;13(15):1286. doi: 10.3390/cells13151286 (PMC11311686; doi:10.3390/cells13151286)
Supplement: Supplementary file 1 [file cells-13-01286-s001.zip › Dataset S1-Raw data CODI BiliGeCT Prostata/Raw data CODI BiliGeCT Prostata/160223_ErbB3_ALK_GE21-07-2__counting_scatter.xlsx]

## Sheet: 160223_ErbB3_ALK_GE21-07-2__cou
counting parameters
radius (nm)	300
bin width (nm)	20
locs in bin threshold	1
active channels
channel name	channel reference	min	max
Channel 0	ch0	1	10000000
Channel 1	ch1	1	10000000
Channel 2	ch2	1	10000000
clusters are positive for a channel if their counts fall within min (inclusive) and max (exclusive) for that channel
	population phenotypes	number of clusters
triple positive	Channel 0, Channel 1, Channel 2	167
double positive	Channel 0, Channel 1	140
double positive	Channel 0, Channel 2	336
double positive	Channel 1, Channel 2	4
single positive	Channel 0	124
single positive	Channel 1	2
single positive	Channel 2	32
	total positive clusters	805
5 clusters were negative for every channel
all positive clusters are listed here
columns show counts and positivity for channels with thresholds switched on
to see the full data including negative clusters please export a csv from the counting histogram rather than the counting scatter plot
cluster id	centroid x (nm)	centroid y (nm)	count for Channel 0	positive for Channel 0	count for Channel 1	positive for Channel 1	count for Channel 2	positive for Channel 2
76921	42479578125	6345771484375	16	true	0	false	0	false
76920	4183886328125	6300346875	12	true	0	false	8	true
76918	426049453125	6296080859375	8	true	0	false	0	false
76916	433469765625	6392706640625	18	true	1	true	6	true
76915	3768737109375	66599640625	5	true	0	false	28	true
76914	3810910546875	664984609375	25	true	0	false	0	false
76912	4009144140625	645425703125	9	true	0	false	39	true
76910	396379375	6598540625	17	true	0	false	2	true
76909	40423.75	66259765625	12	true	0	false	4	true
76906	3703821484375	681011953125	4	true	0	false	10	true
76903	39597890625	615758359375	13	true	1	true	0	false
76902	3893396484375	6122312890625	5	true	0	false	13	true
76901	385714296875	60555140625	5	true	0	false	6	true
76899	4212671484375	67963203125	11	true	0	false	1	true
76898	4091743359375	677821484375	7	true	1	true	13	true
76896	378382890625	607601171875	10	true	1	true	0	false
76894	4297111328125	661216875	6	true	0	false	8	true
76893	4077841796875	6079444921875	18	true	0	false	33	true
76892	4102966015625	6090815234375	11	true	0	false	46	true
76890	416687421875	6638478125	12	true	1	true	2	true
76886	41621671875	610162265625	6	true	0	false	14	true
76885	37858515625	6348891796875	5	true	0	false	40	true
76884	368537109375	6320745703125	10	true	2	true	1	true
76883	4214369140625	614026796875	58	true	1	true	0	false
76881	368711640625	6437533984375	14	true	0	false	1	true
76880	3669037109375	651770625	16	true	1	true	2	true
76879	3945415234375	6035769921875	2	true	0	false	6	true
76876	4030608984375	607530625	9	true	0	false	2	true
76871	4398441015625	5699880078125	11	true	1	true	7	true
76870	4473139453125	5697096875	5	true	0	false	8	true
76869	4609165625	5525087890625	13	true	1	true	23	true
76868	4617056640625	5499052734375	10	true	1	true	22	true
76867	452003359375	5476651953125	32	true	2	true	17	true
76866	45482796875	55632515625	2	true	0	false	21	true
76865	4518148046875	584206796875	19	true	0	false	7	true
76864	446876640625	58755640625	6	true	0	false	14	true
76859	4292666015625	5935144921875	9	true	1	true	0	false
76858	4193984375	58956.5	4	true	0	false	7	true
76857	361852421875	6961259375	25	true	1	true	1	true
76856	3708416796875	694118203125	6	true	0	false	6	true
76855	313900390625	6093422265625	11	true	0	false	21	true
76854	31144126953125	6124102734375	11	true	0	false	0	false
76853	47625546875	5741846875	7	true	1	true	6	true
76852	4848702734375	5727180859375	3	true	0	false	10	true
76848	448190234375	604301796875	14	true	0	false	1	true
76847	31957583984375	6158245703125	12	true	0	false	5	true
76842	423155390625	5657791015625	12	true	1	true	0	false
76839	4636183984375	5780088671875	6	true	0	false	2	true
76837	303387421875	6125688671875	8	true	0	false	6	true
76832	3900860546875	5900396484375	2	true	0	false	9	true
76828	4402484765625	5462485546875	3	true	0	false	4	true
76827	30222291015625	6396314453125	14	true	0	false	0	false
76826	30883287109375	634423125	19	true	1	true	0	false
76824	43572671875	5810755859375	10	true	0	false	2	true
76823	31942744140625	647255078125	6	true	0	false	0	false
76819	33631203125	6273990234375	6	true	0	false	1	true
76814	30636447265625	62241796875	5	true	0	false	9	true
76813	3349114453125	6112439453125	8	true	0	false	0	false
76812	3519820703125	61703015625	5	true	0	false	0	false
76811	41143359375	557595234375	7	true	1	true	1	true
76810	425092109375	545879375	6	true	0	false	1	true
76801	460216953125	6231828515625	5	true	0	false	18	true
76800	4541733203125	615074765625	12	true	1	true	1	true
76799	403099609375	705026328125	5	true	0	false	6	true
76798	4066594140625	69588359375	9	true	1	true	6	true
76795	4583824609375	655881171875	46	true	0	false	0	false
76794	452819140625	66187	15	true	2	true	4	true
76793	39509109375	697706953125	14	true	0	false	4	true
76791	4186780859375	695002421875	8	true	1	true	1	true
76789	44490328125	630012265625	10	true	0	false	0	false
76785	430029140625	69987296875	9	true	5	true	10	true
76780	395272734375	7128203125	9	true	1	true	0	false
76777	27018947265625	674683828125	13	true	1	true	1	true
76776	28468783203125	6753640625	8	true	0	false	11	true
76775	3512703515625	5874394140625	7	true	0	false	2	true
76774	36078265625	5955883984375	11	true	0	false	12	true
76773	308851015625	6718728125	8	true	1	true	4	true
76772	30962498046875	684324375	11	true	0	false	3	true
76771	362532421875	5799553515625	5	true	0	false	13	true
76770	36760328125	5753003515625	15	true	0	false	1	true
76769	328706015625	727891953125	7	true	0	false	4	true
76768	3297199609375	73603578125	9	true	0	false	2	true
76765	299265546875	657219921875	8	true	0	false	2	true
76764	309786796875	659842890625	12	true	1	true	1	true
76759	31934451171875	720919609375	6	true	0	false	4	true
76752	3866060546875	685555390625	6	true	0	false	4	true
76750	4821061328125	6000309765625	6	true	0	false	5	true
76748	3857833203125	574687890625	8	true	0	false	1	true
76747	3974384765625	5513731640625	4	true	0	false	1	true
76746	3984244921875	540810390625	6	true	0	false	9	true
76744	316587734375	7380259375	8	true	0	false	4	true
76740	31587673828125	7497078125	3	true	0	false	7	true
76737	31037412109375	70821875	24	true	1	true	0	false
76736	31049859375	705856328125	23	true	1	true	0	false
76734	3208490625	7081321875	7	true	0	false	12	true
76729	3238654296875	677947578125	3	true	0	false	4	true
76728	33078671875	66208015625	30	true	1	true	4	true
76725	349296328125	757898671875	26	true	0	false	2	true
76724	3527322265625	7518503125	12	true	0	false	2	true
76723	3533011328125	7442890625	12	true	0	false	6	true
76722	3669055078125	737166875	6	true	0	false	1	true
76720	3356126171875	70012421875	4	true	0	false	9	true
76719	329596796875	7629915625	6	true	0	false	16	true
76718	3301446484375	75798140625	7	true	0	false	12	true
76715	3698348046875	7153228125	4	true	0	false	7	true
76714	381006328125	72935046875	14	true	1	true	4	true
76712	33759484375	76470609375	10	true	0	false	5	true
76710	34728828125	7678178125	7	true	0	false	7	true
76708	360124140625	72666640625	4	true	11	true	2	true
76704	3501654296875	7190440625	10	true	1	true	0	false
76700	31587986328125	693475390625	19	true	0	false	3	true
76695	26919771484375	748107890625	15	true	0	false	9	true
76694	26337130859375	74607578125	13	true	0	false	0	false
76691	25673400390625	755782109375	5	true	0	false	5	true
76689	4376365234375	678641171875	2	true	1	true	13	true
76687	26283677734375	715075859375	10	true	0	false	1	true
76686	251062890625	717864609375	9	true	2	true	17	true
76685	23558236328125	708328671875	10	true	1	true	3	true
76684	22306416015625	706918828125	4	true	0	false	11	true
76679	289147734375	790938515625	14	true	0	false	2	true
76678	29439990234375	787156640625	2	true	0	false	15	true
76676	2989908203125	7939471875	14	true	1	true	0	false
76674	30127412109375	78232796875	2	true	0	false	6	true
76672	307862265625	775266328125	15	true	1	true	2	true
76671	26333537109375	776502265625	16	true	1	true	1	true
76670	27503470703125	792281171875	11	true	0	false	8	true
76669	26901669921875	7031815625	5	true	2	true	5	true
76667	25475267578125	768609140625	8	true	0	false	3	true
76660	30528220703125	7339228125	8	true	0	false	0	false
76658	4399494140625	707421171875	4	true	0	false	1	true
76657	29558568359375	719390625	8	true	0	false	7	true
76656	28671287109375	706711328125	9	true	0	false	3	true
76654	2854123828125	739001796875	5	true	1	true	6	true
76652	284251953125	694119296875	13	true	0	false	1	true
76650	41625625	5761099609375	7	true	0	false	2	true
76646	3396091015625	64036765625	6	true	0	false	12	true
76644	227294296875	692906875	8	true	1	true	4	true
76643	25398951171875	699990546875	8	true	0	false	6	true
76640	3186797265625	784350859375	14	true	0	false	1	true
76639	28218490234375	763602265625	7	true	0	false	3	true
76638	30073669921875	75520484375	10	true	1	true	0	false
76634	361380625	761062109375	2	true	0	false	4	true
76632	219522109375	679793984375	4	true	0	false	2	true
76631	35442875	6511436328125	10	true	0	false	4	true
76630	3519775390625	6452857421875	4	true	0	false	13	true
76628	3511520703125	66551984375	5	true	1	true	14	true
76625	37118140625	5496483203125	4	true	0	false	0	false
76624	3814166015625	5434946875	4	true	1	true	11	true
76622	30031603515625	69635296875	2	true	1	true	10	true
76620	3799282421875	5579707421875	11	true	0	false	0	false
76617	480808515625	6315951171875	4	true	0	false	5	true
76616	4806167578125	6224690625	9	true	0	false	5	true
76614	477255078125	6437954296875	8	true	1	true	2	true
76612	23502837890625	674846640625	5	true	1	true	6	true
76608	4876077734375	6135035546875	7	true	0	false	2	true
76607	4930978125	6476427734375	6	true	1	true	4	true
76600	2232191796875	750943359375	3	true	0	false	4	true
76597	3350568359375	778013125	22	true	1	true	3	true
76596	334011640625	78490.25	20	true	0	false	0	false
76594	3400926171875	79288046875	4	true	0	false	12	true
76593	1750803125	6457322265625	11	true	0	false	9	true
76592	17680375	6376351953125	12	true	0	false	2	true
76590	16609572265625	6435770703125	12	true	3	true	3	true
76586	39007015625	74705234375	12	true	1	true	1	true
76584	194788671875	6519053515625	5	true	1	true	0	false
76583	20344107421875	671371484375	2	true	0	false	4	true
76581	2082877734375	74157421875	14	true	0	false	0	false
76580	2039370703125	7516709375	5	true	0	false	12	true
76579	21129744140625	723485390625	14	true	0	false	6	true
76578	2038509375	726605859375	11	true	1	true	0	false
76577	19703974609375	760071875	6	true	0	false	5	true
76575	1797410546875	723466796875	13	true	0	false	0	false
76574	18830990234375	726614765625	10	true	0	false	1	true
76572	2082501953125	711804765625	14	true	0	false	0	false
76571	15207984375	670710625	3	true	1	true	14	true
76570	1675943359375	673034453125	12	true	0	false	1	true
76564	3517734375	566493984375	4	true	0	false	9	true
76559	4331196875	7215446875	5	true	1	true	6	true
76558	4472465625	72974.5	11	true	2	true	6	true
76554	18587734375	707490234375	3	true	0	false	1	true
76553	16415828125	689829453125	10	true	0	false	8	true
76552	14652466796875	693563359375	5	true	2	true	2	true
76548	162489013671875	705121875	5	true	1	true	12	true
76546	125395419921875	683991015625	4	true	0	false	2	true
76545	11641814453125	706460546875	4	true	0	false	17	true
76544	113756455078125	713231953125	4	true	0	false	8	true
76542	125411181640625	711865859375	4	true	0	false	8	true
76540	11643958984375	659518046875	13	true	1	true	0	false
76534	4551502734375	68474375	4	true	0	false	11	true
76533	3681792578125	771811171875	2	true	0	false	6	true
76532	3717317578125	779199921875	2	true	0	false	9	true
76530	37686734375	76703203125	6	true	0	false	2	true
76525	16668318359375	76081046875	3	true	1	true	15	true
76524	16825412109375	75140078125	6	true	1	true	18	true
76523	200950859375	784959453125	18	true	1	true	1	true
76522	173665234375	7833846875	3	true	11	true	3	true
76520	160653466796875	774076640625	17	true	1	true	4	true
76514	97996484375	6788584375	7	true	0	false	0	false
76513	15530025390625	74501265625	11	true	0	false	0	false
76512	143267080078125	74760125	50	true	2	true	4	true
76511	145042255859375	725887734375	15	true	0	false	0	false
76510	1371300390625	726747578125	12	true	1	true	1	true
76508	15084037109375	73383.25	10	true	1	true	8	true
76503	4109688671875	730516171875	8	true	0	false	9	true
76502	4048495703125	745024296875	12	true	1	true	0	false
76499	4055501171875	77177640625	13	true	0	false	2	true
76498	408554140625	77738125	2	true	0	false	17	true
76496	405880546875	76130984375	1	true	0	false	17	true
76494	397285625	758539453125	11	true	2	true	2	true
76493	41599328125	771026953125	27	true	0	false	0	false
76491	1639173828125	73678.25	7	true	0	false	9	true
76489	4034349609375	781058125	97	true	0	false	0	false
76482	17029158203125	716628046875	8	true	1	true	0	false
76480	431262109375	52940203125	4	true	0	false	1	true
76479	36549234375	5330421875	5	true	0	false	0	false
76478	3871350390625	5272807421875	2	true	1	true	12	true
76475	3479093359375	55185375	4	true	0	false	5	true
76474	3570764453125	554340078125	5	true	0	false	0	false
76471	12416431640625	6495528515625	11	true	0	false	0	false
76469	3735399609375	79480859375	10	true	0	false	10	true
76468	3753583984375	795115625	9	true	0	false	12	true
76467	2123608203125	628408984375	8	true	0	false	3	true
76466	2469489453125	6400655859375	6	true	0	false	0	false
76462	23184046875	6476223046875	8	true	0	false	4	true
76459	26618859375	626514453125	7	true	6	true	0	false
76458	25374728515625	6200651953125	15	true	0	false	0	false
76457	24548296875	5896033984375	17	true	1	true	0	false
76456	24041251953125	612611484375	7	true	0	false	9	true
76454	25823013671875	58592296875	7	true	0	false	4	true
76452	227788828125	6161152734375	6	true	0	false	2	true
76449	28538197265625	6246909375	3	true	0	false	5	true
76448	28000318359375	6385653125	5	true	0	false	7	true
76445	489145234375	661051875	6	true	0	false	12	true
76443	26457666015625	59847546875	8	true	0	false	1	true
76438	4544581640625	704041953125	6	true	0	false	11	true
76436	3380219140625	565335234375	4	true	0	false	3	true
76435	4530862109375	450636484375	7	true	0	false	22	true
76434	444123046875	44229515625	7	true	0	false	7	true
76432	4634263671875	4629999609375	5	true	0	false	1	true
76431	437650859375	4879178515625	5	true	0	false	2	true
76430	42558328125	4873999609375	1	true	1	true	10	true
76429	439308515625	4618241796875	6	true	0	false	5	true
76428	4426818359375	4703907421875	9	true	1	true	3	true
76427	432619453125	4485182421875	8	true	0	false	0	false
76425	4875242578125	4761170703125	9	true	1	true	3	true
76424	4937130859375	4851933984375	6	true	0	false	7	true
76423	431004453125	46959171875	4	true	0	false	5	true
76421	40754046875	4838761328125	7	true	1	true	0	false
76420	4030433203125	472583125	10	true	0	false	1	true
76418	4800908203125	46912078125	9	true	0	false	5	true
76417	4152846484375	4716798828125	4	true	0	false	7	true
76406	4619926953125	4435926953125	5	true	0	false	2	true
76404	3918851171875	4650445703125	2	true	0	false	1	true
76403	21576916015625	5982816015625	3	true	0	false	3	true
76402	220823515625	587710078125	7	true	0	false	1	true
76399	410345078125	5223730859375	5	true	0	false	1	true
76395	4471935546875	516001328125	10	true	1	true	0	false
76394	45403609375	5185930859375	1	true	1	true	5	true
76393	46893078125	530237265625	6	true	0	false	24	true
76392	4652105078125	53307328125	6	true	0	false	18	true
76390	4729385546875	541549296875	4	true	0	false	8	true
76385	2960407421875	553836640625	7	true	0	false	10	true
76384	29280048828125	56265359375	9	true	0	false	0	false
76383	31461998046875	5631837109375	13	true	0	false	0	false
76382	30943099609375	54239875	14	true	1	true	2	true
76379	276968046875	55240078125	7	true	1	true	1	true
76378	27414333984375	5503175390625	9	true	0	false	1	true
76376	269116953125	557853046875	13	true	0	false	11	true
76375	28449140625	5537836328125	19	true	1	true	0	false
76374	28939806640625	5463296484375	8	true	0	false	0	false
76372	27683416015625	5412126171875	4	true	2	true	2	true
76364	97396591796875	70373875	13	true	1	true	0	false
76363	28893564453125	598321640625	6	true	0	false	10	true
76362	281011171875	608837734375	4	true	0	false	14	true
76358	23229234375	585239375	5	true	0	false	0	false
76357	4688674609375	51541390625	2	true	0	false	12	true
76356	469719921875	5102071875	9	true	0	false	0	false
76354	4744542578125	51872375	9	true	0	false	3	true
76352	4812443359375	5087320703125	4	true	0	false	7	true
76351	490670390625	5477143359375	5	true	0	false	7	true
76350	490367421875	532750625	4	true	0	false	9	true
76347	3965720703125	4956928125	6	true	1	true	0	false
76342	31711484375	529320546875	6	true	1	true	0	false
76341	18152904296875	59451515625	11	true	0	false	0	false
76340	18793044921875	611619609375	5	true	0	false	25	true
76339	17163283203125	5744016015625	5	true	0	false	10	true
76338	1814328515625	574036875	10	true	1	true	0	false
76335	19282857421875	5779626953125	5	true	1	true	0	false
76334	20489328125	577437890625	5	true	0	false	0	false
76332	189696328125	5617651953125	8	true	1	true	9	true
76330	21481822265625	5710247265625	1	true	0	false	8	true
76326	174648671875	6052578125	5	true	0	false	8	true
76321	3556259375	77865484375	23	true	1	true	2	true
76320	3461162109375	781015390625	11	true	0	false	3	true
76318	2571576953125	666791484375	4	true	0	false	0	false
76314	1296391015625	766476796875	4	true	0	false	4	true
76312	3358050390625	537471328125	13	true	1	true	0	false
76311	4647990234375	421959140625	3	true	0	false	10	true
76310	4633730078125	43191421875	10	true	1	true	2	true
76308	4747898046875	4315064453125	9	true	1	true	0	false
76307	486799765625	4246014453125	3	true	0	false	6	true
76304	4678821484375	4038594140625	4	true	0	false	1	true
76301	32025546875	586670859375	17	true	0	false	5	true
76299	33673234375	488148828125	4	true	1	true	4	true
76298	34055328125	4796057421875	6	true	1	true	1	true
76297	3458023828125	490719609375	7	true	1	true	0	false
76296	35314296875	4973468359375	10	true	0	false	10	true
76292	344540390625	514580234375	5	true	1	true	18	true
76291	3719730078125	5065789453125	9	true	0	false	0	false
76289	24716.5	78387	6	true	2	true	18	true
76288	23118123046875	7833340625	6	true	0	false	1	true
76286	226683125	769072578125	8	true	0	false	0	false
76284	375199609375	4855821875	5	true	0	false	8	true
76281	31522994140625	48209984375	9	true	0	false	17	true
76280	3099287109375	4924991015625	6	true	1	true	9	true
76279	32851640625	466349296875	7	true	0	false	10	true
76278	3284201171875	4749361328125	17	true	0	false	1	true
76277	306488203125	509499453125	6	true	0	false	25	true
76276	3172365625	505072265625	9	true	1	true	6	true
76275	4380077734375	4255199609375	10	true	0	false	4	true
76274	442073359375	417523984375	5	true	0	false	0	false
76272	3260624609375	5072238671875	8	true	1	true	5	true
76263	3668002734375	454989453125	5	true	0	false	0	false
76262	391738671875	448372578125	8	true	6	true	7	true
76260	3632103125	47398.25	3	true	0	false	6	true
76255	1438146875	6254332421875	12	true	1	true	7	true
76254	1316483203125	634526484375	9	true	1	true	0	false
76250	4205926953125	49847484375	2	true	0	false	11	true
76248	4862183203125	4411473828125	7	true	0	false	0	false
76246	98321826171875	742630390625	14	true	1	true	0	false
76245	4600809375	669120234375	78	true	1	true	0	false
76244	4616258984375	6683490625	61	true	2	true	1	true
76242	4652363671875	6652384375	24	true	1	true	3	true
76238	4246948046875	41813859375	4	true	0	false	9	true
76237	797147412109375	63214171875	11	true	0	false	1	true
76236	992184765625	6335107421875	13	true	0	false	6	true
76234	660140478515625	619970859375	7	true	1	true	9	true
76231	7889291015625	6124412890625	8	true	1	true	14	true
76230	110598271484375	6057533203125	7	true	0	false	0	false
76229	120760712890625	59785890625	5	true	1	true	0	false
76226	11321099609375	58994828125	11	true	0	false	0	false
76225	13962501953125	5436930859375	4	true	1	true	4	true
76224	147485400390625	537341953125	4	true	1	true	2	true
76222	88779228515625	61987578125	4	true	0	false	2	true
76219	15822556640625	5597285546875	6	true	0	false	12	true
76217	16361541015625	545203828125	6	true	2	true	5	true
76214	869495703125	65061984375	7	true	0	false	3	true
76212	17364958984375	557101484375	3	true	0	false	0	false
76210	142197314453125	77911546875	9	true	0	false	2	true
76205	17027873046875	62600640625	12	true	0	false	3	true
76202	392579375	77365.25	13	true	0	false	0	false
76200	35109140625	5284340234375	3	true	0	false	2	true
76199	7942388671875	6859665625	7	true	1	true	1	true
76196	49485125	4640438671875	2	true	0	false	5	true
76195	4340339453125	750444375	14	true	1	true	3	true
76194	424532421875	7479715625	25	true	2	true	0	false
76192	4175664453125	744946875	9	true	1	true	0	false
76190	43751.75	758358125	3	true	0	false	14	true
76188	44418578125	744981328125	4	true	0	false	13	true
76186	4410226171875	77154265625	17	true	2	true	0	false
76183	4086766796875	44344046875	6	true	0	false	4	true
76181	48964390625	713126328125	21	true	1	true	0	false
76180	49611828125	717451171875	4	true	0	false	22	true
76178	4928407421875	702951015625	0	false	0	false	4	true
76177	4934424609375	631530625	9	true	0	false	8	true
76174	4797708984375	707588515625	3	true	1	true	11	true
76172	107470966796875	7599046875	2	true	0	false	0	false
76170	4730106640625	69566734375	1	true	0	false	2	true
76169	63207421875	64148.5	4	true	0	false	4	true
76168	5828439453125	662209296875	4	true	0	false	7	true
76163	29624541015625	5746694140625	4	true	1	true	10	true
76162	2837744921875	5774248828125	5	true	2	true	15	true
76159	4105678515625	3576463671875	8	true	0	false	12	true
76158	4084207421875	3557418359375	16	true	1	true	6	true
76157	4268823046875	3548432421875	13	true	1	true	3	true
76156	4209609765625	3586714453125	3	true	0	false	10	true
76153	447514140625	3502834375	6	true	0	false	3	true
76152	4518499609375	36284765625	9	true	1	true	0	false
76151	4197966015625	370523203125	0	false	0	false	12	true
76150	4171417578125	380742109375	6	true	1	true	0	false
76146	410353828125	37909578125	2	true	0	false	13	true
76144	405926875	3688408984375	5	true	0	false	4	true
76140	4721739453125	3724043359375	3	true	0	false	11	true
76139	44888390625	3752567578125	3	true	0	false	6	true
76138	461798984375	387733046875	3	true	0	false	5	true
76133	3409208984375	443246015625	2	true	1	true	11	true
76132	3491344921875	4551327734375	2	true	0	false	9	true
76131	363951875	4341946484375	6	true	0	false	23	true
76130	34900421875	434804140625	14	true	0	false	2	true
76129	3622655859375	408227734375	14	true	0	false	0	false
76128	360136875	40936015625	19	true	1	true	0	false
76122	376310390625	4299603125	6	true	0	false	1	true
76119	230766796875	557616640625	12	true	0	false	2	true
76118	2371967578125	553181953125	1	true	0	false	7	true
76115	2055450390625	54372.75	5	true	0	false	7	true
76114	2092440625	53526171875	5	true	1	true	18	true
76111	160791181640625	606430625	3	true	0	false	9	true
76109	23257216796875	530748984375	3	true	0	false	0	false
76108	22179525390625	5199660546875	3	true	1	true	10	true
76106	25068212890625	531576796875	1	true	0	false	1	true
76103	83052099609375	734533359375	6	true	0	false	0	false
76102	696667529296875	719340546875	5	true	1	true	3	true
76099	97842880859375	56209625	9	true	1	true	0	false
76098	88993486328125	5721545703125	9	true	0	false	3	true
76096	82363349609375	5852617578125	5	true	0	false	8	true
76094	85096611328125	5451299609375	5	true	1	true	0	false
76092	9694599609375	53786015625	9	true	0	false	0	false
76088	3915891357421870	6523159765625	7	true	1	true	0	false
76086	14088484375	5735018359375	4	true	0	false	0	false
76085	4275079296875	3890040625	6	true	0	false	4	true
76082	778203369140625	700586953125	13	true	1	true	0	false
76081	88638828125	774451953125	13	true	1	true	0	false
76080	80541025390625	78235328125	18	true	1	true	0	false
76076	3951378125	365699609375	0	false	0	false	15	true
76075	342716953125	3995397265625	4	true	0	false	7	true
76074	335769765625	405691875	7	true	0	false	5	true
76072	32098431640625	407905078125	1	true	0	false	9	true
76068	36852796875	395729453125	1	true	0	false	2	true
76067	94419921875	792744765625	16	true	0	false	1	true
76065	4461731640625	4003012109375	6	true	0	false	8	true
76064	456693125	4055572265625	6	true	1	true	0	false
76058	110049189453125	7810371875	6	true	2	true	0	false
76055	4677276953125	739186171875	8	true	0	false	3	true
76054	4726898046875	725907578125	35	true	1	true	9	true
76049	106646279296875	5157112109375	10	true	0	false	0	false
76047	22259458984375	5026108984375	4	true	0	false	0	false
76046	203136875	4944990625	4	true	0	false	2	true
76041	451864453125	77296078125	19	true	1	true	0	false
76040	458537265625	76614328125	0	false	0	false	23	true
76037	42555015625	780672734375	44	true	0	false	1	true
76036	4362650390625	78081984375	5	true	0	false	1	true
76033	1.36141e+16	6194564453125	5	true	0	false	0	false
76032	2.02339e+16	6081462890625	3	true	1	true	0	false
76030	80205048828125	763431875	13	true	1	true	0	false
76029	3844286376953120	5835386328125	7	true	0	false	1	true
76028	31536337890625	597774921875	3	true	0	false	9	true
76025	496830224609375	5710630859375	4	true	0	false	8	true
76021	1831715087890620	69837984375	15	true	1	true	0	false
76020	2435684326171870	70091203125	2	true	0	false	9	true
76018	1.20616e+16	715002109375	5	true	0	false	0	false
76016	445148486328125	702363984375	3	true	0	false	0	false
76014	3268395263671870	682958359375	4	true	0	false	0	false
76010	4728764453125	347106484375	7	true	1	true	7	true
76009	24974080078125	565265234375	3	true	0	false	0	false
76007	275975390625	463536796875	17	true	0	false	5	true
76006	27095794921875	4635165625	13	true	0	false	10	true
76004	26769513671875	46892.5	10	true	0	false	3	true
76002	27374615234375	4686534375	11	true	0	false	3	true
76001	26101677734375	460798515625	8	true	1	true	3	true
76000	26060619140625	461288359375	6	true	1	true	2	true
75998	26468591796875	459000703125	2	true	0	false	10	true
75996	25358666015625	4659188671875	7	true	0	false	12	true
75992	27254607421875	4829665234375	8	true	1	true	3	true
75990	27032232421875	49502640625	2	true	0	false	1	true
75988	25078015625	5036566015625	13	true	0	false	0	false
75986	163685546875	5796697265625	7	true	0	false	0	false
75985	271711953125	5179833984375	2	true	0	false	1	true
75984	25618513671875	5160520703125	3	true	1	true	2	true
75980	24442259765625	481671171875	7	true	0	false	1	true
75975	3024760546875	45954.25	3	true	1	true	10	true
75974	3116978125	45149125	16	true	0	false	6	true
75973	21521251953125	4663366015625	14	true	1	true	4	true
75972	2178858203125	47500625	3	true	0	false	7	true
75971	21187154296875	4459271484375	4	true	0	false	22	true
75970	21334845703125	441411640625	4	true	5	true	0	false
75968	30137869140625	471563203125	4	true	1	true	2	true
75967	22432240234375	453302734375	4	true	0	false	12	true
75965	2205792578125	44086	10	true	1	true	0	false
75962	3102240234375	42785359375	6	true	0	false	2	true
75959	26857189453125	40088609375	2	true	6	true	10	true
75958	26133955078125	3962351953125	8	true	1	true	1	true
75956	26123611328125	4079434765625	6	true	1	true	0	false
75954	24519095703125	42738015625	3	true	0	false	10	true
75948	224150048828125	6544744921875	3	true	0	false	0	false
75946	27577298828125	428129453125	3	true	0	false	8	true
75944	292993046875	42445234375	1	true	0	false	0	false
75943	23985583984375	4011712109375	2	true	0	false	2	true
75938	11890625	7843865625	9	true	1	true	0	false
75937	465218828125	3064344140625	4	true	1	true	0	false
75936	4796651171875	32700583984375	2	true	0	false	5	true
75935	45510265625	297257421875	2	true	1	true	14	true
75934	4536321875	2856358203125	12	true	1	true	0	false
75930	44166140625	298194453125	3	true	2	true	12	true
75929	47773140625	2601824609375	21	true	1	true	6	true
75928	4752969921875	25845.5	15	true	1	true	6	true
75923	5504140625	59931625	5	true	1	true	7	true
75922	583232958984375	5894323828125	12	true	0	false	4	true
75921	4139858984375	28777076171875	7	true	1	true	1	true
75920	4250412890625	29109423828125	8	true	1	true	1	true
75916	4258648828125	3046409375	1	true	0	false	11	true
75912	62756240234375	77587984375	5	true	0	false	4	true
75911	1643295703125	4804787109375	4	true	0	false	7	true
75910	146050869140625	4791196875	3	true	0	false	7	true
75908	165935625	4667134765625	0	false	0	false	8	true
75907	12187412109375	4886119140625	2	true	0	false	0	false
75905	15906244140625	505269453125	4	true	1	true	0	false
75904	15141119140625	51051125	8	true	2	true	0	false
75900	12393708984375	506822578125	7	true	0	false	1	true
75899	385095703125	414879609375	9	true	1	true	0	false
75898	402258359375	409475078125	0	false	0	false	1	true
75897	16624564453125	5162473828125	5	true	1	true	1	true
75896	15899396484375	52756	6	true	1	true	1	true
75894	10221517578125	4643799609375	3	true	8	true	0	false
75889	86679833984375	49713125	8	true	1	true	2	true
75884	18985630859375	5164110546875	5	true	0	false	0	false
75883	15957744140625	446798671875	3	true	0	false	1	true
75882	14050376953125	447415703125	8	true	0	false	0	false
75879	39695517578125	75869515625	1	true	7	true	0	false
75878	446456787109375	763549765625	5	true	1	true	0	false
75876	455363134765625	748228984375	9	true	1	true	1	true
75875	648838330078125	738631484375	1	true	0	false	0	false
75871	4416436328125	3283606640625	15	true	1	true	3	true
75870	4355716015625	31636216796875	13	true	0	false	2	true
75866	1.4093e+16	737167578125	4	true	1	true	10	true
75865	4022553125	29690078125	6	true	0	false	0	false
75864	40618171875	29843640625	18	true	0	false	0	false
75862	397781640625	298384609375	12	true	0	false	0	false
75861	3882930078125	2770734765625	9	true	1	true	0	false
75860	3917678515625	28382728515625	4	true	24	true	7	true
75858	3807101171875	28074392578125	2	true	6	true	12	true
75856	382728984375	301640625	8	true	1	true	2	true
75854	3931251171875	31290970703125	1	true	0	false	6	true
75851	4062250390625	31571849609375	2	true	0	false	1	true
75846	491600703125	3410434765625	2	true	0	false	6	true
75845	4882828515625	35691078125	5	true	0	false	4	true
75842	49013875	2943728515625	2	true	0	false	0	false
75838	20051298828125	4109465234375	22	true	1	true	0	false
75837	4386203515625	26081919921875	6	true	0	false	0	false
75836	4448989453125	262705078125	10	true	0	false	2	true
75833	32732759765625	3931090625	2	true	0	false	7	true
75831	518372607421875	53412.5	2	true	0	false	6	true
75830	291519287109375	527411796875	17	true	1	true	8	true
75829	283060546875	486007734375	5	true	0	false	0	false
75825	391190673828125	5530265234375	3	true	0	false	0	false
75823	1.10137e+16	4703062890625	12	true	1	true	4	true
75820	1175286865234370	5278359765625	2	true	0	false	0	false
75819	584171142578125	45080140625	2	true	0	false	6	true
75818	653209619140625	4345599609375	10	true	0	false	0	false
75817	528934814453125	4633283984375	3	true	0	false	0	false
75814	65372099609375	47717171875	10	true	0	false	4	true
75811	57786201171875	501695234375	5	true	0	false	1	true
75807	4110750390625	26481576171875	4	true	0	false	11	true
75806	425751171875	2722436328125	7	true	0	false	1	true
75802	812518310546875	5206073046875	3	true	0	false	6	true
75801	113553193359375	438958203125	1	true	0	false	6	true
75800	110598076171875	4249301171875	5	true	1	true	3	true
75799	94555263671875	4455026171875	9	true	0	false	0	false
75795	130217275390625	4010128515625	15	true	1	true	4	true
75794	13606041015625	408209296875	9	true	1	true	0	false
75793	160725791015625	413744453125	2	true	0	false	9	true
75792	16504306640625	4256327734375	4	true	0	false	1	true
75788	1631907421875	390208984375	6	true	0	false	1	true
75786	151641953125	3860895703125	5	true	1	true	0	false
75784	800414501953125	43894875	8	true	1	true	2	true
75781	4652167578125	24001529296875	2	true	0	false	24	true
75780	45039203125	23776171875	0	false	0	false	2	true
75776	29996380859375	394974765625	3	true	0	false	3	true
75775	3723458203125	3406194140625	17	true	1	true	2	true
75774	3688206640625	3368543359375	0	false	0	false	15	true
75773	3663236328125	3480548828125	5	true	0	false	28	true
75770	3816533203125	35656.75	5	true	1	true	1	true
75769	358746328125	322434453125	3	true	0	false	18	true
75766	395734296875	348319609375	4	true	1	true	0	false
75764	378565234375	3692024609375	4	true	1	true	2	true
75763	3515459375	364873125	2	true	0	false	0	false
75762	3509955078125	376856875	1	true	0	false	4	true
75760	3485790625	3504680078125	6	true	1	true	1	true
75755	496379609375	24238037109375	4	true	1	true	0	false
75754	4932906640625	23693705078125	9	true	0	false	4	true
75751	145379208984375	3485468359375	5	true	1	true	0	false
75750	139288984375	36100015625	1	true	0	false	0	false
75745	52155595703125	395252734375	4	true	1	true	0	false
75744	58869736328125	4051270703125	19	true	1	true	0	false
75741	30318412109375	32758845703125	9	true	0	false	0	false
75740	32584771484375	3476871875	2	true	0	false	1	true
75737	30020009765625	22395396484375	22	true	1	true	0	false
75736	2976936328125	23382134765625	2	true	0	false	17	true
75734	28301484375	234231171875	3	true	0	false	7	true
75732	316620234375	26110076171875	3	true	0	false	1	true
75730	3407116796875	26996115234375	13	true	1	true	2	true
75728	33291453125	21438216796875	0	false	0	false	7	true
75725	217643125	4081194140625	7	true	0	false	0	false
75722	351199921875	2886580078125	7	true	0	false	7	true
75720	42515171875	795653203125	29	true	0	false	0	false
75717	25932341796875	34099265625	7	true	1	true	0	false
75716	24702140625	372484921875	4	true	0	false	5	true
75714	28676671875	346373671875	11	true	0	false	0	false
75711	2311888671875	757271484375	7	true	0	false	0	false
75708	3111929296875	20041873046875	1	true	1	true	4	true
75706	28631474609375	3741308203125	4	true	0	false	0	false
75704	3330243359375	311880234375	4	true	0	false	6	true
75702	2791760546875	31950845703125	3	true	0	false	1	true
75701	2703314453125	280690078125	3	true	1	true	6	true
75700	27076580078125	26712126953125	8	true	1	true	0	false
75698	2902068359375	26765033203125	1	true	0	false	12	true
75697	1869881640625	3327508203125	1	true	0	false	16	true
75696	19968603515625	336351171875	2	true	0	false	0	false
75692	27532515625	25067826171875	8	true	0	false	1	true
75690	257960234375	2886146484375	34	true	1	true	6	true
75688	20610205078125	31334689453125	3	true	0	false	8	true
75687	21828326171875	3603799609375	24	true	0	false	1	true
75686	20104986328125	387067578125	3	true	0	false	0	false
75677	90412529296875	3997087890625	0	false	0	false	7	true
75674	30365638671875	1896009375	4	true	0	false	9	true
75673	48679703125	748892890625	21	true	1	true	0	false
75672	4761407421875	751152578125	14	true	0	false	0	false
75671	3257374755859370	4321965234375	3	true	0	false	14	true
75670	1463997314453120	4505401953125	4	true	0	false	2	true
75668	4960976171875	7440490625	10	true	0	false	0	false
75665	2112822021484370	4156585546875	4	true	1	true	9	true
75661	401157734375	2198673046875	3	true	0	false	11	true
75660	40325828125	2118972265625	4	true	0	false	18	true
75658	3862407421875	229146171875	2	true	0	false	1	true
75657	362479736328125	77808265625	13	true	0	false	0	false
75656	38605546875	78295890625	10	true	0	false	0	false
75654	3960458984375	19135822265625	3	true	0	false	12	true
75648	65639560546875	3690559765625	4	true	0	false	0	false
75646	29055205078125	393200625	8	true	0	false	0	false
75644	303996328125	27801421875	8	true	0	false	0	false
75643	19933212890625	27450421875	7	true	0	false	1	true
75642	19967294921875	284724609375	3	true	0	false	14	true
75641	815991796875	31663357421875	6	true	1	true	0	false
75640	731182373046875	31949220703125	5	true	1	true	1	true
75638	2107812890625	29228998046875	1	true	0	false	22	true
75637	23055876953125	27053837890625	1	true	0	false	3	true
75634	2350476171875	25194412109375	11	true	1	true	2	true
75632	7746380859375	3515178125	7	true	0	false	4	true
75629	11346751953125	3395516015625	7	true	1	true	0	false
75628	129723369140625	3293559765625	12	true	0	false	0	false
75627	9555935546875	333948125	7	true	1	true	0	false
75622	9868818359375	356822109375	2	true	0	false	0	false
75618	149993642578125	3199742578125	9	true	0	false	1	true
75617	469526015625	19591103515625	0	false	0	false	16	true
75616	475785078125	19568767578125	3	true	0	false	8	true
75614	9775602416992180	3795399609375	2	true	0	false	0	false
75612	475974140625	18271060546875	9	true	0	false	0	false
75611	47476765625	20905708984375	2	true	0	false	7	true
75608	4587911328125	18316095703125	4	true	1	true	15	true
75606	1636798046875	35292609375	8	true	1	true	0	false
75604	4875136328125	19721736328125	0	false	0	false	11	true
75603	44700875	2131894140625	10	true	1	true	8	true
75602	4387346875	2048897265625	8	true	1	true	0	false
75601	356583203125	3535102734375	3	true	0	false	0	false
75598	4911909765625	2165175390625	5	true	1	true	0	false
75595	426596796875	2344565234375	4	true	1	true	0	false
75592	4393604296875	1754554296875	4	true	0	false	5	true
75589	174962890625	2782616015625	10	true	1	true	1	true
75588	162983779296875	2956266796875	2	true	0	false	5	true
75587	18253181640625	30806447265625	3	true	1	true	4	true
75575	118096240234375	307810390625	9	true	0	false	0	false
75574	128807734375	31122029296875	4	true	1	true	3	true
75572	13946671875	3026002734375	5	true	1	true	0	false
75564	424288525390625	32047857421875	7	true	0	false	3	true
75562	155603935546875	25909966796875	0	false	0	false	2	true
75561	23387982421875	214551796875	1	true	0	false	0	false
75560	22022220703125	20325923828125	15	true	0	false	9	true
75559	417243515625	113157490234375	0	false	1	true	10	true
75558	422244296875	1310659765625	2	true	0	false	9	true
75556	407150859375	102579990234375	0	false	14	true	0	false
75555	4230673828125	140161123046875	23	true	0	false	4	true
75552	4089670703125	14938697265625	3	true	0	false	12	true
75550	19746076171875	2080428515625	5	true	1	true	0	false
75549	3967067578125	108986884765625	1	true	1	true	11	true
75548	39923765625	105043017578125	4	true	0	false	0	false
75545	37349109375	156756640625	4	true	1	true	0	false
75544	377116640625	1628003125	1	true	0	false	17	true
75542	38992171875	126970341796875	0	false	0	false	2	true
75541	4201652734375	16691466796875	0	false	1	true	0	false
75530	365271171875	13739466796875	2	true	0	false	9	true
75527	129767373046875	2581368359375	0	false	1	true	11	true
75526	1026410546875	25640375	1	true	0	false	11	true
75523	4813825390625	136997470703125	3	true	1	true	3	true
75522	4824240625	142931533203125	4	true	1	true	1	true
75520	46950015625	778568359375	19	true	0	false	1	true
75518	4534614453125	7918515625	59	true	1	true	0	false
75517	4638466796875	14287611328125	11	true	1	true	0	false
75516	4715337890625	158101904296875	0	false	0	false	5	true
75511	3532830078125	16952453125	1	true	0	false	9	true
75510	3547109765625	1763758203125	2	true	1	true	14	true
75508	337695625	155872890625	0	false	0	false	3	true
75505	27297052734375	19354767578125	1	true	0	false	1	true
75504	2575846875	17855962890625	4	true	1	true	0	false
75500	5621007690429680	775712890625	6	true	0	false	0	false
75498	370602890625	19407203125	5	true	1	true	0	false
75497	334339140625	82444814453125	5	true	0	false	0	false
75496	3340848828125	777290185546875	3	true	0	false	0	false
75495	27704875	158071630859375	1	true	0	false	0	false
75494	293153203125	13790271484375	7	true	1	true	0	false
75492	25012736328125	152455595703125	6	true	1	true	0	false
75491	32585345703125	110079951171875	1	true	0	false	23	true
75485	17904513671875	1963835546875	8	true	1	true	8	true
75484	1652596484375	1886392578125	1	true	0	false	16	true
75482	19325064453125	19168646484375	10	true	0	false	0	false
75478	671798681640625	2834289453125	0	false	0	false	5	true
75476	29937025390625	10604498046875	0	false	0	false	5	true
75475	2272241015625	144304931640625	1	true	13	true	0	false
75474	2362378125	132416767578125	4	true	0	false	1	true
75471	13005875	22584556640625	8	true	1	true	0	false
75470	12224185546875	22040578125	0	false	0	false	5	true
75469	108995693359375	1911703515625	6	true	0	false	0	false
75468	126929619140625	19770435546875	10	true	1	true	1	true
75465	14169658203125	18043732421875	7	true	1	true	0	false
75462	14975712890625	21316408203125	0	false	0	false	4	true
75459	2913256591796870	263555859375	1	true	0	false	5	true
75458	24180595703125	22909326171875	6	true	0	false	0	false
75456	2.03673e+16	30852609375	4	true	0	false	6	true
75455	1934128125	89800703125	0	false	0	false	9	true
75454	18833849609375	74936201171875	5	true	0	false	0	false
75453	216554765625	1088403125	6	true	1	true	0	false
75452	2098334765625	130356162109375	4	true	0	false	0	false
75450	3486207421875	100781572265625	0	false	0	false	8	true
75446	480096630859375	23637279296875	6	true	1	true	0	false
75444	21716982421875	83760380859375	3	true	0	false	1	true
75438	31712783203125	16922662109375	2	true	1	true	2	true
75436	3766109765625	863880859375	6	true	1	true	0	false
75434	1.67066e+16	20833763671875	30	true	1	true	13	true
75433	24383255859375	9878755859375	15	true	1	true	1	true
75432	246403515625	10922279296875	6	true	1	true	0	false
75429	265495234375	780914306640625	0	false	1	true	9	true
75428	25719697265625	90479404296875	4	true	0	false	0	false
75424	26810353515625	11225681640625	1	true	0	false	5	true
75420	7557446899414060	794676640625	4	true	0	false	0	false
75418	368489921875	6506306640625	0	false	0	false	11	true
75416	472518798828125	179006953125	4	true	0	false	0	false
75415	1767373046875	1394330859375	9	true	1	true	1	true
75414	18848802734375	146913662109375	18	true	1	true	3	true
75411	117204013671875	119940380859375	5	true	1	true	2	true
75410	113469794921875	12471787109375	14	true	1	true	0	false
75408	110533955078125	116547041015625	8	true	0	false	0	false
75406	935484375	1305055859375	8	true	1	true	1	true
75404	126993974609375	13863724609375	2	true	1	true	5	true
75403	12535236328125	103783720703125	1	true	0	false	45	true
75402	1336670703125	110730888671875	7	true	1	true	0	false
75396	770753857421875	242701953125	5	true	0	false	0	false
75394	150696533203125	143394384765625	5	true	1	true	1	true
75388	44486689453125	139262099609375	1	true	0	false	0	false
75386	6550796875	152534794921875	4	true	1	true	0	false
75385	483166015625	7851322265625	4	true	1	true	8	true
75384	4868880078125	90581005859375	8	true	1	true	0	false
75383	471273203125	3968307373046870	13	true	1	true	0	false
75382	469575625	45114921875	9	true	0	false	0	false
75381	4752372265625	758424072265625	10	true	1	true	0	false
75378	4910229296875	758052001953125	5	true	1	true	0	false
75376	4909977734375	105006767578125	12	true	1	true	0	false
75374	464745703125	42599326171875	10	true	1	true	0	false
75373	456708828125	83802216796875	6	true	1	true	1	true
75372	44650796875	75314248046875	5	true	1	true	0	false
75370	4397143359375	597858251953125	8	true	1	true	0	false
75368	454507421875	540449658203125	0	false	0	false	6	true
75364	4734003515625	53438232421875	0	false	0	false	7	true
75362	4784437890625	59944541015625	6	true	1	true	1	true
75361	4199361328125	1.66362e+16	0	false	0	false	10	true
75360	4281648046875	3053787109375	21	true	1	true	0	false
75359	4260769921875	4170345703125	14	true	1	true	3	true
75354	4531942578125	3965747802734370	10	true	1	true	0	false
75353	430463515625	52433544921875	23	true	1	true	0	false
75340	631141845703125	122781611328125	4	true	1	true	0	false
75338	29167044921875	45954892578125	5	true	1	true	0	false
75337	219738916015625	9043880859375	1	true	0	false	18	true
75336	11525947265625	96710517578125	7	true	1	true	1	true
75334	3841682861328120	1018335546875	14	true	1	true	0	false
75332	476013330078125	782507568359375	5	true	1	true	1	true
75331	786538720703125	7342443359375	8	true	1	true	0	false
75330	69867373046875	10239140625	10	true	1	true	0	false
75329	103165439453125	89253056640625	0	false	1	true	1	true
75325	1988626708984370	351166015625	16	true	1	true	0	false
75324	1480684326171870	3591471435546870	7	true	0	false	0	false
75323	7015834350585930	63503095703125	4	true	0	false	0	false
75322	1.77257e+16	562769677734375	7	true	1	true	0	false
75318	443864599609375	52438486328125	4	true	1	true	0	false
75312	4826712109375	4774669921875	7	true	1	true	0	false
75310	30001029296875	1413760986328120	4	true	1	true	1	true
75309	32393748046875	2061140380859370	9	true	1	true	0	false
75308	32139328125	295086181640625	14	true	1	true	0	false
75307	340041875	265059765625	0	false	0	false	16	true
75306	3494799609375	2415865234375	7	true	1	true	3	true
75304	349551015625	440076708984375	0	false	0	false	10	true
75301	3558787109375	582456298828125	5	true	1	true	0	false
75300	3288271875	5.11134e+16	8	true	1	true	0	false
75287	1115626171875	2074954833984370	5	true	1	true	0	false
75286	105375849609375	5692298828125	0	false	0	false	8	true
75284	9648685546875	2596819580078120	65	true	1	true	0	false
75283	182411015625	41130048828125	4	true	1	true	0	false
75282	18857259765625	306784814453125	9	true	1	true	0	false
75281	143041455078125	3786580322265620	15	true	1	true	16	true
75278	197578828125	2855442138671870	11	true	1	true	0	false
75274	96085927734375	3446148681640620	12	true	0	false	1	true
75273	16424509765625	705088623046875	11	true	1	true	0	false
75271	2091198046875	479408447265625	5	true	1	true	1	true
75266	134992568359375	1.34047e+16	8	true	1	true	0	false
75263	468350390625	251144580078125	20	true	0	false	2	true
75262	479861171875	2254858642578120	16	true	1	true	0	false
75261	2630028515625	3054050048828120	10	true	1	true	0	false
75260	2560222265625	3637961181640620	5	true	1	true	1	true
75259	49219640625	200235693359375	20	true	1	true	0	false
75256	4406383203125	7438295288085930	12	true	0	false	0	false
75248	2383698974609370	7499401245117180	0	false	0	false	4	true
75247	4030718359375	9955886840820310	0	false	0	false	15	true
75246	4064036328125	5395197143554680	10	true	0	false	0	false
75245	2348765625	1817840576171870	6	true	1	true	2	true
75244	2352058203125	5458667602539060	11	true	1	true	0	false
75238	4023293359375	417253662109375	20	true	0	false	2	true
75234	6204251953125	214376025390625	8	true	1	true	0	false
75232	17117720703125	659888427734375	19	true	0	false	0	false
75230	4919021484375	784290078125	0	false	0	false	8	true
