# Supplementary material for: A Novel Liquid Biopsy Method Based on Specific Combinations of Vesicular Markers Allows Us to Discriminate Prostate Cancer from Hyperplasia
Source: Cells. 2024 Jul 31;13(15):1286. doi: 10.3390/cells13151286 (PMC11311686; doi:10.3390/cells13151286)
Supplement: Supplementary file 1 [file cells-13-01286-s001.zip › Dataset S1-Raw data CODI BiliGeCT Prostata/Raw data CODI BiliGeCT Prostata/160223_ErbB3_ALK_GE21-07-3__counting_scatter.xlsx]

## Sheet: 160223_ErbB3_ALK_GE21-07-3__cou
counting parameters
radius (nm)	300
bin width (nm)	20
locs in bin threshold	1
active channels
channel name	channel reference	min	max
Channel 0	ch0	1	10000000
Channel 1	ch1	1	10000000
Channel 2	ch2	1	10000000
clusters are positive for a channel if their counts fall within min (inclusive) and max (exclusive) for that channel
	population phenotypes	number of clusters
triple positive	Channel 0, Channel 1, Channel 2	165
double positive	Channel 0, Channel 1	154
double positive	Channel 0, Channel 2	138
double positive	Channel 1, Channel 2	14
single positive	Channel 0	64
single positive	Channel 1	3
single positive	Channel 2	41
	total positive clusters	579
11 clusters were negative for every channel
all positive clusters are listed here
columns show counts and positivity for channels with thresholds switched on
to see the full data including negative clusters please export a csv from the counting histogram rather than the counting scatter plot
cluster id	centroid x (nm)	centroid y (nm)	count for Channel 0	positive for Channel 0	count for Channel 1	positive for Channel 1	count for Channel 2	positive for Channel 2
53879	44652890625	6435082421875	22	true	1	true	4	true
53878	442069765625	642703046875	14	true	0	false	1	true
53876	44239453125	653089140625	21	true	1	true	0	false
53875	4069394921875	70548734375	8	true	0	false	8	true
53874	41544046875	703174296875	8	true	1	true	7	true
53873	3875551953125	613603203125	9	true	0	false	0	false
53872	38000796875	6128185546875	3	true	0	false	14	true
53871	3984477734375	615323359375	6	true	0	false	7	true
53870	408351796875	621993203125	2	true	0	false	5	true
53869	433351015625	69839125	12	true	1	true	1	true
53868	423333125	71001984375	11	true	1	true	1	true
53866	4399934375	6341346484375	2	true	1	true	2	true
53861	3816280078125	682224921875	8	true	2	true	1	true
53860	371320078125	686577578125	3	true	1	true	7	true
53859	3962502734375	691314609375	3	true	1	true	3	true
53855	4195059765625	6122419921875	5	true	2	true	3	true
53849	3491323046875	656997265625	9	true	1	true	1	true
53848	356562734375	649933359375	4	true	0	false	4	true
53847	358691484375	68543828125	8	true	1	true	3	true
53846	361235234375	67276828125	6	true	0	false	0	false
53844	3489151171875	666538515625	11	true	1	true	1	true
53840	428062109375	630387578125	7	true	0	false	3	true
53839	37801890625	64250328125	5	true	0	false	8	true
53838	3655249609375	63587625	4	true	0	false	7	true
53834	35853234375	69696671875	3	true	4	true	0	false
53832	3310247265625	657200625	12	true	0	false	1	true
53830	436735078125	6171510546875	2	true	1	true	3	true
53824	3802377734375	6975590625	1	true	0	false	9	true
53823	4440566015625	7380815625	69	true	1	true	11	true
53822	45166390625	74344171875	9	true	1	true	6	true
53820	4327841015625	7301096875	4	true	0	false	1	true
53817	4193503125	67342375	7	true	2	true	2	true
53816	424663515625	683968203125	19	true	2	true	0	false
53815	4351148046875	67667734375	6	true	0	false	1	true
53810	413788046875	683269140625	3	true	0	false	4	true
53807	416485546875	721898125	17	true	1	true	2	true
53806	3961863671875	730917265625	2	true	0	false	7	true
53803	3488778125	6291118359375	4	true	1	true	4	true
53802	3498408984375	6136365625	5	true	1	true	1	true
53800	36383203125	615948046875	2	true	1	true	12	true
53798	38107328125	592169453125	6	true	1	true	2	true
53796	342017734375	593113671875	8	true	1	true	0	false
53795	3896774609375	660751953125	4	true	0	false	0	false
53791	365767578125	733046171875	11	true	1	true	2	true
53790	3593699609375	7139090625	13	true	0	false	1	true
53789	488941953125	5800565234375	2	true	1	true	13	true
53788	4872829296875	576548671875	3	true	8	true	1	true
53786	383135703125	737032421875	8	true	1	true	0	false
53785	4744031640625	58183703125	4	true	1	true	14	true
53784	46620125	5759334765625	7	true	1	true	7	true
53781	3409602734375	69041078125	1	true	2	true	6	true
53780	333067578125	68328375	2	true	0	false	11	true
53779	32414107421875	700105859375	6	true	0	false	2	true
53778	31359896484375	693596328125	6	true	2	true	0	false
53776	478629140625	5605773046875	4	true	0	false	11	true
53775	3454929296875	74325875	8	true	3	true	0	false
53774	3398167578125	754178828125	13	true	1	true	1	true
53772	343361640625	711936875	6	true	1	true	0	false
53764	3309106640625	736861640625	3	true	0	false	3	true
53760	459575703125	6031781640625	2	true	0	false	2	true
53758	4670908984375	5537976953125	3	true	0	false	8	true
53756	451988984375	5642027734375	10	true	1	true	9	true
53755	47977125	6136578515625	9	true	1	true	2	true
53754	4823058203125	61106328125	2	true	0	false	15	true
53753	4855744140625	6206915625	7	true	0	false	15	true
53752	4871801953125	6225391015625	6	true	1	true	18	true
53751	4809958203125	6229034765625	4	true	0	false	12	true
53749	4663978515625	6202207421875	31	true	2	true	14	true
53748	465800234375	6195546875	28	true	2	true	11	true
53737	4876311328125	66703625	13	true	2	true	7	true
53736	487881484375	66731625	14	true	2	true	6	true
53734	4798846875	66906984375	16	true	1	true	0	false
53733	418801640625	588141171875	3	true	0	false	3	true
53732	439192265625	5759807421875	4	true	1	true	3	true
53730	473827265625	656423359375	4	true	0	false	2	true
53722	42438.25	74240265625	4	true	0	false	3	true
53720	3459014453125	72653765625	3	true	0	false	6	true
53717	31005271484375	7392840625	11	true	0	false	1	true
53716	3128708984375	7429565625	10	true	1	true	0	false
53714	30644	738890390625	3	true	9	true	4	true
53713	29488912109375	72102.5	5	true	1	true	1	true
53708	3161721484375	676384296875	6	true	1	true	1	true
53705	4352426171875	5537019140625	10	true	1	true	3	true
53704	42578359375	5506191015625	7	true	0	false	7	true
53703	40857359375	546282578125	6	true	0	false	0	false
53698	429919609375	53634234375	1	true	6	true	0	false
53697	4829036328125	6896721875	15	true	1	true	1	true
53696	47823140625	69800.5	1	true	0	false	18	true
53693	4943797265625	71368890625	23	true	0	false	1	true
53681	3598709375	562937109375	6	true	1	true	5	true
53680	371544140625	5637896875	11	true	0	false	0	false
53678	3848022265625	570552109375	10	true	1	true	1	true
53677	3632180078125	5480891796875	6	true	0	false	4	true
53675	3874207421875	5280112109375	8	true	1	true	3	true
53674	380494140625	52471109375	2	true	1	true	27	true
53672	397594296875	533204921875	7	true	1	true	3	true
53671	4254551171875	76026671875	13	true	1	true	0	false
53670	409593125	750164453125	7	true	0	false	0	false
53666	3463233984375	5751319921875	2	true	0	false	7	true
53664	39254.25	74836625	24	true	2	true	8	true
53662	365463828125	523678046875	7	true	1	true	5	true
53660	371488984375	538501640625	4	true	0	false	3	true
53657	3715885546875	511167421875	2	true	1	true	9	true
53656	382389765625	503893125	3	true	1	true	3	true
53654	328071640625	6312244140625	4	true	0	false	1	true
53649	22898732421875	724076640625	3	true	0	false	10	true
53648	22428212890625	7226228125	1	true	0	false	18	true
53646	222983828125	717895390625	6	true	1	true	0	false
53644	3898568359375	48809734375	1	true	0	false	19	true
53642	38080109375	47591734375	19	true	0	false	0	false
53641	25253705078125	75134109375	4	true	1	true	0	false
53640	24156697265625	752227421875	6	true	3	true	2	true
53639	4011693359375	5008130078125	3	true	1	true	10	true
53637	236437265625	733530546875	5	true	1	true	0	false
53636	244359140625	74060640625	16	true	0	false	0	false
53633	26481587890625	748444921875	10	true	1	true	6	true
53632	27004685546875	74021828125	5	true	1	true	0	false
53631	22986361328125	70738421875	6	true	1	true	3	true
53623	274591796875	768203203125	7	true	3	true	1	true
53622	26070912109375	76354015625	7	true	1	true	0	false
53618	259953125	73297828125	8	true	3	true	2	true
53616	28334140625	73898609375	6	true	2	true	3	true
53613	474186640625	71887328125	0	false	0	false	18	true
53612	4755523828125	71400109375	9	true	1	true	14	true
53610	29475958984375	706056640625	6	true	0	false	0	false
53605	4924293359375	521944453125	2	true	1	true	12	true
53604	48323859375	5148157421875	3	true	0	false	13	true
53602	4893326171875	536939375	4	true	1	true	10	true
53598	23748	6854265625	0	false	0	false	12	true
53597	3503914453125	5381826171875	1	true	1	true	4	true
53595	4556782421875	753685859375	16	true	1	true	13	true
53594	45604.75	754399765625	15	true	1	true	10	true
53593	451776796875	768585234375	1	true	0	false	14	true
53592	4574947265625	777215546875	14	true	1	true	0	false
53590	4418193359375	76372796875	14	true	1	true	0	false
53584	2726934765625	712224140625	10	true	0	false	3	true
53581	28483875	675794375	13	true	1	true	0	false
53580	28096009765625	685271875	9	true	1	true	2	true
53579	2786603515625	698484296875	6	true	0	false	1	true
53576	29361029296875	687552109375	6	true	0	false	4	true
53569	3085622265625	6539784375	6	true	0	false	0	false
53566	4534950390625	718211796875	4	true	2	true	3	true
53565	3650946484375	758176875	14	true	1	true	2	true
53564	3770201171875	759607421875	17	true	1	true	1	true
53555	3815619921875	795899609375	12	true	1	true	0	false
53554	382123671875	784616953125	7	true	1	true	0	false
53553	3707902734375	772480625	14	true	2	true	1	true
53552	369007109375	781470625	7	true	0	false	1	true
53551	30825609375	600444453125	6	true	1	true	0	false
53550	312015078125	6211752734375	6	true	1	true	0	false
53547	26884044921875	6151856640625	13	true	1	true	1	true
53546	25389693359375	6132140625	2	true	0	false	6	true
53545	22422423828125	59807640625	3	true	0	false	0	false
53543	3973531640625	790174765625	16	true	1	true	3	true
53540	193270625	5884524609375	2	true	0	false	1	true
53539	2516595703125	58849390625	1	true	0	false	5	true
53538	27676734375	601668984375	1	true	0	false	1	true
53533	28775419921875	6346552734375	3	true	19	true	0	false
53532	29191373046875	6171828515625	3	true	0	false	2	true
53523	4813522265625	754552265625	15	true	1	true	22	true
53522	481959921875	755360625	15	true	1	true	21	true
53519	4738165234375	750000625	38	true	0	false	2	true
53511	4745369140625	73155890625	15	true	1	true	0	false
53510	463320234375	72546671875	21	true	1	true	0	false
53507	467089375	4932701171875	4	true	0	false	6	true
53506	457299375	4920580078125	3	true	0	false	14	true
53505	2526616015625	666762734375	44	true	1	true	5	true
53503	4105837890625	4792040625	17	true	0	false	0	false
53502	4039880078125	479876484375	9	true	2	true	3	true
53497	479583828125	4118575390625	1	true	0	false	13	true
53496	47136171875	4067537890625	3	true	0	false	20	true
53495	466380625	384102421875	1	true	0	false	12	true
53494	466147265625	3928508203125	2	true	1	true	11	true
53493	4840411328125	4266088671875	0	false	0	false	1	true
53491	47609421875	372169140625	9	true	1	true	0	false
53488	4697865234375	434039765625	8	true	1	true	0	false
53487	463530625	470001015625	2	true	0	false	5	true
53486	4610678515625	458741796875	5	true	0	false	15	true
53484	4968325390625	406091875	4	true	2	true	0	false
53479	300843046875	53099.75	5	true	0	false	0	false
53478	32620119140625	5508430078125	1	true	0	false	7	true
53476	28817103515625	537137421875	3	true	0	false	5	true
53474	3361526953125	571108984375	3	true	0	false	10	true
53471	4857546875	456899609375	2	true	0	false	8	true
53470	489912109375	44794515625	4	true	0	false	11	true
53466	453523515625	3970849609375	4	true	0	false	5	true
53464	454283671875	41441328125	3	true	0	false	1	true
53461	2043273828125	738928671875	0	false	0	false	2	true
53460	201012421875	71626328125	2	true	0	false	4	true
53456	3198037109375	565681328125	19	true	1	true	1	true
53455	176434375	5866450390625	9	true	1	true	0	false
53452	26431419921875	6493779296875	2	true	0	false	0	false
53450	4924859765625	74330015625	23	true	0	false	0	false
53447	31577173828125	5820355078125	2	true	0	false	1	true
53446	29174591796875	56623140625	2	true	0	false	5	true
53445	19509841796875	7651315625	1	true	1	true	8	true
53444	198398984375	758314140625	13	true	1	true	7	true
53441	2182943359375	650049765625	11	true	1	true	0	false
53440	2293907421875	63581015625	4	true	0	false	9	true
53438	21435357421875	6413729296875	3	true	0	false	6	true
53434	20779189453125	635553203125	1	true	1	true	8	true
53429	367695703125	4384516015625	6	true	1	true	0	false
53428	3730546484375	43739421875	0	false	0	false	12	true
53426	3827822265625	4373423828125	2	true	0	false	6	true
53423	212215859375	673826484375	8	true	0	false	2	true
53422	2129309765625	66916203125	9	true	0	false	6	true
53421	41878703125	437447109375	3	true	1	true	0	false
53419	3700840625	415785078125	17	true	0	false	11	true
53412	3698053515625	4871836328125	0	false	0	false	5	true
53410	434301484375	46912375	1	true	0	false	10	true
53408	2083712109375	6139709765625	3	true	0	false	7	true
53406	40746359375	4239341015625	2	true	0	false	11	true
53402	2042754296875	676575703125	1	true	0	false	16	true
53393	4748029296875	3542171484375	6	true	1	true	5	true
53392	4687766015625	357498203125	1	true	0	false	20	true
53391	4918109375	3454012890625	1	true	0	false	6	true
53390	48497765625	3519551953125	15	true	2	true	0	false
53386	455423671875	36182640625	1	true	0	false	20	true
53383	31944841796875	790720703125	14	true	2	true	0	false
53382	31890654296875	790822734375	15	true	2	true	1	true
53380	32057091796875	790739609375	18	true	2	true	0	false
53378	30356912109375	772637421875	2	true	2	true	0	false
53375	416388046875	783758125	21	true	0	false	0	false
53374	41393828125	782481640625	23	true	1	true	1	true
53373	42676734375	78340640625	24	true	0	false	1	true
53372	4261855859375	779775546875	9	true	0	false	6	true
53370	422826328125	7728746875	29	true	1	true	2	true
53364	24933115234375	779895859375	1	true	0	false	2	true
53362	3868102734375	418305703125	8	true	1	true	1	true
53361	31051046875	4573285546875	8	true	0	false	1	true
53360	31586728515625	456178515625	13	true	0	false	0	false
53358	31994541015625	44866515625	2	true	0	false	13	true
53357	32638578125	439714921875	8	true	1	true	4	true
53356	3355347265625	448946640625	6	true	0	false	1	true
53352	3421928125	455758125	5	true	0	false	1	true
53348	355406015625	4645105078125	8	true	0	false	1	true
53346	3402368359375	4746404296875	3	true	0	false	9	true
53345	31062513671875	474708125	12	true	1	true	0	false
53341	2479851953125	5486075390625	4	true	1	true	2	true
53340	26272798828125	5632727734375	1	true	0	false	2	true
53337	23368263671875	555353828125	1	true	1	true	2	true
53335	4392869140625	4476187109375	2	true	0	false	0	false
53332	3419170703125	52280984375	9	true	0	false	4	true
53331	18331615234375	786055078125	3	true	1	true	11	true
53330	19173009765625	787930703125	23	true	1	true	2	true
53326	22016328125	687906875	19	true	1	true	4	true
53324	236289765625	57768328125	1	true	0	false	18	true
53323	4447773828125	327964296875	17	true	1	true	2	true
53322	44858859375	3436886328125	2	true	1	true	24	true
53321	466891796875	32315009765625	2	true	1	true	6	true
53320	46052265625	31712994140625	12	true	1	true	0	false
53317	3837051171875	371530546875	2	true	1	true	5	true
53316	3967078515625	38635109375	14	true	1	true	0	false
53314	4127869921875	36131921875	5	true	1	true	5	true
53312	4305746875	312695703125	11	true	1	true	11	true
53308	4125247265625	38171015625	1	true	0	false	4	true
53305	186709453125	678773984375	0	false	0	false	14	true
53304	18757501953125	685111875	14	true	1	true	2	true
53303	172263359375	683471015625	24	true	1	true	0	false
53301	29382189453125	488985546875	1	true	0	false	10	true
53300	29138828125	48172671875	5	true	1	true	8	true
53299	3172157421875	513012109375	8	true	1	true	0	false
53298	31618333984375	521204140625	2	true	0	false	11	true
53296	20077912109375	690422265625	4	true	1	true	7	true
53288	17567734375	659279375	4	true	0	false	0	false
53285	442819296875	268694609375	6	true	1	true	3	true
53284	450934140625	257396328125	7	true	0	false	0	false
53280	4843883203125	269461640625	1	true	0	false	11	true
53279	41554125	29556501953125	0	false	0	false	23	true
53278	4193922265625	2692716796875	0	false	8	true	1	true
53276	4881826953125	32336525390625	1	true	0	false	1	true
53273	4436012109375	23883556640625	6	true	0	false	4	true
53267	2173653125	5068239453125	13	true	1	true	3	true
53266	2231946875	5163294921875	1	true	1	true	10	true
53265	24099755859375	523243828125	5	true	0	false	0	false
53264	23957296875	5284990625	9	true	2	true	1	true
53262	249788125	5191495703125	1	true	0	false	14	true
53254	2721794140625	5118413671875	1	true	0	false	0	false
53252	26750736328125	4908189453125	1	true	0	false	3	true
53248	4783012890625	29581396484375	2	true	0	false	6	true
53247	424501875	23301625	6	true	1	true	3	true
53246	4221780078125	21904615234375	7	true	1	true	11	true
53244	4348441796875	2071235546875	7	true	1	true	4	true
53241	16846935546875	558238046875	6	true	1	true	10	true
53240	18363830078125	562714140625	3	true	1	true	10	true
53236	24580908203125	5085541015625	1	true	0	false	7	true
53235	384046015625	3404966796875	3	true	1	true	4	true
53234	370758203125	333770703125	4	true	0	false	0	false
53232	3574890234375	3278312890625	10	true	1	true	2	true
53228	4936983203125	303193359375	1	true	0	false	10	true
53227	17615373046875	61468265625	5	true	1	true	0	false
53226	1624279296875	6223491015625	6	true	1	true	1	true
53225	156675380859375	60947390625	0	false	0	false	10	true
53222	17008958984375	63477	6	true	1	true	5	true
53221	137974873046875	56962734375	5	true	1	true	1	true
53220	1543358203125	5886631640625	15	true	1	true	0	false
53213	3909278125	2925987890625	9	true	1	true	0	false
53212	3798269140625	2900808203125	3	true	0	false	8	true
53210	3864848828125	30684615234375	0	false	1	true	25	true
53209	380284140625	256027734375	6	true	1	true	0	false
53205	16925765625	7769590625	6	true	1	true	0	false
53204	163254228515625	756303125	8	true	2	true	1	true
53201	3318310546875	405747265625	2	true	1	true	3	true
53200	344300234375	40791328125	5	true	1	true	0	false
53199	3146328125	399728359375	0	false	23	true	2	true
53197	30500291015625	420576484375	5	true	1	true	0	false
53196	28902564453125	3975828125	6	true	1	true	10	true
53195	27550140625	40748734375	8	true	0	false	4	true
53191	349963046875	27107611328125	0	false	0	false	24	true
53186	344839921875	29587076171875	16	true	0	false	1	true
53183	126780751953125	701724140625	0	false	0	false	17	true
53182	116735576171875	730614453125	7	true	1	true	0	false
53180	140009951171875	69490.75	7	true	1	true	0	false
53176	44310109375	795986171875	30	true	0	false	0	false
53174	132255849609375	760621875	0	false	0	false	15	true
53172	466335078125	788700625	7	true	0	false	0	false
53170	16671166015625	72328890625	10	true	1	true	2	true
53168	121832978515625	669482265625	15	true	2	true	0	false
53164	397643359375	3223485546875	14	true	0	false	0	false
53163	2067911328125	4808807421875	4	true	1	true	1	true
53162	20133583984375	484832578125	1	true	1	true	10	true
53161	246023984375	4717308984375	0	false	0	false	6	true
53160	22710744140625	48137171875	1	true	0	false	0	false
53157	254495234375	446419765625	1	true	0	false	6	true
53153	48672390625	7730871875	44	true	0	false	0	false
53152	4843892578125	7754059375	23	true	0	false	0	false
53148	11926009765625	6526341015625	9	true	1	true	0	false
53146	48772765625	24045904296875	0	false	0	false	10	true
53145	673938671875	671390546875	9	true	0	false	0	false
53144	71213828125	671396484375	7	true	0	false	0	false
53142	82022041015625	680613359375	1	true	0	false	5	true
53140	9466228515625	6793509375	2	true	0	false	16	true
53139	580623681640625	654351171875	0	false	24	true	1	true
53138	607276123046875	64286515625	11	true	1	true	7	true
53134	413864697265625	6687621875	7	true	1	true	0	false
53129	122324072265625	5298822265625	4	true	1	true	0	false
53128	13702982421875	5343348046875	9	true	0	false	2	true
53127	153853603515625	5018007421875	7	true	1	true	0	false
53124	12546962890625	50245359375	0	false	0	false	4	true
53122	1370437890625	485274765625	1	true	0	false	8	true
53120	158118388671875	4766290234375	8	true	1	true	5	true
53119	16362552734375	523521015625	0	false	0	false	7	true
53114	24596498046875	428148828125	6	true	1	true	3	true
53113	2874567578125	30950689453125	30	true	1	true	1	true
53112	2817287109375	31034734375	12	true	1	true	0	false
53110	2886933203125	29638935546875	0	false	0	false	9	true
53109	3317311328125	3330708984375	1	true	0	false	1	true
53108	314487421875	32227322265625	14	true	0	false	0	false
53105	3125306640625	3460669140625	2	true	0	false	8	true
53103	2607319921875	310229296875	5	true	1	true	1	true
53102	254220234375	3096417578125	16	true	1	true	3	true
53101	32342990234375	3659969921875	9	true	1	true	15	true
53100	336943671875	3638978515625	0	false	0	false	5	true
53098	35080296875	3521928515625	0	false	1	true	13	true
53091	1854808203125	472736171875	0	false	1	true	7	true
53090	1957010546875	45232171875	8	true	1	true	9	true
53088	169272578125	452779453125	20	true	0	false	0	false
53082	84313076171875	609145703125	2	true	0	false	0	false
53081	552244921875	704213046875	11	true	0	false	3	true
53080	498881298828125	704664609375	9	true	0	false	0	false
53078	62532421875	705139765625	20	true	0	false	0	false
53076	7043814453125	722221015625	28	true	1	true	1	true
53073	1457646484375	4531415234375	5	true	0	false	0	false
53072	1397362890625	4519106640625	12	true	1	true	1	true
53069	25162900390625	374075078125	10	true	1	true	1	true
53068	25265513671875	3681732421875	5	true	0	false	0	false
53066	26363775390625	37669625	5	true	1	true	0	false
53065	2033162109375	4017730859375	7	true	1	true	0	false
53064	20460306640625	3881092578125	5	true	0	false	23	true
53063	2078704296875	4264678125	2	true	1	true	0	false
53059	2106862109375	30146259765625	14	true	1	true	0	false
53058	215304296875	3058499609375	9	true	0	false	1	true
53056	21725494140625	289850234375	6	true	1	true	0	false
53054	23006447265625	354455625	4	true	0	false	0	false
53052	2261336328125	27198365234375	7	true	1	true	2	true
53051	2696084375	3456305859375	2	true	0	false	3	true
53050	2562065625	32645458984375	6	true	1	true	0	false
53042	132703173828125	4201435546875	9	true	1	true	5	true
53040	11406998046875	61458828125	4	true	1	true	1	true
53039	82923896484375	752226484375	7	true	1	true	0	false
53038	6840876953125	764338125	8	true	1	true	0	false
53037	599969873046875	767376640625	15	true	1	true	0	false
53036	556517333984375	753312578125	23	true	1	true	5	true
53032	3365114990234370	75918390625	15	true	1	true	0	false
53031	95272734375	77425453125	23	true	1	true	0	false
53030	942398046875	785069921875	15	true	2	true	0	false
53029	1.82397e+16	7478715625	15	true	1	true	0	false
53028	3051467529296870	745846796875	14	true	1	true	0	false
53024	608432763671875	6047832421875	3	true	0	false	0	false
53023	2393352294921870	727843984375	9	true	2	true	0	false
53022	2496966796875	7188778125	10	true	2	true	0	false
53018	8163013671875	7803690625	5	true	1	true	1	true
53012	64740830078125	524709609375	16	true	1	true	0	false
53009	16529005859375	386685234375	8	true	1	true	1	true
53008	146666806640625	399371953125	2	true	0	false	7	true
53006	27582359375	27717140625	0	false	1	true	4	true
53004	18269033203125	3813785546875	0	false	0	false	1	true
53001	4535891796875	146628017578125	13	true	1	true	8	true
53000	4531794921875	147467333984375	13	true	1	true	8	true
52999	485209140625	1927134375	8	true	0	false	2	true
52998	487276796875	2066656640625	17	true	1	true	0	false
52996	4584349609375	16872564453125	7	true	0	false	2	true
52995	48238453125	17701123046875	7	true	1	true	0	false
52994	4953151171875	1489866015625	5	true	1	true	0	false
52987	18950271484375	284106640625	4	true	0	false	0	false
52985	1706364013671870	57345	5	true	1	true	1	true
52984	1.23344e+16	595189296875	13	true	1	true	0	false
52983	557483203125	57645421875	1	true	0	false	3	true
52982	754953662109375	5680282421875	4	true	0	false	0	false
52978	3157593359375	290656875	0	false	0	false	1	true
52975	1.74611e+16	645994140625	13	true	2	true	0	false
52974	94020556640625	6403371875	7	true	0	false	1	true
52972	1.0414e+16	668143046875	5	true	0	false	0	false
52971	1.5632e+16	6162903125	8	true	1	true	0	false
52965	17402798828125	3496733203125	0	false	9	true	3	true
52962	30906767578125	5597171484375	1	true	0	false	15	true
52961	2899846875	203065546875	0	false	0	false	11	true
52960	2930665625	213449921875	7	true	0	false	4	true
52958	2862008203125	1775900390625	14	true	1	true	0	false
52957	1691761328125	2171694140625	4	true	5	true	3	true
52956	150245908203125	22109908203125	6	true	1	true	3	true
52955	13764775390625	21186412109375	6	true	0	false	1	true
52953	3329525390625	2154197265625	0	false	1	true	30	true
52952	32206759765625	2483897265625	1	true	0	false	10	true
52950	26368087890625	17576841796875	5	true	1	true	0	false
52948	146395244140625	2364369140625	3	true	1	true	1	true
52947	298546640625	1572184375	9	true	1	true	6	true
52946	2977444140625	15861263671875	9	true	1	true	6	true
52944	26444765625	20539486328125	11	true	3	true	1	true
52943	30840794921875	163648427734375	0	false	0	false	10	true
52940	132716767578125	193599609375	3	true	1	true	1	true
52938	1100315234375	1982148046875	3	true	1	true	0	false
52934	121328447265625	24111529296875	0	false	19	true	0	false
52931	2561805859375	232781015625	5	true	1	true	0	false
52930	2778619921875	24653708984375	1	true	0	false	3	true
52926	330250078125	17419453125	3	true	1	true	0	false
52924	30936298828125	26083376953125	7	true	1	true	8	true
52920	21185125	21233529296875	6	true	1	true	0	false
52915	3738393359375	201799296875	1	true	0	false	0	false
52914	3778215625	185946015625	0	false	0	false	9	true
52913	477299296875	1045599609375	6	true	1	true	2	true
52912	4629528515625	105185361328125	9	true	1	true	2	true
52911	4944495703125	103405849609375	20	true	1	true	0	false
52909	447093828125	97769755859375	6	true	1	true	1	true
52908	44868765625	9091208984375	0	false	0	false	10	true
52907	4232855859375	11385.75	0	false	0	false	8	true
52906	435760390625	1165951953125	6	true	1	true	0	false
52904	48382328125	1228466796875	5	true	1	true	0	false
52903	4743873828125	132128798828125	0	false	0	false	12	true
52902	470870859375	1354651171875	9	true	1	true	0	false
52900	4557801953125	762993408203125	0	false	12	true	7	true
52896	4730684765625	91838994140625	7	true	1	true	4	true
52891	470410078125	785299169921875	11	true	1	true	0	false
52888	35380453125	153620625	13	true	1	true	5	true
52885	4239860546875	141302861328125	0	false	0	false	13	true
52884	399131875	1636266796875	4	true	0	false	8	true
52882	4228175390625	187124375	8	true	1	true	3	true
52881	381526171875	14493701171875	13	true	1	true	0	false
52880	356295390625	129599443359375	14	true	1	true	0	false
52870	373843984375	96406318359375	5	true	0	false	14	true
52868	109007529296875	1687565234375	15	true	0	false	0	false
52866	1382915625	16542611328125	3	true	0	false	0	false
52862	95978896484375	1556913671875	12	true	0	false	0	false
52860	19489890625	23585140625	0	false	0	false	7	true
52859	3689375390625	594856591796875	66	true	1	true	0	false
52858	3973591796875	643813818359375	13	true	0	false	0	false
52855	4330366015625	4285443359375	10	true	0	false	0	false
52854	42717.75	429903173828125	6	true	0	false	0	false
52852	4287941796875	53840576171875	6	true	1	true	0	false
52850	760302001953125	45470703125	3	true	0	false	14	true
52848	418105625	46948291015625	6	true	1	true	3	true
52847	4420742578125	294209521484375	14	true	1	true	0	false
52846	432122109375	2392784423828120	9	true	1	true	0	false
52845	4064135546875	3977538818359370	5	true	1	true	0	false
52842	4249733203125	2910884521484370	8	true	1	true	0	false
52841	4022186328125	215341064453125	6	true	0	false	0	false
52836	195333515625	12885412109375	4	true	1	true	1	true
52832	22170451171875	126497470703125	0	false	0	false	21	true
52831	25344482421875	130447275390625	8	true	1	true	0	false
52830	2555027734375	11358123046875	5	true	1	true	0	false
52828	21180033203125	1066240625	8	true	0	false	0	false
52826	1965125390625	17652171875	1	true	1	true	0	false
52821	482379248046875	4439514453125	9	true	0	false	0	false
52820	433886376953125	444251015625	7	true	1	true	0	false
52817	6242197265625	4228535546875	5	true	1	true	0	false
52816	490852001953125	41428015625	3	true	1	true	0	false
52815	2074698974609370	44621796875	1	true	0	false	0	false
52813	3796895263671870	48525234375	6	true	0	false	2	true
52812	286698046875	512392890625	13	true	1	true	0	false
52806	727221533203125	14472509765625	9	true	1	true	0	false
52803	33839765625	13202337890625	0	false	0	false	29	true
52802	3320886328125	14353970703125	7	true	0	false	0	false
52799	2448308984375	7386978515625	38	true	0	false	3	true
52798	24374125	740884423828125	39	true	0	false	3	true
52797	17941271484375	597514208984375	18	true	1	true	0	false
52796	17783064453125	5825173828125	14	true	1	true	0	false
52795	3399384765625	34852978515625	8	true	1	true	0	false
52794	3324728125	53638916015625	4	true	1	true	6	true
52793	32092302734375	4047046142578120	0	false	0	false	3	true
52792	30259904296875	4989494140625	10	true	1	true	2	true
52791	30770208984375	2046146240234370	8	true	1	true	0	false
52790	31488359375	1.92556e+16	6	true	1	true	0	false
52788	17107884765625	88242744140625	5	true	1	true	3	true
52786	2375492578125	79566357421875	6	true	1	true	0	false
52782	3329015234375	1.67583e+16	5	true	1	true	0	false
52780	2645959765625	82649365234375	5	true	1	true	0	false
52777	28348083984375	728459765625	0	false	1	true	14	true
52774	3438294140625	142893896484375	9	true	1	true	4	true
52773	28933125	3072869384765620	4	true	1	true	0	false
52772	2891282421875	385723779296875	5	true	0	false	0	false
52770	27936490234375	2063716552734370	6	true	1	true	0	false
52766	324420859375	6696886596679680	5	true	1	true	0	false
52758	145140224609375	600832080078125	11	true	1	true	0	false
52757	47274033203125	21670154296875	0	false	4	true	10	true
52756	573658544921875	224788828125	9	true	1	true	0	false
52755	806960205078125	2017680078125	0	false	0	false	14	true
52754	67132421875	2074267578125	7	true	1	true	0	false
52752	54025380859375	21178794921875	0	false	0	false	15	true
52748	676713916015625	22623251953125	7	true	1	true	0	false
52744	3007805859375	8650919921875	0	false	0	false	18	true
52743	138241484375	31857400390625	4	true	1	true	1	true
52742	14952	319251953125	6	true	1	true	0	false
52740	161379912109375	3111481640625	0	false	0	false	4	true
52738	150943828125	33026921875	31	true	1	true	0	false
52736	13177771484375	33299484375	5	true	1	true	0	false
52735	10162509765625	3263546484375	0	false	1	true	11	true
52729	879380859375	39318375	4	true	1	true	0	false
52728	1018301953125	413468984375	1	true	0	false	2	true
52727	1053109765625	39173515625	0	false	1	true	7	true
52726	10366009765625	380164375	3	true	1	true	0	false
52722	53325205078125	36604.5	8	true	1	true	0	false
52721	30770521484375	13419763671875	5	true	0	false	9	true
52720	31356375	128139541015625	0	false	0	false	10	true
52715	13047345703125	9117970703125	12	true	1	true	2	true
52714	128215908203125	11754220703125	5	true	1	true	0	false
52702	323197421875	1042001171875	0	false	0	false	1	true
52701	488558984375	52037353515625	23	true	1	true	1	true
52699	49492216796875	29552423828125	13	true	1	true	0	false
52698	3006189208984370	3127937890625	37	true	1	true	0	false
52696	785061279296875	2944856640625	0	false	1	true	0	false
52695	6720325317382810	22796158203125	0	false	0	false	13	true
52694	2255605224609370	23899939453125	0	false	0	false	8	true
52692	1.55147e+16	356007890625	7	true	1	true	0	false
52686	3420629296875	865163671875	6	true	1	true	1	true
52682	1787890234375	2647697998046870	12	true	0	false	0	false
52680	1.41263e+16	28621408203125	0	false	1	true	0	false
52679	2131632080078120	1966562109375	10	true	0	false	0	false
52678	1209337158203120	1959023828125	32	true	1	true	0	false
52668	3683101171875	135102099609375	5	true	0	false	0	false
52666	453028759765625	779173984375	14	true	1	true	0	false
52665	23365716796875	236492529296875	11	true	1	true	6	true
52664	22903892578125	2371778564453120	0	false	0	false	15	true
52662	23514640625	1.43617e+16	10	true	1	true	0	false
52660	225999609375	3881770751953120	7	true	0	false	0	false
52659	15193712890625	3134908203125	15	true	1	true	0	false
52658	151849453125	39451953125	8	true	1	true	0	false
52653	111257421875	56179609375	15	true	1	true	0	false
52652	1.55806e+16	38675517578125	0	false	0	false	6	true
52651	699137158203125	216217236328125	20	true	1	true	0	false
52650	802169091796875	286355712890625	7	true	0	false	0	false
52649	49506845703125	1.72934e+16	24	true	1	true	0	false
52648	4582341796875	3594021728515620	11	true	0	false	1	true
52646	97338369140625	500336865234375	8	true	1	true	0	false
52645	1864278564453120	25665185546875	17	true	0	false	0	false
52644	1605534423828120	3.607e+16	27	true	0	false	0	false
52637	33648994140625	738174853515625	6	true	1	true	0	false
52636	445437939453125	100430185546875	7	true	1	true	0	false
52632	944371484375	694464306640625	10	true	1	true	0	false
52627	45134953125	1.04385e+16	16	true	1	true	0	false
52626	448537109375	4.5807e+16	12	true	0	false	0	false
52625	456648359375	280119287109375	12	true	1	true	0	false
52624	47602609375	26514833984375	28	true	1	true	1	true
52622	4643164453125	1.43754e+16	20	true	1	true	0	false
52620	4735726171875	4.0537e+16	28	true	1	true	0	false
52614	132258896484375	8297163696289060	9	true	1	true	0	false
52613	20373607421875	2348062744140620	13	true	1	true	0	false
52612	21554029296875	4.97397e+16	17	true	1	true	0	false
52610	1907258203125	7324679565429680	19	true	1	true	0	false
52607	6234176025390620	79600640625	21	true	1	true	0	false
