# Supplementary material for: A Novel Liquid Biopsy Method Based on Specific Combinations of Vesicular Markers Allows Us to Discriminate Prostate Cancer from Hyperplasia
Source: Cells. 2024 Jul 31;13(15):1286. doi: 10.3390/cells13151286 (PMC11311686; doi:10.3390/cells13151286)
Supplement: Supplementary file 1 [file cells-13-01286-s001.zip › Dataset S1-Raw data CODI BiliGeCT Prostata/Raw data CODI BiliGeCT Prostata/160223_ErbB3_ALK_GE21-07__counting_scatter.xlsx]

## Sheet: 160223_ErbB3_ALK_GE21-07__count
counting parameters
radius (nm)	300
bin width (nm)	20
locs in bin threshold	1
active channels
channel name	channel reference	min	max
Channel 0	ch0	1	10000000
Channel 1	ch1	1	10000000
Channel 2	ch2	1	10000000
clusters are positive for a channel if their counts fall within min (inclusive) and max (exclusive) for that channel
	population phenotypes	number of clusters
triple positive	Channel 0, Channel 1, Channel 2	240
double positive	Channel 0, Channel 1	99
double positive	Channel 0, Channel 2	488
double positive	Channel 1, Channel 2	5
single positive	Channel 0	87
single positive	Channel 1	2
single positive	Channel 2	42
	total positive clusters	963
3 clusters were negative for every channel
all positive clusters are listed here
columns show counts and positivity for channels with thresholds switched on
to see the full data including negative clusters please export a csv from the counting histogram rather than the counting scatter plot
cluster id	centroid x (nm)	centroid y (nm)	count for Channel 0	positive for Channel 0	count for Channel 1	positive for Channel 1	count for Channel 2	positive for Channel 2
90389	3804895703125	660520234375	11	true	0	false	2	true
90388	372145703125	662696171875	11	true	2	true	0	false
90386	3931301953125	652527890625	20	true	1	true	1	true
90384	3678547265625	6523380859375	17	true	0	false	10	true
90383	3863872265625	635310546875	5	true	0	false	17	true
90382	387879609375	626780234375	20	true	0	false	6	true
90381	37647734375	6439719140625	11	true	1	true	9	true
90379	325084140625	735371171875	18	true	7	true	8	true
90378	33638546875	731599296875	9	true	0	false	27	true
90376	34659890625	73595765625	16	true	1	true	2	true
90375	32027703125	726976015625	9	true	0	false	9	true
90371	4230803515625	608345078125	9	true	1	true	2	true
90370	409595078125	61650875	12	true	1	true	28	true
90368	31687521484375	73603390625	13	true	1	true	1	true
90367	410614765625	657774765625	10	true	0	false	19	true
90366	411206171875	650767734375	3	true	0	false	14	true
90364	403071875	6320018359375	9	true	0	false	7	true
90362	408805078125	6060561328125	5	true	0	false	5	true
90361	447238046875	620705234375	19	true	1	true	3	true
90360	45801734375	6283794140625	6	true	0	false	3	true
90358	419676328125	6313377734375	7	true	0	false	14	true
90356	4145169140625	64197171875	17	true	0	false	1	true
90355	430041953125	63304328125	4	true	0	false	1	true
90354	4279671875	625737734375	19	true	0	false	0	false
90353	4206030859375	660685390625	9	true	0	false	20	true
90350	4297921484375	6180523046875	8	true	1	true	7	true
90348	4036923046875	641520390625	12	true	0	false	3	true
90346	439343046875	6144827734375	7	true	0	false	16	true
90345	31559947265625	692415078125	4	true	0	false	14	true
90344	3132415234375	685581328125	15	true	0	false	0	false
90342	4056714453125	595042265625	8	true	0	false	2	true
90339	3108043359375	719469453125	5	true	0	false	6	true
90334	354840078125	72579578125	21	true	1	true	1	true
90332	316231640625	702968671875	7	true	2	true	6	true
90331	325586640625	718808515625	9	true	0	false	3	true
90327	329465234375	71066	8	true	0	false	4	true
90324	345972265625	74567.25	5	true	0	false	9	true
90320	30351021484375	708496328125	10	true	0	false	0	false
90319	3610601171875	657037109375	12	true	1	true	4	true
90318	358879453125	666708828125	11	true	1	true	0	false
90317	37837125	680467421875	7	true	0	false	9	true
90316	3731855859375	690826640625	10	true	0	false	10	true
90313	3509400390625	655487734375	9	true	0	false	4	true
90311	3898085546875	683694921875	9	true	1	true	0	false
90309	3538633203125	75022015625	9	true	0	false	5	true
90304	3288294140625	697177734375	10	true	2	true	10	true
90303	3901466796875	6080000390625	11	true	1	true	11	true
90302	3754538671875	599293359375	9	true	0	false	3	true
90299	2488134375	737671953125	7	true	1	true	18	true
90298	25919150390625	74381234375	21	true	2	true	10	true
90297	4504187109375	64854328125	14	true	1	true	7	true
90295	3282126953125	66810109375	4	true	0	false	13	true
90294	3398608203125	6743390625	8	true	0	false	7	true
90293	2941062890625	73268453125	9	true	1	true	6	true
90292	306309375	73671921875	8	true	0	false	3	true
90291	3287477734375	67984234375	9	true	1	true	2	true
90289	2556905078125	7513959375	6	true	0	false	15	true
90286	33542875	659859921875	2	true	0	false	9	true
90284	3789784375	5906287890625	14	true	2	true	0	false
90283	28721802734375	74013.25	6	true	0	false	13	true
90279	3745923046875	732122578125	10	true	1	true	3	true
90278	384627265625	728166171875	5	true	0	false	14	true
90277	27292783203125	727837890625	8	true	0	false	9	true
90276	28517642578125	72496796875	9	true	0	false	15	true
90273	469705625	61578421875	9	true	1	true	3	true
90272	45450703125	60844625	8	true	0	false	15	true
90270	384721796875	718024140625	16	true	1	true	5	true
90269	3575615625	71139140625	2	true	0	false	12	true
90262	24693197265625	72748578125	10	true	0	false	6	true
90260	3828303125	69654734375	15	true	0	false	0	false
90256	39520.75	5961383984375	12	true	0	false	2	true
90255	26879091796875	715132578125	11	true	0	false	7	true
90253	34970078125	699232734375	7	true	1	true	2	true
90247	4258362890625	6751559375	8	true	0	false	4	true
90245	2504542578125	6532517578125	8	true	1	true	14	true
90244	2645319140625	65600546875	5	true	0	false	10	true
90243	3026243359375	67545078125	12	true	1	true	1	true
90242	2900646484375	67610515625	13	true	1	true	7	true
90241	26132724609375	6781096875	7	true	0	false	0	false
90240	2717415234375	67622515625	9	true	0	false	7	true
90238	39095515625	703121171875	8	true	0	false	1	true
90236	29665466796875	666241875	14	true	1	true	4	true
90231	386988984375	5610222265625	7	true	0	false	20	true
90230	38320859375	5605340234375	12	true	0	false	0	false
90228	24403857421875	7172834375	20	true	1	true	4	true
90226	25662322265625	638559375	7	true	0	false	3	true
90224	3717866796875	5544952734375	8	true	1	true	0	false
90223	26881009765625	700522890625	7	true	1	true	13	true
90220	28919234375	655709921875	16	true	1	true	1	true
90219	386653984375	573639140625	9	true	0	false	2	true
90217	3761595703125	5777953125	4	true	0	false	22	true
90214	25269998046875	711096484375	12	true	0	false	1	true
90213	2822184765625	689017734375	13	true	0	false	19	true
90212	28633240234375	7017509375	11	true	1	true	1	true
90206	47983859375	6037155078125	8	true	1	true	9	true
90200	31536603515625	662177734375	5	true	0	false	0	false
90197	48484140625	6204315234375	9	true	1	true	2	true
90196	488192890625	6280014453125	14	true	1	true	2	true
90194	4112233984375	677122890625	7	true	0	false	4	true
90193	32253568359375	76117	9	true	1	true	0	false
90192	31203912109375	76809734375	5	true	0	false	3	true
90189	3216670703125	6277001171875	7	true	0	false	15	true
90188	309475625	629193203125	14	true	1	true	2	true
90186	32361560546875	77023453125	3	true	0	false	5	true
90183	31026169921875	750561875	7	true	0	false	7	true
90182	31915591796875	753099609375	14	true	2	true	2	true
90181	3111737890625	6427660546875	7	true	0	false	1	true
90179	3351457421875	633003125	2	true	0	false	11	true
90178	342769765625	633136640625	8	true	0	false	13	true
90174	3358998828125	64188578125	6	true	0	false	5	true
90173	361281171875	6155401953125	13	true	1	true	1	true
90172	37110	6169664453125	12	true	1	true	5	true
90170	287611484375	768663125	7	true	0	false	1	true
90168	2658666015625	761300078125	13	true	0	false	1	true
90162	37036140625	629741640625	7	true	0	false	14	true
90160	30199337890625	789621953125	4	true	2	true	9	true
90159	3570033203125	63741.25	15	true	0	false	2	true
90156	4911466796875	60494.25	7	true	0	false	0	false
90148	347416328125	621597109375	9	true	0	false	0	false
90146	40281390625	69283.5	8	true	0	false	4	true
90145	21921138671875	75002375	8	true	0	false	13	true
90144	224546484375	76120953125	10	true	1	true	11	true
90143	21415994140625	7719834375	12	true	3	true	2	true
90142	20889611328125	773623984375	10	true	0	false	4	true
90140	4008734765625	722234609375	11	true	0	false	6	true
90137	4305937109375	57710234375	10	true	0	false	8	true
90136	4410901171875	5704848828125	6	true	0	false	10	true
90135	24183390625	761850078125	8	true	1	true	1	true
90132	437686328125	5848396484375	8	true	0	false	14	true
90131	438258515625	7073496875	5	true	2	true	8	true
90130	44435265625	705706015625	10	true	1	true	0	false
90129	43693484375	697626640625	11	true	1	true	1	true
90127	20636125	73072234375	15	true	1	true	1	true
90126	21157310546875	728379921875	20	true	0	false	3	true
90125	443712265625	5534777734375	8	true	0	false	5	true
90124	451470703125	552311875	6	true	0	false	9	true
90123	4553168359375	701889453125	11	true	0	false	1	true
90122	4532748046875	69711296875	5	true	0	false	17	true
90121	44815984375	5609182421875	9	true	1	true	2	true
90117	4213419921875	69773015625	7	true	0	false	7	true
90116	4077445703125	702953828125	13	true	1	true	1	true
90114	42078546875	5838361328125	6	true	0	false	1	true
90112	4638755078125	694136484375	5	true	0	false	13	true
90107	184434375	74725609375	6	true	0	false	1	true
90106	185215078125	738246640625	8	true	1	true	1	true
90104	2051327734375	790600703125	5	true	0	false	16	true
90103	196034609375	728948203125	3	true	0	false	8	true
90100	19352576171875	757166484375	8	true	1	true	1	true
90099	19011015625	718029609375	5	true	0	false	6	true
90096	2128690625	715500546875	6	true	0	false	1	true
90094	21078763671875	705065546875	21	true	1	true	2	true
90093	25345451171875	77683296875	9	true	0	false	8	true
90090	2796510546875	633082578125	8	true	1	true	0	false
90089	17057185546875	736279375	6	true	0	false	5	true
90087	4827176171875	5551810546875	8	true	1	true	4	true
90086	4798540234375	5625641796875	6	true	1	true	11	true
90085	4656316015625	5770165625	10	true	1	true	13	true
90084	4491472265625	587015546875	3	true	1	true	9	true
90083	22312591796875	72546484375	14	true	1	true	1	true
90081	19609916015625	744695390625	7	true	0	false	1	true
90080	20796396484375	747866640625	11	true	0	false	3	true
90075	16829875	7089934375	9	true	0	false	17	true
90074	1710253125	7136940625	5	true	1	true	23	true
90069	16133484375	78689515625	10	true	2	true	4	true
90068	166602265625	78314609375	9	true	0	false	12	true
90067	1787711328125	7046134375	7	true	0	false	7	true
90066	18285111328125	697840625	4	true	0	false	20	true
90064	4907292578125	557297265625	9	true	0	false	18	true
90063	17807048828125	7273015625	13	true	0	false	3	true
90061	48753734375	56569859375	11	true	2	true	8	true
90059	47848046875	541270390625	9	true	1	true	2	true
90058	492364453125	545701015625	8	true	0	false	6	true
90056	4616160546875	5935078515625	5	true	1	true	3	true
90054	16788314453125	6965209375	7	true	0	false	11	true
90047	2461915625	69665140625	4	true	1	true	4	true
90046	23445326171875	707797734375	8	true	0	false	3	true
90044	4073578515625	5790188671875	10	true	1	true	11	true
90042	229051484375	78762140625	8	true	1	true	1	true
90040	23215287109375	732083125	11	true	0	false	2	true
90039	157405341796875	722541328125	5	true	0	false	5	true
90038	14263255859375	716437265625	9	true	1	true	4	true
90034	469153984375	55221578125	9	true	0	false	2	true
90033	1597345703125	755367265625	11	true	0	false	6	true
90032	152710712890625	739852265625	7	true	0	false	8	true
90030	187501171875	78282359375	5	true	0	false	7	true
90029	161266826171875	76739828125	2	true	0	false	10	true
90026	142835908203125	731823828125	12	true	2	true	0	false
90018	17974203125	765124375	6	true	0	false	4	true
90017	1863864453125	679763359375	9	true	1	true	7	true
90016	18581146484375	668658828125	7	true	1	true	1	true
90011	18384912109375	6402814453125	10	true	0	false	21	true
90010	17980287109375	6346305078125	13	true	1	true	0	false
90009	1831657421875	66002390625	9	true	0	false	1	true
90007	17333435546875	6550513671875	13	true	1	true	2	true
90006	18152052734375	6526765234375	9	true	1	true	0	false
90000	1894413671875	63292234375	6	true	0	false	15	true
89998	1814636328125	6137746875	8	true	0	false	2	true
89996	1971534375	641156875	7	true	1	true	0	false
89993	20371986328125	651033359375	8	true	0	false	6	true
89992	20641884765625	6551590625	16	true	0	false	0	false
89990	4456899609375	5335515625	18	true	1	true	0	false
89988	17373560546875	664590859375	3	true	0	false	9	true
89986	16964939453125	682985078125	3	true	0	false	12	true
89984	21197751953125	643280078125	11	true	0	false	5	true
89982	1928669921875	616488515625	8	true	0	false	7	true
89978	19964.5	6287630859375	10	true	1	true	0	false
89976	19279396484375	661195546875	9	true	0	false	3	true
89975	2318237109375	64667578125	6	true	0	false	27	true
89974	238435390625	6598278125	8	true	0	false	0	false
89972	2085486328125	681709375	5	true	0	false	1	true
89970	23971513671875	6262987890625	2	true	0	false	13	true
89968	2100008203125	67042828125	12	true	0	false	6	true
89965	159424853515625	6561953125	7	true	0	false	1	true
89963	23323416015625	769601953125	11	true	1	true	2	true
89960	16129595703125	675022890625	5	true	0	false	6	true
89958	4352889453125	647734609375	6	true	0	false	1	true
89955	2711480859375	79023625	19	true	0	false	3	true
89954	26925873046875	786808671875	7	true	0	false	6	true
89953	1157222265625	726414140625	6	true	0	false	7	true
89952	124332490234375	7229765625	8	true	0	false	10	true
89948	13323359375	7363434375	8	true	1	true	1	true
89942	25827265625	6183056640625	11	true	0	false	3	true
89940	486427421875	58124703125	10	true	0	false	4	true
89938	28196849609375	6199350390625	9	true	1	true	2	true
89937	24694.25	796189375	14	true	0	false	0	false
89935	4792624609375	636804375	7	true	0	false	8	true
89934	468736796875	6381169921875	3	true	0	false	14	true
89931	3656965234375	5757041015625	9	true	0	false	7	true
89930	3630122265625	5829678515625	11	true	0	false	0	false
89929	3455110546875	5818752734375	10	true	0	false	24	true
89928	34033734375	5710611328125	7	true	1	true	6	true
89927	36394953125	563101171875	3	true	0	false	18	true
89923	33078046875	5964603515625	11	true	5	true	3	true
89920	327210546875	5572263671875	11	true	0	false	5	true
89916	3371662109375	75632203125	5	true	0	false	9	true
89914	46839375	64928.75	4	true	0	false	1	true
89913	435589921875	72404609375	12	true	2	true	2	true
89912	445179375	718313984375	12	true	1	true	2	true
89910	4554204296875	724920234375	39	true	1	true	4	true
89906	3647222265625	745765703125	7	true	1	true	8	true
89903	22190	681469296875	8	true	0	false	4	true
89901	4866055078125	661076484375	7	true	0	false	2	true
89900	4899877734375	64817375	7	true	0	false	9	true
89899	49620921875	67022390625	8	true	1	true	2	true
89895	4163121484375	5464844140625	51	true	1	true	1	true
89894	41214734375	5343949609375	6	true	0	false	33	true
89892	4221965625	54419359375	10	true	0	false	0	false
89891	2261813671875	690883125	10	true	1	true	6	true
89890	2328133984375	67692234375	18	true	1	true	1	true
89889	3954633984375	5449341796875	7	true	1	true	12	true
89888	4025167578125	5504962890625	5	true	0	false	13	true
89885	3990893359375	5240687109375	27	true	0	false	17	true
89884	3888143359375	5309553125	9	true	1	true	17	true
89881	3950817578125	510179453125	8	true	0	false	8	true
89880	389010859375	5140969140625	8	true	15	true	0	false
89876	4102319140625	52322609375	5	true	0	false	9	true
89874	425092109375	532676796875	14	true	0	false	0	false
89873	4037703125	5106646875	4	true	0	false	7	true
89867	370236328125	767968984375	4	true	0	false	13	true
89866	36367296875	765901953125	20	true	1	true	40	true
89865	3518616796875	767183359375	8	true	1	true	15	true
89863	329465546875	788251953125	10	true	1	true	1	true
89862	3354289453125	785004609375	6	true	1	true	2	true
89860	331484453125	792406328125	3	true	0	false	5	true
89858	32029091796875	78772015625	6	true	1	true	7	true
89856	3383753125	777066328125	12	true	0	false	0	false
89849	29892720703125	75012203125	10	true	1	true	1	true
89847	29564564453125	6316303125	7	true	0	false	3	true
89846	30655453125	6089791796875	10	true	0	false	0	false
89843	4693837890625	667443125	24	true	2	true	5	true
89842	4693391796875	669343203125	25	true	1	true	5	true
89841	4614203125	667486171875	22	true	0	false	1	true
89840	4608716015625	670176953125	30	true	1	true	1	true
89836	451978203125	663300703125	5	true	1	true	4	true
89833	9563177734375	752455859375	19	true	0	false	4	true
89832	9837873046875	7485028125	11	true	0	false	2	true
89831	10441083984375	74210796875	5	true	0	false	4	true
89829	1165262109375	7501334375	13	true	1	true	2	true
89828	118358017578125	751132890625	15	true	1	true	1	true
89827	124998681640625	74952890625	10	true	1	true	5	true
89824	1529958203125	68402421875	16	true	1	true	1	true
89822	82927568359375	75388421875	5	true	0	false	10	true
89821	88128076171875	708066953125	22	true	2	true	2	true
89820	869773046875	70690421875	22	true	2	true	3	true
89817	78311376953125	740668515625	2	true	0	false	1	true
89816	803753564453125	7272584375	28	true	1	true	1	true
89813	91131982421875	720874609375	2	true	1	true	9	true
89811	800100830078125	708069375	10	true	0	false	6	true
89806	71661630859375	6913828125	12	true	1	true	3	true
89802	28322091796875	6096971875	10	true	0	false	2	true
89801	3835526171875	753484375	11	true	2	true	2	true
89800	3743030859375	754362734375	7	true	0	false	2	true
89799	3891913671875	7615690625	13	true	0	false	5	true
89796	3834920703125	766559921875	17	true	1	true	2	true
89792	3777080859375	779031953125	41	true	0	false	0	false
89790	31008779296875	57360	9	true	0	false	8	true
89788	3724587890625	789241171875	5	true	1	true	2	true
89784	10635044921875	71685046875	5	true	0	false	4	true
89782	4837359375	675226484375	20	true	1	true	0	false
89781	159232236328125	6281559375	13	true	1	true	9	true
89780	162973271484375	6186908203125	7	true	1	true	0	false
89778	158552783203125	6387769140625	2	true	0	false	12	true
89774	22102177734375	634852578125	12	true	0	false	6	true
89773	9863064453125	67768734375	9	true	1	true	2	true
89772	100256640625	68709203125	15	true	1	true	18	true
89770	89323359375	682908515625	12	true	1	true	2	true
89768	109123193359375	672596328125	9	true	0	false	1	true
89767	109120439453125	662876640625	15	true	0	false	1	true
89764	111545400390625	682055390625	10	true	0	false	0	false
89763	8949693359375	6491244140625	7	true	1	true	9	true
89762	983192578125	656833515625	6	true	1	true	1	true
89761	122899296875	6357198046875	6	true	0	false	10	true
89760	12339072265625	620712890625	11	true	1	true	4	true
89756	125271943359375	656938125	3	true	1	true	5	true
89754	890169921875	6714996875	7	true	1	true	2	true
89752	115706123046875	6515365625	11	true	1	true	4	true
89751	14050587890625	665139765625	9	true	2	true	1	true
89750	131841875	674455234375	3	true	0	false	5	true
89748	1237548046875	68965171875	7	true	0	false	2	true
89740	34837	552656953125	3	true	0	false	9	true
89737	185951806640625	689718046875	13	true	1	true	2	true
89736	148435693359375	709540859375	19	true	0	false	0	false
89735	338514208984375	7052540625	10	true	0	false	0	false
89734	42174287109375	7117846875	11	true	0	false	5	true
89733	5602900390625	705927578125	6	true	0	false	3	true
89727	3735098046875	5375571875	14	true	0	false	1	true
89726	381662890625	541981953125	9	true	0	false	5	true
89723	14243484375	76139203125	8	true	1	true	2	true
89722	1474589453125	777706484375	2	true	0	false	6	true
89720	1230459375	77959.5	3	true	1	true	4	true
89719	147673125	789117734375	2	true	1	true	5	true
89718	138083466796875	788931796875	10	true	1	true	1	true
89712	107058720703125	6369003515625	17	true	1	true	1	true
89710	4498251953125	675837890625	15	true	0	false	0	false
89706	827400634765625	730360546875	3	true	0	false	11	true
89705	373377587890625	6690471875	8	true	0	false	0	false
89704	530247900390625	6667534375	7	true	0	false	0	false
89702	434663671875	680810859375	5	true	0	false	10	true
89701	711572900390625	663443125	5	true	0	false	5	true
89700	722903466796875	6439087109375	17	true	1	true	0	false
89691	3573830859375	5161476171875	7	true	1	true	25	true
89690	356875234375	51907515625	5	true	1	true	11	true
89689	3323726953125	529484765625	7	true	0	false	0	false
89688	349864609375	532459609375	3	true	0	false	16	true
89686	3699898828125	527336875	3	true	0	false	32	true
89685	36729171875	5044881640625	7	true	1	true	4	true
89680	92176787109375	76956203125	3	true	0	false	1	true
89676	385550390625	5001241796875	13	true	1	true	9	true
89675	18935490234375	590012265625	9	true	0	false	1	true
89674	178459765625	5916164453125	9	true	2	true	1	true
89673	2384472265625	584752890625	5	true	0	false	11	true
89672	239935546875	59529296875	6	true	0	false	36	true
89670	18451349609375	5783039453125	7	true	0	false	23	true
89669	22904380859375	57744546875	3	true	0	false	17	true
89666	207271875	5834356640625	9	true	0	false	0	false
89665	21402154296875	59981171875	10	true	1	true	0	false
89662	24460572265625	608491328125	6	true	0	false	9	true
89660	164401640625	5976884375	4	true	0	false	5	true
89657	25603794921875	5820354296875	3	true	0	false	12	true
89655	44609703125	4701067578125	17	true	1	true	1	true
89654	4524271484375	4768936328125	10	true	0	false	24	true
89653	1520409375	61225984375	3	true	0	false	16	true
89651	4722505078125	48814640625	4	true	30	true	1	true
89650	4749744921875	490197109375	7	true	1	true	2	true
89648	4696314453125	5016883203125	6	true	0	false	0	false
89644	26888236328125	5945871484375	0	false	0	false	4	true
89643	24014099609375	563818828125	4	true	0	false	2	true
89639	491114140625	5233696484375	4	true	0	false	7	true
89638	486238984375	512451171875	8	true	0	false	1	true
89637	4457073828125	4421646484375	3	true	0	false	10	true
89636	452784375	4569754296875	11	true	0	false	5	true
89633	4674878125	4647694140625	10	true	0	false	8	true
89629	46883171875	445472734375	4	true	0	false	9	true
89628	4813639453125	4551319921875	6	true	0	false	1	true
89626	4940558203125	4451133203125	7	true	0	false	10	true
89625	141824677734375	6375877734375	18	true	0	false	8	true
89624	141709375	626291484375	7	true	1	true	7	true
89619	460446171875	5263459765625	2	true	0	false	8	true
89617	4881732421875	4865808203125	5	true	0	false	7	true
89614	4035596484375	738740078125	7	true	0	false	1	true
89612	433934453125	4794480078125	0	false	0	false	39	true
89610	20732259765625	6147830859375	8	true	0	false	2	true
89607	4892066015625	68863953125	1	true	0	false	1	true
89605	67146650390625	75893.75	9	true	1	true	1	true
89604	774090771484375	763501015625	14	true	1	true	2	true
89601	423066171875	5002353125	7	true	0	false	0	false
89600	4042975390625	4883491796875	6	true	1	true	1	true
89598	3933366015625	4783194140625	6	true	0	false	5	true
89594	2551423583984370	733543515625	5	true	0	false	5	true
89592	410791484375	4744650390625	5	true	0	false	6	true
89590	4847497265625	4726769921875	3	true	0	false	7	true
89588	16911017578125	611265390625	28	true	1	true	0	false
89586	4213817578125	46963484375	5	true	0	false	10	true
89585	28026259765625	525632890625	9	true	0	false	27	true
89584	2871186328125	52024390625	15	true	0	false	0	false
89583	26214373046875	55481046875	3	true	0	false	8	true
89582	2700536328125	5509817578125	9	true	0	false	5	true
89581	3027512890625	52632328125	8	true	0	false	9	true
89579	2813451171875	5422665625	3	true	0	false	13	true
89575	2734019921875	5728218359375	5	true	0	false	9	true
89573	249412890625	5416777734375	8	true	14	true	6	true
89572	2422109765625	54504171875	1	true	1	true	9	true
89571	4405377734375	5049982421875	7	true	0	false	15	true
89566	468498779296875	72675140625	10	true	0	false	4	true
89563	18524064453125	5619968359375	3	true	0	false	14	true
89562	182083671875	5646721875	8	true	1	true	2	true
89561	17808591796875	5595423046875	2	true	1	true	12	true
89559	17079298828125	55275453125	12	true	0	false	6	true
89557	16688751953125	5671511328125	9	true	0	false	1	true
89554	1653095703125	5395709375	4	true	0	false	4	true
89551	3286595703125	5806541015625	8	true	0	false	3	true
89549	94319384765625	787422578125	6	true	2	true	9	true
89548	8913275390625	79013078125	5	true	0	false	1	true
89542	5909935546875	692133828125	3	true	0	false	14	true
89540	784807666015625	795372265625	14	true	1	true	0	false
89539	347341953125	4958290234375	8	true	0	false	13	true
89538	342982421875	5007301953125	4	true	0	false	27	true
89537	3448218359375	4845185546875	4	true	0	false	15	true
89533	446597734375	4266480078125	11	true	0	false	0	false
89532	4398503515625	4180494140625	8	true	0	false	8	true
89529	391575703125	457672578125	7	true	0	false	18	true
89528	40303046875	463247109375	10	true	1	true	0	false
89527	40723.5	4431015234375	7	true	0	false	0	false
89523	47281015625	735336484375	17	true	1	true	2	true
89522	466572265625	734667265625	27	true	0	false	2	true
89518	4644035546875	4298175390625	6	true	0	false	5	true
89515	31153517578125	5028969921875	6	true	0	false	27	true
89514	32183365234375	508423515625	4	true	0	false	25	true
89511	668578173828125	7344209375	9	true	2	true	1	true
89510	65075048828125	7221090625	63	true	0	false	5	true
89507	1200792236328120	665046875	8	true	0	false	1	true
89506	196941845703125	65364875	5	true	0	false	7	true
89502	489918515625	717223203125	9	true	0	false	2	true
89501	118843466796875	5737000390625	8	true	0	false	6	true
89500	12608701171875	5654657421875	4	true	0	false	12	true
89499	109858095703125	5719762109375	6	true	1	true	12	true
89497	8329267578125	6201668359375	8	true	0	false	16	true
89496	88237060546875	615003984375	6	true	0	false	7	true
89494	118411845703125	5853223828125	6	true	0	false	2	true
89492	105339267578125	583876015625	9	true	0	false	5	true
89491	13696724609375	57550234375	5	true	0	false	6	true
89490	13221412109375	5860004296875	7	true	0	false	0	false
89485	1772894921875	5246267578125	2	true	10	true	0	false
89484	180816015625	5332722265625	3	true	0	false	13	true
89483	45948017578125	584218125	5	true	0	false	13	true
89482	458186474609375	6014087890625	2	true	0	false	11	true
89478	3350218505859370	6002041796875	13	true	0	false	1	true
89474	639756494140625	6189556640625	4	true	0	false	8	true
89473	3028209765625	47764421875	3	true	0	false	18	true
89472	295920078125	4753343359375	8	true	1	true	0	false
89470	143526005859375	5628842578125	7	true	1	true	5	true
89469	3105528515625	48429171875	6	true	1	true	7	true
89465	2922790625	49780.5	1	true	0	false	12	true
89464	289201328125	5014980078125	7	true	1	true	0	false
89462	8854275390625	5760970703125	4	true	0	false	0	false
89461	27978458984375	495295390625	9	true	0	false	2	true
89453	1160608984375	5479520703125	3	true	0	false	22	true
89452	125467099609375	54931890625	6	true	0	false	14	true
89451	11374654296875	5357905859375	7	true	0	false	1	true
89449	146726484375	5440705078125	8	true	0	false	41	true
89447	88992998046875	5082430078125	2	true	1	true	5	true
89446	86814267578125	523576640625	2	true	0	false	3	true
89444	104320654296875	5448930078125	1	true	0	false	10	true
89439	32522048828125	450804296875	7	true	1	true	0	false
89438	311025390625	4597023046875	3	true	0	false	0	false
89437	139424052734375	5183231640625	3	true	0	false	2	true
89436	15406033203125	520923203125	3	true	1	true	13	true
89433	3312515625	466337421875	5	true	0	false	7	true
89431	32694001953125	47698796875	2	true	0	false	14	true
89428	29000470703125	4560146875	3	true	0	false	12	true
89427	3094816796875	44460234375	4	true	0	false	19	true
89424	32197412109375	4348651171875	16	true	1	true	0	false
89423	1725803125	5060765234375	2	true	0	false	6	true
89417	4114381640625	42035734375	8	true	1	true	2	true
89416	4244637890625	4097448828125	4	true	0	false	4	true
89412	3363610546875	448998046875	4	true	4	true	1	true
89409	19937009765625	555441796875	5	true	0	false	9	true
89407	429928076171875	76295140625	13	true	1	true	3	true
89406	440943505859375	755667578125	10	true	1	true	6	true
89405	30909892578125	758920625	6	true	0	false	15	true
89404	34864453125	755254453125	0	false	0	false	10	true
89401	511775732421875	794830859375	13	true	1	true	0	false
89400	59755244140625	786303125	36	true	1	true	1	true
89398	595887548828125	76757515625	5	true	0	false	5	true
89393	155559423828125	6270158984375	15	true	0	false	2	true
89392	2252901123046870	63593015625	4	true	0	false	7	true
89390	2745421630859370	6232316796875	4	true	0	false	17	true
89388	3549900390625	6367527734375	7	true	0	false	18	true
89387	4643650390625	717461640625	18	true	1	true	4	true
89386	4647220703125	717805546875	21	true	1	true	3	true
89381	5075251953125	629641796875	11	true	0	false	7	true
89380	51427744140625	6451528515625	7	true	0	false	4	true
89377	451825234375	753962421875	6	true	0	false	2	true
89376	447702578125	749139140625	14	true	1	true	4	true
89374	44264671875	741232578125	6	true	0	false	9	true
89372	4280490625	747012421875	9	true	0	false	1	true
89369	22471140625	541911171875	2	true	0	false	10	true
89368	22035435546875	5342620703125	10	true	0	false	16	true
89367	1829183203125	48460546875	5	true	0	false	21	true
89366	18974943359375	491273046875	4	true	0	false	16	true
89364	2080292578125	5137073828125	3	true	1	true	0	false
89363	179106015625	4718515234375	3	true	10	true	0	false
89362	168230078125	4671704296875	6	true	0	false	11	true
89357	22412140625	5221587109375	7	true	0	false	1	true
89354	2153321484375	501330546875	0	false	2	true	15	true
89352	156751611328125	4691937109375	3	true	0	false	0	false
89349	253029296875	5084531640625	10	true	1	true	12	true
89348	254315234375	5101017578125	8	true	1	true	4	true
89346	2617033984375	5159581640625	6	true	0	false	18	true
89344	243286875	5032842578125	7	true	1	true	0	false
89342	25312181640625	5254309765625	5	true	0	false	18	true
89341	26952150390625	5039032421875	5	true	0	false	4	true
89337	103556005859375	4925423046875	9	true	1	true	2	true
89336	114156171875	4983186328125	4	true	1	true	8	true
89334	106013076171875	47734953125	7	true	1	true	3	true
89331	4910037890625	4129151171875	17	true	0	false	2	true
89330	4933087109375	4073000390625	7	true	1	true	6	true
89328	4930634375	4006678125	13	true	1	true	4	true
89327	1301485595703120	6031008203125	9	true	1	true	2	true
89325	477398828125	418203828125	5	true	0	false	2	true
89323	4606409765625	4074534375	4	true	0	false	2	true
89320	3050323046875	5547048046875	11	true	0	false	0	false
89317	611652099609375	4879126953125	3	true	0	false	5	true
89316	719231982421875	4956933203125	3	true	1	true	10	true
89313	3033654296875	424452421875	9	true	0	false	2	true
89312	30919431640625	43119125	2	true	0	false	13	true
89311	25467451171875	493049765625	1	true	0	false	6	true
89307	465777265625	3467298046875	3	true	0	false	11	true
89306	46819078125	3377464453125	2	true	0	false	24	true
89304	473922734375	3356266015625	5	true	0	false	11	true
89300	4739305859375	3454873828125	3	true	0	false	12	true
89298	574743017578125	5263855859375	2	true	0	false	15	true
89297	457753046875	3280966015625	13	true	0	false	0	false
89294	4640958984375	318649453125	5	true	1	true	5	true
89292	4543556640625	30125404296875	4	true	0	false	2	true
89291	461951328125	3686055859375	5	true	0	false	1	true
89290	436090390625	3586737109375	6	true	0	false	16	true
89286	4629250390625	389724765625	7	true	0	false	7	true
89285	44545203125	3396306640625	16	true	1	true	7	true
89279	3567832421875	462408984375	4	true	0	false	4	true
89278	3687948828125	454600546875	3	true	0	false	11	true
89276	88055947265625	4815734765625	6	true	0	false	5	true
89275	378800234375	4845219921875	15	true	1	true	1	true
89272	386482578125	4277446484375	5	true	0	false	4	true
89269	2985018359375	3969870703125	3	true	0	false	49	true
89268	293321484375	4071809765625	4	true	0	false	12	true
89266	28803302734375	3901237109375	1	true	0	false	11	true
89265	28392396484375	41808796875	3	true	0	false	4	true
89262	27528177734375	4044695703125	3	true	0	false	0	false
89260	26516787109375	3907777734375	3	true	0	false	2	true
89258	31815	3770455859375	2	true	0	false	45	true
89254	118810224609375	4601016796875	0	false	0	false	5	true
89253	3480291015625	43140625	5	true	0	false	43	true
89252	358801171875	4289055859375	9	true	1	true	0	false
89249	23083119140625	483232265625	15	true	1	true	0	false
89248	2261511328125	484461640625	3	true	0	false	22	true
89246	131922509765625	4742487890625	3	true	0	false	3	true
89244	20708884765625	48291234375	5	true	0	false	0	false
89242	242166171875	48926578125	4	true	1	true	0	false
89239	4300789453125	3784816796875	1	true	0	false	10	true
89238	4266069921875	3825345703125	5	true	0	false	16	true
89237	25863875	4658996484375	7	true	1	true	10	true
89236	26451568359375	461517109375	6	true	0	false	10	true
89234	41117234375	387288828125	8	true	0	false	16	true
89233	24469564453125	443603359375	5	true	1	true	5	true
89232	25267451171875	438696015625	4	true	0	false	16	true
89230	415115703125	372089140625	10	true	1	true	2	true
89229	260961328125	4778084375	4	true	0	false	12	true
89227	25028630859375	4225899609375	1	true	0	false	8	true
89219	508723828125	4593709375	2	true	0	false	14	true
89218	585337548828125	4681762890625	2	true	0	false	17	true
89215	14279390625	4520297265625	5	true	0	false	1	true
89207	41729703125	31762841796875	5	true	0	false	0	false
89205	8628901977539060	77294.25	17	true	1	true	1	true
89204	9441758422851560	76027078125	52	true	0	false	5	true
89201	4426351171875	39295390625	4	true	1	true	0	false
89199	2343104248046870	5522529296875	3	true	0	false	23	true
89198	222214599609375	555341328125	6	true	0	false	4	true
89196	303600390625	5492911328125	3	true	0	false	7	true
89194	3124249267578120	542784765625	4	true	0	false	1	true
89192	24243076171875	5368272265625	11	true	2	true	1	true
89191	64329306640625	5508726171875	6	true	1	true	0	false
89190	622363427734375	5628028125	5	true	0	false	8	true
89188	24602376953125	3973373828125	3	true	8	true	0	false
89187	441578955078125	5385808203125	5	true	0	false	1	true
89184	51937021484375	5547980859375	11	true	1	true	3	true
89181	1.93606e+16	5278008984375	5	true	0	false	2	true
89178	82394541015625	54712625	5	true	0	false	1	true
89176	205695703125	565114375	21	true	4	true	0	false
89175	2349724609375	5037753515625	1	true	0	false	33	true
89174	250571875	51444953125	1	true	0	false	7	true
89172	1.01951e+16	505010625	2	true	0	false	0	false
89164	19786951171875	4711255078125	13	true	1	true	0	false
89163	324007421875	4197404296875	15	true	0	false	0	false
89161	4138787890625	77598375	111	true	1	true	1	true
89160	414565078125	78714984375	5	true	0	false	0	false
89158	4016884765625	7795109375	14	true	2	true	1	true
89154	40395205078125	48189390625	8	true	1	true	14	true
89152	3381806640625	4222412109375	7	true	0	false	1	true
89151	3115079345703120	4451366015625	8	true	2	true	8	true
89150	1895488037109370	44750140625	8	true	0	false	4	true
89149	496645458984375	446330625	1	true	0	false	6	true
89148	432478076171875	43539828125	18	true	0	false	4	true
89144	7911273803710930	54562875	3	true	1	true	6	true
89140	3419053515625	4060981640625	3	true	0	false	3	true
89139	620686376953125	4350081640625	1	true	0	false	3	true
89137	86057470703125	4531828515625	8	true	0	false	6	true
89136	757704443359375	4618555859375	13	true	1	true	1	true
89132	31533513671875	405348828125	3	true	0	false	13	true
89130	4140292578125	3410972265625	1	true	0	false	0	false
89129	261673486328125	4770983984375	3	true	0	false	5	true
89128	9841285400390620	4734526171875	4	true	1	true	0	false
89125	4929465234375	297975859375	10	true	1	true	0	false
89124	4827221875	3157567578125	5	true	0	false	14	true
89120	26877048828125	4411760546875	9	true	0	false	3	true
89119	3427981689453120	7813228125	8	true	1	true	1	true
89118	4063854248046870	777105546875	6	true	1	true	6	true
89114	386333359375	3804825390625	3	true	0	false	0	false
89112	7024652099609370	4433506640625	3	true	9	true	5	true
89111	3765132421875	348319921875	5	true	1	true	2	true
89110	3712594921875	3561434765625	5	true	0	false	12	true
89108	393010234375	349027890625	1	true	1	true	6	true
89105	3808912109375	2603069140625	10	true	0	false	0	false
89104	3888999609375	27144931640625	0	false	0	false	10	true
89103	407126875	300653984375	2	true	0	false	10	true
89102	392281015625	29933541015625	6	true	0	false	29	true
89100	4049028515625	27766296875	3	true	1	true	2	true
89097	29589125	3662066796875	1	true	0	false	12	true
89096	29361791015625	35747.5	4	true	0	false	12	true
89095	30460568359375	357625625	5	true	0	false	14	true
89092	28386826171875	369631171875	2	true	0	false	4	true
89089	27945337890625	356644296875	2	true	0	false	9	true
89084	4889523046875	36051515625	7	true	0	false	0	false
89083	4820233984375	25762666015625	3	true	0	false	7	true
89082	488404453125	26913408203125	16	true	0	false	1	true
89081	465745859375	25966025390625	7	true	1	true	0	false
89076	498341845703125	4171352734375	5	true	0	false	2	true
89072	2492571875	37333359375	5	true	0	false	6	true
89070	342632265625	36532328125	7	true	4	true	5	true
89068	218766748046875	4299573046875	20	true	1	true	1	true
89066	3715091015625	4097173046875	1	true	0	false	0	false
89065	34996890625	323537421875	4	true	0	false	4	true
89064	356483203125	340624140625	6	true	1	true	22	true
89063	321303984375	3259488671875	6	true	0	false	3	true
89062	31913572265625	32859203125	1	true	0	false	12	true
89060	31974365234375	3344042578125	1	true	0	false	13	true
89059	3900770703125	3146099609375	11	true	1	true	0	false
89058	3934115625	32187220703125	6	true	0	false	13	true
89056	31072923828125	3355641796875	5	true	0	false	13	true
89055	37477546875	32075201171875	0	false	1	true	11	true
89054	367645234375	31179578125	4	true	0	false	17	true
89052	301601015625	3347730078125	2	true	0	false	13	true
89050	31345576171875	31891822265625	2	true	0	false	9	true
89048	3668934375	3357618359375	2	true	0	false	11	true
89046	3268176171875	31335501953125	9	true	1	true	8	true
89043	3381979296875	3481887890625	1	true	0	false	4	true
89040	3479723828125	30152.5	4	true	0	false	5	true
89036	31122984375	3051466796875	9	true	0	false	5	true
89031	3525037890625	25325150390625	10	true	1	true	0	false
89030	35201328125	2776391015625	2	true	1	true	9	true
89026	8257677734375	4360403515625	4	true	0	false	7	true
89025	24863296875	3545613671875	3	true	0	false	0	false
89023	4064428125	23931203125	5	true	0	false	10	true
89022	4041309765625	25024259765625	2	true	0	false	14	true
89019	148697841796875	4069789453125	3	true	0	false	9	true
89018	141583779296875	409075546875	2	true	1	true	26	true
89016	21913474609375	430581171875	1	true	0	false	0	false
89015	18170193359375	44528.25	4	true	0	false	10	true
89014	17779669921875	4369426171875	3	true	1	true	1	true
89012	16278181640625	4336101953125	3	true	0	false	0	false
89011	10313078125	3811408984375	1	true	0	false	8	true
89010	113214521484375	387199765625	3	true	0	false	4	true
89007	86489169921875	375134609375	0	false	0	false	34	true
89006	88336513671875	3865791796875	1	true	0	false	13	true
89005	9903607421875	3511659375	2	true	0	false	0	false
89004	99957158203125	3390509375	1	true	8	true	2	true
89003	126678232421875	376461171875	6	true	0	false	6	true
88998	841453125	3304648828125	3	true	0	false	16	true
88994	11927251953125	40082640625	3	true	0	false	0	false
88990	196760546875	4229828125	2	true	0	false	2	true
88988	31532732421875	2897520703125	1	true	0	false	15	true
88985	2263710546875	34936.5	1	true	1	true	12	true
88984	21649919921875	3552821484375	15	true	1	true	1	true
88982	2072050390625	364017890625	1	true	0	false	21	true
88980	2254721484375	37641765625	5	true	0	false	1	true
88978	2113289453125	3913114453125	3	true	0	false	8	true
88975	3544094921875	38897328125	1	true	1	true	1	true
88972	94708671875	4060955078125	1	true	0	false	8	true
88970	42966875	27419908203125	2	true	0	false	3	true
88969	71677529296875	3140569140625	5	true	1	true	7	true
88966	159230029296875	38733078125	1	true	1	true	19	true
88964	9797828125	32042115234375	2	true	0	false	4	true
88963	26200345703125	3416987890625	4	true	0	false	7	true
88962	25791419921875	3264819921875	0	false	0	false	17	true
88959	2895830078125	3010655859375	2	true	0	false	14	true
88958	2964937109375	3009809765625	6	true	1	true	0	false
88956	2917757421875	32132373046875	1	true	0	false	3	true
88953	4565172265625	23324142578125	4	true	0	false	0	false
88952	4704701171875	2340603515625	0	false	21	true	0	false
88951	48455328125	221599765625	7	true	0	false	10	true
88950	47064625	2172121484375	6	true	0	false	13	true
88948	4550467578125	25669638671875	3	true	0	false	8	true
88947	4941990625	234406015625	3	true	0	false	9	true
88941	21888751953125	31791970703125	8	true	0	false	0	false
88940	22974740234375	3295684765625	4	true	0	false	11	true
88936	4750975390625	754089140625	12	true	1	true	0	false
88935	1.09996e+16	4054662890625	1	true	36	true	8	true
88934	2109627685546870	3949773828125	6	true	1	true	0	false
88932	2107930419921870	3817335546875	4	true	0	false	7	true
88928	28062078125	33898265625	6	true	1	true	0	false
88927	12227138671875	3541474609375	3	true	0	false	10	true
88926	1.17125e+16	36636609375	6	true	1	true	0	false
88922	281770703125	3419626953125	1	true	0	false	3	true
88921	20376416015625	30054677734375	1	true	0	false	8	true
88918	1953051953125	382300390625	4	true	0	false	17	true
88917	132747861328125	316296953125	0	false	0	false	2	true
88916	150760263671875	335828359375	20	true	1	true	0	false
88915	13617142578125	3294362890625	3	true	0	false	20	true
88909	422339140625	23260203125	1	true	3	true	14	true
88908	4237468359375	224577109375	5	true	1	true	0	false
88907	38378390625	193590625	2	true	0	false	1	true
88906	365029375	18047087890625	0	false	0	false	14	true
88904	4943189453125	758358046875	10	true	0	false	0	false
88902	3912505859375	22739453125	13	true	1	true	0	false
88897	2974359765625	253235625	1	true	0	false	22	true
88896	28999265625	24746908203125	9	true	0	false	1	true
88895	31883890625	27240171875	1	true	0	false	8	true
88894	3127540234375	2702620703125	7	true	1	true	7	true
88893	29454654296875	2744594140625	5	true	1	true	0	false
88892	28356515625	265680390625	5	true	0	false	8	true
88886	3371739453125	26509689453125	1	true	0	false	19	true
88882	3412485546875	25029005859375	3	true	0	false	7	true
88881	24848853515625	27028486328125	1	true	0	false	1	true
88880	26898732421875	24424888671875	2	true	0	false	9	true
88879	328888828125	21599986328125	2	true	0	false	5	true
88878	3422826953125	23362693359375	5	true	1	true	0	false
88874	28877353515625	22926740234375	1	true	0	false	0	false
88871	25256306640625	23594525390625	7	true	0	false	0	false
88867	3291907421875	16207015625	2	true	0	false	10	true
88866	342297578125	16970998046875	1	true	0	false	24	true
88865	29634638671875	1866616796875	5	true	0	false	24	true
88864	28479125	19292314453125	0	false	0	false	23	true
88863	318668359375	19062138671875	7	true	1	true	5	true
88857	487123193359375	3828163671875	0	false	1	true	23	true
88856	4134666015625	38019890625	10	true	0	false	2	true
88854	49051943359375	3694696875	1	true	0	false	9	true
88851	13762322265625	27199837890625	6	true	1	true	7	true
88850	127716376953125	28729375	4	true	1	true	4	true
88849	15155091796875	2633656640625	2	true	0	false	0	false
88846	688355322265625	34468234375	1	true	1	true	6	true
88844	148178037109375	243857734375	19	true	0	false	6	true
88843	1723441796875	3130571484375	2	true	0	false	2	true
88842	15157724609375	3007698046875	0	false	0	false	1	true
88838	1349071875	23237439453125	1	true	0	false	5	true
88833	191883828125	2807350390625	2	true	0	false	15	true
88832	194930546875	27835623046875	0	false	0	false	16	true
88830	2007691015625	28186392578125	1	true	16	true	7	true
88829	2063158203125	27429828125	1	true	0	false	14	true
88826	20536205078125	25688771484375	1	true	0	false	17	true
88825	21622193359375	26909123046875	1	true	0	false	13	true
88822	1805802734375	2619815234375	0	false	0	false	6	true
88819	2214528564453120	3225805859375	2	true	0	false	0	false
88816	3112073046875	21297001953125	1	true	0	false	7	true
88812	3757906494140620	795154140625	8	true	1	true	1	true
88810	1739066796875	22304908203125	6	true	0	false	7	true
88804	34649953125	21984603515625	3	true	0	false	2	true
88803	4237886328125	1999977734375	17	true	0	false	0	false
88802	4226287109375	192761796875	2	true	0	false	14	true
88801	4102830859375	1780781640625	5	true	1	true	1	true
88800	425068046875	158974345703125	1	true	1	true	0	false
88798	424064609375	1798301953125	1	true	0	false	14	true
88797	435514296875	19209271484375	1	true	0	false	42	true
88795	4450990234375	18071732421875	2	true	0	false	21	true
88794	4507007421875	190934296875	8	true	1	true	0	false
88790	451876796875	2038622265625	6	true	0	false	5	true
88784	4642623828125	18618025390625	1	true	0	false	13	true
88783	4543657421875	17178609375	1	true	1	true	20	true
88780	44005953125	143868671875	17	true	1	true	4	true
88779	4867249609375	16170130859375	15	true	0	false	1	true
88778	477227734375	1775260546875	4	true	1	true	1	true
88776	47529328125	20011712890625	0	false	1	true	15	true
88775	467249296875	153897666015625	6	true	1	true	0	false
88774	4610374609375	13914009765625	5	true	1	true	3	true
88766	2668585546875	276960546875	1	true	1	true	2	true
88765	24602654296875	207083203125	2	true	0	false	1	true
88764	25547767578125	19176494140625	3	true	1	true	3	true
88763	193808125	1917503515625	1	true	0	false	11	true
88762	20902244140625	19752341796875	10	true	0	false	0	false
88761	144746015625	3540453125	1	true	0	false	5	true
88760	125331494140625	345813046875	3	true	1	true	0	false
88754	2308146875	21633794921875	5	true	1	true	1	true
88751	167061171875	36268953125	1	true	0	false	11	true
88750	17954357421875	3512100390625	8	true	1	true	6	true
88748	18550919921875	3405571484375	3	true	1	true	9	true
88747	17188814453125	340681875	0	false	8	true	0	false
88743	2996415283203120	27660681640625	0	false	0	false	7	true
88742	47668916015625	2778670703125	13	true	1	true	4	true
88741	19804369140625	22524875	1	true	0	false	38	true
88740	20057734375	2338023046875	7	true	1	true	1	true
88738	35538818359375	29542927734375	2	true	0	false	12	true
88736	48645166015625	32237568359375	3	true	0	false	0	false
88734	21190203125	2243927734375	5	true	1	true	0	false
88730	4123839111328120	27899150390625	12	true	0	false	1	true
88724	350441484375	2014621484375	1	true	0	false	3	true
88719	107773056640625	26282580078125	5	true	1	true	2	true
88718	120727470703125	25895275390625	2	true	0	false	15	true
88717	770099755859375	2732842578125	1	true	0	false	10	true
88714	9329255859375	2443698828125	3	true	0	false	3	true
88710	431943828125	7915778125	29	true	2	true	0	false
88709	1952945703125	163360771484375	0	false	0	false	9	true
88708	19404302734375	158303125	0	false	0	false	9	true
88707	28404048828125	16564056640625	7	true	1	true	4	true
88706	2664448828125	16243044921875	1	true	0	false	7	true
88702	185786640625	17515265625	26	true	0	false	0	false
88701	181428203125	145637978515625	0	false	0	false	3	true
88697	24114927734375	1688480859375	4	true	0	false	9	true
88696	2442840234375	149170927734375	3	true	0	false	8	true
88693	243288203125	120381796875	0	false	0	false	14	true
88692	2398483984375	13129767578125	7	true	0	false	0	false
88689	4014537841796870	2300375390625	4	true	1	true	10	true
88688	43436171875	23155912109375	2	true	0	false	22	true
88686	388242333984375	22284935546875	1	true	0	false	29	true
88685	56270009765625	227377890625	3	true	0	false	8	true
88680	3751583984375	1473308984375	0	false	0	false	5	true
88678	1.30644e+16	2323465234375	1	true	0	false	1	true
88677	450651015625	1192214453125	5	true	1	true	0	false
88676	4495548828125	1119634765625	5	true	1	true	0	false
88674	466462578125	117642138671875	6	true	1	true	10	true
88671	27623173828125	96478046875	0	false	0	false	23	true
88670	27469650390625	129985654296875	9	true	1	true	0	false
88666	4685797265625	96724296875	10	true	1	true	0	false
88665	30994962890625	117451953125	2	true	0	false	12	true
88664	2976011328125	114102734375	3	true	0	false	8	true
88660	104333359375	2174123828125	4	true	1	true	4	true
88659	1390441015625	187558671875	3	true	0	false	6	true
88658	1561094921875	1864923046875	4	true	1	true	2	true
88656	130238671875	20770384765625	7	true	1	true	9	true
88655	12325638671875	14295240234375	1	true	0	false	11	true
88654	134759306640625	14230119140625	3	true	0	false	11	true
88653	1427231640625	160189228515625	3	true	0	false	12	true
88650	10699033203125	1518273828125	5	true	0	false	10	true
88646	12211859375	16820994140625	0	false	0	false	29	true
88645	104230517578125	16733392578125	6	true	0	false	1	true
88641	2905919189453120	159940712890625	1	true	0	false	10	true
88640	1.95046e+16	163091728515625	11	true	1	true	0	false
88639	33103330078125	1944940625	8	true	1	true	1	true
88638	50369130859375	2041519921875	1	true	0	false	19	true
88637	3511944091796870	118240107421875	13	true	1	true	1	true
88636	388854248046875	1312255078125	8	true	0	false	1	true
88634	749876904296875	196914375	5	true	0	false	0	false
88632	54275927734375	143693359375	6	true	1	true	1	true
88630	2793318603515620	170512734375	0	false	0	false	15	true
88628	569969189453125	16987025390625	9	true	1	true	1	true
88626	3923572021484370	17866216796875	0	false	1	true	15	true
88616	1.40548e+16	195594609375	0	false	0	false	7	true
88612	425139921875	12882234375	0	false	0	false	8	true
88609	399922734375	651583447265625	0	false	0	false	11	true
88608	4100873828125	65669931640625	6	true	1	true	0	false
88606	82150673828125	1490281640625	1	true	0	false	6	true
88605	368029375	772780419921875	3	true	1	true	0	false
88604	356653125	80241015625	0	false	0	false	24	true
88603	34089875	781073583984375	0	false	0	false	15	true
88600	35474234375	66442705078125	4	true	1	true	0	false
88599	4282441796875	96764521484375	0	false	0	false	7	true
88598	4099413671875	112973876953125	7	true	0	false	2	true
88593	3691884765625	9613087890625	13	true	0	false	0	false
88592	386267265625	108937255859375	7	true	0	false	1	true
88589	4249049609375	635130908203125	5	true	0	false	1	true
88588	40670484375	396654248046875	4	true	1	true	0	false
88581	31110990234375	1423635546875	4	true	0	false	7	true
88578	3233356640625	127184619140625	2	true	0	false	9	true
88577	3060384375	66373154296875	14	true	0	false	0	false
88576	298676640625	688632861328125	6	true	0	false	1	true
88572	27164908203125	663339990234375	6	true	1	true	1	true
88567	32347265625	10194609375	0	false	0	false	12	true
88566	3389259765625	117109248046875	2	true	0	false	5	true
88559	4891782421875	130301611328125	29	true	1	true	0	false
88558	489222734375	125535263671875	28	true	0	false	0	false
88556	488441953125	122281884765625	3	true	0	false	9	true
88552	20790134765625	17257654296875	0	false	0	false	2	true
88545	4683083984375	779229765625	18	true	0	false	57	true
88544	4675051171875	781766953125	25	true	1	true	40	true
88543	471559140625	773794296875	33	true	1	true	0	false
88540	4526102734375	783625546875	27	true	1	true	0	false
88536	4736542578125	594182275390625	8	true	1	true	0	false
88535	24173888671875	8356607421875	6	true	1	true	0	false
88534	25299400390625	868128125	3	true	2	true	16	true
88533	255898984375	503974609375	0	false	0	false	15	true
88532	248386328125	5198109375	6	true	1	true	0	false
88530	24784064453125	615608056640625	6	true	1	true	6	true
88527	4498080859375	447116796875	12	true	1	true	0	false
88526	4396337890625	499474853515625	8	true	1	true	0	false
88524	456092578125	5247193359375	0	false	0	false	18	true
88523	273540390625	41967021484375	6	true	1	true	0	false
88516	489962421875	763850341796875	0	false	0	false	1	true
88514	2861087109375	2345387451171870	0	false	0	false	7	true
88513	22557076171875	67257421875	4	true	1	true	1	true
88509	50971396484375	84308896484375	4	true	1	true	0	false
88506	4959855859375	523238330078125	21	true	0	false	1	true
88504	16348470703125	13221578125	12	true	1	true	0	false
88503	1750241796875	1066920703125	0	false	0	false	6	true
88502	154096650390625	11481896484375	16	true	0	false	1	true
88500	3246047265625	616520703125	1	true	1	true	2	true
88498	19360923828125	8517759765625	0	false	0	false	2	true
88491	22003427734375	1.33862e+16	7	true	0	false	1	true
88490	216064453125	1.0211e+16	9	true	0	false	2	true
88489	19863421875	465979541015625	16	true	1	true	3	true
88488	1997485546875	4130708984375	5	true	0	false	0	false
88487	2134704296875	498666455078125	9	true	1	true	4	true
88486	21444548828125	359457763671875	7	true	1	true	0	false
88484	21303896484375	2.4493e+16	7	true	0	false	0	false
88480	2374527734375	1.91026e+16	0	false	0	false	14	true
88473	3405705859375	1510147216796870	0	false	0	false	15	true
88472	32448662109375	328441259765625	1	true	0	false	1	true
88471	308320234375	3950475341796870	0	false	0	false	5	true
88468	35299453125	3255551025390620	5	true	1	true	0	false
88465	4258737109375	1.98887e+16	9	true	0	false	0	false
88464	4356408203125	243613330078125	1	true	0	false	14	true
88451	8642544921875	91697841796875	11	true	0	false	1	true
88450	981883203125	80318876953125	8	true	1	true	4	true
88449	10052259765625	3889147216796870	15	true	1	true	0	false
88448	100713671875	3947030517578120	16	true	1	true	0	false
88446	966922265625	45987958984375	11	true	1	true	0	false
88443	805636669921875	556957958984375	5	true	1	true	0	false
88441	75279345703125	104537421875	7	true	1	true	0	false
88440	934967578125	11634525390625	1	true	0	false	19	true
88435	109819365234375	2751706298828120	9	true	1	true	0	false
88433	83508310546875	287094384765625	0	false	0	false	11	true
88426	158332685546875	712023291015625	0	false	0	false	18	true
88424	130757333984375	98669375	5	true	0	false	0	false
88413	4719041796875	2366113037109370	12	true	1	true	0	false
88412	4668568359375	2366364501953120	7	true	0	false	0	false
88411	4602981640625	846306884765625	14	true	1	true	0	false
88407	18743642578125	374801513671875	8	true	0	false	0	false
88406	18243744140625	3910697998046870	1	true	0	false	23	true
88403	39260890625	1302310546875	9	true	1	true	1	true
88402	382138359375	4539263000488280	10	true	0	false	0	false
88399	487352578125	4028014892578120	7	true	0	false	0	false
88398	483234453125	468466015625	18	true	1	true	1	true
88395	1.35193e+16	250238232421875	10	true	1	true	0	false
88394	21349951171875	1.6349e+16	5	true	1	true	0	false
88393	1.75148e+16	7269462280273430	31	true	1	true	0	false
88390	3054520263671870	208947265625	9	true	1	true	0	false
88388	3764350341796870	399870654296875	8	true	0	false	0	false
88386	51645986328125	151071630859375	0	false	0	false	9	true
88384	3223177978515620	2784559020996090	7	true	0	false	0	false
88378	429349296875	6534468994140620	13	true	1	true	3	true
88377	18951955078125	11803173828125	11	true	0	false	19	true
88376	189363671875	1084626953125	10	true	0	false	20	true
88375	14886931640625	449464111328125	19	true	1	true	0	false
88374	146281103515625	1.31003e+16	30	true	1	true	0	false
88373	4882646875	7924303125	35	true	0	false	0	false
88372	485930859375	792370546875	39	true	0	false	0	false
88370	149289111328125	2277819580078120	15	true	0	false	0	false
88369	482457890625	79230671875	19	true	1	true	0	false
88361	17223658203125	6453956909179680	17	true	8	true	0	false
88360	1730495703125	9056884765625	11	true	11	true	0	false
88359	1768951953125	104566357421875	29	true	0	false	0	false
88356	18692146484375	7497987060546870	18	true	0	false	0	false
88352	1979226953125	6201007690429680	5	true	0	false	0	false
88348	1298913330078120	603017578125	2	true	0	false	1	true
88347	4810165625	2.41596e+16	8	true	0	false	0	false
88346	4749358984375	2743956298828120	8	true	0	false	0	false
