# Supplementary material for: A Novel Liquid Biopsy Method Based on Specific Combinations of Vesicular Markers Allows Us to Discriminate Prostate Cancer from Hyperplasia
Source: Cells. 2024 Jul 31;13(15):1286. doi: 10.3390/cells13151286 (PMC11311686; doi:10.3390/cells13151286)
Supplement: Supplementary file 1 [file cells-13-01286-s001.zip › Dataset S1-Raw data CODI BiliGeCT Prostata/Raw data CODI BiliGeCT Prostata/160223_ErbB3_ALK_GE21-08-1__counting_scatter.xlsx]

## Sheet: 160223_ErbB3_ALK_GE21-08-1__cou
counting parameters
radius (nm)	300
bin width (nm)	20
locs in bin threshold	1
active channels
channel name	channel reference	min	max
Channel 0	ch0	1	10000000
Channel 1	ch1	1	10000000
Channel 2	ch2	1	10000000
clusters are positive for a channel if their counts fall within min (inclusive) and max (exclusive) for that channel
	population phenotypes	number of clusters
triple positive	Channel 0, Channel 1, Channel 2	75
double positive	Channel 0, Channel 1	52
double positive	Channel 0, Channel 2	223
double positive	Channel 1, Channel 2	6
single positive	Channel 0	97
single positive	Channel 1	4
single positive	Channel 2	59
	total positive clusters	516
12 clusters were negative for every channel
all positive clusters are listed here
columns show counts and positivity for channels with thresholds switched on
to see the full data including negative clusters please export a csv from the counting histogram rather than the counting scatter plot
cluster id	centroid x (nm)	centroid y (nm)	count for Channel 0	positive for Channel 0	count for Channel 1	positive for Channel 1	count for Channel 2	positive for Channel 2
49066	28487322265625	708170859375	6	true	1	true	3	true
49065	30131822265625	70024.5	12	true	0	false	0	false
49064	32647486328125	684979296875	5	true	0	false	10	true
49063	32107201171875	70239953125	4	true	0	false	4	true
49059	31450107421875	713902890625	6	true	2	true	2	true
49057	2998616796875	674794609375	8	true	2	true	1	true
49056	27843546875	72422.75	12	true	1	true	18	true
49053	28059005859375	695306015625	5	true	0	false	0	false
49052	23191736328125	715686328125	5	true	1	true	0	false
49051	245730625	71562421875	3	true	0	false	5	true
49049	260075390625	721179375	7	true	0	false	3	true
49046	24596298828125	74085484375	4	true	0	false	0	false
49043	30159953125	718893359375	6	true	0	false	2	true
49042	22085595703125	769220703125	10	true	0	false	4	true
49041	21113658203125	756347890625	4	true	0	false	5	true
49040	1756488671875	7250146875	5	true	0	false	3	true
49039	1903974609375	74467609375	3	true	0	false	3	true
49038	2069315625	73181109375	5	true	0	false	2	true
49037	2224138671875	72958421875	3	true	0	false	5	true
49035	2258944921875	749556953125	8	true	0	false	0	false
49031	2109439453125	711471015625	3	true	0	false	3	true
49026	27663615234375	6281951171875	2	true	0	false	8	true
49025	276936875	6408491015625	8	true	1	true	3	true
49024	19421419921875	765552578125	2	true	1	true	0	false
49023	1766360546875	769422734375	9	true	0	false	1	true
49022	317620859375	6147240234375	14	true	0	false	5	true
49021	31200958984375	6176807421875	7	true	1	true	0	false
49020	1701995703125	782337734375	6	true	1	true	8	true
49017	30317806640625	6201291796875	5	true	0	false	2	true
49015	291691796875	6433069921875	6	true	1	true	7	true
49012	136478525390625	704613046875	2	true	0	false	5	true
49011	124620185546875	707661953125	21	true	1	true	0	false
49008	2909142578125	6157416796875	3	true	1	true	19	true
49007	299350625	607753046875	3	true	0	false	10	true
49006	31328521484375	627266171875	6	true	1	true	8	true
49002	1967403515625	635827734375	1	true	0	false	5	true
49001	19703154296875	62516625	7	true	0	false	0	false
49000	19504451171875	672703125	3	true	0	false	0	false
48999	19783724609375	65269484375	6	true	1	true	5	true
48998	1376916796875	728857265625	8	true	0	false	0	false
48996	13581169921875	75701984375	5	true	1	true	2	true
48995	12710853515625	76196109375	6	true	1	true	6	true
48991	15877572265625	75513734375	3	true	0	false	1	true
48988	20988572265625	66433015625	9	true	0	false	0	false
48987	22337017578125	6647859375	3	true	0	false	14	true
48985	15175861328125	7051459375	6	true	1	true	2	true
48979	19617830078125	794877890625	14	true	0	false	0	false
48978	335126640625	6435894921875	6	true	2	true	0	false
48977	3378998046875	6369866796875	9	true	0	false	1	true
48975	171808984375	7020159375	5	true	0	false	0	false
48973	3235494921875	5978378125	14	true	0	false	0	false
48966	24643142578125	623729453125	5	true	0	false	3	true
48965	24170806640625	636940546875	5	true	0	false	6	true
48964	163163837890625	6250187109375	5	true	0	false	9	true
48963	160989052734375	637432890625	7	true	0	false	15	true
48961	23780712890625	6024649609375	1	true	0	false	5	true
48960	24571552734375	790743828125	8	true	1	true	3	true
48959	2639206640625	791210390625	0	false	0	false	15	true
48957	23917712890625	694733515625	5	true	0	false	2	true
48955	31612552734375	663879296875	8	true	0	false	1	true
48948	155501484375	767180078125	2	true	0	false	6	true
48946	330216171875	66257.5	8	true	0	false	0	false
48945	3417801171875	661499453125	2	true	0	false	5	true
48941	2241896484375	620519140625	3	true	0	false	17	true
48937	21531751953125	6384848828125	3	true	0	false	2	true
48936	2043902734375	686732265625	7	true	0	false	2	true
48932	12161287109375	6477234765625	6	true	0	false	2	true
48931	122799853515625	621344453125	3	true	0	false	2	true
48930	100724892578125	5760946484375	5	true	1	true	3	true
48929	1117291015625	578802578125	8	true	1	true	0	false
48928	27203859375	75375828125	5	true	0	false	4	true
48927	258474296875	75900984375	5	true	2	true	2	true
48926	11747748046875	5872190234375	6	true	0	false	7	true
48921	108114365234375	6444505078125	6	true	0	false	1	true
48920	10115509765625	65642328125	18	true	1	true	0	false
48918	119280556640625	6005246875	0	false	0	false	8	true
48915	14480880859375	660254375	3	true	0	false	2	true
48914	27993115234375	770410625	8	true	0	false	2	true
48911	14546232421875	675918046875	2	true	0	false	0	false
48909	135940537109375	590728046875	4	true	0	false	0	false
48906	3503998046875	7005959375	3	true	0	false	2	true
48905	362113671875	68594.5	10	true	0	false	0	false
48900	3402574609375	721980703125	5	true	1	true	3	true
48896	3623271875	742497890625	3	true	0	false	13	true
48895	3520072265625	751902734375	4	true	1	true	6	true
48893	362805859375	732227265625	4	true	0	false	9	true
48890	31110330078125	75117.5	26	true	1	true	1	true
48889	324507890625	746591640625	8	true	1	true	0	false
48887	141450546875	6473556640625	2	true	0	false	4	true
48885	31968447265625	76420859375	5	true	0	false	13	true
48884	29533341796875	7385796875	6	true	0	false	13	true
48883	30675224609375	734529765625	5	true	0	false	7	true
48880	3886133203125	661924375	9	true	1	true	0	false
48879	39104421875	6686903125	3	true	0	false	8	true
48876	4091569140625	633902890625	16	true	0	false	1	true
48875	4156027734375	6245008203125	9	true	1	true	0	false
48874	393461328125	6424521484375	5	true	0	false	3	true
48868	42598859375	6490851171875	9	true	1	true	1	true
48867	4169282421875	657376875	2	true	5	true	0	false
48866	41275015625	68450078125	19	true	1	true	2	true
48865	4254186328125	67691359375	3	true	0	false	4	true
48860	35211375	76343109375	7	true	0	false	1	true
48859	3671753125	764515546875	4	true	1	true	3	true
48858	3685096484375	6031346484375	4	true	0	false	14	true
48857	354188671875	6038886328125	5	true	0	false	0	false
48853	38888890625	589591171875	10	true	1	true	1	true
48852	3932855859375	572201640625	3	true	1	true	3	true
48850	3616059765625	63065046875	12	true	0	false	0	false
48849	3743299609375	6328511328125	9	true	0	false	0	false
48847	374624921875	6469178515625	3	true	0	false	5	true
48845	4205037890625	570605625	4	true	0	false	4	true
48839	151294228515625	583231796875	4	true	0	false	6	true
48834	4306074609375	702891875	2	true	0	false	0	false
48833	4475926171875	715756875	4	true	0	false	3	true
48829	3841156640625	705820625	1	true	0	false	1	true
48826	17631921875	591737734375	4	true	0	false	8	true
48825	17509326171875	584117265625	3	true	0	false	10	true
48824	1883802734375	593478203125	8	true	2	true	0	false
48822	16465326171875	570202734375	2	true	0	false	5	true
48819	2051904296875	5922915234375	4	true	0	false	0	false
48818	18128962890625	604964375	1	true	0	false	4	true
48814	462701640625	5894809375	9	true	0	false	0	false
48813	4593001953125	6013203515625	8	true	1	true	0	false
48812	437794375	6080962109375	8	true	1	true	1	true
48809	426844296875	600012890625	7	true	2	true	0	false
48807	44417296875	591362890625	5	true	1	true	11	true
48805	4528929296875	578892890625	4	true	0	false	5	true
48804	4822475390625	5291232421875	1	true	0	false	10	true
48803	4878557421875	5435848046875	7	true	0	false	0	false
48802	1396398828125	5649244921875	1	true	0	false	6	true
48799	4786769921875	564915078125	5	true	1	true	0	false
48797	46691625	61421.75	6	true	0	false	2	true
48794	10100580078125	678400234375	8	true	0	false	0	false
48793	93940537109375	690425390625	13	true	1	true	1	true
48792	118213251953125	6839021875	3	true	0	false	1	true
48789	48308234375	635005234375	6	true	1	true	2	true
48784	378674765625	768550625	1	true	0	false	14	true
48783	38226921875	764918359375	2	true	0	false	12	true
48779	3880861328125	5496869140625	3	true	0	false	4	true
48778	14317337890625	5497181640625	6	true	0	false	13	true
48775	4351936328125	6286016015625	5	true	0	false	5	true
48773	145910498046875	6075275390625	8	true	1	true	1	true
48771	3580998046875	666919375	5	true	0	false	3	true
48770	48488109375	5954357421875	3	true	1	true	3	true
48769	4850407421875	6133830859375	8	true	0	false	0	false
48766	22234306640625	5713180859375	16	true	0	false	2	true
48765	2452581640625	578986640625	0	false	1	true	8	true
48761	429471328125	55697078125	4	true	0	false	0	false
48760	7118763671875	6990434375	4	true	0	false	9	true
48759	784782666015625	697715625	2	true	0	false	11	true
48757	7437904296875	685517890625	9	true	1	true	7	true
48756	69635546875	5833425390625	4	true	0	false	10	true
48755	723250830078125	590448125	3	true	0	false	10	true
48753	87915185546875	588685703125	9	true	0	false	2	true
48748	3927582421875	766640078125	13	true	1	true	1	true
48747	3917111328125	774449296875	0	false	0	false	13	true
48744	1058463671875	60678390625	10	true	0	false	6	true
48742	4467412890625	52014078125	13	true	1	true	0	false
48741	4400567578125	5174261328125	5	true	1	true	1	true
48740	457873828125	55494828125	12	true	1	true	0	false
48739	4494293359375	5407607421875	6	true	0	false	0	false
48734	752260205078125	6192863671875	4	true	1	true	1	true
48733	783393896484375	6351045703125	5	true	0	false	5	true
48732	7676494140625	6490772265625	0	false	0	false	5	true
48727	4067706640625	6029696875	3	true	1	true	4	true
48726	18281013671875	561274375	2	true	0	false	17	true
48723	26891943359375	6109135546875	3	true	0	false	2	true
48722	890993359375	5654888671875	1	true	0	false	2	true
48721	9697916015625	545938046875	2	true	0	false	3	true
48717	203844375	5537858984375	2	true	0	false	6	true
48716	20929908203125	5361667578125	5	true	0	false	5	true
48715	21850806640625	5183177734375	6	true	0	false	4	true
48709	448776015625	64313.5	5	true	0	false	1	true
48708	2735348046875	6731278125	10	true	0	false	2	true
48707	25816025390625	66662953125	4	true	0	false	1	true
48704	2963195068359370	656489609375	17	true	1	true	8	true
48703	2951984130859370	655950859375	15	true	1	true	7	true
48702	7655023803710930	6286269921875	26	true	1	true	7	true
48701	1267791748046870	640325078125	8	true	1	true	10	true
48700	3051916748046870	624995546875	11	true	0	false	3	true
48699	397563671875	6298034375	6	true	1	true	0	false
48694	34243310546875	6043250390625	7	true	0	false	1	true
48693	40888916015625	5885278125	8	true	0	false	2	true
48690	476068701171875	677589609375	0	false	0	false	12	true
48689	1.92758e+16	6777009375	4	true	0	false	0	false
48688	3400125732421870	71152203125	0	false	0	false	1	true
48684	1996468994140620	74862828125	4	true	0	false	0	false
48683	3422547607421870	7514128125	5	true	1	true	0	false
48682	98477783203125	7330353125	8	true	1	true	0	false
48681	102375947265625	74583484375	6	true	1	true	0	false
48678	419359033203125	7421265625	2	true	1	true	6	true
48675	10528013671875	761938046875	6	true	1	true	1	true
48673	546950146484375	746698671875	6	true	0	false	1	true
48671	1598462646484370	7180240625	3	true	0	false	2	true
48667	4189859375	727851015625	5	true	0	false	0	false
48666	947762939453125	70640359375	2	true	0	false	32	true
48663	11044193359375	77823734375	1	true	0	false	1	true
48659	1.13837e+16	6068567578125	1	true	0	false	7	true
48658	89193603515625	5246924609375	7	true	0	false	1	true
48657	1004939453125	518160625	8	true	0	false	0	false
48654	124876044921875	5107958203125	2	true	0	false	0	false
48653	1210034375	535155859375	4	true	0	false	0	false
48647	261908203125	5853127734375	4	true	0	false	4	true
48646	461399560546875	5430812890625	11	true	1	true	12	true
48645	5037697265625	5372495703125	5	true	0	false	11	true
48644	58914775390625	5292470703125	1	true	0	false	7	true
48643	50442138671875	5277188671875	8	true	1	true	0	false
48639	3087931640625	527903046875	4	true	0	false	0	false
48638	773796875	5456766796875	2	true	0	false	6	true
48637	650144091796875	54199421875	1	true	0	false	0	false
48634	83791884765625	750872890625	33	true	0	false	1	true
48633	83509052734375	750351015625	34	true	0	false	0	false
48632	82679755859375	751126015625	33	true	0	false	0	false
48629	814733203125	751878671875	33	true	0	false	0	false
48626	2278992578125	5483105078125	5	true	0	false	5	true
48625	24367685546875	54850625	3	true	0	false	2	true
48623	87282861328125	75879109375	7	true	1	true	1	true
48622	2651203515625	552543515625	3	true	0	false	3	true
48620	730993798828125	76879765625	2	true	0	false	0	false
48614	4887837109375	5046296484375	6	true	0	false	0	false
48613	48110.5	492816640625	5	true	14	true	0	false
48612	434222578125	4550269921875	1	true	0	false	22	true
48611	4315541796875	467507109375	1	true	0	false	4	true
48609	414718671875	4722574609375	5	true	0	false	1	true
48608	4182008203125	44725.75	5	true	1	true	1	true
48607	44142234375	44322765625	1	true	0	false	7	true
48604	457941484375	4581399609375	2	true	0	false	13	true
48603	4448418359375	4608271875	6	true	0	false	0	false
48602	491031796875	474599609375	13	true	0	false	0	false
48597	4547179296875	48443140625	3	true	0	false	1	true
48591	428302890625	501939140625	6	true	0	false	1	true
48590	17879841796875	533475234375	2	true	0	false	21	true
48589	17173830078125	5410507421875	0	false	0	false	6	true
48587	1902615625	521380390625	4	true	0	false	1	true
48585	306403125	5582369140625	7	true	0	false	6	true
48579	2211662890625	5062255859375	3	true	0	false	11	true
48578	335548125	78575171875	3	true	0	false	0	false
48576	3971857421875	49705625	2	true	0	false	1	true
48575	3805022265625	514093984375	2	true	0	false	0	false
48571	2804540234375	783883359375	9	true	1	true	0	false
48570	3335080078125	5796936328125	2	true	0	false	2	true
48569	31716984375	575508046875	3	true	0	false	14	true
48563	506824365234375	5091078515625	1	true	0	false	5	true
48562	418687421875	5296907421875	2	true	0	false	0	false
48561	4117791796875	4976730078125	4	true	0	false	2	true
48557	2750677734375	5702455078125	1	true	1	true	13	true
48555	377878125	48795953125	5	true	0	false	0	false
48553	2544508984375	5255180078125	2	true	0	false	3	true
48552	127361455078125	783111328125	32	true	0	false	1	true
48551	125997490234375	782603359375	42	true	0	false	1	true
48549	124010078125	781768671875	27	true	0	false	0	false
48548	149912919921875	5216028125	1	true	0	false	4	true
48545	15133603515625	793333984375	4	true	0	false	0	false
48542	18892322265625	4717483203125	3	true	0	false	2	true
48541	198359921875	49144484375	6	true	1	true	0	false
48537	210775625	4728462890625	6	true	0	false	1	true
48536	32328236328125	5035201953125	18	true	0	false	43	true
48535	31377552734375	5169455078125	3	true	0	false	4	true
48534	2663324609375	473197890625	0	false	0	false	12	true
48533	2854044140625	4733362890625	3	true	0	false	0	false
48532	28735646484375	50474875	5	true	1	true	2	true
48531	2766269140625	4929193359375	11	true	0	false	0	false
48530	343752421875	461645390625	2	true	0	false	1	true
48525	26726404296875	5109447265625	10	true	0	false	1	true
48524	3451130078125	48966890625	2	true	0	false	5	true
48521	374824609375	464313203125	2	true	1	true	11	true
48516	3661466015625	536333671875	7	true	0	false	4	true
48515	3576753125	5530380078125	3	true	1	true	0	false
48513	337176328125	53694328125	6	true	0	false	2	true
48509	310975146484375	5687264453125	1	true	0	false	11	true
48507	24021970703125	48970828125	1	true	0	false	1	true
48506	44175265625	3950921875	7	true	0	false	2	true
48505	424600625	4180414453125	16	true	0	false	7	true
48501	23316041015625	471045546875	0	false	0	false	12	true
48498	2934284765625	4261046875	1	true	0	false	0	false
48495	414643408203125	77670390625	2	true	0	false	0	false
48493	4287207421875	3942411328125	10	true	1	true	0	false
48491	143705302734375	4957105859375	4	true	0	false	0	false
48490	32744857421875	450098203125	0	false	0	false	4	true
48487	29722294921875	5002123046875	3	true	0	false	0	false
48486	32567359375	422947109375	2	true	0	false	0	false
48485	34625984375	425099765625	3	true	0	false	2	true
48482	1.53687e+16	4708021484375	11	true	0	false	2	true
48481	6061524047851560	46549359375	5	true	0	false	0	false
48480	2694622802734370	448974609375	5	true	0	false	0	false
48477	3559994873046870	4372491796875	1	true	0	false	5	true
48476	470872890625	38975875	2	true	0	false	10	true
48475	4828494921875	3964293359375	4	true	0	false	5	true
48473	48782828125	368790625	5	true	0	false	4	true
48471	496688232421875	436609765625	2	true	0	false	5	true
48470	88044189453125	45602265625	4	true	0	false	11	true
48469	9317068359375	46712328125	2	true	10	true	18	true
48467	118259091796875	4584902734375	3	true	0	false	3	true
48460	157015771484375	45814109375	3	true	0	false	6	true
48459	153694541015625	4509604296875	6	true	1	true	6	true
48458	148222236328125	4301894921875	3	true	0	false	5	true
48457	150699931640625	4153873046875	1	true	0	false	11	true
48455	18022787109375	4217546875	0	false	0	false	7	true
48449	7665818359375	4245212890625	1	true	0	false	0	false
48448	107555478515625	4200529296875	2	true	0	false	20	true
48446	675231787109375	4696043359375	2	true	0	false	1	true
48445	6158529296875	4982394140625	0	false	0	false	8	true
48443	19312669921875	3808671484375	6	true	1	true	4	true
48440	20545390625	416479921875	2	true	0	false	2	true
48433	3665114453125	43850265625	15	true	0	false	0	false
48432	25156521484375	3816291015625	1	true	0	false	0	false
48431	27418044921875	4036826953125	2	true	0	false	0	false
48427	24235689453125	422693359375	4	true	0	false	4	true
48426	3542965625	4015873828125	4	true	0	false	0	false
48425	373102421875	3985860546875	4	true	0	false	5	true
48423	342632734375	3890648828125	0	false	1	true	18	true
48421	3723132421875	4129987890625	1	true	0	false	4	true
48417	3871426953125	4337105859375	5	true	0	false	1	true
48415	19069609375	4221369140625	0	false	0	false	3	true
48413	3821284375	79661578125	8	true	0	false	1	true
48412	4682703515625	703351171875	12	true	1	true	7	true
48409	6068602905273430	4101129296875	9	true	0	false	0	false
48407	47615615234375	415670078125	6	true	0	false	1	true
48406	37406859375	34148.75	0	false	0	false	8	true
48405	3701116796875	357191796875	2	true	0	false	0	false
48404	4167211328125	363507109375	4	true	0	false	0	false
48403	4251109765625	344926953125	7	true	0	false	1	true
48402	39900375	33470359375	2	true	0	false	0	false
48397	4141004296875	37970625	11	true	1	true	10	true
48395	38658.25	3083246484375	10	true	1	true	22	true
48394	460374453125	30114322265625	3	true	1	true	1	true
48393	45155703125	29380630859375	1	true	1	true	16	true
48392	45229125	32331595703125	2	true	0	false	6	true
48391	4403471484375	3130164453125	8	true	1	true	0	false
48389	436778828125	28949869140625	10	true	0	false	1	true
48387	3572469140625	78962171875	1	true	0	false	14	true
48385	4571445703125	2753928515625	1	true	0	false	9	true
48384	484932109375	29528697265625	2	true	1	true	10	true
48383	494959296875	30594689453125	8	true	0	false	0	false
48376	4207244140625	3021065234375	1	true	0	false	3	true
48373	4503137109375	3434671875	3	true	0	false	0	false
48369	2571825439453120	397730390625	1	true	0	false	7	true
48366	36650203125	290934921875	7	true	0	false	0	false
48363	8691883544921870	5499614453125	2	true	0	false	10	true
48361	444351953125	753360078125	26	true	0	false	1	true
48360	2025437890625	3675834375	3	true	0	false	1	true
48358	59395146484375	374441328125	2	true	0	false	6	true
48355	760236083984375	3747116796875	6	true	0	false	2	true
48354	1710390380859370	32629828125	3	true	0	false	19	true
48353	256738720703125	3283455859375	0	false	0	false	9	true
48352	4770069921875	3358141796875	4	true	0	false	1	true
48350	66282578125	31901150390625	2	true	0	false	0	false
48349	45836689453125	330920703125	2	true	0	false	1	true
48347	191051025390625	307381875	5	true	0	false	1	true
48345	793014990234375	340244765625	1	true	0	false	4	true
48339	523419677734375	3877968359375	6	true	0	false	1	true
48336	18975875	3239105859375	0	false	0	false	8	true
48335	20642919921875	33394046875	4	true	0	false	10	true
48334	17665224609375	3441101171875	3	true	0	false	3	true
48333	15590818359375	3105027734375	1	true	5	true	0	false
48332	22260736328125	3032741796875	0	false	0	false	8	true
48331	21798005859375	28476283203125	2	true	0	false	1	true
48329	24194728515625	30057474609375	2	true	1	true	0	false
48328	28177787109375	29808736328125	1	true	0	false	0	false
48327	271775546875	28613607421875	2	true	0	false	7	true
48321	28038453125	31631431640625	2	true	0	false	14	true
48320	31050892578125	282054921875	3	true	0	false	0	false
48319	30031794921875	29390861328125	0	false	0	false	5	true
48317	2972749609375	27610693359375	1	true	0	false	3	true
48316	226364140625	351789765625	0	false	0	false	17	true
48313	29900931640625	26083912109375	0	false	0	false	14	true
48309	32393078125	2853358203125	0	false	0	false	9	true
48308	24736330078125	28019326171875	1	true	0	false	7	true
48305	2563095703125	3125561328125	0	false	0	false	13	true
48302	1169166015625	32934984375	0	false	0	false	4	true
48301	10584705078125	31670927734375	0	false	0	false	7	true
48300	161763701171875	2616744921875	7	true	1	true	1	true
48299	15946474609375	28970599609375	1	true	0	false	3	true
48298	175211484375	2259284765625	1	true	0	false	0	false
48297	1762716015625	198496796875	1	true	0	false	3	true
48293	18287703125	3027498046875	6	true	0	false	4	true
48291	106741669921875	29924013671875	0	false	0	false	6	true
48287	18082869140625	278622265625	7	true	0	false	0	false
48286	1639364453125	3586464453125	0	false	1	true	6	true
48278	3108166796875	335811640625	2	true	16	true	1	true
48277	31428548828125	3269209765625	3	true	6	true	0	false
48276	33322546875	34300515625	2	true	0	false	0	false
48275	3444412109375	332731328125	12	true	0	false	2	true
48271	29667630859375	3638982421875	1	true	0	false	3	true
48270	338452265625	32058005859375	10	true	0	false	1	true
48269	343264140625	30567107421875	2	true	0	false	6	true
48266	91382255859375	2888437109375	0	false	1	true	3	true
48261	4887189453125	23884576171875	5	true	1	true	0	false
48259	3465030859375	26813095703125	1	true	0	false	9	true
48258	105231064453125	20551796875	2	true	0	false	4	true
48257	9581369140625	2135881640625	5	true	0	false	2	true
48255	2418391015625	3416861328125	2	true	0	false	0	false
48253	94584306640625	1974033984375	6	true	0	false	5	true
48252	7620916015625	17976369140625	8	true	0	false	0	false
48251	7656435546875	19830224609375	1	true	0	false	6	true
48250	41734345703125	20453009765625	0	false	0	false	10	true
48249	5444271484375	19441443359375	2	true	0	false	2	true
48244	9242181640625	2442021875	1	true	0	false	10	true
48243	81570068359375	23065712890625	0	false	0	false	18	true
48241	26555732421875	25258740234375	0	false	0	false	7	true
48237	26888294921875	3431100390625	2	true	0	false	1	true
48235	6508779296875	21805640625	4	true	0	false	2	true
48233	122542646484375	24098109375	0	false	0	false	3	true
48230	4885845703125	2035113671875	8	true	0	false	0	false
48229	473426484375	21848208984375	0	false	1	true	0	false
48226	115121884765625	38810328125	0	false	0	false	6	true
48225	1099008203125	3742341796875	0	false	1	true	4	true
48222	633301513671875	24103794921875	1	true	0	false	11	true
48221	539762060546875	23407732421875	6	true	0	false	4	true
48219	4805474609375	25284939453125	2	true	1	true	7	true
48216	1355662890625	28913328125	3	true	1	true	2	true
48215	13172025390625	2731499609375	0	false	0	false	8	true
48207	2873454296875	240262265625	1	true	0	false	1	true
48206	398161875	27216376953125	1	true	0	false	6	true
48205	381433515625	264894453125	14	true	0	false	7	true
48203	4092663671875	25616455078125	1	true	0	false	0	false
48199	325898828125	22304619140625	2	true	0	false	0	false
48198	2334808349609370	17229826171875	0	false	0	false	8	true
48197	2575917236328120	1859990625	0	false	0	false	13	true
48191	8358708984375	157828193359375	0	false	0	false	7	true
48190	3644451953125	16423619140625	1	true	0	false	6	true
48189	3603827734375	17580251953125	0	false	11	true	0	false
48188	3468779296875	151727958984375	0	false	0	false	55	true
48185	31215748046875	141199619140625	1	true	5	true	0	false
48183	33703875	176215234375	2	true	0	false	4	true
48180	336629921875	13163537109375	6	true	0	false	4	true
48179	3228090625	12796896484375	3	true	0	false	0	false
48177	1424228515625	2839955078125	0	false	0	false	38	true
48175	31988568359375	17373109375	1	true	1	true	0	false
48170	1.60401e+16	243036484375	3	true	1	true	1	true
48169	30958671875	2363515234375	2	true	0	false	9	true
48167	2318015380859370	221438359375	4	true	1	true	0	false
48165	4953532421875	704114296875	22	true	2	true	0	false
48162	38945171875	13466505859375	9	true	0	false	0	false
48159	41585328125	109557412109375	0	false	0	false	8	true
48158	36962453125	9667765625	5	true	1	true	0	false
48157	3709512109375	9270373046875	0	false	0	false	14	true
48155	3680699609375	109844365234375	9	true	0	false	1	true
48153	17217728515625	1692248828125	0	false	0	false	1	true
48151	3582991796875	10074728515625	6	true	1	true	0	false
48144	43621234375	18691095703125	7	true	1	true	11	true
48143	4378605859375	2092518359375	8	true	1	true	11	true
48142	408188671875	18785119140625	4	true	0	false	5	true
48141	42093578125	19524783203125	5	true	1	true	9	true
48138	409372578125	2282969921875	0	false	4	true	0	false
48137	3974030078125	23246896484375	10	true	1	true	0	false
48135	4171562109375	151988251953125	1	true	0	false	0	false
48131	22102568359375	1990122265625	2	true	0	false	0	false
48127	75886591796875	1437304296875	0	false	0	false	6	true
48124	2863865625	174052265625	0	false	0	false	10	true
48123	281184609375	1873455078125	7	true	1	true	0	false
48121	21511384765625	17495123046875	0	false	0	false	1	true
48119	20621087890625	2177309375	4	true	1	true	1	true
48115	37584734375	19364275390625	2	true	0	false	2	true
48113	1831607421875	13831392578125	1	true	0	false	11	true
48109	21917177734375	1478208203125	3	true	0	false	15	true
48106	429280625	779737890625	55	true	1	true	0	false
48105	4303459765625	78058859375	29	true	0	false	0	false
48104	427171484375	77837953125	38	true	1	true	0	false
48102	421536171875	774846484375	2	true	0	false	15	true
48101	4163244140625	778688359375	7	true	1	true	1	true
48095	237561875	150498916015625	6	true	0	false	1	true
48094	2837560546875	131188251953125	0	false	0	false	8	true
48093	2660673828125	13112142578125	0	false	0	false	7	true
48091	2867544921875	150233662109375	0	false	1	true	3	true
48088	17287880859375	10732578125	0	false	0	false	3	true
48087	18846537109375	11240873046875	0	false	0	false	4	true
48085	150567373046875	9861205078125	3	true	1	true	0	false
48083	120794384765625	1559643359375	4	true	1	true	0	false
48077	2709299609375	102391591796875	7	true	0	false	0	false
48076	138845703125	142621220703125	5	true	1	true	4	true
48075	146266826171875	147170888671875	0	false	0	false	8	true
48074	119046376953125	8912177734375	1	true	0	false	7	true
48073	112096259765625	10905501953125	3	true	1	true	0	false
48071	11327025390625	129584208984375	2	true	1	true	6	true
48064	472773984375	87866689453125	19	true	1	true	3	true
48063	4585683203125	9979080078125	2	true	0	false	5	true
48053	22085998046875	24473140625	1	true	9	true	2	true
48050	350656953125	555283837890625	8	true	1	true	0	false
48049	358516171875	55268896484375	5	true	1	true	0	false
48045	3778954296875	710115380859375	4	true	1	true	2	true
48044	3758421484375	1.34268e+16	0	false	0	false	10	true
48040	1.6943e+16	145086533203125	0	false	0	false	13	true
48039	21800751953125	122705322265625	0	false	0	false	1	true
48036	3054666015625	92535732421875	4	true	1	true	0	false
48034	330781796875	333653515625	4	true	1	true	0	false
48033	345523046875	1.33408e+16	3	true	0	false	0	false
48031	3330158984375	1.11357e+16	0	false	0	false	10	true
48025	641664892578125	636817333984375	0	false	0	false	4	true
48023	53773642578125	77163037109375	8	true	0	false	0	false
48021	2323255126953120	93430458984375	11	true	0	false	0	false
48013	4918446875	773120703125	24	true	0	false	0	false
48012	767237939453125	2751604248046870	7	true	0	false	0	false
48011	51600830078125	1.77251e+16	0	false	0	false	6	true
48009	48977515625	17182064453125	0	false	11	true	0	false
48008	97669892578125	428753466796875	8	true	1	true	12	true
48007	9585470703125	423075244140625	6	true	1	true	14	true
48005	98060771484375	3948880615234370	15	true	0	false	0	false
48002	105604453125	1.77396e+16	9	true	0	false	0	false
47997	27776140625	85467421875	6	true	0	false	1	true
47996	27443603515625	1294662841796870	0	false	0	false	4	true
47995	26941421875	2383124267578120	0	false	0	false	5	true
47993	2690907421875	55928046875	17	true	1	true	0	false
47987	21709330078125	5000908203125	0	false	0	false	15	true
47984	4567175390625	465228271484375	5	true	1	true	0	false
47983	475462421875	676971826171875	4	true	1	true	9	true
47979	4483709375	225800732421875	16	true	0	false	0	false
47978	45592078125	79106796875	17	true	0	false	0	false
47977	4558913671875	790683828125	17	true	0	false	0	false
47975	4869845703125	478823291015625	0	false	0	false	10	true
47971	16872693359375	493300732421875	0	false	0	false	6	true
47969	42535625	1169863037109370	11	true	1	true	15	true
47968	19186640625	1286679443359370	9	true	0	false	0	false
47967	20389923828125	1.01795e+16	0	false	0	false	4	true
47965	22357693359375	7992322387695310	5	true	0	false	0	false
47959	1664033203125	6139525756835930	17	true	1	true	0	false
