# Supplementary material for: A Novel Liquid Biopsy Method Based on Specific Combinations of Vesicular Markers Allows Us to Discriminate Prostate Cancer from Hyperplasia
Source: Cells. 2024 Jul 31;13(15):1286. doi: 10.3390/cells13151286 (PMC11311686; doi:10.3390/cells13151286)
Supplement: Supplementary file 1 [file cells-13-01286-s001.zip › Dataset S1-Raw data CODI BiliGeCT Prostata/Raw data CODI BiliGeCT Prostata/160223_ErbB3_ALK_GE21-08-2__counting_scatter.xlsx]

## Sheet: 160223_ErbB3_ALK_GE21-08-2__cou
counting parameters
radius (nm)	300
bin width (nm)	20
locs in bin threshold	1
active channels
channel name	channel reference	min	max
Channel 0	ch0	1	10000000
Channel 1	ch1	1	10000000
Channel 2	ch2	1	10000000
clusters are positive for a channel if their counts fall within min (inclusive) and max (exclusive) for that channel
	population phenotypes	number of clusters
triple positive	Channel 0, Channel 1, Channel 2	54
double positive	Channel 0, Channel 1	35
double positive	Channel 0, Channel 2	198
double positive	Channel 1, Channel 2	3
single positive	Channel 0	90
single positive	Channel 1	2
single positive	Channel 2	57
	total positive clusters	439
11 clusters were negative for every channel
all positive clusters are listed here
columns show counts and positivity for channels with thresholds switched on
to see the full data including negative clusters please export a csv from the counting histogram rather than the counting scatter plot
cluster id	centroid x (nm)	centroid y (nm)	count for Channel 0	positive for Channel 0	count for Channel 1	positive for Channel 1	count for Channel 2	positive for Channel 2
38447	163808583984375	665642421875	10	true	1	true	0	false
38446	17284205078125	659174140625	5	true	0	false	10	true
38443	124548203125	723842734375	3	true	0	false	6	true
38442	126774560546875	72951703125	10	true	0	false	4	true
38441	1751740625	690735703125	8	true	0	false	3	true
38440	1598201953125	686707578125	11	true	0	false	1	true
38439	254740625	6847009375	1	true	0	false	11	true
38438	246166171875	678463984375	1	true	0	false	12	true
38437	23392388671875	680692265625	5	true	1	true	3	true
38435	18466587890625	678791640625	1	true	0	false	9	true
38431	1266653515625	7128134375	4	true	0	false	7	true
38429	169453125	754069375	5	true	0	false	2	true
38428	15467255859375	735906796875	5	true	0	false	2	true
38427	20456369140625	68004609375	5	true	0	false	1	true
38426	19747970703125	700888671875	5	true	0	false	0	false
38423	1474644921875	748128125	2	true	0	false	5	true
38416	231856171875	722103515625	3	true	0	false	5	true
38410	124941044921875	75605390625	4	true	1	true	14	true
38407	1743821875	6262690625	9	true	0	false	3	true
38406	19072134765625	63196296875	3	true	0	false	7	true
38405	1717773828125	719503515625	3	true	0	false	2	true
38403	2346132568359370	62670875	8	true	2	true	0	false
38402	1.27693e+16	62864421875	7	true	0	false	0	false
38400	19942474609375	6539866796875	4	true	0	false	0	false
38396	2263959375	6535640625	2	true	0	false	1	true
38395	17073896484375	6137219140625	4	true	0	false	4	true
38390	3541480712890620	6419231640625	4	true	0	false	7	true
38387	19043693359375	753750390625	4	true	0	false	8	true
38386	2062342578125	7587740625	2	true	1	true	6	true
38385	98330439453125	703181875	1	true	0	false	2	true
38384	1092712890625	699085390625	3	true	0	false	6	true
38383	2185369384765620	613827421875	7	true	0	false	2	true
38381	867248046875	6576884375	5	true	0	false	2	true
38380	83539326171875	6741803125	3	true	0	false	0	false
38379	2153451953125	592631328125	7	true	0	false	7	true
38378	2080864453125	5824784375	3	true	0	false	6	true
38377	23130927734375	7583990625	3	true	0	false	0	false
38375	2509915625	638815078125	6	true	0	false	0	false
38374	24538845703125	63921.75	11	true	0	false	18	true
38370	9923365234375	681020625	7	true	0	false	1	true
38369	23749330078125	6101786328125	3	true	0	false	0	false
38366	2175637890625	61291859375	2	true	0	false	6	true
38363	889556640625	633008046875	4	true	0	false	9	true
38362	103559033203125	6228063671875	3	true	0	false	1	true
38360	774961181640625	627885625	6	true	0	false	3	true
38357	29035849609375	68262796875	3	true	0	false	10	true
38356	3549065185546870	682464453125	6	true	1	true	0	false
38354	444051220703125	6546262890625	2	true	0	false	0	false
38352	19186619140625	6108451953125	2	true	0	false	5	true
38351	17957544921875	59989765625	4	true	0	false	10	true
38344	2196248828125	750787734375	3	true	0	false	0	false
38343	297215234375	662713515625	3	true	1	true	8	true
38342	29545390625	67032671875	8	true	0	false	7	true
38340	24102091796875	702731171875	3	true	0	false	9	true
38336	1.58339e+16	6626534375	2	true	0	false	7	true
38334	314563828125	661358046875	5	true	0	false	2	true
38333	29681595703125	62730046875	5	true	0	false	3	true
38332	30599849609375	618896328125	6	true	4	true	0	false
38329	138118369140625	665055625	5	true	0	false	0	false
38327	3522588671875	6254865625	2	true	0	false	6	true
38326	3634208984375	619325625	2	true	0	false	2	true
38324	14880416015625	701287578125	4	true	0	false	0	false
38322	353103984375	6369859375	6	true	1	true	0	false
38317	27213544921875	640810546875	7	true	1	true	0	false
38314	3742026953125	6421741796875	6	true	0	false	0	false
38310	27383216796875	67200484375	6	true	0	false	2	true
38308	3476558984375	6006100390625	1	true	0	false	2	true
38306	32671115234375	6386526171875	1	true	0	false	1	true
38301	132797158203125	61452984375	3	true	1	true	5	true
38300	131943271484375	6213816796875	1	true	0	false	13	true
38298	122536845703125	6191375390625	7	true	0	false	5	true
38296	118232158203125	6256980859375	6	true	0	false	0	false
38295	132899609375	6481116796875	6	true	0	false	2	true
38292	128833046875	6064271484375	2	true	0	false	12	true
38290	26764861328125	617942578125	2	true	0	false	0	false
38288	671065087890625	5957641796875	1	true	0	false	0	false
38283	3769746875	5916590625	27	true	0	false	2	true
38282	3761128515625	589550703125	23	true	0	false	0	false
38278	2500561328125	77110140625	4	true	0	false	1	true
38276	8850111328125	716090078125	4	true	1	true	3	true
38274	1.18659e+16	6957790625	1	true	1	true	0	false
38271	9521142578125	762568671875	1	true	0	false	35	true
38270	9804470703125	748629921875	3	true	0	false	2	true
38269	8272451171875	769759609375	3	true	0	false	13	true
38268	88915849609375	78150703125	6	true	0	false	0	false
38264	96009619140625	793974140625	2	true	0	false	9	true
38261	28213482421875	69875890625	3	true	0	false	12	true
38260	29027388671875	68756765625	6	true	0	false	3	true
38258	394560390625	5788297265625	2	true	2	true	21	true
38257	306062734375	6882534375	4	true	1	true	12	true
38255	3433739453125	70382140625	5	true	0	false	8	true
38254	3398849609375	69961234375	2	true	0	false	8	true
38252	27214548828125	787752578125	9	true	0	false	3	true
38251	3284150390625	69457875	1	true	1	true	9	true
38248	34634171875	7139440625	1	true	0	false	12	true
38246	30208478515625	703766015625	3	true	0	false	4	true
38242	3606249609375	706863046875	2	true	0	false	0	false
38241	28847318359375	73404859375	9	true	0	false	1	true
38240	29171115234375	743854296875	2	true	0	false	5	true
38238	27529189453125	737311171875	3	true	0	false	10	true
38237	32245193359375	753501640625	3	true	0	false	3	true
38236	32259373046875	741746328125	13	true	0	false	0	false
38235	11830806640625	78209359375	0	false	9	true	0	false
38234	13725392578125	77387515625	6	true	0	false	6	true
38233	2642600390625	5925691015625	5	true	0	false	1	true
38232	2556156640625	5835356640625	1	true	0	false	18	true
38230	31728888671875	728915078125	3	true	0	false	11	true
38227	382466171875	70720.75	2	true	0	false	1	true
38223	25414	749910078125	3	true	0	false	5	true
38222	2585252734375	733169765625	5	true	0	false	0	false
38220	2759030859375	6053847265625	6	true	0	false	0	false
38216	2626523828125	716582265625	5	true	0	false	3	true
38215	39705984375	66552203125	3	true	0	false	5	true
38214	4019472265625	6545652734375	8	true	1	true	0	false
38211	373498203125	669689140625	3	true	0	false	0	false
38207	4212343359375	671200390625	2	true	0	false	16	true
38202	4328849609375	6407726171875	10	true	1	true	0	false
38199	1970747265625	733638125	5	true	0	false	0	false
38196	386462734375	604736640625	7	true	1	true	2	true
38194	70249365234375	64752	1	true	1	true	6	true
38193	4100653515625	606353203125	5	true	1	true	0	false
38192	414100703125	622596484375	5	true	0	false	11	true
38191	4173634375	5794251171875	1	true	0	false	0	false
38190	4221437890625	562836875	6	true	0	false	2	true
38188	446689375	5808812890625	4	true	0	false	2	true
38187	4723854296875	600108359375	5	true	1	true	0	false
38186	460768515625	6064926171875	3	true	0	false	10	true
38181	399515546875	7383571875	6	true	1	true	1	true
38180	395196875	726257890625	4	true	1	true	10	true
38175	502742529296875	767581328125	1	true	0	false	7	true
38174	4056697998046870	77572.25	6	true	1	true	2	true
38170	3923084765625	554186640625	2	true	0	false	0	false
38169	50003447265625	6328521875	7	true	0	false	5	true
38166	4474114453125	5637322265625	3	true	0	false	6	true
38165	30730759765625	5449425390625	2	true	0	false	0	false
38164	293450234375	535638203125	1	true	0	false	4	true
38160	304681328125	56799453125	14	true	0	false	0	false
38159	27363216796875	5649211328125	2	true	0	false	0	false
38158	254637734375	5409419140625	11	true	1	true	12	true
38156	29004658203125	5907483203125	3	true	8	true	0	false
38150	19879517578125	778180390625	5	true	0	false	0	false
38149	361191796875	5516860546875	2	true	0	false	1	true
38148	3473659765625	5712531640625	4	true	0	false	0	false
38147	36569578125	5181286328125	3	true	0	false	0	false
38146	347133984375	5389210546875	4	true	0	false	0	false
38143	154675224609375	584628671875	3	true	0	false	4	true
38142	137452216796875	5793269921875	10	true	0	false	0	false
38140	14028322265625	5949399609375	3	true	0	false	0	false
38138	16484484375	5667041796875	8	true	1	true	4	true
38135	158718525390625	5467737890625	4	true	0	false	7	true
38134	146947041015625	5545950390625	8	true	0	false	2	true
38130	1485341796875	53714078125	6	true	1	true	1	true
38128	20676451171875	5626948046875	4	true	0	false	0	false
38125	126512919921875	5219209765625	6	true	1	true	3	true
38124	123859140625	5044559375	5	true	1	true	2	true
38121	91568330078125	4896125390625	4	true	0	false	5	true
38120	935042578125	4971954296875	2	true	2	true	5	true
38118	115656376953125	4945413671875	3	true	1	true	0	false
38117	10343794921875	5775575390625	12	true	1	true	3	true
38116	115609970703125	5640140234375	2	true	0	false	7	true
38114	107257705078125	5365587109375	0	false	0	false	3	true
38112	115534404296875	475807890625	3	true	0	false	9	true
38110	88632333984375	505065546875	8	true	0	false	0	false
38106	85212744140625	5206031640625	2	true	0	false	5	true
38105	9282298828125	545513984375	1	true	0	false	4	true
38104	87036787109375	5416473046875	2	true	0	false	6	true
38100	9640458984375	55212640625	2	true	0	false	10	true
38096	4428431640625	614260859375	6	true	0	false	0	false
38094	32714673828125	5517790625	11	true	0	false	0	false
38092	114647177734375	4575309375	2	true	0	false	0	false
38091	560659130859375	718572265625	1	true	1	true	1	true
38090	3484639892578120	708522265625	3	true	0	false	0	false
38086	283566484375	760476171875	5	true	0	false	1	true
38082	3543202734375	49840.5	7	true	0	false	5	true
38081	4323044921875	5271012890625	7	true	0	false	0	false
38080	406256015625	5240351171875	3	true	0	false	7	true
38078	424118359375	5413244140625	3	true	0	false	1	true
38077	4454003125	527813203125	5	true	0	false	0	false
38075	4170695703125	4880177734375	2	true	0	false	1	true
38074	4313090625	498389765625	3	true	0	false	12	true
38073	4040351171875	44606625	1	true	9	true	0	false
38072	3980162890625	4508566796875	1	true	0	false	11	true
38070	38605890625	430933671875	2	true	0	false	1	true
38068	39749765625	5010680078125	2	true	0	false	1	true
38064	4254298828125	4515328125	2	true	0	false	18	true
38060	4329082421875	421249140625	1	true	0	false	2	true
38058	4599446875	4608807421875	3	true	0	false	0	false
38057	23372841796875	5761811328125	4	true	0	false	0	false
38055	3829874609375	467264609375	3	true	0	false	1	true
38050	4715491015625	5339129296875	1	true	0	false	0	false
38048	4721075390625	4862568359375	4	true	0	false	1	true
38045	1690714453125	516855703125	2	true	0	false	5	true
38044	173508125	545125703125	1	true	0	false	7	true
38041	42605244140625	733043515625	5	true	0	false	2	true
38039	3902412890625	52644625	7	true	1	true	1	true
38037	312094775390625	5339965234375	0	false	0	false	5	true
38036	229554833984375	5417240234375	6	true	0	false	1	true
38035	1865203857421870	553533125	6	true	0	false	0	false
38034	2873155517578120	552429453125	2	true	1	true	4	true
38032	4268315234375	3978460546875	3	true	0	false	5	true
38028	45728115234375	550555390625	2	true	0	false	0	false
38026	8093930053710930	5692952734375	3	true	0	false	2	true
38024	5569107421875	5349346875	2	true	0	false	0	false
38022	3930880126953120	5755548828125	6	true	1	true	0	false
38021	618529052734375	5112430078125	2	true	0	false	0	false
38018	23418193359375	5973172265625	3	true	0	false	0	false
38015	97381826171875	464071328125	0	false	0	false	12	true
38014	87320283203125	46552765625	2	true	0	false	6	true
38009	702782861328125	40823.5	0	false	0	false	10	true
38008	656765625	4097809375	0	false	0	false	6	true
38007	45763623046875	380644765625	0	false	1	true	8	true
38006	63387451171875	393082265625	1	true	0	false	8	true
38003	56594892578125	429126328125	1	true	0	false	26	true
38002	727375341796875	427246171875	3	true	0	false	1	true
37997	4728292578125	6275669140625	3	true	1	true	1	true
37994	81399482421875	4015521484375	3	true	0	false	6	true
37992	4831706640625	5773799609375	2	true	0	false	3	true
37990	1579877197265620	7458921875	3	true	0	false	0	false
37988	14545109375	4925640234375	2	true	1	true	10	true
37987	9992923828125	4246534765625	1	true	0	false	1	true
37984	30440384765625	785057890625	1	true	0	false	0	false
37983	4787196875	4279961328125	3	true	0	false	7	true
37982	468776171875	4224861328125	5	true	1	true	3	true
37980	48055390625	45010359375	1	true	0	false	5	true
37975	2608171875	5017500390625	0	false	0	false	1	true
37974	2740314453125	503128515625	2	true	0	false	10	true
37973	26397376953125	43470359375	3	true	0	false	0	false
37972	27948302734375	4385793359375	2	true	0	false	9	true
37970	27553552734375	4558704296875	2	true	0	false	0	false
37969	23706798828125	483406640625	1	true	0	false	6	true
37967	3326053515625	37329890625	1	true	0	false	2	true
37966	32235662109375	366894765625	0	false	1	true	12	true
37964	10492818359375	3969311328125	0	false	0	false	7	true
37962	3326490234375	394479296875	9	true	0	false	11	true
37960	2986312890625	476373828125	3	true	0	false	0	false
37959	32380884765625	3500797265625	3	true	0	false	10	true
37958	31469283203125	3397511328125	2	true	20	true	11	true
37952	30061537109375	4271809375	2	true	0	false	0	false
37949	224168359375	509213671875	2	true	0	false	0	false
37944	3278209375	474590703125	3	true	0	false	2	true
37943	3550647265625	767583203125	8	true	0	false	0	false
37942	3680923828125	754181796875	6	true	0	false	3	true
37938	13246099609375	4533193359375	2	true	0	false	0	false
37935	3618193359375	481002890625	1	true	0	false	0	false
37934	2.01344e+16	5140084765625	2	true	0	false	10	true
37931	33665234375	4342371484375	4	true	1	true	9	true
37930	3549582421875	4382409765625	4	true	0	false	7	true
37927	3901003125	779655859375	8	true	1	true	1	true
37925	22609095703125	5483488671875	1	true	0	false	1	true
37920	30609078125	4558021875	2	true	0	false	3	true
37919	460455390625	674263125	21	true	0	false	1	true
37918	45982921875	689290546875	13	true	0	false	0	false
37917	4763898046875	6724053125	16	true	0	false	0	false
37916	487572109375	665938046875	12	true	0	false	1	true
37912	4738638671875	700643515625	21	true	2	true	2	true
37911	4893411328125	703609921875	6	true	1	true	0	false
37909	4486336328125	706085703125	2	true	1	true	21	true
37905	18253328125	4507424609375	10	true	0	false	3	true
37904	1820610546875	4604598046875	3	true	0	false	7	true
37903	1857388671875	4803347265625	0	false	0	false	13	true
37902	19642525390625	4902871875	3	true	0	false	13	true
37901	47424625	3855230859375	1	true	0	false	20	true
37900	47779546875	3738839453125	14	true	0	false	0	false
37899	473183046875	361961796875	1	true	0	false	7	true
37896	18957423828125	4381801953125	1	true	0	false	5	true
37892	4834353515625	4064106640625	11	true	1	true	0	false
37886	2381455859375	44990703125	11	true	1	true	4	true
37882	4517874609375	734842734375	6	true	0	false	3	true
37881	390315390625	4028261328125	3	true	3	true	0	false
37880	3806076953125	382665625	1	true	0	false	8	true
37876	3464098046875	4578165234375	6	true	0	false	1	true
37875	218125244140625	369695703125	4	true	1	true	4	true
37874	304632666015625	369970546875	0	false	0	false	5	true
37872	3460326171875	794891875	8	true	1	true	5	true
37868	3619133203125	3702484375	5	true	1	true	5	true
37867	20651650390625	420100625	6	true	0	false	3	true
37866	2063048046875	4259392578125	7	true	0	false	8	true
37862	3566742578125	3906441796875	4	true	0	false	9	true
37861	29916060546875	314548671875	6	true	0	false	0	false
37859	2841342578125	336494296875	3	true	0	false	10	true
37857	145895966796875	395986796875	6	true	1	true	0	false
37856	132933916015625	3883444921875	2	true	1	true	9	true
37854	15241279296875	4305919140625	13	true	0	false	0	false
37852	119757412109375	378003671875	0	false	0	false	8	true
37851	2584259375	4081841015625	2	true	0	false	5	true
37849	1691455859375	414647578125	2	true	0	false	8	true
37846	238440966796875	78969625	0	false	0	false	7	true
37845	160273203125	36867078125	1	true	0	false	2	true
37841	76442158203125	375673359375	3	true	0	false	2	true
37840	690521533203125	3491484375	1	true	0	false	9	true
37837	264298046875	43999	0	false	0	false	6	true
37836	22230625	431307265625	5	true	1	true	3	true
37834	94318388671875	352543125	0	false	0	false	3	true
37832	7611497802734370	442406875	1	true	0	false	8	true
37830	8479053955078120	458810078125	8	true	0	false	0	false
37825	3038620703125	38511859375	0	false	0	false	10	true
37824	3091378125	3921722265625	0	false	0	false	7	true
37820	315643203125	28568533203125	1	true	1	true	7	true
37819	2314484375	425347734375	2	true	0	false	5	true
37817	22081822265625	39022890625	5	true	1	true	3	true
37816	2099727734375	3668450390625	2	true	1	true	18	true
37814	428801953125	76075078125	14	true	2	true	0	false
37813	18936701171875	365912265625	1	true	0	false	1	true
37811	19607916015625	4013143359375	2	true	0	false	3	true
37808	17815779296875	3893615625	0	false	0	false	7	true
37806	3470486328125	2989059375	0	false	0	false	16	true
37802	22367982421875	356737109375	1	true	0	false	10	true
37801	236323583984375	3995334765625	4	true	0	false	0	false
37800	3907576416015620	4068873828125	1	true	0	false	6	true
37797	105354736328125	3255944140625	2	true	0	false	3	true
37796	91206640625	3193005859375	3	true	0	false	11	true
37795	987756640625	28896248046875	0	false	0	false	4	true
37787	39296671875	239766953125	1	true	17	true	0	false
37786	3986265625	25234439453125	2	true	4	true	6	true
37785	4284958984375	2740240234375	1	true	0	false	6	true
37784	4240223828125	2585789453125	8	true	0	false	0	false
37782	3950408203125	2771864453125	0	false	0	false	3	true
37778	3968026171875	3338967578125	2	true	0	false	2	true
37774	25490962890625	34341671875	4	true	0	false	0	false
37773	32845.75	26416015625	2	true	0	false	0	false
37772	30306275390625	259723125	1	true	0	false	0	false
37769	2348658984375	3159865234375	1	true	0	false	0	false
37768	19638861328125	30918291015625	1	true	0	false	11	true
37765	134307666015625	3010817578125	5	true	0	false	0	false
37764	135738642578125	2860648046875	0	false	0	false	3	true
37754	4501398046875	32336974609375	1	true	0	false	0	false
37753	4841453125	29214064453125	4	true	0	false	21	true
37752	47717734375	2778076953125	0	false	0	false	7	true
37751	4953742578125	27365962890625	6	true	1	true	0	false
37750	496336953125	26373767578125	7	true	0	false	3	true
37746	4837963671875	22697689453125	5	true	0	false	0	false
37742	3367913671875	24633265625	2	true	0	false	4	true
37741	48714234375	32655359375	2	true	1	true	5	true
37739	44188546875	16994755859375	1	true	0	false	16	true
37738	444581171875	1893552734375	2	true	0	false	16	true
37732	27809388671875	30790140625	1	true	0	false	3	true
37731	3523489501953120	23288302734375	0	false	2	true	0	false
37730	1906413818359370	25636146484375	1	true	0	false	8	true
37729	101666416015625	25387806640625	2	true	0	false	9	true
37728	11465146484375	26042029296875	6	true	1	true	12	true
37726	1557145263671870	2344653125	2	true	0	false	8	true
37725	103704072265625	23670865234375	5	true	0	false	2	true
37724	10929240234375	23537572265625	2	true	1	true	4	true
37721	121847919921875	2103584765625	3	true	1	true	0	false
37720	12644015625	22142115234375	0	false	0	false	6	true
37719	16465619140625	19156796875	0	false	0	false	6	true
37718	150630771484375	193829765625	1	true	0	false	14	true
37716	538721826171875	2265002734375	0	false	0	false	5	true
37715	3075578369140620	27151439453125	12	true	1	true	0	false
37714	258132373046875	29619203125	7	true	0	false	1	true
37713	1506826953125	24755908203125	2	true	0	false	5	true
37711	1.8795e+16	32559720703125	1	true	4	true	0	false
37710	8678269653320310	3281329296875	0	false	0	false	4	true
37704	1500179296875	173229140625	5	true	0	false	0	false
37700	15382126953125	21625919921875	1	true	0	false	11	true
37698	431461767578125	288324453125	2	true	0	false	6	true
37697	764386376953125	239380078125	8	true	1	true	8	true
37696	7153666015625	2356301953125	0	false	0	false	5	true
37694	8994740234375	19951611328125	1	true	0	false	0	false
37690	646704833984375	2510055859375	1	true	0	false	12	true
37686	653995556640625	2025487890625	0	false	0	false	1	true
37680	417748984375	23049369140625	0	false	0	false	5	true
37679	1918488671875	26637748046875	9	true	0	false	0	false
37678	1769296484375	26522900390625	3	true	0	false	30	true
37677	19835951171875	2123544140625	0	false	0	false	8	true
37676	18730111328125	2241104296875	0	false	0	false	7	true
37673	2319817578125	226853515625	18	true	1	true	2	true
37671	4455845703125	23532748046875	1	true	0	false	4	true
37666	793597216796875	16440380859375	1	true	0	false	15	true
37665	3146444140625	20408041015625	0	false	0	false	4	true
37660	82706640625	134533671875	0	false	0	false	10	true
37659	125497978515625	1020089453125	2	true	0	false	2	true
37658	11744734375	11340556640625	1	true	0	false	7	true
37656	1226293359375	139551015625	1	true	0	false	0	false
37655	10866390625	16789681640625	5	true	1	true	0	false
37652	15570552734375	143077490234375	0	false	0	false	2	true
37648	16831193359375	16871314453125	4	true	1	true	2	true
37646	25283240234375	274090546875	0	false	0	false	4	true
37642	1911662109375	148818701171875	4	true	1	true	10	true
37640	143341328125	3461833984375	1	true	1	true	13	true
37638	27806392578125	2284768359375	1	true	0	false	1	true
37637	26366005859375	19667326171875	5	true	1	true	3	true
37636	2583453515625	18663447265625	2	true	0	false	1	true
37634	293610390625	1820210546875	1	true	0	false	0	false
37630	23814478515625	1674940234375	0	false	0	false	8	true
37629	1920037890625	10976083984375	0	false	0	false	6	true
37628	19492400390625	981296484375	0	false	0	false	7	true
37625	417529375	17570765625	3	true	1	true	8	true
37624	4202420703125	18889328125	1	true	0	false	4	true
37620	3616755859375	145055888671875	4	true	1	true	0	false
37619	3928155859375	15593765625	5	true	1	true	0	false
37618	3954306640625	13677751953125	7	true	0	false	1	true
37617	4015076171875	198794140625	1	true	0	false	1	true
37609	602043212890625	611852197265625	0	false	0	false	8	true
37608	429771923828125	593858203125	3	true	0	false	4	true
37607	810402099609375	10111435546875	4	true	0	false	1	true
37606	79382802734375	847910546875	10	true	1	true	1	true
37598	29445388671875	1511158203125	0	false	0	false	7	true
37597	3571142578125	10552486328125	4	true	0	false	2	true
37596	3754905078125	89166259765625	4	true	0	false	0	false
37594	3656646875	59059228515625	0	false	0	false	6	true
37591	322826171875	71103564453125	0	false	0	false	16	true
37590	32148232421875	683677490234375	0	false	0	false	15	true
37587	622595166015625	3191313720703120	1	true	0	false	11	true
37586	718447705078125	1.62838e+16	26	true	0	false	0	false
37582	4590934765625	781102890625	17	true	0	false	0	false
37578	129142646484375	72142275390625	0	false	0	false	9	true
37576	3996466015625	64910576171875	0	false	0	false	3	true
37575	279833515625	8979865234375	0	false	0	false	10	true
37574	2961355078125	96188486328125	0	false	0	false	20	true
37572	3395090234375	121713408203125	0	false	0	false	8	true
37571	28765296875	3052542236328120	0	false	0	false	5	true
37570	2895164453125	391265966796875	4	true	1	true	1	true
37568	2759930078125	606969580078125	0	false	1	true	1	true
37563	43153328125	787691259765625	0	false	0	false	1	true
37562	447631953125	57996650390625	10	true	1	true	0	false
37559	25461517578125	125153408203125	0	false	0	false	3	true
37556	146428134765625	4023750732421870	8	true	0	false	0	false
37555	24196189453125	566469384765625	0	false	0	false	7	true
37554	230064921875	464764990234375	0	false	0	false	11	true
37552	2101649609375	558512060546875	7	true	1	true	0	false
37551	184597900390625	8066369140625	0	false	0	false	33	true
37550	8646611328125	84199658203125	5	true	1	true	0	false
37542	490505546875	11429390625	5	true	1	true	0	false
37541	25327734375	6474850463867180	5	true	1	true	0	false
37540	26074451171875	69550732421875	0	false	0	false	11	true
37538	2423039453125	1403183349609370	0	false	0	false	5	true
37537	24549814453125	3534979553222650	4	true	1	true	0	false
37533	484159375	15514513671875	1	true	0	false	2	true
37531	339568125	3822734375	0	false	0	false	10	true
37529	107121513671875	236763134765625	5	true	1	true	0	false
37528	13692521484375	27731982421875	6	true	0	false	0	false
37525	19356017578125	2299223876953120	8	true	0	false	0	false
37524	20874396484375	1.41679e+16	2	true	0	false	8	true
37520	4633440234375	755284765625	13	true	0	false	0	false
37518	449828203125	2191186767578120	14	true	0	false	0	false
37516	494423984375	76133109375	18	true	0	false	0	false
37514	6458071899414060	24438388671875	0	false	0	false	6	true
37511	487004921875	1375237548828120	29	true	0	false	0	false
