# Supplementary material for: A Novel Liquid Biopsy Method Based on Specific Combinations of Vesicular Markers Allows Us to Discriminate Prostate Cancer from Hyperplasia
Source: Cells. 2024 Jul 31;13(15):1286. doi: 10.3390/cells13151286 (PMC11311686; doi:10.3390/cells13151286)
Supplement: Supplementary file 1 [file cells-13-01286-s001.zip › Dataset S1-Raw data CODI BiliGeCT Prostata/Raw data CODI BiliGeCT Prostata/160223_ErbB3_ALK_GE21-08-3__counting_scatter.xlsx]

## Sheet: 160223_ErbB3_ALK_GE21-08-3__cou
counting parameters
radius (nm)	300
bin width (nm)	20
locs in bin threshold	1
active channels
channel name	channel reference	min	max
Channel 0	ch0	1	10000000
Channel 1	ch1	1	10000000
Channel 2	ch2	1	10000000
clusters are positive for a channel if their counts fall within min (inclusive) and max (exclusive) for that channel
	population phenotypes	number of clusters
triple positive	Channel 0, Channel 1, Channel 2	49
double positive	Channel 0, Channel 1	34
double positive	Channel 0, Channel 2	161
double positive	Channel 1, Channel 2	9
single positive	Channel 0	61
single positive	Channel 1	4
single positive	Channel 2	88
	total positive clusters	406
11 clusters were negative for every channel
all positive clusters are listed here
columns show counts and positivity for channels with thresholds switched on
to see the full data including negative clusters please export a csv from the counting histogram rather than the counting scatter plot
cluster id	centroid x (nm)	centroid y (nm)	count for Channel 0	positive for Channel 0	count for Channel 1	positive for Channel 1	count for Channel 2	positive for Channel 2
38534	36810546875	600642265625	9	true	0	false	0	false
38533	36098375	60172078125	9	true	0	false	0	false
38532	38150609375	626311953125	2	true	0	false	5	true
38530	4460182421875	5760506640625	5	true	0	false	1	true
38529	4500019140625	5552440625	3	true	0	false	7	true
38528	3518519140625	6211965625	13	true	0	false	0	false
38525	4630415234375	5624204296875	6	true	0	false	5	true
38524	398926875	6072337109375	7	true	1	true	6	true
38523	422468984375	618306328125	5	true	1	true	0	false
38522	406530546875	66012375	6	true	1	true	1	true
38521	4041508984375	669789765625	2	true	1	true	9	true
38518	482387890625	5701228515625	16	true	1	true	2	true
38515	338694453125	60193578125	2	true	0	false	9	true
38514	4177050390625	672000390625	14	true	1	true	11	true
38512	435792109375	628710078125	3	true	0	false	11	true
38511	436983046875	641373671875	0	false	1	true	8	true
38510	4086586328125	5874842578125	3	true	0	false	2	true
38507	3788263671875	5812618359375	0	false	0	false	7	true
38504	4584396484375	6045905078125	1	true	0	false	0	false
38499	3935033203125	6525346875	5	true	1	true	3	true
38498	3589696484375	5788579296875	10	true	1	true	2	true
38494	3887935546875	68656359375	4	true	0	false	8	true
38493	385282265625	6744271875	4	true	0	false	4	true
38492	318737265625	6083727734375	5	true	0	false	2	true
38490	40779703125	72681078125	7	true	0	false	8	true
38489	4083283984375	73376390625	0	false	0	false	13	true
38487	401173984375	72099765625	7	true	1	true	1	true
38486	3880855859375	722566796875	8	true	1	true	0	false
38485	3703840625	7156996875	5	true	1	true	2	true
38481	379429609375	662155546875	2	true	1	true	18	true
38480	3663126953125	6465840625	3	true	0	false	1	true
38478	34611.5	6506948828125	2	true	1	true	19	true
38477	3548893359375	668665390625	1	true	0	false	1	true
38473	3708610546875	701570078125	1	true	0	false	12	true
38471	3526003515625	718856953125	8	true	0	false	1	true
38468	26349421875	647507734375	2	true	0	false	6	true
38467	25148515625	65345890625	6	true	0	false	6	true
38466	338279453125	688800625	45	true	1	true	29	true
38465	3519455078125	691643203125	3	true	0	false	7	true
38463	372043828125	73330265625	7	true	0	false	0	false
38462	3304753515625	70429453125	3	true	0	false	1	true
38460	41782640625	5780796875	1	true	0	false	8	true
38457	363970859375	685361015625	2	true	0	false	11	true
38455	3109289453125	687746796875	1	true	0	false	5	true
38454	27085263671875	656526171875	3	true	0	false	1	true
38451	2902815234375	676503671875	3	true	0	false	13	true
38449	25999544921875	6781240625	4	true	0	false	4	true
38448	3137216796875	7475209375	18	true	1	true	0	false
38447	3184750390625	73720484375	2	true	0	false	6	true
38445	2987245703125	758289609375	1	true	0	false	8	true
38444	330916796875	630677265625	1	true	0	false	14	true
38442	30535.25	7223884375	2	true	0	false	5	true
38437	31495943359375	6563896875	2	true	0	false	0	false
38435	372886484375	5656359375	2	true	0	false	0	false
38427	328202578125	75505703125	2	true	0	false	5	true
38425	4900138671875	6004483203125	2	true	0	false	1	true
38424	46491515625	4658456640625	4	true	0	false	11	true
38423	46930234375	4755181640625	2	true	1	true	21	true
38422	4655123828125	50433.5	3	true	0	false	13	true
38421	4632370703125	5254009375	6	true	0	false	7	true
38419	4789733203125	512801875	1	true	0	false	4	true
38417	47978609375	4880186328125	3	true	0	false	5	true
38415	4678491015625	5405110546875	3	true	1	true	4	true
38410	4831976171875	45925640625	4	true	0	false	1	true
38407	448822265625	4670155859375	0	false	0	false	8	true
38406	3638784765625	520318203125	5	true	0	false	0	false
38405	3602301171875	531128203125	1	true	1	true	4	true
38404	3483665234375	524592734375	7	true	0	false	0	false
38400	21305609375	6336032421875	1	true	0	false	1	true
38399	2276580859375	625144140625	3	true	4	true	4	true
38397	32540615234375	788519609375	1	true	0	false	6	true
38395	18759236328125	6367459375	1	true	0	false	0	false
38393	4341712109375	4744286328125	1	true	0	false	6	true
38391	34066703125	5355007421875	3	true	0	false	14	true
38389	3625605859375	504366484375	0	false	0	false	6	true
38387	23789591796875	63809796875	2	true	0	false	8	true
38386	363594453125	54838765625	1	true	0	false	8	true
38385	352499921875	55629421875	5	true	0	false	2	true
38383	2024045703125	620108984375	0	false	0	false	13	true
38382	3246901171875	5648312109375	2	true	0	false	4	true
38381	3079081640625	5607498828125	4	true	0	false	5	true
38376	4371653125	4581881640625	4	true	0	false	7	true
38375	429365859375	4454062109375	2	true	0	false	12	true
38374	22292083984375	664179609375	3	true	0	false	7	true
38373	22978181640625	68545265625	0	false	0	false	5	true
38372	417569453125	4561666015625	3	true	1	true	13	true
38370	3844533984375	50034703125	5	true	1	true	1	true
38369	397425546875	521425546875	5	true	1	true	1	true
38364	355052421875	4848502734375	0	false	0	false	6	true
38363	382746328125	4799216796875	2	true	0	false	7	true
38360	4115680859375	5403987109375	6	true	0	false	3	true
38359	421415859375	5563212109375	12	true	0	false	0	false
38358	23562671875	7201578125	2	true	0	false	0	false
38357	24374955078125	745298828125	2	true	0	false	9	true
38350	4021497265625	40959671875	1	true	0	false	4	true
38349	4150264453125	4035451953125	10	true	0	false	0	false
38348	1783037890625	668091171875	3	true	0	false	0	false
38343	3953150390625	412062265625	1	true	0	false	7	true
38341	26352533203125	712113984375	3	true	0	false	0	false
38339	40559859375	4245145703125	1	true	0	false	5	true
38338	2265839453125	739158828125	2	true	0	false	29	true
38337	2253993359375	74191609375	2	true	0	false	19	true
38335	3898879296875	402325703125	0	false	0	false	11	true
38333	21481427734375	731957734375	0	false	0	false	4	true
38326	193166015625	731308125	8	true	0	false	0	false
38325	184267578125	727483984375	14	true	1	true	0	false
38322	262971875	754751484375	18	true	0	false	1	true
38321	26265373046875	74362	1	true	0	false	9	true
38318	38504296875	3824748046875	0	false	0	false	5	true
38317	40028.75	3736762890625	1	true	0	false	13	true
38315	29568525390625	5829645703125	2	true	0	false	24	true
38314	414967109375	3736413671875	6	true	0	false	0	false
38311	19175619140625	70209296875	2	true	0	false	0	false
38309	379581640625	3660185546875	1	true	1	true	6	true
38305	21549296875	697235859375	12	true	0	false	0	false
38303	16813181640625	624619140625	1	true	0	false	6	true
38299	3795036328125	4158580859375	2	true	0	false	21	true
38297	389131953125	557864609375	4	true	0	false	4	true
38296	16537966796875	74599890625	9	true	0	false	4	true
38295	20353275390625	753495078125	0	false	1	true	9	true
38291	1915233984375	765553984375	2	true	0	false	6	true
38290	11869568359375	70515671875	1	true	0	false	9	true
38289	125939775390625	69792359375	4	true	1	true	1	true
38287	129440703125	70803578125	4	true	1	true	3	true
38285	12742623046875	675091640625	1	true	0	false	5	true
38283	106606142578125	71686453125	1	true	0	false	8	true
38282	144061845703125	685678671875	2	true	0	false	0	false
38280	87955927734375	67983890625	2	true	0	false	12	true
38279	8807169921875	67013.75	1	true	1	true	7	true
38277	104358017578125	68796921875	0	false	0	false	5	true
38276	15999662109375	66716546875	8	true	0	false	2	true
38275	16734748046875	65297671875	3	true	0	false	9	true
38273	105074296875	69879546875	7	true	0	false	0	false
38271	14428435546875	663216953125	2	true	1	true	8	true
38269	3509151953125	4652021875	1	true	0	false	2	true
38266	472380234375	4361073828125	2	true	0	false	0	false
38265	49379171875	4247476953125	0	false	0	false	5	true
38263	4571565234375	44668875	1	true	0	false	9	true
38258	27441833984375	6191080078125	0	false	15	true	0	false
38257	25353005859375	5997471875	1	true	0	false	4	true
38252	20895064453125	58841390625	3	true	0	false	7	true
38251	17796060546875	5925924609375	4	true	0	false	8	true
38248	33073421875	4420662109375	3	true	0	false	0	false
38246	293033359375	60654.5	4	true	0	false	10	true
38243	283148671875	7363371875	2	true	0	false	7	true
38242	478166484375	6376621875	2	true	0	false	1	true
38241	48830171875	6527007421875	1	true	0	false	11	true
38240	85915263671875	717897265625	7	true	1	true	0	false
38234	22396275390625	5607505859375	9	true	0	false	0	false
38233	2112312890625	5437177734375	1	true	0	false	3	true
38229	107490654296875	6549151953125	4	true	0	false	0	false
38227	212274296875	77391453125	2	true	0	false	4	true
38226	19771287109375	52466.5	0	false	0	false	3	true
38224	4444380859375	703339453125	7	true	0	false	1	true
38223	4434373828125	688288125	2	true	0	false	15	true
38221	428440078125	699218984375	2	true	0	false	9	true
38219	46024921875	69269953125	8	true	1	true	0	false
38218	457550546875	6680253125	5	true	1	true	1	true
38216	461022578125	729374140625	1	true	0	false	3	true
38215	4661617578125	714923203125	13	true	1	true	11	true
38209	4114583984375	3896558984375	5	true	0	false	1	true
38207	19933076171875	7911915625	7	true	0	false	4	true
38205	357713984375	766495859375	1	true	0	false	5	true
38203	38900125	431533515625	1	true	0	false	8	true
38201	26296654296875	781589296875	7	true	1	true	2	true
38200	29321224609375	78139296875	1	true	1	true	6	true
38198	408828984375	4786637109375	3	true	0	false	1	true
38195	4475264453125	4245771484375	3	true	0	false	1	true
38194	4822159375	3672244140625	2	true	0	false	7	true
38193	4742122265625	351619296875	4	true	0	false	3	true
38192	486919140625	395128359375	0	false	0	false	5	true
38191	472669765625	3828037890625	2	true	0	false	8	true
38186	4866345703125	710924921875	0	false	0	false	8	true
38185	4836591796875	695571171875	2	true	0	false	2	true
38182	1371711328125	6166426953125	11	true	0	false	0	false
38181	12592240234375	60762984375	1	true	0	false	8	true
38180	986943359375	73934109375	0	false	0	false	5	true
38179	9745806640625	75765125	7	true	1	true	0	false
38175	372639921875	3964665625	1	true	0	false	4	true
38174	307666484375	4948033203125	0	false	0	false	6	true
38173	3153203515625	4880959375	8	true	0	false	2	true
38170	28921072265625	482432109375	0	false	0	false	11	true
38167	4216404296875	4909159375	2	true	0	false	7	true
38165	2782027734375	493213984375	3	true	0	false	1	true
38164	2920156640625	44870859375	0	false	0	false	4	true
38160	31070455078125	4035115625	1	true	0	false	8	true
38159	3268788671875	4109078515625	0	false	0	false	5	true
38157	3063292578125	5275828125	5	true	0	false	0	false
38156	31794357421875	3821139453125	1	true	0	false	16	true
38152	28790236328125	424903203125	4	true	0	false	1	true
38149	4358166015625	5275872265625	2	true	0	false	1	true
38147	3725007421875	4488312890625	1	true	0	false	0	false
38146	1502448046875	79285703125	6	true	1	true	1	true
38145	130221171875	790659296875	0	false	0	false	6	true
38142	4525262890625	391170703125	1	true	0	false	9	true
38140	355743359375	425421328125	3	true	0	false	6	true
38138	26880646484375	550635546875	2	true	0	false	3	true
38135	4431691015625	3568442578125	1	true	0	false	5	true
38133	2377594921875	783379140625	4	true	0	false	1	true
38131	11795345703125	73965.75	1	true	0	false	2	true
38130	430241796875	73344578125	6	true	1	true	0	false
38128	2530008984375	3866538671875	1	true	1	true	19	true
38127	26291224609375	388373359375	3	true	0	false	7	true
38126	2780263671875	383895546875	3	true	0	false	7	true
38122	405034453125	3487301171875	1	true	0	false	5	true
38121	383943515625	3409659765625	6	true	1	true	1	true
38119	135421806640625	5639112890625	0	false	0	false	6	true
38116	229697421875	48069015625	1	true	0	false	6	true
38112	193205546875	46816765625	2	true	5	true	4	true
38111	18549193359375	4592858984375	2	true	0	false	4	true
38107	22602591796875	450572578125	2	true	0	false	0	false
38106	51578671875	75703.25	7	true	2	true	2	true
38105	61519775390625	740485390625	11	true	1	true	0	false
38104	463266015625	3137823046875	1	true	0	false	5	true
38103	4578198828125	3161206640625	0	false	0	false	8	true
38101	445816484375	3198609765625	4	true	1	true	0	false
38098	4690319921875	309436015625	0	false	0	false	6	true
38097	473466015625	28807404296875	4	true	0	false	0	false
38095	4711067578125	31602564453125	10	true	1	true	4	true
38091	488249296875	30567671875	1	true	1	true	8	true
38089	1706378515625	5195061328125	0	false	0	false	2	true
38084	5977400390625	5637644921875	5	true	1	true	0	false
38083	59764873046875	5670529296875	0	false	0	false	10	true
38082	45365888671875	6099140625	2	true	0	false	0	false
38081	2960135986328120	6007544921875	3	true	0	false	0	false
38079	428653515625	5949784765625	6	true	0	false	8	true
38078	295491064453125	5564819921875	0	false	0	false	6	true
38077	3374850341796870	542940234375	0	false	0	false	9	true
38073	625224853515625	609206953125	6	true	0	false	2	true
38071	51423046875	5976865234375	0	false	0	false	6	true
38068	3664941162109370	658009921875	15	true	1	true	0	false
38067	41902099609375	6446196484375	0	false	0	false	8	true
38065	57994736328125	654796875	5	true	0	false	0	false
38064	941639453125	5820612890625	1	true	0	false	5	true
38063	1119070703125	5754933203125	8	true	0	false	2	true
38062	385675390625	774566640625	12	true	0	false	1	true
38061	3855316796875	774233125	12	true	0	false	1	true
38057	109231708984375	556152109375	1	true	0	false	5	true
38055	92846591796875	5933203125	3	true	1	true	0	false
38053	612078369140625	6281494140625	1	true	0	false	3	true
38050	145917158203125	4754794921875	3	true	0	false	7	true
38049	160827138671875	4767858984375	11	true	0	false	0	false
38042	3157047265625	3380815625	1	true	0	false	28	true
38041	3338947265625	33310828125	4	true	1	true	8	true
38040	2577654296875	3506638671875	0	false	0	false	4	true
38039	28245283203125	3524672265625	1	true	0	false	4	true
38038	3608591015625	32405677734375	3	true	0	false	0	false
38037	3543950390625	360683984375	1	true	0	false	0	false
38034	86117451171875	54085484375	0	false	11	true	2	true
38033	99726953125	528238203125	0	false	1	true	9	true
38031	112785576171875	51382640625	1	true	1	true	0	false
38029	336352890625	35280234375	0	false	0	false	7	true
38027	128216025390625	5361433203125	2	true	0	false	2	true
38020	109852392578125	4854691796875	0	false	0	false	1	true
38019	81932822265625	4886410546875	2	true	0	false	6	true
38017	109200029296875	4568987890625	1	true	0	false	0	false
38013	11189072265625	791623046875	9	true	0	false	1	true
38011	18007322265625	484525078125	5	true	1	true	1	true
38010	1956880859375	3925026953125	1	true	0	false	4	true
38009	192430234375	3826110546875	12	true	0	false	0	false
38007	20630587890625	365488984375	1	true	0	false	4	true
38006	511898876953125	4737432421875	0	false	0	false	16	true
38005	5875037109375	4739412890625	2	true	0	false	10	true
38004	6445498046875	4599883203125	11	true	0	false	0	false
38003	7601330078125	43860515625	7	true	1	true	0	false
37998	16248017578125	3687463671875	19	true	1	true	0	false
37997	1762730078125	354829765625	0	false	0	false	6	true
37991	1294777734375	4368158984375	3	true	0	false	0	false
37990	47671953125	2114565625	0	false	0	false	11	true
37989	4764224609375	2501515234375	2	true	0	false	0	false
37986	198246484375	4228203515625	0	false	0	false	2	true
37985	21756431640625	40883984375	0	false	0	false	16	true
37982	4080298828125	27321146484375	0	false	1	true	0	false
37981	4387926953125	28233185546875	1	true	0	false	0	false
37980	532465673828125	704306640625	2	true	0	false	8	true
37979	3920778076171870	7015934375	1	true	0	false	7	true
37978	2423943359375	71561.5	13	true	1	true	0	false
37977	3537764892578120	71800828125	0	false	0	false	7	true
37975	1244521240234370	7139065625	16	true	2	true	0	false
37965	15072431640625	408657890625	0	false	0	false	2	true
37963	412075234375	3237572265625	1	true	0	false	4	true
37961	438918359375	23099783203125	0	false	0	false	1	true
37960	4131762109375	20232087890625	0	false	0	false	4	true
37959	405168046875	2124723828125	2	true	0	false	4	true
37955	1.24298e+16	55375640625	1	true	0	false	8	true
37954	3851959765625	1962337109375	0	false	0	false	4	true
37953	3725292578125	17150166015625	0	false	0	false	2	true
37952	290768671875	276880703125	1	true	0	false	8	true
37951	3295616015625	283486875	1	true	0	false	2	true
37949	2539402734375	25723091796875	0	false	0	false	6	true
37947	26071203125	3034255078125	0	false	0	false	7	true
37945	25018533203125	28464095703125	0	false	0	false	9	true
37940	9296610717773430	48024703125	1	true	0	false	1	true
37939	683446044921875	512971484375	2	true	0	false	10	true
37935	1507938720703120	671689296875	0	false	5	true	0	false
37930	21035787109375	260575546875	0	false	0	false	7	true
37929	20864478515625	24648228515625	6	true	0	false	5	true
37928	19289052734375	28832708984375	0	false	3	true	1	true
37927	21007982421875	2962290625	0	false	34	true	1	true
37926	176305078125	244947265625	0	false	0	false	6	true
37925	1863080078125	26175572265625	9	true	0	false	1	true
37920	164729453125	203999921875	1	true	0	false	3	true
37919	15281529296875	21640943359375	0	false	7	true	0	false
37917	1753918359375	19041560546875	0	false	0	false	10	true
37916	1590332421875	26544525390625	0	false	0	false	1	true
37915	137467060546875	24547630859375	4	true	1	true	0	false
37910	7870486328125	3016240234375	0	false	0	false	1	true
37909	91627587890625	292286875	4	true	0	false	3	true
37908	11648826171875	24698474609375	0	false	0	false	12	true
37907	1141980859375	24496806640625	4	true	0	false	4	true
37905	8432486328125	323155625	0	false	1	true	21	true
37903	106596572265625	24647.75	5	true	0	false	15	true
37900	75796728515625	27271560546875	0	false	0	false	9	true
37898	5548017578125	343866171875	5	true	0	false	1	true
37895	85411845703125	24542720703125	0	false	0	false	5	true
37893	1713516796875	29181560546875	5	true	0	false	1	true
37892	20352298828125	15777541015625	0	false	0	false	2	true
37891	19956994140625	1819046484375	0	false	0	false	9	true
37890	24495080078125	1470419921875	0	false	0	false	11	true
37889	2386247265625	13094736328125	24	true	1	true	0	false
37888	1611788818359370	3611830859375	0	false	0	false	4	true
37887	31421787109375	342914453125	10	true	1	true	1	true
37883	2504137890625	11753125	4	true	1	true	5	true
37880	397113037109375	3752284375	0	false	0	false	20	true
37879	417296142578125	3660531640625	1	true	0	false	11	true
37866	3871289306640620	777505546875	0	false	0	false	13	true
37865	584553857421875	78603171875	6	true	1	true	0	false
37864	3161193359375	2704073828125	0	false	1	true	1	true
37863	439988427734375	29367078125	6	true	0	false	0	false
37856	141312177734375	35070421875	0	false	0	false	1	true
37855	115289033203125	3653012890625	8	true	0	false	6	true
37852	4769433984375	151527421875	5	true	1	true	0	false
37851	484396640625	134016005859375	7	true	0	false	0	false
37850	44974.5	1374835546875	1	true	0	false	0	false
37849	4192009375	141124140625	7	true	0	false	0	false
37847	4196651953125	154579912109375	1	true	0	false	14	true
37842	4630221484375	17893380859375	0	false	0	false	7	true
37841	4627576171875	18714828125	0	false	0	false	8	true
37839	48964625	17578037109375	0	false	0	false	9	true
37830	1.904e+16	4342891796875	0	false	0	false	7	true
37826	129514580078125	19390037109375	0	false	0	false	9	true
37825	14236615234375	17321791015625	3	true	0	false	0	false
37822	31289783203125	126272021484375	4	true	1	true	0	false
37821	328314453125	113371875	0	false	0	false	11	true
37820	3332062890625	90952802734375	0	false	0	false	7	true
37819	3242238671875	786041162109375	4	true	1	true	0	false
37815	28722572265625	105093212890625	1	true	0	false	0	false
37813	30995296875	7602171875	6	true	0	false	1	true
37812	31221494140625	160233173828125	1	true	0	false	0	false
37808	2780448046875	21989990234375	0	false	1	true	22	true
37807	2639245703125	21409609375	0	false	0	false	8	true
37805	2906064453125	21287060546875	0	false	0	false	8	true
37801	30276302734375	2204076171875	0	false	0	false	5	true
37799	35046890625	23480349609375	2	true	0	false	2	true
37796	36177	103825390625	0	false	0	false	4	true
37795	4058313671875	974410546875	2	true	1	true	0	false
37794	38224140625	69626572265625	0	false	0	false	6	true
37793	3845283984375	777715185546875	0	false	0	false	5	true
37791	3691178125	6074884765625	0	false	0	false	4	true
37786	87095205078125	3816144140625	4	true	0	false	0	false
37785	840550390625	3786590234375	0	false	0	false	8	true
37780	4117222265625	6874130859375	4	true	1	true	6	true
37779	4103478515625	712997509765625	1	true	1	true	18	true
37777	4051792578125	659198974609375	4	true	1	true	1	true
37762	4537218359375	753401640625	0	false	0	false	10	true
37761	4602626171875	76780296875	8	true	1	true	1	true
37760	487794296875	75604359375	30	true	0	false	0	false
37759	4851303515625	76469171875	27	true	0	false	1	true
37758	46850703125	77387703125	8	true	1	true	15	true
37754	4741194921875	78852171875	42	true	0	false	0	false
37753	4807589453125	779520625	47	true	0	false	0	false
37748	4299464453125	110499775390625	0	false	0	false	4	true
37742	588226708984375	2201155859375	0	false	0	false	5	true
37741	82247138671875	2097753515625	0	false	0	false	7	true
37739	271241552734375	1998990234375	6	true	0	false	1	true
37738	798108349609375	13461978515625	19	true	1	true	6	true
37737	529374462890625	149584296875	8	true	1	true	0	false
37735	96380927734375	1738446875	0	false	0	false	1	true
37734	11903791015625	125397568359375	0	false	0	false	9	true
37732	13697146484375	105519931640625	9	true	0	false	8	true
37725	63607421875	76281609375	4	true	0	false	0	false
37714	32223103515625	1.33731e+16	4	true	2	true	0	false
37713	3547203515625	9525219116210930	6	true	1	true	1	true
37712	380675234375	3170615966796870	5	true	1	true	0	false
37708	357187890625	42155234375	5	true	1	true	3	true
37702	2632810546875	1.5254e+16	5	true	1	true	0	false
37701	24711462890625	1180459716796870	0	false	0	false	5	true
37699	23547955078125	4037497802734370	7	true	0	false	0	false
37694	619305859375	73001953125	0	false	0	false	11	true
37693	599023046875	64794892578125	7	true	0	false	0	false
37691	669268359375	470712548828125	4	true	0	false	0	false
37689	9218380859375	8063634765625	5	true	1	true	1	true
37688	44073798828125	475611181640625	7	true	1	true	3	true
37685	6179329223632810	460544921875	10	true	0	false	0	false
37683	117233671875	4840841796875	9	true	0	false	0	false
37681	3663783203125	849980859375	4	true	1	true	0	false
37678	41034859375	2176686279296870	4	true	1	true	0	false
37675	135839921875	2110962890625	0	false	0	false	4	true
37673	3395415283203120	273655419921875	0	false	0	false	19	true
37672	45003421875	793154375	31	true	0	false	1	true
37668	399376796875	392582470703125	0	false	0	false	7	true
37667	404153125	533786328125	9	true	1	true	0	false
37666	4193490234375	3420453857421870	4	true	1	true	0	false
37657	97867529296875	6037548217773430	4	true	0	false	0	false
37655	1894198046875	207891845703125	12	true	1	true	0	false
37649	49499765625	286502880859375	87	true	0	false	0	false
