# Supplementary material for: A Novel Liquid Biopsy Method Based on Specific Combinations of Vesicular Markers Allows Us to Discriminate Prostate Cancer from Hyperplasia
Source: Cells. 2024 Jul 31;13(15):1286. doi: 10.3390/cells13151286 (PMC11311686; doi:10.3390/cells13151286)
Supplement: Supplementary file 1 [file cells-13-01286-s001.zip › Dataset S1-Raw data CODI BiliGeCT Prostata/Raw data CODI BiliGeCT Prostata/160223_ErbB3_ALK_GE21-08__counting_scatter.xlsx]

## Sheet: 160223_ErbB3_ALK_GE21-08__count
counting parameters
radius (nm)	300
bin width (nm)	20
locs in bin threshold	1
active channels
channel name	channel reference	min	max
Channel 0	ch0	1	10000000
Channel 1	ch1	1	10000000
Channel 2	ch2	1	10000000
clusters are positive for a channel if their counts fall within min (inclusive) and max (exclusive) for that channel
	population phenotypes	number of clusters
triple positive	Channel 0, Channel 1, Channel 2	66
double positive	Channel 0, Channel 1	51
double positive	Channel 0, Channel 2	261
double positive	Channel 1, Channel 2	5
single positive	Channel 0	102
single positive	Channel 1	3
single positive	Channel 2	35
	total positive clusters	523
7 clusters were negative for every channel
all positive clusters are listed here
columns show counts and positivity for channels with thresholds switched on
to see the full data including negative clusters please export a csv from the counting histogram rather than the counting scatter plot
cluster id	centroid x (nm)	centroid y (nm)	count for Channel 0	positive for Channel 0	count for Channel 1	positive for Channel 1	count for Channel 2	positive for Channel 2
49748	3647659765625	661511484375	4	true	0	false	1	true
49747	352013828125	67673828125	2	true	0	false	2	true
49745	37140640625	6441536328125	7	true	0	false	2	true
49744	31275423828125	710441328125	4	true	0	false	0	false
49743	314141484375	6956540625	10	true	0	false	10	true
49741	38069421875	682191171875	5	true	0	false	4	true
49740	40646296875	6518664453125	6	true	0	false	6	true
49739	410364140625	66058953125	5	true	0	false	1	true
49738	31821486328125	726267734375	9	true	0	false	6	true
49736	40224.25	667050859375	15	true	0	false	1	true
49735	4144671484375	678338359375	5	true	0	false	13	true
49731	3636516015625	68779859375	6	true	0	false	2	true
49729	29653833984375	733044296875	5	true	0	false	1	true
49727	33041109375	65889046875	7	true	0	false	0	false
49726	2513941015625	652156328125	7	true	0	false	2	true
49725	247320625	63869265625	6	true	0	false	5	true
49724	26781462890625	656212734375	6	true	0	false	0	false
49722	30324244140625	638257109375	1	true	1	true	13	true
49721	3003309375	642534921875	8	true	1	true	6	true
49719	297047109375	6318169140625	4	true	0	false	15	true
49718	3284738671875	685363515625	11	true	0	false	1	true
49716	280394609375	6494094140625	14	true	0	false	0	false
49715	28877162109375	6555596875	10	true	1	true	4	true
49714	26737328125	64386296875	3	true	0	false	3	true
49712	288413515625	643040703125	2	true	0	false	8	true
49709	31189591796875	663512890625	3	true	1	true	0	false
49708	4303937109375	654146953125	20	true	0	false	4	true
49704	2880662109375	700763984375	5	true	0	false	5	true
49703	3006780078125	709818125	6	true	0	false	10	true
49701	3873707421875	66381375	4	true	1	true	0	false
49697	312630625	64409046875	4	true	0	false	8	true
49694	24891474609375	71407734375	3	true	0	false	7	true
49693	24911740234375	70915203125	3	true	0	false	12	true
49689	23931873046875	70334984375	7	true	0	false	6	true
49686	2473178515625	693038359375	5	true	1	true	0	false
49684	340669453125	722396015625	7	true	0	false	1	true
49683	341754453125	710787421875	4	true	0	false	4	true
49682	3340234375	74139921875	3	true	0	false	7	true
49681	32709470703125	736628203125	10	true	0	false	1	true
49678	267981484375	731563125	6	true	0	false	3	true
49676	3894909765625	63816328125	8	true	0	false	1	true
49674	31981248046875	76975828125	8	true	1	true	2	true
49673	31846.25	747655234375	9	true	0	false	3	true
49672	22611873046875	688789609375	2	true	0	false	2	true
49671	2174623046875	7067484375	8	true	0	false	4	true
49669	22439537109375	728767265625	9	true	1	true	0	false
49668	30051599609375	781210390625	7	true	1	true	0	false
49667	29161150390625	76823296875	5	true	0	false	3	true
49666	30173853515625	75845921875	8	true	0	false	3	true
49662	23730634765625	74023953125	8	true	0	false	4	true
49659	28455205078125	747269375	10	true	0	false	1	true
49658	30449228515625	676796015625	10	true	0	false	1	true
49648	3196628515625	6084208984375	6	true	0	false	7	true
49646	359597421875	74813984375	6	true	0	false	0	false
49643	3416661328125	635377109375	6	true	1	true	13	true
49642	39183734375	61577546875	5	true	0	false	8	true
49641	4059859375	6302098046875	5	true	0	false	6	true
49640	2214151171875	773394765625	3	true	0	false	7	true
49639	210247734375	76803.75	8	true	0	false	2	true
49637	4200509375	63732125	14	true	0	false	3	true
49636	3638001953125	6183182421875	3	true	1	true	1	true
49632	20268779296875	741139375	7	true	1	true	0	false
49630	207787578125	77777828125	4	true	0	false	9	true
49625	19767642578125	721283671875	2	true	0	false	3	true
49623	1929985546875	702496171875	3	true	0	false	0	false
49617	2350646484375	78643	5	true	0	false	5	true
49616	17799482421875	758576796875	5	true	0	false	5	true
49615	1695223046875	778785234375	2	true	0	false	6	true
49614	18955765625	772969921875	4	true	0	false	8	true
49612	3340343359375	6247096875	5	true	0	false	4	true
49611	3416535546875	61166078125	6	true	1	true	12	true
49605	1731916015625	715656953125	5	true	0	false	3	true
49604	377513515625	700595078125	4	true	0	false	1	true
49603	395185234375	70239546875	4	true	1	true	1	true
49600	25240798828125	764728984375	5	true	0	false	10	true
49599	2496080859375	764586328125	9	true	0	false	4	true
49597	25625853515625	76666796875	2	true	0	false	12	true
49596	25755337890625	753874609375	8	true	0	false	4	true
49593	27070115234375	758654921875	1	true	0	false	0	false
49592	2557660546875	788548359375	7	true	0	false	0	false
49588	163451728515625	755315625	3	true	0	false	6	true
49587	1611265234375	761751328125	2	true	0	false	13	true
49584	4730328125	590389921875	9	true	0	false	0	false
49583	4811711328125	589738046875	8	true	0	false	1	true
49582	46513296875	6037894921875	4	true	0	false	0	false
49580	3807671875	752090234375	6	true	0	false	0	false
49578	4312805078125	6160998828125	5	true	0	false	2	true
49577	4254926171875	5969439453125	16	true	0	false	1	true
49576	1364180859375	76091515625	5	true	0	false	1	true
49575	12903609375	74445703125	6	true	0	false	3	true
49573	146480439453125	747938671875	4	true	0	false	4	true
49571	4454185546875	5950195703125	6	true	0	false	11	true
49569	138752158203125	77224046875	5	true	0	false	10	true
49565	4764315234375	5776908203125	8	true	0	false	0	false
49564	4930165625	623292265625	7	true	1	true	12	true
49563	4622208984375	62306578125	4	true	0	false	2	true
49562	11817681640625	752914140625	2	true	0	false	8	true
49561	108896103515625	75299125	11	true	1	true	2	true
49559	4837294140625	602217578125	7	true	0	false	4	true
49551	1378752734375	725845859375	3	true	0	false	2	true
49549	4928440625	572164921875	25	true	0	false	10	true
49548	16207498046875	727852109375	1	true	0	false	1	true
49542	458371796875	6526066015625	10	true	0	false	11	true
49541	4580991015625	6499450390625	11	true	0	false	7	true
49539	464959296875	6501159765625	25	true	1	true	1	true
49537	336543125	764009609375	7	true	0	false	0	false
49533	4380741015625	6398570703125	4	true	0	false	12	true
49532	3701006640625	583095703125	8	true	1	true	0	false
49531	3557353125	57659953125	4	true	2	true	0	false
49530	380827109375	5964241015625	6	true	0	false	2	true
49529	3897033203125	588600234375	7	true	0	false	0	false
49526	400646015625	5976074609375	18	true	1	true	1	true
49524	452310625	691542109375	2	true	0	false	6	true
49523	4349355859375	68242609375	6	true	0	false	0	false
49522	38078.5	5566094140625	7	true	0	false	4	true
49521	3756984765625	546658515625	3	true	0	false	7	true
49519	34789328125	594495546875	3	true	0	false	0	false
49514	4018682421875	5725059765625	7	true	2	true	1	true
49513	415688125	5601239453125	4	true	0	false	1	true
49507	42482125	5402811328125	5	true	0	false	1	true
49503	13309115234375	78479734375	1	true	0	false	7	true
49502	3802000390625	72402875	8	true	0	false	0	false
49501	3945698828125	7352759375	5	true	2	true	3	true
49497	456602265625	5690149609375	5	true	0	false	5	true
49495	3362815625	566427578125	7	true	0	false	0	false
49493	18302458984375	789222734375	1	true	1	true	3	true
49491	348050234375	5454022265625	5	true	0	false	7	true
49489	4441727734375	5583326953125	5	true	0	false	2	true
49488	21991298828125	5831871875	1	true	0	false	8	true
49487	203838359375	58881640625	4	true	0	false	4	true
49485	216239375	60671421875	9	true	0	false	1	true
49484	28482353515625	6074661328125	5	true	0	false	5	true
49483	29500466796875	6042884375	10	true	1	true	0	false
49482	29808.25	5887342578125	3	true	1	true	6	true
49479	267243828125	622511328125	6	true	0	false	4	true
49477	4288492578125	70951109375	6	true	0	false	4	true
49476	1712884765625	5973676953125	5	true	0	false	6	true
49475	172538125	60355.5	4	true	0	false	10	true
49474	24574419921875	59048265625	4	true	0	false	0	false
49473	266801328125	5789728125	3	true	0	false	3	true
49471	16451482421875	6110430859375	8	true	0	false	2	true
49469	17644509765625	6167460546875	7	true	1	true	0	false
49468	2337794140625	6095446484375	8	true	0	false	0	false
49465	2328787890625	565646875	5	true	0	false	14	true
49461	26925958984375	5997721875	5	true	0	false	0	false
49460	16081625	5940464453125	5	true	0	false	9	true
49455	26363974609375	566255390625	6	true	0	false	0	false
49452	20202103515625	667905625	6	true	0	false	0	false
49451	21063275390625	661495703125	7	true	0	false	0	false
49450	2277717578125	6429469921875	7	true	2	true	5	true
49449	22674796875	63406203125	10	true	1	true	1	true
49448	126780517578125	663019765625	13	true	0	false	1	true
49447	133759609375	66048828125	9	true	0	false	11	true
49446	1888612890625	6511801953125	8	true	0	false	0	false
49443	2254853515625	65625875	7	true	0	false	3	true
49441	13032384765625	67047578125	5	true	0	false	10	true
49438	1334796875	691154453125	3	true	1	true	10	true
49437	144312138671875	6955790625	4	true	0	false	4	true
49435	13875634765625	67583234375	8	true	2	true	0	false
49433	21154037109375	629656171875	7	true	1	true	0	false
49431	1874940234375	67780015625	6	true	0	false	4	true
49425	17249068359375	66534765625	3	true	0	false	4	true
49421	21497916015625	5639734375	3	true	0	false	6	true
49419	15570595703125	706121640625	3	true	0	false	0	false
49415	28447806640625	5598623828125	7	true	0	false	2	true
49413	160560263671875	648938671875	3	true	0	false	1	true
49412	3870445703125	5235279296875	4	true	0	false	2	true
49411	3845619921875	5028984375	13	true	0	false	0	false
49408	10603921875	69920484375	6	true	0	false	0	false
49407	10147314453125	679993359375	3	true	0	false	5	true
49406	87563828125	709696328125	8	true	0	false	0	false
49403	85273984375	694352265625	3	true	0	false	7	true
49402	42736953125	4751193359375	12	true	0	false	0	false
49401	441807109375	4990831640625	6	true	1	true	1	true
49399	4721787890625	505865859375	3	true	0	false	0	false
49398	11105111328125	723319765625	1	true	0	false	8	true
49397	112589130859375	7180484375	11	true	1	true	1	true
49395	9044876953125	72646546875	10	true	1	true	1	true
49392	4807587890625	5448224609375	5	true	0	false	1	true
49391	4864349609375	526414609375	5	true	0	false	5	true
49385	4396353125	541338828125	10	true	0	false	1	true
49381	1706118359375	5801472265625	5	true	0	false	13	true
49380	479244453125	47038640625	5	true	0	false	0	false
49378	23487888671875	5254509765625	5	true	0	false	10	true
49377	23565509765625	5295795703125	2	true	0	false	11	true
49376	2328192578125	5187074609375	4	true	0	false	16	true
49371	4601448828125	66634390625	3	true	0	false	11	true
49370	405757421875	481981328125	5	true	0	false	4	true
49367	189621484375	57040.25	6	true	0	false	1	true
49365	21993310546875	54018015625	2	true	1	true	12	true
49363	10264630859375	773838203125	8	true	1	true	7	true
49362	29801990234375	5451764453125	4	true	0	false	11	true
49361	3092064453125	5558621484375	2	true	0	false	12	true
49359	32115669921875	5479944140625	4	true	0	false	0	false
49357	31456201171875	5707908984375	3	true	0	false	1	true
49356	30629564453125	52849375	6	true	1	true	1	true
49355	2885546484375	5225956640625	1	true	2	true	8	true
49353	3138146875	48507703125	3	true	0	false	9	true
49347	368023125	5105248828125	1	true	0	false	2	true
49345	24377833984375	6747028125	3	true	0	false	5	true
49344	40968515625	5099973046875	12	true	1	true	2	true
49343	42064234375	5047587109375	2	true	0	false	6	true
49340	41054953125	752448203125	5	true	0	false	0	false
49338	696103125	695190078125	1	true	0	false	1	true
49336	89991376953125	794741953125	1	true	0	false	49	true
49335	8994123046875	793606796875	1	true	0	false	51	true
49333	90962021484375	792148984375	2	true	0	false	42	true
49331	82870126953125	783552890625	8	true	1	true	0	false
49328	352996875	498685546875	2	true	0	false	0	false
49327	3393413671875	5023549609375	5	true	1	true	10	true
49325	390023046875	77509546875	2	true	0	false	1	true
49324	32532232421875	4603755078125	8	true	0	false	5	true
49323	3403670703125	464667109375	1	true	0	false	7	true
49321	33275.5	471826171875	13	true	1	true	0	false
49316	10883337890625	65898859375	3	true	0	false	6	true
49315	96141923828125	653785078125	6	true	1	true	1	true
49313	7914916015625	651934453125	15	true	0	false	0	false
49312	462169873046875	6480455078125	4	true	12	true	1	true
49311	62387548828125	6500637890625	2	true	0	false	3	true
49310	722780029296875	6346219921875	4	true	0	false	1	true
49307	807789208984375	67398671875	3	true	0	false	2	true
49306	47392509765625	635684765625	4	true	0	false	3	true
49301	94003115234375	6292534765625	6	true	0	false	0	false
49300	4741711328125	4293198828125	4	true	0	false	1	true
49299	4856320703125	434756484375	2	true	0	false	5	true
49297	49320.5	45585546875	1	true	0	false	11	true
49292	26084548828125	54194015625	1	true	0	false	2	true
49289	768375341796875	6217841796875	10	true	0	false	0	false
49288	135868955078125	5380133203125	3	true	0	false	9	true
49287	12702390625	5349919921875	12	true	0	false	4	true
49286	14341205078125	548854609375	13	true	0	false	0	false
49284	1323722265625	5953119140625	3	true	0	false	0	false
49283	13820251953125	61701625	4	true	2	true	11	true
49281	159159755859375	5363508203125	4	true	0	false	0	false
49280	12383025390625	5699529296875	2	true	0	false	0	false
49279	112417021484375	5514530859375	11	true	0	false	1	true
49277	14992724609375	578398203125	15	true	1	true	2	true
49274	118645322265625	6238104296875	8	true	0	false	4	true
49273	11072087890625	6077586328125	5	true	0	false	7	true
49269	10923259765625	6381165625	3	true	0	false	0	false
49265	10586078125	49239796875	4	true	0	false	0	false
49262	2148074462890620	646710078125	3	true	0	false	2	true
49261	8318327026367180	62781140625	6	true	0	false	1	true
49257	499716796875	702469296875	6	true	0	false	1	true
49256	537172021484375	676246171875	5	true	0	false	2	true
49255	3733964599609370	687441015625	0	false	0	false	2	true
49253	252402978515625	678843671875	2	true	0	false	0	false
49250	4727246484375	702321875	7	true	0	false	1	true
49247	48877078125	673157265625	3	true	0	false	11	true
49245	443781494140625	73427765625	6	true	0	false	2	true
49243	3452260009765620	753327734375	4	true	0	false	1	true
49242	4095716796875	5927480078125	2	true	0	false	0	false
49241	56214052734375	592034609375	1	true	0	false	9	true
49240	571161083984375	6086467578125	3	true	0	false	0	false
49238	4009338623046870	5661690234375	5	true	1	true	5	true
49237	2768322998046870	5779731640625	11	true	0	false	2	true
49236	1057712158203120	560989765625	2	true	0	false	0	false
49235	6740343017578120	5347724609375	2	true	0	false	8	true
49234	1.99352e+16	5989251953125	3	true	0	false	0	false
49225	4449198828125	721781640625	4	true	0	false	2	true
49224	4088495703125	4362803515625	3	true	0	false	4	true
49223	41422015625	4555221484375	4	true	0	false	3	true
49219	3869641015625	4505283984375	3	true	0	false	5	true
49217	670901025390625	57288265625	4	true	0	false	12	true
49216	54464599609375	6648553125	2	true	0	false	10	true
49215	8753912353515620	663796796875	5	true	0	false	2	true
49211	157054814453125	514635234375	6	true	1	true	0	false
49208	2631941162109370	542684453125	0	false	0	false	4	true
49206	434521875	4346861328125	5	true	1	true	0	false
49205	4348435546875	431190546875	4	true	0	false	1	true
49201	4249608203125	408685625	3	true	0	false	2	true
49200	44653015625	4031773046875	11	true	0	false	1	true
49199	4446990234375	3993461328125	9	true	10	true	0	false
49196	70366767578125	739739375	4	true	1	true	7	true
49195	708244482421875	7305153125	3	true	0	false	18	true
49193	75725869140625	75454328125	4	true	0	false	3	true
49188	44149421875	737629296875	3	true	0	false	3	true
49186	90029853515625	607721171875	2	true	0	false	7	true
49185	7883509765625	5980016015625	5	true	0	false	1	true
49183	8096451171875	5771276953125	10	true	0	false	4	true
49182	84854150390625	564915234375	1	true	0	false	3	true
49177	44521296875	3735175390625	9	true	0	false	2	true
49176	394606953125	419065703125	11	true	0	false	0	false
49175	3864973828125	42949234375	4	true	0	false	1	true
49171	453233515625	362953515625	1	true	0	false	1	true
49170	4872791015625	705261953125	13	true	1	true	2	true
49168	63481357421875	773329140625	1	true	0	false	0	false
49166	477490390625	3886833984375	22	true	1	true	0	false
49165	486885390625	394943203125	7	true	1	true	0	false
49163	469454453125	3808981640625	15	true	0	false	1	true
49161	4884453125	4133051953125	5	true	1	true	6	true
49159	46635734375	40440171875	1	true	0	false	7	true
49156	2621878125	476651484375	4	true	0	false	0	false
49155	26947607421875	4942658984375	6	true	0	false	4	true
49154	23290931640625	4891975390625	5	true	0	false	0	false
49151	28721908203125	462394921875	3	true	0	false	3	true
49147	57013994140625	5250166796875	1	true	0	false	0	false
49146	895044921875	7227915625	6	true	1	true	1	true
49145	2162454345703120	72906953125	7	true	0	false	0	false
49144	31089599609375	4278653515625	0	false	0	false	7	true
49143	31022384765625	4370553515625	6	true	0	false	0	false
49140	3367449609375	4379151953125	3	true	0	false	3	true
49135	3497530859375	424830703125	5	true	0	false	0	false
49133	3640673828125	451526328125	4	true	0	false	1	true
49131	110788369140625	45995625	4	true	1	true	0	false
49130	14784498046875	4769422265625	9	true	1	true	15	true
49129	1490466796875	4760596484375	10	true	1	true	13	true
49127	148871669921875	481476953125	3	true	0	false	8	true
49126	17764845703125	4972356640625	4	true	1	true	0	false
49125	1679328515625	4629890234375	1	true	0	false	12	true
49123	18924359375	4809757421875	0	false	1	true	8	true
49122	15186330078125	45162265625	7	true	1	true	19	true
49115	435473125	759371796875	1	true	0	false	7	true
49114	20089927734375	5433905859375	2	true	0	false	1	true
49113	18300162109375	526647578125	4	true	0	false	2	true
49109	193610703125	46209890625	3	true	0	false	2	true
49107	87239970703125	542676875	1	true	0	false	5	true
49102	4080813671875	78014890625	25	true	1	true	0	false
49101	420108046875	778464765625	0	false	0	false	5	true
49098	2334317578125	4601988671875	3	true	0	false	1	true
49095	125796240234375	443727109375	7	true	0	false	0	false
49094	1391707763671870	5017887109375	2	true	0	false	8	true
49093	5.0363e+16	5117487109375	2	true	0	false	6	true
49092	4132730859375	378261640625	3	true	0	false	7	true
49091	4061472265625	3706484375	2	true	0	false	9	true
49090	375346953125	3668590625	5	true	0	false	4	true
49089	3901955859375	3602016796875	2	true	0	false	7	true
49087	3956180859375	37429609375	6	true	1	true	7	true
49081	3517641015625	3916099609375	2	true	0	false	4	true
49077	177313427734375	7542971875	4	true	1	true	1	true
49075	387309140625	4018230078125	5	true	0	false	1	true
49074	37649015625	33893015625	8	true	0	false	2	true
49073	3962465234375	3429540625	2	true	0	false	3	true
49070	4836053125	32428951171875	1	true	0	false	2	true
49069	48696484375	28049072265625	3	true	0	false	1	true
49067	47324109375	345611015625	2	true	9	true	2	true
49066	458421171875	32491021484375	3	true	0	false	0	false
49062	3912859375	4865669140625	4	true	0	false	5	true
49061	3764051513671870	5060869140625	3	true	0	false	1	true
49060	3886267333984370	4502116796875	0	false	0	false	10	true
49059	3923146240234370	46637484375	6	true	0	false	3	true
49053	488682578125	716748671875	7	true	1	true	1	true
49052	4353941796875	33485328125	3	true	0	false	7	true
49049	4887049609375	3645430078125	2	true	0	false	0	false
49047	551884765625	4948636328125	2	true	0	false	4	true
49046	78816025390625	4761105859375	1	true	0	false	0	false
49044	93603525390625	4126751953125	0	false	0	false	6	true
49043	669465576171875	435178046875	1	true	0	false	6	true
49041	10706015625	399223828125	3	true	1	true	10	true
49040	7549837890625	422514296875	2	true	0	false	5	true
49037	63171923828125	456083125	4	true	2	true	0	false
49031	4.59922e+16	685303046875	6	true	0	false	2	true
49024	23447220703125	4243950390625	1	true	0	false	0	false
49023	259062265625	438357265625	5	true	0	false	1	true
49021	22038705078125	4080924609375	3	true	1	true	0	false
49020	25354306640625	399987578125	29	true	1	true	3	true
49015	152120166015625	459779921875	3	true	0	false	0	false
49014	1890324609375	4074535546875	1	true	0	false	0	false
49013	17242123046875	373355078125	9	true	1	true	7	true
49010	2962108984375	40951921875	3	true	1	true	9	true
49009	28041470703125	4276205078125	1	true	0	false	0	false
49006	30677728515625	31008150390625	2	true	1	true	18	true
49005	30091134765625	32757291015625	0	false	0	false	6	true
49003	29956603515625	3424023046875	1	true	0	false	7	true
49002	31853595703125	374649375	2	true	1	true	0	false
48998	156253720703125	429951015625	3	true	0	false	0	false
48995	1505720703125	3658465625	2	true	0	false	5	true
48992	35575125	335460234375	6	true	0	false	0	false
48991	3335144921875	3309886328125	4	true	0	false	6	true
48988	42776484375	30751662109375	2	true	1	true	1	true
48987	420494140625	28132791015625	2	true	0	false	27	true
48985	426726513671875	79090515625	0	false	0	false	14	true
48982	759551611328125	3845333984375	16	true	0	false	1	true
48981	625990625	393605390625	0	false	0	false	7	true
48978	23281220703125	3731126171875	1	true	0	false	8	true
48977	239024453125	36674515625	3	true	0	false	6	true
48976	268148515625	3400292578125	5	true	1	true	0	false
48975	2678578125	339895859375	7	true	1	true	0	false
48973	2756335546875	3351471875	6	true	0	false	1	true
48971	2500508203125	35598359375	6	true	0	false	3	true
48968	18796642578125	31053724609375	4	true	1	true	5	true
48967	1904391015625	328879765625	7	true	0	false	0	false
48965	2017647265625	29620517578125	6	true	1	true	1	true
48963	2109780078125	30810435546875	2	true	0	false	1	true
48961	23023125	31988603515625	0	false	0	false	5	true
48959	22794859375	3396201171875	1	true	0	false	0	false
48955	20705017578125	3550618359375	0	false	0	false	10	true
48951	435596142578125	4269238671875	3	true	0	false	1	true
48949	2791733203125	37212109375	7	true	0	false	1	true
48944	3903483203125	28060951171875	1	true	0	false	0	false
48943	37998828125	31181697265625	2	true	0	false	0	false
48939	11441931640625	421838203125	5	true	0	false	0	false
48937	585325634765625	3749896875	2	true	1	true	10	true
48936	692439453125	322360390625	0	false	0	false	7	true
48935	597971728515625	3426038671875	2	true	0	false	5	true
48934	9059669921875	3205778125	0	false	0	false	5	true
48931	509025732421875	348852578125	1	true	0	false	5	true
48930	46723	2525944140625	2	true	0	false	2	true
48929	4873526953125	2394765625	4	true	1	true	0	false
48927	586119482421875	3596546875	4	true	1	true	7	true
48924	885852734375	3690794921875	7	true	0	false	0	false
48922	1157290625	364606953125	1	true	0	false	0	false
48921	132663681640625	3765976171875	0	false	0	false	4	true
48919	435379052734375	3615791015625	0	false	0	false	10	true
48916	1.97275e+16	3191195703125	6	true	0	false	0	false
48915	57493115234375	31709279296875	11	true	0	false	0	false
48912	118787529296875	32037552734375	3	true	0	false	0	false
48908	24087140625	2734701171875	1	true	0	false	6	true
48907	25133814453125	27314568359375	6	true	0	false	1	true
48906	211333125	27774896484375	3	true	0	false	4	true
48905	1924219921875	2696944140625	4	true	1	true	0	false
48904	15947388671875	253015703125	1	true	0	false	5	true
48903	176293828125	2578950390625	4	true	1	true	0	false
48900	23540236328125	25520.75	1	true	0	false	5	true
48893	4563662890625	7693803125	13	true	0	false	0	false
48887	1.92556e+16	4063264453125	1	true	0	false	1	true
48886	375817109375	23809400390625	2	true	0	false	1	true
48885	3676609765625	25744240234375	0	false	0	false	2	true
48883	4259223046875	244659921875	2	true	0	false	0	false
48878	4490532421875	792112578125	18	true	1	true	0	false
48877	4488503125	79207609375	19	true	1	true	0	false
48875	29248734375	2899482421875	3	true	0	false	2	true
48872	3869123828125	19565515625	6	true	0	false	1	true
48871	3884825390625	209838671875	1	true	0	false	1	true
48870	4254481640625	1949426171875	0	false	0	false	2	true
48865	1.39821e+16	787728359375	9	true	1	true	0	false
48864	50934208984375	2966702734375	0	false	0	false	5	true
48863	685455078125	2871244921875	0	false	1	true	10	true
48860	777136474609375	347885859375	1	true	0	false	0	false
48858	313213203125	2817788671875	0	false	0	false	12	true
48857	3205462109375	2523500390625	2	true	0	false	8	true
48856	2303155859375	1971646875	4	true	1	true	6	true
48855	2134778515625	180171953125	6	true	0	false	1	true
48853	2347584375	2113839453125	0	false	0	false	4	true
48852	29460826171875	22872763671875	5	true	0	false	1	true
48851	260947109375	224539140625	0	false	0	false	8	true
48848	208605615234375	28778556640625	5	true	0	false	1	true
48847	3772193603515620	2810485546875	9	true	0	false	0	false
48838	4636971875	15412845703125	5	true	1	true	1	true
48837	4607261328125	146030419921875	1	true	0	false	11	true
48835	445704140625	139662548828125	0	false	0	false	7	true
48834	4710776171875	107171416015625	0	false	0	false	10	true
48833	453310703125	11299982421875	1	true	0	false	11	true
48831	46780046875	20181443359375	1	true	0	false	0	false
48829	437381015625	119101640625	0	false	0	false	9	true
48823	325379609375	18573728515625	4	true	1	true	0	false
48822	10243849609375	2290213671875	0	false	0	false	5	true
48821	117452109375	235751015625	0	false	0	false	10	true
48819	98858095703125	25450228515625	11	true	0	false	1	true
48818	506723388671875	26333724609375	7	true	0	false	0	false
48817	4432140625	2587062109375	1	true	0	false	5	true
48813	30087890625	1532615625	0	false	17	true	0	false
48807	11700150390625	29611966796875	1	true	0	false	6	true
48803	497115390625	1286915234375	6	true	0	false	0	false
48801	14269244140625	29461603515625	3	true	0	false	0	false
48800	495839375	16251603515625	8	true	1	true	0	false
48799	4889812109375	14625630859375	14	true	0	false	0	false
48796	149558974609375	21093474609375	8	true	1	true	0	false
48795	14954306640625	21055287109375	8	true	1	true	0	false
48792	34575109375	19085880859375	2	true	1	true	7	true
48789	4711099609375	236467578125	8	true	1	true	1	true
48788	316098125	1388009765625	2	true	0	false	4	true
48785	1972246875	2211623046875	2	true	0	false	14	true
48784	1749008203125	17245587890625	1	true	0	false	6	true
48783	128744140625	193466953125	1	true	1	true	0	false
48779	1.73956e+16	25688984375	3	true	0	false	0	false
48778	3037660400390620	21009037109375	2	true	0	false	5	true
48777	34097236328125	19955041015625	1	true	8	true	0	false
48775	548792236328125	1996059765625	4	true	1	true	0	false
48773	1.21214e+16	2114467578125	0	false	0	false	17	true
48771	84691328125	194436328125	1	true	0	false	1	true
48769	506782568359375	215333125	1	true	0	false	0	false
48763	3400606640625	122168359375	4	true	1	true	0	false
48762	331301015625	813959033203125	0	false	10	true	0	false
48760	110333583984375	130123330078125	5	true	0	false	0	false
48759	9148767578125	144046767578125	6	true	0	false	2	true
48757	1093325390625	15038265625	0	false	0	false	5	true
48756	932719140625	115910361328125	1	true	0	false	6	true
48755	96885458984375	9489423828125	9	true	0	false	0	false
48753	8236076171875	98171943359375	10	true	1	true	3	true
48752	1337616796875	952283984375	4	true	0	false	4	true
48751	12139501953125	91865966796875	1	true	0	false	0	false
48746	556374951171875	115885498046875	0	false	0	false	6	true
48745	541846923828125	10231572265625	6	true	1	true	0	false
48739	4782155859375	769235546875	0	false	14	true	0	false
48738	49363078125	756640546875	15	true	2	true	19	true
48737	4932933984375	75628484375	14	true	1	true	19	true
48736	213698984375	11361185546875	3	true	0	false	3	true
48735	192554453125	11213017578125	7	true	1	true	3	true
48733	17943119140625	109361181640625	0	false	0	false	9	true
48732	24243021484375	118665244140625	1	true	8	true	4	true
48731	23724576171875	13414294921875	1	true	0	false	0	false
48729	4829097265625	75538.75	8	true	0	false	0	false
48723	17689677734375	12873107421875	0	false	1	true	11	true
48719	1.50191e+16	16945189453125	10	true	0	false	0	false
48717	37699703125	13097560546875	1	true	0	false	0	false
48715	44951828125	751201953125	0	false	1	true	2	true
48714	23916875	50117939453125	6	true	0	false	0	false
48713	21939693359375	510593603515625	4	true	1	true	0	false
48709	263433056640625	12911634765625	5	true	0	false	0	false
48708	9731947265625	651243701171875	7	true	0	false	0	false
48704	379894609375	3814760009765620	15	true	0	false	0	false
48703	39532125	458104296875	13	true	1	true	0	false
48702	3840206640625	77544541015625	4	true	1	true	3	true
48701	4035318359375	698130419921875	5	true	1	true	2	true
48696	2379194140625	5593029174804680	5	true	0	false	0	false
48695	2397975390625	1.72422e+16	5	true	1	true	0	false
48693	2590666015625	1.67009e+16	0	false	0	false	11	true
48687	2735682421875	95292109375	1	true	1	true	7	true
48685	128077890625	486289990234375	0	false	0	false	1	true
48681	33632046875	1751467529296870	0	false	0	false	4	true
48680	4850198828125	706306494140625	6	true	1	true	0	false
48679	4718670703125	49733486328125	5	true	0	false	2	true
48676	1924047119140620	75540263671875	0	false	1	true	15	true
48675	2.04414e+16	6444017578125	9	true	1	true	0	false
48673	1761990625	3693056884765620	4	true	1	true	0	false
48672	4446703125	6829513671875	7	true	1	true	0	false
48671	46036669921875	4609763671875	0	false	0	false	17	true
48665	404018671875	2793667907714840	6	true	1	true	0	false
48663	1227372314453120	2040827880859370	9	true	0	false	0	false
48661	4746066015625	275523974609375	7	true	1	true	0	false
48659	4345798046875	2231722412109370	4	true	0	false	0	false
48655	16770775390625	3.26099e+16	0	false	0	false	5	true
