# Supplementary material for: A Novel Liquid Biopsy Method Based on Specific Combinations of Vesicular Markers Allows Us to Discriminate Prostate Cancer from Hyperplasia
Source: Cells. 2024 Jul 31;13(15):1286. doi: 10.3390/cells13151286 (PMC11311686; doi:10.3390/cells13151286)
Supplement: Supplementary file 1 [file cells-13-01286-s001.zip › Dataset S1-Raw data CODI BiliGeCT Prostata/Raw data CODI BiliGeCT Prostata/160223_ErbB3_ALK_IIexp_BA21-01-1__counting_scatter.xlsx]

## Sheet: 160223_ErbB3_ALK_IIexp_BA21-01-
counting parameters
radius (nm)	300
bin width (nm)	20
locs in bin threshold	1
active channels
channel name	channel reference	min	max
Channel 0	ch0	1	10000000
Channel 1	ch1	1	10000000
Channel 2	ch2	1	10000000
clusters are positive for a channel if their counts fall within min (inclusive) and max (exclusive) for that channel
	population phenotypes	number of clusters
triple positive	Channel 0, Channel 1, Channel 2	34
double positive	Channel 0, Channel 1	18
double positive	Channel 0, Channel 2	233
double positive	Channel 1, Channel 2	11
single positive	Channel 0	74
single positive	Channel 1	3
single positive	Channel 2	172
	total positive clusters	545
16 clusters were negative for every channel
all positive clusters are listed here
columns show counts and positivity for channels with thresholds switched on
to see the full data including negative clusters please export a csv from the counting histogram rather than the counting scatter plot
cluster id	centroid x (nm)	centroid y (nm)	count for Channel 0	positive for Channel 0	count for Channel 1	positive for Channel 1	count for Channel 2	positive for Channel 2
37557	539914013671875	491216953125	5	true	1	true	17	true
37556	585554296875	47044421875	2	true	0	false	18	true
37555	248162744140625	54768.25	1	true	0	false	8	true
37554	2403016357421870	541694296875	7	true	0	false	0	false
37552	32366611328125	54867375	1	true	5	true	0	false
37551	12946123046875	680263125	0	false	0	false	14	true
37550	130682607421875	66018921875	0	false	1	true	9	true
37549	124793779296875	698568046875	3	true	0	false	5	true
37546	123202900390625	71093734375	16	true	0	false	0	false
37545	582198828125	510295234375	1	true	1	true	7	true
37544	69720888671875	5113077734375	3	true	0	false	14	true
37540	304233203125	5606448046875	0	false	0	false	11	true
37538	731152001953125	473442109375	5	true	0	false	14	true
37537	14249841796875	664541015625	0	false	0	false	15	true
37534	129005537109375	6480438671875	0	false	0	false	8	true
37532	1670476318359370	532984140625	1	true	0	false	6	true
37531	47775263671875	534469609375	2	true	0	false	13	true
37530	6022478515625	5278015625	4	true	1	true	8	true
37529	96677607421875	642314765625	1	true	1	true	7	true
37528	886774609375	6398201953125	4	true	2	true	9	true
37526	56406259765625	5428969140625	5	true	0	false	5	true
37525	816860400390625	640410703125	3	true	0	false	8	true
37523	309597509765625	492946171875	1	true	0	false	5	true
37522	26311826171875	47827015625	0	false	0	false	9	true
37520	110457587890625	715785234375	22	true	0	false	1	true
37518	13781857421875	703580703125	1	true	0	false	19	true
37517	1111529296875	686012890625	1	true	0	false	18	true
37516	10457626953125	686834453125	0	false	0	false	9	true
37514	118636083984375	480933359375	2	true	0	false	10	true
37509	2818252197265620	68027015625	11	true	0	false	0	false
37508	218889501953125	683889609375	6	true	1	true	0	false
37507	88565380859375	65959875	1	true	0	false	19	true
37506	86442392578125	6542112109375	0	false	0	false	13	true
37503	701895947265625	664515625	2	true	16	true	0	false
37502	746271923828125	674427421875	1	true	0	false	14	true
37500	89784892578125	6291891015625	16	true	0	false	0	false
37497	80386865234375	691579921875	1	true	0	false	7	true
37495	3182677490234370	66302921875	27	true	0	false	0	false
37489	4000269287109370	46161890625	3	true	0	false	9	true
37488	3506471435546870	4565830859375	0	false	0	false	8	true
37487	150590419921875	6195191796875	7	true	0	false	0	false
37486	136995859375	6180845703125	0	false	0	false	11	true
37485	39082236328125	477629765625	2	true	0	false	7	true
37482	64524833984375	69601421875	4	true	0	false	2	true
37480	16039822265625	63887921875	1	true	0	false	14	true
37476	453900048828125	66256734375	1	true	0	false	3	true
37472	4624044921875	50896.25	2	true	0	false	5	true
37471	9028858032226560	576789609375	20	true	21	true	0	false
37470	106005224609375	5769985546875	20	true	21	true	0	false
37468	12725322265625	6078254296875	5	true	1	true	0	false
37467	1347025634765620	5562059375	1	true	0	false	8	true
37466	7670062866210930	566453671875	4	true	0	false	9	true
37463	554288525390625	588126796875	0	false	0	false	11	true
37462	545476171875	60642921875	1	true	1	true	16	true
37460	1.7453e+16	5852345703125	1	true	0	false	6	true
37459	116554248046875	6175192578125	0	false	0	false	6	true
37456	616921728515625	63741625	1	true	0	false	8	true
37448	430055126953125	6026951953125	1	true	0	false	9	true
37447	958385546875	4582253515625	1	true	0	false	0	false
37446	104640908203125	433589375	7	true	0	false	3	true
37443	410089208984375	6219255859375	16	true	0	false	2	true
37441	3040788330078120	6334433203125	4	true	0	false	17	true
37440	39306943359375	642338203125	8	true	0	false	0	false
37437	16977046875	5859878125	1	true	0	false	6	true
37436	16562927734375	586367734375	13	true	0	false	0	false
37435	1613722412109370	44881390625	0	false	0	false	15	true
37434	1037211669921870	4409457421875	2	true	0	false	8	true
37430	150554091796875	58140421875	0	false	0	false	7	true
37428	1.87546e+16	64333109375	14	true	0	false	0	false
37427	182622421875	57148	5	true	0	false	0	false
37426	1844474609375	57570453125	10	true	0	false	0	false
37421	75465048828125	4343609375	1	true	0	false	8	true
37420	67076953125	4449110546875	1	true	0	false	11	true
37418	144273505859375	6492207421875	7	true	0	false	1	true
37417	18582498046875	554689140625	0	false	0	false	6	true
37415	783437890625	4196337890625	2	true	0	false	8	true
37412	17664576171875	554725078125	1	true	0	false	10	true
37409	18295390625	6496144140625	1	true	0	false	15	true
37408	18919033203125	6436952734375	8	true	0	false	0	false
37402	1993619921875	561001640625	1	true	0	false	15	true
37400	5622833984375	4303191015625	2	true	0	false	22	true
37398	1032684326171870	466099140625	2	true	0	false	4	true
37397	92928740234375	4406695703125	5	true	0	false	1	true
37396	9130392578125	4252501953125	0	false	0	false	14	true
37395	207260625	6532240234375	1	true	0	false	17	true
37394	204611875	6482821875	10	true	0	false	2	true
37389	162162373046875	665419765625	1	true	0	false	10	true
37388	16440486328125	672421328125	11	true	0	false	1	true
37386	348615869140625	5863783984375	2	true	0	false	2	true
37382	15566349609375	675696875	1	true	8	true	0	false
37378	17659171875	664732578125	0	false	0	false	12	true
37373	286305517578125	391197890625	1	true	0	false	16	true
37372	376186865234375	401418828125	1	true	0	false	9	true
37369	7963789672851560	4139308203125	5	true	0	false	19	true
37368	2093054443359370	4087075390625	10	true	0	false	4	true
37366	573982666015625	40388328125	2	true	0	false	11	true
37363	275094873046875	35356234375	13	true	0	false	1	true
37362	23899228515625	356232109375	0	false	1	true	7	true
37361	105462470703125	5833582421875	3	true	0	false	2	true
37360	9251515625	5793427734375	3	true	0	false	5	true
37359	43602587890625	3612678125	1	true	0	false	11	true
37358	51705849609375	3566209375	5	true	1	true	3	true
37357	3467478759765620	3580308203125	0	false	0	false	6	true
37355	31517490234375	371518359375	0	false	0	false	11	true
37352	7678833984375	5768098046875	1	true	0	false	8	true
37350	3559442138671870	345611875	1	true	0	false	13	true
37348	591324951171875	401460078125	4	true	21	true	4	true
37346	111802666015625	47527890625	3	true	0	false	0	false
37345	652010400390625	3892319140625	7	true	0	false	4	true
37344	72121689453125	3999773828125	12	true	0	false	0	false
37342	55100751953125	3830583203125	4	true	0	false	0	false
37338	111964541015625	5651814453125	0	false	0	false	7	true
37333	16031958984375	5483599609375	3	true	0	false	3	true
37332	1785940234375	5429443359375	0	false	0	false	4	true
37328	139722265625	5501668359375	2	true	0	false	8	true
37324	90315751953125	545287734375	3	true	13	true	6	true
37320	85149453125	61561859375	2	true	0	false	1	true
37318	111890654296875	5455855078125	2	true	1	true	5	true
37317	100821513671875	504098828125	8	true	1	true	2	true
37316	979083203125	5008198828125	0	false	0	false	12	true
37314	549942431640625	5711634375	0	false	0	false	6	true
37312	9406131591796870	623259921875	2	true	0	false	0	false
37310	121288955078125	4965337109375	5	true	1	true	2	true
37306	688486279296875	3510089453125	7	true	0	false	4	true
37305	18966009765625	619264375	4	true	0	false	14	true
37304	19588890625	6253717578125	1	true	0	false	14	true
37303	204225703125	600293984375	5	true	0	false	0	false
37302	19362810546875	602003125	2	true	0	false	5	true
37298	20789029296875	6132045703125	12	true	0	false	1	true
37296	17974279296875	6087023828125	2	true	0	false	9	true
37294	1274740234375	4788540234375	1	true	0	false	12	true
37291	981760546875	3402728515625	1	true	0	false	8	true
37290	86086376953125	32276029296875	0	false	1	true	9	true
37289	9107146484375	30894060546875	2	true	0	false	8	true
37287	12933533203125	3596318359375	4	true	1	true	1	true
37286	13483845703125	3505573046875	0	false	0	false	15	true
37285	1179206640625	37837375	0	false	0	false	18	true
37284	110335419921875	3832790625	15	true	0	false	1	true
37282	10881162109375	374278046875	4	true	0	false	7	true
37281	119757666015625	390470390625	0	false	0	false	9	true
37280	11999021484375	3871883203125	0	false	0	false	12	true
37277	88423076171875	27036294921875	12	true	0	false	0	false
37274	1305785546875	3841989453125	1	true	0	false	6	true
37272	119021201171875	400011796875	10	true	1	true	3	true
37270	233254638671875	518543671875	2	true	1	true	1	true
37268	94228330078125	3830789453125	6	true	0	false	7	true
37265	114054228515625	3159294921875	1	true	0	false	13	true
37264	115786103515625	322924453125	0	false	0	false	8	true
37262	9923685546875	3595779296875	1	true	0	false	10	true
37260	89255341796875	25157662109375	0	false	1	true	4	true
37257	152588896484375	3566544921875	0	false	0	false	16	true
37256	14821912109375	3627939453125	1	true	1	true	20	true
37253	111051171875	4123453125	1	true	0	false	8	true
37252	129405849609375	4267319921875	1	true	0	false	21	true
37251	16594724609375	381808046875	3	true	0	false	2	true
37250	152762294921875	376625859375	12	true	0	false	6	true
37244	1057298828125	29987767578125	0	false	0	false	14	true
37243	1994075390625	4017059765625	15	true	0	false	1	true
37239	145117880859375	445565625	1	true	0	false	11	true
37238	14960275390625	4244081640625	12	true	0	false	1	true
37237	145271484375	41142046875	0	false	0	false	8	true
37234	688676171875	279646875	1	true	0	false	5	true
37233	16508212890625	4091362109375	1	true	0	false	11	true
37232	17292697265625	4080151171875	0	false	0	false	10	true
37230	140483623046875	3970873046875	0	false	0	false	12	true
37228	159702919921875	42078859375	0	false	0	false	9	true
37225	1792803125	4336834765625	3	true	1	true	19	true
37224	191768828125	4205223828125	0	false	1	true	7	true
37217	523294677734375	31069681640625	1	true	0	false	9	true
37216	628516162109375	31193125	1	true	0	false	10	true
37215	3317635498046870	32054875	0	false	0	false	3	true
37210	4917134094238280	3290525390625	0	false	0	false	14	true
37209	46715673828125	27407439453125	0	false	0	false	12	true
37208	5145169921875	26101431640625	1	true	0	false	11	true
37206	234891455078125	2693316015625	2	true	0	false	10	true
37205	12260615234375	2701880859375	2	true	0	false	11	true
37204	1.07085e+16	26419755859375	0	false	0	false	8	true
37199	2283292724609370	752081953125	25	true	0	false	0	false
37198	2350814208984370	74501125	1	true	0	false	10	true
37197	2624920166015620	726095625	1	true	0	false	8	true
37194	111308544921875	7278071875	0	false	0	false	8	true
37191	94680966796875	78948015625	0	false	0	false	4	true
37190	80819033203125	77916546875	0	false	5	true	0	false
37189	2790414794921870	708236171875	2	true	0	false	9	true
37188	3245682861328120	70546859375	8	true	0	false	0	false
37186	367036279296875	723499296875	8	true	0	false	7	true
37185	43960439453125	74515.5	0	false	0	false	11	true
37184	3727328857421870	753574140625	4	true	0	false	15	true
37183	777648291015625	753382265625	1	true	0	false	5	true
37178	540709619140625	759855546875	1	true	0	false	6	true
37176	147008251953125	70722078125	0	false	0	false	9	true
37169	706669775390625	22704771484375	1	true	0	false	6	true
37168	738781591796875	2334759375	1	true	0	false	12	true
37166	5462197265625	23291056640625	3	true	0	false	6	true
37162	1760826171875	68353765625	7	true	0	false	11	true
37161	622771875	724246640625	7	true	0	false	2	true
37160	745795703125	713543125	3	true	0	false	3	true
37157	112457236328125	777866328125	12	true	0	false	0	false
37156	109104814453125	7618265625	9	true	0	false	0	false
37152	122598896484375	5183797265625	1	true	0	false	4	true
37150	155141650390625	693183671875	0	false	0	false	10	true
37149	254080546875	646783359375	5	true	0	false	36	true
37148	24436021484375	6444570703125	1	true	0	false	19	true
37146	2384351171875	6354106640625	1	true	1	true	6	true
37144	2712408984375	6507014453125	0	false	0	false	15	true
37142	25017419921875	6609459375	4	true	0	false	12	true
37140	214989921875	633939921875	3	true	0	false	11	true
37137	126459453125	73765671875	2	true	0	false	3	true
37136	141744296875	736553125	2	true	0	false	5	true
37134	193328203125	704448671875	1	true	0	false	9	true
37133	25537712890625	67222.25	2	true	0	false	24	true
37132	24348052734375	67665609375	12	true	2	true	0	false
37131	188963515625	747927578125	3	true	0	false	1	true
37130	20268232421875	76428625	0	false	0	false	10	true
37128	1938731640625	727256171875	1	true	0	false	9	true
37126	162882333984375	74313921875	1	true	1	true	9	true
37125	163609970703125	766069140625	1	true	0	false	0	false
37120	17084875	72030453125	1	true	0	false	9	true
37116	28419267578125	680384765625	0	false	0	false	22	true
37113	58891376953125	20642259765625	1	true	1	true	6	true
37112	491894580078125	204780625	0	false	0	false	4	true
37111	38375205078125	20047697265625	1	true	0	false	20	true
37110	3540848388671870	1954756640625	0	false	0	false	13	true
37109	5620671875	21531974609375	0	false	0	false	5	true
37106	32879130859375	18414998046875	0	false	0	false	7	true
37103	1635331640625	78952.25	1	true	0	false	6	true
37099	34324541015625	2286591015625	0	false	0	false	12	true
37098	409065283203125	23908888671875	10	true	0	false	0	false
37097	294334296875	66134828125	0	false	0	false	12	true
37096	28924017578125	64566	1	true	0	false	12	true
37092	2900680078125	6305577734375	13	true	0	false	0	false
37091	28975625	6095659765625	1	true	0	false	2	true
37084	27090490234375	632850234375	1	true	0	false	9	true
37083	17105283203125	5025759765625	0	false	0	false	7	true
37081	1826616796875	5197705078125	1	true	0	false	0	false
37080	16936443359375	521720546875	0	false	0	false	12	true
37076	1543248828125	516474453125	14	true	0	false	2	true
37075	17086125	4782048828125	0	false	0	false	11	true
37074	17143408203125	482605625	3	true	7	true	2	true
37073	154420126953125	4759966015625	4	true	0	false	1	true
37068	208675234375	4801030859375	0	false	0	false	13	true
37064	413052685546875	1656191015625	5	true	0	false	1	true
37062	12754984375	789151015625	1	true	0	false	5	true
37061	19540845703125	22839142578125	0	false	0	false	10	true
37060	1986146875	23399306640625	15	true	0	false	0	false
37059	19303919921875	23575837890625	13	true	0	false	0	false
37055	142181982421875	234793828125	1	true	0	false	14	true
37054	13802880859375	24541458984375	0	false	0	false	8	true
37052	19247517578125	2202795703125	8	true	0	false	9	true
37051	113880654296875	23545330078125	2	true	0	false	8	true
37050	113279443359375	24718224609375	6	true	0	false	6	true
37049	106466572265625	20070244140625	0	false	0	false	8	true
37048	112883232421875	201658203125	0	false	0	false	12	true
37047	142772880859375	2174928125	2	true	0	false	7	true
37046	127102265625	20785421875	0	false	0	false	13	true
37043	16393166015625	225255625	5	true	0	false	6	true
37042	1542385546875	22502599609375	0	false	0	false	13	true
37040	18890767578125	2497898828125	10	true	0	false	0	false
37037	17403091796875	19533486328125	0	false	0	false	8	true
37036	17117310546875	21072822265625	1	true	0	false	14	true
37035	94445107421875	2308893359375	0	false	0	false	36	true
37034	90234736328125	21940275390625	0	false	0	false	22	true
37033	152788310546875	26161359375	1	true	0	false	8	true
37030	87311005859375	20312943359375	1	true	0	false	4	true
37024	17765255859375	23880005859375	5	true	0	false	1	true
37018	155103359375	1948612109375	2	true	0	false	11	true
37017	23111931640625	72375046875	23	true	0	false	0	false
37016	221681640625	718780234375	5	true	0	false	12	true
37012	16844423828125	17751224609375	4	true	0	false	7	true
37011	2263368359375	681541640625	0	false	14	true	6	true
37007	25333236328125	730188984375	0	false	0	false	2	true
37006	239289453125	71010328125	2	true	0	false	1	true
37004	6094913940429680	3094182421875	4	true	0	false	0	false
37001	277260703125	700961875	6	true	0	false	9	true
37000	26626.75	69589.5	0	false	0	false	7	true
36998	28840103515625	70696140625	10	true	0	false	0	false
36996	27199107421875	713766953125	0	false	0	false	11	true
36994	293178125	723831875	1	true	0	false	13	true
36990	82851845703125	73133078125	0	false	0	false	3	true
36989	30861005859375	704712265625	11	true	0	false	0	false
36988	298541015625	700314296875	1	true	0	false	16	true
36985	22151533203125	7763003125	1	true	0	false	5	true
36984	2454294140625	76379203125	7	true	2	true	81	true
36979	19255345703125	142023203125	8	true	0	false	8	true
36978	19200849609375	154670224609375	0	false	0	false	13	true
36976	1991183984375	1643033203125	1	true	0	false	7	true
36974	211049453125	137975400390625	0	false	0	false	11	true
36973	2125301953125	1741858984375	1	true	0	false	26	true
36970	18431326171875	1706444921875	0	false	0	false	7	true
36968	195347421875	19175814453125	0	false	0	false	14	true
36964	1.24555e+16	21241412109375	3	true	0	false	1	true
36962	4679985046386710	16788005859375	0	false	0	false	6	true
36960	606640380859375	24456650390625	1	true	7	true	0	false
36958	133503994140625	30246310546875	0	false	0	false	13	true
36957	28737888671875	532760625	0	false	0	false	16	true
36956	275743828125	51526828125	0	false	0	false	2	true
36954	26027982421875	51955109375	1	true	0	false	6	true
36953	29375259765625	488661171875	6	true	0	false	8	true
36952	28507396484375	4848225390625	12	true	0	false	0	false
36949	29071685546875	5508544921875	1	true	0	false	3	true
36948	27441796875	5467558203125	4	true	0	false	18	true
36944	29721173828125	4742733984375	3	true	0	false	23	true
36942	30856943359375	5363448828125	9	true	0	false	0	false
36941	303682890625	51310828125	16	true	0	false	0	false
36939	1710441796875	150052099609375	2	true	0	false	9	true
36938	156491279296875	148932861328125	1	true	0	false	17	true
36936	16177798828125	1623792578125	0	false	0	false	10	true
36935	2555293359375	5480806640625	1	true	0	false	12	true
36934	24710572265625	5610278515625	0	false	0	false	12	true
36932	152806689453125	13460583984375	0	false	0	false	9	true
36930	3285046484375	522265859375	2	true	0	false	5	true
36923	22244890625	51593515625	2	true	1	true	6	true
36922	2250219140625	5180616015625	2	true	0	false	11	true
36919	2288417578125	547897109375	0	false	0	false	10	true
36916	26882501953125	47657390625	2	true	0	false	4	true
36912	31681029296875	558310078125	0	false	0	false	1	true
36911	3356605078125	5044706640625	1	true	0	false	25	true
36910	341613046875	504723671875	10	true	0	false	0	false
36907	309076328125	4432396875	1	true	0	false	3	true
36906	30800181640625	421736875	4	true	0	false	29	true
36904	32454234375	4402114453125	0	false	0	false	9	true
36901	3132729296875	4670191015625	0	false	0	false	4	true
36895	3256162890625	3911005859375	3	true	0	false	11	true
36894	32113912109375	4053062109375	9	true	0	false	5	true
36893	3075980078125	3795848828125	0	false	0	false	4	true
36889	2188625390625	459088046875	0	false	0	false	9	true
36887	2048117578125	116884365234375	0	false	0	false	12	true
36886	20010185546875	104686953125	0	false	0	false	11	true
36883	25048859375	585412578125	1	true	0	false	10	true
36882	2568482421875	5799359375	13	true	0	false	0	false
36880	26793591796875	58724796875	3	true	0	false	8	true
36878	27307154296875	781771875	2	true	1	true	5	true
36877	23175544921875	3601362890625	0	false	0	false	13	true
36876	2294090625	371306171875	0	false	0	false	22	true
36875	2586753515625	6034840625	2	true	0	false	0	false
36873	24512279296875	30575943359375	1	true	0	false	6	true
36872	239199609375	29932392578125	10	true	0	false	6	true
36871	3041287890625	3286630078125	0	false	0	false	14	true
36870	2954146484375	331648046875	1	true	0	false	15	true
36869	2453154296875	15728330078125	1	true	0	false	12	true
36868	2865639892578120	144465068359375	0	false	10	true	6	true
36866	2472249609375	3560705078125	8	true	1	true	7	true
36863	1828809375	346896484375	1	true	0	false	14	true
36862	17851693359375	346478515625	2	true	0	false	10	true
36860	274960859375	335494375	0	false	0	false	7	true
36859	25236431640625	339831875	13	true	0	false	0	false
36858	2582343359375	3434617578125	8	true	0	false	0	false
36856	27724595703125	35055484375	15	true	0	false	0	false
36855	18469927734375	3380236328125	0	false	0	false	9	true
36850	16702537109375	349773828125	0	false	0	false	10	true
36846	25431216796875	28544529296875	3	true	0	false	7	true
36845	23540568359375	25325505859375	7	true	0	false	0	false
36844	2404163671875	2689019921875	0	false	0	false	12	true
36842	1992224609375	364022734375	1	true	0	false	12	true
36840	29733142578125	3474858984375	0	false	0	false	14	true
36839	1681950390625	28697869140625	0	false	0	false	11	true
36838	17963732421875	27031630859375	0	false	0	false	9	true
36837	159793583984375	30623244140625	1	true	0	false	1	true
36836	17820419921875	31384052734375	6	true	0	false	20	true
36834	28733939453125	57568515625	0	false	0	false	27	true
36830	19546890625	28199552734375	1	true	0	false	15	true
36828	153255146484375	2860694140625	2	true	0	false	0	false
36824	2231719921875	23104595703125	0	false	0	false	12	true
36823	23114396484375	33519859375	0	false	0	false	3	true
36822	22478515625	30974376953125	9	true	1	true	1	true
36818	24976001953125	233105859375	9	true	0	false	0	false
36816	2073462109375	330218515625	2	true	1	true	21	true
36810	198507265625	3023894140625	11	true	0	false	8	true
36807	4456822204589840	185582421875	9	true	0	false	5	true
36801	795764599609375	738159033203125	3	true	0	false	25	true
36800	1096309375	836259375	17	true	0	false	0	false
36799	1691658984375	455382265625	2	true	0	false	6	true
36798	19062689453125	457551796875	0	false	0	false	1	true
36794	113038330078125	96296513671875	0	false	0	false	1	true
36792	13491056640625	112341884765625	9	true	0	false	0	false
36791	1882949609375	889490234375	0	false	0	false	19	true
36790	16677984375	91152841796875	1	true	0	false	11	true
36788	1429621875	116618671875	0	false	0	false	10	true
36784	217480859375	2856869140625	3	true	0	false	1	true
36783	660663427734375	131652119140625	0	false	0	false	11	true
36782	715174365234375	124984462890625	0	false	0	false	13	true
36780	796969189453125	9421537109375	0	false	0	false	9	true
36778	758809375	131276328125	0	false	0	false	12	true
36777	521335205078125	142521787109375	1	true	0	false	26	true
36776	499797607421875	134880576171875	0	false	0	false	9	true
36774	567589306640625	121643232421875	0	false	0	false	5	true
36770	7246224609375	113048447265625	0	false	0	false	10	true
36768	96962724609375	1257245703125	0	false	0	false	14	true
36766	121263359375	14754359375	0	false	0	false	18	true
36759	2300008984375	4066126171875	1	true	0	false	8	true
36758	2500395703125	4154529296875	8	true	0	false	0	false
36757	2367090234375	391410859375	10	true	0	false	10	true
36756	23551046875	3900258984375	10	true	0	false	10	true
36753	28162150390625	4192282421875	9	true	0	false	5	true
36752	267553515625	4214287109375	1	true	0	false	10	true
36748	22799392578125	4289091015625	1	true	0	false	9	true
36747	299508203125	4045651953125	3	true	0	false	4	true
36746	295555390625	38557125	0	false	0	false	8	true
36741	12321234375	27460130859375	0	false	0	false	10	true
36740	130757880859375	2873762890625	0	false	0	false	14	true
36737	8114717407226560	150008076171875	1	true	0	false	3	true
36735	35451234375	484189140625	0	false	0	false	1	true
36734	3646374609375	514251953125	6	true	0	false	0	false
36732	37271640625	4673633984375	1	true	0	false	25	true
36729	3861658984375	5874068359375	1	true	0	false	19	true
36728	3722948828125	5785108203125	1	true	0	false	13	true
36726	37339609375	60400046875	0	false	0	false	11	true
36725	40230875	57797609375	0	false	0	false	7	true
36722	34800453125	564115546875	10	true	0	false	0	false
36721	1.58594e+16	78550109375	2	true	0	false	0	false
36720	8116107788085930	777951171875	1	true	0	false	9	true
36718	2980392822265620	77705875	2	true	0	false	30	true
36715	33388076171875	792344609375	0	false	0	false	7	true
36710	23236423828125	121979677734375	5	true	0	false	0	false
36708	144757841796875	16765814453125	0	false	0	false	19	true
36707	2289522705078120	88348876953125	0	false	0	false	9	true
36706	2813365966796870	95368955078125	1	true	0	false	7	true
36705	533819140625	782838330078125	0	false	0	false	11	true
36703	161035546875	126062197265625	0	false	0	false	17	true
36702	2797142822265620	124331123046875	8	true	0	false	4	true
36696	443244091796875	62583955078125	1	true	0	false	3	true
36695	114438271484375	598380712890625	1	true	0	false	9	true
36694	107725458984375	42085166015625	4	true	0	false	5	true
36693	12969365234375	5238927734375	0	false	0	false	7	true
36691	52564736328125	3974085205078120	5	true	1	true	3	true
36690	682457763671875	427408544921875	1	true	0	false	19	true
36688	6560263671875	559470947265625	7	true	1	true	7	true
36686	8829841796875	48607109375	0	false	0	false	12	true
36681	25187029296875	4641073828125	0	false	0	false	6	true
36678	2203688671875	201282421875	1	true	1	true	0	false
36677	28215958984375	4423869921875	19	true	0	false	0	false
36676	25857802734375	4328223828125	0	false	0	false	8	true
36673	140858203125	533332470703125	1	true	0	false	11	true
36671	25865109375	3923842578125	1	true	0	false	11	true
36669	30277875	753164921875	15	true	0	false	0	false
36668	29701634765625	76365546875	7	true	1	true	0	false
36666	23182.5	5859137109375	2	true	0	false	0	false
36662	11084966796875	247323876953125	0	false	0	false	6	true
36661	149144736328125	683642431640625	0	false	5	true	4	true
36659	2756741796875	20823431640625	0	false	0	false	1	true
36658	26145162109375	2148783203125	13	true	0	false	2	true
36656	2484373828125	2089070703125	0	false	11	true	1	true
36655	2553984375	1846887109375	2	true	0	false	0	false
36654	23242947265625	1549666796875	13	true	0	false	0	false
36649	27644078125	2962644140625	0	false	0	false	6	true
36648	29089919921875	2857837890625	11	true	0	false	0	false
36644	2408176953125	5013222265625	1	true	0	false	7	true
36642	69556484375	2132815185546870	0	false	0	false	12	true
36640	3874834765625	614448046875	0	false	0	false	14	true
36639	3571926171875	6320755078125	0	false	0	false	10	true
36638	3522354296875	6570796875	10	true	0	false	0	false
36636	33708765625	460236875	1	true	0	false	6	true
36633	317488203125	6439783984375	14	true	2	true	1	true
36632	324969921875	627308515625	7	true	0	false	4	true
36626	37971515625	3698071484375	1	true	0	false	9	true
36624	35570546875	3582916015625	0	false	0	false	17	true
36621	32311927734375	159748837890625	1	true	0	false	11	true
36620	3161801171875	17360298828125	1	true	12	true	0	false
36618	318016015625	1358994921875	3	true	1	true	3	true
36617	31177384765625	2295417578125	3	true	0	false	8	true
36616	31935208984375	2109596484375	3	true	1	true	1	true
36614	29850318359375	1868473046875	0	false	0	false	7	true
36610	2872323828125	2414532421875	0	false	0	false	2	true
36609	3249473046875	93153271484375	0	false	0	false	15	true
36608	315847265625	909640234375	2	true	0	false	10	true
36605	279671015625	1569255078125	0	false	0	false	7	true
36604	26870818359375	15049583984375	5	true	1	true	2	true
36602	290913046875	129921279296875	1	true	9	true	0	false
36598	3512312890625	8790724609375	18	true	0	false	0	false
36594	89398994140625	924567626953125	0	false	9	true	2	true
36593	25337923828125	199396875	0	false	0	false	11	true
36592	2556523046875	169492529296875	0	false	0	false	16	true
36590	2498038671875	219101123046875	0	false	0	false	11	true
36589	27302521484375	98840869140625	4	true	0	false	4	true
36588	26584822265625	11532578125	0	false	0	false	8	true
36584	24508708984375	93988330078125	1	true	0	false	8	true
36582	25759783203125	506190576171875	4	true	1	true	0	false
36578	2354293359375	636105712890625	0	false	0	false	8	true
36574	385943359375	4401627734375	2	true	0	false	1	true
36572	976008544921875	765431396484375	0	false	0	false	10	true
36571	33875828125	18671974609375	2	true	0	false	6	true
36570	33210	1944934765625	1	true	0	false	9	true
36567	215096044921875	5675252075195310	1	true	0	false	10	true
36566	190597607421875	1.44669e+16	10	true	0	false	0	false
36562	3894865234375	4938753515625	2	true	0	false	0	false
36557	35114	4145787109375	0	false	0	false	28	true
36556	3530813671875	412862265625	0	false	0	false	25	true
36554	2984284765625	37196123046875	0	false	0	false	9	true
36551	471213359375	5250468359375	6	true	1	true	0	false
36550	4610933203125	5200351953125	1	true	13	true	0	false
36547	450392890625	550305546875	5	true	0	false	1	true
36546	4357138671875	550592109375	1	true	1	true	6	true
36544	4590133984375	5666517578125	1	true	0	false	6	true
36543	4848795703125	4991873828125	0	false	0	false	23	true
36542	4896137109375	5015808984375	1	true	0	false	8	true
36535	37633921875	282109765625	0	false	0	false	8	true
36534	380420234375	27972576171875	7	true	0	false	0	false
36532	38528828125	29451958984375	11	true	0	false	0	false
36531	35662828125	29913802734375	1	true	0	false	15	true
36529	3698809375	31659068359375	13	true	0	false	1	true
36526	355062734375	274939140625	1	true	0	false	13	true
36525	34121328125	132156103515625	5	true	1	true	0	false
36524	3524896875	15090419921875	4	true	1	true	0	false
36519	3999584765625	22811669921875	7	true	0	false	0	false
36518	3900663671875	21635333984375	0	false	0	false	11	true
36516	3711251953125	21012771484375	0	false	0	false	6	true
36514	4171819140625	25795228515625	0	false	0	false	15	true
36513	37205171875	1768887890625	13	true	0	false	0	false
36512	3782155078125	17720599609375	0	false	0	false	15	true
36510	3652466796875	19727359375	0	false	0	false	14	true
36509	36866109375	23777455078125	0	false	0	false	9	true
36508	3487475390625	23510275390625	0	false	0	false	15	true
36506	400926875	16411962890625	0	false	0	false	22	true
36501	34585140625	25400818359375	0	false	6	true	0	false
36500	32721662109375	25501390625	0	false	0	false	17	true
36498	3117590234375	2626971484375	1	true	0	false	11	true
36497	441408515625	22135328125	0	false	0	false	8	true
36496	4505003125	231510234375	1	true	0	false	19	true
36495	42736171875	2302622265625	2	true	0	false	7	true
36485	4354203515625	3317375390625	0	false	0	false	10	true
36484	4337167578125	347147890625	0	false	0	false	9	true
36483	4179673046875	368664921875	20	true	0	false	0	false
36482	4130489453125	3465771484375	21	true	0	false	0	false
36479	429732421875	38159484375	0	false	0	false	5	true
36476	4067932421875	40768.75	9	true	0	false	1	true
36473	278820546875	199650390625	1	true	0	false	13	true
36470	21015205078125	53097646484375	0	false	0	false	38	true
36468	4147263671875	678104296875	0	false	0	false	7	true
36467	346810546875	74206671875	1	true	0	false	1	true
36463	3794411328125	85786875	0	false	0	false	7	true
36462	37224953125	7331509765625	5	true	0	false	13	true
36459	42950515625	4441152734375	1	true	0	false	1	true
36456	464474609375	3399150390625	0	false	0	false	11	true
36452	479723671875	37543625	4	true	0	false	0	false
36449	4182305078125	12264509765625	0	false	0	false	1	true
36442	19891474609375	2027658935546870	0	false	0	false	10	true
36441	3618610546875	25054716796875	12	true	0	false	0	false
36440	366733828125	236378564453125	60	true	0	false	0	false
36439	3973413671875	410264306640625	0	false	0	false	12	true
36438	4100419140625	504851904296875	11	true	0	false	0	false
36435	4041516796875	754697607421875	0	false	0	false	12	true
36428	458442890625	6929309375	0	false	18	true	0	false
36426	49190640625	13277142578125	0	false	0	false	18	true
36424	4607515234375	93760361328125	12	true	0	false	0	false
36422	46639140625	53568193359375	0	false	6	true	1	true
