# Supplementary material for: A Novel Liquid Biopsy Method Based on Specific Combinations of Vesicular Markers Allows Us to Discriminate Prostate Cancer from Hyperplasia
Source: Cells. 2024 Jul 31;13(15):1286. doi: 10.3390/cells13151286 (PMC11311686; doi:10.3390/cells13151286)
Supplement: Supplementary file 1 [file cells-13-01286-s001.zip › Dataset S1-Raw data CODI BiliGeCT Prostata/Raw data CODI BiliGeCT Prostata/160223_ErbB3_ALK_IIexp_BA21-01-2__counting_scatter.xlsx]

## Sheet: 160223_ErbB3_ALK_IIexp_BA21-01-
counting parameters
radius (nm)	300
bin width (nm)	20
locs in bin threshold	1
active channels
channel name	channel reference	min	max
Channel 0	ch0	1	10000000
Channel 1	ch1	1	10000000
Channel 2	ch2	1	10000000
clusters are positive for a channel if their counts fall within min (inclusive) and max (exclusive) for that channel
	population phenotypes	number of clusters
triple positive	Channel 0, Channel 1, Channel 2	18
double positive	Channel 0, Channel 1	23
double positive	Channel 0, Channel 2	105
double positive	Channel 1, Channel 2	6
single positive	Channel 0	102
single positive	Channel 1	9
single positive	Channel 2	79
	total positive clusters	342
17 clusters were negative for every channel
all positive clusters are listed here
columns show counts and positivity for channels with thresholds switched on
to see the full data including negative clusters please export a csv from the counting histogram rather than the counting scatter plot
cluster id	centroid x (nm)	centroid y (nm)	count for Channel 0	positive for Channel 0	count for Channel 1	positive for Channel 1	count for Channel 2	positive for Channel 2
28614	79428134765625	5022976953125	12	true	0	false	26	true
28613	780860986328125	5034655078125	9	true	0	false	24	true
28612	263168505859375	583234140625	10	true	0	false	1	true
28611	2782248779296870	5874847265625	2	true	0	false	10	true
28609	215968798828125	5799748046875	1	true	0	false	8	true
28608	588453466796875	4038420703125	2	true	0	false	0	false
28607	53254189453125	41026484375	4	true	0	false	11	true
28606	45995615234375	3574424609375	0	false	0	false	4	true
28605	375057080078125	364895234375	1	true	0	false	26	true
28603	725253759765625	50332828125	1	true	0	false	9	true
28602	1868902099609370	349469453125	1	true	0	false	9	true
28601	265071728515625	355215546875	2	true	2	true	6	true
28600	1.03881e+16	4994903125	1	true	0	false	6	true
28599	723757568359375	49047.25	9	true	0	false	0	false
28598	4999056640625	53585125	1	true	0	false	0	false
28597	431299658203125	54950.25	11	true	0	false	3	true
28596	436961865234375	3933178125	7	true	0	false	10	true
28595	3988014404296870	3939258203125	1	true	0	false	7	true
28589	56456865234375	3845144921875	22	true	0	false	0	false
28588	25783583984375	551971875	0	false	16	true	5	true
28585	6233525390625	511467734375	2	true	1	true	6	true
28583	9645919921875	497366015625	1	true	0	false	4	true
28582	49028125	4887655078125	1	true	0	false	13	true
28581	541406298828125	4963838671875	22	true	1	true	0	false
28578	676156787109375	524135078125	8	true	1	true	6	true
28576	6327144165039060	5160783984375	2	true	0	false	0	false
28575	144238134765625	5298982421875	14	true	0	false	0	false
28573	336465576171875	492535390625	1	true	0	false	11	true
28571	7545517578125	4825865234375	0	false	0	false	2	true
28568	596190625	4740360546875	0	false	0	false	15	true
28564	4026877685546870	57473125	1	true	0	false	3	true
28559	3492195556640620	477713515625	0	false	0	false	9	true
28557	266901025390625	5176212890625	5	true	0	false	4	true
28554	8718640625	3900121875	8	true	0	false	2	true
28553	806233056640625	392396953125	0	false	0	false	16	true
28551	786477294921875	3851158984375	0	false	7	true	0	false
28550	2710603759765620	4118619140625	0	false	0	false	17	true
28549	358936865234375	438170703125	0	false	0	false	15	true
28547	1358200927734370	559725625	1	true	0	false	9	true
28546	26674560546875	467771640625	9	true	0	false	0	false
28545	1.04368e+16	46384	2	true	0	false	9	true
28537	654142041015625	449945390625	0	false	0	false	17	true
28533	1319085205078120	6026694921875	10	true	0	false	0	false
28531	7146369018554680	356956953125	0	false	0	false	6	true
28530	84704951171875	422854140625	0	false	0	false	11	true
28529	86186474609375	425892109375	11	true	1	true	2	true
28528	109670478515625	4310100390625	1	true	0	false	5	true
28527	857051953125	4379271875	2	true	0	false	1	true
28521	74027705078125	4136062890625	8	true	0	false	0	false
28520	90068955078125	36377515625	0	false	0	false	7	true
28519	84291728515625	3513296875	8	true	0	false	1	true
28518	434279345703125	65731703125	0	false	0	false	9	true
28517	547843017578125	6427559765625	1	true	0	false	14	true
28516	1987916748046870	66517515625	2	true	0	false	10	true
28513	43365869140625	636047421875	10	true	0	false	1	true
28509	102028427734375	346547890625	0	false	0	false	15	true
28506	5569740234375	6114129296875	0	false	0	false	15	true
28505	489943310546875	62071109375	9	true	0	false	0	false
28503	75150712890625	6262178125	2	true	0	false	16	true
28501	5389544921875	6272133203125	6	true	0	false	0	false
28500	61157177734375	3024603515625	6	true	0	false	7	true
28499	559204345703125	28811263671875	13	true	0	false	5	true
28495	699122705078125	2880053515625	1	true	0	false	7	true
28494	3431823974609370	2988851953125	14	true	0	false	9	true
28493	3267288818359370	30049244140625	11	true	0	false	9	true
28492	101371640625	2324301171875	15	true	1	true	5	true
28491	104176689453125	23246806640625	19	true	0	false	3	true
28489	4552154296875	31089712890625	1	true	0	false	4	true
28488	76737216796875	275020703125	6	true	0	false	5	true
28484	8178109375	24450251953125	11	true	0	false	7	true
28483	93465048828125	24063220703125	1	true	0	false	15	true
28476	91642265625	31806560546875	0	false	0	false	19	true
28475	10156.5	315488671875	0	false	0	false	3	true
28473	3711442138671870	6940021875	1	true	0	false	6	true
28471	267887353515625	6124102734375	0	false	0	false	2	true
28469	3436284912109370	327184921875	7	true	1	true	0	false
28467	816848828125	337343984375	1	true	1	true	13	true
28465	2431480712890620	6424373046875	1	true	0	false	10	true
28459	131639404296875	62836328125	8	true	0	false	1	true
28458	66718876953125	668578828125	3	true	0	false	6	true
28456	2.03376e+16	6904171875	5	true	0	false	6	true
28455	1.51376e+16	69740828125	3	true	0	false	9	true
28451	540845947265625	6858165625	10	true	0	false	1	true
28449	88979150390625	6412604296875	1	true	1	true	3	true
28446	1.87694e+16	23798296875	0	false	0	false	15	true
28445	1.11237e+16	2444789453125	1	true	0	false	17	true
28444	423539697265625	23961630859375	1	true	0	false	8	true
28443	30462197265625	24806103515625	0	false	0	false	10	true
28441	1.20994e+16	2770338671875	0	false	4	true	0	false
28440	518792431640625	768469609375	0	false	0	false	6	true
28439	67475390625	7648984375	7	true	1	true	0	false
28436	1.63503e+16	78381671875	8	true	0	false	0	false
28435	2507060546875	78269296875	0	false	0	false	18	true
28433	343293603515625	764466875	0	false	0	false	5	true
28431	457386669921875	75194796875	0	false	0	false	11	true
28429	809011767578125	764599453125	11	true	0	false	0	false
28428	8277455078125	690591171875	0	false	0	false	7	true
28427	832215625	679244609375	1	true	0	false	11	true
28425	3499465087890620	780780546875	1	true	0	false	12	true
28421	2780157958984370	738600078125	2	true	0	false	1	true
28420	158336181640625	4832969921875	2	true	0	false	0	false
28419	120562783203125	4792884375	1	true	0	false	10	true
28417	645802197265625	74923140625	3	true	0	false	9	true
28415	6095375	72650953125	1	true	0	false	0	false
28407	776619580078125	779032265625	0	false	0	false	9	true
28406	191007861328125	3842050390625	7	true	0	false	4	true
28405	1128138916015620	379905859375	1	true	15	true	2	true
28399	581871142578125	7833403125	16	true	0	false	0	false
28396	15069748046875	693472109375	8	true	13	true	0	false
28395	150385654296875	69529921875	10	true	11	true	2	true
28394	12426994140625	329631640625	2	true	0	false	13	true
28393	12156326171875	3421199609375	21	true	0	false	0	false
28392	757523974609375	651381171875	3	true	0	false	6	true
28389	137177802734375	32293927734375	2	true	0	false	10	true
28388	12038994140625	721947890625	10	true	0	false	14	true
28387	127928388671875	708501171875	4	true	0	false	6	true
28385	14043791015625	6916721875	4	true	0	false	0	false
28383	11378501953125	727420390625	2	true	0	false	9	true
28382	1090984765625	693373359375	4	true	0	false	0	false
28381	99688232421875	711050390625	7	true	1	true	0	false
28380	122595029296875	6719403125	9	true	0	false	0	false
28379	139361494140625	677319140625	15	true	0	false	0	false
28376	77008310546875	1315908984375	8	true	0	false	0	false
28375	690681591796875	1309987890625	0	false	0	false	9	true
28374	7849410400390620	295810234375	0	false	1	true	10	true
28371	641957421875	134342705078125	4	true	1	true	0	false
28368	3759062744140620	16550390625	0	false	0	false	21	true
28367	4267283203125	1614868359375	0	false	0	false	10	true
28366	61788232421875	16625498046875	1	true	0	false	2	true
28365	647992529296875	17363638671875	10	true	0	false	0	false
28362	118098740234375	160479375	0	false	0	false	16	true
28361	101835380859375	155928681640625	0	false	0	false	20	true
28356	91368134765625	14446875	2	true	0	false	15	true
28352	85042431640625	742533828125	12	true	0	false	0	false
28351	932523046875	727824609375	1	true	0	false	21	true
28346	160169130859375	7309315625	0	false	0	false	7	true
28345	159926640625	74334578125	10	true	0	false	0	false
28344	135733046875	720023671875	12	true	1	true	11	true
28343	1462462890625	722659140625	0	false	0	false	14	true
28335	391326318359375	18531919921875	0	false	0	false	15	true
28334	132912958984375	151683154296875	16	true	0	false	6	true
28332	3566912109375	2146703515625	1	true	0	false	11	true
28327	74607275390625	413608046875	10	true	0	false	0	false
28323	18794634765625	6277351953125	2	true	0	false	10	true
28322	10279390625	65279	3	true	8	true	10	true
28320	154742607421875	614436015625	2	true	0	false	20	true
28319	13433142578125	6239983203125	17	true	0	false	0	false
28318	116849541015625	545801640625	5	true	0	false	1	true
28317	129129140625	5486508984375	0	false	0	false	14	true
28315	1124651171875	611418828125	0	false	0	false	1	true
28314	13553125	3907553515625	15	true	0	false	0	false
28313	113130810546875	3820531640625	0	false	0	false	15	true
28310	68611220703125	5786392578125	4	true	0	false	0	false
28309	806800634765625	592927734375	1	true	1	true	9	true
28305	130525146484375	5672471484375	2	true	0	false	7	true
28303	16923294921875	6210216796875	17	true	1	true	0	false
28302	13281908203125	533059609375	0	false	0	false	16	true
28301	142590908203125	5275619921875	16	true	0	false	0	false
28299	103512685546875	63867	15	true	0	false	0	false
28293	101924501953125	56425546875	2	true	7	true	26	true
28291	12005646484375	5802362890625	2	true	0	false	0	false
28289	13836181640625	444799765625	2	true	0	false	3	true
28288	60576201171875	19839841796875	0	false	0	false	9	true
28277	101302255859375	5336431640625	7	true	2	true	0	false
28273	107360634765625	12000658203125	29	true	0	false	0	false
28270	12118373046875	507253125	0	false	0	false	2	true
28268	70965947265625	2259091796875	0	false	0	false	8	true
28267	759918701171875	2184315234375	10	true	0	false	0	false
28265	87484091796875	2053998828125	1	true	0	false	9	true
28262	21025.5	6226720703125	8	true	0	false	0	false
28259	12927125	4129680859375	0	false	0	false	16	true
28256	1286104248046870	14731458984375	5	true	1	true	0	false
28255	954513916015625	157635888671875	9	true	0	false	0	false
28254	1.20551e+16	178145390625	1	true	0	false	0	false
28253	124408544921875	19787220703125	0	false	0	false	4	true
28247	14772001953125	5782112890625	13	true	1	true	1	true
28246	7192966796875	5472249609375	0	false	0	false	14	true
28245	718131689453125	5440871484375	1	true	0	false	14	true
28241	763067138671875	5520431640625	5	true	1	true	0	false
28238	18007541015625	660686953125	1	true	1	true	8	true
28237	1960503125	6687046875	9	true	0	false	0	false
28234	17189265625	55222	6	true	0	false	0	false
28233	18751958984375	560277578125	0	false	0	false	5	true
28230	255266015625	728002734375	15	true	0	false	0	false
28229	25511267578125	7171340625	28	true	0	false	0	false
28228	2271919140625	698174765625	1	true	0	false	0	false
28227	2150251953125	67958734375	8	true	0	false	0	false
28225	23303482421875	713200625	1	true	0	false	9	true
28220	21203373046875	735197734375	14	true	0	false	0	false
28219	200839140625	724396171875	3	true	0	false	0	false
28217	25200001953125	6221874609375	14	true	0	false	0	false
28216	21153974609375	6055810546875	9	true	0	false	0	false
28215	19599046875	60415578125	5	true	1	true	0	false
28213	15814865234375	393733984375	1	true	0	false	6	true
28208	18318537109375	70268421875	1	true	0	false	5	true
28201	187391171875	4700373046875	2	true	0	false	6	true
28200	242376220703125	83249072265625	8	true	0	false	2	true
28199	257824951171875	91174423828125	0	false	0	false	9	true
28197	295408154296875	768554296875	1	true	0	false	9	true
28192	2501779052734370	116488369140625	0	false	0	false	9	true
28191	28178955078125	107070849609375	1	true	0	false	13	true
28190	777243310546875	92529169921875	0	false	0	false	10	true
28189	628244873046875	77034697265625	0	false	0	false	13	true
28186	5752294921875	8921943359375	3	true	0	false	11	true
28185	65770048828125	10452896484375	0	false	0	false	8	true
28177	119553564453125	2264545703125	0	false	0	false	2	true
28171	15531533203125	253280234375	0	false	0	false	15	true
28169	131583310546875	24738380859375	0	false	0	false	11	true
28168	1110666796875	26607939453125	4	true	0	false	1	true
28164	240772734375	759011953125	9	true	0	false	0	false
28163	2595948828125	76282296875	10	true	0	false	0	false
28160	105928076171875	51007578125	1	true	0	false	11	true
28159	111056337890625	613886572265625	16	true	0	false	0	false
28157	890016796875	582400927734375	0	false	0	false	4	true
28156	656688330078125	44801845703125	0	false	18	true	0	false
28153	1235974609375	48910185546875	6	true	0	false	0	false
28149	171419296875	2771267578125	0	false	0	false	17	true
28147	1641928125	3358926953125	4	true	10	true	11	true
28146	21515685546875	43444703125	5	true	1	true	0	false
28145	23229193359375	4236703515625	10	true	0	false	0	false
28144	21006177734375	413822109375	7	true	0	false	0	false
28143	19270001953125	427162109375	9	true	0	false	10	true
28139	114662490234375	91355888671875	7	true	0	false	0	false
28137	22938330078125	40600484375	0	false	0	false	6	true
28134	21199212890625	127220078125	0	false	0	false	8	true
28133	198262734375	12369134765625	19	true	0	false	0	false
28128	152169765625	20484705078125	1	true	0	false	20	true
28127	1480346484375	215373828125	0	false	11	true	0	false
28126	18139361328125	19251609375	7	true	0	false	1	true
28125	1904062890625	188461796875	7	true	0	false	0	false
28124	190986640625	21208892578125	8	true	0	false	0	false
28121	16898431640625	2148358984375	9	true	0	false	0	false
28119	1745824609375	173090703125	0	false	0	false	8	true
28117	144593564453125	1827628515625	0	false	0	false	1	true
28115	24318919921875	4070446484375	2	true	0	false	11	true
28109	21764490234375	548488359375	1	true	0	false	1	true
28108	15342341796875	88936171875	6	true	0	false	1	true
28107	155465302734375	97674306640625	0	false	0	false	12	true
28105	15992517578125	85189599609375	6	true	0	false	11	true
28103	141898798828125	801288671875	14	true	0	false	0	false
28099	110875537109375	19621474609375	7	true	0	false	1	true
28095	1094024609375	75926578125	0	false	0	false	7	true
28092	22136.25	3825227734375	0	false	0	false	4	true
28091	18890466796875	386145546875	1	true	0	false	0	false
28089	18467701171875	367378984375	1	true	0	false	8	true
28088	20996619140625	342500078125	28	true	0	false	0	false
28085	159661630859375	422364921875	0	false	0	false	14	true
28079	145665986328125	11544892578125	9	true	0	false	1	true
28078	19356994140625	508236875	1	true	0	false	13	true
28077	18970322265625	517256171875	0	false	0	false	8	true
28074	2788911328125	3695005078125	0	false	11	true	0	false
28073	263328984375	3556177734375	0	false	0	false	9	true
28071	2479604296875	3694644921875	0	false	0	false	16	true
28068	2889890625	4189476171875	1	true	0	false	2	true
28067	27155341796875	444826171875	21	true	0	false	0	false
28063	23243748046875	171870859375	0	false	0	false	1	true
28062	16454134765625	780212578125	5	true	0	false	3	true
28060	25081814453125	25108083984375	6	true	0	false	69	true
28059	25695330078125	25631546875	1	true	0	false	16	true
28057	2443838671875	264167578125	0	false	0	false	6	true
28055	2033019140625	28361396484375	14	true	0	false	1	true
28050	29598947265625	4607817578125	19	true	0	false	0	false
28049	29810470703125	48718171875	0	false	12	true	0	false
28045	24542203125	504610859375	1	true	0	false	8	true
28043	25492380859375	32764857421875	2	true	0	false	6	true
28041	2776244140625	162941787109375	4	true	0	false	0	false
28039	22040697265625	319579765625	10	true	0	false	0	false
28038	29426537109375	670746640625	2	true	0	false	39	true
28037	28707826171875	6778434375	4	true	0	false	0	false
28036	3252337890625	628287421875	4	true	1	true	0	false
28035	31868734375	64696015625	4	true	0	false	0	false
28034	29727125	641413515625	3	true	0	false	0	false
28030	2828320703125	5480860546875	0	false	0	false	21	true
28029	26627265625	545530234375	9	true	0	false	0	false
28027	28560275390625	565360234375	8	true	1	true	0	false
28026	2128839599609370	1.54119e+16	8	true	0	false	0	false
28025	1.04291e+16	1.65718e+16	0	false	0	false	12	true
28023	30002048828125	5629880859375	12	true	0	false	0	false
28021	6550682373046870	252897705078125	17	true	1	true	0	false
28020	258272705078125	31041669921875	1	true	1	true	0	false
28016	31592552734375	5786914453125	10	true	0	false	0	false
28013	20731771484375	101469228515625	1	true	0	false	18	true
28009	315383046875	5392545703125	1	true	7	true	0	false
28008	3118973046875	709001328125	6	true	0	false	0	false
28007	3306776953125	734046328125	18	true	0	false	0	false
28003	3506870703125	5864921484375	7	true	0	false	0	false
28002	3586205078125	564992265625	16	true	1	true	0	false
28001	3756834765625	5732454296875	17	true	0	false	0	false
27998	2364965234375	2181886328125	0	false	0	false	10	true
27997	215728984375	237461953125	0	false	0	false	18	true
27993	344268984375	5217346484375	5	true	0	false	0	false
27990	28118388671875	95235419921875	1	true	0	false	17	true
27989	2983498046875	8957615234375	0	false	24	true	0	false
27987	2604642578125	57645986328125	7	true	0	false	0	false
27983	2785592578125	51389052734375	4	true	1	true	0	false
27982	242904296875	110345341796875	1	true	0	false	9	true
27981	2252462890625	88042412109375	6	true	0	false	0	false
27973	2948055078125	239232890625	1	true	0	false	9	true
27972	34763921875	6531875390625	0	false	11	true	2	true
27971	345257890625	633759140625	4	true	0	false	0	false
27965	30918892578125	344141640625	0	false	0	false	9	true
27964	3325690625	907872265625	0	false	10	true	3	true
27963	33203125	81417197265625	1	true	1	true	12	true
27961	3493916015625	7977603515625	8	true	0	false	0	false
27959	34891703125	57655244140625	14	true	0	false	0	false
27958	303012421875	642696484375	0	false	0	false	8	true
27954	154587548828125	2665394775390620	14	true	1	true	1	true
27953	154941337890625	461332568359375	0	false	0	false	7	true
27952	124585615234375	4464762268066400	0	false	0	false	12	true
27951	10889576171875	8704305419921870	0	false	7	true	2	true
27946	417218671875	52926828125	10	true	0	false	0	false
27945	40645984375	5340841015625	6	true	0	false	1	true
27941	4374926953125	4390431640625	1	true	0	false	0	false
27939	4481701171875	4082658984375	7	true	0	false	0	false
27937	4011814453125	4457866015625	11	true	0	false	0	false
27934	3151139453125	31310001953125	0	false	0	false	12	true
27933	33679078125	304977578125	0	false	6	true	0	false
27929	32877015625	26960578125	4	true	0	false	0	false
27928	38645375	34460578125	0	false	0	false	11	true
27927	3839902734375	34946578125	1	true	5	true	0	false
27925	392780078125	397445234375	11	true	0	false	0	false
27923	3903562109375	312310234375	3	true	0	false	0	false
27920	4803729296875	319668203125	9	true	0	false	0	false
27919	474518203125	3141555078125	0	false	0	false	25	true
27917	4942920703125	3480333203125	9	true	0	false	0	false
27913	18711701171875	353863818359375	10	true	1	true	0	false
27911	469873125	5853771875	2	true	0	false	0	false
27909	464859453125	27043802734375	7	true	0	false	0	false
27905	4228471875	678941796875	8	true	0	false	0	false
27903	44807265625	6448562109375	0	false	0	false	1	true
27900	4325959375	150986650390625	0	false	13	true	0	false
27899	448903671875	15777015625	5	true	0	false	0	false
27898	387261640625	150296748046875	2	true	0	false	0	false
27897	3437486328125	14137935546875	9	true	0	false	0	false
27896	412031484375	19474279296875	16	true	0	false	0	false
27895	448117265625	191285859375	0	false	2	true	7	true
27890	3950134375	87063994140625	14	true	1	true	0	false
27889	4220195703125	763991455078125	2	true	6	true	0	false
27881	4211305859375	24716220703125	14	true	0	false	0	false
27877	4520090234375	77682625	14	true	0	false	0	false
27875	4961998046875	8210171875	23	true	0	false	0	false
27873	4691251953125	433967724609375	27	true	0	false	0	false
