# Supplementary material for: A Novel Liquid Biopsy Method Based on Specific Combinations of Vesicular Markers Allows Us to Discriminate Prostate Cancer from Hyperplasia
Source: Cells. 2024 Jul 31;13(15):1286. doi: 10.3390/cells13151286 (PMC11311686; doi:10.3390/cells13151286)
Supplement: Supplementary file 1 [file cells-13-01286-s001.zip › Dataset S1-Raw data CODI BiliGeCT Prostata/Raw data CODI BiliGeCT Prostata/160223_ErbB3_ALK_IIexp_BA21-01-3__counting_scatter.xlsx]

## Sheet: 160223_ErbB3_ALK_IIexp_BA21-01-
counting parameters
radius (nm)	300
bin width (nm)	20
locs in bin threshold	1
active channels
channel name	channel reference	min	max
Channel 0	ch0	1	10000000
Channel 1	ch1	1	10000000
Channel 2	ch2	1	10000000
clusters are positive for a channel if their counts fall within min (inclusive) and max (exclusive) for that channel
	population phenotypes	number of clusters
triple positive	Channel 0, Channel 1, Channel 2	55
double positive	Channel 0, Channel 1	19
double positive	Channel 0, Channel 2	335
double positive	Channel 1, Channel 2	44
single positive	Channel 0	76
single positive	Channel 1	14
single positive	Channel 2	520
	total positive clusters	1063
7 clusters were negative for every channel
all positive clusters are listed here
columns show counts and positivity for channels with thresholds switched on
to see the full data including negative clusters please export a csv from the counting histogram rather than the counting scatter plot
cluster id	centroid x (nm)	centroid y (nm)	count for Channel 0	positive for Channel 0	count for Channel 1	positive for Channel 1	count for Channel 2	positive for Channel 2
66136	329137734375	4628355078125	0	false	0	false	9	true
66135	32578611328125	4611148828125	3	true	0	false	11	true
66132	30688341796875	525793125	22	true	0	false	2	true
66131	310159296875	5189533203125	0	false	0	false	13	true
66127	3184330859375	5205312890625	2	true	0	false	13	true
66125	31505298828125	4716021875	0	false	0	false	14	true
66124	312963359375	463920234375	0	false	0	false	14	true
66123	31493294921875	4571272265625	2	true	0	false	8	true
66121	29964251953125	5252090234375	0	false	0	false	7	true
66117	289427421875	52368390625	0	false	0	false	7	true
66116	2895091796875	490038359375	10	true	0	false	0	false
66115	29544900390625	4865287109375	10	true	0	false	0	false
66114	3035252734375	4755762109375	2	true	0	false	18	true
66113	30201318359375	4738671875	1	true	0	false	18	true
66111	30799501953125	4812533203125	6	true	0	false	0	false
66109	30299171875	4916805859375	0	false	0	false	20	true
66108	337260546875	50832203125	6	true	0	false	2	true
66107	3328487109375	5080148828125	0	false	0	false	9	true
66106	3113113671875	5003559765625	0	false	14	true	0	false
66105	3166459765625	5069905859375	5	true	0	false	16	true
66103	31872046875	49495609375	3	true	0	false	8	true
66100	3631389453125	5931276953125	1	true	0	false	7	true
66099	35994375	59111890625	4	true	0	false	0	false
66085	32000787109375	4464655078125	1	true	1	true	20	true
66083	3551663671875	59460203125	4	true	0	false	5	true
66082	3394918359375	567596875	9	true	0	false	4	true
66081	3435333203125	5800840625	0	false	9	true	9	true
66080	3293033203125	5870415625	13	true	0	false	2	true
66079	3305929296875	590096796875	13	true	0	false	3	true
66078	24133787109375	5417921875	8	true	0	false	5	true
66077	24442603515625	5337012890625	0	false	0	false	12	true
66076	3817252734375	599762265625	1	true	0	false	6	true
66075	3784513671875	6031284765625	2	true	0	false	12	true
66074	237534609375	5616771484375	0	false	0	false	9	true
66073	24652669921875	5537308203125	12	true	0	false	0	false
66069	37429140625	59039328125	5	true	0	false	6	true
66067	3849238671875	601510390625	9	true	0	false	0	false
66065	32764798828125	5788976953125	3	true	0	false	9	true
66059	302278828125	5379652734375	4	true	1	true	15	true
66058	3945112109375	6208409375	0	false	0	false	16	true
66057	389469375	6233473828125	15	true	0	false	4	true
66056	3396813671875	6006870703125	6	true	0	false	5	true
66054	22532224609375	57302.25	9	true	0	false	120	true
66052	4071876953125	5833930078125	0	false	0	false	9	true
66051	409797578125	58936484375	0	false	0	false	13	true
66049	375126484375	6080904296875	0	false	1	true	8	true
66048	31607154296875	5495711328125	0	false	0	false	7	true
66047	32651814453125	54235140625	0	false	1	true	13	true
66045	399827578125	5833318359375	0	false	0	false	8	true
66044	3874273828125	5877773828125	0	false	0	false	10	true
66042	3277512890625	5572037890625	1	true	0	false	23	true
66040	4019319140625	56738375	1	true	0	false	13	true
66039	4080209765625	56362078125	6	true	1	true	6	true
66036	4112055859375	6433541015625	0	false	1	true	18	true
66035	4045709375	6463269140625	6	true	0	false	4	true
66034	28772490234375	38233375	0	false	0	false	15	true
66033	30045072265625	378710078125	0	false	0	false	14	true
66031	417988984375	5788906640625	0	false	0	false	12	true
66029	4003427734375	561482578125	0	false	0	false	5	true
66028	28970625	4204169921875	11	true	0	false	8	true
66027	297615859375	427329765625	0	false	0	false	13	true
66025	39230640625	56941.75	0	false	0	false	9	true
66023	30243326171875	54785484375	3	true	2	true	7	true
66019	2801996484375	4161559375	3	true	0	false	8	true
66017	4138013671875	6536923046875	4	true	0	false	8	true
66015	4281610546875	6502355859375	0	false	0	false	10	true
66013	354001015625	5402338671875	2	true	0	false	2	true
66009	30129517578125	4105535546875	1	true	0	false	7	true
66008	4065303125	609447265625	0	false	0	false	9	true
66007	396957421875	6118934765625	9	true	0	false	2	true
66001	31780416015625	615318671875	0	false	0	false	14	true
66000	30922197265625	3900525390625	1	true	0	false	6	true
65992	409145859375	62774921875	6	true	0	false	6	true
65991	4201484765625	624226328125	35	true	5	true	1	true
65990	3781853125	652868125	0	false	0	false	18	true
65989	3718055859375	6546805078125	2	true	10	true	0	false
65987	3584909375	62430734375	5	true	0	false	1	true
65984	383945703125	663553984375	2	true	0	false	4	true
65982	3683427734375	3693282421875	5	true	0	false	7	true
65981	372411875	3596863671875	9	true	0	false	0	false
65980	33035921875	36489515625	0	false	0	false	19	true
65979	32098103515625	3755650390625	0	false	1	true	5	true
65977	3878390234375	64186734375	1	true	6	true	11	true
65974	3445000390625	5264899609375	1	true	0	false	10	true
65973	3569305859375	5194209375	3	true	1	true	14	true
65970	37494453125	37579.5	0	false	0	false	6	true
65967	31003580078125	428421953125	9	true	0	false	4	true
65966	32104228515625	3510905078125	4	true	0	false	0	false
65963	24474935546875	5107905078125	0	false	0	false	6	true
65961	3613872265625	3807111328125	1	true	0	false	15	true
65958	40013515625	30247625	8	true	0	false	14	true
65957	4060821484375	2976122265625	0	false	0	false	9	true
65955	23231669921875	50362953125	0	false	0	false	18	true
65952	3593951953125	3370883984375	1	true	0	false	9	true
65951	361913203125	3475003515625	5	true	0	false	0	false
65950	341683984375	450500859375	10	true	0	false	1	true
65949	3559744921875	4454123828125	0	false	0	false	8	true
65947	23492498046875	489050859375	1	true	0	false	7	true
65944	3662026171875	391029609375	5	true	1	true	2	true
65943	3762111328125	393118125	13	true	0	false	7	true
65941	355604375	56248890625	1	true	0	false	6	true
65939	289187734375	571383828125	0	false	0	false	2	true
65937	30004158203125	4377937890625	0	false	0	false	10	true
65936	28074919921875	6168933984375	7	true	0	false	4	true
65935	27464935546875	60854375	1	true	1	true	10	true
65934	36357234375	6412697265625	2	true	0	false	0	false
65931	371293828125	3354771484375	0	false	0	false	12	true
65929	23426734375	526522578125	2	true	0	false	12	true
65928	40218328125	3482040625	5	true	0	false	5	true
65927	4020966796875	3416140625	3	true	0	false	6	true
65922	4067541015625	3576613671875	1	true	0	false	12	true
65920	3796828125	3284348828125	1	true	0	false	17	true
65919	3829800390625	3215672265625	0	false	0	false	11	true
65918	26504224609375	5758727734375	0	false	0	false	1	true
65914	3857266015625	3089526953125	0	false	0	false	13	true
65913	3906368359375	30251767578125	3	true	1	true	0	false
65912	2297653125	46422328125	0	false	0	false	5	true
65911	22658173828125	4669393359375	5	true	0	false	3	true
65909	27805525390625	40036765625	0	false	0	false	11	true
65903	22248615234375	4692314453125	7	true	0	false	1	true
65898	4128633984375	3678923828125	0	false	0	false	10	true
65896	396012265625	3206196484375	1	true	1	true	12	true
65895	39528078125	327006171875	4	true	0	false	7	true
65891	3883412109375	39568328125	4	true	1	true	1	true
65885	423334453125	3635391015625	0	false	0	false	6	true
65883	4020255859375	32953	10	true	0	false	3	true
65881	4094171875	32068537109375	1	true	0	false	12	true
65880	435140859375	3625731640625	1	true	0	false	11	true
65879	4429630859375	369698046875	6	true	0	false	0	false
65878	21364052734375	53048.75	3	true	0	false	5	true
65877	209426171875	5236344140625	0	false	0	false	13	true
65876	21368560546875	4546252734375	0	false	0	false	6	true
65875	2224388671875	4466882421875	0	false	0	false	13	true
65873	401159140625	3736869140625	0	false	0	false	13	true
65871	217804140625	5365308203125	10	true	1	true	0	false
65867	22102669921875	5240334375	0	false	0	false	11	true
65865	262494140625	6278441015625	2	true	0	false	10	true
65863	34947484375	39527359375	0	false	0	false	10	true
65857	29260056640625	615963359375	1	true	0	false	12	true
65853	28097841796875	55107921875	1	true	0	false	6	true
65852	38935640625	36727421875	0	false	0	false	10	true
65848	34882734375	3506040234375	0	false	0	false	11	true
65847	347764296875	3560069921875	3	true	1	true	2	true
65845	3458072265625	36740828125	12	true	0	false	0	false
65844	4290578125	32511875	1	true	0	false	5	true
65843	43789.75	3331134765625	14	true	0	false	9	true
65842	2389305078125	5846892578125	0	false	0	false	13	true
65841	24459072265625	595000390625	0	false	0	false	11	true
65837	2541341015625	5867909375	0	false	0	false	7	true
65835	4286008984375	377751015625	16	true	0	false	7	true
65833	228568828125	5551729296875	0	false	0	false	15	true
65832	42121546875	3487548828125	2	true	1	true	12	true
65831	4355904296875	3468584765625	1	true	0	false	10	true
65829	437767421875	31222923828125	0	false	0	false	11	true
65827	25413470703125	611015390625	2	true	1	true	9	true
65824	20653041015625	5819177734375	3	true	0	false	3	true
65822	4674370703125	416672265625	9	true	0	false	10	true
65821	467570234375	42506359375	1	true	0	false	9	true
65820	456115078125	3708693359375	1	true	0	false	15	true
65819	4531538671875	3691709765625	3	true	0	false	10	true
65818	41829484375	6027976953125	0	false	0	false	6	true
65817	415955625	6065865234375	9	true	0	false	1	true
65816	361798203125	2990172265625	0	false	0	false	6	true
65815	3631687890625	31003958984375	0	false	0	false	7	true
65813	4683141015625	43181421875	0	false	0	false	6	true
65811	4731653125	3618461328125	0	false	1	true	10	true
65810	4494852734375	334976171875	0	false	0	false	16	true
65807	45884796875	4059909765625	7	true	0	false	0	false
65804	1859393359375	5849797265625	3	true	1	true	13	true
65803	18523267578125	60180.75	1	true	0	false	11	true
65801	4745395703125	404407578125	3	true	0	false	19	true
65800	39548734375	520441015625	0	false	3	true	4	true
65799	3902672265625	5263343359375	5	true	0	false	2	true
65796	4497634375	29682341796875	0	false	0	false	23	true
65795	4376431640625	2927580078125	8	true	0	false	0	false
65794	477436484375	4288439453125	0	false	0	false	10	true
65793	4927894921875	4272778515625	0	false	0	false	12	true
65788	377737890625	544756015625	0	false	0	false	9	true
65787	3662169921875	5509505859375	3	true	0	false	6	true
65783	42176703125	2997937109375	0	false	0	false	8	true
65779	22621662109375	5887419140625	0	false	0	false	16	true
65775	3768806640625	5638530078125	4	true	0	false	6	true
65772	25047072265625	4564098046875	0	false	0	false	17	true
65771	2516155859375	4597711328125	3	true	1	true	7	true
65770	4374929296875	4210027734375	3	true	0	false	5	true
65769	443345859375	42021296875	0	false	0	false	11	true
65768	404442578125	52692.75	8	true	1	true	7	true
65767	404213125	5283151953125	7	true	1	true	11	true
65765	2482919140625	453434453125	0	false	0	false	7	true
65763	25464123046875	447058359375	3	true	0	false	14	true
65762	45165171875	4221901171875	4	true	0	false	13	true
65760	4302004296875	43836578125	6	true	0	false	1	true
65759	415530546875	4441504296875	9	true	0	false	2	true
65756	41962.75	548138359375	1	true	0	false	12	true
65755	4347044921875	543716953125	4	true	0	false	13	true
65753	4271390625	457650625	0	false	0	false	8	true
65751	42450171875	41393015625	11	true	0	false	0	false
65749	4427390625	43441890625	6	true	0	false	0	false
65747	402409609375	5353460546875	6	true	0	false	2	true
65744	24347236328125	447814296875	7	true	0	false	0	false
65741	24384787109375	4619987109375	0	false	0	false	6	true
65740	4732399609375	3883591796875	1	true	0	false	1	true
65737	40804515625	5448543359375	5	true	0	false	2	true
65735	4099691796875	4312761328125	0	false	0	false	6	true
65733	489541640625	3757245703125	1	true	0	false	7	true
65727	175379296875	5809090625	0	false	2	true	4	true
65724	3989360546875	4017576953125	1	true	0	false	9	true
65723	394561875	3915138671875	1	true	0	false	15	true
65721	4160046484375	5261676953125	1	true	0	false	5	true
65719	3945110546875	405785546875	0	false	0	false	14	true
65717	4438187109375	5309648828125	8	true	0	false	1	true
65715	335598046875	3446271484375	0	false	0	false	6	true
65712	47082984375	5333960546875	7	true	0	false	0	false
65711	4705681640625	528784609375	0	false	0	false	17	true
65709	374361015625	4120286328125	1	true	0	false	11	true
65707	46440484375	5258847265625	0	false	0	false	13	true
65705	4609963671875	4287160546875	0	false	0	false	17	true
65704	4306651953125	25846232421875	0	false	0	false	27	true
65703	4297297265625	265898125	0	false	0	false	9	true
65702	22812275390625	6058459765625	0	false	1	true	13	true
65701	2252087890625	6106660546875	1	true	0	false	15	true
65697	460301640625	380232890625	0	false	0	false	6	true
65695	456688984375	5557709375	1	true	2	true	10	true
65693	4239409375	4011607421875	7	true	0	false	1	true
65691	4635369140625	5444246484375	4	true	0	false	8	true
65682	3508772265625	660337265625	17	true	0	false	7	true
65681	3503144140625	6515551953125	0	false	4	true	23	true
65680	4674287109375	489956015625	5	true	0	false	4	true
65679	4597618359375	4926091796875	10	true	0	false	3	true
65678	452990234375	22958439453125	0	false	0	false	10	true
65677	44826484375	22528810546875	0	false	7	true	3	true
65675	3909791015625	4341848046875	0	false	0	false	12	true
65674	16941943359375	5297842578125	0	false	0	false	6	true
65673	165476328125	5192676171875	8	true	0	false	1	true
65671	3938533984375	4494642578125	0	false	0	false	3	true
65669	4353558984375	22228341796875	5	true	0	false	0	false
65668	465402578125	50792140625	1	true	0	false	5	true
65666	488593125	2578339453125	0	false	0	false	8	true
65665	487989375	268180703125	9	true	0	false	2	true
65659	4625248046875	21723435546875	0	false	7	true	0	false
65658	48097921875	268741796875	1	true	0	false	10	true
65656	327915390625	437637578125	0	false	0	false	12	true
65655	3225281640625	4387315625	0	false	0	false	8	true
65654	19035123046875	5216835546875	0	false	0	false	15	true
65651	449356796875	23990990234375	0	false	0	false	5	true
65649	4738998828125	25163275390625	12	true	0	false	10	true
65647	3758830078125	443207578125	1	true	0	false	7	true
65645	4170344140625	2840659375	0	false	0	false	11	true
65644	4459216796875	25559732421875	8	true	0	false	6	true
65640	3331318359375	6454174609375	0	false	0	false	6	true
65639	3335094140625	6368905078125	0	false	0	false	8	true
65633	20900912109375	60000890625	0	false	0	false	5	true
65632	32390408203125	42940171875	4	true	1	true	1	true
65631	324486015625	42324171875	11	true	4	true	1	true
65630	20098724609375	62462671875	0	false	0	false	9	true
65629	19815140625	6181484765625	0	false	0	false	7	true
65626	202621796875	6313505859375	0	false	1	true	9	true
65623	33240.5	6553121875	0	false	0	false	12	true
65617	4675978515625	2414578515625	6	true	0	false	5	true
65614	4901078125	22311466796875	0	false	0	false	9	true
65613	4758042578125	21538451171875	0	false	1	true	4	true
65603	35952140625	660056328125	13	true	0	false	0	false
65602	27871564453125	511720703125	0	false	0	false	13	true
65601	2654562109375	5071641015625	0	false	0	false	9	true
65599	26583435546875	5225844140625	0	false	0	false	7	true
65598	3904343359375	22937630859375	0	false	0	false	14	true
65597	394698984375	23351166015625	12	true	0	false	5	true
65595	32531927734375	670392265625	1	true	0	false	7	true
65591	398966953125	227477734375	11	true	1	true	0	false
65588	399893125	246443359375	0	false	0	false	36	true
65587	403939296875	25125771484375	0	false	0	false	13	true
65586	40523140625	22026841796875	1	true	0	false	7	true
65581	3577444140625	6739071875	6	true	0	false	0	false
65579	405236640625	25823513671875	0	false	0	false	6	true
65578	4203215625	20297044921875	0	false	0	false	6	true
65577	422809296875	220463359375	0	false	0	false	9	true
65573	43825.25	39409828125	17	true	0	false	1	true
65568	4191527734375	25290234375	0	false	0	false	9	true
65567	4150786328125	2525683203125	1	true	0	false	9	true
65565	414680078125	24378828125	0	false	0	false	11	true
65561	4259642578125	23946783203125	0	false	0	false	10	true
65558	44716.25	5098134765625	7	true	4	true	0	false
65557	4421469921875	51495015625	19	true	0	false	10	true
65555	22018951171875	4374780078125	0	false	0	false	9	true
65554	4003347265625	5110851953125	3	true	0	false	27	true
65553	4002774609375	51264578125	0	false	0	false	31	true
65552	4253535546875	5005204296875	0	false	0	false	16	true
65551	4308802734375	50373421875	11	true	0	false	0	false
65549	434113125	4909311328125	1	true	1	true	8	true
65548	4367864453125	4679726171875	6	true	0	false	0	false
65547	42987140625	4656141796875	5	true	0	false	0	false
65545	4145867578125	4757408203125	2	true	0	false	21	true
65543	4250852734375	4738816796875	5	true	0	false	5	true
65541	4422263671875	4719271875	0	false	0	false	12	true
65540	4460550390625	4851586328125	3	true	0	false	44	true
65534	453327734375	19367517578125	0	false	0	false	14	true
65533	46027	183092109375	0	false	0	false	18	true
65531	4474215234375	20805484375	0	false	0	false	8	true
65530	407524140625	50163078125	2	true	0	false	8	true
65529	411246640625	50733234375	6	true	0	false	8	true
65520	4816572265625	4601278125	1	true	0	false	46	true
65519	48208	458051953125	1	true	0	false	44	true
65517	4643887109375	474407109375	0	false	0	false	31	true
65516	4530162890625	658552734375	35	true	0	false	1	true
65515	4529975390625	66058671875	36	true	0	false	0	false
65513	45428109375	3125130859375	0	false	0	false	8	true
65511	483715703125	4797290625	1	true	0	false	6	true
65506	4600130078125	641612265625	0	false	0	false	9	true
65505	4642559375	6272069140625	1	true	0	false	7	true
65503	44248671875	64706734375	0	false	0	false	12	true
65498	200360859375	56242203125	5	true	0	false	2	true
65497	21501173828125	563296328125	2	true	0	false	8	true
65495	494356875	4684120703125	0	false	0	false	11	true
65491	4479330859375	6303816015625	1	true	0	false	6	true
65485	4626318359375	32255359375	5	true	0	false	1	true
65477	3457344140625	428230390625	4	true	0	false	16	true
65476	379376875	464653046875	2	true	0	false	10	true
65475	3833640625	470032578125	7	true	1	true	2	true
65473	3979888671875	20755595703125	8	true	0	false	3	true
65472	3664630859375	4957778515625	1	true	0	false	7	true
65471	37038890625	4908683984375	0	false	0	false	10	true
65469	366212109375	458600703125	0	false	0	false	15	true
65468	3907120703125	490657890625	0	false	0	false	7	true
65467	4021075390625	4790313671875	0	false	0	false	15	true
65463	3686093359375	47105921875	1	true	0	false	8	true
65462	150326904296875	690759453125	0	false	0	false	4	true
65461	17004205078125	706356953125	1	true	0	false	14	true
65460	1837733203125	715402109375	1	true	2	true	67	true
65459	19480859375	718618125	0	false	0	false	9	true
65456	4584907421875	4634083203125	0	false	0	false	7	true
65455	4582904296875	467375703125	2	true	0	false	9	true
65450	1952701953125	6857434375	0	false	0	false	7	true
65449	1902311328125	694838984375	5	true	1	true	1	true
65447	198517890625	67741390625	0	false	0	false	7	true
65444	126648955078125	63498671875	0	false	0	false	16	true
65443	132348369140625	6409226171875	10	true	0	false	4	true
65442	139164765625	65020671875	0	false	0	false	7	true
65439	18550216796875	691419296875	0	false	4	true	0	false
65438	217605546875	685157421875	3	true	0	false	67	true
65437	22299017578125	696126875	0	false	0	false	11	true
65436	225628046875	674043359375	0	false	0	false	9	true
65435	22651830078125	6689521875	0	false	0	false	16	true
65432	23490189453125	66872703125	9	true	0	false	2	true
65431	2376977734375	669615390625	4	true	0	false	5	true
65430	123699658203125	6881446875	2	true	0	false	36	true
65429	11866255859375	685098515625	8	true	0	false	0	false
65425	127577705078125	691698359375	0	false	0	false	12	true
65423	2255019140625	664574140625	0	false	0	false	12	true
65421	120072431640625	6340611328125	11	true	0	false	3	true
65418	17194318359375	755714375	4	true	1	true	3	true
65417	17197640625	739253203125	2	true	0	false	10	true
65415	16914080078125	726344921875	0	false	0	false	7	true
65414	16906568359375	6302378125	2	true	1	true	18	true
65413	1641662109375	622711171875	0	false	0	false	14	true
65410	154210595703125	6330477734375	6	true	0	false	1	true
65409	144551005859375	6372545703125	5	true	1	true	1	true
65407	138554423828125	6283346875	0	false	0	false	11	true
65403	1523353125	672286328125	0	false	0	false	9	true
65402	15042390625	6210653515625	0	false	0	false	7	true
65399	11170466796875	672929375	1	true	0	false	6	true
65398	129371123046875	673469609375	0	false	0	false	12	true
65397	13790171875	677465703125	0	false	0	false	16	true
65395	10623345703125	67170765625	0	false	0	false	11	true
65384	88534794921875	719706640625	3	true	0	false	5	true
65383	98283544921875	717033125	6	true	0	false	7	true
65382	19965203125	761950546875	2	true	0	false	14	true
65381	21497544921875	7624003125	0	false	0	false	5	true
65378	21900900390625	754529765625	0	false	0	false	6	true
65377	22862279296875	746736484375	0	false	0	false	9	true
65376	1113184765625	6104181640625	0	false	8	true	0	false
65375	112945791015625	617800859375	0	false	0	false	9	true
65374	91014755859375	66529890625	20	true	0	false	10	true
65373	85969755859375	671440703125	13	true	1	true	2	true
65372	20630841796875	748254375	0	false	1	true	11	true
65371	20112630859375	742102578125	0	false	0	false	9	true
65369	85194951171875	707114296875	8	true	0	false	1	true
65367	23414216796875	73729359375	6	true	0	false	3	true
65366	2238305859375	740286796875	1	true	0	false	13	true
65361	790109375	66698234375	1	true	0	false	28	true
65359	18764564453125	76513671875	1	true	0	false	5	true
65355	105236162109375	71945109375	4	true	1	true	0	false
65353	21168994140625	72946703125	0	false	0	false	10	true
65349	7526634765625	723391953125	0	false	0	false	7	true
65348	139483701171875	608917265625	0	false	0	false	7	true
65347	14523365234375	6011921484375	9	true	0	false	8	true
65345	655673046875	734117421875	0	false	0	false	12	true
65344	3657319921875	26927791015625	0	false	0	false	29	true
65343	363433984375	2688296875	0	false	0	false	30	true
65339	23604083984375	760765390625	0	false	0	false	5	true
65337	559841796875	71437921875	0	false	0	false	6	true
65334	3667828515625	27822994140625	0	false	0	false	8	true
65333	3578106640625	27950455078125	4	true	0	false	15	true
65332	30411236328125	698220390625	0	false	0	false	11	true
65331	30601521484375	7064315625	13	true	0	false	0	false
65329	726941015625	711997109375	0	false	0	false	6	true
65327	702300244140625	673410234375	0	false	0	false	8	true
65325	16097369140625	6002916015625	0	false	0	false	9	true
65324	3165981640625	70791546875	1	true	0	false	20	true
65323	3260424609375	710762890625	1	true	0	false	6	true
65321	3121640234375	69647265625	7	true	0	false	13	true
65319	11430087890625	716207578125	0	false	0	false	6	true
65317	2330469140625	729278359375	1	true	0	false	10	true
65315	243485390625	741384765625	0	false	0	false	10	true
65313	88853359375	73150796875	0	false	0	false	15	true
65312	17364490234375	674066796875	4	true	0	false	19	true
65311	1693120703125	66654.5	0	false	0	false	9	true
65309	9075625	69471984375	0	false	0	false	9	true
65308	12314740234375	73715375	1	true	0	false	11	true
65307	130452138671875	732318671875	0	false	0	false	35	true
65304	160697216796875	5767143359375	0	false	0	false	12	true
65303	155300322265625	58116546875	11	true	0	false	6	true
65302	3805992578125	2741558984375	2	true	0	false	3	true
65301	3884016015625	28343734375	0	false	0	false	11	true
65298	9103333984375	743649609375	0	false	0	false	5	true
65297	9122740234375	75097984375	1	true	0	false	14	true
65293	136363701171875	727300703125	0	false	0	false	5	true
65289	13101142578125	715756875	12	true	0	false	0	false
65285	3090602734375	68351265625	2	true	0	false	12	true
65283	143200439453125	72703984375	0	false	0	false	8	true
65279	1453018359375	737056875	1	true	0	false	13	true
65273	101545771484375	701295703125	0	false	0	false	8	true
65271	448671640625	277866328125	1	true	0	false	8	true
65266	29103603515625	69001234375	1	true	0	false	9	true
65265	296585078125	659849609375	1	true	0	false	9	true
65262	366669609375	21774556640625	0	false	0	false	8	true
65261	3655452734375	2049957421875	0	false	0	false	7	true
65259	3772680078125	21269630859375	0	false	0	false	12	true
65258	3514901171875	21057470703125	1	true	0	false	14	true
65255	3777190625	22046150390625	0	false	0	false	9	true
65254	3315824609375	21967837890625	0	false	0	false	9	true
65253	332933046875	2254866015625	7	true	0	false	0	false
65251	34270765625	21812044921875	0	false	0	false	11	true
65250	26767650390625	722381171875	0	false	0	false	8	true
65249	26778974609375	716203984375	0	false	0	false	10	true
65247	2709607421875	72753078125	5	true	0	false	0	false
65243	3458098828125	2306173828125	5	true	0	false	4	true
65242	3334840625	16176373046875	14	true	0	false	2	true
65241	32279275390625	17520224609375	3	true	0	false	6	true
65240	2779037109375	640943828125	13	true	1	true	15	true
65239	2767529296875	6466768359375	5	true	0	false	3	true
65237	341963671875	7163671875	0	false	0	false	9	true
65236	28255126953125	6562303125	1	true	0	false	12	true
65235	28791443359375	6498240234375	1	true	0	false	8	true
65231	3408309375	27776828125	0	false	0	false	4	true
65230	32325666015625	2682211328125	0	false	0	false	8	true
65229	330285546875	26487615234375	1	true	0	false	34	true
65225	3244301171875	25045890625	7	true	0	false	0	false
65224	369886796875	17367349609375	1	true	0	false	5	true
65223	3834628125	1930832421875	0	false	0	false	9	true
65222	276181640625	71401875	9	true	0	false	1	true
65221	28016759765625	714713515625	7	true	0	false	3	true
65219	27160162109375	705300859375	0	false	0	false	3	true
65218	29989189453125	749097734375	1	true	0	false	0	false
65217	2822682421875	74850875	7	true	0	false	0	false
65215	28472201171875	63344.25	2	true	4	true	5	true
65213	162552880859375	6540715234375	0	false	0	false	7	true
65210	356582265625	157475146484375	8	true	0	false	2	true
65209	3676295703125	155184453125	1	true	0	false	19	true
65206	348431328125	696434375	0	false	1	true	10	true
65202	155142646484375	764273046875	1	true	0	false	7	true
65201	155951376953125	761112734375	10	true	0	false	5	true
65199	15413931640625	768273671875	0	false	0	false	6	true
65197	30980072265625	73520359375	0	false	0	false	2	true
65195	14181896484375	759870625	0	false	0	false	21	true
65193	35194484375	4080834375	0	false	0	false	9	true
65191	783161865234375	740438125	0	false	0	false	12	true
65190	28827171875	7318865625	7	true	0	false	3	true
65188	13389322265625	767689140625	0	false	0	false	7	true
65187	142165029296875	77657.25	5	true	2	true	2	true
65183	3631790625	1396480859375	7	true	0	false	4	true
65182	23657388671875	6407616015625	0	false	0	false	14	true
65181	2447574609375	6400028125	0	false	1	true	7	true
65180	254371484375	6418083984375	13	true	0	false	3	true
65175	37669140625	142029443359375	15	true	0	false	0	false
65174	26532384765625	75326359375	1	true	0	false	13	true
65168	25600828125	657201953125	8	true	1	true	1	true
65165	3486110546875	482091640625	3	true	0	false	7	true
65163	82171962890625	75525390625	6	true	1	true	7	true
65162	30630171875	29179208984375	0	false	0	false	2	true
65161	32555642578125	2840002734375	0	false	0	false	10	true
65155	241575078125	627857734375	1	true	0	false	5	true
65154	3225158203125	14253978515625	6	true	0	false	0	false
65153	3375218359375	13531748046875	0	false	18	true	0	false
65149	141335166015625	69928734375	0	false	0	false	18	true
65146	2606438671875	6702228125	8	true	0	false	2	true
65145	25865892578125	682906640625	0	false	0	false	7	true
65136	23047796875	6491814453125	0	false	0	false	10	true
65135	227130390625	638337421875	0	false	0	false	6	true
65133	216516015625	6470853515625	1	true	0	false	3	true
65125	26072798828125	764870625	0	false	0	false	5	true
65122	15890474609375	5590463671875	0	false	0	false	2	true
65121	1458234375	558377578125	9	true	0	false	7	true
65120	411600703125	185416484375	0	false	0	false	15	true
65119	4055733203125	17648900390625	0	false	12	true	0	false
65115	41327765625	19488767578125	0	false	1	true	4	true
65114	4168894921875	17229265625	0	false	0	false	9	true
65113	4238940625	1687303125	4	true	0	false	0	false
65110	4123302734375	158086416015625	0	false	0	false	2	true
65109	394024609375	1559391015625	1	true	0	false	5	true
65100	43747453125	19719353515625	1	true	0	false	9	true
65099	42391265625	19604578125	10	true	0	false	9	true
65096	4489312890625	17366302734375	6	true	0	false	0	false
65094	2192008203125	3298959375	0	false	0	false	11	true
65093	21353060546875	32587662109375	0	false	0	false	9	true
65092	2230507421875	302345703125	0	false	0	false	13	true
65091	2236759765625	29152193359375	0	false	0	false	11	true
65090	2210776953125	31937560546875	4	true	0	false	40	true
65089	21603732421875	3094004296875	0	false	0	false	18	true
65086	1941301953125	31062294921875	0	false	0	false	7	true
65085	188471953125	3165780078125	0	false	0	false	10	true
65084	1886829296875	33547375	0	false	0	false	23	true
65080	2390726171875	285106484375	0	false	0	false	11	true
65079	233038203125	2895365625	0	false	0	false	5	true
65076	19463087890625	245152265625	4	true	0	false	9	true
65075	188739296875	2470822265625	0	false	0	false	23	true
65074	2042866796875	29954755859375	1	true	0	false	12	true
65072	2170028515625	38339578125	6	true	0	false	2	true
65071	20494953125	3822428515625	11	true	0	false	1	true
65070	19848240234375	2349448828125	0	false	0	false	14	true
65069	2037214453125	2418606640625	0	false	0	false	14	true
65068	171214921875	28069685546875	3	true	0	false	8	true
65067	1781505859375	28211884765625	0	false	0	false	13	true
65066	2256055859375	3766817578125	0	false	0	false	14	true
65065	2292122265625	3876196484375	0	false	0	false	16	true
65060	218886640625	22797845703125	0	false	0	false	11	true
65059	2127958203125	241244296875	0	false	13	true	5	true
65056	236308984375	412317265625	0	false	0	false	1	true
65055	2319069921875	403163203125	0	false	0	false	9	true
65054	18093111328125	443155859375	1	true	0	false	14	true
65053	17753755859375	435498125	0	false	0	false	15	true
65052	18584150390625	25479255859375	12	true	0	false	0	false
65051	17588166015625	25375251953125	3	true	0	false	11	true
65050	18470322265625	4208017578125	7	true	0	false	14	true
65049	18560919921875	4205579296875	5	true	0	false	13	true
65044	19468984375	4291186328125	0	false	0	false	7	true
65043	19626712890625	4321038671875	0	false	0	false	9	true
65042	24511693359375	3527349609375	0	false	0	false	12	true
65041	25395515625	3575721875	0	false	0	false	16	true
65040	24248048828125	36957234375	1	true	0	false	11	true
65039	24656283203125	3658191015625	0	false	0	false	9	true
65034	150909169921875	3041914453125	0	false	0	false	17	true
65033	14570939453125	31847412109375	0	false	0	false	15	true
65031	1757708203125	294507890625	0	false	0	false	8	true
65029	192401484375	4229527734375	2	true	0	false	7	true
65028	23424173828125	3370246875	5	true	1	true	11	true
65027	2268156640625	343277578125	0	false	0	false	12	true
65025	19299880859375	2709249609375	0	false	0	false	17	true
65024	149116376953125	26043931640625	0	false	0	false	10	true
65023	158450458984375	25983283203125	0	false	0	false	15	true
65020	1221660546875	3474411328125	0	false	0	false	11	true
65019	13055650390625	3538782421875	6	true	0	false	1	true
65017	2456319140625	33201296875	9	true	0	false	16	true
65016	156997568359375	3287311328125	0	false	3	true	7	true
65015	142463154296875	3316778515625	0	false	0	false	9	true
65014	25323373046875	3896212109375	4	true	0	false	14	true
65013	24297626953125	38408703125	1	true	0	false	11	true
65011	152958720703125	28443466796875	0	false	0	false	5	true
65010	18904060546875	3869245703125	5	true	0	false	5	true
65009	19288017578125	3747078515625	0	false	0	false	18	true
65005	2193080078125	413841171875	0	false	0	false	17	true
65004	48655296875	32356388671875	0	false	0	false	8	true
65003	4918576171875	3371637890625	0	false	0	false	11	true
64999	18045466796875	414872421875	0	false	0	false	9	true
64997	18627908203125	26619380859375	0	false	0	false	7	true
64996	24953263671875	18916708984375	4	true	0	false	1	true
64995	25544658203125	19618103515625	6	true	0	false	7	true
64994	2586541015625	16230904296875	3	true	0	false	6	true
64993	247584296875	160377744140625	0	false	7	true	4	true
64991	1683801953125	26878509765625	0	false	0	false	8	true
64990	137776142578125	2733430859375	0	false	0	false	7	true
64988	1776936328125	3957252734375	1	true	0	false	7	true
64987	1744086328125	39245328125	0	false	0	false	10	true
64985	134368876953125	3428552734375	2	true	0	false	14	true
64984	166193828125	3043315234375	0	false	0	false	6	true
64981	494758359375	3071297265625	9	true	0	false	1	true
64975	25489951171875	3808177734375	0	false	0	false	7	true
64968	87628642578125	4011501171875	0	false	0	false	12	true
64967	897266796875	3947288671875	0	false	0	false	7	true
64963	2451819921875	171771328125	0	false	0	false	15	true
64960	20082994140625	3597485546875	0	false	0	false	7	true
64957	12565818359375	3335421484375	0	false	0	false	7	true
64956	25091744140625	146178564453125	1	true	0	false	13	true
64955	24499080078125	1406011328125	6	true	0	false	5	true
64954	4780903125	32152826171875	6	true	0	false	5	true
64947	22940869140625	19902685546875	0	false	0	false	6	true
64946	96984462890625	645936484375	0	false	0	false	13	true
64941	8713970703125	39213421875	13	true	0	false	0	false
64938	154734404296875	5162399609375	6	true	0	false	6	true
64937	143402060546875	52034.25	0	false	0	false	10	true
64936	17779626953125	3074641015625	0	false	0	false	6	true
64932	1954269921875	4167648828125	0	false	1	true	7	true
64931	20102755859375	41167984375	0	false	0	false	5	true
64930	238026875	310831015625	0	false	0	false	12	true
64928	18144408203125	372068359375	0	false	0	false	13	true
64927	1772721484375	36532296875	0	false	0	false	7	true
64925	209952109375	40501171875	0	false	0	false	2	true
64922	150038818359375	385677578125	3	true	0	false	7	true
64921	13555361328125	390678671875	1	true	0	false	14	true
64919	23526970703125	146616484375	1	true	0	false	5	true
64917	20936154296875	4257921484375	4	true	0	false	1	true
64912	21763966796875	20240701171875	0	false	0	false	12	true
64911	20583.25	19751986328125	0	false	0	false	15	true
64910	282299140625	3291559765625	0	false	0	false	15	true
64909	281007890625	32397375	18	true	0	false	1	true
64905	17453775390625	3148918359375	7	true	0	false	6	true
64901	2746215234375	31942009765625	5	true	0	false	9	true
64900	21551283203125	26381021484375	0	false	0	false	6	true
64899	217196796875	2575057421875	0	false	9	true	5	true
64897	26902259765625	3311476953125	0	false	0	false	10	true
64895	1687446875	339744921875	0	false	0	false	8	true
64891	25842703125	3330466796875	3	true	0	false	17	true
64886	26758806640625	30808720703125	0	false	0	false	4	true
64885	2616897265625	3094201171875	0	false	0	false	11	true
64881	1282771875	39621625	9	true	1	true	10	true
64879	26713505859375	29267267578125	0	false	0	false	4	true
64878	62237998046875	4090714453125	0	false	0	false	9	true
64877	6631048828125	4069207421875	1	true	9	true	0	false
64876	26763935546875	22202935546875	0	false	0	false	12	true
64874	113054296875	3763029296875	1	true	0	false	9	true
64873	107128076171875	3749587109375	0	false	0	false	10	true
64872	103601884765625	39406859375	0	false	0	false	15	true
64871	109232470703125	3854130859375	5	true	1	true	4	true
64869	645741796875	4175353125	7	true	0	false	3	true
64867	11943326171875	3836501171875	6	true	1	true	6	true
64862	25794328125	4000459375	0	false	0	false	10	true
64861	257859375	4072258984375	1	true	0	false	9	true
64853	129497958984375	376741484375	0	false	0	false	9	true
64852	158561494140625	3980766015625	1	true	0	false	13	true
64851	150969111328125	407518203125	1	true	0	false	5	true
64849	25919041015625	291039453125	0	false	0	false	6	true
64847	285060703125	294596015625	0	false	0	false	12	true
64845	21243826171875	1872605078125	0	false	0	false	10	true
64844	27830390625	27894666015625	0	false	0	false	13	true
64843	27868572265625	2745701171875	0	false	0	false	8	true
64842	500240234375	43262703125	13	true	0	false	3	true
64841	518748681640625	4239218359375	7	true	0	false	6	true
64839	2893860546875	27472189453125	0	false	0	false	7	true
64837	28345662109375	264911015625	4	true	0	false	12	true
64829	10323	3637348828125	0	false	0	false	17	true
64827	247853671875	2754362890625	7	true	0	false	12	true
64826	758857958984375	435691484375	1	true	0	false	15	true
64825	72902314453125	4321586328125	0	false	0	false	10	true
64822	85264853515625	434216015625	0	false	0	false	7	true
64821	82015634765625	4236492578125	0	false	0	false	10	true
64817	82550751953125	408352578125	26	true	0	false	0	false
64815	3292086181640620	445509921875	10	true	1	true	0	false
64813	68262587890625	44576.5	0	false	8	true	8	true
64810	159245576171875	3484951171875	0	false	0	false	8	true
64809	155967373046875	3546626953125	8	true	0	false	11	true
64806	3251052978515620	4623300390625	0	false	0	false	23	true
64805	3738963134765620	4647223046875	0	false	1	true	7	true
64799	162482041015625	3743321484375	0	false	0	false	5	true
64796	30753357421875	2057878125	0	false	0	false	10	true
64795	30628072265625	19592962890625	6	true	0	false	2	true
64789	23196802734375	1863274609375	0	false	0	false	7	true
64788	19130775390625	18200001953125	1	true	0	false	3	true
64787	1891481640625	16662912109375	0	false	0	false	10	true
64786	2772855078125	18190341796875	0	false	0	false	13	true
64785	27400810546875	18770044921875	8	true	0	false	2	true
64784	31311609375	12096322265625	0	false	0	false	8	true
64783	3319507421875	119115615234375	3	true	1	true	3	true
64780	1046490625	558423359375	0	false	0	false	6	true
64779	98180654296875	5643016796875	0	false	0	false	7	true
64777	28098126953125	19701029296875	0	false	0	false	10	true
64775	28447427734375	17103953125	0	false	0	false	17	true
64774	1655361328125	4743570703125	0	false	0	false	14	true
64773	16509953125	48315765625	0	false	0	false	12	true
64771	963439453125	5532471484375	1	true	0	false	10	true
64768	155750888671875	4643461328125	0	false	0	false	7	true
64765	84849296875	5496862890625	0	false	0	false	13	true
64763	17022791015625	4507024609375	0	false	0	false	10	true
64761	284895390625	21709720703125	0	false	0	false	13	true
64760	117926396484375	512704453125	1	true	0	false	14	true
64759	11741296875	5231841796875	0	false	0	false	11	true
64757	94731796875	581314765625	14	true	0	false	0	false
64756	103519677734375	489734453125	1	true	0	false	15	true
64755	9883826171875	492379765625	0	false	0	false	20	true
64753	1208994921875	5443824609375	0	false	0	false	9	true
64749	80032353515625	534426953125	0	false	0	false	5	true
64747	12526572265625	5273263671875	1	true	0	false	8	true
64746	3100916796875	32395392578125	1	true	0	false	13	true
64745	301628125	324480234375	1	true	0	false	11	true
64744	8700015625	4657961328125	0	false	0	false	11	true
64743	8043013671875	4736443359375	3	true	0	false	12	true
64741	112908427734375	5041371875	1	true	0	false	9	true
64740	8733794921875	4844951171875	0	false	0	false	10	true
64735	725105078125	48347	0	false	0	false	8	true
64734	3344679296875	318012109375	0	false	4	true	9	true
64733	3278873828125	3217228515625	10	true	1	true	3	true
64730	12173166015625	482399765625	0	false	0	false	12	true
64729	141165595703125	477448828125	1	true	0	false	4	true
64728	29474287109375	24865509765625	0	false	0	false	1	true
64727	29577279296875	22824529296875	3	true	0	false	1	true
64724	2605516015625	41907.25	0	false	0	false	7	true
64721	100886455078125	474563828125	1	true	0	false	6	true
64719	924029296875	4537083984375	4	true	0	false	40	true
64717	147373876953125	506866015625	0	false	0	false	5	true
64709	1856951953125	4610655859375	2	true	0	false	7	true
64708	58563486328125	461904453125	0	false	0	false	16	true
64706	33188984375	29787029296875	1	true	0	false	13	true
64705	3233409765625	30531625	0	false	0	false	13	true
64703	160919873046875	2364631640625	0	false	0	false	17	true
64697	1162635546875	2591654296875	0	false	0	false	3	true
64695	29705240234375	19217359375	0	false	0	false	11	true
64694	1.98847e+16	486695703125	0	false	0	false	12	true
64693	1.14196e+16	4783394140625	7	true	0	false	2	true
64685	36778734375	249585625	0	false	0	false	1	true
64683	3671368359375	706841640625	5	true	0	false	0	false
64682	14983818359375	44178046875	0	false	0	false	12	true
64681	151082490234375	4501533984375	1	true	0	false	26	true
64679	1419884765625	44003734375	0	false	0	false	14	true
64678	116997958984375	4358641796875	0	false	0	false	12	true
64677	1294833984375	427758046875	0	false	0	false	8	true
64674	2293852734375	2554816015625	1	true	0	false	17	true
64673	233256640625	25163775390625	0	false	0	false	9	true
64672	108392236328125	4536460546875	0	false	8	true	3	true
64671	126758681640625	4572900390625	0	false	0	false	10	true
64669	20979123046875	21160998046875	4	true	1	true	4	true
64668	24685955078125	21973173828125	0	false	0	false	11	true
64667	239792734375	22814046875	0	false	0	false	7	true
64664	261575546875	246953828125	0	false	0	false	8	true
64663	2552991796875	23825630859375	11	true	0	false	11	true
64661	24365017578125	25286548828125	1	true	0	false	9	true
64653	23099603515625	780680390625	0	false	0	false	6	true
64649	2690609765625	470062578125	0	false	0	false	6	true
64647	26841123046875	3573341796875	0	false	0	false	14	true
64646	631180078125	3460959765625	0	false	0	false	8	true
64645	7073087890625	3461063671875	1	true	0	false	12	true
64643	755339501953125	3531048828125	1	true	0	false	14	true
64642	93209091796875	32045931640625	0	false	1	true	8	true
64641	939715625	3250309765625	8	true	0	false	7	true
64639	524683056640625	3403287109375	0	false	0	false	9	true
64638	80778076171875	3210644921875	1	true	0	false	10	true
64637	699926416015625	31686595703125	0	false	12	true	0	false
64635	9677576171875	334371015625	5	true	0	false	0	false
64631	679060791015625	37147828125	0	false	0	false	11	true
64627	69158623046875	3279316015625	0	false	0	false	11	true
64625	40117705078125	33526296875	0	false	0	false	11	true
64621	67288798828125	3376594921875	0	false	0	false	9	true
64620	9684748046875	346373203125	0	false	0	false	10	true
64617	2011798828125	163794951171875	0	false	0	false	10	true
64616	20537412109375	4840586328125	7	true	0	false	3	true
64615	19535345703125	4818058984375	0	false	0	false	8	true
64613	20561599609375	4994273828125	0	false	0	false	5	true
64611	21996234375	4926231640625	0	false	0	false	10	true
64609	3461823046875	1936918359375	0	false	0	false	2	true
64608	1.85037e+16	4061396484375	1	true	0	false	6	true
64607	2740443115234370	405698984375	0	false	0	false	9	true
64605	3611585205078120	402996796875	4	true	0	false	2	true
64604	18941123046875	50120140625	0	false	0	false	2	true
64601	1268503662109370	5033271875	0	false	0	false	17	true
64598	2797830078125	38512125	0	false	1	true	18	true
64597	1116468017578120	3773564453125	9	true	0	false	0	false
64590	25594970703125	48615.75	6	true	0	false	7	true
64589	254564453125	480048828125	8	true	1	true	1	true
64584	23091625	160397548828125	0	false	0	false	10	true
64581	244082109375	78939578125	45	true	0	false	0	false
64580	48349078125	6271196484375	2	true	0	false	43	true
64579	4777737109375	6148260546875	7	true	0	false	10	true
64578	457695390625	60218.25	5	true	0	false	8	true
64577	46198203125	5996675390625	5	true	1	true	2	true
64575	4609712890625	29447083984375	6	true	0	false	2	true
64574	481776875	5689815234375	1	true	0	false	6	true
64573	4757722265625	57754703125	0	false	9	true	2	true
64570	444176796875	5795861328125	7	true	0	false	20	true
64569	4551065234375	57816953125	2	true	0	false	8	true
64566	4908705859375	588940625	0	false	0	false	6	true
64559	489247421875	5050443359375	0	false	0	false	10	true
64557	159201767578125	793861796875	11	true	0	false	0	false
64555	28002791015625	150412900390625	0	false	0	false	8	true
64554	518970849609375	54771171875	0	false	0	false	3	true
64553	447439208984375	52868.75	0	false	0	false	17	true
64549	13616884765625	5047105859375	15	true	0	false	4	true
64547	3008687109375	2746547265625	0	false	0	false	6	true
64546	3450003515625	109141533203125	0	false	0	false	11	true
64545	335791640625	9858326171875	0	false	0	false	9	true
64544	3558305859375	98955859375	0	false	0	false	10	true
64540	34498140625	75788046875	0	false	0	false	14	true
64539	34151421875	748486640625	4	true	1	true	0	false
64538	3333383203125	75466453125	0	false	1	true	12	true
64537	3230219140625	742923515625	0	false	0	false	7	true
64535	353371796875	126201298828125	0	false	0	false	7	true
64531	2489078515625	702381015625	6	true	1	true	0	false
64528	13112892578125	3058955859375	0	false	0	false	15	true
64527	120360107421875	2983494140625	3	true	0	false	9	true
64526	109567060546875	31620291015625	1	true	0	false	11	true
64524	3713978515625	690565390625	3	true	0	false	1	true
64520	28513498046875	9228634765625	5	true	0	false	0	false
64519	29448529296875	12048369140625	10	true	0	false	1	true
64517	2924714453125	135514150390625	6	true	0	false	0	false
64514	61498740234375	2854973828125	6	true	1	true	1	true
64513	500375146484375	28820802734375	1	true	0	false	9	true
64511	3987314453125	30049572265625	0	false	0	false	27	true
64510	3166663818359370	3102166015625	0	false	0	false	12	true
64505	621877587890625	27743	0	false	0	false	10	true
64503	156847802734375	297021171875	0	false	0	false	9	true
64501	54600166015625	30755990234375	0	false	0	false	8	true
64499	14112900390625	280208125	2	true	0	false	10	true
64495	30315375	161726328125	0	false	0	false	19	true
64494	4388244140625	147259013671875	0	false	0	false	10	true
64493	43330140625	146037001953125	0	false	0	false	14	true
64491	4546111328125	1489835546875	11	true	0	false	0	false
64488	22747.75	7208646875	0	false	0	false	6	true
64485	10997	40989796875	8	true	0	false	5	true
64484	44640341796875	494533984375	0	false	0	false	10	true
64483	412242822265625	4923005078125	0	false	1	true	12	true
64479	4659260546875	3451962890625	2	true	0	false	11	true
64478	83731796875	2673238671875	0	false	0	false	12	true
64477	97554091796875	2653967578125	0	false	0	false	14	true
64475	9215873046875	252012890625	1	true	0	false	10	true
64474	1864317626953120	25389439453125	0	false	0	false	2	true
64473	2745273681640620	2684651171875	0	false	1	true	13	true
64472	698434814453125	2611980078125	0	false	0	false	5	true
64471	733698828125	25882767578125	7	true	0	false	3	true
64468	527784228515625	22413484375	0	false	0	false	5	true
64467	621287255859375	2311054296875	5	true	1	true	1	true
64466	574027587890625	25428736328125	6	true	1	true	0	false
64464	381540380859375	247451875	11	true	0	false	1	true
64461	362438623046875	27658642578125	0	false	5	true	1	true
64459	3975986328125	244715234375	0	false	0	false	5	true
64457	81647138671875	24803080078125	14	true	0	false	2	true
64455	1676384765625	232680078125	0	false	0	false	15	true
64454	108082451171875	2934867578125	0	false	0	false	10	true
64453	107955634765625	28011556640625	0	false	0	false	6	true
64450	6723611328125	21889798828125	0	false	0	false	2	true
64447	89702421875	2849094140625	6	true	0	false	0	false
64444	3231461181640620	2156508984375	6	true	0	false	2	true
64435	110244658203125	249877109375	0	false	0	false	10	true
64433	146268525390625	4318928125	0	false	0	false	14	true
64432	2567783984375	78276609375	4	true	1	true	7	true
64431	27663271484375	780682578125	11	true	0	false	4	true
64428	23962638671875	602266015625	0	false	0	false	12	true
64427	23589966796875	5685478515625	4	true	0	false	8	true
64425	221291328125	785669375	1	true	0	false	8	true
64423	24602845703125	582762744140625	0	false	0	false	14	true
64421	25597615234375	607656103515625	0	false	0	false	10	true
64419	24593634765625	70180595703125	0	false	0	false	6	true
64418	26559240234375	10136947265625	0	false	1	true	1	true
64415	24505833984375	104173525390625	0	false	0	false	9	true
64411	138213046875	2373156640625	0	false	0	false	7	true
64408	1527563671875	19637197265625	0	false	0	false	5	true
64407	162129169921875	18889451171875	0	false	6	true	0	false
64405	17750603515625	18686451171875	0	false	0	false	10	true
64403	17089443359375	20660935546875	0	false	0	false	22	true
64398	120955185546875	5897850390625	0	false	7	true	10	true
64397	12065861328125	5874600390625	0	false	6	true	12	true
64396	3447915283203120	6244019140625	0	false	0	false	7	true
64395	19362509765625	6216555078125	3	true	3	true	2	true
64393	28531310546875	7748496875	0	false	0	false	10	true
64391	435782373046875	6292342578125	6	true	1	true	5	true
64390	565717333984375	6192815234375	0	false	0	false	20	true
64389	546918603515625	6272040625	3	true	1	true	0	false
64384	3908428515625	72310515625	0	false	0	false	17	true
64383	3741892578125	728463515625	0	false	0	false	1	true
64381	1429403564453120	61503859375	0	false	0	false	6	true
64380	1.93554e+16	5801237109375	0	false	0	false	9	true
64379	2587037109375	57346671875	9	true	0	false	0	false
64378	4007875390625	690456015625	8	true	0	false	0	false
64377	409992734375	70380015625	1	true	0	false	11	true
64375	7050985717773430	61815875	0	false	0	false	8	true
64370	32387587890625	5658823828125	11	true	0	false	0	false
64369	252046630859375	5629780078125	0	false	0	false	15	true
64366	475297607421875	667098828125	37	true	0	false	5	true
64365	488165576171875	663594140625	9	true	0	false	0	false
64364	84071865234375	634593828125	7	true	0	false	14	true
64363	810529736328125	63605984375	10	true	0	false	13	true
64362	13173166015625	57372875	0	false	0	false	9	true
64361	121301142578125	5744503515625	0	false	1	true	15	true
64357	8930533203125	6273343359375	0	false	8	true	3	true
64355	1254069140625	5634072265625	0	false	0	false	16	true
64351	763826806640625	648179140625	7	true	0	false	0	false
64349	2711751220703120	5555062890625	24	true	0	false	0	false
64346	9434048828125	593908203125	12	true	1	true	2	true
64344	704883349609375	592876953125	0	false	0	false	9	true
64343	612537646484375	585365078125	0	false	0	false	5	true
64341	669913818359375	6104059375	0	false	0	false	8	true
64339	1179010986328120	598434609375	0	false	4	true	1	true
64337	2445240234375	674721875	8	true	0	false	0	false
64336	1.78114e+16	5428791015625	8	true	0	false	0	false
64335	1.63315e+16	5340397265625	0	false	0	false	5	true
64333	217109765625	5264803515625	0	false	0	false	8	true
64332	1.37216e+16	51878921875	0	false	0	false	9	true
64327	1.20832e+16	68253125	1	true	0	false	6	true
64323	2731665283203120	6564959375	0	false	0	false	8	true
64321	3766126220703120	59371484375	0	false	4	true	0	false
64317	272583544921875	690346953125	4	true	0	false	0	false
64315	45639697265625	6414365234375	0	false	0	false	8	true
64308	32543138671875	773662265625	0	false	1	true	10	true
64307	32868875	766907890625	0	false	0	false	24	true
64304	3302387109375	60946533203125	0	false	0	false	2	true
64303	3305630859375	765418701171875	0	false	0	false	8	true
64302	3435473828125	3335697509765620	0	false	0	false	9	true
64300	31946900390625	7931703125	0	false	7	true	1	true
64297	32295849609375	2642596435546870	0	false	0	false	10	true
64295	3433356640625	800971728515625	1	true	0	false	3	true
64293	29992740234375	7627048828125	0	false	0	false	16	true
64290	3979855712890620	1571815234375	15	true	0	false	3	true
64289	3669954833984370	154868525390625	5	true	3	true	10	true
64288	151349873046875	14451013671875	0	false	0	false	13	true
64287	162998837890625	1501453125	0	false	0	false	9	true
64286	354336669921875	140484560546875	0	false	0	false	7	true
64285	454336328125	14359849609375	0	false	0	false	9	true
64283	3092574462890620	15246625	0	false	0	false	10	true
64282	86225712890625	89879404296875	0	false	0	false	14	true
64281	80938095703125	93050126953125	0	false	0	false	15	true
64280	102148037109375	154294111328125	0	false	0	false	11	true
64279	9764591796875	13901142578125	0	false	0	false	6	true
64277	40748515625	135743857421875	11	true	0	false	0	false
64275	9216134765625	153284365234375	0	false	0	false	12	true
64274	799318212890625	121612587890625	0	false	0	false	8	true
64273	753592578125	113433564453125	0	false	0	false	9	true
64272	116813486328125	84894931640625	0	false	0	false	5	true
64271	107455087890625	810723779296875	0	false	0	false	9	true
64269	8867314453125	10807083984375	0	false	1	true	7	true
64267	3738698828125	75999328125	2	true	0	false	12	true
64265	91577451171875	84330234375	0	false	0	false	18	true
64262	127063037109375	104517041015625	0	false	0	false	7	true
64261	125490712890625	112706103515625	0	false	0	false	9	true
64259	961546875	116969296875	3	true	1	true	1	true
64258	8676201171875	17634560546875	0	false	0	false	16	true
64257	739725537109375	1708759765625	0	false	0	false	12	true
64256	130135087890625	1389417578125	0	false	0	false	15	true
64255	127386611328125	149061923828125	4	true	0	false	6	true
64252	130473193359375	171832265625	0	false	0	false	15	true
64251	122168671875	1696387890625	0	false	0	false	14	true
64250	583837158203125	114441845703125	7	true	0	false	3	true
64249	481151171875	11734806640625	1	true	13	true	3	true
64245	47603203125	13306650390625	0	false	0	false	12	true
64244	60292822265625	152003662109375	0	false	0	false	14	true
64243	688730859375	149485625	0	false	0	false	13	true
64241	1323955078125	126703798828125	0	false	0	false	8	true
64237	137705771484375	817254736328125	0	false	0	false	8	true
64236	162757314453125	118783828125	0	false	0	false	9	true
64235	147824140625	110790751953125	1	true	0	false	8	true
64226	115606142578125	1929037890625	0	false	0	false	10	true
64225	11058677734375	19398326171875	0	false	0	false	16	true
64218	94195546875	21656193359375	0	false	0	false	6	true
64217	973069921875	22065369140625	0	false	0	false	28	true
64215	109057138671875	18325703125	0	false	0	false	6	true
64214	107240107421875	1754606640625	0	false	23	true	0	false
64209	74281298828125	204976015625	0	false	0	false	1	true
64207	10907076171875	21096716796875	0	false	0	false	10	true
64203	1660856640625	1720309765625	0	false	0	false	10	true
64202	1944823828125	125518984375	6	true	0	false	4	true
64201	195394375	115648330078125	0	false	0	false	2	true
64200	2096355078125	113415361328125	0	false	0	false	17	true
64198	2230940625	91303544921875	1	true	0	false	6	true
64197	2103671484375	814792041015625	7	true	0	false	2	true
64196	20402908203125	127444384765625	0	false	0	false	31	true
64193	658241552734375	138223984375	5	true	0	false	0	false
64192	19188716796875	652343017578125	0	false	0	false	6	true
64191	19136013671875	61799599609375	0	false	0	false	8	true
64189	2016120703125	90521474609375	0	false	0	false	13	true
64187	18865578125	793497607421875	0	false	0	false	6	true
64181	17328166015625	91157041015625	0	false	0	false	12	true
64179	11279048828125	128163642578125	0	false	0	false	24	true
64175	2310358984375	99164697265625	0	false	0	false	5	true
64170	2240847265625	532614111328125	18	true	1	true	0	false
64169	2236565625	641551611328125	12	true	1	true	0	false
64165	235339140625	79885849609375	7	true	0	false	0	false
64161	19245126953125	6465169921875	1	true	0	false	2	true
64156	4373740234375	699684296875	12	true	0	false	0	false
64155	436813984375	70015390625	14	true	0	false	0	false
64153	4307184375	6774390625	0	false	0	false	16	true
64152	439868359375	73907296875	0	false	0	false	23	true
64151	441037421875	743457421875	6	true	0	false	0	false
64146	1.15677e+16	705981015625	11	true	0	false	0	false
64145	1.66001e+16	710197109375	4	true	0	false	0	false
64144	44890537109375	19274595703125	0	false	0	false	29	true
64143	4885802734375	19343205078125	9	true	0	false	5	true
64141	1.1774e+16	726743984375	0	false	0	false	10	true
64140	2221542724609370	73910546875	5	true	1	true	0	false
64139	432128759765625	743461328125	7	true	0	false	0	false
64131	127901025390625	642398359375	0	false	1	true	10	true
64130	543034423828125	774583125	1	true	0	false	109	true
64129	46779521484375	77458265625	6	true	0	false	3	true
64127	4420271484375	770177421875	0	false	0	false	21	true
64126	1.52873e+16	762148984375	0	false	0	false	12	true
64125	2141468994140620	76090484375	0	false	0	false	9	true
64123	28308896484375	769132890625	0	false	0	false	14	true
64121	541801953125	75631046875	0	false	0	false	15	true
64120	4871835021972650	77693890625	15	true	0	false	1	true
64119	6391980590820310	770732421875	0	false	0	false	10	true
64115	803633056640625	78479515625	0	false	0	false	13	true
64113	3442487548828120	783075703125	2	true	0	false	1	true
64107	30700884765625	7840665625	14	true	0	false	0	false
64106	4029465234375	7479528125	1	true	0	false	13	true
64105	4151515625	74313640625	2	true	1	true	13	true
64101	4911094921875	16870474609375	0	false	0	false	13	true
64099	2375185791015620	1806183984375	0	false	0	false	8	true
64096	4661193359375	101240234375	9	true	0	false	1	true
64095	470096953125	111416162109375	0	false	0	false	12	true
64093	471968046875	134231748046875	1	true	0	false	5	true
64092	45300734375	9768763671875	5	true	1	true	6	true
64088	396966171875	78109296875	0	false	0	false	6	true
64087	408948125	785138984375	4	true	0	false	5	true
64083	4710916796875	761655419921875	1	true	0	false	13	true
64082	8399880859375	77903859375	9	true	0	false	11	true
64081	82498671875	776779375	13	true	0	false	9	true
64079	72438681640625	787522421875	0	false	0	false	7	true
64076	65333486328125	6846912109375	0	false	0	false	18	true
64075	658894677734375	67178798828125	0	false	0	false	19	true
64072	3637848046875	474627685546875	0	false	0	false	2	true
64070	2982377734375	3814492919921870	0	false	0	false	16	true
64069	30404369140625	5055	1	true	0	false	1	true
64067	2783766796875	5620685546875	0	false	0	false	6	true
64064	3472580078125	1134817626953120	0	false	0	false	14	true
64063	3455755859375	518222900390625	5	true	0	false	7	true
64061	3579562890625	1283497314453120	0	false	0	false	11	true
64058	374000078125	2847551025390620	6	true	0	false	8	true
64055	3643382421875	63223369140625	0	false	0	false	1	true
64054	419224609375	10962103515625	0	false	15	true	3	true
64053	417119609375	1052541796875	2	true	0	false	6	true
64051	401888046875	109686533203125	0	false	0	false	12	true
64049	3948134765625	97957861328125	0	false	0	false	12	true
64047	3750196875	99121357421875	0	false	0	false	6	true
64046	4013418359375	121993740234375	1	true	0	false	13	true
64044	406169140625	89136083984375	9	true	0	false	7	true
64043	40661796875	8760724609375	7	true	0	false	8	true
64039	42781484375	117094873046875	0	false	0	false	7	true
64038	404804765625	659380126953125	0	false	0	false	9	true
64035	746881591796875	4574203125	5	true	0	false	1	true
64034	3989878515625	390876318359375	0	false	0	false	23	true
64033	399079140625	46970703125	11	true	0	false	0	false
64032	4141631640625	9971380615234370	12	true	1	true	0	false
64031	41282453125	1.83196e+16	0	false	0	false	6	true
64023	4942165625	8464736328125	10	true	0	false	0	false
64022	4804873046875	72094171875	10	true	1	true	0	false
64021	47689359375	727008046875	0	false	0	false	13	true
64020	48965625	709478125	19	true	0	false	0	false
64019	4876017578125	70904171875	17	true	0	false	0	false
64015	4647654296875	71452328125	2	true	0	false	5	true
64011	3678482421875	78798203125	0	false	0	false	9	true
64010	4685223828125	743479140625	4	true	0	false	4	true
64009	47116609375	74448109375	5	true	0	false	2	true
64006	16002994140625	78991376953125	0	false	0	false	12	true
64005	157618349609375	712477734375	14	true	0	false	0	false
63999	4713059375	67752671875	0	false	0	false	4	true
63996	817043798828125	24764521484375	0	false	6	true	0	false
63993	806894775390625	439071044921875	0	false	0	false	7	true
63991	56419482421875	1.72052e+16	0	false	0	false	20	true
63985	4905830078125	110732080078125	4	true	0	false	1	true
63983	9822515625	79285890625	0	false	0	false	13	true
63982	27799373046875	2555736328125	0	false	0	false	27	true
63981	268175625	2942894287109370	0	false	0	false	11	true
63978	4909421484375	682756640625	5	true	1	true	0	false
63975	22392986328125	1636940185546870	0	false	0	false	10	true
63973	3791298828125	7704584350585930	0	false	0	false	10	true
63970	1319826171875	41501689453125	29	true	0	false	0	false
63969	14449181640625	522806982421875	0	false	0	false	13	true
63967	118558994140625	2250890869140620	3	true	0	false	9	true
63964	3007439453125	6006017578125	0	false	0	false	11	true
63963	1736459716796870	388050048828125	0	false	0	false	3	true
63961	1130600830078120	52439921875	9	true	1	true	0	false
63960	8901482543945310	121957578125	0	false	0	false	20	true
63959	7591356201171870	119380283203125	0	false	0	false	17	true
63958	232657373046875	11641400390625	0	false	1	true	0	false
63957	3217694580078120	84112314453125	0	false	1	true	0	false
63956	1.16412e+16	8873125	0	false	0	false	6	true
63947	4525805078125	4067982177734370	0	false	4	true	0	false
63945	19924087890625	786620703125	9	true	3	true	96	true
63943	4634894140625	418052490234375	0	false	0	false	8	true
63941	46965796875	258660791015625	7	true	0	false	0	false
