# Supplementary material for: A Novel Liquid Biopsy Method Based on Specific Combinations of Vesicular Markers Allows Us to Discriminate Prostate Cancer from Hyperplasia
Source: Cells. 2024 Jul 31;13(15):1286. doi: 10.3390/cells13151286 (PMC11311686; doi:10.3390/cells13151286)
Supplement: Supplementary file 1 [file cells-13-01286-s001.zip › Dataset S1-Raw data CODI BiliGeCT Prostata/Raw data CODI BiliGeCT Prostata/160223_ErbB3_ALK_IIexp_BA21-01__counting_scatter.xlsx]

## Sheet: 160223_ErbB3_ALK_IIexp_BA21-01_
counting parameters
radius (nm)	300
bin width (nm)	20
locs in bin threshold	1
active channels
channel name	channel reference	min	max
Channel 0	ch0	1	10000000
Channel 1	ch1	1	10000000
Channel 2	ch2	1	10000000
clusters are positive for a channel if their counts fall within min (inclusive) and max (exclusive) for that channel
	population phenotypes	number of clusters
triple positive	Channel 0, Channel 1, Channel 2	80
double positive	Channel 0, Channel 1	34
double positive	Channel 0, Channel 2	378
double positive	Channel 1, Channel 2	20
single positive	Channel 0	91
single positive	Channel 1	4
single positive	Channel 2	169
	total positive clusters	776
8 clusters were negative for every channel
all positive clusters are listed here
columns show counts and positivity for channels with thresholds switched on
to see the full data including negative clusters please export a csv from the counting histogram rather than the counting scatter plot
cluster id	centroid x (nm)	centroid y (nm)	count for Channel 0	positive for Channel 0	count for Channel 1	positive for Channel 1	count for Channel 2	positive for Channel 2
56813	17454125	697979140625	1	true	0	false	10	true
56812	17264109375	691167421875	1	true	0	false	12	true
56811	16299984375	686738125	10	true	0	false	0	false
56810	162092041015625	6804965625	10	true	0	false	1	true
56807	136959501953125	70701203125	5	true	0	false	5	true
56806	148038203125	70834171875	16	true	0	false	1	true
56804	14893693359375	72727078125	2	true	10	true	0	false
56800	127100908203125	696684296875	4	true	0	false	3	true
56798	13363263671875	732135078125	0	false	0	false	4	true
56797	1240010546875	663759296875	0	false	0	false	10	true
56796	132923984375	669360078125	7	true	0	false	6	true
56794	1351695703125	65609984375	6	true	1	true	1	true
56792	115278681640625	675091640625	9	true	0	false	7	true
56791	14868712890625	66716125	1	true	0	false	6	true
56789	17042732421875	660408203125	4	true	0	false	9	true
56788	17644857421875	66695140625	4	true	0	false	6	true
56785	1637867578125	64560453125	6	true	0	false	5	true
56784	15514875	6426605859375	4	true	1	true	14	true
56783	1993034375	71341875	3	true	0	false	6	true
56782	19751595703125	700197734375	10	true	1	true	7	true
56778	17762388671875	676595625	0	false	1	true	12	true
56777	3225658447265620	64255328125	1	true	0	false	15	true
56776	2095275634765620	64969	9	true	0	false	0	false
56775	557013330078125	660901640625	4	true	0	false	9	true
56774	476063818359375	66258.25	0	false	0	false	9	true
56773	21794822265625	708620703125	2	true	0	false	3	true
56772	222398046875	718688359375	9	true	0	false	7	true
56770	2342098828125	7166465625	2	true	0	false	3	true
56769	163220732421875	7115590625	8	true	2	true	2	true
56767	53492021484375	6456408984375	5	true	0	false	6	true
56766	49259873046875	647531796875	0	false	0	false	11	true
56764	184910703125	71852390625	3	true	0	false	12	true
56762	58545478515625	6478941796875	7	true	0	false	1	true
56759	195265234375	6214283984375	2	true	1	true	7	true
56758	19005921875	62404328125	2	true	0	false	21	true
56756	159361337890625	752061640625	2	true	5	true	7	true
56752	3223800537109370	6706809375	3	true	0	false	2	true
56751	2101551171875	68641296875	12	true	0	false	0	false
56750	2214123046875	682673046875	7	true	0	false	2	true
56748	1949249609375	6321386328125	9	true	0	false	0	false
56745	231215546875	6943490625	9	true	0	false	4	true
56740	17541359375	6205969921875	3	true	0	false	9	true
56738	60100048828125	629741484375	1	true	0	false	3	true
56737	19166283203125	66808390625	5	true	2	true	4	true
56735	90849296875	710773125	1	true	0	false	15	true
56734	803922998046875	708250078125	3	true	1	true	11	true
56733	2129270703125	651670390625	9	true	0	false	3	true
56732	21429314453125	646381484375	2	true	0	false	12	true
56731	25080240234375	6271576953125	0	false	0	false	12	true
56730	25043962890625	618048671875	4	true	0	false	8	true
56729	353241162109375	60951671875	2	true	0	false	0	false
56728	30377890625	6235728515625	1	true	0	false	5	true
56726	10086802734375	704820234375	1	true	0	false	8	true
56725	8797861328125	688263984375	1	true	19	true	1	true
56724	1036804296875	688388671875	8	true	0	false	1	true
56723	23133625	64713.75	1	true	4	true	16	true
56722	23306259765625	6388463671875	9	true	0	false	0	false
56718	761723681640625	718810703125	0	false	4	true	3	true
56716	1652965625	6168269921875	1	true	0	false	14	true
56715	16135125	6265443359375	2	true	0	false	5	true
56712	4494744140625	622658359375	2	true	0	false	9	true
56709	24321537109375	6277855078125	0	false	0	false	13	true
56707	25159787109375	7178759375	1	true	0	false	14	true
56706	248915625	712253984375	4	true	0	false	9	true
56700	19996923828125	6337935546875	1	true	1	true	9	true
56694	461753125	597682265625	10	true	1	true	3	true
56689	2061084765625	664518046875	1	true	0	false	8	true
56688	2191814453125	658869375	1	true	0	false	7	true
56687	22731884765625	619774140625	6	true	0	false	3	true
56676	1807551953125	6426359765625	2	true	0	false	11	true
56674	208016845703125	589024765625	1	true	5	true	5	true
56673	479069580078125	5561620703125	13	true	0	false	0	false
56672	47836923828125	561588125	2	true	0	false	7	true
56670	538575537109375	56212265625	4	true	0	false	10	true
56669	6412951171875	57093859375	4	true	2	true	5	true
56667	67241953125	5543992578125	0	false	0	false	23	true
56666	65994150390625	5566494140625	0	false	0	false	15	true
56664	465808984375	568515390625	8	true	0	false	5	true
56663	720171875	556808203125	19	true	0	false	1	true
56660	474320458984375	5441031640625	2	true	1	true	8	true
56658	6531669921875	5459348828125	12	true	0	false	0	false
56656	87907958984375	564642265625	0	false	0	false	7	true
56654	771699560546875	5276591796875	8	true	0	false	0	false
56653	31309873046875	56000625	5	true	1	true	16	true
56652	209003125	5592117578125	14	true	0	false	0	false
56651	22848095703125	74011640625	0	false	1	true	7	true
56650	2170984765625	749718984375	1	true	1	true	9	true
56645	1640642578125	4621355078125	0	false	1	true	13	true
56644	161425849609375	46500390625	0	false	0	false	7	true
56643	142615751953125	4906969921875	4	true	0	false	11	true
56642	1424391015625	48567515625	2	true	0	false	11	true
56639	132623515625	49061015625	2	true	0	false	5	true
56634	1677056396484370	538581875	0	false	1	true	4	true
56632	1100485546875	4869028125	2	true	3	true	7	true
56630	19509365234375	6490773828125	2	true	0	false	6	true
56628	1829676171875	4504788671875	7	true	0	false	3	true
56626	697256640625	51973765625	1	true	0	false	24	true
56624	109704091796875	5128315625	2	true	1	true	7	true
56621	870798828125	659711953125	2	true	0	false	5	true
56620	9775400390625	652531171875	9	true	0	false	2	true
56618	108368330078125	6417599609375	2	true	0	false	1	true
56614	18219599609375	47506375	1	true	0	false	1	true
56609	8198654296875	6225938671875	1	true	0	false	4	true
56608	80885341796875	6073192578125	2	true	0	false	13	true
56607	96401728515625	6134299609375	1	true	0	false	7	true
56603	82025908203125	5846198828125	3	true	0	false	5	true
56601	51538935546875	5006159765625	1	true	0	false	8	true
56600	51279140625	505331171875	5	true	0	false	14	true
56599	349019091796875	4818515234375	0	false	0	false	6	true
56598	496632958984375	4828349609375	1	true	0	false	15	true
56597	85741845703125	50334296875	4	true	0	false	0	false
56596	789518310546875	493797578125	10	true	0	false	0	false
56595	3522556884765620	509845859375	4	true	0	false	8	true
56592	3893916259765620	524102890625	2	true	0	false	8	true
56589	577635400390625	5167143359375	9	true	0	false	1	true
56588	51090029296875	5215307421875	0	false	0	false	6	true
56587	96376796875	475104921875	7	true	0	false	5	true
56586	932438671875	459456171875	0	false	0	false	9	true
56585	1146195556640620	504287734375	5	true	6	true	10	true
56584	2030205810546870	507943203125	2	true	0	false	10	true
56580	24478193359375	500941484375	1	true	0	false	11	true
56575	681149072265625	4752713671875	6	true	0	false	6	true
56574	5358734375	468654765625	1	true	0	false	13	true
56571	140489345703125	538816015625	10	true	0	false	2	true
56570	1463601953125	5388569921875	0	false	0	false	5	true
56565	74203427734375	45997578125	6	true	0	false	0	false
56564	760227392578125	4573796484375	2	true	0	false	9	true
56562	13401216796875	524766484375	1	true	0	false	2	true
56561	14433919921875	51346515625	2	true	1	true	7	true
56560	1487423046875	503837109375	0	false	0	false	12	true
56556	125214716796875	534903515625	11	true	0	false	3	true
56552	689563134765625	4446366796875	8	true	0	false	1	true
56551	4668240234375	430668125	0	false	0	false	24	true
56550	57971796875	4370016015625	1	true	0	false	8	true
56545	1776558984375	743912578125	3	true	0	false	0	false
56543	202692421875	4904837890625	4	true	0	false	45	true
56542	207163984375	487376484375	10	true	0	false	4	true
56540	2056636328125	4804315625	3	true	0	false	11	true
56539	13326521484375	567258515625	10	true	0	false	2	true
56538	136801689453125	5634309375	10	true	1	true	0	false
56537	2121400390625	496010703125	11	true	0	false	0	false
56536	21002376953125	5038808984375	1	true	0	false	12	true
56535	127483759765625	5784569921875	4	true	0	false	6	true
56530	135048466796875	5810936328125	4	true	0	false	7	true
56528	116301416015625	583313046875	1	true	5	true	0	false
56526	112203466796875	5650571875	3	true	0	false	14	true
56525	1169483984375	5929822265625	8	true	0	false	2	true
56522	1809428515625	49534703125	1	true	1	true	5	true
56521	17493779296875	5367985546875	8	true	1	true	1	true
56520	18496796875	527283046875	0	false	0	false	6	true
56518	19692349609375	52041203125	0	false	0	false	8	true
56516	1184491796875	7299921875	5	true	2	true	3	true
56513	1687383984375	5195072265625	0	false	0	false	13	true
56512	1571936328125	5236587109375	0	false	0	false	9	true
56511	1932679296875	5782557421875	1	true	0	false	13	true
56510	21784865234375	5769717578125	3	true	0	false	3	true
56508	17096275390625	5012675390625	1	true	0	false	7	true
56506	20826693359375	559950859375	6	true	0	false	0	false
56505	17666416015625	5596121484375	0	false	0	false	4	true
56500	14606154296875	762172421875	6	true	0	false	30	true
56499	1399837109375	6096192578125	1	true	0	false	9	true
56498	140445625	616071171875	5	true	1	true	1	true
56497	105096767578125	5513683203125	6	true	0	false	6	true
56494	9286492919921870	4770143359375	1	true	0	false	11	true
56488	136973876953125	5938505859375	6	true	0	false	2	true
56486	22190083984375	48933125	1	true	0	false	6	true
56482	125024443359375	5493328515625	0	false	0	false	12	true
56480	522572705078125	4521098828125	16	true	0	false	0	false
56479	97511396484375	5834294921875	3	true	0	false	10	true
56475	3159172607421870	440023515625	0	false	0	false	14	true
56474	2700111572265620	44801765625	0	false	0	false	10	true
56473	32242583984375	5441601171875	19	true	1	true	3	true
56472	32471423828125	54867375	8	true	0	false	1	true
56471	20136818359375	597735859375	5	true	0	false	15	true
56470	18863998046875	5970057421875	3	true	0	false	30	true
56469	1684807421875	5881202734375	5	true	0	false	10	true
56468	179192421875	5915867578125	3	true	3	true	7	true
56467	2105109619140620	46452859375	1	true	0	false	10	true
56465	29323822265625	650646171875	7	true	1	true	0	false
56464	3040633984375	65461375	5	true	0	false	8	true
56462	16047556640625	595899921875	1	true	0	false	7	true
56461	3362845703125	63221828125	1	true	0	false	10	true
56460	3447940234375	64127375	12	true	0	false	1	true
56458	3316703125	542758515625	4	true	0	false	7	true
56455	29111197265625	5930947265625	9	true	0	false	7	true
56454	29768630859375	5901824609375	2	true	14	true	2	true
56453	303411796875	6048289453125	3	true	0	false	10	true
56452	3012923828125	596694609375	3	true	3	true	6	true
56448	312185703125	6038866015625	6	true	1	true	0	false
56447	321394453125	5596638671875	2	true	0	false	11	true
56446	31910234375	5640679296875	1	true	0	false	14	true
56445	3326544140625	614521015625	3	true	0	false	7	true
56443	32102494140625	620475546875	1	true	0	false	7	true
56442	309117578125	6222211328125	9	true	0	false	2	true
56440	32454947265625	5730864453125	1	true	0	false	21	true
56436	3439536376953120	4654562890625	1	true	0	false	9	true
56435	29479212890625	668934296875	7	true	0	false	0	false
56434	31287171875	67011890625	2	true	1	true	23	true
56431	117985302734375	4512140234375	0	false	0	false	6	true
56423	3596245703125	6826684375	9	true	1	true	1	true
56422	3526273046875	68413109375	9	true	1	true	6	true
56420	25197587890625	425728359375	1	true	0	false	7	true
56416	340788046875	690274609375	1	true	0	false	12	true
56414	3380058984375	68057234375	2	true	0	false	6	true
56410	350263046875	69755546875	2	true	0	false	4	true
56403	768096044921875	3647840625	14	true	0	false	0	false
56402	799610791015625	3681469140625	3	true	0	false	10	true
56400	8206015625	3717344921875	2	true	0	false	9	true
56398	323208515625	59121671875	1	true	0	false	1	true
56397	99930166015625	735190703125	11	true	0	false	4	true
56396	103337724609375	741147109375	2	true	0	false	12	true
56394	69686591796875	3741172265625	0	false	0	false	10	true
56393	704304541015625	32044275390625	2	true	0	false	8	true
56392	692256298828125	31289763671875	1	true	0	false	10	true
56390	94425859375	738301796875	1	true	0	false	5	true
56388	8786927734375	3798159375	1	true	0	false	8	true
56386	8474615234375	3942826171875	0	false	0	false	16	true
56385	78395478515625	30751392578125	1	true	0	false	7	true
56383	696464892578125	3392157421875	0	false	0	false	13	true
56382	80920390625	3369403515625	3	true	0	false	7	true
56381	2006758203125	7544053125	2	true	0	false	6	true
56379	641161376953125	3889465234375	3	true	0	false	8	true
56378	700913427734375	3945045703125	1	true	0	false	16	true
56376	665779248046875	35580765625	1	true	0	false	14	true
56375	8831111328125	2954889453125	0	false	0	false	10	true
56374	9697306640625	29718818359375	1	true	0	false	11	true
56369	86762919921875	3555387109375	0	false	0	false	9	true
56366	11044712890625	7576659375	1	true	0	false	16	true
56365	56533046875	3619604296875	0	false	0	false	11	true
56361	28005615234375	5460678125	0	false	0	false	30	true
56360	2789033203125	54739625	2	true	0	false	27	true
56359	2844982421875	5084308203125	1	true	0	false	15	true
56358	27504431640625	522026015625	7	true	0	false	0	false
56357	26466232421875	513087578125	1	true	0	false	7	true
56356	25420728515625	5158421875	7	true	0	false	3	true
56355	29255330078125	4643767578125	1	true	2	true	4	true
56354	2814244140625	4685296484375	6	true	0	false	46	true
56353	544484521484375	3342521875	0	false	0	false	15	true
56351	27343630859375	5961123828125	3	true	0	false	5	true
56350	26787263671875	606340078125	0	false	1	true	11	true
56348	24902611328125	50423078125	3	true	0	false	13	true
56346	26640568359375	465880859375	12	true	0	false	0	false
56345	9809904296875	4335994921875	2	true	1	true	6	true
56344	104599111328125	420657734375	2	true	1	true	1	true
56342	816617529296875	4368253125	2	true	7	true	0	false
56333	28238146484375	476911328125	1	true	5	true	5	true
56330	29048423828125	53377375	1	true	0	false	15	true
56329	458731884765625	3797591015625	0	false	0	false	10	true
56328	5437146484375	379158984375	2	true	1	true	7	true
56327	27964923828125	4943482421875	2	true	0	false	0	false
56326	26795677734375	48389375	2	true	0	false	9	true
56325	25066568359375	56686703125	4	true	0	false	3	true
56324	25976705078125	567041640625	5	true	0	false	2	true
56321	789560302734375	4219141015625	6	true	0	false	6	true
56320	65631357421875	41471078125	2	true	0	false	7	true
56319	2427041015625	553460546875	2	true	0	false	7	true
56317	24699107421875	579561484375	1	true	0	false	9	true
56313	2716369140625	6509576953125	0	false	8	true	3	true
56308	25755638671875	542546015625	1	true	0	false	3	true
56304	26951216796875	5564660546875	1	true	0	false	9	true
56298	43048271484375	3468571484375	2	true	0	false	12	true
56293	101537353515625	3763719921875	4	true	0	false	0	false
56290	22136541015625	6053264453125	2	true	0	false	0	false
56279	361773203125	6080204296875	2	true	0	false	6	true
56278	3646133203125	62054.5	26	true	0	false	0	false
56277	3733151953125	5970419921875	6	true	0	false	0	false
56276	3658488671875	592488984375	1	true	0	false	6	true
56272	35635734375	5778199609375	2	true	0	false	5	true
56268	20860134765625	73855046875	3	true	1	true	41	true
56267	103186884765625	7785996875	1	true	0	false	10	true
56266	103327021484375	769257265625	2	true	0	false	11	true
56264	93413212890625	784861171875	10	true	0	false	1	true
56260	28296615234375	6211858203125	5	true	0	false	1	true
56258	28396080078125	683003359375	1	true	0	false	7	true
56256	58279072265625	683127578125	1	true	0	false	5	true
56255	30410681640625	723175390625	1	true	0	false	7	true
56254	2974051953125	717921484375	1	true	0	false	10	true
56252	29244794921875	71165234375	4	true	0	false	6	true
56251	2757826171875	73235375	5	true	0	false	11	true
56250	273671640625	732758046875	5	true	1	true	10	true
56248	2879356640625	72085828125	7	true	1	true	0	false
56246	27189537109375	726561875	4	true	0	false	11	true
56245	24725453125	68263046875	4	true	0	false	10	true
56244	24894388671875	670678125	2	true	0	false	15	true
56241	31304283203125	739488671875	6	true	0	false	0	false
56240	3180801171875	7409859375	1	true	0	false	9	true
56239	24989021484375	69779140625	1	true	0	false	9	true
56238	2528922265625	69386	2	true	0	false	9	true
56236	25198474609375	658036875	1	true	0	false	6	true
56232	26774154296875	70079.5	2	true	0	false	4	true
56230	2922304296875	567505703125	4	true	0	false	0	false
56229	3415382421875	745534765625	4	true	0	false	0	false
56222	6081188354492180	618076640625	1	true	0	false	4	true
56221	29260908203125	75687484375	2	true	1	true	3	true
56220	28289578125	7529403125	8	true	1	true	0	false
56216	19976609375	5393217578125	2	true	0	false	0	false
56213	2651466796875	760074375	1	true	1	true	6	true
56212	26033845703125	7672609375	6	true	1	true	0	false
56210	320969296875	715719375	2	true	0	false	2	true
56208	247232890625	7571765625	0	false	0	false	19	true
56205	37003515625	716370859375	28	true	1	true	10	true
56204	3601681640625	713786484375	9	true	0	false	1	true
56202	30557685546875	768333671875	6	true	0	false	0	false
56197	53052890625	744632109375	6	true	2	true	1	true
56196	50572646484375	738506796875	15	true	1	true	0	false
56195	3707605712890620	721336015625	16	true	0	false	2	true
56194	3861194091796870	72893359375	2	true	0	false	14	true
56193	2081814697265620	371805546875	1	true	0	false	25	true
56192	1364521484375	3628746484375	0	false	0	false	8	true
56190	420568701171875	737673046875	1	true	0	false	13	true
56186	476040673828125	72541828125	7	true	0	false	2	true
56184	2018892333984370	739034296875	2	true	1	true	5	true
56183	23015908203125	3547501953125	2	true	0	false	11	true
56182	1644892333984370	3507558203125	7	true	0	false	8	true
56181	3759371875	673012890625	3	true	0	false	0	false
56180	3789424609375	6501740625	1	true	0	false	8	true
56178	6678185546875	7274890625	5	true	1	true	1	true
56172	3852637890625	635329609375	1	true	0	false	4	true
56171	1939039794921870	3990443359375	3	true	0	false	16	true
56170	1740155517578120	4020273046875	10	true	0	false	0	false
56166	3128855712890620	4013551953125	1	true	0	false	9	true
56160	17461734375	76363984375	0	false	0	false	8	true
56158	127879755859375	6301127734375	1	true	1	true	6	true
56156	113918505859375	6119824609375	1	true	0	false	8	true
56154	119630751953125	783847265625	1	true	0	false	1	true
56152	2864314453125	4420480078125	1	true	0	false	1	true
56150	254181201171875	702412421875	3	true	3	true	2	true
56149	27391521484375	4279655859375	1	true	0	false	16	true
56148	262179453125	43786.25	0	false	0	false	4	true
56146	26633234375	4205246875	0	false	0	false	9	true
56144	2859589453125	4199912109375	1	true	0	false	5	true
56142	292639765625	5785529296875	6	true	0	false	1	true
56139	29287212890625	49004328125	5	true	1	true	7	true
56137	799670166015625	771583828125	6	true	1	true	1	true
56136	807087255859375	768622265625	1	true	0	false	11	true
56130	27764400390625	402567734375	3	true	4	true	0	false
56129	3638751171875	542695703125	1	true	0	false	0	false
56128	372438828125	5604291015625	4	true	0	false	0	false
56126	35905671875	529667109375	1	true	0	false	12	true
56125	6714738159179680	695013125	20	true	0	false	0	false
56124	1129150634765620	683340703125	2	true	11	true	0	false
56122	34593734375	5578003515625	1	true	0	false	7	true
56117	124405849609375	3878059765625	1	true	0	false	3	true
56116	117670537109375	3996010546875	7	true	0	false	8	true
56114	1273617578125	4156762109375	1	true	0	false	5	true
56112	1262448828125	4352092578125	4	true	0	false	2	true
56110	144844599609375	4231583984375	0	false	0	false	5	true
56109	4056880859375	6081378515625	1	true	0	false	9	true
56108	410315625	62071609375	6	true	0	false	2	true
56107	24807591796875	42144390625	0	false	0	false	10	true
56105	41681828125	63051671875	8	true	0	false	0	false
56100	19427724609375	771537734375	2	true	0	false	3	true
56099	436263359375	6269980859375	9	true	0	false	0	false
56098	441756015625	6399442578125	15	true	1	true	0	false
56093	234708984375	4587895703125	8	true	0	false	6	true
56092	2360987890625	471027109375	1	true	0	false	8	true
56090	22695005859375	44717265625	2	true	0	false	13	true
56089	390220234375	5044809765625	10	true	1	true	0	false
56088	3924428125	4859751953125	4	true	3	true	0	false
56086	4341343359375	5972126171875	4	true	0	false	0	false
56084	225079453125	4262931640625	9	true	0	false	5	true
56081	4191564453125	5136956640625	3	true	0	false	9	true
56079	3901404296875	541378046875	15	true	0	false	0	false
56078	398304375	52792671875	0	false	0	false	5	true
56076	434071640625	5210405859375	2	true	1	true	20	true
56074	37331.75	475465546875	6	true	0	false	0	false
56070	4551986328125	5016548046875	2	true	0	false	3	true
56069	4599959765625	4706399609375	12	true	0	false	0	false
56068	4485198828125	472924609375	9	true	0	false	1	true
56066	4023445703125	5545373828125	3	true	11	true	1	true
56064	442891015625	4831977734375	8	true	0	false	0	false
56062	474326484375	4716562890625	1	true	0	false	9	true
56060	40377140625	57261375	4	true	0	false	4	true
56058	440746484375	4480633203125	6	true	0	false	4	true
56055	3984428515625	461586640625	4	true	1	true	1	true
56053	4245432421875	482534453125	23	true	0	false	0	false
56052	424023984375	4850826953125	19	true	0	false	0	false
56051	4238193359375	4644154296875	10	true	0	false	0	false
56050	4297230859375	4714362890625	6	true	2	true	0	false
56048	4302258984375	4834648046875	2	true	1	true	7	true
56046	4912201232910150	411080390625	1	true	9	true	2	true
56045	41295.25	4530248046875	1	true	0	false	6	true
56040	3674309375	459458671875	1	true	0	false	11	true
56037	4790028125	5154034765625	9	true	0	false	5	true
56036	4735405859375	49975859375	3	true	1	true	0	false
56030	19668166015625	4603834765625	0	false	0	false	9	true
56029	3581273193359370	793415625	18	true	0	false	0	false
56028	350666259765625	79636640625	18	true	0	false	0	false
56026	3805714111328120	779422890625	1	true	0	false	9	true
56025	465516259765625	766561796875	1	true	13	true	0	false
56021	23389322265625	78135796875	1	true	0	false	14	true
56020	2278249609375	777753515625	1	true	0	false	12	true
56018	2180619921875	78633125	0	false	0	false	10	true
56013	2862030859375	3466652734375	1	true	0	false	7	true
56012	3023428125	36392484375	1	true	0	false	11	true
56007	3519833984375	4988821875	19	true	1	true	0	false
56006	3544542578125	498160234375	22	true	1	true	1	true
56003	20366056640625	408534921875	2	true	1	true	11	true
56002	20088447265625	4128327734375	3	true	0	false	10	true
56000	20789564453125	414801328125	2	true	0	false	7	true
55998	20125673828125	396832265625	0	false	0	false	6	true
55995	336883515625	51696171875	1	true	6	true	0	false
55993	4093724609375	43227703125	4	true	1	true	1	true
55991	12659318359375	464384921875	3	true	0	false	8	true
55990	12711087890625	4498548046875	4	true	2	true	1	true
55987	4479853125	5780327734375	24	true	0	false	0	false
55986	4607451171875	567989453125	2	true	0	false	8	true
55985	442684140625	5662266796875	6	true	0	false	3	true
55984	425281640625	548150703125	4	true	0	false	0	false
55981	14280328125	2983715625	12	true	0	false	0	false
55980	1374959375	31922537109375	0	false	0	false	4	true
55976	15456837890625	29187470703125	1	true	0	false	18	true
55975	1617235546875	3022852734375	3	true	0	false	4	true
55974	17077306640625	289559609375	3	true	0	false	14	true
55973	18875240234375	3100808984375	2	true	0	false	13	true
55972	18284701171875	31672630859375	5	true	0	false	3	true
55968	15303013671875	3310380859375	1	true	0	false	4	true
55966	2997544921875	3955291796875	1	true	0	false	8	true
55964	17747.25	3309228125	6	true	0	false	0	false
55960	4894778515625	4696791015625	1	true	0	false	12	true
55957	1670508203125	346999765625	1	true	0	false	7	true
55956	1569655859375	35395484375	0	false	0	false	15	true
55955	163545517578125	4130462890625	4	true	0	false	0	false
55954	158892314453125	403800859375	0	false	0	false	4	true
55952	1668902734375	3593827734375	1	true	0	false	8	true
55951	177271875	360462578125	0	false	0	false	11	true
55950	17363841796875	3656395703125	0	false	0	false	11	true
55949	17886677734375	37682703125	4	true	1	true	0	false
55948	17294466796875	3913151953125	2	true	0	false	11	true
55947	2679381591796870	32415388671875	21	true	0	false	3	true
55946	29325634765625	3143429296875	2	true	0	false	3	true
55942	2068105712890620	32671974609375	7	true	0	false	5	true
55941	1894315673828120	30285330078125	1	true	0	false	11	true
55940	201936669921875	27976228515625	8	true	0	false	0	false
55931	23032369140625	3088999609375	0	false	0	false	18	true
55930	2334617578125	30120814453125	6	true	0	false	6	true
55929	145045791015625	3858414453125	3	true	0	false	3	true
55928	16042052734375	38548.75	12	true	0	false	0	false
55927	2372006640625	33896984375	0	false	0	false	10	true
55926	23118095703125	34305890625	5	true	0	false	0	false
55920	2269473046875	32605849609375	5	true	0	false	7	true
55918	1.04364e+16	2617811328125	8	true	1	true	0	false
55916	2423686328125	321761640625	0	false	8	true	2	true
55913	19024634765625	260836328125	0	false	0	false	8	true
55912	199305625	26428255859375	0	false	0	false	13	true
55911	15779275390625	2590715234375	0	false	0	false	1	true
55910	17473083984375	25721779296875	9	true	0	false	2	true
55908	8150877075195310	23681728515625	1	true	0	false	5	true
55903	20980408203125	3315135546875	2	true	0	false	3	true
55899	223868046875	28049904296875	2	true	0	false	4	true
55897	572088232421875	27931263671875	2	true	0	false	11	true
55896	5361298828125	271076640625	0	false	0	false	12	true
55895	31797322265625	473886953125	1	true	0	false	9	true
55894	31798806640625	4823193359375	5	true	0	false	0	false
55893	1964366796875	3771019921875	0	false	0	false	7	true
55892	20448279296875	360258828125	1	true	0	false	3	true
55891	3351839453125	4632253515625	0	false	0	false	11	true
55890	341791171875	4563408203125	1	true	0	false	9	true
55888	210354453125	28246974609375	0	false	0	false	16	true
55887	652577783203125	2594839453125	1	true	11	true	10	true
55886	64733076171875	25959087890625	1	true	12	true	12	true
55882	6565611328125	258913984375	1	true	11	true	11	true
55881	136389150390625	3628144921875	1	true	0	false	6	true
55880	130109716796875	3542109375	1	true	0	false	5	true
55878	2225558203125	380534375	0	false	0	false	7	true
55874	334010703125	4812203125	13	true	0	false	0	false
55873	31626345703125	462392109375	18	true	0	false	4	true
55869	52337880859375	2937970703125	6	true	0	false	2	true
55867	11628783203125	25001654296875	0	false	0	false	7	true
55866	11375451171875	24130140625	7	true	0	false	8	true
55864	122949384765625	25240712890625	0	false	0	false	11	true
55862	3367078125	2619120703125	6	true	0	false	0	false
55861	11351814453125	335887578125	8	true	0	false	8	true
55860	1111565234375	34534375	0	false	0	false	11	true
55858	407838330078125	272658359375	8	true	0	false	4	true
55854	101417509765625	2368187109375	0	false	0	false	9	true
55853	127516396484375	213870234375	1	true	0	false	5	true
55852	121388466796875	2287369140625	0	false	0	false	10	true
55851	109126044921875	21948400390625	0	false	0	false	8	true
55850	98187109375	21264513671875	0	false	0	false	4	true
55849	8022294921875	24132302734375	0	false	0	false	15	true
55848	85965009765625	230806953125	9	true	0	false	3	true
55843	255910625	322695234375	19	true	1	true	10	true
55842	25920283203125	33267265625	0	false	2	true	4	true
55840	63195068359375	24609486328125	1	true	0	false	8	true
55839	726373046875	2002237109375	0	false	0	false	15	true
55838	738428466796875	197726796875	0	false	0	false	16	true
55835	543980322265625	23401978515625	0	false	0	false	6	true
55830	26084974609375	345814453125	1	true	0	false	12	true
55820	18993904296875	3398186328125	1	true	0	false	5	true
55819	722301708984375	2143747265625	0	false	2	true	5	true
55815	10380296875	18641267578125	6	true	0	false	2	true
55814	119774072265625	19567080078125	0	false	0	false	8	true
55812	588799951171875	22035943359375	0	false	0	false	10	true
55811	149243369140625	2301899609375	1	true	1	true	12	true
55810	147528388671875	22644103515625	9	true	0	false	4	true
55804	14882732421875	2395702734375	0	false	0	false	7	true
55803	12140908203125	30329392578125	1	true	0	false	8	true
55799	223514453125	25352544921875	3	true	0	false	18	true
55798	2269621875	244657421875	1	true	0	false	6	true
55796	143033798828125	2206980859375	0	false	0	false	9	true
55794	318945947265625	22652439453125	1	true	0	false	1	true
55793	16036447265625	78695	9	true	0	false	0	false
55792	145909130859375	787113515625	6	true	0	false	2	true
55790	5168873046875	2261066015625	3	true	0	false	7	true
55788	2053079296875	246475234375	0	false	0	false	7	true
55786	1726950390625	790929765625	2	true	0	false	8	true
55784	24306568359375	24506962890625	0	false	0	false	6	true
55773	14505654296875	20656828125	0	false	0	false	12	true
55772	350953857421875	2021462890625	1	true	0	false	9	true
55769	26081044921875	2855644140625	0	false	0	false	14	true
55768	25995693359375	29017287109375	4	true	1	true	0	false
55767	3655130078125	423184453125	7	true	1	true	2	true
55766	3649433984375	4309781640625	6	true	0	false	6	true
55764	3583948046875	436864453125	1	true	0	false	12	true
55761	3231041015625	4254153515625	1	true	0	false	11	true
55760	31747705078125	43594546875	4	true	1	true	3	true
55758	348505546875	4178348828125	1	true	0	false	7	true
55757	3313511328125	39926484375	1	true	0	false	10	true
55756	33533828125	384338046875	3	true	0	false	0	false
55755	354782890625	4024850390625	0	false	0	false	10	true
55752	400966328125	6763828125	11	true	0	false	0	false
55748	3831282421875	3940245703125	0	false	1	true	3	true
55743	47443484375	535770625	2	true	0	false	0	false
55742	4853063671875	5509139453125	3	true	0	false	0	false
55738	1246984765625	27903314453125	1	true	0	false	9	true
55736	3767561328125	734994609375	6	true	0	false	0	false
55735	28434615234375	320182109375	1	true	0	false	7	true
55734	2874219921875	30551052734375	4	true	0	false	8	true
55732	27267693359375	31861416015625	0	false	0	false	11	true
55729	39765078125	713680390625	1	true	0	false	4	true
55728	4030003125	6995565625	2	true	0	false	3	true
55727	41988703125	686720078125	0	false	13	true	0	false
55726	427933984375	671632421875	0	false	0	false	6	true
55721	4583266796875	6240633203125	1	true	5	true	0	false
55720	46539109375	62788921875	8	true	0	false	0	false
55718	4552705859375	651116015625	16	true	0	false	2	true
55714	2458344140625	22667109375	0	false	0	false	5	true
55713	89773076171875	27004080078125	7	true	0	false	5	true
55712	84623759765625	2592790625	0	false	0	false	7	true
55709	24231818359375	4004629296875	1	true	0	false	7	true
55708	2567563671875	382366796875	2	true	0	false	5	true
55705	4197234375	40914515625	0	false	0	false	2	true
55704	4097042578125	40156515625	5	true	0	false	14	true
55703	395538515625	4180671875	1	true	0	false	7	true
55702	3932469140625	4115117578125	4	true	0	false	9	true
55700	436836328125	4119828515625	5	true	1	true	0	false
55695	3763715234375	3555802734375	0	false	1	true	16	true
55694	3708790234375	36242890625	11	true	0	false	1	true
55692	3760981640625	3437065234375	2	true	0	false	5	true
55691	3826066015625	3641098046875	13	true	0	false	0	false
55689	62931376953125	169650234375	0	false	0	false	5	true
55688	782477197265625	18302294921875	3	true	1	true	8	true
55686	4134178515625	3805015625	8	true	0	false	1	true
55683	3386425390625	3566612890625	1	true	0	false	0	false
55674	4866702734375	5894641015625	2	true	0	false	0	false
55671	290641171875	1392809375	4	true	1	true	20	true
55670	28965455078125	139328173828125	4	true	1	true	26	true
55669	28524974609375	17598380859375	1	true	0	false	9	true
55668	29119318359375	17619861328125	23	true	0	false	0	false
55666	27940591796875	18437890625	1	true	0	false	8	true
55664	280443515625	1689681640625	1	true	0	false	11	true
55662	2964243359375	18058302734375	0	false	0	false	6	true
55661	2776286328125	15260076171875	2	true	0	false	12	true
55659	17821619140625	2327571875	2	true	0	false	5	true
55658	18729158203125	22090630859375	0	false	0	false	10	true
55657	1914491015625	14413431640625	10	true	0	false	2	true
55656	19478494140625	138922001953125	0	false	0	false	13	true
55654	19668994140625	151341103515625	6	true	0	false	0	false
55653	1886918359375	20371310546875	1	true	0	false	9	true
55652	1781812109375	21242970703125	4	true	0	false	4	true
55649	22777927734375	21286189453125	10	true	0	false	9	true
55648	22489779296875	19813607421875	8	true	0	false	2	true
55646	1997084765625	15658841796875	1	true	0	false	13	true
55644	2346066796875	192867734375	0	false	0	false	9	true
55643	309463359375	1479526953125	0	false	0	false	11	true
55642	31965908203125	14999060546875	14	true	0	false	4	true
55638	211876796875	1996911328125	0	false	0	false	9	true
55637	102351552734375	84861162109375	0	false	0	false	9	true
55636	90573388671875	67095390625	0	false	0	false	10	true
55634	18749521484375	17665875	6	true	0	false	4	true
55632	30833181640625	19957896484375	1	true	0	false	6	true
55630	248796015625	18653998046875	0	false	0	false	10	true
55629	762007275390625	1333958984375	1	true	17	true	0	false
55628	765887548828125	142400615234375	8	true	0	false	1	true
55626	2593505078125	195382890625	1	true	0	false	13	true
55625	15278201171875	1699478515625	0	false	0	false	5	true
55624	1543137109375	185635234375	1	true	0	false	11	true
55623	95668544921875	16424724609375	0	false	8	true	0	false
55622	105945537109375	154518798828125	0	false	0	false	13	true
55621	113945625	7452439453125	0	false	0	false	11	true
55619	20744171875	1807710546875	0	false	0	false	5	true
55618	2185046484375	16861921875	0	false	0	false	10	true
55616	304562578125	16713712890625	2	true	0	false	9	true
55614	117655244140625	662388037109375	14	true	0	false	2	true
55608	135921845703125	173761953125	2	true	0	false	9	true
55602	19750923828125	11868244140625	2	true	0	false	9	true
55600	23789544921875	17514853515625	1	true	0	false	11	true
55598	1754705859375	1652324609375	0	false	1	true	1	true
55596	106406904296875	138811943359375	0	false	0	false	23	true
55591	12468783203125	12536623046875	0	false	0	false	10	true
55590	132788076171875	112929794921875	1	true	0	false	7	true
55587	117488076171875	10872294921875	1	true	0	false	9	true
55586	106708515625	11433111328125	0	false	0	false	4	true
55580	792770361328125	8013216796875	0	false	7	true	0	false
55578	142177626953125	20253876953125	0	false	0	false	6	true
55573	440146796875	369533046875	0	false	6	true	0	false
55572	44756625	3802437109375	8	true	0	false	11	true
55568	12850056640625	7708146484375	0	false	0	false	8	true
55566	130295234375	569211279296875	4	true	0	false	1	true
55564	69700693359375	506870849609375	0	false	0	false	10	true
55563	4188053125	34198515625	2	true	0	false	14	true
55562	4534089453125	350047890625	7	true	1	true	4	true
55554	4722417578125	3906178515625	5	true	0	false	15	true
55550	24190138671875	217426953125	0	false	0	false	8	true
55547	96143955078125	283102587890625	0	false	0	false	13	true
55546	108537744140625	3620553955078120	1	true	0	false	13	true
55544	82042802734375	3739258544921870	1	true	0	false	7	true
55541	390505546875	29041482421875	0	false	14	true	12	true
55540	38897453125	2922334375	0	false	12	true	14	true
55539	3350773828125	28479412109375	0	false	0	false	19	true
55538	342502109375	2814681640625	12	true	0	false	1	true
55537	32495890625	27276912109375	2	true	0	false	8	true
55536	3122258203125	28714509765625	1	true	0	false	4	true
55532	29283328125	28711517578125	1	true	0	false	9	true
55530	3763580078125	29186662109375	0	false	0	false	8	true
55528	3860551953125	30085484375	9	true	1	true	9	true
55526	383142578125	31460443359375	15	true	0	false	2	true
55525	3976099609375	27919232421875	2	true	0	false	18	true
55523	4009720703125	33084625	3	true	0	false	12	true
55520	3604505078125	25304224609375	0	false	0	false	6	true
55517	4647705078125	30259599609375	7	true	0	false	2	true
55516	4688815234375	28908857421875	1	true	0	false	28	true
55514	4942948828125	27570203125	1	true	0	false	10	true
55513	4353194921875	2759690234375	1	true	0	false	9	true
55512	422054609375	28526154296875	2	true	0	false	3	true
55510	3283848828125	30486611328125	0	false	2	true	8	true
55507	3923437890625	23959494140625	4	true	0	false	3	true
55504	4888346875	324793203125	12	true	0	false	1	true
55498	4502784375	675015625	18	true	0	false	0	false
55496	14898708984375	142422890625	0	false	0	false	13	true
55494	1764915625	11992234375	0	false	0	false	15	true
55491	3484098828125	23305001953125	2	true	0	false	2	true
55490	367686953125	21177533203125	12	true	1	true	71	true
55489	3551174609375	18352591796875	0	false	0	false	15	true
55488	361533125	19105697265625	1	true	3	true	1	true
55487	3698523828125	1987813671875	5	true	0	false	1	true
55485	276241640625	2286494921875	0	false	0	false	1	true
55484	296029453125	25025470703125	0	false	0	false	8	true
55482	3228096484375	2406421875	8	true	0	false	4	true
55479	3039937890625	2224823828125	8	true	1	true	4	true
55475	3981246484375	163105634765625	6	true	4	true	0	false
55474	3977846875	1556148046875	9	true	0	false	1	true
55473	4076571875	14976892578125	1	true	0	false	10	true
55472	4031144921875	13958224609375	1	true	0	false	16	true
55468	4081693359375	117733525390625	0	false	0	false	2	true
55467	3548947265625	163913046875	6	true	0	false	0	false
55464	39068765625	101242919921875	0	false	0	false	7	true
55462	421087578125	12326865234375	0	false	0	false	1	true
55460	4243370703125	112495673828125	0	false	0	false	23	true
55458	3911010546875	189254296875	1	true	0	false	2	true
55456	3823990234375	137632978515625	4	true	0	false	0	false
55454	3635962109375	14029681640625	0	false	0	false	1	true
55448	489544375	6345346484375	5	true	1	true	0	false
55447	453036484375	32396333984375	2	true	0	false	7	true
55446	4646476171875	329809375	13	true	0	false	1	true
55444	484951796875	353421015625	2	true	0	false	0	false
55441	173721435546875	1528310546875	0	false	0	false	28	true
55440	2265718017578120	158045888671875	1	true	0	false	24	true
55438	140196044921875	14168822265625	3	true	0	false	32	true
55437	4008847961425780	13188978515625	0	false	0	false	14	true
55436	9917501220703120	12071712890625	9	true	0	false	9	true
55434	1.9881e+16	122399541015625	1	true	0	false	10	true
55433	41036015625	157590439453125	2	true	0	false	11	true
55432	533518701171875	153525556640625	7	true	0	false	4	true
55429	472815234375	129784248046875	0	false	0	false	11	true
55428	3723215087890620	131460712890625	0	false	0	false	6	true
55423	513902490234375	11355935546875	3	true	0	false	2	true
55420	716251416015625	100998330078125	1	true	1	true	5	true
55419	470359130859375	689580126953125	0	false	13	true	6	true
55418	459591845703125	668015673828125	0	false	12	true	8	true
55416	258386572265625	9686517578125	0	false	0	false	1	true
55414	3707093505859370	807566064453125	0	false	0	false	9	true
55413	1.41676e+16	57032626953125	1	true	0	false	11	true
55412	1.88871e+16	7780189453125	4	true	1	true	0	false
55406	537847509765625	86186611328125	0	false	0	false	8	true
55403	181585546875	84567626953125	0	false	0	false	10	true
55402	15833203125	614179052734375	1	true	0	false	17	true
55401	1586353125	95105205078125	3	true	0	false	2	true
55400	1405750390625	74336962890625	0	false	0	false	5	true
55395	3058458984375	3315373046875	0	false	0	false	9	true
55394	310385703125	3322838671875	2	true	0	false	8	true
55392	3206682421875	3387336328125	0	false	0	false	9	true
55388	98452568359375	4766431640625	4	true	0	false	1	true
55384	33325890625	16774974609375	2	true	0	false	6	true
55383	2376058984375	15225583984375	0	false	0	false	8	true
55382	2405215625	149079853515625	0	false	0	false	13	true
55380	25445146484375	133782138671875	0	false	0	false	9	true
55379	213452890625	144487822265625	0	false	0	false	10	true
55378	21879744140625	14802685546875	6	true	0	false	2	true
55373	385290625	77208453125	12	true	0	false	0	false
55372	3923046875	770225859375	7	true	0	false	1	true
55370	37060203125	766809609375	4	true	0	false	0	false
55368	3654569921875	784685859375	0	false	1	true	10	true
55367	297321953125	117705712890625	0	false	2	true	4	true
55366	298601328125	12302697265625	3	true	0	false	13	true
55364	31070775390625	123257470703125	8	true	0	false	1	true
55363	3125755078125	11514306640625	0	false	0	false	10	true
55362	31590697265625	10716166015625	1	true	0	false	6	true
55356	4894470703125	2490825390625	0	false	0	false	7	true
55354	28402298828125	105153916015625	0	false	0	false	5	true
55353	28023923828125	791942626953125	0	false	0	false	6	true
55352	270583828125	74788857421875	0	false	0	false	6	true
55351	2574980078125	5943353515625	4	true	1	true	1	true
55350	26474150390625	618709326171875	0	false	0	false	6	true
55343	458424296875	2532929296875	0	false	0	false	3	true
55338	4155225390625	73916109375	0	false	0	false	1	true
55337	25643818359375	8237189453125	11	true	1	true	0	false
55336	25423845703125	84837919921875	5	true	1	true	3	true
55335	23635869140625	760570458984375	0	false	0	false	14	true
55333	2381033984375	120439814453125	7	true	0	false	4	true
55332	2284077734375	11074884765625	0	false	0	false	7	true
55330	2303841796875	60747197265625	0	false	0	false	11	true
55325	31887794921875	84227763671875	0	false	0	false	12	true
55324	31733384765625	753994580078125	0	false	0	false	7	true
55322	3417178515625	874796484375	0	false	0	false	9	true
55319	4956549609375	216560859375	10	true	0	false	1	true
55318	4833960546875	203501953125	2	true	0	false	11	true
55316	4781926171875	23706240234375	5	true	0	false	6	true
55312	4235507421875	757695390625	25	true	1	true	0	false
55310	4299007421875	7761390625	1	true	0	false	14	true
55309	448569765625	22322521484375	1	true	0	false	20	true
55308	4536415234375	219941640625	2	true	0	false	12	true
55306	43288265625	23602873046875	0	false	0	false	8	true
55304	418966328125	2175024609375	8	true	0	false	0	false
55303	421514296875	20596029296875	1	true	0	false	8	true
55302	4176203125	2004209375	6	true	0	false	2	true
55298	4238470703125	18378927734375	1	true	0	false	0	false
55296	4669973828125	702480390625	1	true	9	true	6	true
55293	454618046875	11514.25	0	false	0	false	10	true
55292	461305703125	12832767578125	5	true	0	false	0	false
55290	475503046875	12458966796875	0	false	0	false	8	true
55289	434114921875	13733169921875	1	true	0	false	0	false
55284	1678666015625	488748095703125	0	false	0	false	7	true
55283	3771420703125	9082126953125	0	false	0	false	20	true
55280	5784564453125	6754447631835930	6	true	1	true	0	false
55278	20408173828125	582529638671875	0	false	0	false	8	true
55277	490834375	68851	11	true	1	true	0	false
55274	449221142578125	259325634765625	0	false	0	false	7	true
55273	3513618359375	3418506103515620	1	true	0	false	0	false
55272	35344859375	50360205078125	8	true	0	false	0	false
55271	3534273828125	693222509765625	5	true	1	true	1	true
55267	2448754296875	378856396484375	0	false	0	false	9	true
55266	24340873046875	3464731201171870	0	false	0	false	9	true
55264	22470064453125	257301904296875	4	true	0	false	0	false
55260	4665408984375	1646784765625	8	true	0	false	33	true
55259	4598112109375	762279296875	7	true	0	false	0	false
55258	466761796875	759909140625	8	true	0	false	0	false
55256	4625628125	7377553125	5	true	0	false	0	false
55253	318262890625	2867023681640620	6	true	1	true	0	false
55252	29584443359375	1.62699e+16	0	false	0	false	9	true
55247	28212556640625	345680322265625	0	false	0	false	7	true
55242	95022763671875	9417086791992180	4	true	0	false	0	false
55240	2089651611328120	2181284423828120	0	false	0	false	6	true
55239	3391455078125	1.63866e+16	0	false	0	false	9	true
55238	349893359375	1.21333e+16	0	false	0	false	10	true
55235	18743052734375	1.99877e+16	12	true	1	true	2	true
55234	1861581640625	2268215576171870	4	true	1	true	6	true
55232	181076484375	214971826171875	0	false	0	false	10	true
55230	138061796875	258619140625	9	true	0	false	0	false
55226	448068359375	521243994140625	0	false	0	false	5	true
55220	466073671875	233441064453125	30	true	0	false	0	false
55219	4961363671875	72499921875	20	true	0	false	0	false
55217	412547109375	9996153564453120	0	false	0	false	30	true
55216	4138194140625	80059130859375	0	false	0	false	27	true
55214	3941884375	1.79053e+16	0	false	0	false	17	true
