# Supplementary material for: A Novel Liquid Biopsy Method Based on Specific Combinations of Vesicular Markers Allows Us to Discriminate Prostate Cancer from Hyperplasia
Source: Cells. 2024 Jul 31;13(15):1286. doi: 10.3390/cells13151286 (PMC11311686; doi:10.3390/cells13151286)
Supplement: Supplementary file 1 [file cells-13-01286-s001.zip › Dataset S1-Raw data CODI BiliGeCT Prostata/Raw data CODI BiliGeCT Prostata/160223_ErbB3_ALK_IIexp_GE21-10-1__counting_scatter.xlsx]

## Sheet: 160223_ErbB3_ALK_IIexp_GE21-10-
counting parameters
radius (nm)	300
bin width (nm)	20
locs in bin threshold	1
active channels
channel name	channel reference	min	max
Channel 0	ch0	1	10000000
Channel 1	ch1	1	10000000
Channel 2	ch2	1	10000000
clusters are positive for a channel if their counts fall within min (inclusive) and max (exclusive) for that channel
	population phenotypes	number of clusters
triple positive	Channel 0, Channel 1, Channel 2	6
double positive	Channel 0, Channel 1	36
double positive	Channel 0, Channel 2	3
double positive	Channel 1, Channel 2	3
single positive	Channel 0	39
single positive	Channel 1	80
single positive	Channel 2	4
	total positive clusters	171
13 clusters were negative for every channel
all positive clusters are listed here
columns show counts and positivity for channels with thresholds switched on
to see the full data including negative clusters please export a csv from the counting histogram rather than the counting scatter plot
cluster id	centroid x (nm)	centroid y (nm)	count for Channel 0	positive for Channel 0	count for Channel 1	positive for Channel 1	count for Channel 2	positive for Channel 2
14515	22448671875	605503828125	1	true	5	true	0	false
14514	1.59677e+16	5940332421875	4	true	1	true	0	false
14513	9656616821289060	56847.75	0	false	10	true	0	false
14511	2743208984375	665097578125	0	false	0	false	16	true
14510	372763232421875	6295853125	2	true	5	true	5	true
14507	306317333984375	54540046875	4	true	1	true	0	false
14503	97761435546875	671231484375	1	true	9	true	0	false
14502	11356767578125	660071953125	7	true	0	false	0	false
14501	363292919921875	4439651171875	1	true	0	false	1	true
14500	673092822265625	460301171875	8	true	0	false	0	false
14499	65406455078125	43068703125	7	true	0	false	0	false
14497	59176396484375	4972328515625	0	false	5	true	0	false
14495	1068193359375	470473125	1	true	6	true	4	true
14494	127695283203125	484726171875	8	true	0	false	0	false
14492	12531833984375	5228572265625	10	true	0	false	0	false
14491	14886427734375	539189609375	0	false	12	true	0	false
14490	16204509765625	532480625	0	false	11	true	0	false
14485	83069765625	7111928125	0	false	9	true	0	false
14484	652511767578125	712883828125	0	false	0	false	16	true
14480	81173720703125	6290174609375	0	false	46	true	3	true
14478	18992640625	5038930078125	0	false	4	true	0	false
14477	157318583984375	4229420703125	13	true	3	true	0	false
14476	153463095703125	4322301171875	6	true	8	true	0	false
14472	1489537109375	4509178515625	0	false	9	true	0	false
14470	170383203125	4112703515625	0	false	9	true	0	false
14469	16083466796875	3876749609375	0	false	14	true	0	false
14468	131463896484375	3805690234375	3	true	8	true	0	false
14465	1427776171875	637176484375	9	true	170	true	32	true
14462	629444384765625	587583984375	0	false	0	false	26	true
14452	16524349609375	60933015625	1	true	6	true	0	false
14449	928221484375	75293140625	1	true	12	true	0	false
14448	84694130859375	77144796875	0	false	4	true	0	false
14446	736376171875	777637890625	0	false	8	true	0	false
14444	102090888671875	7738509375	4	true	1	true	0	false
14443	19594126953125	459345078125	20	true	0	false	0	false
14442	1867070703125	44782140625	0	false	10	true	0	false
14439	146656982421875	717721640625	25	true	1	true	0	false
14438	136389287109375	744148125	5	true	5	true	0	false
14435	362849921875	4158783203125	2	true	36	true	0	false
14434	363993359375	4154412109375	2	true	36	true	0	false
14431	3064579296875	4343018359375	3	true	33	true	0	false
14430	297974140625	431301484375	3	true	14	true	0	false
14429	3550224609375	4289572265625	4	true	19	true	0	false
14426	37906984375	416473984375	0	false	5	true	0	false
14424	3697322265625	4491740625	0	false	11	true	0	false
14423	3917826953125	4272751171875	10	true	0	false	0	false
14422	4088715625	458412578125	8	true	0	false	0	false
14418	121455009765625	61500296875	0	false	1	true	0	false
14417	22471767578125	542018359375	9	true	1	true	0	false
14415	427700634765625	32823234375	0	false	9	true	0	false
14414	463159521484375	340020703125	0	false	3	true	0	false
14411	26079515625	4788641015625	0	false	5	true	0	false
14410	261280078125	49309234375	0	false	18	true	0	false
14406	4447037109375	4555516796875	1	true	6	true	0	false
14405	310298876953125	3357165625	0	false	24	true	0	false
14404	299890185546875	3373698828125	0	false	32	true	0	false
14400	280091064453125	337545234375	0	false	19	true	0	false
14394	21671748046875	31250505859375	7	true	0	false	0	false
14389	3218832421875	4746315234375	0	false	9	true	0	false
14388	3270556640625	4526721875	0	false	4	true	0	false
14386	4810274609375	431978046875	0	false	8	true	0	false
14382	608212939453125	26019396484375	0	false	7	true	0	false
14375	5731654296875	18119265625	0	false	8	true	0	false
14374	587835791015625	159221484375	0	false	11	true	0	false
14371	22451703125	64800703125	0	false	11	true	0	false
14370	2039564453125	6486865234375	0	false	7	true	0	false
14368	3268534423828120	18712380859375	0	false	13	true	0	false
14366	2815529052734370	159463623046875	14	true	0	false	1	true
14365	26576880859375	55592796875	10	true	0	false	0	false
14364	27873837890625	5432840234375	0	false	19	true	0	false
14361	266752265625	6382256640625	0	false	10	true	0	false
14360	2695308984375	634221796875	0	false	11	true	0	false
14358	83415673828125	191633046875	0	false	0	false	19	true
14357	22140291015625	69666390625	0	false	16	true	0	false
14356	20195236328125	698960078125	1	true	22	true	0	false
14345	593849755859375	98997578125	0	false	14	true	0	false
14344	665459423828125	9585498046875	3	true	5	true	2	true
14335	21189474609375	36343984375	17	true	0	false	0	false
14334	186917578125	339253046875	4	true	1	true	0	false
14331	23702048828125	3377431640625	13	true	0	false	0	false
14330	2394190234375	3448910546875	10	true	8	true	0	false
14327	347079375	3678196484375	0	false	8	true	0	false
14326	32989671875	35637703125	11	true	0	false	0	false
14324	138886123046875	3370516015625	0	false	11	true	1	true
14321	31531923828125	68817203125	1	true	14	true	0	false
14320	3085230859375	690244609375	0	false	8	true	0	false
14318	3193254296875	2843456640625	20	true	0	false	0	false
14317	3875588671875	7024534375	0	false	8	true	0	false
14316	36746484375	708135546875	0	false	6	true	0	false
14315	4142544921875	6958728125	29	true	12	true	0	false
14314	4126546875	69755703125	29	true	9	true	0	false
14310	3442582421875	69436796875	4	true	1	true	0	false
14309	2937512890625	729221015625	0	false	7	true	0	false
14308	28642462890625	730922421875	3	true	0	false	0	false
14306	1229334375	40980265625	0	false	13	true	0	false
14305	3334992578125	5343002734375	0	false	13	true	0	false
14302	3539657421875	28481953125	0	false	6	true	0	false
14301	30193375	707085546875	21	true	0	false	0	false
14298	3753834375	691230234375	8	true	0	false	0	false
14296	35855640625	735633125	0	false	10	true	0	false
14292	4295581640625	694630859375	15	true	0	false	0	false
14289	3905289453125	7465421875	15	true	1	true	0	false
14286	3951246875	26968638671875	12	true	1	true	0	false
14283	388866484375	2237130859375	0	false	11	true	0	false
14282	3406267578125	24016802734375	0	false	10	true	0	false
14279	293192890625	783982578125	41	true	0	false	0	false
14278	30367228515625	791094765625	10	true	0	false	0	false
14277	2269055078125	749562890625	8	true	0	false	5	true
14276	23982142578125	741863359375	9	true	0	false	0	false
14275	25226556640625	783293125	4	true	1	true	0	false
14270	22911765625	798210390625	0	false	11	true	0	false
14265	3616796875	6431936328125	0	false	15	true	1	true
14264	3604287890625	60218828125	0	false	5	true	0	false
14263	252704296875	376971640625	0	false	13	true	0	false
14262	26944109375	3549915625	0	false	3	true	0	false
14260	3292397265625	561824609375	4	true	1	true	0	false
14259	429550546875	5925916015625	0	false	8	true	0	false
14258	426358125	587808515625	0	false	16	true	0	false
14255	390600546875	3016778076171870	5	true	1	true	0	false
14254	385533046875	526411083984375	0	false	11	true	0	false
14252	3956418359375	6505326171875	5	true	1	true	1	true
14251	3869371875	5459322265625	0	false	13	true	0	false
14246	3487738671875	446808740234375	0	false	12	true	0	false
14242	47405.5	573860234375	0	false	6	true	0	false
14240	31466294921875	71175341796875	0	false	12	true	0	false
14239	3312723828125	11338189453125	0	false	9	true	0	false
14238	32060017578125	12258294921875	16	true	0	false	0	false
14234	4117972265625	7097807006835930	0	false	18	true	0	false
14232	36780484375	109547041015625	7	true	0	false	0	false
14230	363433203125	139368681640625	8	true	0	false	0	false
14220	4643660583496090	752133515625	11	true	0	false	0	false
14219	39852609375	784953125	0	false	12	true	0	false
14218	3877057421875	7883421875	0	false	11	true	0	false
14215	3029224609375	14330193359375	6	true	0	false	0	false
14214	30630568359375	164040703125	0	false	24	true	0	false
14212	435967421875	6874450073242180	0	false	17	true	0	false
14211	-9447994232177730	61187021484375	0	false	54	true	0	false
14206	40329453125	10755310546875	9	true	0	false	0	false
14204	375565390625	373129140625	14	true	0	false	0	false
14203	347837109375	764065703125	0	false	4	true	0	false
14202	3363809375	788936015625	12	true	0	false	0	false
14201	55326572265625	3395974365234370	0	false	5	true	0	false
14200	704371337890625	3835584716796870	0	false	10	true	0	false
14198	428534619140625	1516180419921870	0	false	10	true	0	false
14196	240832890625	4473458984375	0	false	8	true	0	false
14192	42423078125	37637359375	0	false	17	true	0	false
14190	85833154296875	22032396484375	13	true	0	false	0	false
14186	219570361328125	4714085388183590	71	true	1	true	5	true
14182	271265546875	406842265625	10	true	0	false	0	false
14181	4372523046875	151875146484375	14	true	1	true	0	false
14180	486146953125	132821435546875	0	false	21	true	0	false
14178	4393404296875	17668970703125	0	false	6	true	0	false
14173	2353984765625	282901640625	0	false	44	true	0	false
14172	2343575390625	30312396484375	9	true	0	false	0	false
14171	263977265625	88644755859375	0	false	5	true	0	false
14170	25152232421875	694532568359375	16	true	0	false	0	false
14169	24455953125	89492841796875	0	false	40	true	0	false
14166	153607490234375	2780334375	0	false	5	true	0	false
14164	21612154296875	95877763671875	0	false	12	true	0	false
14162	19723978515625	627956005859375	4	true	0	false	0	false
14158	20422173828125	204525234375	1	true	16	true	0	false
14157	155486640625	94272109375	1	true	0	false	0	false
14154	130116318359375	434154638671875	0	false	13	true	0	false
14145	4735672265625	787805078125	12	true	0	false	0	false
14144	4617908984375	7770640625	14	true	0	false	0	false
14140	43833546875	2471578125	0	false	23	true	0	false
14136	47914671875	3250617578125	26	true	0	false	0	false
14135	4809368359375	718940546875	8	true	1	true	0	false
14132	22432744140625	3897580322265620	11	true	1	true	0	false
14124	16508263671875	20935927734375	8	true	29	true	0	false
14123	4965132421875	9626056640625	9	true	0	false	0	false
