# Supplementary material for: A Novel Liquid Biopsy Method Based on Specific Combinations of Vesicular Markers Allows Us to Discriminate Prostate Cancer from Hyperplasia
Source: Cells. 2024 Jul 31;13(15):1286. doi: 10.3390/cells13151286 (PMC11311686; doi:10.3390/cells13151286)
Supplement: Supplementary file 1 [file cells-13-01286-s001.zip › Dataset S1-Raw data CODI BiliGeCT Prostata/Raw data CODI BiliGeCT Prostata/160223_ErbB3_ALK_IIexp_GE21-10-2__counting_scatter.xlsx]

## Sheet: 160223_ErbB3_ALK_IIexp_GE21-10-
counting parameters
radius (nm)	300
bin width (nm)	20
locs in bin threshold	1
active channels
channel name	channel reference	min	max
Channel 0	ch0	1	10000000
Channel 1	ch1	1	10000000
Channel 2	ch2	1	10000000
clusters are positive for a channel if their counts fall within min (inclusive) and max (exclusive) for that channel
	population phenotypes	number of clusters
triple positive	Channel 0, Channel 1, Channel 2	50
double positive	Channel 0, Channel 1	31
double positive	Channel 0, Channel 2	184
double positive	Channel 1, Channel 2	81
single positive	Channel 0	45
single positive	Channel 1	54
single positive	Channel 2	303
	total positive clusters	748
12 clusters were negative for every channel
all positive clusters are listed here
columns show counts and positivity for channels with thresholds switched on
to see the full data including negative clusters please export a csv from the counting histogram rather than the counting scatter plot
cluster id	centroid x (nm)	centroid y (nm)	count for Channel 0	positive for Channel 0	count for Channel 1	positive for Channel 1	count for Channel 2	positive for Channel 2
43095	3600994921875	781213515625	0	false	14	true	0	false
43094	3614283203125	785275859375	6	true	0	false	14	true
43092	3541609765625	780299921875	0	false	6	true	0	false
43091	27885525390625	702950078125	0	false	8	true	4	true
43090	2823016796875	700226640625	4	true	1	true	0	false
43088	281277890625	708441484375	3	true	0	false	15	true
43087	3293826171875	65696765625	2	true	0	false	11	true
43086	32053587890625	658316171875	4	true	7	true	1	true
43085	3329826171875	4814047265625	1	true	0	false	1	true
43084	32755146484375	505295546875	0	false	0	false	9	true
43083	340095859375	76767671875	0	false	17	true	1	true
43082	3410928125	761600625	13	true	0	false	3	true
43081	339648515625	75368421875	0	false	0	false	11	true
43078	3489699609375	76928625	7	true	0	false	1	true
43073	3350564453125	5534991796875	12	true	1	true	5	true
43072	34165640625	55937.25	0	false	0	false	8	true
43071	3215545703125	63535390625	1	true	0	false	11	true
43070	32663068359375	63112.25	0	false	0	false	9	true
43069	30792203125	721394140625	3	true	0	false	4	true
43068	3081973828125	73450046875	5	true	0	false	5	true
43067	28765412109375	73069640625	0	false	0	false	20	true
43066	29128580078125	73981515625	0	false	21	true	5	true
43064	3354974609375	51565515625	1	true	0	false	8	true
43062	32338369140625	735798359375	14	true	1	true	5	true
43060	297356953125	721169765625	3	true	0	false	10	true
43056	328988125	752018671875	0	false	0	false	13	true
43052	332901953125	64991515625	4	true	1	true	0	false
43050	3295459765625	5333447265625	1	true	0	false	13	true
43048	3389055078125	5436626171875	1	true	0	false	10	true
43047	29836177734375	681077109375	6	true	0	false	4	true
43046	29575318359375	689373046875	2	true	7	true	30	true
43045	224628359375	3554182421875	0	false	0	false	29	true
43044	220636953125	3535156640625	0	false	0	false	8	true
43039	26464138671875	42243703125	0	false	0	false	11	true
43038	24199677734375	412974375	0	false	0	false	13	true
43036	2829333984375	674339296875	5	true	0	false	0	false
43034	30348767578125	656842421875	1	true	0	false	11	true
43033	3371522265625	71211671875	1	true	1	true	15	true
43032	3143364453125	7023228125	1	true	0	false	23	true
43027	24478869140625	3532478515625	0	false	2	true	14	true
43026	2423647265625	364345078125	0	false	0	false	15	true
43025	3572432421875	5698096875	2	true	0	false	14	true
43023	2332171484375	3564634375	0	false	0	false	5	true
43022	2357585546875	347657734375	1	true	5	true	2	true
43019	29611736328125	4803603515625	2	true	0	false	7	true
43018	284388125	4835654296875	0	false	0	false	10	true
43016	27228169921875	4931831640625	1	true	0	false	7	true
43015	32217107421875	58378265625	7	true	0	false	0	false
43014	3220038671875	579210234375	4	true	1	true	0	false
43013	332979453125	676601875	0	false	6	true	9	true
43012	3278678515625	6811946875	0	false	0	false	4	true
43008	32415564453125	5897869921875	8	true	0	false	8	true
43004	3269063671875	597186796875	0	false	4	true	13	true
43002	24867396484375	3817816015625	11	true	0	false	5	true
43001	31551833984375	4829557421875	0	false	10	true	4	true
43000	31787251953125	477537421875	0	false	0	false	8	true
42999	21455546875	4158855078125	2	true	0	false	11	true
42998	2275169140625	4226108203125	0	false	0	false	33	true
42996	337544609375	5774710546875	0	false	5	true	8	true
42992	24932515625	3448237890625	5	true	0	false	5	true
42990	26545162109375	71697953125	0	false	6	true	0	false
42988	30792869140625	471730390625	0	false	0	false	4	true
42986	22323326171875	4384396484375	0	false	13	true	5	true
42984	26714734375	46926328125	0	false	0	false	3	true
42982	27505888671875	428273828125	1	true	0	false	14	true
42976	317490859375	458230703125	6	true	0	false	43	true
42975	3352230078125	454837421875	2	true	0	false	10	true
42974	33131.75	448066640625	0	false	7	true	6	true
42972	2692445703125	5025920703125	0	false	0	false	4	true
42970	26459390625	44580921875	1	true	0	false	1	true
42969	342565390625	3786363671875	0	false	0	false	5	true
42968	3395771875	3953868359375	0	false	0	false	8	true
42967	34255140625	45118984375	2	true	0	false	9	true
42965	24837568359375	450767578125	3	true	0	false	5	true
42964	23034142578125	447664765625	0	false	0	false	15	true
42963	3745766015625	3720087109375	1	true	0	false	6	true
42962	3988849609375	37091671875	1	true	0	false	17	true
42959	36843640625	3533913671875	0	false	0	false	1	true
42956	336562265625	4336835546875	0	false	6	true	0	false
42954	31237294921875	4449544140625	0	false	5	true	0	false
42950	1936711328125	4255205078125	0	false	0	false	8	true
42949	31111541015625	23062865234375	3	true	2	true	15	true
42948	3096443359375	24005068359375	0	false	6	true	0	false
42944	31517146484375	245925546875	3	true	0	false	10	true
42943	19702376953125	3959182421875	0	false	1	true	10	true
42939	3034351953125	5623719921875	1	true	0	false	12	true
42938	3004821875	5657948046875	0	false	0	false	12	true
42937	24615197265625	682408984375	0	false	11	true	4	true
42936	2454525390625	675098671875	1	true	0	false	11	true
42932	2637888671875	670842578125	8	true	1	true	0	false
42931	3210638671875	3631683984375	4	true	0	false	18	true
42930	32816359375	3732895703125	0	false	0	false	18	true
42928	30927900390625	26294169921875	0	false	10	true	0	false
42927	23200615234375	698746953125	0	false	0	false	22	true
42926	22861181640625	6852890625	1	true	0	false	6	true
42925	383294375	3251330078125	0	false	6	true	0	false
42924	3869208984375	3289333984375	8	true	0	false	1	true
42920	321398203125	2208977734375	0	false	0	false	13	true
42916	379336484375	328358984375	0	false	0	false	20	true
42914	2303609375	390783671875	6	true	0	false	7	true
42912	3800108984375	335215546875	0	false	0	false	15	true
42910	308076875	5481827734375	0	false	9	true	0	false
42909	302837265625	51777921875	0	false	0	false	14	true
42908	30567548828125	5267593359375	0	false	0	false	7	true
42907	3025883984375	418163125	0	false	0	false	21	true
42906	3255458203125	429252265625	0	false	0	false	18	true
42903	30448064453125	33817	0	false	0	false	14	true
42902	30740.5	33435109375	0	false	8	true	6	true
42900	3265009765625	4169847265625	0	false	0	false	13	true
42899	29346728515625	76371953125	0	false	16	true	1	true
42898	28528400390625	76634578125	1	true	5	true	0	false
42896	267576015625	3864862109375	0	false	0	false	5	true
42895	29912052734375	32652318359375	12	true	0	false	1	true
42894	30150130859375	334493203125	4	true	0	false	0	false
42893	32030833984375	795306328125	1	true	4	true	0	false
42892	3103424609375	789309296875	0	false	0	false	10	true
42888	31052814453125	7790665625	0	false	11	true	7	true
42887	29244263671875	28802861328125	0	false	0	false	18	true
42886	2856405859375	29884974609375	0	false	0	false	9	true
42881	29590546875	64467015625	0	false	0	false	15	true
42880	2922887109375	637581328125	4	true	8	true	9	true
42876	301754921875	6398825390625	0	false	0	false	13	true
42874	29715609375	796753203125	11	true	0	false	0	false
42872	3035185546875	3444884765625	0	false	0	false	10	true
42870	31642765625	340361328125	3	true	1	true	10	true
42869	2754837109375	361604765625	9	true	1	true	1	true
42868	27094947265625	36366421875	0	false	11	true	0	false
42867	24985001953125	74730359375	0	false	24	true	4	true
42866	25697880859375	742588828125	0	false	0	false	17	true
42864	3605468359375	3854700390625	1	true	0	false	15	true
42862	276848359375	3512169921875	0	false	6	true	0	false
42859	3071390625	3213112109375	0	false	0	false	27	true
42858	29583640625	31229189453125	0	false	14	true	0	false
42857	4378846484375	309119921875	2	true	0	false	14	true
42856	4488191796875	3160800390625	0	false	1	true	11	true
42854	39286953125	339361015625	0	false	5	true	1	true
42852	2879446875	56934046875	0	false	0	false	1	true
42851	3361348046875	780441171875	1	true	4	true	11	true
42850	3420560546875	788874609375	11	true	0	false	5	true
42848	28028654296875	753138125	0	false	0	false	23	true
42846	3829142578125	31607162109375	0	false	0	false	10	true
42844	28161099609375	28492365234375	1	true	0	false	18	true
42837	25415025390625	249897578125	0	false	1	true	17	true
42836	2469465234375	2441892578125	4	true	1	true	12	true
42832	30429556640625	2088498828125	0	false	0	false	13	true
42830	26314646484375	2431148046875	1	true	2	true	14	true
42827	4518926953125	564721484375	2	true	0	false	19	true
42826	44552734375	55322140625	0	false	14	true	1	true
42824	21400943359375	3916562890625	0	false	0	false	10	true
42822	28052408203125	658973515625	0	false	0	false	11	true
42819	2867242578125	5910719140625	1	true	0	false	20	true
42815	272988671875	25356591796875	0	false	0	false	5	true
42813	488057265625	54759890625	0	false	4	true	1	true
42812	479746171875	5425585546875	1	true	0	false	9	true
42810	4856182421875	552738359375	12	true	0	false	0	false
42806	4797259375	556428203125	1	true	0	false	7	true
42805	465734453125	5322189453125	2	true	0	false	9	true
42804	4563805859375	5392901171875	4	true	0	false	0	false
42801	27508779296875	78753515625	0	false	0	false	5	true
42798	47535703125	53495765625	0	false	0	false	6	true
42796	27658013671875	625712578125	0	false	0	false	13	true
42792	4379773046875	3192809375	0	false	7	true	13	true
42790	333986328125	69376328125	0	false	9	true	0	false
42788	2690909375	28379125	1	true	0	false	25	true
42785	23482138671875	49759859375	0	false	4	true	10	true
42784	23293529296875	4942626171875	4	true	1	true	0	false
42782	26033326171875	275591796875	0	false	0	false	9	true
42780	49247671875	558548203125	0	false	0	false	11	true
42778	3992215625	31768390625	2	true	5	true	3	true
42777	304290078125	36086109375	0	false	0	false	14	true
42775	216259765625	45203859375	0	false	0	false	10	true
42774	22657283203125	4689821484375	12	true	0	false	3	true
42772	2093577734375	4636197265625	1	true	0	false	7	true
42770	415828125	3416393359375	0	false	0	false	9	true
42769	2145625390625	25568267578125	0	false	0	false	16	true
42768	21997673828125	2573531640625	1	true	0	false	8	true
42767	29162515625	376476015625	0	false	0	false	6	true
42765	44568875	33953015625	0	false	0	false	7	true
42764	4245156640625	328708671875	0	false	0	false	10	true
42763	474930546875	6063115625	0	false	6	true	0	false
42762	4675833203125	59438234375	8	true	1	true	0	false
42760	230183515625	4591635546875	0	false	24	true	0	false
42755	385475859375	67080828125	0	false	6	true	3	true
42754	394201484375	679603046875	14	true	0	false	0	false
42751	219898046875	5080031640625	2	true	0	false	13	true
42750	215983515625	51566953125	0	false	9	true	0	false
42748	4833387890625	5637253125	6	true	0	false	1	true
42747	4141601171875	3661261328125	37	true	3	true	1	true
42743	3983223046875	702951015625	2	true	0	false	8	true
42742	3979051171875	706174296875	1	true	0	false	17	true
42737	4108141796875	702601796875	7	true	0	false	15	true
42736	4059724609375	7065871875	1	true	0	false	14	true
42734	21267630859375	4938253515625	2	true	0	false	6	true
42733	4224366015625	304197265625	0	false	0	false	11	true
42732	414633828125	30984150390625	0	false	0	false	5	true
42730	3430105078125	23569384765625	2	true	0	false	11	true
42728	3980953125	69617953125	16	true	0	false	11	true
42724	4730681640625	5750991015625	0	false	0	false	11	true
42722	4050182421875	694323828125	2	true	0	false	12	true
42708	26902623046875	6484133203125	2	true	0	false	0	false
42704	252794921875	5143953515625	0	false	0	false	10	true
42702	26301337890625	401186796875	0	false	0	false	5	true
42701	4072260546875	5800475390625	3	true	0	false	3	true
42700	3988340234375	5674744921875	4	true	0	false	0	false
42699	3686753515625	6217678515625	4	true	1	true	3	true
42698	3748612109375	628835234375	9	true	0	false	0	false
42695	430792109375	6013888671875	3	true	0	false	4	true
42694	4170401171875	59828234375	1	true	0	false	13	true
42692	3799689453125	72223265625	3	true	0	false	0	false
42690	358583515625	62844390625	2	true	0	false	9	true
42687	426828671875	673103359375	0	false	0	false	11	true
42686	4349424609375	693155390625	8	true	0	false	4	true
42684	4214603515625	724020234375	0	false	0	false	2	true
42682	446816640625	5970270703125	0	false	0	false	9	true
42681	3683405078125	5234508203125	0	false	0	false	7	true
42680	3693751171875	518344453125	1	true	0	false	14	true
42679	3733870703125	6052096875	4	true	0	false	12	true
42678	3694298046875	59501796875	2	true	0	false	16	true
42677	446877578125	4982244140625	1	true	15	true	4	true
42676	4485395703125	490038828125	0	false	9	true	3	true
42675	3744551171875	5278345703125	0	false	10	true	1	true
42674	3822215234375	532592421875	0	false	6	true	2	true
42667	252795625	533473828125	9	true	0	false	0	false
42664	3579368359375	5271451171875	3	true	0	false	10	true
42662	17496349609375	4544068359375	0	false	0	false	1	true
42660	44947203125	4819528125	3	true	0	false	14	true
42658	373003828125	507402578125	0	false	1	true	2	true
42656	405321015625	61083453125	0	false	0	false	5	true
42655	3650293359375	492352265625	1	true	0	false	10	true
42654	359562421875	50187296875	1	true	0	false	15	true
42650	374164921875	709026796875	0	false	0	false	13	true
42648	385367421875	650954375	8	true	0	false	17	true
42642	3669906640625	53337515625	0	false	1	true	20	true
42638	4586953125	6131715625	0	false	0	false	12	true
42635	4806166015625	52739.75	0	false	0	false	20	true
42631	3957819140625	50888796875	0	false	21	true	0	false
42630	3916980078125	50556484375	0	false	0	false	8	true
42628	411473984375	6547969921875	1	true	0	false	3	true
42626	4036963671875	4973805859375	0	false	6	true	0	false
42622	469477890625	48653140625	0	false	0	false	2	true
42621	4165622265625	5279134375	0	false	0	false	5	true
42620	422603515625	54281234375	9	true	0	false	0	false
42618	3893337109375	5730150390625	0	false	0	false	2	true
42613	483108359375	32026931640625	1	true	0	false	6	true
42612	492288046875	3402673046875	0	false	0	false	10	true
42611	419488828125	4829894140625	7	true	0	false	1	true
42608	343484140625	2531015625	5	true	0	false	1	true
42606	427095390625	647278984375	1	true	9	true	2	true
42604	3682085546875	68453171875	0	false	0	false	2	true
42603	17081869140625	5349391796875	4	true	4	true	7	true
42602	1661363671875	5379222265625	0	false	0	false	14	true
42600	4375798046875	5378136328125	0	false	0	false	10	true
42597	13024068359375	4631281640625	3	true	0	false	12	true
42596	134930126953125	462906484375	4	true	0	false	0	false
42595	4459206640625	66627	6	true	2	true	0	false
42593	25411833984375	591068828125	0	false	11	true	0	false
42592	26039751953125	58943265625	0	false	0	false	14	true
42591	23684818359375	6156333984375	2	true	0	false	18	true
42590	2354202734375	6276594921875	0	false	0	false	12	true
42589	4369558203125	6352158984375	8	true	7	true	9	true
42588	4358005078125	6354082421875	8	true	0	false	9	true
42584	16629048828125	5284704296875	0	false	0	false	9	true
42583	4716969921875	329365703125	0	false	0	false	14	true
42579	12280822265625	4749540234375	8	true	0	false	8	true
42576	1848587109375	528650546875	4	true	1	true	20	true
42574	2520403515625	6060495703125	1	true	5	true	2	true
42572	19453111328125	52586375	0	false	12	true	0	false
42570	16129837890625	5533295703125	0	false	0	false	12	true
42569	2020108984375	61408640625	0	false	5	true	0	false
42566	4624576953125	70996375	0	false	0	false	7	true
42565	2171280859375	5378926171875	0	false	0	false	11	true
42564	2012366796875	5358833984375	0	false	0	false	12	true
42562	13657224609375	4749775390625	9	true	0	false	2	true
42561	2318059765625	644275234375	0	false	18	true	3	true
42560	225875546875	6440719921875	6	true	0	false	0	false
42558	22076357421875	6356501953125	0	false	0	false	11	true
42552	1404203515625	48296265625	0	false	0	false	8	true
42549	23449779296875	654284140625	1	true	0	false	7	true
42547	341016953125	30419041015625	2	true	0	false	11	true
42546	3394728125	29120693359375	1	true	0	false	17	true
42543	12429978515625	485642734375	0	false	0	false	4	true
42542	135344423828125	49917421875	9	true	0	false	0	false
42541	1184068359375	441760703125	6	true	1	true	5	true
42540	1191084765625	4291353515625	0	false	11	true	1	true
42538	149350927734375	46921421875	1	true	0	false	11	true
42536	3192568359375	3025418359375	0	false	7	true	0	false
42527	3283296875	32242162109375	0	false	0	false	5	true
42524	4869821875	636965234375	1	true	0	false	15	true
42522	3496080859375	339877734375	0	false	0	false	10	true
42520	148735966796875	4817570703125	6	true	1	true	0	false
42510	147832958984375	5130145703125	4	true	0	false	13	true
42508	127164013671875	516991953125	0	false	0	false	4	true
42506	146923623046875	5300174609375	0	false	0	false	12	true
42502	4892966015625	5825086328125	0	false	4	true	0	false
42501	167773359375	5148855078125	0	false	0	false	16	true
42500	15834462890625	512639765625	0	false	5	true	0	false
42498	17131623046875	49849640625	0	false	0	false	8	true
42495	4395219140625	373523984375	1	true	0	false	12	true
42489	17053859375	2876868359375	1	true	0	false	7	true
42488	166616796875	279987109375	0	false	0	false	17	true
42486	177563984375	27677673828125	1	true	0	false	9	true
42485	18675158203125	30785091796875	0	false	2	true	8	true
42484	1763328125	30826630859375	1	true	0	false	13	true
42483	19751916015625	31697408203125	3	true	0	false	8	true
42482	19169146484375	3134359765625	4	true	0	false	2	true
42477	1484848046875	333655078125	0	false	0	false	1	true
42476	147941220703125	3428340234375	15	true	0	false	18	true
42475	150067138671875	30997912109375	3	true	4	true	12	true
42474	14818267578125	30368322265625	0	false	12	true	1	true
42472	365221484375	703498359375	11	true	0	false	4	true
42470	149645869140625	29287822265625	0	false	17	true	0	false
42466	19393330078125	3027297265625	0	false	3	true	17	true
42464	18718046875	3369704296875	0	false	0	false	8	true
42461	20780802734375	3523312109375	7	true	6	true	15	true
42460	2104908203125	3486163671875	6	true	0	false	0	false
42458	2025368359375	3572748828125	0	false	0	false	43	true
42457	12574080078125	26672236328125	0	false	0	false	14	true
42456	119157314453125	28507630859375	0	false	0	false	11	true
42455	138810576171875	26403568359375	0	false	0	false	13	true
42453	37074296875	23875416015625	1	true	4	true	9	true
42452	3670891015625	226028671875	0	false	0	false	8	true
42450	131364560546875	29443509765625	0	false	0	false	7	true
42447	3564162109375	24073708984375	5	true	10	true	7	true
42446	361561640625	2354952734375	4	true	0	false	5	true
42442	38084578125	2432154296875	2	true	0	false	12	true
42441	16634666015625	231218125	0	false	0	false	13	true
42440	15539140625	2341201953125	0	false	13	true	0	false
42439	1610398828125	3766441015625	0	false	0	false	6	true
42438	16234791015625	35251.75	9	true	0	false	0	false
42436	15462140625	24865484375	4	true	0	false	7	true
42433	140567470703125	23760298828125	0	false	10	true	0	false
42431	4464784765625	24974888671875	0	false	0	false	9	true
42430	443668984375	2473463671875	0	false	0	false	6	true
42429	362031015625	264443046875	0	false	11	true	0	false
42428	3573253515625	2677982421875	6	true	0	false	0	false
42426	37287625	25854029296875	2	true	0	false	17	true
42425	454832265625	28782013671875	0	false	0	false	4	true
42424	455055234375	283461796875	0	false	17	true	10	true
42423	14190546875	4059597265625	0	false	0	false	8	true
42422	146794248046875	3996810546875	5	true	0	false	6	true
42420	15442025390625	4052022265625	0	false	0	false	9	true
42419	1575404296875	21986205078125	0	false	0	false	9	true
42417	140174013671875	4334954296875	0	false	0	false	8	true
42414	4234581640625	2552148828125	2	true	0	false	8	true
42411	430601953125	23101185546875	2	true	0	false	18	true
42410	4250451171875	213417890625	2	true	0	false	3	true
42408	3524910546875	603851953125	0	false	0	false	7	true
42407	3947953515625	20652595703125	0	false	0	false	6	true
42406	405286015625	2273084765625	0	false	0	false	14	true
42405	114594248046875	2531265625	0	false	0	false	5	true
42402	4371924609375	2755773828125	0	false	0	false	22	true
42400	41970140625	2309326953125	1	true	0	false	9	true
42398	4358874609375	23925681640625	8	true	1	true	0	false
42397	4719158984375	1698076171875	0	false	0	false	7	true
42396	467751640625	1640087890625	0	false	0	false	6	true
42392	4589953125	16489009765625	0	false	0	false	7	true
42391	4164890234375	17511.75	0	false	3	true	10	true
42390	4176685546875	1865895703125	0	false	8	true	9	true
42388	18535625	25326560546875	0	false	0	false	4	true
42384	4625448046875	151341728515625	0	false	10	true	4	true
42383	3693530078125	20987693359375	0	false	0	false	1	true
42382	37693109375	191784296875	5	true	0	false	18	true
42380	4784756640625	1724144921875	0	false	0	false	8	true
42370	1832841796875	3627927734375	0	false	0	false	7	true
42368	419362421875	157867783203125	0	false	0	false	4	true
42367	28033794921875	169678671875	0	false	1	true	5	true
42366	27341451171875	1586934765625	0	false	0	false	8	true
42363	4791116796875	663346953125	6	true	0	false	19	true
42361	395582890625	155534091796875	0	false	6	true	0	false
42360	4032873046875	172048828125	3	true	0	false	18	true
42356	449141484375	17814755859375	0	false	0	false	8	true
42355	31150251953125	15831380859375	0	false	0	false	6	true
42354	311694140625	1972043359375	0	false	0	false	17	true
42347	4777488671875	2699816015625	0	false	0	false	13	true
42346	465991015625	285843515625	1	true	0	false	11	true
42342	333181484375	2044528515625	0	false	0	false	10	true
42338	3814962109375	29074703125	0	false	0	false	3	true
42337	3764499609375	137508349609375	0	false	11	true	0	false
42336	3736203515625	150929326171875	0	false	0	false	5	true
42325	21863615234375	2809094921875	0	false	0	false	12	true
42324	20148748046875	2758344140625	0	false	0	false	6	true
42321	18312744140625	5681310546875	0	false	11	true	0	false
42320	185893203125	574200234375	0	false	0	false	22	true
42318	1928367578125	5675069921875	0	false	0	false	35	true
42314	17440359375	56377453125	6	true	0	false	0	false
42313	133421591796875	571396953125	0	false	0	false	6	true
42312	147272626953125	5667397265625	0	false	0	false	11	true
42308	1863894140625	5560580859375	4	true	0	false	6	true
42307	160552919921875	5690990625	0	false	0	false	13	true
42306	15668755859375	5762692578125	0	false	7	true	2	true
42305	149701025390625	5892941796875	0	false	0	false	9	true
42304	1545994140625	60281515625	0	false	0	false	1	true
42296	125222919921875	54866359375	0	false	0	false	7	true
42294	17855927734375	595971484375	0	false	1	true	11	true
42293	28335703125	206748984375	0	false	0	false	16	true
42292	28429357421875	21679197265625	1	true	0	false	11	true
42290	204339140625	565986796875	0	false	0	false	7	true
42289	101957607421875	2284071484375	1	true	0	false	13	true
42288	109718828125	22897453125	0	false	11	true	3	true
42286	28109341796875	18961.25	8	true	0	false	10	true
42285	132713310546875	21460693359375	4	true	0	false	0	false
42284	1281787109375	208269609375	0	false	0	false	12	true
42283	12253298828125	2242279296875	6	true	0	false	9	true
42279	93494873046875	2139142578125	0	false	0	false	15	true
42278	101283564453125	21119986328125	0	false	0	false	13	true
42277	892507421875	20894232421875	0	false	0	false	7	true
42275	113930810546875	18763609375	0	false	0	false	11	true
42274	12935505859375	1897548046875	1	true	5	true	8	true
42270	109793876953125	20296509765625	0	false	0	false	5	true
42269	125154296875	17462396484375	0	false	0	false	19	true
42263	807084619140625	2492444140625	4	true	0	false	7	true
42262	648373876953125	26344123046875	4	true	0	false	0	false
42256	112399375	4659488671875	0	false	6	true	2	true
42255	3684336669921870	251657734375	2	true	0	false	0	false
42254	483558984375	2712475390625	2	true	0	false	8	true
42252	348389609375	192093515625	0	false	4	true	14	true
42251	2080494140625	22497099609375	0	false	0	false	11	true
42250	1332002197265620	23347314453125	0	false	0	false	9	true
42247	407177265625	125990341796875	11	true	0	false	2	true
42246	41882453125	127966591796875	1	true	0	false	13	true
42243	4291679296875	110479384765625	1	true	0	false	0	false
42240	25492857421875	31638228515625	0	false	0	false	10	true
42236	4376971484375	19169630859375	6	true	0	false	6	true
42233	69075361328125	2890016796875	1	true	0	false	0	false
42232	83919091796875	31611970703125	4	true	0	false	2	true
42231	37408921875	4536117578125	0	false	0	false	3	true
42230	3699091015625	4640289453125	15	true	0	false	0	false
42226	3529247265625	472308515625	0	false	5	true	4	true
42222	376024453125	4167126953125	1	true	5	true	5	true
42219	16226150390625	6267090625	2	true	0	false	10	true
42216	18657337890625	6304276953125	0	false	0	false	7	true
42215	4240797265625	4181494140625	2	true	0	false	6	true
42214	427803203125	4150673046875	9	true	0	false	4	true
42212	23622671875	30192150390625	0	false	0	false	6	true
42211	157036796875	706584375	15	true	0	false	0	false
42210	15591298828125	70315734375	20	true	0	false	0	false
42209	413746484375	3997048046875	0	false	0	false	12	true
42208	4274137890625	3982293359375	0	false	0	false	12	true
42206	143352919921875	706984375	0	false	7	true	0	false
42203	4458045703125	42589671875	0	false	3	true	1	true
42201	1662146875	72845828125	0	false	0	false	8	true
42200	16260693359375	721673515625	0	false	0	false	10	true
42199	39504921875	4664934375	0	false	0	false	10	true
42198	3995726953125	4693871484375	0	false	0	false	13	true
42196	16541220703125	692008671875	0	false	0	false	4	true
42194	17140345703125	7134159375	0	false	0	false	16	true
42192	17169958984375	736450390625	0	false	0	false	4	true
42189	41451828125	4362598046875	1	true	0	false	1	true
42186	397499296875	4233078515625	0	false	7	true	3	true
42185	1163884375	623690234375	7	true	0	false	2	true
42184	113817529296875	63012328125	9	true	0	false	6	true
42183	11454732421875	7078384375	0	false	0	false	11	true
42182	1279072265625	695344375	4	true	0	false	3	true
42179	1201965234375	6148819140625	0	false	0	false	13	true
42177	476709609375	4454883203125	2	true	0	false	12	true
42176	49211234375	4421798046875	0	false	0	false	8	true
42173	4387666015625	4487969140625	2	true	0	false	3	true
42171	119126953125	655850703125	0	false	1	true	0	false
42170	102160556640625	665229921875	0	false	0	false	10	true
42169	459555390625	4467352734375	0	false	0	false	4	true
42163	150729736328125	666368671875	0	false	0	false	11	true
42162	15461009765625	665478046875	2	true	0	false	10	true
42160	142979287109375	687839921875	6	true	0	false	7	true
42158	15836291015625	66801046875	5	true	0	false	0	false
42156	1305112890625	669097734375	0	false	0	false	5	true
42155	3558669140625	73648484375	0	false	0	false	5	true
42152	16842224609375	6547487109375	4	true	0	false	7	true
42146	454962109375	3967307421875	0	false	0	false	6	true
42145	19544921875	7076121875	0	false	0	false	4	true
42144	18684404296875	699013828125	0	false	10	true	0	false
42142	20491984375	697668984375	0	false	0	false	7	true
42141	184981484375	684898203125	1	true	0	false	7	true
42138	106275244140625	6455409765625	0	false	0	false	9	true
42134	93030908203125	62104953125	1	true	8	true	3	true
42131	9484576171875	28180314453125	0	false	8	true	0	false
42129	24544931640625	5595897265625	1	true	0	false	15	true
42128	23075349609375	5759301171875	0	false	0	false	6	true
42127	19893767578125	662323125	2	true	0	false	2	true
42125	597123876953125	6425347265625	16	true	1	true	2	true
42124	560294873046875	6439809375	0	false	4	true	14	true
42122	130140419921875	74686796875	1	true	0	false	2	true
42120	110849482421875	5859634375	0	false	0	false	3	true
42119	1.99798e+16	6198030078125	0	false	0	false	5	true
42118	167725341796875	6249948046875	0	false	0	false	9	true
42113	548809423828125	136599833984375	0	false	0	false	4	true
42112	606546630859375	128027451171875	0	false	10	true	1	true
42111	76359052734375	13740623046875	15	true	0	false	0	false
42108	2375517578125	6424650390625	12	true	1	true	8	true
42107	882699609375	14918435546875	0	false	0	false	5	true
42106	102012109375	156189140625	8	true	0	false	0	false
42104	3610787109375	2986291015625	1	true	17	true	3	true
42100	499358740234375	658150234375	5	true	4	true	5	true
42098	10778779296875	11589564453125	0	false	23	true	0	false
42096	819000830078125	635445078125	0	false	0	false	4	true
42094	337793212890625	6423421484375	0	false	0	false	8	true
42088	4159796875	6197007421875	0	false	0	false	11	true
42084	80394736328125	728303671875	0	false	0	false	6	true
42081	430817265625	762013828125	6	true	1	true	16	true
42080	429447578125	7602703125	6	true	1	true	17	true
42079	4293629296875	755239765625	0	false	30	true	4	true
42077	4218608984375	75991046875	0	false	6	true	0	false
42075	40507796875	73608765625	0	false	0	false	30	true
42074	4139698046875	74530328125	0	false	0	false	11	true
42073	3892309765625	77385703125	1	true	0	false	9	true
42072	39660578125	774775390625	1	true	4	true	0	false
42068	40555734375	758412890625	6	true	0	false	1	true
42066	444699375	773563203125	6	true	0	false	0	false
42064	444069296875	784823359375	8	true	0	false	0	false
42059	2255893359375	21669439453125	8	true	0	false	7	true
42058	21728158203125	2198887109375	0	false	0	false	12	true
42057	18657228515625	18982927734375	0	false	0	false	8	true
42056	19357595703125	18629607421875	1	true	0	false	13	true
42055	18247546875	17640126953125	0	false	0	false	17	true
42054	1650880078125	17347384765625	0	false	0	false	14	true
42053	210893203125	20394974609375	0	false	6	true	1	true
42050	192379921875	20538080078125	1	true	9	true	2	true
42047	21531966796875	171100546875	0	false	0	false	10	true
42046	20938830078125	15787341796875	0	false	0	false	6	true
42043	487364140625	4752312890625	1	true	0	false	28	true
42042	494806953125	4682668359375	0	false	14	true	2	true
42041	228479296875	1338699609375	0	false	17	true	0	false
42040	2206315625	11544451171875	5	true	0	false	9	true
42037	2180384765625	1409582421875	3	true	0	false	19	true
42036	21228998046875	13799869140625	0	false	7	true	0	false
42031	140566748046875	13653693359375	1	true	0	false	9	true
42030	1454278125	141466953125	0	false	0	false	7	true
42028	151048544921875	144313017578125	0	false	0	false	6	true
42026	138653876953125	1276651953125	0	false	0	false	10	true
42025	17566765625	147786259765625	0	false	0	false	19	true
42024	1766009765625	13552958984375	0	false	0	false	11	true
42022	18761974609375	140988681640625	6	true	0	false	0	false
42019	2440314453125	1758940234375	0	false	0	false	2	true
42018	24700462890625	15405388671875	0	false	41	true	6	true
42017	366419921875	745194296875	0	false	0	false	8	true
42016	371477578125	75034171875	2	true	0	false	9	true
42014	140086552734375	6194455859375	0	false	0	false	6	true
42009	125824794921875	13519814453125	0	false	0	false	8	true
42006	19020384765625	11656265625	7	true	0	false	0	false
42004	21512529296875	719747578125	2	true	0	false	8	true
42000	24018546875	20829623046875	0	false	0	false	5	true
41995	540115380859375	680197265625	0	false	13	true	30	true
41994	530313330078125	678742734375	0	false	13	true	29	true
41993	573353466796875	696081015625	0	false	0	false	17	true
41992	599472314453125	68822125	0	false	0	false	9	true
41990	56671923828125	701563828125	4	true	1	true	0	false
41986	159165673828125	127290322265625	0	false	0	false	12	true
41984	798144091796875	7028746875	0	false	0	false	19	true
41981	3606831640625	154505888671875	0	false	0	false	2	true
41980	3566569921875	145231865234375	0	false	0	false	14	true
41976	3471591015625	129445029296875	0	false	0	false	3	true
41973	92791279296875	5280234375	0	false	0	false	9	true
41972	882226953125	5179626953125	0	false	0	false	26	true
41969	9535984375	51207828125	6	true	1	true	0	false
41966	1106916796875	513851953125	3	true	0	false	6	true
41965	64185830078125	367314140625	6	true	0	false	0	false
41964	684253271484375	355426328125	0	false	0	false	6	true
41963	93671259765625	480939921875	1	true	0	false	4	true
41962	90450546875	4939684765625	8	true	0	false	0	false
41960	99866533203125	541966328125	4	true	0	false	0	false
41958	660185400390625	33721796875	0	false	5	true	1	true
41957	87448564453125	357994609375	0	false	0	false	1	true
41952	92880732421875	3850370703125	0	false	45	true	5	true
41950	472354052734375	3272962109375	0	false	0	false	10	true
41949	11512150390625	34470109375	1	true	1	true	10	true
41948	113555703125	362836015625	2	true	0	false	12	true
41946	347076123046875	3410117578125	0	false	0	false	6	true
41945	657611279296875	46259234375	3	true	0	false	9	true
41944	85389716796875	4599439453125	0	false	12	true	9	true
41942	6965076171875	38855.75	0	false	25	true	2	true
41941	333309033203125	4342121875	0	false	0	false	11	true
41940	312890673828125	4189105078125	0	false	0	false	11	true
41939	441294970703125	4096798046875	9	true	0	false	3	true
41938	551142431640625	404343515625	0	false	0	false	7	true
41933	1.64786e+16	426556484375	6	true	0	false	1	true
41930	103692978515625	4066366796875	0	false	0	false	11	true
41922	858541015625	43174734375	6	true	0	false	0	false
41919	151091767578125	7593503125	1	true	7	true	0	false
41918	127849765625	78140046875	6	true	1	true	0	false
41915	3268555419921870	30514962890625	0	false	0	false	7	true
41914	2492589111328120	30540466796875	0	false	5	true	1	true
41912	2695923583984370	31920103515625	4	true	1	true	1	true
41911	90614462890625	5972026171875	1	true	0	false	26	true
41910	88317861328125	595671640625	1	true	0	false	20	true
41909	19221455078125	28265904296875	0	false	21	true	0	false
41908	1.97684e+16	28344158203125	0	false	22	true	0	false
41906	2254077880859370	329854140625	0	false	14	true	1	true
41904	707072802734375	6100472265625	0	false	45	true	3	true
41902	1473127685546870	2893545703125	0	false	0	false	10	true
41900	1.34803e+16	342872890625	4	true	0	false	0	false
41899	734669873046875	67814140625	0	false	0	false	13	true
41896	488496826171875	294063125	0	false	0	false	8	true
41895	42140185546875	6077455078125	0	false	20	true	0	false
41894	24246279296875	6071396484375	1	true	15	true	0	false
41890	35961162109375	58544921875	0	false	5	true	0	false
41882	29486916015625	2318247265625	0	false	7	true	1	true
41880	3653216796875	124662275390625	9	true	0	false	4	true
41879	475696875	11674716796875	0	false	0	false	7	true
41878	4883789453125	114180908203125	1	true	8	true	2	true
41875	4235595703125	699785546875	0	false	7	true	0	false
41873	2.0024e+16	4799314453125	5	true	1	true	4	true
41872	1.0166e+16	4744005859375	3	true	0	false	10	true
41871	3494512939453120	4762444921875	9	true	0	false	1	true
41870	4165337890625	466619609375	0	false	9	true	10	true
41868	11434439453125	31020037109375	0	false	0	false	9	true
41865	4617556640625	2028265234375	0	false	10	true	0	false
41864	4542965234375	189819765625	1	true	0	false	9	true
41862	2200966552734370	4500576953125	0	false	16	true	0	false
41860	46391421875	2197365625	0	false	13	true	0	false
41856	150368955078125	548796171875	0	false	0	false	4	true
41853	28787533203125	1348233203125	0	false	0	false	3	true
41852	2821916796875	125989599609375	2	true	12	true	9	true
41850	2390139453125	76559953125	0	false	0	false	3	true
41848	4614572265625	662095703125	0	false	14	true	3	true
41847	30894951171875	12639330078125	0	false	0	false	15	true
41846	31341349609375	129742822265625	0	false	12	true	1	true
41844	291500078125	111513232421875	0	false	0	false	8	true
41843	31885404296875	119332490234375	0	false	0	false	8	true
41837	4787134375	24463359375	1	true	0	false	4	true
41836	493934140625	2289312890625	0	false	0	false	26	true
41833	860786328125	26575029296875	0	false	6	true	0	false
41830	1083427734375	5793526171875	0	false	0	false	10	true
41829	723507958984375	161050947265625	0	false	0	false	16	true
41828	677004541015625	1680012890625	0	false	0	false	7	true
41827	63840634765625	161200576171875	0	false	13	true	0	false
41824	50049287109375	1566905859375	0	false	0	false	6	true
41822	738440869140625	180217734375	0	false	0	false	7	true
41820	125466923828125	380969375	0	false	28	true	11	true
41817	1840626953125	7644171875	0	false	0	false	13	true
41816	19616220703125	768762421875	2	true	5	true	7	true
41814	19542703125	776256328125	0	false	17	true	1	true
41808	2951962158203120	67774859375	6	true	1	true	0	false
41806	40615296875	83054619140625	0	false	21	true	1	true
41803	47576318359375	20245939453125	6	true	8	true	0	false
41802	583450146484375	1955241015625	4	true	1	true	0	false
41801	54339853515625	21742404296875	2	true	20	true	9	true
41798	697696630859375	20403681640625	0	false	0	false	11	true
41797	3679669140625	10457361328125	0	false	8	true	0	false
41796	3801565234375	11524212890625	0	false	0	false	6	true
41792	238101171875	18739595703125	0	false	0	false	12	true
41789	473836328125	35937.75	0	false	0	false	11	true
41788	4620431640625	36408578125	0	false	0	false	13	true
41786	4864362890625	3607495703125	0	false	0	false	9	true
41785	4842219921875	3818338671875	0	false	0	false	16	true
41784	4783228125	382152265625	0	false	0	false	7	true
41783	487983125	389323125	4	true	0	false	14	true
41782	48763203125	3922248828125	9	true	0	false	11	true
41780	495770703125	3580442578125	0	false	0	false	8	true
41776	4779758203125	3925109765625	0	false	1	true	7	true
41768	1.47669e+16	21190748046875	0	false	13	true	0	false
41765	69724560546875	756817734375	1	true	0	false	6	true
41764	794141455078125	752375703125	5	true	1	true	0	false
41763	6598681640625	744706171875	0	false	0	false	9	true
41762	609969873046875	749181015625	1	true	0	false	11	true
41759	290925634765625	774648515625	8	true	1	true	0	false
41758	3779625732421870	7793896875	5	true	0	false	2	true
41756	1231386962890620	762625390625	0	false	0	false	8	true
41755	103771865234375	762317265625	0	false	0	false	16	true
41754	10911552734375	782973515625	0	false	0	false	5	true
41746	90743447265625	56354578125	0	false	16	true	0	false
41745	3598498828125	515626953125	0	false	0	false	16	true
41744	34414828125	585403564453125	9	true	0	false	5	true
41743	3318659375	714061083984375	0	false	0	false	10	true
41742	320121640625	8655482421875	0	false	10	true	5	true
41738	331804140625	93567880859375	1	true	8	true	0	false
41737	393482265625	50734150390625	0	false	0	false	10	true
41736	3967643359375	5469287109375	0	false	7	true	3	true
41734	392036328125	3802639892578120	1	true	0	false	7	true
41733	3830952734375	2236360595703120	0	false	0	false	11	true
41731	3342500390625	2772398193359370	0	false	0	false	13	true
41730	3534302734375	2107483642578120	0	false	10	true	1	true
41728	3400659765625	42333505859375	3	true	0	false	10	true
41727	199485546875	105587294921875	2	true	0	false	3	true
41725	383588359375	870408203125	0	false	0	false	12	true
41724	39410484375	81216767578125	0	false	10	true	0	false
41716	373538515625	4063584228515620	0	false	0	false	1	true
41710	48236921875	4965619140625	0	false	0	false	10	true
41709	10571017578125	77597353515625	9	true	0	false	0	false
41708	1055873828125	9058140625	0	false	0	false	11	true
41705	12120787109375	9422666015625	2	true	0	false	0	false
41702	14368384765625	90372880859375	2	true	0	false	15	true
41700	996871484375	562885791015625	0	false	0	false	1	true
41696	2126197265625	162422568359375	1	true	0	false	2	true
41695	3390881640625	105479287109375	0	false	0	false	6	true
41693	26405845703125	8309716796875	0	false	0	false	15	true
41692	26259921875	9523544921875	0	false	2	true	9	true
41691	20490763671875	681169140625	0	false	17	true	5	true
41690	20173142578125	613909619140625	0	false	12	true	3	true
41688	25407580078125	776793017578125	0	false	0	false	8	true
41686	24188498046875	93320244140625	7	true	0	false	0	false
41684	2259182421875	99893193359375	0	false	0	false	5	true
41682	19105888671875	665359814453125	0	false	0	false	19	true
41678	230984140625	674387646484375	0	false	0	false	9	true
41677	250189765625	477474169921875	5	true	1	true	9	true
41674	29105484375	41089501953125	4	true	1	true	0	false
41673	98547734375	1731386328125	0	false	0	false	9	true
41671	2982961181640620	355930078125	0	false	0	false	5	true
41670	31821875	366406875	0	false	0	false	11	true
41668	205409375	3603959375	13	true	0	false	1	true
41665	2750834716796870	3754715625	4	true	2	true	10	true
41660	463455712890625	3794280078125	8	true	0	false	3	true
41658	132973974609375	3958253125	0	false	8	true	1	true
41655	5146328125	5535800390625	1	true	5	true	2	true
41654	655353955078125	554142734375	0	false	0	false	8	true
41652	716459033203125	5478358203125	0	false	0	false	16	true
41650	419038525390625	568034453125	10	true	0	false	5	true
41649	341191064453125	531079609375	1	true	0	false	11	true
41648	3635572021484370	51930234375	5	true	0	false	0	false
41646	531984716796875	52986328125	0	false	17	true	5	true
41642	2945625	55544109375	3	true	3	true	6	true
41641	166251875	647262353515625	1	true	8	true	0	false
41638	26092138671875	5104576953125	4	true	0	false	1	true
41637	8637835693359370	5377867578125	4	true	0	false	2	true
41636	7829337768554680	5434686328125	1	true	0	false	17	true
41628	271776015625	2.03503e+16	0	false	0	false	10	true
41627	3041462646484370	74114921875	0	false	6	true	8	true
41626	1909423095703120	71748046875	0	false	0	false	15	true
41624	128428173828125	695965625	0	false	0	false	6	true
41621	1465309375	541364794921875	1	true	8	true	7	true
41620	1324644921875	51469326171875	6	true	1	true	0	false
41618	15101875	79855244140625	1	true	0	false	9	true
41616	116517626953125	229707275390625	0	false	0	false	8	true
41612	49027859375	727873359375	0	false	16	true	1	true
41608	1.87807e+16	108238515625	0	false	0	false	4	true
41606	241948125	213022265625	0	false	0	false	8	true
41605	4924294140625	196371171875	4	true	1	true	0	false
41603	1365	64875654296875	0	false	15	true	0	false
41602	227213623046875	83979736328125	0	false	0	false	7	true
41600	34402919921875	79698662109375	5	true	1	true	2	true
41598	590691796875	811965478515625	7	true	0	false	6	true
41594	20845263671875	46541162109375	0	false	0	false	1	true
41590	4448278125	103533427734375	3	true	0	false	7	true
41589	47058296875	7619596875	0	false	0	false	5	true
41588	4548278125	75940359375	0	false	7	true	3	true
41587	4607408984375	73459703125	3	true	0	false	9	true
41583	4298917578125	1.89012e+16	6	true	1	true	0	false
41582	4390466015625	1.70404e+16	0	false	0	false	10	true
41580	4250688671875	3695086669921870	0	false	0	false	7	true
41579	4633105078125	58825576171875	17	true	0	false	1	true
41578	4541721875	677571044921875	7	true	0	false	0	false
41577	41833875	445006005859375	0	false	0	false	13	true
41574	4366880078125	498605908203125	0	false	0	false	42	true
41572	473598203125	509120556640625	0	false	0	false	5	true
41564	468967265625	3274615478515620	5	true	1	true	0	false
41561	852915234375	9430343017578120	21	true	1	true	0	false
41560	67615908203125	1.99172e+16	0	false	0	false	3	true
41558	138417880859375	1349409423828120	0	false	0	false	13	true
41557	103933447265625	1.02362e+16	4	true	1	true	0	false
41554	4046032958984370	1.65322e+16	0	false	0	false	14	true
