# Supplementary material for: A Novel Liquid Biopsy Method Based on Specific Combinations of Vesicular Markers Allows Us to Discriminate Prostate Cancer from Hyperplasia
Source: Cells. 2024 Jul 31;13(15):1286. doi: 10.3390/cells13151286 (PMC11311686; doi:10.3390/cells13151286)
Supplement: Supplementary file 1 [file cells-13-01286-s001.zip › Dataset S1-Raw data CODI BiliGeCT Prostata/Raw data CODI BiliGeCT Prostata/160223_ErbB3_ALK_IIexp_GE21-10-3__counting_scatter.xlsx]

## Sheet: 160223_ErbB3_ALK_IIexp_GE21-10-
counting parameters
radius (nm)	300
bin width (nm)	20
locs in bin threshold	1
active channels
channel name	channel reference	min	max
Channel 0	ch0	1	10000000
Channel 1	ch1	1	10000000
Channel 2	ch2	1	10000000
clusters are positive for a channel if their counts fall within min (inclusive) and max (exclusive) for that channel
	population phenotypes	number of clusters
triple positive	Channel 0, Channel 1, Channel 2	87
double positive	Channel 0, Channel 1	18
double positive	Channel 0, Channel 2	256
double positive	Channel 1, Channel 2	95
single positive	Channel 0	37
single positive	Channel 1	36
single positive	Channel 2	387
	total positive clusters	916
11 clusters were negative for every channel
all positive clusters are listed here
columns show counts and positivity for channels with thresholds switched on
to see the full data including negative clusters please export a csv from the counting histogram rather than the counting scatter plot
cluster id	centroid x (nm)	centroid y (nm)	count for Channel 0	positive for Channel 0	count for Channel 1	positive for Channel 1	count for Channel 2	positive for Channel 2
53507	30038376953125	6202274609375	0	false	0	false	12	true
53506	30298.5	6183798046875	0	false	0	false	8	true
53505	3299780078125	63077734375	0	false	0	false	17	true
53504	3294103125	6395008984375	2	true	0	false	18	true
53503	29691693359375	631969921875	0	false	0	false	6	true
53502	3027524609375	6353872265625	0	false	0	false	31	true
53499	34960140625	6405178125	0	false	0	false	9	true
53498	339459921875	639481328125	2	true	0	false	10	true
53495	27649990234375	5794765234375	0	false	13	true	4	true
53494	267061484375	5645326171875	2	true	0	false	14	true
53493	3347776171875	6058312109375	0	false	6	true	6	true
53491	2524237890625	5479679296875	1	true	0	false	24	true
53490	26695873046875	552462421875	2	true	0	false	17	true
53488	28539158203125	5829883984375	4	true	0	false	17	true
53487	3862493359375	6465986328125	2	true	0	false	11	true
53486	3645059375	64352640625	1	true	0	false	13	true
53484	314965703125	6341869921875	4	true	0	false	31	true
53483	2988650390625	590207578125	2	true	0	false	10	true
53482	30005990234375	603436875	1	true	6	true	3	true
53479	3525793359375	6257811328125	0	false	0	false	11	true
53475	3427644140625	5750588671875	5	true	0	false	0	false
53474	347500546875	5656194140625	8	true	0	false	0	false
53473	3171427734375	58819828125	8	true	1	true	15	true
53472	32190296875	5898223828125	0	false	0	false	11	true
53469	36067484375	602983671875	5	true	0	false	9	true
53468	3621194140625	5919856640625	8	true	0	false	3	true
53464	3488376171875	5916312109375	7	true	1	true	16	true
53460	3537737109375	60029578125	6	true	0	false	0	false
53454	3628439453125	5809668359375	2	true	0	false	14	true
53452	329984140625	5601840234375	0	false	0	false	8	true
53451	23331587890625	56009796875	3	true	6	true	0	false
53450	22458126953125	56295.75	6	true	0	false	0	false
53449	41540171875	578861640625	0	false	66	true	46	true
53448	4158541796875	57668625	0	false	48	true	42	true
53447	22159681640625	5533734765625	1	true	0	false	12	true
53443	21208181640625	5454652734375	0	false	5	true	13	true
53442	21505984375	5357490234375	5	true	0	false	0	false
53438	28108134765625	5593981640625	0	false	29	true	5	true
53436	3739454296875	656740390625	0	false	0	false	10	true
53435	2394041015625	570564453125	0	false	0	false	10	true
53433	17458236328125	476231953125	0	false	0	false	21	true
53432	1688702734375	4713993359375	5	true	0	false	12	true
53431	24493080078125	6321740234375	0	false	0	false	9	true
53430	24064177734375	635019765625	1	true	0	false	13	true
53429	1490905078125	5215740625	0	false	16	true	1	true
53428	154633623046875	5189719921875	2	true	1	true	29	true
53427	20994716796875	56323765625	1	true	0	false	40	true
53426	20797841796875	5698777734375	0	false	22	true	6	true
53424	17651240234375	4712838671875	0	false	0	false	9	true
53423	26954.75	6397301171875	0	false	0	false	20	true
53422	26657056640625	6385061328125	0	false	0	false	11	true
53419	13295109375	5129661328125	0	false	0	false	6	true
53417	28238275390625	645746953125	0	false	15	true	1	true
53416	28872892578125	643494609375	12	true	3	true	14	true
53415	30486572265625	657749140625	2	true	0	false	25	true
53414	30580587890625	67472640625	0	false	0	false	13	true
53411	21408009765625	503896796875	0	false	0	false	9	true
53410	22249890625	5107673828125	5	true	0	false	20	true
53408	27193154296875	6266251171875	0	false	14	true	1	true
53407	102042578125	51414.75	0	false	0	false	14	true
53406	106772890625	5008138671875	0	false	0	false	18	true
53405	3933704296875	56287	1	true	0	false	10	true
53404	39397453125	569999140625	10	true	0	false	0	false
53403	4022712890625	5851472265625	0	false	10	true	0	false
53401	2677159765625	6117179296875	0	false	17	true	2	true
53399	195761796875	52021875	1	true	0	false	7	true
53398	1965258203125	508976953125	1	true	0	false	11	true
53397	30160595703125	472507109375	2	true	0	false	13	true
53396	3029386328125	47804515625	3	true	0	false	6	true
53394	29608966796875	6553834375	0	false	0	false	7	true
53392	29904697265625	47722171875	5	true	0	false	6	true
53390	2869849609375	634744296875	0	false	0	false	17	true
53389	154925888671875	497053046875	2	true	0	false	12	true
53386	160111982421875	4669546484375	0	false	0	false	10	true
53384	3489937890625	5533846875	0	false	0	false	5	true
53382	4218497265625	5836577734375	6	true	0	false	7	true
53381	2356392578125	60506171875	1	true	1	true	9	true
53380	24927943359375	598743828125	9	true	0	false	13	true
53379	24846984375	4755407421875	0	false	0	false	8	true
53378	253456953125	4793748828125	0	false	10	true	2	true
53375	26018119140625	60722828125	0	false	0	false	12	true
53374	26989681640625	5912748046875	0	false	8	true	4	true
53372	24411478515625	588712109375	1	true	0	false	13	true
53370	2632666015625	48788859375	2	true	0	false	17	true
53369	3745105078125	5646247265625	0	false	0	false	10	true
53368	3794353515625	5639882421875	7	true	0	false	20	true
53364	23418111328125	535376875	2	true	0	false	29	true
53362	27362740234375	493328828125	0	false	0	false	11	true
53360	16959884765625	4597801953125	1	true	9	true	0	false
53357	2586056640625	6294630859375	0	false	0	false	10	true
53356	2491599609375	621458671875	0	false	0	false	7	true
53354	1650815234375	5138752734375	0	false	0	false	15	true
53352	17898681640625	49098765625	1	true	0	false	14	true
53351	19337951171875	5386262890625	0	false	0	false	4	true
53349	30502478515625	4534873046875	3	true	0	false	13	true
53348	30767005859375	457079765625	1	true	0	false	25	true
53342	3830301171875	576507890625	0	false	0	false	12	true
53341	15858671875	6050253125	1	true	0	false	27	true
53340	1582609765625	61381359375	0	false	0	false	8	true
53336	14243955078125	5029503515625	0	false	0	false	12	true
53334	186469921875	452620078125	0	false	0	false	8	true
53331	30677763671875	5242763671875	1	true	0	false	16	true
53330	30913337890625	5320261328125	5	true	0	false	1	true
53329	236565859375	507151796875	1	true	0	false	15	true
53328	23558107421875	5125121875	0	false	11	true	0	false
53327	31996904296875	5218490625	0	false	10	true	10	true
53326	31169166015625	51485203125	3	true	1	true	2	true
53320	27767677734375	5048895703125	0	false	0	false	25	true
53319	3783661328125	527674921875	0	false	0	false	3	true
53318	37090	5060305078125	0	false	6	true	8	true
53317	20588587890625	4225662109375	2	true	0	false	22	true
53316	19558169921875	423649921875	1	true	0	false	14	true
53315	132869970703125	6259538671875	1	true	0	false	7	true
53314	141099609375	6344342578125	0	false	15	true	2	true
53313	23843310546875	4896309765625	1	true	0	false	18	true
53312	229735625	4870085546875	0	false	0	false	10	true
53310	23944732421875	4975759765625	5	true	6	true	0	false
53308	27748876953125	5252820703125	0	false	0	false	10	true
53306	17048505859375	5980941796875	6	true	5	true	19	true
53302	159224287109375	6254710546875	0	false	0	false	22	true
53296	20991669921875	493604609375	0	false	0	false	6	true
53295	13417677734375	5394871875	0	false	0	false	14	true
53294	14381080078125	5432355078125	0	false	13	true	2	true
53292	174755234375	641659765625	1	true	0	false	26	true
53286	3107814453125	47303828125	6	true	0	false	2	true
53283	3509427734375	4992946875	1	true	0	false	20	true
53282	35985671875	4929021484375	1	true	0	false	16	true
53281	3968498828125	52155296875	1	true	0	false	0	false
53279	141698154296875	570469765625	1	true	0	false	19	true
53278	150999609375	566301171875	7	true	0	false	0	false
53276	32146640625	53444625	0	false	0	false	11	true
53275	17565279296875	675159609375	1	true	0	false	12	true
53274	1835348046875	67218828125	0	false	0	false	11	true
53269	32966828125	49491640625	0	false	0	false	10	true
53268	31743580078125	4957294921875	2	true	1	true	12	true
53266	34064125	4879326953125	5	true	0	false	5	true
53265	3635586328125	482234296875	4	true	0	false	27	true
53264	376951640625	4892252734375	4	true	1	true	0	false
53262	210125390625	4267507421875	0	false	0	false	9	true
53261	21813166015625	5927591015625	0	false	0	false	14	true
53260	21772353515625	607247890625	7	true	7	true	6	true
53259	2956933984375	5156627734375	2	true	0	false	14	true
53255	3891000390625	5045269921875	0	false	0	false	27	true
53252	143091796875	64981890625	1	true	0	false	4	true
53250	176713046875	684263125	0	false	0	false	4	true
53242	3466665625	475508359375	0	false	12	true	4	true
53241	156773154296875	69902578125	3	true	0	false	3	true
53240	14644306640625	690695546875	0	false	4	true	7	true
53235	3361731640625	435149609375	1	true	20	true	24	true
53234	328689140625	4468792578125	5	true	0	false	1	true
53233	21934125	664592109375	1	true	0	false	14	true
53232	21069810546875	67221015625	7	true	0	false	0	false
53230	146248330078125	7125309375	1	true	0	false	9	true
53228	4088362890625	5393741015625	0	false	0	false	1	true
53225	280163359375	4430209765625	0	false	18	true	4	true
53224	27735603515625	4532546875	0	false	10	true	5	true
53223	26184150390625	4612499609375	0	false	0	false	6	true
53222	252151328125	44262125	0	false	0	false	8	true
53221	26779193359375	4372017578125	5	true	0	false	14	true
53216	1362340234375	5850377734375	0	false	0	false	5	true
53213	21004431640625	4018732421875	0	false	4	true	5	true
53212	205932109375	407905078125	0	false	5	true	24	true
53210	195335625	689436796875	0	false	0	false	11	true
53207	97697919921875	681870625	0	false	0	false	17	true
53206	98536728515625	675369921875	5	true	0	false	1	true
53201	1021219140625	665882109375	0	false	12	true	9	true
53200	107781787109375	664083515625	0	false	4	true	9	true
53198	15796828125	5448817578125	0	false	0	false	13	true
53193	3336251171875	5160448828125	1	true	0	false	19	true
53192	3370345703125	5233532421875	0	false	0	false	9	true
53190	333863671875	50893.75	0	false	9	true	5	true
53189	26055701171875	405173359375	0	false	0	false	11	true
53188	2506890625	3971778125	0	false	0	false	9	true
53185	19215826171875	394618984375	5	true	1	true	0	false
53184	188703984375	3865632421875	0	false	0	false	11	true
53182	19889982421875	65257.25	1	true	0	false	0	false
53180	3364884765625	538596328125	2	true	0	false	15	true
53179	4235273828125	4978213671875	0	false	0	false	13	true
53178	4117491015625	4940255078125	1	true	0	false	13	true
53176	41103140625	5092342578125	7	true	2	true	10	true
53174	272361484375	420609921875	1	true	0	false	9	true
53173	146239306640625	6716996875	0	false	0	false	9	true
53171	21885685546875	4389362109375	0	false	0	false	11	true
53170	218981875	43209125	0	false	0	false	14	true
53168	121440888671875	67177	2	true	2	true	34	true
53167	4385191015625	5342518359375	0	false	0	false	20	true
53166	448658046875	5269541015625	0	false	0	false	8	true
53164	18633251953125	4304462890625	0	false	0	false	18	true
53161	116492626953125	54989203125	1	true	0	false	3	true
53160	12305669921875	5617803515625	4	true	8	true	3	true
53157	21914384765625	63231015625	0	false	19	true	7	true
53156	2067910546875	62188359375	8	true	1	true	12	true
53152	129680966796875	60200546875	0	false	0	false	10	true
53151	447568125	5555437890625	0	false	0	false	8	true
53142	2467402734375	418046484375	0	false	0	false	10	true
53140	22697869140625	582186015625	2	true	0	false	9	true
53138	17526830078125	616051953125	0	false	0	false	6	true
53136	20510994140625	3699016796875	0	false	0	false	12	true
53135	26082931640625	3653841015625	28	true	1	true	13	true
53134	25420720703125	372066171875	0	false	0	false	6	true
53129	24136513671875	3716862109375	0	false	0	false	10	true
53128	23580267578125	3807271875	8	true	0	false	1	true
53126	2041842578125	601128828125	9	true	0	false	10	true
53120	163141728515625	532116796875	0	false	0	false	11	true
53119	22834541015625	3922589453125	0	false	0	false	11	true
53118	22992736328125	3984946875	0	false	0	false	14	true
53116	230690546875	41007	6	true	6	true	1	true
53106	22873607421875	377035546875	0	false	0	false	31	true
53105	2251136328125	3471596875	0	false	0	false	9	true
53104	2286576171875	343870078125	6	true	1	true	0	false
53100	283930234375	395182734375	0	false	0	false	9	true
53098	16690681640625	57503921875	4	true	0	false	4	true
53096	28960525390625	375308359375	2	true	0	false	8	true
53094	20173224609375	3531668359375	0	false	0	false	7	true
53093	76027763671875	63726875	0	false	0	false	12	true
53092	67458359375	63764359375	0	false	0	false	12	true
53091	2120858984375	465875859375	4	true	0	false	49	true
53090	232379765625	4699969921875	1	true	0	false	13	true
53089	1659945703125	402801328125	8	true	0	false	2	true
53088	154002763671875	406893203125	0	false	0	false	12	true
53084	1984767578125	4527174609375	8	true	0	false	15	true
53083	126244990234375	49094234375	0	false	0	false	6	true
53081	10155921875	6377973828125	0	false	1	true	13	true
53080	108511611328125	6390091015625	0	false	6	true	4	true
53079	158322294921875	38912453125	1	true	0	false	19	true
53078	155333447265625	3881952734375	10	true	0	false	6	true
53077	2290547265625	3649764453125	1	true	0	false	41	true
53076	21633962890625	36039484375	3	true	1	true	9	true
53069	12181857421875	5278943359375	0	false	0	false	16	true
53062	19175970703125	350478046875	3	true	2	true	13	true
53060	17388232421875	543790703125	0	false	0	false	10	true
53057	158534951171875	4427320703125	1	true	0	false	7	true
53056	15577423828125	4386682421875	0	false	0	false	16	true
53052	151332724609375	42321703125	0	false	0	false	12	true
53051	1685226953125	429184609375	0	false	0	false	7	true
53038	100325234375	6123181640625	0	false	0	false	9	true
53035	88822119140625	5505573046875	0	false	0	false	7	true
53034	77412490234375	5375554296875	2	true	1	true	12	true
53033	24530416015625	32187298828125	0	false	0	false	18	true
53032	24201912109375	33148046875	0	false	0	false	10	true
53025	108941708984375	4372734375	0	false	0	false	19	true
53024	1071787890625	4379628125	0	false	0	false	17	true
53022	112535908203125	43672703125	0	false	0	false	12	true
53020	1205121484375	43469515625	1	true	0	false	10	true
53019	132421083984375	4194686328125	1	true	0	false	10	true
53017	1947227734375	3370430078125	1	true	1	true	13	true
53016	1855448046875	3332961328125	1	true	10	true	2	true
53015	133571767578125	344544921875	1	true	0	false	12	true
53014	1353633203125	35262984375	1	true	11	true	2	true
53009	19836779296875	3152667578125	0	false	0	false	10	true
53008	1879006640625	299761171875	15	true	0	false	0	false
53007	112522783203125	4173662109375	0	false	0	false	9	true
53006	119059716796875	4146737890625	1	true	6	true	9	true
53004	1313840625	3331431640625	2	true	0	false	14	true
52999	2126360546875	335801171875	0	false	10	true	12	true
52997	1690340625	3120131640625	2	true	0	false	31	true
52996	17790615234375	31414498046875	0	false	2	true	6	true
52995	1458399609375	325327109375	0	false	0	false	10	true
52994	156323046875	31757533203125	0	false	0	false	16	true
52993	144355830078125	2996429296875	0	false	0	false	12	true
52992	145065908203125	3109623046875	1	true	0	false	14	true
52991	10671751953125	4050217578125	0	false	0	false	5	true
52989	17184951171875	343103359375	3	true	0	false	3	true
52983	745989208984375	4144951953125	0	false	1	true	14	true
52982	735154150390625	4079420703125	0	false	0	false	10	true
52981	97862578125	4144148046875	4	true	0	false	5	true
52980	87509677734375	4162748046875	1	true	0	false	14	true
52978	9994185546875	4196444921875	0	false	0	false	21	true
52975	465104609375	518701171875	2	true	0	false	14	true
52974	4644921875	50808984375	0	false	0	false	5	true
52972	12730447265625	3897066015625	5	true	0	false	2	true
52971	461312265625	4977532421875	0	false	0	false	16	true
52968	474029453125	4992116015625	1	true	2	true	25	true
52966	21325341796875	3199232421875	1	true	0	false	13	true
52962	4772237890625	5155660546875	0	false	0	false	8	true
52959	102501220703125	3731555078125	0	false	0	false	12	true
52958	94511318359375	366125234375	0	false	0	false	18	true
52956	109691875	371066640625	0	false	0	false	15	true
52954	17570154296875	2985968359375	7	true	0	false	1	true
52953	5477287109375	385279375	0	false	0	false	13	true
52952	601119580078125	389225859375	5	true	0	false	15	true
52950	45232828125	4976799609375	0	false	0	false	8	true
52949	495481494140625	374929375	2	true	13	true	4	true
52946	488066064453125	3961065234375	0	false	0	false	13	true
52945	48906296875	45687609375	1	true	0	false	22	true
52944	4841235546875	443982890625	1	true	0	false	20	true
52943	149569833984375	27942873046875	0	false	0	false	12	true
52942	144473193359375	26830369140625	4	true	0	false	2	true
52941	477320703125	4715518359375	2	true	0	false	17	true
52938	11673380859375	3284927734375	6	true	0	false	1	true
52935	3287104296875	726180078125	4	true	10	true	7	true
52934	3285806640625	725792890625	4	true	10	true	5	true
52932	13678810546875	27970453125	2	true	0	false	8	true
52931	4090834716796870	3650398828125	0	false	0	false	20	true
52926	96096669921875	355758046875	0	false	6	true	6	true
52922	8048291015625	3899886328125	0	false	0	false	6	true
52920	4963788671875	4947761328125	0	false	4	true	4	true
52917	4148878515625	64750859375	0	false	0	false	12	true
52916	418937421875	6476898046875	7	true	0	false	6	true
52914	422212265625	6515621484375	5	true	0	false	0	false
52913	4611849609375	47636796875	11	true	0	false	1	true
52912	4617896484375	466795703125	8	true	0	false	0	false
52911	331591484375	725337734375	3	true	2	true	17	true
52909	329303046875	70895.5	9	true	0	false	23	true
52908	331983515625	70420859375	11	true	1	true	5	true
52904	3295495703125	729429921875	0	false	0	false	8	true
52898	32166361328125	72043984375	0	false	0	false	14	true
52896	31951615234375	707997578125	2	true	8	true	0	false
52894	3394243359375	732020859375	0	false	4	true	9	true
52889	232191875	207646484375	3	true	2	true	20	true
52888	2275213671875	205912421875	15	true	0	false	7	true
52885	23748486328125	178674765625	0	false	0	false	23	true
52884	2302501171875	18141265625	0	false	0	false	11	true
52883	101292001953125	31353029296875	0	false	0	false	9	true
52882	98843310546875	31125328125	0	false	0	false	16	true
52881	412017421875	6228871875	1	true	0	false	18	true
52880	4169838671875	6367070703125	0	false	2	true	17	true
52878	320225625	69315875	0	false	0	false	10	true
52876	86320673828125	32224548828125	0	false	5	true	9	true
52875	20548703125	18122728515625	0	false	0	false	16	true
52874	19706130859375	178542734375	0	false	9	true	1	true
52871	94474541015625	29892017578125	0	false	0	false	13	true
52870	92226484375	27834693359375	3	true	0	false	14	true
52868	21387138671875	1775092578125	4	true	0	false	0	false
52866	405889609375	659509453125	4	true	1	true	11	true
52860	397608359375	637308046875	7	true	0	false	6	true
52859	18388681640625	266895859375	0	false	0	false	27	true
52858	17341138671875	256973515625	9	true	0	false	2	true
52857	161433193359375	24206115234375	3	true	0	false	18	true
52856	158117724609375	23659802734375	0	false	1	true	15	true
52855	3805834765625	61681.75	0	false	0	false	8	true
52854	3797451953125	6042969921875	5	true	0	false	0	false
52852	108528720703125	31240822265625	4	true	0	false	0	false
52850	31477849609375	7399865625	2	true	0	false	3	true
52847	18915728515625	25138814453125	3	true	0	false	33	true
52846	18100861328125	2528991796875	0	false	0	false	19	true
52844	22026041015625	21496427734375	2	true	0	false	18	true
52840	2122691015625	2170846875	0	false	0	false	5	true
52838	42128015625	546261953125	0	false	0	false	15	true
52837	35040421875	67334453125	1	true	34	true	29	true
52836	3514107421875	673987578125	1	true	30	true	40	true
52835	17552119140625	20932583984375	0	false	0	false	10	true
52834	17529921875	2198844140625	0	false	11	true	4	true
52832	19896890625	1967954296875	0	false	0	false	12	true
52831	2989544921875	1864343359375	1	true	0	false	18	true
52830	2961157421875	1892603125	5	true	0	false	0	false
52828	4413788671875	5022705859375	0	false	0	false	7	true
52822	169163046875	2362844921875	0	false	0	false	10	true
52821	287266015625	1781700390625	11	true	0	false	17	true
52820	2918243359375	1805639453125	9	true	0	false	1	true
52812	19373974609375	2205414453125	1	true	0	false	10	true
52810	352313671875	67203515625	3	true	29	true	44	true
52807	53278642578125	336856796875	0	false	0	false	2	true
52806	348740576171875	3503208984375	0	false	0	false	6	true
52804	18805064453125	2344109765625	1	true	0	false	4	true
52802	15042455078125	2235569921875	0	false	0	false	7	true
52799	2617796875	21194974609375	0	false	0	false	10	true
52798	25625859375	2174170703125	8	true	0	false	0	false
52797	32699560546875	328761875	4	true	50	true	18	true
52796	226915966796875	3293416796875	0	false	0	false	20	true
52794	126436328125	31254828125	0	false	0	false	14	true
52793	24812408203125	211358125	1	true	0	false	12	true
52791	1220708740234370	3315936328125	5	true	3	true	1	true
52790	679774658203125	32579783203125	1	true	0	false	17	true
52784	47914625	426325625	15	true	0	false	0	false
52783	28952560546875	71846296875	5	true	0	false	12	true
52782	2903851171875	70779078125	0	false	0	false	4	true
52780	2587504150390620	31883876953125	0	false	0	false	7	true
52775	30023083984375	72171296875	2	true	0	false	24	true
52773	252789921875	699687578125	1	true	0	false	1	true
52772	24255439453125	7119834375	5	true	8	true	1	true
52770	28884771484375	699592265625	0	false	6	true	2	true
52768	804650244140625	3083021875	4	true	1	true	1	true
52766	3551650390625	672887734375	5	true	0	false	17	true
52764	27455365234375	729323125	15	true	0	false	11	true
52763	26787609375	18324826171875	0	false	11	true	0	false
52762	2769266796875	161041318359375	0	false	0	false	8	true
52758	2783416796875	736619765625	0	false	0	false	5	true
52757	20589.5	2479612890625	0	false	0	false	8	true
52756	2049111328125	2515754296875	0	false	7	true	0	false
52752	270322578125	745626796875	1	true	0	false	10	true
52750	30783302734375	715748984375	6	true	0	false	23	true
52748	275318828125	705284453125	1	true	0	false	11	true
52744	2151897265625	25315568359375	5	true	0	false	1	true
52743	3553888671875	68677421875	0	false	0	false	8	true
52742	3609004296875	6966734375	4	true	0	false	0	false
52740	36875328125	682065546875	0	false	0	false	12	true
52738	334759453125	6715496875	0	false	0	false	8	true
52733	265924453125	19718380859375	9	true	0	false	0	false
52732	252415390625	18913029296875	3	true	4	true	14	true
52726	26532046875	68675953125	1	true	0	false	10	true
52725	2117006640625	236866171875	0	false	0	false	13	true
52721	26575818359375	24477703125	0	false	5	true	0	false
52720	277089375	2317790234375	4	true	0	false	15	true
52718	27746658203125	14090.25	0	false	0	false	18	true
52717	27378986328125	5392308984375	0	false	0	false	16	true
52716	2851698046875	5384221875	5	true	1	true	0	false
52707	33297390625	262631640625	0	false	0	false	6	true
52706	3541792578125	25939283203125	0	false	0	false	15	true
52704	2917218359375	161169052734375	0	false	0	false	13	true
52703	515555908203125	667880703125	0	false	0	false	4	true
52702	333196875	6528835546875	0	false	0	false	4	true
52700	2797925390625	21130630859375	0	false	0	false	11	true
52699	296278203125	20928462890625	0	false	0	false	19	true
52698	30446310546875	21428916015625	0	false	0	false	8	true
52696	28911171875	22828453125	0	false	0	false	9	true
52694	25973025390625	23581322265625	0	false	1	true	15	true
52692	78091884765625	66479671875	4	true	0	false	0	false
52691	31451314453125	20492509765625	1	true	0	false	19	true
52690	3179626953125	2167897265625	11	true	0	false	0	false
52688	31315875	22500685546875	0	false	0	false	9	true
52685	3065104296875	155034072265625	11	true	0	false	0	false
52684	3141065234375	143233984375	1	true	0	false	16	true
52681	3323964453125	20265494140625	2	true	0	false	6	true
52680	3254476171875	20874439453125	0	false	0	false	13	true
52679	3260861328125	2307242578125	0	false	0	false	15	true
52678	3405656640625	22758537109375	0	false	0	false	10	true
52676	23757484375	22646544921875	0	false	0	false	8	true
52668	31726841796875	24675419921875	2	true	1	true	19	true
52667	275475234375	3026330078125	0	false	0	false	8	true
52666	27303732421875	28778955078125	0	false	0	false	15	true
52664	3356365625	2424355859375	0	false	0	false	19	true
52663	315251640625	774480712890625	0	false	1	true	14	true
52662	31880865234375	774610107421875	0	false	2	true	9	true
52659	377192265625	21545142578125	0	false	0	false	22	true
52658	3751872265625	217718125	2	true	0	false	31	true
52656	313550859375	689923974609375	0	false	0	false	22	true
52654	3410582421875	27273166015625	0	false	13	true	1	true
52653	31742359375	9040822265625	4	true	0	false	8	true
52651	23757330078125	28763611328125	0	false	0	false	8	true
52650	23378326171875	281388984375	0	false	0	false	10	true
52648	23878896484375	26754107421875	1	true	0	false	13	true
52646	2497054296875	2812983984375	1	true	0	false	19	true
52644	3704313671875	26596138671875	0	false	0	false	2	true
52640	31544646484375	112939794921875	0	false	12	true	4	true
52638	2581965625	290674609375	1	true	0	false	21	true
52636	30586201171875	12896294921875	1	true	0	false	11	true
52633	3675369921875	29633283203125	1	true	1	true	9	true
52630	2475798828125	26430671875	0	false	10	true	0	false
52626	384231875	21408771484375	0	false	0	false	11	true
52625	2879584375	10987068359375	0	false	0	false	11	true
52624	27608474609375	114892080078125	11	true	1	true	5	true
52622	261106015625	26704744140625	0	false	0	false	12	true
52620	37574109375	22972208984375	2	true	1	true	14	true
52618	384237734375	22464412109375	1	true	0	false	12	true
52614	26766189453125	32270107421875	0	false	0	false	11	true
52609	299457578125	5653504296875	0	false	14	true	2	true
52608	2966767578125	5557066015625	0	false	0	false	17	true
52607	4211048046875	2425962890625	0	false	0	false	7	true
52606	4138789453125	243867109375	2	true	1	true	15	true
52604	2279900390625	2438121875	0	false	0	false	6	true
52603	410141796875	25451607421875	1	true	1	true	24	true
52601	4241251953125	19706486328125	5	true	0	false	20	true
52600	4381215625	1903771875	0	false	0	false	12	true
52598	3564516796875	22883314453125	4	true	1	true	0	false
52597	3637167578125	19452923828125	2	true	1	true	16	true
52596	365983984375	19257455078125	0	false	9	true	7	true
52595	4270796875	21344515625	0	false	4	true	3	true
52594	4320921484375	2092134375	11	true	0	false	0	false
52592	3593335546875	19889740234375	2	true	0	false	18	true
52591	403574453125	23776986328125	1	true	0	false	15	true
52590	4082443359375	22988162109375	0	false	0	false	19	true
52588	3768100390625	1997694921875	4	true	0	false	12	true
52585	443357734375	21175927734375	0	false	0	false	3	true
52580	4215448828125	22867421875	0	false	7	true	1	true
52579	4053376171875	21122080078125	1	true	0	false	16	true
52578	3991535546875	215772109375	2	true	2	true	13	true
52577	39438296875	2759806640625	1	true	42	true	10	true
52570	4135869921875	2210408203125	0	false	5	true	9	true
52568	120311396484375	639155703125	0	false	0	false	3	true
52566	4248297265625	26864287109375	0	false	0	false	3	true
52565	39369734375	20699380859375	0	false	0	false	8	true
52564	389330859375	19984998046875	0	false	0	false	9	true
52552	4221954296875	28642888671875	14	true	2	true	7	true
52551	1271838671875	23130.5	0	false	0	false	17	true
52550	128871181640625	239366484375	0	false	0	false	5	true
52548	124374716796875	2591506640625	0	false	0	false	14	true
52546	388630859375	24640796875	3	true	9	true	18	true
52544	2227041796875	689753984375	0	false	0	false	6	true
52542	28555740234375	128625302734375	0	false	0	false	17	true
52540	115643486328125	285386796875	0	false	0	false	9	true
52537	445618359375	5847726953125	4	true	0	false	8	true
52536	4657366015625	5879573046875	0	false	0	false	12	true
52531	149463125	1993593359375	7	true	0	false	24	true
52530	143881337890625	2031593359375	4	true	0	false	25	true
52528	14098361328125	478812734375	0	false	4	true	11	true
52523	2129500390625	2966086328125	0	false	0	false	13	true
52522	21520748046875	294151875	0	false	0	false	7	true
52521	369449765625	1605547265625	0	false	0	false	14	true
52520	3794961328125	16561498046875	0	false	0	false	11	true
52518	3650889453125	147990703125	1	true	0	false	8	true
52516	350307890625	15201958984375	0	false	0	false	10	true
52515	3903311328125	155973837890625	0	false	0	false	7	true
52514	387170703125	153258232421875	0	false	0	false	11	true
52512	221258828125	287500703125	2	true	5	true	8	true
52510	3790473828125	147165166015625	0	false	0	false	12	true
52508	394867421875	18193455078125	1	true	0	false	1	true
52505	31510681640625	347404765625	0	false	0	false	11	true
52504	30442982421875	3411104296875	0	false	10	true	0	false
52501	29897384765625	328118828125	0	false	12	true	14	true
52500	300158359375	32452998046875	5	true	10	true	10	true
52499	3045161328125	31987486328125	0	false	0	false	25	true
52498	31177048828125	3178648046875	0	false	0	false	10	true
52489	24494216796875	658108515625	0	false	0	false	8	true
52488	25512556640625	657346171875	6	true	0	false	2	true
52486	160450302734375	28913560546875	0	false	0	false	5	true
52484	2780619921875	3577667578125	1	true	0	false	15	true
52483	3137970703125	336621875	0	false	4	true	7	true
52482	31326546875	33091953125	0	false	0	false	29	true
52481	3236724609375	3119413671875	0	false	0	false	1	true
52480	3381001171875	30033158203125	0	false	0	false	5	true
52479	30600724609375	28399896484375	0	false	0	false	4	true
52478	3099980859375	28019189453125	0	false	0	false	9	true
52476	492095390625	41485875	6	true	0	false	13	true
52474	272301796875	65611375	0	false	0	false	7	true
52467	4061441796875	450498984375	5	true	0	false	14	true
52466	409490390625	4556269921875	0	false	0	false	24	true
52465	4333623828125	4373819921875	0	false	4	true	0	false
52464	4354069140625	4280433203125	6	true	0	false	12	true
52461	422986015625	33690609375	20	true	0	false	0	false
52460	419159453125	34304	1	true	0	false	30	true
52459	4101930859375	39957578125	2	true	0	false	14	true
52458	4027949609375	407753671875	1	true	1	true	19	true
52456	4089441796875	4367425390625	0	false	0	false	9	true
52455	4269300390625	4208882421875	1	true	5	true	4	true
52453	4276234765625	443226796875	3	true	0	false	17	true
52452	4176495703125	4450169140625	7	true	0	false	18	true
52448	422174453125	330163046875	0	false	10	true	6	true
52445	239511474609375	5809636328125	0	false	0	false	13	true
52444	1.78679e+16	5824559765625	5	true	4	true	2	true
52443	3948775390625	4029161328125	1	true	0	false	13	true
52439	448011640625	3279914453125	0	false	22	true	9	true
52438	4374734765625	334571796875	1	true	0	false	9	true
52434	4262243359375	45893734375	0	false	0	false	8	true
52433	4339909765625	3145472265625	1	true	0	false	16	true
52431	4476518359375	429263046875	7	true	0	false	1	true
52430	4517502734375	4343628125	7	true	0	false	1	true
52429	2924569580078120	564476796875	6	true	0	false	0	false
52426	4024443359375	38631953125	2	true	0	false	7	true
52424	612324609375	5260303515625	7	true	0	false	0	false
52422	6972865234375	5771080078125	0	false	0	false	9	true
52421	396438828125	3250331640625	5	true	0	false	10	true
52420	3821640234375	32741525390625	0	false	0	false	9	true
52419	4108841796875	4223651953125	2	true	10	true	8	true
52416	5831900390625	544458359375	0	false	10	true	0	false
52415	47021265625	30038244140625	0	false	0	false	23	true
52414	462509453125	299838359375	7	true	3	true	3	true
52413	4232006640625	38339078125	1	true	0	false	15	true
52412	41153765625	386934765625	0	false	5	true	8	true
52409	4706649609375	27363318359375	0	false	0	false	5	true
52408	47085375	287188046875	0	false	11	true	0	false
52406	3947258203125	3069440234375	0	false	0	false	15	true
52393	3909326953125	46071	0	false	0	false	14	true
52392	40511890625	474987890625	3	true	0	false	0	false
52389	43126609375	3706603515625	5	true	5	true	14	true
52388	4383853515625	357301328125	0	false	0	false	14	true
52386	546040283203125	5741809375	5	true	0	false	5	true
52383	1.09258e+16	4306437109375	0	false	0	false	10	true
52382	1.85665e+16	44071234375	18	true	0	false	8	true
52381	4670946484375	2578157421875	7	true	3	true	26	true
52380	453019140625	26259294921875	0	false	0	false	7	true
52378	4036408984375	356127421875	0	false	0	false	14	true
52376	228796875	3161628515625	3	true	0	false	44	true
52373	39336796875	2984605859375	2	true	0	false	9	true
52372	3998926953125	2959166796875	1	true	0	false	12	true
52371	3414046142578120	4346688671875	1	true	0	false	1	true
52368	1.58363e+16	461524765625	0	false	0	false	10	true
52366	480249609375	25050029296875	0	false	0	false	12	true
52364	485168203125	25866744140625	2	true	0	false	1	true
52363	473185859375	333757109375	0	false	0	false	5	true
52362	472461953125	3224642578125	10	true	0	false	1	true
52360	4715515234375	3460191796875	0	false	0	false	9	true
52355	3727037109375	3682159375	0	false	6	true	9	true
52354	3692678515625	3750041796875	5	true	0	false	8	true
52352	3741723046875	3740275390625	0	false	0	false	21	true
52350	472725390625	3079427734375	1	true	17	true	4	true
52348	1747087158203120	4850901953125	0	false	0	false	4	true
52345	32170.5	3890660546875	1	true	0	false	11	true
52344	3102961328125	38716265625	3	true	16	true	16	true
52342	3789598828125	38559328125	2	true	0	false	6	true
52341	4435445703125	2966528515625	1	true	0	false	5	true
52340	438267421875	2836449609375	0	false	0	false	20	true
52339	4147848828125	180054296875	0	false	0	false	8	true
52336	438028046875	4533813671875	4	true	1	true	3	true
52331	4753258984375	5353603515625	0	false	0	false	4	true
52330	4841636328125	5382737890625	6	true	0	false	1	true
52329	4915759765625	5266477734375	2	true	0	false	27	true
52328	4911844921875	5281582421875	2	true	0	false	29	true
52321	335094609375	4021996875	6	true	0	false	4	true
52318	97778564453125	579666015625	0	false	0	false	6	true
52317	3628562109375	4383988671875	3	true	1	true	17	true
52316	376641484375	437688515625	12	true	0	false	3	true
52315	3720104296875	425071015625	0	false	0	false	16	true
52312	372051875	45244359375	0	false	0	false	16	true
52305	491748984375	30796404296875	1	true	8	true	2	true
52304	49188625	2927265234375	0	false	0	false	9	true
52302	339782734375	4155265234375	3	true	0	false	5	true
52301	3580835546875	4098790625	1	true	1	true	15	true
52300	3674002734375	401518359375	4	true	0	false	17	true
52299	4805787890625	2245503125	4	true	16	true	26	true
52298	473692890625	24053375	0	false	0	false	9	true
52295	31782.5	4121111328125	2	true	0	false	4	true
52294	30550009765625	4189790625	10	true	0	false	5	true
52292	493857421875	3465505078125	0	false	10	true	0	false
52284	41287109375	31036384765625	0	false	9	true	5	true
52282	346335703125	391121953125	0	false	0	false	8	true
52281	30807994140625	428583203125	4	true	0	false	11	true
52277	3377648828125	3626336328125	0	false	0	false	8	true
52276	3491174609375	3604113671875	0	false	0	false	12	true
52274	3291230859375	37360140625	1	true	0	false	14	true
52265	29013171875	25353568359375	0	false	0	false	10	true
52264	294954296875	25241087890625	0	false	0	false	29	true
52262	27631935546875	2621016796875	0	false	0	false	28	true
52259	298937646484375	3997284765625	1	true	0	false	7	true
52258	2758751220703120	4047471484375	0	false	13	true	2	true
52255	9525427734375	479719140625	7	true	0	false	16	true
52254	96888935546875	48185578125	6	true	1	true	17	true
52253	9034529296875	4850551171875	0	false	0	false	10	true
52252	8702869140625	4810675390625	14	true	0	false	17	true
52248	327157421875	5488187109375	0	false	0	false	2	true
52244	7645640625	49758765625	1	true	0	false	6	true
52243	21323349609375	637083671875	1	true	0	false	20	true
52242	1.83459e+16	6288226171875	7	true	4	true	0	false
52241	6882712890625	45634765625	0	false	0	false	16	true
52240	663207177734375	442652109375	0	false	0	false	19	true
52239	597547900390625	46519609375	0	false	0	false	9	true
52238	69418037109375	4706304296875	1	true	0	false	12	true
52236	651045556640625	4815503125	1	true	0	false	14	true
52233	4566869140625	4645721875	0	false	0	false	10	true
52231	3277359765625	17624919921875	0	false	0	false	28	true
52230	328296015625	175330703125	2	true	0	false	26	true
52228	265812060546875	6135408203125	0	false	0	false	6	true
52226	3158376953125	5985035546875	8	true	0	false	0	false
52222	135043583984375	1923734375	1	true	0	false	13	true
52221	8849439453125	4407383984375	3	true	0	false	8	true
52217	3501860546875	755448828125	0	false	0	false	5	true
52216	3563985546875	728714609375	1	true	0	false	2	true
52212	3349887890625	17902931640625	0	false	0	false	16	true
52209	333853828125	159445068359375	7	true	0	false	34	true
52206	3277658984375	18748130859375	0	false	0	false	16	true
52203	3195655078125	76485390625	6	true	8	true	12	true
52202	32180921875	775844765625	0	false	0	false	5	true
52199	795935205078125	6001469140625	1	true	0	false	33	true
52195	49057984375	574050390625	0	false	0	false	14	true
52194	4943580859375	58790421875	0	false	0	false	15	true
52190	2974296484375	749809375	0	false	0	false	7	true
52189	1866143798828120	71409046875	0	false	0	false	21	true
52188	158553564453125	711959609375	0	false	4	true	2	true
52186	2168779541015620	72437	1	true	0	false	37	true
52184	1867111572265620	697883828125	0	false	0	false	9	true
52183	529902783203125	704886015625	0	false	8	true	8	true
52182	56447646484375	70644109375	0	false	10	true	1	true
52178	2023624267578120	682047265625	0	false	0	false	9	true
52175	113238583984375	450870078125	0	false	0	false	6	true
52174	113443466796875	468184296875	1	true	0	false	8	true
52170	25232240234375	730221640625	0	false	0	false	5	true
52168	33548921875	3489323046875	10	true	0	false	4	true
52166	504116064453125	4112980078125	0	false	0	false	6	true
52165	36112234375	11435740234375	0	false	0	false	7	true
52164	35430671875	121715517578125	0	false	4	true	12	true
52159	43906015625	61366796875	2	true	1	true	29	true
52158	4373149609375	6234121484375	0	false	0	false	21	true
52157	456687109375	6399934765625	5	true	1	true	0	false
52156	4438369921875	642033359375	0	false	0	false	17	true
52151	350992109375	32737208984375	1	true	0	false	28	true
52150	357773203125	322129453125	5	true	12	true	6	true
52147	4855978515625	367055078125	0	false	0	false	21	true
52146	488843515625	3814151171875	8	true	0	false	9	true
52142	485867919921875	6267133984375	6	true	25	true	15	true
52138	600986328125	5428240234375	1	true	0	false	6	true
52135	29306685546875	8147841796875	31	true	0	false	20	true
52134	2960316796875	72037353515625	0	false	0	false	13	true
52133	29974654296875	805394287109375	0	false	0	false	12	true
52132	30144380859375	765620068359375	5	true	0	false	0	false
52128	2772592578125	8762048828125	1	true	0	false	14	true
52127	28514275390625	563910302734375	0	false	0	false	10	true
52124	2671777734375	77880712890625	0	false	9	true	1	true
52123	310313125	210678564453125	0	false	7	true	0	false
52122	3139346875	2572403076171870	8	true	0	false	1	true
52120	652122802734375	72689109375	0	false	0	false	13	true
52119	3115812109375	4615021484375	0	false	0	false	16	true
52113	476391640625	658406796875	0	false	2	true	19	true
52112	4648130078125	66371921875	0	false	10	true	1	true
52111	47814046875	681859296875	0	false	0	false	12	true
52110	47699328125	69460828125	0	false	0	false	6	true
52108	4926571875	668403046875	0	false	0	false	13	true
52104	458275703125	67530609375	0	false	7	true	2	true
52103	4480708203125	69241765625	0	false	0	false	21	true
52102	4386646875	68388484375	0	false	6	true	5	true
52100	420896328125	68443203125	0	false	0	false	6	true
52096	4919013671875	6513814453125	3	true	0	false	12	true
52093	25656701171875	160656376953125	0	false	0	false	5	true
52092	26298453125	151934169921875	0	false	0	false	8	true
52090	24276640625	142641865234375	9	true	0	false	3	true
52087	22314189453125	72806390625	1	true	2	true	10	true
52086	21865244140625	733719921875	11	true	0	false	0	false
52085	19502626953125	72167390625	0	false	0	false	3	true
52084	1869333203125	73408328125	5	true	0	false	22	true
52082	2056452734375	710347109375	8	true	0	false	0	false
52076	3714710546875	1253237109375	0	false	0	false	7	true
52075	142632568359375	772808671875	1	true	0	false	10	true
52074	130555986328125	7654303125	0	false	8	true	3	true
52072	129679814453125	746652734375	0	false	15	true	3	true
52071	1776709765625	77101359375	0	false	0	false	11	true
52070	16193076171875	76719921875	0	false	0	false	8	true
52067	28952369140625	76699171875	0	false	0	false	11	true
52066	26813408203125	769619453125	0	false	0	false	14	true
52064	110593505859375	745382109375	1	true	0	false	9	true
52063	11962392578125	7847253125	0	false	6	true	9	true
52062	1185033984375	78583890625	0	false	7	true	10	true
52060	1280763671875	790095625	4	true	0	false	2	true
52058	130054697265625	7959434375	1	true	18	true	5	true
52057	27071267578125	784484921875	0	false	0	false	8	true
52053	14998837890625	73627296875	0	false	0	false	4	true
52052	1530905859375	728453046875	0	false	0	false	11	true
52048	15672208984375	78399734375	0	false	9	true	0	false
52046	105633115234375	772413046875	0	false	0	false	2	true
52045	328531640625	1230211669921870	0	false	0	false	7	true
52044	346374453125	1.74828e+16	0	false	9	true	4	true
52039	2163407421875	771498046875	1	true	0	false	4	true
52038	22650134765625	778784765625	0	false	0	false	5	true
52036	22702892578125	76097421875	0	false	0	false	10	true
52035	6559978515625	745341953125	1	true	0	false	16	true
52034	727365576171875	745051640625	0	false	9	true	2	true
52032	662865673828125	758317890625	0	false	0	false	9	true
52031	82595888671875	715353125	0	false	0	false	12	true
52030	888923828125	713957109375	0	false	0	false	9	true
52028	646213623046875	73117546875	1	true	0	false	16	true
52024	7078791015625	769545078125	1	true	0	false	13	true
52023	1781287890625	758849609375	0	false	0	false	7	true
52022	19256306640625	758221171875	5	true	1	true	1	true
52020	100520693359375	733885546875	0	false	6	true	0	false
52011	1.27007e+16	260971015625	2	true	0	false	9	true
52010	1660851806640620	27215376953125	2	true	0	false	7	true
52008	233313720703125	2575628125	1	true	0	false	9	true
52006	2204108154296870	29139646484375	0	false	0	false	10	true
52005	1.88466e+16	2402812890625	0	false	0	false	7	true
52004	217894970703125	223653671875	0	false	0	false	18	true
52000	527388525390625	2802003125	1	true	29	true	4	true
51987	154665673828125	119250458984375	0	false	7	true	0	false
51986	15343212890625	107370048828125	4	true	0	false	6	true
51985	17014853515625	15072701171875	0	false	12	true	2	true
51984	154902392578125	157911923828125	4	true	0	false	6	true
51981	150894140625	142664287109375	0	false	0	false	11	true
51980	15282123046875	131308876953125	0	false	5	true	0	false
51979	20328513671875	122181357421875	4	true	0	false	5	true
51978	1753465625	1208266015625	0	false	0	false	17	true
51977	639900390625	166552578125	0	false	0	false	2	true
51976	664357763671875	145683876953125	0	false	7	true	0	false
51975	125948505859375	17588060546875	0	false	0	false	11	true
51974	130659814453125	17553052734375	16	true	0	false	0	false
51973	152737685546875	603045849609375	0	false	0	false	12	true
51972	1331124609375	750250390625	0	false	0	false	3	true
51969	716898681640625	19069568359375	5	true	1	true	17	true
51968	710077880859375	1876958203125	0	false	0	false	14	true
51965	61038310546875	132825849609375	0	false	5	true	8	true
51964	71551884765625	12106734375	0	false	0	false	17	true
51961	3971060791015620	2077273046875	7	true	0	false	9	true
51960	2495567626953120	20366013671875	0	false	0	false	11	true
51958	751847802734375	19574390625	0	false	0	false	11	true
51956	503456591796875	16568470703125	0	false	0	false	10	true
51955	56963642578125	206475625	1	true	0	false	11	true
51952	19332619140625	111133291015625	0	false	0	false	12	true
51947	25280193359375	101293173828125	0	false	0	false	10	true
51946	24765234375	97345546875	3	true	0	false	2	true
51942	21650791015625	190116953125	0	false	5	true	0	false
51940	96723359375	19388931640625	1	true	0	false	25	true
51938	13816548828125	90068251953125	1	true	0	false	13	true
51934	25930681640625	11453986328125	0	false	0	false	11	true
51931	238605390625	11490958984375	0	false	0	false	8	true
51928	12924296875	18073724609375	0	false	0	false	6	true
51924	3518739990234370	18083171875	1	true	0	false	10	true
51922	12697544921875	1156134765625	0	false	14	true	6	true
51917	462219296875	149470625	0	false	0	false	5	true
51916	4462307421875	157159140625	0	false	0	false	11	true
51915	40638296875	14121779296875	0	false	0	false	6	true
51914	40802875	1533327734375	0	false	1	true	21	true
51913	4208587109375	151986728515625	0	false	0	false	2	true
51911	4456226171875	116079228515625	0	false	0	false	15	true
51910	4546454296875	116859521484375	2	true	0	false	23	true
51906	4302434375	141000419921875	0	false	0	false	9	true
51905	4554001171875	13584521484375	0	false	0	false	12	true
51902	4675028515625	112910751953125	0	false	0	false	8	true
51900	42356859375	124524970703125	0	false	0	false	5	true
51897	23764146484375	766003271484375	10	true	1	true	29	true
51896	23816802734375	77733916015625	8	true	1	true	27	true
51892	45830953125	10277650390625	0	false	0	false	9	true
51889	4606092578125	713696328125	0	false	0	false	12	true
51888	4474826953125	7135059375	5	true	0	false	7	true
51887	4713096484375	6240143359375	2	true	0	false	19	true
51886	4701796875	6268183984375	0	false	0	false	24	true
51882	4820759375	616382109375	0	false	0	false	6	true
51880	22834052734375	7633556640625	6	true	2	true	32	true
51878	48588828125	12298.25	0	false	0	false	11	true
51876	22735955078125	84584814453125	0	false	7	true	0	false
51875	4044918359375	934589453125	0	false	7	true	2	true
51874	4151441796875	951621875	5	true	0	false	7	true
51873	3968548046875	650990576171875	0	false	0	false	16	true
51872	4029651171875	7241572265625	0	false	0	false	8	true
51871	20329056640625	90324794921875	3	true	0	false	41	true
51870	21341673828125	898741796875	10	true	1	true	0	false
51867	36924234375	86296376953125	3	true	3	true	1	true
51866	360864453125	799741064453125	3	true	3	true	4	true
51864	49052609375	638183125	1	true	2	true	11	true
51860	23401697265625	523594775390625	13	true	1	true	0	false
51857	1833454296875	8744724609375	1	true	0	false	18	true
51850	3823033203125	6819634765625	0	false	0	false	7	true
51846	481768046875	1362639453125	0	false	0	false	12	true
51840	4270868359375	715336669921875	0	false	0	false	13	true
51837	11715892578125	1374565234375	0	false	0	false	11	true
51836	1172912890625	150943251953125	0	false	0	false	15	true
51834	12293693359375	129597880859375	0	false	0	false	13	true
51833	109297451171875	23608087890625	0	false	1	true	9	true
51832	101723154296875	22838650390625	0	false	0	false	12	true
51830	99677470703125	143616865234375	2	true	1	true	19	true
51826	136341865234375	138694091796875	1	true	8	true	10	true
51823	363747900390625	785966640625	0	false	0	false	10	true
51822	3466019287109370	7829434375	5	true	0	false	0	false
51821	51128388671875	77467359375	5	true	0	false	9	true
51820	432160888671875	756339609375	9	true	0	false	3	true
51814	21574140625	14873466796875	14	true	0	false	3	true
51810	487487548828125	65816125	0	false	4	true	0	false
51807	7165740966796870	3505901953125	0	false	11	true	0	false
51806	1.44818e+16	3628368359375	0	false	0	false	9	true
51805	9081736450195310	3855109765625	0	false	0	false	6	true
51801	1866767578125	7792984375	12	true	1	true	9	true
51800	179616015625	79213140625	1	true	0	false	21	true
51797	4200517578125	749546953125	0	false	0	false	10	true
51796	4235276953125	763746796875	0	false	17	true	2	true
51795	4201714453125	77638515625	8	true	1	true	0	false
51794	410804453125	780444296875	0	false	10	true	0	false
51791	4138918359375	73295265625	8	true	0	false	4	true
51789	391683671875	742198671875	0	false	0	false	16	true
51788	4061040625	751622578125	0	false	4	true	5	true
51784	4399487109375	76761296875	0	false	0	false	18	true
51782	442817265625	742976875	0	false	0	false	14	true
51781	397066328125	781179453125	0	false	0	false	14	true
51780	401185390625	766898984375	0	false	0	false	10	true
51777	363860234375	776075859375	0	false	4	true	0	false
51776	3696731640625	77452703125	8	true	0	false	1	true
51775	3839856640625	79452453125	0	false	0	false	13	true
51774	3869965234375	77946078125	0	false	0	false	27	true
51770	3848290234375	757159921875	0	false	0	false	4	true
51767	40252984375	79218140625	13	true	1	true	1	true
51766	4118158984375	792977890625	0	false	0	false	11	true
51763	466865546875	735331875	0	false	0	false	12	true
51762	46228125	729226640625	1	true	0	false	5	true
51757	766940966796875	3601573828125	1	true	0	false	12	true
51756	67332841796875	35234.75	4	true	0	false	11	true
51755	77898828125	337456953125	0	false	0	false	17	true
51747	3744276953125	70572109375	3	true	0	false	13	true
51746	382316953125	700662890625	9	true	0	false	7	true
51745	3972012109375	72338109375	0	false	12	true	6	true
51744	397982421875	719960625	14	true	1	true	0	false
51742	393342109375	7100465625	0	false	0	false	9	true
51736	48730296875	703151015625	4	true	1	true	0	false
51734	113659111328125	19861060546875	0	false	0	false	6	true
51732	24669189453125	7920953125	0	false	5	true	4	true
51729	92573994140625	1125335546875	1	true	0	false	0	false
51726	3561810546875	567442333984375	1	true	0	false	4	true
51725	26502068359375	2267723388671870	0	false	0	false	11	true
51724	2762073046875	20555634765625	0	false	0	false	6	true
51722	29456001953125	317200341796875	0	false	11	true	2	true
51720	29088888671875	4736923828125	0	false	0	false	7	true
51718	26261005859375	336675830078125	0	false	13	true	2	true
51716	24004181640625	2887691650390620	0	false	0	false	5	true
51712	79021259765625	1721762109375	0	false	0	false	9	true
51710	2112058203125	45204482421875	0	false	0	false	34	true
51709	609324658203125	90907373046875	9	true	0	false	1	true
51706	4394846496582030	76080265625	0	false	7	true	0	false
51700	1.34435e+16	148026201171875	0	false	27	true	3	true
51697	102335078125	294683544921875	0	false	0	false	2	true
51696	849578515625	402548193359375	0	false	0	false	21	true
51695	90736923828125	77812734375	0	false	7	true	0	false
51694	10947322265625	71500146484375	0	false	11	true	3	true
51687	632784326171875	2704794189453120	0	false	13	true	0	false
51686	5804576171875	34387626953125	1	true	0	false	14	true
51684	42629970703125	3087757568359370	0	false	0	false	17	true
51682	2586947021484370	1.72166e+16	0	false	15	true	0	false
51677	3993251953125	1.03871e+16	0	false	13	true	0	false
51676	4000557421875	153176904296875	0	false	21	true	0	false
51674	4030969140625	21960732421875	0	false	0	false	6	true
51673	402954453125	3253083740234370	0	false	0	false	14	true
51670	3760441796875	2599572265625	0	false	0	false	5	true
51668	4244396484375	2919550048828120	0	false	0	false	17	true
51664	13912060546875	1.45355e+16	0	false	6	true	0	false
51663	466359765625	17217326171875	0	false	0	false	8	true
51662	4664466015625	16865705078125	0	false	0	false	13	true
51658	1748601953125	575931640625	0	false	4	true	0	false
51657	2549525146484370	120344404296875	1	true	0	false	21	true
51656	1922889404296870	11472666015625	0	false	14	true	0	false
51654	4044658447265620	11332630859375	0	false	0	false	5	true
51653	3438815185546870	135803095703125	3	true	0	false	2	true
51649	435104248046875	70090966796875	0	false	1	true	14	true
51647	473248359375	2012519921875	2	true	0	false	44	true
51646	481786328125	19553794921875	0	false	0	false	10	true
51645	4811260546875	16582732421875	4	true	0	false	9	true
51644	49225875	17554533203125	4	true	1	true	0	false
51639	44500421875	597715576171875	0	false	9	true	11	true
51638	4433265234375	61721474609375	0	false	12	true	9	true
51636	45019765625	560080712890625	0	false	0	false	22	true
51634	451029765625	649554541015625	0	false	15	true	20	true
51633	45523	335851953125	0	false	11	true	0	false
51632	466921875	3447858642578120	0	false	0	false	12	true
51630	4397207421875	3728315185546870	0	false	0	false	8	true
51628	46778125	692346484375	0	false	3	true	15	true
51626	46686453125	1542421630859370	0	false	13	true	0	false
51620	12900650390625	266498876953125	0	false	0	false	6	true
51618	1.99711e+16	618586279296875	6	true	0	false	0	false
51616	4950967578125	746909921875	0	false	0	false	14	true
51612	24163771484375	1.30749e+16	4	true	0	false	2	true
51611	4866970703125	764872421875	0	false	14	true	0	false
51610	4886559765625	78428109375	0	false	0	false	11	true
51607	17139927734375	236523681640625	4	true	1	true	0	false
51606	18790318359375	1.5188e+16	0	false	1	true	20	true
51604	161627763671875	5402127075195310	0	false	14	true	0	false
