# Supplementary material for: A Novel Liquid Biopsy Method Based on Specific Combinations of Vesicular Markers Allows Us to Discriminate Prostate Cancer from Hyperplasia
Source: Cells. 2024 Jul 31;13(15):1286. doi: 10.3390/cells13151286 (PMC11311686; doi:10.3390/cells13151286)
Supplement: Supplementary file 1 [file cells-13-01286-s001.zip › Dataset S1-Raw data CODI BiliGeCT Prostata/Raw data CODI BiliGeCT Prostata/160223_ErbB3_ALK_IIexp_GE21-10__counting_scatter.xlsx]

## Sheet: 160223_ErbB3_ALK_IIexp_GE21-10_
counting parameters
radius (nm)	300
bin width (nm)	20
locs in bin threshold	1
active channels
channel name	channel reference	min	max
Channel 0	ch0	1	10000000
Channel 1	ch1	1	10000000
Channel 2	ch2	1	10000000
clusters are positive for a channel if their counts fall within min (inclusive) and max (exclusive) for that channel
	population phenotypes	number of clusters
triple positive	Channel 0, Channel 1, Channel 2	35
double positive	Channel 0, Channel 1	30
double positive	Channel 0, Channel 2	82
double positive	Channel 1, Channel 2	55
single positive	Channel 0	33
single positive	Channel 1	48
single positive	Channel 2	153
	total positive clusters	436
23 clusters were negative for every channel
all positive clusters are listed here
columns show counts and positivity for channels with thresholds switched on
to see the full data including negative clusters please export a csv from the counting histogram rather than the counting scatter plot
cluster id	centroid x (nm)	centroid y (nm)	count for Channel 0	positive for Channel 0	count for Channel 1	positive for Channel 1	count for Channel 2	positive for Channel 2
30133	802358203125	708386328125	4	true	1	true	0	false
30132	842856640625	69732.75	0	false	0	false	5	true
30130	70084912109375	71026046875	1	true	0	false	17	true
30128	8347736328125	72367734375	5	true	5	true	16	true
30126	9526162109375	728523515625	6	true	1	true	3	true
30125	6202876953125	7071671875	7	true	0	false	5	true
30123	9815921875	743208046875	0	false	8	true	3	true
30119	120566982421875	713042578125	1	true	12	true	8	true
30118	122312109375	70896484375	1	true	0	false	18	true
30116	114887880859375	717474921875	1	true	0	false	38	true
30114	712685400390625	726637578125	6	true	1	true	0	false
30113	122092080078125	727504609375	1	true	0	false	11	true
30112	12001509765625	741668828125	0	false	8	true	0	false
30111	341514013671875	686783046875	5	true	0	false	5	true
30110	4158998046875	685023203125	1	true	0	false	13	true
30108	104511708984375	7072271875	0	false	0	false	12	true
30104	317747119140625	69658265625	0	false	0	false	12	true
30101	12682357421875	787629140625	4	true	8	true	0	false
30100	13408474609375	78277.25	0	false	16	true	7	true
30099	138732041015625	758895078125	1	true	0	false	5	true
30098	1543655859375	774627734375	0	false	10	true	0	false
30093	7972621459960930	676547734375	0	false	0	false	5	true
30092	2565921630859370	667407890625	0	false	0	false	5	true
30090	138961884765625	689406015625	0	false	0	false	15	true
30087	152495224609375	656547578125	0	false	5	true	1	true
30086	15071931640625	671379140625	7	true	0	false	12	true
30085	120029130859375	611778046875	0	false	0	false	10	true
30084	12800681640625	6195403125	1	true	0	false	6	true
30082	1110357421875	675346796875	8	true	0	false	0	false
30080	139237998046875	6021008203125	0	false	13	true	0	false
30078	148169580078125	5856639453125	1	true	0	false	14	true
30073	590239599609375	5553326953125	0	false	0	false	6	true
30072	6129345703125	5441292578125	1	true	15	true	4	true
30071	729555078125	5528023828125	1	true	0	false	3	true
30064	506877734375	5679755859375	8	true	1	true	0	false
30062	93281767578125	5530609375	0	false	0	false	17	true
30060	105673154296875	552147734375	0	false	0	false	6	true
30059	49743955078125	75437953125	6	true	1	true	0	false
30058	494915576171875	754220625	6	true	1	true	0	false
30056	50765244140625	759231640625	0	false	0	false	6	true
30054	1139330859375	6463991015625	0	false	0	false	7	true
30051	2315681640625	5728062890625	0	false	7	true	2	true
30050	202508642578125	56465765625	0	false	4	true	1	true
30048	425679248046875	71931828125	2	true	0	false	9	true
30047	770186279296875	75754546875	0	false	0	false	6	true
30045	29466005859375	64111	0	false	23	true	0	false
30044	47011767578125	6414737109375	0	false	0	false	6	true
30043	92530009765625	782120390625	4	true	1	true	3	true
30039	25016611328125	61094234375	15	true	3	true	11	true
30038	282926220703125	5923958203125	0	false	0	false	1	true
30034	1.03317e+16	65502078125	3	true	1	true	14	true
30030	472547607421875	5997858203125	0	false	22	true	7	true
30028	160879287109375	749848046875	0	false	0	false	1	true
30026	143084619140625	71894359375	0	false	0	false	17	true
30021	1945008984375	6142000390625	0	false	10	true	0	false
30020	19912017578125	6248231640625	0	false	0	false	13	true
30018	8861267578125	661620234375	25	true	0	false	12	true
30017	1904573828125	6439619921875	1	true	10	true	0	false
30015	737683544921875	6310166015625	0	false	0	false	14	true
30014	9119337890625	637846796875	2	true	0	false	0	false
30012	761421484375	607628984375	0	false	3	true	1	true
30010	98545234375	603626640625	1	true	0	false	10	true
30009	21306083984375	656154140625	5	true	0	false	0	false
30007	26601984375	6552413671875	0	false	6	true	17	true
30006	269844453125	64764453125	10	true	0	false	6	true
30005	7104880859375	329553046875	0	false	0	false	14	true
30004	88852275390625	3350494140625	0	false	2	true	10	true
30002	21556291015625	6362403515625	0	false	0	false	11	true
30000	27304271484375	6355083203125	2	true	0	false	20	true
29998	9074533203125	32048375	0	false	0	false	7	true
29995	2349746875	6078287890625	0	false	1	true	16	true
29994	24606259765625	6089908984375	0	false	6	true	0	false
29993	2591375390625	759741875	0	false	9	true	1	true
29992	2771656640625	7475115625	0	false	16	true	3	true
29991	130305908203125	2962940234375	0	false	0	false	7	true
29990	232326904296875	2944766015625	0	false	0	false	13	true
29989	2371016015625	6318387109375	0	false	0	false	4	true
29987	28497802734375	68373328125	10	true	0	false	0	false
29986	26896796875	6682415625	0	false	9	true	8	true
29984	24749140625	6937171875	0	false	0	false	6	true
29982	2202840625	600803359375	2	true	3	true	1	true
29981	21053783203125	752445859375	0	false	0	false	12	true
29979	1595498046875	6263986328125	0	false	0	false	5	true
29978	157780625	6021008984375	0	false	0	false	11	true
29977	1.25669e+16	525030703125	0	false	0	false	16	true
29976	2704734375	532714140625	1	true	9	true	13	true
29975	29508470703125	742199375	5	true	1	true	0	false
29974	30379490234375	758963046875	6	true	0	false	0	false
29973	5363076171875	30547205078125	0	false	0	false	5	true
29964	229135625	58154953125	0	false	0	false	42	true
29963	151321640625	5594965625	1	true	0	false	22	true
29962	151473916015625	5419460546875	0	false	0	false	12	true
29961	1091115234375	488469453125	0	false	0	false	17	true
29960	10827755859375	4943785546875	6	true	0	false	0	false
29959	646388818359375	4275642578125	0	false	0	false	12	true
29958	595564697265625	4233789453125	11	true	0	false	1	true
29954	118415009765625	5000561328125	0	false	0	false	16	true
29952	498687255859375	4116351171875	0	false	0	false	7	true
29950	17489044921875	5402116015625	0	false	0	false	6	true
29948	237747578125	734073671875	1	true	7	true	0	false
29947	49627490234375	4775883203125	0	false	0	false	4	true
29946	363971875	47709109375	0	false	0	false	9	true
29944	126996806640625	5070457421875	1	true	5	true	2	true
29942	26301517578125	711924453125	1	true	0	false	1	true
29939	83040546875	501592421875	0	false	2	true	22	true
29938	8409435546875	505870390625	4	true	0	false	0	false
29936	21353642578125	548564453125	0	false	0	false	10	true
29934	9148861328125	50418875	6	true	0	false	2	true
29931	122509287109375	3928580078125	1	true	0	false	8	true
29930	1156616015625	39865515625	0	false	7	true	0	false
29927	90140244140625	36424375	4	true	0	false	12	true
29926	79388994140625	3685866015625	8	true	0	false	0	false
29925	5753794921875	4553431640625	0	false	6	true	0	false
29921	147427158203125	3873137109375	0	false	7	true	0	false
29920	133243037109375	390989140625	5	true	0	false	7	true
29919	1444187890625	4027384375	0	false	0	false	24	true
29918	14679177734375	4158025390625	0	false	0	false	25	true
29914	8222802734375	30522349609375	0	false	11	true	0	false
29910	41597060546875	40287953125	0	false	0	false	5	true
29908	191810859375	776001796875	0	false	0	false	1	true
29903	1316474609375	4745473828125	8	true	1	true	0	false
29902	1106043359375	4550609375	0	false	5	true	0	false
29901	3724079833984370	3755434765625	2	true	1	true	22	true
29900	429782177734375	3847190234375	0	false	0	false	10	true
29899	155356171875	495193359375	7	true	1	true	1	true
29898	14537984375	491179375	0	false	0	false	8	true
29896	10459091796875	3477533203125	6	true	0	false	0	false
29894	101005361328125	4766393359375	5	true	0	false	20	true
29892	149197080078125	466323671875	6	true	0	false	0	false
29890	150600146484375	5221365625	0	false	0	false	1	true
29886	431938916015625	3224133984375	0	false	0	false	15	true
29883	1.95614e+16	36021640625	0	false	0	false	1	true
29879	3067996337890620	27279017578125	0	false	0	false	1	true
29876	170399140625	4829909375	0	false	0	false	5	true
29872	162042177734375	43498171875	3	true	1	true	2	true
29867	1757994140625	4260758984375	0	false	0	false	12	true
29866	283338671875	4207334375	0	false	0	false	16	true
29864	1846731640625	518141640625	0	false	0	false	2	true
29858	63057763671875	3565364453125	0	false	0	false	3	true
29857	17366052734375	56921859375	1	true	0	false	20	true
29856	16824587890625	581475859375	0	false	0	false	11	true
29854	2211952734375	686441953125	4	true	1	true	0	false
29852	28559544921875	722025703125	0	false	1	true	11	true
29850	76706005859375	4015265625	0	false	0	false	6	true
29848	33663828125	4416306640625	0	false	0	false	13	true
29839	118887421875	30609720703125	4	true	0	false	28	true
29838	117993212890625	31940712890625	0	false	0	false	10	true
29836	26472955078125	78929640625	0	false	0	false	1	true
29835	173580546875	412696796875	0	false	1	true	12	true
29834	19825578125	438096484375	6	true	0	false	0	false
29829	9244916015625	52950546875	0	false	0	false	19	true
29828	9801962890625	52412015625	1	true	0	false	14	true
29824	691844140625	405592109375	0	false	0	false	5	true
29822	553824951171875	4201620703125	0	false	0	false	12	true
29821	27721513671875	4082747265625	0	false	0	false	28	true
29820	29133314453125	404312890625	0	false	9	true	0	false
29819	24103857421875	426185703125	1	true	1	true	19	true
29818	25491896484375	4117577734375	2	true	8	true	2	true
29816	30018630859375	41061765625	5	true	0	false	7	true
29815	119178583984375	425341484375	0	false	0	false	8	true
29814	113027314453125	4307294921875	0	false	12	true	4	true
29812	235462265625	3862323828125	0	false	7	true	0	false
29806	9147689453125	40936109375	0	false	0	false	12	true
29801	21723826171875	4187087109375	0	false	0	false	22	true
29800	22589796875	4100378125	0	false	0	false	5	true
29794	20786556640625	3906296484375	5	true	0	false	0	false
29793	16167080078125	341966328125	0	false	0	false	11	true
29792	14805578125	3503521484375	0	false	0	false	1	true
29791	179099921875	3462877734375	0	false	3	true	2	true
29788	5961519775390620	499437734375	1	true	0	false	23	true
29787	3556201953125	6898596875	1	true	0	false	31	true
29786	3641111328125	679706171875	12	true	0	false	0	false
29782	1273213671875	363614609375	2	true	0	false	29	true
29781	34663390625	6264623828125	1	true	0	false	29	true
29780	34269765625	6462218359375	1	true	9	true	1	true
29778	35283015625	6709190625	0	false	10	true	3	true
29772	20127890625	3366916796875	0	false	0	false	13	true
29771	367410625	62264	1	true	1	true	0	false
29770	3797169140625	609113828125	1	true	0	false	8	true
29765	16787064453125	36284234375	12	true	0	false	0	false
29764	17781142578125	3804955078125	2	true	0	false	12	true
29762	361800859375	65815171875	0	false	0	false	9	true
29761	16920564453125	7045378125	0	false	3	true	13	true
29760	17526234375	70113296875	1	true	0	false	15	true
29753	16506197265625	3102843359375	0	false	0	false	10	true
29752	18335408203125	30684076171875	5	true	0	false	9	true
29748	171375546875	6711815625	0	false	0	false	4	true
29744	3234784375	651230625	2	true	0	false	29	true
29743	171776611328125	701231484375	8	true	0	false	38	true
29742	6388504638671870	7135334375	1	true	0	false	14	true
29739	3003365234375	673977109375	1	true	0	false	14	true
29738	3091888671875	67282140625	1	true	10	true	0	false
29735	3362873046875	43891515625	0	false	0	false	1	true
29734	3207443359375	4104505859375	3	true	9	true	4	true
29733	3467501953125	589545703125	0	false	1	true	26	true
29732	3514497265625	581483984375	1	true	0	false	9	true
29728	332431484375	5932200390625	0	false	7	true	0	false
29726	322796640625	45229453125	0	false	22	true	14	true
29725	14841548828125	2585305859375	2	true	0	false	24	true
29724	141631982421875	26525091796875	1	true	0	false	8	true
29723	11536794921875	249133828125	0	false	12	true	5	true
29722	101170517578125	269118515625	0	false	10	true	6	true
29720	31393060546875	598318203125	0	false	0	false	4	true
29718	16450935546875	28152638671875	0	false	0	false	20	true
29716	298603359375	6181230078125	2	true	0	false	14	true
29715	84740029296875	160275263671875	0	false	5	true	6	true
29714	111094599609375	162892373046875	5	true	0	false	0	false
29713	13384818359375	24704685546875	0	false	1	true	10	true
29712	14143404296875	24923025390625	0	false	0	false	16	true
29711	1057935546875	19184994140625	0	false	17	true	0	false
29707	12788689453125	27385626953125	0	false	0	false	2	true
29700	90364248046875	1332052734375	0	false	1	true	11	true
29699	644482861328125	21962185546875	4	true	1	true	0	false
29698	797100927734375	2155600390625	0	false	0	false	1	true
29697	423311474609375	10557126953125	0	false	0	false	5	true
29696	50578125	98891513671875	0	false	13	true	0	false
29692	2376779296875	46930390625	0	false	0	false	2	true
29690	482574951171875	1953198046875	0	false	0	false	1	true
29689	59296796875	25847390625	1	true	0	false	0	false
29688	574556591796875	2376076953125	10	true	0	false	1	true
29685	634449462890625	12325025390625	0	false	7	true	6	true
29684	716635302734375	106264443359375	2	true	0	false	9	true
29680	580567041015625	153572001953125	0	false	1	true	9	true
29678	4434328125	155211533203125	0	false	0	false	8	true
29677	116613583984375	23556298828125	5	true	0	false	11	true
29676	105985595703125	22840892578125	8	true	0	false	2	true
29674	8458892211914060	10098322265625	0	false	0	false	15	true
29672	32853095703125	1940209765625	0	false	0	false	12	true
29671	3503580078125	4665616796875	0	false	19	true	0	false
29669	2387232421875	2358171875	0	false	12	true	0	false
29668	3487255126953120	23074970703125	0	false	0	false	11	true
29664	199154296875	24764865234375	9	true	0	false	1	true
29661	92147392578125	19754697265625	0	false	0	false	10	true
29660	7461177734375	18494583984375	0	false	0	false	7	true
29658	350378125	411701015625	1	true	7	true	1	true
29654	754718017578125	27901412109375	0	false	0	false	4	true
29642	18058076171875	26421861328125	0	false	4	true	6	true
29638	19991814453125	470091640625	1	true	0	false	2	true
29635	480365380859375	797348515625	8	true	10	true	0	false
29634	497059375	7957784375	9	true	20	true	1	true
29633	1.93086e+16	75516484375	0	false	0	false	7	true
29632	1620692626953120	807132275390625	0	false	0	false	6	true
29630	7036399536132810	693915478515625	0	false	0	false	17	true
29628	66622109375	78371171875	0	false	0	false	9	true
29623	1929175390625	18951689453125	0	false	0	false	15	true
29622	180431796875	1909997265625	1	true	0	false	21	true
29620	18751568359375	20191865234375	0	false	7	true	1	true
29619	179476875	1597678515625	2	true	0	false	12	true
29617	2328173828125	985445703125	0	false	5	true	7	true
29616	24119439453125	97850048828125	0	false	0	false	17	true
29614	20113435546875	1848741796875	0	false	8	true	0	false
29612	19850947265625	216942109375	0	false	0	false	12	true
29609	211515703125	16758685546875	4	true	0	false	0	false
29607	1699342578125	131044365234375	0	false	10	true	7	true
29606	16915982421875	144569677734375	0	false	3	true	23	true
29604	2460222265625	11149607421875	0	false	8	true	1	true
29602	1439530078125	149382783203125	2	true	6	true	0	false
29601	21211921875	116544267578125	0	false	0	false	11	true
29600	20647279296875	13978443359375	4	true	0	false	9	true
29592	270371015625	10216287109375	0	false	9	true	0	false
29589	240990703125	672724560546875	0	false	0	false	6	true
29588	23435693359375	649306201171875	0	false	9	true	2	true
29585	264001484375	415474853515625	2	true	0	false	17	true
29581	285229140625	161007294921875	0	false	4	true	1	true
29580	29340671875	16072826171875	0	false	9	true	0	false
29578	308016875	17463931640625	0	false	4	true	13	true
29576	311466171875	156304130859375	0	false	0	false	3	true
29573	25158703125	23372896484375	3	true	0	false	0	false
29572	26228880859375	2447063671875	11	true	0	false	8	true
29571	25055.25	2133279296875	1	true	0	false	33	true
29570	25761505859375	2141319921875	1	true	3	true	13	true
29567	22826671875	2524912890625	0	false	0	false	1	true
29566	23312927734375	235292578125	0	false	0	false	8	true
29563	3981190625	55626609375	0	false	0	false	12	true
29562	39717796875	591338671875	0	false	0	false	22	true
29561	151475458984375	100243486328125	0	false	0	false	7	true
29560	135991943359375	115475390625	0	false	3	true	8	true
29556	28117859375	667970947265625	0	false	0	false	5	true
29554	1861884765625	99874375	0	false	11	true	0	false
29551	2267807421875	30606853515625	3	true	0	false	3	true
29550	20591119140625	31060796875	0	false	9	true	0	false
29549	32790484375	3679110546875	0	false	0	false	24	true
29548	3301453515625	3783423828125	0	false	6	true	0	false
29546	3446316015625	38329453125	3	true	1	true	0	false
29545	39070765625	4416575390625	1	true	0	false	8	true
29541	268110234375	28851974609375	0	false	0	false	8	true
29540	27402466796875	30147734375	0	false	7	true	0	false
29539	4614012890625	420791015625	2	true	0	false	1	true
29538	4665441015625	431141015625	1	true	5	true	11	true
29537	239151484375	5048033984375	1	true	0	false	5	true
29536	23082740234375	5308595703125	2	true	5	true	2	true
29534	29802751953125	298000234375	0	false	0	false	5	true
29532	4580494140625	444305078125	6	true	0	false	8	true
29531	28333083984375	32529125	0	false	0	false	29	true
29530	27141814453125	31690974609375	0	false	0	false	11	true
29528	27123203125	3304081640625	0	false	0	false	8	true
29522	133990341796875	436267578125	0	false	0	false	10	true
29518	3511437109375	3411362890625	1	true	0	false	0	false
29517	44205375	3580796484375	5	true	0	false	40	true
29516	4335426953125	3642430078125	0	false	4	true	11	true
29514	247704609375	19943927734375	0	false	0	false	17	true
29513	427658828125	380596640625	1	true	16	true	0	false
29510	3280005859375	31704798828125	0	false	11	true	0	false
29509	4377416796875	3956201171875	2	true	0	false	29	true
29507	270969609375	2675669921875	0	false	0	false	11	true
29500	4243524609375	434931484375	0	false	0	false	21	true
29497	4835119140625	4334185546875	0	false	0	false	10	true
29496	4778429296875	449972578125	0	false	0	false	18	true
29492	4272489453125	3405454296875	16	true	1	true	0	false
29490	258782890625	5804849609375	2	true	0	false	0	false
29489	414778203125	36516140625	0	false	8	true	0	false
29480	239346796875	3332266015625	0	false	0	false	5	true
29479	11118935546875	61330859375	0	false	0	false	19	true
29478	122730751953125	85571474609375	9	true	0	false	6	true
29476	113398671875	317134521484375	0	false	0	false	13	true
29475	848347265625	1394220947265620	0	false	38	true	2	true
29474	99938408203125	1950500244140620	0	false	2	true	22	true
29473	272957265625	5411123046875	4	true	1	true	3	true
29472	2950059375	53297359375	0	false	0	false	9	true
29470	912905859375	45428798828125	0	false	1	true	15	true
29466	30835994140625	5605278515625	1	true	0	false	10	true
29464	32016115234375	522457734375	0	false	0	false	3	true
29463	2742015234375	4910935546875	1	true	0	false	0	false
29462	29382017578125	5104246875	0	false	0	false	2	true
29453	330502734375	2333528515625	4	true	9	true	32	true
29452	32763150390625	2310007421875	2	true	32	true	7	true
29447	20463333984375	4936524609375	0	false	5	true	4	true
29446	2205198828125	4909255078125	7	true	0	false	3	true
29443	3873671484375	25827.5	2	true	0	false	12	true
29442	398312109375	275448984375	0	false	8	true	0	false
29440	405231171875	26252595703125	3	true	8	true	1	true
29438	3815226171875	27790625	20	true	0	false	1	true
29436	402936015625	29568568359375	0	false	0	false	9	true
29435	39277171875	3426124609375	0	false	47	true	17	true
29434	3827736328125	32047234375	0	false	0	false	1	true
29432	3874874609375	234766328125	0	false	0	false	11	true
29430	358375546875	3224279296875	0	false	5	true	0	false
29428	372020546875	300345703125	0	false	0	false	14	true
29427	4235128125	676419921875	2	true	0	false	14	true
29426	431089140625	666629375	0	false	23	true	0	false
29422	390801328125	670438984375	0	false	9	true	0	false
29415	4327101953125	2857636328125	32	true	0	false	2	true
29414	425243984375	29513658203125	0	false	0	false	13	true
29412	4354440234375	27498681640625	1	true	4	true	38	true
29403	6232840576171870	14829169921875	0	false	0	false	11	true
29402	246224462890625	1331044921875	0	false	0	false	8	true
29399	16438609375	51717841796875	0	false	18	true	0	false
29398	154725712890625	4809861328125	4	true	0	false	0	false
29396	148580888671875	651677490234375	0	false	0	false	4	true
29395	17036865234375	3859175048828120	4	true	1	true	0	false
29391	405731015625	6947165625	4	true	1	true	0	false
29390	3872083984375	691722578125	2	true	7	true	3	true
29387	281599140625	34148	0	false	4	true	0	false
29386	28864525390625	3448830859375	13	true	0	false	0	false
29380	348891953125	54815125	0	false	0	false	11	true
29379	3411186328125	2666262109375	0	false	1	true	0	false
29376	364343984375	439787109375	0	false	0	false	14	true
29375	355913330078125	42040234375	4	true	1	true	0	false
29374	47709755859375	56194638671875	4	true	1	true	8	true
29372	682827197265625	695898876953125	0	false	0	false	1	true
29369	38545609375	2543968994140620	6	true	0	false	0	false
29368	3908498828125	1.70746e+16	0	false	8	true	3	true
29367	29601919921875	86333046875	3	true	52	true	11	true
29366	29850384765625	757683935546875	1	true	0	false	20	true
29365	28442669921875	359291162109375	0	false	4	true	3	true
29364	29966396484375	363116162109375	0	false	6	true	0	false
29363	32301912109375	3485583740234370	0	false	0	false	17	true
29362	3413944140625	2.00287e+16	0	false	0	false	14	true
29360	3064297265625	86820458984375	0	false	0	false	17	true
29358	3140359375	6741548828125	0	false	0	false	10	true
29357	3958065625	786505712890625	10	true	0	false	0	false
29356	39223.75	75116826171875	4	true	1	true	0	false
29351	41197875	2128777587890620	14	true	1	true	0	false
29350	4146844921875	2320015380859370	1	true	15	true	0	false
29348	416844609375	4.61674e+16	0	false	8	true	0	false
29345	404589296875	3677752197265620	14	true	0	false	0	false
29342	3614122265625	64672451171875	0	false	0	false	13	true
29340	3750861328125	108897138671875	0	false	0	false	10	true
29337	443976796875	249759033203125	0	false	10	true	0	false
29332	3078005078125	1.3587e+16	0	false	0	false	10	true
29323	4072798046875	78117328125	7	true	7	true	0	false
29322	41470359375	7429659375	4	true	0	false	0	false
29321	4349719921875	71479578125	20	true	0	false	3	true
29319	415887734375	6382484375	0	false	19	true	1	true
29313	4150905859375	161176259765625	6	true	0	false	2	true
29312	424323984375	14442419921875	18	true	1	true	6	true
29310	4023513671875	16757962890625	0	false	10	true	0	false
29308	4865514453125	3933377734375	2	true	0	false	6	true
29307	4150861328125	22746509765625	0	false	0	false	17	true
29306	4072726171875	2163387109375	0	false	0	false	17	true
29304	4397556640625	145367724609375	0	false	5	true	0	false
29303	453632890625	215784375	0	false	11	true	0	false
29302	45565953125	20827712890625	0	false	0	false	14	true
29300	4378599609375	19875662109375	0	false	21	true	0	false
29298	44537984375	23900216796875	0	false	0	false	8	true
29295	4845214453125	285341015625	0	false	8	true	0	false
29294	4688430078125	2939608203125	2	true	0	false	21	true
29288	4711230078125	16891048828125	4	true	1	true	0	false
29287	490178046875	23411599609375	0	false	0	false	1	true
29286	4856246484375	26382568359375	0	false	7	true	0	false
29284	3649944140625	18217298828125	7	true	0	false	0	false
29280	462529140625	23508701171875	0	false	0	false	11	true
29277	445530390625	331593203125	0	false	0	false	12	true
29274	479964921875	188869921875	0	false	2	true	9	true
29272	4347420703125	608823125	1	true	0	false	23	true
29269	143420947265625	2586642822265620	4	true	1	true	6	true
29268	233617626953125	1984843017578120	0	false	10	true	1	true
29267	449462890625	23222490234375	0	false	0	false	21	true
29266	4404013671875	1.38021e+16	0	false	6	true	8	true
29264	3452191796875	154367041015625	0	false	0	false	1	true
29258	4849073046875	155870673828125	0	false	5	true	0	false
29252	456177265625	7134265625	23	true	0	false	25	true
29251	425496015625	5145564453125	26	true	1	true	6	true
29250	4244668359375	5115096484375	10	true	5	true	1	true
29248	1513351953125	2428473876953120	0	false	0	false	5	true
29247	4831185546875	517407265625	13	true	0	false	6	true
29244	3915598828125	5081348828125	1	true	0	false	13	true
29242	432533671875	489017109375	0	false	8	true	0	false
29236	107820634765625	5396769409179680	0	false	10	true	2	true
29234	4508930078125	584237578125	0	false	22	true	3	true
29227	378675859375	74690859375	1	true	0	false	11	true
29226	3675159765625	735797890625	5	true	1	true	0	false
29219	35774.25	227863046875	6	true	2	true	13	true
29218	37311796875	22152.5	0	false	7	true	0	false
29214	4923524609375	59938546875	2	true	31	true	0	false
29209	4278221875	8585716796875	0	false	11	true	26	true
29208	4257477734375	793451953125	0	false	11	true	2	true
29202	47276171875	453021533203125	0	false	7	true	0	false
29201	4564815625	735641015625	20	true	1	true	0	false
29196	213449921875	123056103515625	0	false	20	true	0	false
29195	4681016796875	71017822265625	24	true	0	false	0	false
29194	4711290625	7352684936523430	36	true	0	false	0	false
29192	4816317578125	160922265625	14	true	0	false	0	false
29190	49694.25	1084219970703120	17	true	0	false	0	false
29186	16982927734375	3308038330078120	5	true	0	false	0	false
29185	451590546875	769879375	1	true	0	false	42	true
