# Supplementary material for: A Novel Liquid Biopsy Method Based on Specific Combinations of Vesicular Markers Allows Us to Discriminate Prostate Cancer from Hyperplasia
Source: Cells. 2024 Jul 31;13(15):1286. doi: 10.3390/cells13151286 (PMC11311686; doi:10.3390/cells13151286)
Supplement: Supplementary file 1 [file cells-13-01286-s001.zip › Dataset S1-Raw data CODI BiliGeCT Prostata/Raw data CODI BiliGeCT Prostata/160223_ErbB3_ALK_IIexp_GE21-11-1__counting_scatter.xlsx]

## Sheet: 160223_ErbB3_ALK_IIexp_GE21-11-
counting parameters
radius (nm)	300
bin width (nm)	20
locs in bin threshold	1
active channels
channel name	channel reference	min	max
Channel 0	ch0	1	10000000
Channel 1	ch1	1	10000000
Channel 2	ch2	1	10000000
clusters are positive for a channel if their counts fall within min (inclusive) and max (exclusive) for that channel
	population phenotypes	number of clusters
triple positive	Channel 0, Channel 1, Channel 2	96
double positive	Channel 0, Channel 1	24
double positive	Channel 0, Channel 2	363
double positive	Channel 1, Channel 2	7
single positive	Channel 0	84
single positive	Channel 1	1
single positive	Channel 2	29
	total positive clusters	604
9 clusters were negative for every channel
all positive clusters are listed here
columns show counts and positivity for channels with thresholds switched on
to see the full data including negative clusters please export a csv from the counting histogram rather than the counting scatter plot
cluster id	centroid x (nm)	centroid y (nm)	count for Channel 0	positive for Channel 0	count for Channel 1	positive for Channel 1	count for Channel 2	positive for Channel 2
54207	37690140625	64900828125	8	true	1	true	0	false
54206	3723958203125	669777421875	6	true	0	false	4	true
54205	38465328125	66329625	10	true	0	false	5	true
54203	3307474609375	662221640625	10	true	0	false	6	true
54202	33451203125	673761953125	5	true	0	false	6	true
54201	3570666015625	681938984375	6	true	0	false	0	false
54200	375324140625	68009203125	10	true	1	true	4	true
54198	3358712890625	6423905078125	11	true	1	true	1	true
54195	3993902734375	6681465625	5	true	0	false	13	true
54194	3968173828125	65765703125	7	true	1	true	5	true
54192	32313265625	6265051171875	1	true	0	false	8	true
54190	3509566796875	62718765625	3	true	1	true	4	true
54187	32097572265625	6600378125	6	true	0	false	2	true
54183	3570832421875	66565546875	14	true	0	false	1	true
54180	363804375	6488928125	4	true	2	true	5	true
54178	390254765625	6739940625	7	true	0	false	13	true
54175	28190103515625	72409296875	5	true	0	false	8	true
54174	29326900390625	736818203125	3	true	0	false	3	true
54173	29042630859375	717622109375	8	true	1	true	0	false
54171	28798775390625	759603828125	6	true	0	false	6	true
54170	29651171875	75132265625	4	true	1	true	12	true
54167	22916302734375	713443515625	11	true	0	false	8	true
54166	2191114453125	707841015625	12	true	1	true	10	true
54164	312862734375	736596953125	7	true	0	false	1	true
54162	32791484375	72121.25	7	true	0	false	4	true
54161	22970294921875	74660359375	11	true	1	true	4	true
54160	2363734765625	73445828125	8	true	2	true	9	true
54159	20500931640625	73376453125	4	true	2	true	6	true
54158	19950849609375	745304609375	5	true	1	true	3	true
54157	25322484375	745039375	4	true	0	false	0	false
54155	19038978515625	76168609375	7	true	15	true	12	true
54153	399606953125	6167340234375	4	true	1	true	7	true
54152	3890333984375	602450234375	5	true	0	false	12	true
54150	21253669921875	717603671875	8	true	0	false	3	true
54149	3422126171875	7381040625	13	true	2	true	5	true
54148	337165625	757479375	10	true	0	false	2	true
54147	2006941796875	71388578125	7	true	0	false	1	true
54144	2153987109375	731510234375	3	true	0	false	6	true
54143	30196564453125	698868203125	16	true	0	false	2	true
54142	29267279296875	702871953125	10	true	1	true	3	true
54141	329055546875	689865234375	3	true	7	true	4	true
54140	3320035546875	69980546875	6	true	0	false	17	true
54138	17267544921875	74032953125	10	true	2	true	7	true
54136	40125640625	6015937109375	13	true	2	true	1	true
54132	31538048828125	701860703125	8	true	0	false	0	false
54129	419287890625	605373203125	4	true	0	false	9	true
54128	41347234375	59605921875	9	true	1	true	1	true
54120	407893359375	6301187109375	9	true	4	true	2	true
54116	2357891015625	76048765625	6	true	1	true	3	true
54114	3585301171875	734304140625	8	true	1	true	4	true
54113	4011876953125	6415684375	5	true	0	false	8	true
54111	16425458984375	754859296875	16	true	0	false	2	true
54110	163848828125	76244796875	6	true	0	false	4	true
54108	4254415234375	624306328125	6	true	1	true	1	true
54107	31462166015625	6399749609375	6	true	0	false	0	false
54106	30103109375	64041203125	5	true	1	true	6	true
54104	4109707421875	6488258984375	7	true	1	true	3	true
54103	30733451171875	647345234375	9	true	0	false	3	true
54101	3578341796875	6367608203125	10	true	2	true	1	true
54099	150513125	733679375	3	true	1	true	5	true
54098	148650537109375	725037734375	5	true	0	false	18	true
54097	16954728515625	722852578125	4	true	0	false	1	true
54096	18498416015625	721154609375	5	true	1	true	0	false
54094	148947939453125	75282890625	3	true	0	false	17	true
54089	17851697265625	70704375	3	true	0	false	4	true
54088	18836509765625	707340234375	7	true	1	true	8	true
54087	3869737890625	72315546875	6	true	0	false	6	true
54086	3852808984375	71021515625	6	true	0	false	1	true
54084	158612958984375	704549140625	11	true	0	false	0	false
54078	3818666796875	735328046875	6	true	0	false	12	true
54077	4044113671875	702372890625	6	true	0	false	5	true
54070	2724561328125	739998046875	7	true	0	false	6	true
54067	403918359375	57185125	6	true	0	false	4	true
54066	4051385546875	560325625	6	true	0	false	12	true
54065	4485483203125	6036523828125	4	true	0	false	4	true
54062	21212056640625	763921328125	11	true	0	false	2	true
54059	4811043359375	622345078125	4	true	0	false	3	true
54058	470596640625	629126328125	14	true	1	true	0	false
54057	4660028125	6403995703125	9	true	0	false	2	true
54054	305608046875	68270890625	8	true	0	false	1	true
54052	45114265625	62785125	8	true	0	false	2	true
54045	26359833984375	6498168359375	3	true	0	false	16	true
54044	27841296875	6449318359375	5	true	0	false	8	true
54043	2796226171875	65748953125	7	true	0	false	6	true
54042	278915703125	666160859375	10	true	2	true	1	true
54038	4899173828125	630246015625	5	true	0	false	2	true
54037	237612578125	67682765625	14	true	0	false	0	false
54036	240660234375	6533889453125	8	true	0	false	4	true
54034	369458125	6125484765625	8	true	0	false	2	true
54033	2472415625	6416208984375	8	true	0	false	7	true
54031	22872396484375	6380080078125	11	true	0	false	7	true
54030	22059494140625	639664296875	2	true	0	false	18	true
54028	23234736328125	660745234375	8	true	1	true	1	true
54026	27266998046875	765081875	3	true	0	false	7	true
54025	4433141015625	708912734375	6	true	1	true	6	true
54024	428523515625	698365234375	3	true	0	false	7	true
54023	290283359375	668619375	4	true	3	true	9	true
54018	4330080859375	680083203125	6	true	1	true	7	true
54015	426545859375	66981828125	6	true	0	false	27	true
54009	147497080078125	770507109375	3	true	0	false	9	true
54007	19756873046875	648723203125	7	true	0	false	1	true
54006	190384296875	66715671875	9	true	0	false	4	true
54004	3241540625	75990921875	11	true	0	false	2	true
54001	20796185546875	66424328125	11	true	0	false	0	false
53999	26824236328125	625033671875	9	true	0	false	5	true
53998	26921125	6368635546875	8	true	1	true	6	true
53997	3653187890625	720936171875	4	true	0	false	14	true
53996	3637119921875	706313515625	6	true	1	true	0	false
53994	19378357421875	6314070703125	7	true	1	true	4	true
53992	2790099609375	6242128125	4	true	0	false	5	true
53988	3225633203125	5991843359375	4	true	1	true	0	false
53987	22264978515625	6804040625	6	true	0	false	0	false
53986	2080247265625	691608203125	4	true	0	false	4	true
53984	413506171875	7284246875	1	true	1	true	7	true
53978	187265234375	6161398828125	5	true	0	false	1	true
53977	3769177734375	5678239453125	14	true	0	false	0	false
53976	392069453125	5558665625	4	true	0	false	7	true
53974	16904869140625	606464609375	9	true	0	false	0	false
53973	375047109375	580790859375	6	true	2	true	16	true
53968	4697016796875	601818671875	4	true	1	true	7	true
53967	2653694921875	668633984375	8	true	0	false	1	true
53963	294693203125	678021015625	11	true	0	false	1	true
53960	17532994140625	6246398828125	5	true	0	false	9	true
53958	478033671875	589628671875	7	true	0	false	6	true
53956	2184801953125	78937703125	2	true	0	false	8	true
53952	3353453125	6009898828125	15	true	0	false	2	true
53951	343333203125	5848506640625	4	true	0	false	13	true
53950	3329908203125	572750859375	5	true	0	false	8	true
53949	2550575390625	71207671875	7	true	0	false	12	true
53948	25777109375	7229265625	8	true	0	false	5	true
53947	19523822265625	78599953125	2	true	0	false	10	true
53942	325189296875	581654765625	9	true	0	false	4	true
53941	3542555078125	576905078125	3	true	0	false	14	true
53938	34426828125	5682617578125	5	true	1	true	6	true
53934	346951875	713099375	7	true	0	false	0	false
53933	127281435546875	745853359375	4	true	0	false	6	true
53932	13309294921875	72178625	7	true	0	false	10	true
53927	4290380078125	5356891796875	9	true	0	false	22	true
53926	414604765625	53515.5	2	true	0	false	1	true
53925	25648552734375	5949019921875	5	true	28	true	6	true
53924	2472902734375	610104375	9	true	1	true	0	false
53922	4047989453125	51745375	5	true	0	false	4	true
53916	3757071875	745481171875	5	true	1	true	3	true
53915	2162037109375	58493609375	6	true	5	true	1	true
53914	21249060546875	594416484375	7	true	0	false	16	true
53913	4675540625	5647213671875	26	true	0	false	1	true
53912	4555939453125	5729837890625	9	true	0	false	0	false
53910	1912916015625	5827826171875	8	true	0	false	7	true
53908	24340072265625	5892052734375	7	true	0	false	0	false
53906	2650005078125	7782596875	4	true	0	false	1	true
53904	207075078125	788096796875	5	true	0	false	5	true
53901	3742621875	5460648828125	2	true	0	false	11	true
53900	3921295703125	5452448828125	6	true	0	false	5	true
53892	3532315234375	605498046875	5	true	1	true	0	false
53891	310905546875	610691015625	2	true	0	false	1	true
53888	147399072265625	70411171875	7	true	0	false	8	true
53887	4919480859375	5854034765625	1	true	1	true	14	true
53886	48558953125	5732713671875	8	true	0	false	1	true
53882	27765865234375	60179875	4	true	0	false	9	true
53880	109772373046875	73105328125	4	true	1	true	2	true
53878	126724189453125	770512890625	5	true	0	false	2	true
53877	4797378125	659784375	5	true	0	false	4	true
53874	111931513671875	776264453125	3	true	0	false	2	true
53873	83722548828125	7462096875	1	true	0	false	8	true
53872	88606552734375	750736171875	5	true	0	false	24	true
53870	100030283203125	751973671875	3	true	1	true	1	true
53867	45265625	68973109375	9	true	0	false	4	true
53864	17518919921875	6373796484375	4	true	0	false	4	true
53863	4355819921875	5616898828125	3	true	0	false	0	false
53861	22041322265625	611841171875	5	true	0	false	5	true
53858	31598275390625	774480625	2	true	1	true	2	true
53856	25938072265625	560132421875	8	true	0	false	4	true
53854	2705333984375	690943828125	8	true	0	false	2	true
53851	1255835546875	670212578125	3	true	1	true	6	true
53850	1148952734375	672082421875	11	true	0	false	5	true
53848	121816533203125	684791484375	12	true	0	false	0	false
53847	9958818359375	673648828125	17	true	0	false	8	true
53846	873562890625	66437546875	4	true	14	true	3	true
53843	296197578125	5797009375	4	true	0	false	13	true
53842	30269361328125	5787477734375	4	true	0	false	7	true
53840	29552578125	5959676953125	9	true	0	false	1	true
53839	2764487890625	5812259375	6	true	0	false	3	true
53838	29582271484375	56857046875	3	true	1	true	12	true
53834	30916935546875	5618101171875	5	true	1	true	9	true
53830	1187322265625	6579315625	3	true	1	true	6	true
53828	130109072265625	785952421875	5	true	2	true	5	true
53827	13789828125	657586328125	7	true	0	false	0	false
53826	140447958984375	66868	5	true	0	false	6	true
53825	8291041015625	6270959765625	11	true	5	true	1	true
53824	701264501953125	6316009765625	5	true	11	true	4	true
53822	81554794921875	6944621875	4	true	0	false	1	true
53821	62433447265625	6326055859375	4	true	0	false	11	true
53819	145436416015625	68185	4	true	0	false	4	true
53814	2541057421875	67829171875	9	true	0	false	4	true
53813	631629345703125	6229533203125	8	true	0	false	4	true
53811	29801166015625	5316749609375	7	true	0	false	5	true
53810	3054758984375	541758828125	6	true	0	false	5	true
53808	9674466796875	6473062890625	1	true	0	false	4	true
53806	15367564453125	6085569140625	5	true	0	false	16	true
53805	3288193359375	5479678515625	3	true	0	false	10	true
53804	32226427734375	5453583203125	1	true	0	false	8	true
53803	22789955078125	5559851953125	8	true	1	true	15	true
53802	2053923046875	5637265625	4	true	0	false	2	true
53798	314595625	5841066015625	3	true	0	false	11	true
53796	3412697265625	5453296875	2	true	1	true	4	true
53793	124173369140625	63990328125	3	true	0	false	2	true
53792	128724169921875	6226551953125	3	true	0	false	9	true
53791	9771529296875	714601328125	1	true	1	true	18	true
53790	96281396484375	703695390625	8	true	0	false	3	true
53788	85863232421875	717133125	10	true	0	false	1	true
53787	75881708984375	722176640625	4	true	0	false	0	false
53778	119995341796875	701446796875	3	true	0	false	4	true
53775	4024409375	751451171875	6	true	3	true	9	true
53774	38751375	752007890625	9	true	3	true	1	true
53772	4003066796875	73551875	3	true	0	false	16	true
53770	11050876953125	63614921875	10	true	0	false	1	true
53769	113420048828125	601493515625	6	true	1	true	9	true
53768	11001787109375	587236484375	8	true	0	false	0	false
53767	94635302734375	5900712890625	10	true	0	false	1	true
53766	992539453125	58230.5	6	true	1	true	11	true
53757	1294266015625	5965360546875	9	true	0	false	3	true
53756	14020931640625	5975328125	6	true	0	false	2	true
53751	28296751953125	52548.25	5	true	1	true	12	true
53749	181971875	691476015625	7	true	0	false	1	true
53748	1692044140625	69369484375	8	true	0	false	0	false
53745	8265603515625	6062667578125	4	true	1	true	9	true
53744	97926650390625	605934375	7	true	0	false	1	true
53741	3753403125	75710453125	2	true	3	true	11	true
53740	3737653515625	767198359375	4	true	2	true	14	true
53737	474892734375	5479470703125	3	true	0	false	1	true
53734	17409806640625	5894490625	7	true	0	false	10	true
53733	4742465625	676649453125	4	true	0	false	10	true
53732	4558648046875	67460234375	3	true	0	false	1	true
53731	45094.5	660881953125	1	true	13	true	2	true
53727	1.48784e+16	6938040625	7	true	0	false	1	true
53726	1.64395e+16	68034671875	5	true	1	true	14	true
53724	2803121337890620	6960659375	8	true	0	false	4	true
53723	4263333984375	72409140625	2	true	5	true	2	true
53722	3347120361328120	72594921875	4	true	1	true	8	true
53721	193383447265625	710036796875	13	true	0	false	1	true
53718	2549580078125	729097421875	5	true	0	false	6	true
53717	15426376953125	732348125	3	true	0	false	9	true
53715	10228115234375	62762578125	4	true	1	true	7	true
53714	1288911376953120	6040709375	5	true	0	false	0	false
53713	4263830078125	696950390625	3	true	0	false	10	true
53712	5545927734375	680082109375	0	false	0	false	5	true
53710	2319257568359370	639883515625	5	true	1	true	0	false
53708	354330615234375	6525409375	8	true	0	false	1	true
53706	486486181640625	6285804296875	9	true	0	false	3	true
53700	2.0182e+16	5837128515625	6	true	0	false	4	true
53699	568642236328125	7385940625	2	true	1	true	7	true
53698	46820048828125	736449375	1	true	0	false	7	true
53697	253371435546875	56709296875	4	true	0	false	0	false
53695	573313623046875	6536968359375	10	true	0	false	0	false
53694	69593701171875	67056296875	4	true	0	false	3	true
53693	605041259765625	751438515625	2	true	2	true	7	true
53685	46857490234375	7606096875	4	true	0	false	0	false
53684	5752146484375	7740909375	8	true	0	false	2	true
53677	428931875	736867109375	1	true	0	false	5	true
53676	4302787109375	724581171875	10	true	0	false	9	true
53675	430448046875	75181.75	0	false	0	false	62	true
53671	8586552734375	763229609375	4	true	1	true	2	true
53669	62572119140625	708039609375	4	true	0	false	9	true
53667	21331529296875	551333671875	7	true	0	false	13	true
53666	21508060546875	54910546875	14	true	0	false	10	true
53665	22617302734375	531027421875	7	true	0	false	0	false
53663	23951546875	544134296875	10	true	0	false	2	true
53662	250507578125	540039609375	6	true	1	true	7	true
53657	369385234375	5906356640625	7	true	0	false	2	true
53654	4194798046875	746872265625	3	true	9	true	0	false
53653	744161181640625	7340296875	3	true	0	false	6	true
53649	764332470703125	777463828125	5	true	0	false	5	true
53644	2435944921875	780101328125	7	true	2	true	3	true
53643	4833435546875	523352890625	8	true	0	false	0	false
53642	4649340234375	531523203125	2	true	0	false	6	true
53641	4606862109375	4667119140625	4	true	33	true	1	true
53640	458441953125	4547871484375	5	true	0	false	8	true
53638	47247890625	461958515625	3	true	0	false	4	true
53637	439859765625	484909453125	8	true	1	true	4	true
53636	4450178125	473540234375	4	true	5	true	8	true
53634	44867296875	4434333203125	14	true	0	false	6	true
53632	4602239453125	514178359375	6	true	0	false	1	true
53629	46593203125	487568203125	2	true	0	false	1	true
53628	4915976171875	492015078125	6	true	0	false	2	true
53626	488591875	47586078125	7	true	0	false	1	true
53625	46996904296875	61126421875	2	true	0	false	1	true
53616	16581798828125	66064234375	2	true	2	true	4	true
53615	3438300390625	5202569140625	7	true	0	false	4	true
53614	33611859375	5112126953125	6	true	0	false	10	true
53612	3530610546875	4992782421875	2	true	0	false	0	false
53611	3146889453125	52354421875	4	true	1	true	13	true
53609	3553733203125	529352890625	6	true	0	false	8	true
53606	30891107421875	49987265625	8	true	0	false	0	false
53603	32323427734375	48411328125	3	true	0	false	6	true
53602	3352635546875	4839294921875	11	true	0	false	0	false
53600	31801134765625	4723431640625	3	true	0	false	8	true
53598	309396015625	477683203125	3	true	1	true	11	true
53595	1717270703125	78411515625	2	true	0	false	1	true
53593	10339921875	5657729296875	7	true	0	false	7	true
53590	465199453125	700458359375	5	true	1	true	3	true
53588	3317653515625	78791265625	4	true	0	false	4	true
53586	9916712646484370	66363375	4	true	1	true	9	true
53580	4417487890625	50425015625	3	true	0	false	9	true
53579	25057673828125	5035870703125	2	true	0	false	4	true
53578	26204259765625	519627578125	2	true	0	false	2	true
53574	3706585546875	780977265625	13	true	0	false	1	true
53572	21602576171875	514071953125	1	true	0	false	0	false
53568	1462764453125	6365401171875	7	true	0	false	2	true
53565	190473359375	5293907421875	44	true	0	false	19	true
53564	17618453125	53773890625	3	true	0	false	7	true
53562	183109765625	5565306640625	3	true	0	false	10	true
53560	1790766796875	5715397265625	6	true	0	false	1	true
53557	384437578125	4937480859375	2	true	0	false	0	false
53554	461016796875	5891597265625	6	true	0	false	0	false
53553	2733343359375	50492015625	5	true	0	false	2	true
53551	104934853515625	54702765625	5	true	12	true	0	false
53550	107368583984375	5529491015625	12	true	0	false	1	true
53548	1188036328125	5302772265625	7	true	0	false	2	true
53546	3666665625	444808515625	6	true	0	false	8	true
53545	9868669921875	561741171875	4	true	0	false	4	true
53543	767692138671875	5518666015625	3	true	1	true	0	false
53542	7351126953125	5649219140625	7	true	1	true	0	false
53541	142314033203125	5587880078125	6	true	0	false	6	true
53540	1513879296875	5531416015625	0	false	0	false	15	true
53538	131873515625	5426107421875	3	true	0	false	2	true
53532	14320162109375	5314034765625	2	true	0	false	10	true
53531	149295703125	5229473828125	6	true	0	false	1	true
53530	162217333984375	5261994921875	6	true	0	false	6	true
53525	429694765625	423275078125	4	true	0	false	4	true
53524	4230480859375	4347551953125	4	true	0	false	4	true
53523	4003421875	4556433984375	9	true	0	false	3	true
53522	40559078125	4470000390625	4	true	0	false	9	true
53519	3964707421875	4325860546875	4	true	0	false	22	true
53517	4478694921875	40442796875	1	true	0	false	11	true
53516	434797265625	3942869140625	1	true	0	false	14	true
53515	418843125	4855219140625	1	true	0	false	1	true
53514	426673671875	4674324609375	2	true	0	false	1	true
53506	46431921875	415855859375	4	true	1	true	0	false
53504	4793646484375	4006987890625	6	true	0	false	2	true
53503	4784494921875	3751709765625	6	true	0	false	1	true
53502	490345703125	37590046875	6	true	0	false	1	true
53501	4774687890625	3512504296875	9	true	0	false	2	true
53500	487584296875	355958671875	4	true	4	true	5	true
53494	492550546875	415115859375	4	true	0	false	5	true
53492	2917551171875	4745538671875	1	true	0	false	3	true
53491	731374560546875	5014950390625	21	true	1	true	3	true
53490	775194140625	50151765625	2	true	16	true	2	true
53486	83402275390625	52681828125	7	true	0	false	0	false
53485	88519853515625	790454375	2	true	0	false	3	true
53482	932893359375	4882451171875	5	true	0	false	0	false
53480	534534033203125	50676015625	2	true	0	false	5	true
53478	357145263671875	51894765625	5	true	0	false	1	true
53477	3281322265625	4314465234375	2	true	0	false	17	true
53476	348131015625	4295159375	4	true	0	false	10	true
53473	61388115234375	45394	6	true	0	false	3	true
53472	67466328125	477123046875	7	true	0	false	9	true
53470	76317548828125	4654787890625	0	false	0	false	4	true
53467	3832027587890620	437939375	4	true	0	false	0	false
53465	1.67903e+16	4624080078125	1	true	0	false	2	true
53464	3150879638671870	4517555078125	7	true	0	false	4	true
53461	8788.75	457729921875	1	true	0	false	5	true
53459	25705568359375	440703203125	5	true	1	true	1	true
53458	27083125	4323852734375	6	true	0	false	7	true
53457	28601177734375	4475146484375	2	true	0	false	1	true
53455	30750064453125	44966515625	6	true	0	false	7	true
53448	172433251953125	53952734375	6	true	0	false	0	false
53447	398161953125	394731640625	4	true	0	false	11	true
53446	3964501953125	4104566015625	6	true	0	false	0	false
53444	40484359375	3817264453125	4	true	0	false	3	true
53443	3832971875	3825525390625	6	true	0	false	0	false
53440	3845142578125	3702473828125	3	true	1	true	8	true
53436	42899046875	37071328125	2	true	0	false	0	false
53432	122459892578125	474953828125	1	true	0	false	6	true
53430	102493642578125	4711580078125	1	true	0	false	2	true
53429	364796171875	39208390625	2	true	5	true	5	true
53428	3533117578125	3896688671875	2	true	0	false	13	true
53426	33327078125	38354703125	2	true	0	false	7	true
53425	33650734375	3934602734375	4	true	0	false	20	true
53424	3334249609375	3995524609375	14	true	0	false	4	true
53420	3244003125	410177421875	2	true	0	false	2	true
53418	350919140625	3681514453125	3	true	0	false	19	true
53412	151504423828125	490257265625	3	true	1	true	10	true
53410	13194052734375	4592859375	7	true	0	false	5	true
53409	269231484375	45948640625	2	true	0	false	0	false
53408	2612448828125	47718796875	13	true	0	false	1	true
53405	46228328125	385523828125	3	true	0	false	6	true
53404	4530558984375	375341328125	3	true	0	false	7	true
53398	3844870703125	447175859375	3	true	0	false	1	true
53397	3763315234375	3328273046875	5	true	0	false	9	true
53396	37680859375	3242445703125	15	true	0	false	0	false
53395	369464296875	31095205078125	2	true	0	false	15	true
53394	38356140625	311580078125	5	true	4	true	0	false
53391	35511	3387254296875	1	true	0	false	1	true
53387	23577970703125	483914375	2	true	0	false	0	false
53385	909447998046875	5157646875	3	true	0	false	11	true
53383	1828990625	5055109765625	2	true	0	false	0	false
53382	1861980078125	4796877734375	34	true	0	false	2	true
53380	2075584375	4914079296875	5	true	0	false	1	true
53379	196800234375	4607362109375	4	true	0	false	1	true
53378	20634765625	4732193359375	2	true	0	false	3	true
53376	17235013671875	4637283203125	7	true	0	false	0	false
53374	23786935546875	453485859375	7	true	0	false	0	false
53368	26663091796875	4104710546875	7	true	0	false	8	true
53366	1.14066e+16	4894317578125	5	true	2	true	0	false
53365	415541171875	31695177734375	0	false	1	true	2	true
53364	4132594140625	342104296875	12	true	0	false	17	true
53362	335574765625	367129765625	8	true	1	true	1	true
53358	2688544140625	393829921875	4	true	0	false	1	true
53356	483356875	722340625	2	true	0	false	4	true
53354	328911640625	341774140625	6	true	0	false	4	true
53353	3296700439453120	490839296875	2	true	0	false	3	true
53350	376314296875	42069546875	10	true	0	false	1	true
53348	3888625390625	33966546875	1	true	0	false	5	true
53347	148099677734375	4280491015625	33	true	1	true	0	false
53346	135214423828125	414705703125	8	true	0	false	0	false
53345	100839970703125	45477.5	1	true	0	false	7	true
53344	1015133203125	443378359375	4	true	0	false	8	true
53342	1047887890625	428151328125	1	true	0	false	6	true
53340	11734138671875	41780890625	2	true	0	false	2	true
53338	12808734375	44109875	13	true	0	false	1	true
53337	186217421875	42910890625	1	true	0	false	3	true
53336	186297890625	4166786328125	5	true	0	false	0	false
53333	163024609375	4516745703125	1	true	0	false	3	true
53328	112273662109375	3962958984375	3	true	0	false	1	true
53325	30539794921875	3540058984375	3	true	0	false	0	false
53324	31077603515625	37717421875	2	true	0	false	15	true
53321	1.80905e+16	77259953125	3	true	0	false	1	true
53318	20268919921875	4148228515625	1	true	0	false	6	true
53317	86907939453125	34717953125	6	true	0	false	8	true
53316	75658994140625	3584855078125	1	true	0	false	17	true
53315	31183208984375	27830314453125	2	true	0	false	7	true
53314	32194029296875	27923365234375	4	true	0	false	9	true
53313	1261061328125	3726696875	2	true	0	false	0	false
53312	109188525390625	3721676171875	9	true	0	false	0	false
53311	750351513671875	3797080859375	1	true	0	false	0	false
53308	332393671875	2967780078125	0	false	0	false	2	true
53304	30158556640625	3970915234375	4	true	1	true	0	false
53301	9221052734375	414984140625	5	true	0	false	13	true
53300	78846123046875	433924453125	7	true	0	false	0	false
53295	181600546875	3909453125	2	true	0	false	0	false
53293	5099662109375	4010390234375	7	true	0	false	2	true
53292	3905015625	4150999609375	2	true	0	false	7	true
53290	1752767578125	416161328125	1	true	23	true	0	false
53288	18907294921875	431968125	3	true	1	true	3	true
53284	29090865234375	4202808984375	5	true	0	false	0	false
53283	2815797265625	30669892578125	2	true	0	false	0	false
53282	27319619140625	3179713671875	0	false	1	true	14	true
53281	3000277734375	30504125	3	true	0	false	12	true
53280	29856197265625	28975974609375	2	true	0	false	9	true
53274	4498319921875	770448671875	1	true	0	false	15	true
53273	4871261328125	30055703125	2	true	0	false	15	true
53272	4740193359375	29929041015625	0	false	0	false	10	true
53270	4896090234375	3217943359375	2	true	0	false	10	true
53269	4632182421875	302036171875	4	true	0	false	8	true
53267	4464873046875	3371013671875	2	true	0	false	10	true
53266	4555452734375	32265919921875	21	true	0	false	4	true
53264	44199	30757234375	7	true	0	false	1	true
53263	1507211328125	3935265234375	1	true	0	false	0	false
53262	16309755859375	37997015625	3	true	0	false	22	true
53261	4133121875	2541142578125	4	true	0	false	7	true
53260	4169368359375	26693599609375	7	true	0	false	3	true
53257	426091953125	28325712890625	7	true	0	false	1	true
53256	4143296875	2852284765625	13	true	0	false	22	true
53254	42845359375	27005021484375	3	true	0	false	8	true
53253	1636694921875	406414375	7	true	0	false	1	true
53250	4416880078125	24184875	2	true	0	false	6	true
53242	455751015625	27230939453125	3	true	0	false	0	false
53239	320478076171875	357304140625	1	true	11	true	5	true
53238	276333154296875	3715168359375	18	true	0	false	1	true
53237	1744454833984370	31504853515625	3	true	0	false	11	true
53236	2757811279296870	3296871484375	2	true	0	false	11	true
53234	3254385498046870	30853302734375	4	true	4	true	0	false
53228	404665625	788708046875	4	true	0	false	3	true
53226	410602880859375	289422265625	11	true	0	false	0	false
53224	3734804296875	2870187890625	0	false	0	false	9	true
53223	343781953125	24822517578125	2	true	0	false	13	true
53222	3428738671875	26900791015625	2	true	0	false	2	true
53220	32615740234375	254908671875	1	true	0	false	8	true
53217	22484013671875	414113203125	1	true	0	false	3	true
53216	23262283203125	38887765625	8	true	0	false	2	true
53212	20567580078125	38208703125	7	true	0	false	0	false
53211	2801773828125	2736936328125	6	true	0	false	1	true
53210	28730708984375	26269494140625	1	true	1	true	11	true
53207	19762775390625	3622266796875	4	true	0	false	0	false
53206	209986328125	3457586328125	1	true	0	false	0	false
53205	22406548828125	3721329296875	2	true	0	false	1	true
53200	1812277734375	340924765625	1	true	0	false	0	false
53198	394272109375	27618275390625	2	true	0	false	14	true
53196	4907483984375	2823947265625	1	true	0	false	8	true
53195	7742462158203120	36609078125	0	false	0	false	5	true
53192	12114525390625	3391570703125	3	true	0	false	2	true
53190	2621776953125	29049259765625	3	true	0	false	4	true
53188	4243740625	223232109375	0	false	0	false	6	true
53187	27636646484375	3516715234375	0	false	0	false	4	true
53186	272831328125	370230234375	5	true	0	false	4	true
53182	483288671875	2582580078125	4	true	0	false	1	true
53180	25039658203125	2727573828125	11	true	0	false	3	true
53179	241860390625	31317830078125	1	true	0	false	6	true
53178	2270059765625	30730345703125	3	true	0	false	15	true
53176	19060763671875	299933203125	11	true	0	false	0	false
53173	73173935546875	2944196875	1	true	0	false	3	true
53172	877880078125	29075298828125	0	false	14	true	1	true
53170	7314251953125	31550005859375	2	true	0	false	0	false
53169	34772626953125	2478011328125	11	true	0	false	0	false
53168	465072900390625	26855078125	3	true	0	false	3	true
53166	806007666015625	26971521484375	6	true	0	false	0	false
53161	3554808203125	22890408203125	3	true	0	false	7	true
53158	38207828125	21284728515625	1	true	0	false	0	false
53156	1.71422e+16	26669421875	5	true	0	false	0	false
53152	3658226171875	20366154296875	1	true	0	false	11	true
53150	152690380859375	3392518359375	2	true	0	false	3	true
53148	160110771484375	357350234375	3	true	0	false	5	true
53145	138974404296875	2584266015625	1	true	0	false	0	false
53144	109627001953125	258033828125	3	true	0	false	6	true
53143	149024013671875	29541453125	6	true	0	false	0	false
53140	12551353515625	28657095703125	1	true	0	false	5	true
53135	25390837890625	2542562890625	1	true	0	false	3	true
53134	24344958984375	229970234375	4	true	0	false	1	true
53131	1822390234375	22920146484375	1	true	0	false	8	true
53130	17858013671875	219296875	1	true	0	false	9	true
53129	155238134765625	228461953125	7	true	0	false	10	true
53128	1680462109375	229593984375	1	true	0	false	8	true
53121	21295591796875	18352123046875	4	true	0	false	0	false
53119	20918177734375	25889537109375	1	true	0	false	10	true
53113	46955.5	21001626953125	2	true	0	false	12	true
53112	4876474609375	216182734375	0	false	23	true	4	true
53111	46383515625	18891837890625	6	true	0	false	6	true
53110	45931375	17842119140625	0	false	0	false	5	true
53105	360399296875	163478232421875	0	false	6	true	7	true
53104	329237421875	1772040234375	3	true	0	false	0	false
53103	3384495703125	147010361328125	1	true	0	false	5	true
53100	2902482421875	18166271484375	0	false	5	true	1	true
53098	3875660546875	16278724609375	0	false	0	false	2	true
53095	478286796875	15380693359375	0	false	0	false	2	true
53094	4918429296875	147085166015625	14	true	1	true	1	true
53092	4556319140625	15717267578125	2	true	0	false	12	true
53086	428273828125	18272951171875	2	true	0	false	5	true
53085	274141171875	21350814453125	0	false	0	false	14	true
53084	27007984375	23201962890625	0	false	0	false	2	true
53082	31050244140625	2234951953125	1	true	0	false	1	true
53078	18883767578125	27014556640625	4	true	0	false	0	false
53076	22881865234375	28049994140625	0	false	0	false	6	true
53075	96083134765625	1931351171875	10	true	0	false	2	true
53074	96740146484375	20271310546875	3	true	0	false	18	true
53070	65360390625	184208125	0	false	0	false	11	true
53069	51250673828125	1373460546875	1	true	0	false	5	true
53068	1904928466796870	137902470703125	6	true	1	true	0	false
53066	63634482421875	22020228515625	2	true	0	false	7	true
53064	292860498046875	1931127734375	0	false	0	false	8	true
53063	6009115234375	1566378125	4	true	1	true	0	false
53060	249370654296875	16454890625	1	true	0	false	2	true
53058	116059951171875	18449705078125	5	true	0	false	3	true
53052	140063388671875	240269375	1	true	0	false	0	false
53051	87808095703125	16505294921875	7	true	0	false	0	false
53050	854891796875	1432648046875	1	true	0	false	0	false
53048	108218603515625	149929912109375	1	true	0	false	5	true
53047	86872265625	119185595703125	2	true	0	false	3	true
53046	116296728515625	112519599609375	14	true	0	false	3	true
53041	87510419921875	23526705078125	1	true	0	false	0	false
53038	21044806640625	22150318359375	1	true	0	false	12	true
53036	1266855078125	222266171875	1	true	0	false	3	true
53034	2713398046875	16429130859375	4	true	0	false	9	true
53032	24391455078125	139855771484375	3	true	0	false	1	true
53031	150542626953125	14438203125	2	true	0	false	6	true
53030	156010615234375	150468466796875	2	true	0	false	9	true
53029	163783046875	13267921875	2	true	0	false	3	true
53026	133433662109375	12745400390625	12	true	2	true	1	true
53024	18175076171875	144409775390625	2	true	0	false	11	true
53023	180285234375	1799259375	2	true	22	true	0	false
53022	153170078125	184996484375	7	true	0	false	13	true
53015	2765462890625	117866328125	2	true	0	false	0	false
53014	30005400390625	126657626953125	1	true	0	false	1	true
53010	15378357421875	1065367578125	5	true	0	false	8	true
53009	391213125	124605126953125	2	true	0	false	0	false
53008	400216484375	981063671875	0	false	0	false	14	true
53007	465389140625	12469080078125	0	false	0	false	10	true
53006	4609809765625	1189223828125	0	false	21	true	0	false
53004	438665546875	12302796875	4	true	0	false	23	true
53003	454696640625	741754443359375	17	true	0	false	0	false
52996	430468515625	911684375	4	true	0	false	4	true
52994	155754365234375	82746474609375	14	true	0	false	3	true
52992	24509318359375	103797822265625	0	false	0	false	13	true
52991	402641484375	81825810546875	0	false	0	false	9	true
52989	10269232421875	92737861328125	1	true	0	false	1	true
52988	111359228515625	636856396484375	2	true	0	false	10	true
52981	29819357421875	96155234375	9	true	0	false	9	true
52976	23448693359375	655779833984375	1	true	0	false	0	false
52974	757361279296875	68585126953125	0	false	0	false	9	true
52972	350791796875	985461328125	1	true	0	false	5	true
52971	2.01195e+16	699415966796875	47	true	0	false	0	false
52970	477321728515625	853519140625	5	true	0	false	0	false
52966	17872556640625	725538623046875	1	true	0	false	7	true
52965	226434375	3940589111328120	0	false	0	false	20	true
52964	24590087890625	2332597900390620	0	false	3	true	10	true
52958	3751283984375	548637890625	2	true	0	false	0	false
52955	129130634765625	3138343017578120	0	false	0	false	5	true
52954	140700263671875	4296552734375	0	false	0	false	7	true
52951	1005203125	42661728515625	1	true	0	false	4	true
52948	6854931640625	427384326171875	6	true	0	false	0	false
52942	30590931640625	1475343505859370	0	false	0	false	1	true
52941	387871171875	30987900390625	10	true	1	true	0	false
52940	4048646484375	25948701171875	1	true	0	false	16	true
52938	35810869140625	1.04011e+16	0	false	0	false	5	true
52934	127009697265625	8114398803710930	0	false	0	false	1	true
