# Supplementary material for: A Novel Liquid Biopsy Method Based on Specific Combinations of Vesicular Markers Allows Us to Discriminate Prostate Cancer from Hyperplasia
Source: Cells. 2024 Jul 31;13(15):1286. doi: 10.3390/cells13151286 (PMC11311686; doi:10.3390/cells13151286)
Supplement: Supplementary file 1 [file cells-13-01286-s001.zip › Dataset S1-Raw data CODI BiliGeCT Prostata/Raw data CODI BiliGeCT Prostata/160223_ErbB3_ALK_IIexp_GE21-11-2__counting_scatter.xlsx]

## Sheet: 160223_ErbB3_ALK_IIexp_GE21-11-
counting parameters
radius (nm)	300
bin width (nm)	20
locs in bin threshold	1
active channels
channel name	channel reference	min	max
Channel 0	ch0	1	10000000
Channel 1	ch1	1	10000000
Channel 2	ch2	1	10000000
clusters are positive for a channel if their counts fall within min (inclusive) and max (exclusive) for that channel
	population phenotypes	number of clusters
triple positive	Channel 0, Channel 1, Channel 2	48
double positive	Channel 0, Channel 1	31
double positive	Channel 0, Channel 2	156
double positive	Channel 1, Channel 2	6
single positive	Channel 0	77
single positive	Channel 1	3
single positive	Channel 2	35
	total positive clusters	356
14 clusters were negative for every channel
all positive clusters are listed here
columns show counts and positivity for channels with thresholds switched on
to see the full data including negative clusters please export a csv from the counting histogram rather than the counting scatter plot
cluster id	centroid x (nm)	centroid y (nm)	count for Channel 0	positive for Channel 0	count for Channel 1	positive for Channel 1	count for Channel 2	positive for Channel 2
36452	4067836328125	6230228125	3	true	0	false	4	true
36451	4017200390625	5969609765625	6	true	0	false	2	true
36450	39453109375	5812196875	5	true	0	false	0	false
36445	4121716796875	653229609375	4	true	0	false	1	true
36442	38153796875	68946734375	2	true	0	false	2	true
36440	3472003515625	711176875	8	true	1	true	0	false
36439	3499041796875	72309796875	2	true	2	true	6	true
36438	3325196875	666292265625	5	true	0	false	9	true
36437	32414587890625	6532539453125	4	true	0	false	5	true
36436	329378828125	67420390625	7	true	0	false	2	true
36431	31262701171875	6394599609375	4	true	0	false	6	true
36430	30718255859375	65451859375	3	true	0	false	9	true
36429	3118387890625	658410859375	5	true	0	false	0	false
36428	3114846875	62838375	3	true	0	false	7	true
36426	25549087890625	70315921875	3	true	1	true	1	true
36425	27806107421875	7187903125	6	true	1	true	7	true
36421	297965234375	66665	8	true	0	false	1	true
36419	26626	72980078125	6	true	1	true	1	true
36415	3719750390625	667213125	5	true	0	false	2	true
36413	3648731640625	728961953125	5	true	1	true	2	true
36411	3745816015625	6515648828125	8	true	0	false	4	true
36407	37560453125	6327383203125	6	true	0	false	2	true
36405	30396228515625	71965703125	4	true	1	true	3	true
36401	310189609375	68968828125	2	true	2	true	6	true
36399	3765283984375	6074370703125	5	true	0	false	1	true
36396	4836626953125	5637503515625	4	true	0	false	1	true
36395	4511719140625	5655566015625	2	true	0	false	1	true
36394	3302260546875	6329141796875	9	true	1	true	0	false
36393	3281269140625	622733203125	4	true	7	true	1	true
36391	32529638671875	6103481640625	3	true	1	true	4	true
36390	4224908984375	559453515625	2	true	0	false	4	true
36388	34465203125	6091828125	4	true	0	false	0	false
36387	3565823828125	620387109375	3	true	0	false	12	true
36386	3525346875	751948125	4	true	0	false	1	true
36381	3483522265625	6420570703125	3	true	0	false	2	true
36380	328926015625	70430765625	4	true	0	false	1	true
36376	31990876953125	59461234375	3	true	0	false	7	true
36374	28380552734375	6250436328125	7	true	2	true	1	true
36373	26226345703125	629962890625	5	true	0	false	1	true
36370	2813402734375	748118046875	3	true	0	false	1	true
36369	27283787109375	766063515625	7	true	1	true	1	true
36367	29889228515625	621136796875	6	true	0	false	2	true
36366	424137421875	596388828125	6	true	0	false	1	true
36365	45730	5945391015625	4	true	2	true	0	false
36364	25359966796875	74801328125	4	true	0	false	5	true
36359	36911296875	56870328125	4	true	0	false	0	false
36358	23950724609375	77658421875	0	false	0	false	6	true
36353	28190642578125	6792859375	7	true	0	false	1	true
36351	372226640625	751871015625	2	true	1	true	2	true
36347	2557661328125	773394375	6	true	1	true	0	false
36346	26102232421875	669632265625	2	true	0	false	0	false
36343	29219912109375	762866875	3	true	1	true	2	true
36342	3116028515625	790663203125	5	true	0	false	6	true
36341	30544216796875	7763278125	3	true	0	false	5	true
36338	38060515625	55170734375	1	true	0	false	16	true
36337	3905987109375	5520552734375	11	true	0	false	0	false
36330	434220859375	704946171875	5	true	0	false	4	true
36329	4541924609375	69493328125	3	true	0	false	1	true
36328	4392569921875	6868565625	11	true	0	false	2	true
36327	432979296875	67350765625	6	true	1	true	2	true
36324	43205375	7201734375	2	true	2	true	7	true
36323	4226046484375	730230078125	7	true	0	false	0	false
36316	335780234375	5750194140625	3	true	0	false	20	true
36315	3404969921875	5684530859375	16	true	0	false	0	false
36314	461080390625	53710265625	5	true	0	false	2	true
36312	12888279296875	730437109375	6	true	2	true	5	true
36311	145723330078125	736079140625	1	true	0	false	5	true
36310	18189087890625	75646140625	3	true	0	false	11	true
36309	16321263671875	75754078125	4	true	1	true	3	true
36308	20188466796875	6619246875	7	true	1	true	1	true
36307	21753486328125	6433203515625	4	true	0	false	0	false
36306	1740327734375	74545484375	6	true	2	true	1	true
36304	148127001953125	757725546875	40	true	1	true	2	true
36303	147590419921875	75863640625	36	true	1	true	5	true
36301	156554794921875	715876484375	2	true	2	true	0	false
36296	1744516015625	6884846875	3	true	1	true	9	true
36295	196407890625	6789678125	5	true	0	false	0	false
36294	18775384765625	7747853125	31	true	0	false	0	false
36293	203832890625	773235234375	56	true	0	false	5	true
36291	18437650390625	672251875	4	true	0	false	4	true
36288	2071618359375	747205078125	27	true	0	false	1	true
36287	1981478125	719025234375	2	true	0	false	0	false
36285	160869873046875	73746390625	6	true	0	false	2	true
36283	21575787109375	681011015625	2	true	0	false	0	false
36279	16261783203125	69739625	7	true	0	false	2	true
36275	1820373828125	710481796875	2	true	2	true	0	false
36271	19703015625	6249698828125	1	true	0	false	1	true
36267	22278845703125	6241873046875	4	true	1	true	0	false
36265	15408462890625	77650125	10	true	1	true	3	true
36264	1808569140625	618805859375	1	true	0	false	1	true
36263	1744191015625	6398268359375	9	true	0	false	1	true
36262	17200560546875	5980815625	7	true	31	true	0	false
36259	3011601171875	5946291015625	11	true	0	false	2	true
36254	4425709765625	6348662109375	2	true	0	false	2	true
36253	4662976953125	63798734375	4	true	2	true	0	false
36249	410520703125	6971496875	4	true	0	false	0	false
36246	134467265625	674043515625	1	true	1	true	0	false
36245	1254001953125	687701484375	5	true	0	false	13	true
36243	110470107421875	680753515625	4	true	3	true	0	false
36241	487543984375	5319673046875	3	true	0	false	2	true
36240	108189326171875	729336640625	1	true	0	false	0	false
36239	9822111328125	7502315625	1	true	0	false	1	true
36236	94238486328125	6542237109375	5	true	0	false	9	true
36235	93593271484375	671731796875	1	true	0	false	5	true
36231	125858095703125	771996796875	7	true	0	false	3	true
36229	746096484375	66458390625	2	true	1	true	6	true
36223	3093541796875	746771328125	7	true	0	false	2	true
36221	9981291015625	63410	3	true	0	false	0	false
36220	2225838671875	775368515625	5	true	0	false	1	true
36218	17280693359375	658485078125	6	true	1	true	2	true
36215	23339677734375	6548119140625	2	true	0	false	6	true
36213	4822777734375	5970891015625	3	true	0	false	1	true
36211	485388203125	507708203125	2	true	0	false	1	true
36210	21738943359375	600338125	6	true	1	true	1	true
36208	101233154296875	7112253125	5	true	0	false	12	true
36205	797848486328125	77239171875	0	false	1	true	8	true
36203	3656958984375	58753484375	4	true	0	false	0	false
36202	14472982421875	6237791015625	3	true	0	false	6	true
36201	13660162109375	6128257421875	6	true	1	true	3	true
36200	115050595703125	6044080859375	1	true	0	false	0	false
36198	97721572265625	581562578125	2	true	0	false	8	true
36197	9363611328125	5853419921875	2	true	14	true	0	false
36195	14066240234375	6390778515625	4	true	1	true	1	true
36194	92043291015625	5709676171875	7	true	1	true	4	true
36191	11315806640625	5798649609375	0	false	1	true	6	true
36189	86315517578125	5512754296875	3	true	1	true	2	true
36183	4346871875	526677421875	2	true	1	true	0	false
36181	23001935546875	695353671875	2	true	0	false	1	true
36180	2663038671875	58200109375	5	true	0	false	1	true
36177	3242022265625	76475.5	3	true	2	true	3	true
36176	349015185546875	668709921875	3	true	1	true	4	true
36175	3815906494140620	656120234375	3	true	0	false	8	true
36174	579916748046875	644926484375	3	true	2	true	1	true
36171	11289916015625	6506858984375	4	true	0	false	0	false
36169	378917431640625	702710234375	1	true	1	true	0	false
36167	1.40626e+16	7263971875	6	true	0	false	1	true
36163	4873552734375	64427859375	4	true	0	false	1	true
36161	20771513671875	792119296875	1	true	0	false	11	true
36159	20344796875	5922469921875	4	true	0	false	0	false
36157	239328984375	6006080078125	7	true	1	true	0	false
36155	88890185546875	5201332421875	7	true	0	false	5	true
36154	606118408203125	700680859375	1	true	0	false	6	true
36153	70444970703125	686276953125	1	true	0	false	1	true
36150	506869140625	758651171875	8	true	0	false	3	true
36149	435049267578125	764864921875	1	true	0	false	7	true
36148	4167337890625	74173.5	4	true	1	true	2	true
36143	1986903076171870	6331744921875	1	true	0	false	7	true
36142	340585625	78538375	2	true	0	false	2	true
36140	4784784375	4892658203125	1	true	0	false	0	false
36138	444097578125	5004457421875	5	true	0	false	0	false
36137	4600969921875	508022890625	1	true	0	false	9	true
36131	29717240234375	5634518359375	5	true	0	false	0	false
36130	661404248046875	5832538671875	1	true	6	true	0	false
36129	5274734375	6029380859375	1	true	0	false	0	false
36127	299354765625	540035625	0	false	0	false	2	true
36123	3549533984375	5415815234375	3	true	0	false	4	true
36121	9206835327148430	748733671875	4	true	0	false	5	true
36120	23986666015625	5239340625	6	true	1	true	4	true
36119	26157556640625	5067344140625	8	true	0	false	0	false
36118	2963330859375	5166441015625	6	true	0	false	0	false
36117	27622884765625	516380859375	2	true	1	true	0	false
36112	4424066796875	4181343359375	4	true	0	false	14	true
36111	4413132421875	4228546875	7	true	1	true	0	false
36110	45245.25	4496060546875	2	true	0	false	0	false
36109	450804765625	4731855859375	1	true	0	false	2	true
36107	42412859375	4618240234375	7	true	0	false	0	false
36106	4845244140625	419926015625	1	true	0	false	9	true
36104	4062671875	4561197265625	6	true	0	false	0	false
36101	4725879296875	4683873828125	3	true	0	false	0	false
36100	4823361328125	677370546875	3	true	0	false	0	false
36097	4151400390625	4925252734375	3	true	0	false	5	true
36093	49179296875	468021015625	5	true	0	false	0	false
36089	31714375	5625873828125	9	true	0	false	0	false
36087	3228937890625	529323203125	6	true	0	false	0	false
36085	3793173046875	5326620703125	2	true	1	true	14	true
36084	72147451171875	72545703125	2	true	0	false	6	true
36081	4771413671875	4496848046875	16	true	1	true	0	false
36079	264210546875	550866015625	14	true	0	false	0	false
36078	1874566162109370	5715563671875	2	true	0	false	2	true
36077	413898095703125	5659901953125	2	true	0	false	11	true
36074	28151013671875	47111609375	0	false	0	false	4	true
36073	278378984375	4753069140625	9	true	0	false	0	false
36070	2019048828125	5344679296875	5	true	0	false	6	true
36069	1938009765625	5310815625	6	true	1	true	8	true
36067	181507578125	5202176953125	3	true	0	false	12	true
36064	3361798828125	4542583203125	0	false	0	false	8	true
36063	3429524609375	4525486328125	1	true	0	false	20	true
36062	24112521484375	4928401171875	10	true	0	false	10	true
36061	24378646484375	493117734375	7	true	0	false	15	true
36060	3683559375	4622805859375	3	true	0	false	9	true
36059	3609597265625	46784875	4	true	0	false	5	true
36058	3615023828125	482047109375	3	true	0	false	8	true
36057	3553243359375	483678671875	7	true	0	false	1	true
36055	1639176953125	5172987890625	2	true	0	false	9	true
36052	3735239453125	513866015625	3	true	0	false	1	true
36051	37437046875	4969513671875	3	true	0	false	0	false
36049	20313623046875	5572073828125	5	true	1	true	0	false
36045	1891253515625	5724512890625	2	true	0	false	3	true
36043	22544455078125	570424765625	4	true	1	true	2	true
36035	3844138671875	4654871875	0	false	0	false	2	true
36033	108501123046875	5262409765625	3	true	0	false	1	true
36029	46266240234375	5429054296875	1	true	0	false	0	false
36028	24049162109375	545432890625	2	true	0	false	4	true
36025	1234093994140620	6937871875	2	true	1	true	0	false
36024	1255554296875	5451448046875	13	true	9	true	29	true
36023	14171982421875	5427815234375	3	true	0	false	9	true
36022	13249431640625	5505859375	1	true	0	false	8	true
36019	141588486328125	524986796875	5	true	2	true	6	true
36017	131310859375	5164171875	0	false	1	true	10	true
36014	32557091796875	48469125	2	true	0	false	1	true
36013	30253619140625	46974890625	9	true	0	false	2	true
36009	35088921875	4402378515625	3	true	0	false	0	false
36007	4418907421875	748409296875	1	true	0	false	1	true
36000	4825198828125	713500078125	30	true	1	true	0	false
35999	476611875	71326453125	2	true	0	false	14	true
35995	146591611328125	5106348828125	3	true	1	true	6	true
35994	48460375	357628515625	2	true	0	false	1	true
35993	47293578125	33915421875	9	true	0	false	0	false
35992	4597524609375	32369935546875	4	true	0	false	0	false
35989	47050296875	3927633984375	4	true	0	false	1	true
35985	3148219140625	448851875	2	true	0	false	4	true
35984	3280820703125	4284442578125	4	true	0	false	0	false
35983	3388441015625	41563328125	1	true	0	false	13	true
35982	358200703125	4103359765625	0	false	0	false	7	true
35977	2955818359375	437641953125	8	true	0	false	0	false
35976	48807453125	3989796875	5	true	0	false	2	true
35971	459574755859375	505611328125	2	true	0	false	0	false
35970	17073828125	4556083203125	1	true	0	false	5	true
35969	159781201171875	4486622265625	0	false	0	false	10	true
35967	23871029296875	47171609375	1	true	0	false	14	true
35965	2110849609375	49691453125	2	true	1	true	6	true
35964	147291513671875	4643533203125	3	true	0	false	1	true
35961	134021015625	479653671875	0	false	15	true	1	true
35959	18391810546875	4457119140625	2	true	0	false	5	true
35954	3943244921875	40003796875	1	true	0	false	3	true
35953	37682171875	4288528125	2	true	6	true	1	true
35950	3640969140625	349986484375	1	true	16	true	0	false
35947	3787299609375	3527093359375	3	true	0	false	4	true
35944	10103376953125	4631300390625	1	true	0	false	3	true
35943	11513568359375	4499798046875	2	true	0	false	3	true
35941	135253935546875	43112890625	2	true	0	false	0	false
35938	3537373291015620	3815526953125	6	true	0	false	0	false
35937	34912177734375	40180.5	0	false	0	false	9	true
35936	1.66308e+16	4223237890625	1	true	0	false	7	true
35935	304223486328125	44464640625	1	true	0	false	0	false
35933	3984861328125	37324953125	1	true	0	false	0	false
35931	1.5545e+16	4618640234375	2	true	0	false	2	true
35928	41042140625	251626640625	2	true	0	false	0	false
35927	423146640625	2676870703125	1	true	11	true	0	false
35925	4388016796875	25829390625	3	true	0	false	9	true
35923	9371296997070310	4432848828125	1	true	0	false	7	true
35916	443218671875	37429609375	8	true	0	false	0	false
35915	4590527734375	3687875390625	1	true	0	false	11	true
35912	4277912890625	3167244921875	1	true	12	true	3	true
35911	42430703125	32248775390625	4	true	0	false	9	true
35909	430309765625	331712890625	4	true	1	true	1	true
35908	485476875	3127459375	2	true	0	false	3	true
35906	18648146484375	38521046875	6	true	0	false	1	true
35905	19128990234375	389315859375	0	false	16	true	0	false
35901	2068655078125	3667496484375	5	true	0	false	0	false
35900	2553062890625	4261172265625	15	true	0	false	0	false
35899	24595904296875	42859515625	6	true	0	false	9	true
35898	2055874609375	413481953125	5	true	0	false	0	false
35897	2171884765625	443037578125	1	true	0	false	9	true
35895	2334492578125	4480917578125	2	true	6	true	4	true
35893	329585078125	3527009375	1	true	0	false	12	true
35889	22544947265625	36197890625	0	false	0	false	10	true
35885	26246560546875	4485601171875	3	true	0	false	0	false
35882	25708921875	38751109375	10	true	0	false	1	true
35881	23909357421875	383488125	0	false	0	false	3	true
35879	26499478515625	4086972265625	0	false	0	false	4	true
35877	28891525390625	4053229296875	5	true	0	false	1	true
35874	4745331640625	269773828125	1	true	0	false	0	false
35872	2921987060546870	357196484375	5	true	1	true	1	true
35871	435731787109375	3482694140625	0	false	0	false	7	true
35869	520926220703125	3660178515625	1	true	0	false	6	true
35865	9543833984375	4395412109375	1	true	0	false	5	true
35863	662150439453125	4793631640625	1	true	0	false	3	true
35859	1644835546875	4012203515625	1	true	0	false	0	false
35857	405051328125	31157923828125	1	true	0	false	6	true
35855	103342216796875	4001639453125	2	true	0	false	10	true
35854	133354462890625	37316234375	1	true	0	false	4	true
35850	37747375	29758599609375	3	true	10	true	3	true
35849	3614941796875	31077712890625	2	true	0	false	0	false
35845	20978755859375	31982470703125	1	true	0	false	1	true
35843	22693498046875	337565390625	4	true	0	false	0	false
35841	2905409765625	3590964453125	3	true	0	false	0	false
35839	17887650390625	32220572265625	3	true	0	false	3	true
35832	2626228125	29094.25	1	true	15	true	0	false
35831	238140546875	27349294921875	0	false	0	false	5	true
35828	30851982421875	31191556640625	1	true	0	false	0	false
35826	8372673828125	2714915234375	0	false	16	true	2	true
35825	7539513671875	27182853515625	5	true	0	false	0	false
35824	1.39114e+16	30186625	1	true	15	true	0	false
35823	410047412109375	27952345703125	1	true	0	false	7	true
35822	162106884765625	23884171875	6	true	0	false	0	false
35821	2663509765625	25369927734375	2	true	0	false	8	true
35819	5258498046875	310099765625	1	true	0	false	9	true
35817	1343687255859370	26815322265625	1	true	0	false	11	true
35814	100468447265625	367100390625	21	true	0	false	0	false
35813	11040685546875	3516501171875	3	true	0	false	4	true
35811	83460576171875	3068849609375	0	false	19	true	0	false
35810	68409326171875	217548203125	10	true	0	false	19	true
35809	7847845458984370	21791435546875	11	true	0	false	20	true
35799	79790625	34439171875	1	true	0	false	0	false
35797	2714124609375	2588004296875	2	true	0	false	0	false
35795	31563109375	25361404296875	0	false	0	false	8	true
35793	3641570703125	2590898046875	2	true	0	false	0	false
35791	20804767578125	25709642578125	13	true	0	false	2	true
35787	119936611328125	31086091796875	0	false	0	false	3	true
35786	759911083984375	400054609375	1	true	0	false	0	false
35783	22826205078125	2439426171875	0	false	0	false	4	true
35782	121021806640625	253315234375	0	false	0	false	1	true
35781	14529634765625	24126724609375	2	true	0	false	3	true
35779	127515078125	22903224609375	0	false	0	false	6	true
35776	3681159765625	2067391796875	8	true	0	false	0	false
35775	3752759375	22666564453125	14	true	0	false	0	false
35772	471560009765625	18955390625	5	true	0	false	0	false
35770	1535743359375	2898569140625	0	false	0	false	6	true
35769	142502353515625	27501349609375	1	true	0	false	8	true
35763	94962119140625	23326462890625	2	true	0	false	4	true
35759	18916310546875	23914548828125	3	true	0	false	11	true
35758	96996103515625	17423595703125	8	true	0	false	4	true
35757	101006611328125	20079341796875	1	true	0	false	6	true
35753	26285478515625	20962150390625	1	true	0	false	0	false
35751	24541861328125	15637013671875	1	true	17	true	0	false
35750	20657990234375	18106984375	1	true	0	false	0	false
35743	443947578125	19214423828125	2	true	0	false	0	false
35741	312962109375	16942974609375	1	true	0	false	7	true
35740	28985373046875	131438037109375	23	true	1	true	0	false
35739	286148828125	110016220703125	0	false	0	false	8	true
35734	4013693359375	1867480859375	0	false	0	false	2	true
35733	4329865234375	139119482421875	1	true	0	false	2	true
35730	476844375	130338525390625	1	true	28	true	0	false
35728	6827275390625	8501529296875	0	false	0	false	6	true
35727	512796875	129474287109375	0	false	0	false	7	true
35725	368420849609375	105282939453125	0	false	0	false	7	true
35723	2621994384765620	76103740234375	0	false	0	false	6	true
35714	134812646484375	15760458984375	0	false	0	false	16	true
35713	15795162109375	139799267578125	0	false	0	false	3	true
35709	48052984375	757196328125	0	false	0	false	28	true
35707	4321177734375	90163974609375	0	false	1	true	0	false
35706	271102265625	641270751953125	0	false	24	true	2	true
35705	25884205078125	7525787109375	0	false	0	false	16	true
35704	28308546875	772447705078125	13	true	0	false	0	false
35701	470151875	80482421875	1	true	0	false	0	false
35700	1506384375	742816357421875	0	false	0	false	1	true
35699	1812789453125	1061084765625	0	false	0	false	13	true
35698	11331400390625	6315783203125	2	true	0	false	0	false
35695	2526672265625	10691580078125	0	false	0	false	5	true
35691	1828189453125	709637353515625	0	false	0	false	6	true
35687	785768212890625	3302228759765620	10	true	0	false	0	false
35685	3811312109375	1017112109375	0	false	0	false	1	true
35681	4386579296875	2741541015625	0	false	0	false	1	true
35680	16773708984375	2842075927734370	32	true	1	true	0	false
35679	168077421875	2930404541015620	33	true	1	true	0	false
