# Supplementary material for: A Novel Liquid Biopsy Method Based on Specific Combinations of Vesicular Markers Allows Us to Discriminate Prostate Cancer from Hyperplasia
Source: Cells. 2024 Jul 31;13(15):1286. doi: 10.3390/cells13151286 (PMC11311686; doi:10.3390/cells13151286)
Supplement: Supplementary file 1 [file cells-13-01286-s001.zip › Dataset S1-Raw data CODI BiliGeCT Prostata/Raw data CODI BiliGeCT Prostata/160223_ErbB3_ALK_IIexp_GE21-11-3__counting_scatter.xlsx]

## Sheet: 160223_ErbB3_ALK_IIexp_GE21-11-
counting parameters
radius (nm)	300
bin width (nm)	20
locs in bin threshold	1
active channels
channel name	channel reference	min	max
Channel 0	ch0	1	10000000
Channel 1	ch1	1	10000000
Channel 2	ch2	1	10000000
clusters are positive for a channel if their counts fall within min (inclusive) and max (exclusive) for that channel
	population phenotypes	number of clusters
triple positive	Channel 0, Channel 1, Channel 2	129
double positive	Channel 0, Channel 1	29
double positive	Channel 0, Channel 2	402
double positive	Channel 1, Channel 2	13
single positive	Channel 0	48
single positive	Channel 1	7
single positive	Channel 2	81
	total positive clusters	709
4 clusters were negative for every channel
all positive clusters are listed here
columns show counts and positivity for channels with thresholds switched on
to see the full data including negative clusters please export a csv from the counting histogram rather than the counting scatter plot
cluster id	centroid x (nm)	centroid y (nm)	count for Channel 0	positive for Channel 0	count for Channel 1	positive for Channel 1	count for Channel 2	positive for Channel 2
55488	3164230859375	62646453125	30	true	1	true	1	true
55487	3055372265625	633422265625	5	true	0	false	10	true
55486	27304609375	689770390625	1	true	0	false	14	true
55485	26946072265625	696786328125	7	true	1	true	7	true
55484	3583046484375	687900234375	6	true	0	false	4	true
55483	369737890625	681699765625	3	true	0	false	10	true
55482	321382578125	66723859375	5	true	0	false	15	true
55481	31449837890625	663626953125	4	true	0	false	9	true
55479	30234509765625	660423125	5	true	0	false	8	true
55478	27940904296875	681053046875	4	true	1	true	1	true
55476	2979565234375	698135625	3	true	0	false	1	true
55469	329816171875	63087.25	3	true	0	false	22	true
55468	39028859375	6348796875	4	true	1	true	9	true
55467	4036615625	636123046875	8	true	0	false	8	true
55465	3687677734375	662579453125	10	true	0	false	0	false
55463	32019251953125	6468477734375	3	true	0	false	2	true
55461	30643673828125	68109078125	6	true	0	false	2	true
55459	4219245703125	63487046875	5	true	0	false	9	true
55457	35637140625	67248296875	7	true	0	false	7	true
55455	2811275390625	715812265625	3	true	0	false	1	true
55453	381344921875	699190390625	2	true	3	true	6	true
55451	2958419921875	714677890625	2	true	6	true	0	false
55450	3379851171875	65642703125	14	true	2	true	8	true
55449	344497265625	65950625	2	true	0	false	16	true
55448	408876484375	6512554296875	7	true	0	false	9	true
55447	425634765625	661779375	10	true	0	false	1	true
55443	39239859375	6512075390625	2	true	0	false	0	false
55441	3545559375	71439890625	5	true	0	false	19	true
55439	34275234375	6474644921875	8	true	0	false	6	true
55437	3534035546875	63978796875	4	true	1	true	8	true
55436	31947451171875	690256171875	6	true	0	false	11	true
55435	32775.75	683274609375	6	true	0	false	2	true
55429	3400880859375	69430453125	4	true	0	false	2	true
55428	35848421875	6190218359375	8	true	0	false	15	true
55427	3696223828125	6136912109375	7	true	1	true	10	true
55426	3723000390625	6478919140625	4	true	12	true	2	true
55424	3639340625	637254921875	6	true	0	false	5	true
55421	358310859375	6543593359375	3	true	0	false	16	true
55416	343513671875	597372578125	3	true	0	false	13	true
55415	3518530859375	6002429296875	3	true	1	true	18	true
55411	3800991796875	6259568359375	3	true	0	false	3	true
55407	432806171875	675504296875	1	true	8	true	4	true
55403	34524734375	6231365625	6	true	0	false	2	true
55401	367395703125	73327953125	5	true	0	false	1	true
55399	3311283203125	613018828125	6	true	11	true	3	true
55398	4576880078125	62400640625	3	true	1	true	2	true
55397	4721654296875	6409835546875	2	true	0	false	11	true
55396	2725723046875	665201484375	5	true	0	false	18	true
55395	270788828125	6535259375	5	true	0	false	8	true
55393	25738810546875	6402870703125	9	true	0	false	5	true
55392	2003202734375	664420546875	4	true	0	false	4	true
55391	20541095703125	675998671875	7	true	0	false	6	true
55388	2315101953125	653066328125	3	true	0	false	22	true
55387	226009765625	6427816015625	5	true	0	false	9	true
55385	47495078125	6201191015625	4	true	0	false	6	true
55384	18780927734375	65897453125	5	true	0	false	1	true
55380	2806064453125	6035760546875	6	true	0	false	11	true
55379	29003384765625	5915609375	14	true	0	false	1	true
55377	4419748046875	5977298828125	5	true	1	true	4	true
55376	4627577734375	568251328125	9	true	0	false	7	true
55375	4548662109375	5843171484375	8	true	0	false	3	true
55374	21145693359375	6403450390625	5	true	0	false	4	true
55371	407788515625	6053083203125	17	true	0	false	2	true
55370	26389017578125	5997052734375	6	true	0	false	6	true
55368	49097015625	604302890625	1	true	0	false	7	true
55367	495850234375	5968276953125	0	false	0	false	12	true
55366	4439519140625	6431590625	3	true	1	true	25	true
55364	2467996875	671111171875	4	true	0	false	13	true
55363	24184275390625	66487921875	10	true	0	false	0	false
55362	469012421875	5850367578125	5	true	1	true	3	true
55359	27652767578125	5905333984375	4	true	10	true	0	false
55356	2418580078125	6359378125	4	true	0	false	7	true
55352	3250988671875	705960625	4	true	1	true	5	true
55349	241165703125	6189321484375	9	true	1	true	4	true
55346	28470306640625	6205432421875	8	true	0	false	1	true
55345	29553232421875	6209729296875	7	true	1	true	7	true
55343	30202509765625	5818229296875	7	true	0	false	0	false
55341	2670491015625	62110.75	2	true	1	true	2	true
55337	4074933984375	690836796875	2	true	1	true	1	true
55333	4236991015625	61259609375	6	true	0	false	3	true
55332	4713461328125	6016827734375	8	true	0	false	3	true
55330	31394330078125	595358203125	2	true	0	false	1	true
55329	30229181640625	6051165625	6	true	0	false	10	true
55325	4930555859375	6251155859375	2	true	13	true	3	true
55318	332162734375	746988203125	5	true	2	true	3	true
55317	34230140625	737410390625	5	true	1	true	8	true
55316	3462265234375	747019296875	8	true	0	false	8	true
55314	24062693359375	717087890625	2	true	0	false	8	true
55313	24146529296875	727819453125	4	true	0	false	27	true
55312	414234921875	589508515625	6	true	1	true	8	true
55311	4140326171875	5811692578125	8	true	0	false	7	true
55310	327984765625	732734921875	3	true	0	false	7	true
55307	22917078125	7423021875	32	true	1	true	3	true
55306	3825874609375	5556448828125	12	true	0	false	4	true
55305	3927279296875	557493046875	4	true	0	false	3	true
55303	261500625	730842734375	5	true	0	false	1	true
55299	39012203125	5832328125	6	true	0	false	14	true
55293	3948964453125	719777578125	12	true	3	true	3	true
55290	34787046875	7627628125	9	true	0	false	0	false
55285	3766538671875	5857507421875	2	true	0	false	10	true
55284	2413425390625	699097265625	1	true	0	false	7	true
55283	2212270703125	692198046875	8	true	0	false	3	true
55281	2585758984375	704578203125	7	true	1	true	6	true
55278	365375625	56621.75	0	false	0	false	8	true
55277	3733605078125	5616078125	2	true	0	false	15	true
55276	3580687109375	560924609375	3	true	0	false	0	false
55273	161000859375	6817153125	4	true	2	true	1	true
55272	39290	7342059375	3	true	0	false	7	true
55269	339340390625	5735008984375	5	true	0	false	9	true
55266	17333201171875	660558359375	9	true	0	false	6	true
55265	17023376953125	6514466015625	5	true	1	true	12	true
55260	38116296875	5414415234375	6	true	0	false	8	true
55259	3754427734375	533260078125	6	true	5	true	7	true
55256	3613929296875	531267109375	6	true	1	true	0	false
55254	189278125	611229609375	1	true	0	false	5	true
55253	19256458984375	628701640625	1	true	0	false	7	true
55249	15979.5	69931265625	1	true	0	false	5	true
55242	142794814453125	661457578125	3	true	0	false	2	true
55241	145562109375	646688125	3	true	1	true	4	true
55240	22026400390625	6048016015625	4	true	0	false	9	true
55239	21937107421875	593485546875	6	true	0	false	6	true
55233	20741146484375	6083427734375	4	true	0	false	5	true
55232	3341728125	5604263671875	6	true	0	false	7	true
55231	32367697265625	5700260546875	5	true	0	false	6	true
55225	17591630859375	618873359375	2	true	0	false	6	true
55224	2035999609375	758016796875	1	true	3	true	17	true
55223	20339130859375	747296953125	3	true	2	true	8	true
55221	2195613671875	752014765625	4	true	0	false	5	true
55220	18254041015625	746678515625	5	true	1	true	5	true
55219	17449826171875	749815390625	2	true	4	true	0	false
55218	458191796875	4997354296875	5	true	0	false	2	true
55217	4729580078125	51110.5	5	true	0	false	1	true
55216	450428671875	5446299609375	4	true	0	false	11	true
55215	4393056640625	54547890625	3	true	1	true	17	true
55214	44481515625	53239484375	3	true	0	false	1	true
55213	4550402734375	5344509375	3	true	0	false	11	true
55212	4588978125	4651848828125	3	true	0	false	22	true
55211	4544080859375	4643173828125	3	true	1	true	21	true
55209	4456593359375	5185390625	4	true	0	false	6	true
55207	47424640625	5250863671875	4	true	0	false	7	true
55204	4644191796875	4761487890625	4	true	0	false	15	true
55201	23696279296875	766682734375	4	true	0	false	3	true
55199	20698892578125	779580625	6	true	0	false	11	true
55197	4472790625	4562203515625	5	true	0	false	6	true
55189	4838868359375	4994774609375	8	true	0	false	0	false
55187	4742835546875	550140703125	5	true	0	false	5	true
55181	4355292578125	50680046875	5	true	1	true	4	true
55179	4423620703125	4465802734375	2	true	0	false	7	true
55176	25410779296875	5532351171875	5	true	0	false	4	true
55175	26868544921875	5599359375	4	true	0	false	2	true
55173	269528671875	5744687890625	5	true	0	false	6	true
55171	24425056640625	5750285546875	0	false	0	false	10	true
55170	49429046875	544116015625	3	true	0	false	5	true
55169	484425546875	5347790625	11	true	1	true	4	true
55167	2837528125	5691669140625	3	true	0	false	5	true
55161	4392890625	561721875	2	true	0	false	2	true
55158	416649453125	534093203125	20	true	0	false	0	false
55157	407262578125	5446955859375	2	true	0	false	2	true
55153	15243603515625	65592828125	4	true	0	false	0	false
55151	4855365625	579539609375	3	true	0	false	10	true
55150	155975205078125	78399921875	1	true	0	false	4	true
55149	14765521484375	783053828125	22	true	0	false	0	false
55147	134344775390625	78999015625	3	true	12	true	0	false
55144	29655982421875	7520553125	8	true	1	true	4	true
55143	281744375	74276265625	5	true	1	true	5	true
55141	28093509765625	759718125	2	true	0	false	19	true
55140	249409765625	7870665625	2	true	1	true	14	true
55139	255479921875	781163515625	3	true	1	true	7	true
55138	2787290625	774112890625	2	true	1	true	20	true
55137	26716927734375	7899846875	1	true	6	true	0	false
55136	12182255859375	66318421875	3	true	0	false	6	true
55131	3052930078125	728711640625	5	true	0	false	0	false
55129	23657158203125	788755234375	5	true	0	false	13	true
55126	3627759375	545462578125	6	true	0	false	1	true
55125	348430546875	5406639453125	4	true	0	false	12	true
55123	21788330078125	767397421875	2	true	0	false	4	true
55117	22027796875	66379109375	3	true	0	false	1	true
55116	3025412890625	53701921875	14	true	0	false	3	true
55115	3067531640625	56029203125	2	true	1	true	8	true
55114	3107521484375	5293033984375	5	true	0	false	8	true
55111	165101015625	6359033984375	1	true	0	false	6	true
55108	21483404296875	57131375	24	true	0	false	0	false
55107	20434201171875	5615955078125	5	true	0	false	2	true
55105	199390078125	5763454296875	5	true	0	false	5	true
55104	22624314453125	563180859375	5	true	0	false	7	true
55100	4874636328125	4620748046875	7	true	1	true	7	true
55099	4829598828125	45175375	6	true	0	false	20	true
55097	460135625	6529426953125	1	true	2	true	22	true
55096	489041015625	4799106640625	4	true	0	false	0	false
55092	2244445703125	715183828125	2	true	0	false	1	true
55091	2027201171875	7108428125	5	true	0	false	9	true
55089	1855901171875	725600078125	8	true	1	true	0	false
55088	121511474609375	723512265625	4	true	0	false	4	true
55087	144744453125	729219375	3	true	0	false	9	true
55086	158811484375	720292890625	3	true	1	true	1	true
55085	1653471875	73320546875	6	true	0	false	4	true
55081	1978645703125	693347734375	3	true	2	true	3	true
55080	20397162109375	5410848046875	3	true	0	false	5	true
55079	18936875	5411203125	4	true	0	false	3	true
55077	22409.75	5421867578125	5	true	0	false	0	false
55074	410305703125	4396569140625	7	true	3	true	60	true
55073	4158212890625	4319319140625	4	true	0	false	15	true
55069	1296344140625	704324296875	3	true	1	true	1	true
55067	2089636328125	7263709375	5	true	1	true	6	true
55066	3930187890625	4770158203125	5	true	0	false	11	true
55065	3907537890625	48599078125	5	true	0	false	6	true
55063	3839357421875	471995703125	3	true	0	false	10	true
55062	3990178125	49816	8	true	0	false	17	true
55060	2386246484375	68277734375	2	true	4	true	0	false
55056	4243046875	4552426953125	2	true	0	false	23	true
55055	4238278125	4785884765625	2	true	0	false	1	true
55053	421118359375	4446087890625	3	true	0	false	23	true
55046	100675830078125	684500703125	4	true	0	false	0	false
55045	8992517578125	694472265625	2	true	0	false	12	true
55044	125290341796875	679654921875	3	true	2	true	2	true
55039	106404033203125	70394078125	4	true	8	true	1	true
55035	15895146484375	618469609375	6	true	0	false	8	true
55033	1709282421875	5998135546875	4	true	0	false	6	true
55031	25796353515625	756916875	2	true	1	true	4	true
55030	4332858203125	707433671875	19	true	0	false	3	true
55029	4238465234375	708491015625	4	true	0	false	41	true
55025	44107	70440125	3	true	13	true	2	true
55022	449685546875	69013	9	true	1	true	0	false
55019	3673427734375	49817609375	3	true	0	false	4	true
55017	48704296875	6389311328125	3	true	0	false	7	true
55015	4278128125	692536796875	5	true	0	false	4	true
55011	471211328125	662346953125	5	true	0	false	0	false
55010	381060390625	50791515625	5	true	1	true	6	true
55009	3871649609375	5196465234375	4	true	1	true	7	true
55005	9116876953125	7099315625	3	true	1	true	11	true
55004	3854455078125	747548515625	2	true	0	false	2	true
55001	11944740234375	644674453125	5	true	0	false	1	true
55000	4187337890625	4981550390625	5	true	0	false	2	true
54999	4091351171875	5174918359375	9	true	0	false	2	true
54996	3672216015625	7542609375	4	true	0	false	4	true
54993	28954068359375	5298634765625	1	true	0	false	7	true
54991	1508436328125	760938984375	1	true	0	false	8	true
54989	4632608203125	70739078125	2	true	1	true	6	true
54988	3287017578125	5418981640625	4	true	0	false	8	true
54984	19574345703125	791810390625	5	true	0	false	13	true
54983	1786007421875	783611171875	0	false	1	true	10	true
54980	26648740234375	5092798828125	2	true	0	false	14	true
54979	2765258203125	50617.25	7	true	1	true	9	true
54978	25591861328125	510958671875	9	true	0	false	3	true
54976	283756328125	4773339453125	1	true	0	false	11	true
54975	28299439453125	4646751953125	2	true	0	false	9	true
54973	22655859375	517565078125	4	true	0	false	8	true
54972	179223984375	5775465234375	6	true	0	false	1	true
54969	29617154296875	4723563671875	4	true	1	true	17	true
54967	105785517578125	741708671875	3	true	2	true	3	true
54965	29120783203125	488085078125	4	true	0	false	8	true
54963	28819412109375	4987087109375	1	true	0	false	21	true
54959	3139980859375	5035398828125	21	true	0	false	2	true
54958	70583515625	729505078125	2	true	1	true	46	true
54957	7491884765625	717277265625	8	true	3	true	0	false
54955	563857861328125	71222703125	4	true	2	true	4	true
54954	46281767578125	7289809375	3	true	1	true	8	true
54950	3092084765625	7843209375	5	true	3	true	4	true
54949	32249673828125	779231796875	4	true	11	true	0	false
54947	336127421875	77949359375	2	true	0	false	14	true
54946	1134772216796870	697828359375	1	true	0	false	7	true
54945	1.10143e+16	714099765625	6	true	0	false	6	true
54943	828569140625	73191609375	1	true	0	false	5	true
54941	2890027587890620	686073203125	3	true	1	true	0	false
54939	446716015625	706223046875	4	true	1	true	0	false
54937	4924821484375	6515807421875	2	true	0	false	10	true
54934	3643090234375	7770434375	1	true	1	true	1	true
54928	4234415625	759101640625	0	false	0	false	5	true
54927	411079453125	763985546875	3	true	1	true	20	true
54925	42899140625	7385996875	5	true	0	false	2	true
54924	4422248828125	72492140625	1	true	0	false	6	true
54920	16319322265625	483614609375	1	true	0	false	6	true
54919	151213994140625	478454921875	3	true	1	true	3	true
54918	1592580078125	51758359375	2	true	0	false	4	true
54917	16993873046875	5366768359375	4	true	0	false	2	true
54915	1713162109375	501920546875	1	true	0	false	4	true
54911	19367685546875	5137091796875	1	true	1	true	2	true
54910	95548818359375	77372203125	2	true	1	true	13	true
54909	8162716796875	783922578125	11	true	0	false	3	true
54905	728894873046875	7877546875	0	false	0	false	11	true
54901	134703896484375	742195859375	2	true	0	false	8	true
54899	4508149609375	673480625	3	true	0	false	6	true
54897	28000140625	5377435546875	4	true	0	false	11	true
54895	2618564453125	4594881640625	3	true	0	false	3	true
54893	365315859375	4781098046875	6	true	0	false	4	true
54891	398954765625	76105234375	5	true	0	false	9	true
54889	8208759765625	656194921875	3	true	2	true	2	true
54888	2407278515625	4934758984375	2	true	0	false	5	true
54887	25182619140625	4860403125	0	false	7	true	2	true
54883	4766305859375	718533203125	3	true	1	true	19	true
54882	1.40805e+16	74297765625	2	true	0	false	15	true
54881	1357475830078120	737340390625	0	false	1	true	8	true
54878	704969677734375	753699765625	8	true	0	false	5	true
54877	89364501953125	75054359375	3	true	0	false	17	true
54873	49178703125	664420859375	0	false	0	false	12	true
54872	132899384765625	5704217578125	4	true	0	false	14	true
54871	12567037109375	5714442578125	13	true	0	false	2	true
54869	13946740234375	568285078125	13	true	0	false	0	false
54868	12748958984375	5845887890625	2	true	9	true	4	true
54866	1070116015625	58488796875	4	true	0	false	8	true
54864	23049634765625	4701702734375	3	true	0	false	10	true
54863	228336796875	479503046875	5	true	0	false	12	true
54861	21806564453125	4813482421875	4	true	0	false	11	true
54859	92243095703125	56978140625	2	true	0	false	0	false
54857	13997896484375	5569000390625	5	true	0	false	4	true
54856	23911005859375	459631796875	1	true	1	true	11	true
54854	139023828125	6022023046875	4	true	0	false	1	true
54853	126187783203125	61444.5	2	true	4	true	0	false
54852	2087650390625	4925038671875	4	true	0	false	12	true
54847	178462421875	693695390625	4	true	0	false	5	true
54846	330999609375	488352265625	5	true	0	false	10	true
54845	337391953125	4972675390625	2	true	0	false	11	true
54843	3335219140625	5088656640625	6	true	0	false	6	true
54842	489577197265625	57597203125	4	true	1	true	4	true
54841	567309130859375	5637853515625	1	true	1	true	5	true
54837	735742578125	5755431640625	1	true	0	false	2	true
54833	136396904296875	63083015625	1	true	0	false	11	true
54832	162941259765625	5856641015625	0	false	20	true	0	false
54831	14516001953125	5831196875	2	true	0	false	23	true
54830	425016943359375	5389276953125	14	true	0	false	0	false
54829	387473486328125	533558671875	1	true	0	false	12	true
54827	54747568359375	534775390625	3	true	4	true	5	true
54825	107493046875	601887109375	4	true	0	false	9	true
54816	3620916796875	4531894140625	2	true	1	true	1	true
54815	3776343359375	4513709765625	2	true	0	false	19	true
54813	355996953125	4269294921875	1	true	5	true	2	true
54810	682304296875	6334078125	8	true	10	true	5	true
54809	86662734375	6218234375	7	true	0	false	1	true
54808	62447265625	6488333984375	2	true	0	false	3	true
54807	609654931640625	662323671875	3	true	1	true	8	true
54806	518281005859375	597290234375	6	true	0	false	1	true
54805	51063779296875	61050875	1	true	0	false	8	true
54804	1678717529296870	6296634375	7	true	2	true	5	true
54803	703772216796875	64094859375	1	true	0	false	8	true
54799	271208544921875	6532280859375	10	true	0	false	0	false
54798	60828935546875	6118669921875	4	true	0	false	13	true
54794	14720234375	599573515625	2	true	0	false	9	true
54793	744124267578125	589400234375	3	true	0	false	7	true
54790	949278515625	632719296875	4	true	0	false	5	true
54787	3135016357421870	631986953125	1	true	0	false	14	true
54786	3408323486328120	6161556640625	1	true	0	false	8	true
54783	122102333984375	763599921875	9	true	1	true	0	false
54778	555055078125	73738390625	12	true	2	true	3	true
54775	590143994140625	6905765625	1	true	0	false	6	true
54774	3565525390625	3865687109375	1	true	0	false	11	true
54773	36232234375	396698515625	2	true	1	true	8	true
54771	4890501171875	726975625	0	false	0	false	17	true
54770	4228934375	40427609375	5	true	0	false	7	true
54769	4313030859375	40151546875	1	true	28	true	0	false
54767	414751953125	3971839453125	4	true	0	false	8	true
54765	3728471875	3911891015625	6	true	0	false	11	true
54764	3546615625	3678968359375	7	true	1	true	0	false
54763	3657280859375	3632900390625	1	true	1	true	14	true
54762	4454684765625	3671122265625	2	true	0	false	21	true
54761	4555608984375	3685422265625	2	true	0	false	14	true
54759	384362109375	3848777734375	4	true	0	false	7	true
54758	3457709765625	374248203125	1	true	2	true	20	true
54757	344864375	38246875	3	true	0	false	10	true
54755	448968203125	353334375	4	true	0	false	8	true
54750	392972890625	3801433203125	3	true	0	false	12	true
54749	3979974609375	387177109375	4	true	0	false	13	true
54748	40319453125	3966444140625	1	true	0	false	14	true
54747	3985833984375	406600625	6	true	0	false	8	true
54746	3918367578125	4002982421875	4	true	1	true	15	true
54735	252044453125	4459237890625	5	true	0	false	5	true
54733	32410916015625	3824489453125	0	false	1	true	0	false
54732	3965442578125	360850234375	23	true	1	true	3	true
54731	40657.5	372081484375	2	true	0	false	5	true
54729	413082265625	380917421875	6	true	0	false	2	true
54726	331070234375	401223515625	1	true	0	false	10	true
54725	3410051953125	400873671875	2	true	0	false	12	true
54724	31910158203125	40729015625	7	true	3	true	5	true
54718	8871607421875	524444453125	0	false	5	true	1	true
54717	923337109375	498826640625	1	true	0	false	6	true
54716	73193515625	53348953125	2	true	1	true	10	true
54714	11247	480526328125	2	true	0	false	24	true
54713	9991375	476203203125	7	true	1	true	3	true
54709	3818198046875	3550773828125	1	true	0	false	19	true
54707	83380654296875	5473316796875	4	true	0	false	7	true
54706	141414697265625	505326171875	1	true	0	false	7	true
54705	137885810546875	515903359375	15	true	1	true	3	true
54704	1115530859375	53502359375	8	true	0	false	4	true
54703	10628548828125	5216684375	2	true	2	true	10	true
54701	137301318359375	5438534765625	1	true	0	false	0	false
54700	130438525390625	5301331640625	6	true	0	false	6	true
54697	11943953125	51891640625	2	true	0	false	10	true
54694	32142265625	46362015625	4	true	0	false	7	true
54693	3203637109375	4784733984375	7	true	0	false	11	true
54691	34042765625	4646243359375	3	true	1	true	7	true
54684	448188359375	23967908203125	5	true	0	false	3	true
54683	4514245703125	249865546875	11	true	0	false	1	true
54682	44424796875	317119609375	4	true	0	false	8	true
54681	4433012109375	3310125390625	11	true	0	false	7	true
54680	459334765625	27583716796875	1	true	0	false	7	true
54679	455443984375	29375568359375	4	true	0	false	0	false
54677	4520795703125	26343265625	1	true	0	false	8	true
54673	43182390625	3494576953125	4	true	0	false	4	true
54671	4664219921875	24937251953125	3	true	0	false	2	true
54665	7441734375	50183828125	0	false	0	false	5	true
54664	1.87387e+16	529171640625	1	true	1	true	0	false
54662	3143101953125	445457265625	2	true	1	true	3	true
54661	30908166015625	45455359375	3	true	0	false	12	true
54660	3262541796875	43000546875	1	true	0	false	7	true
54659	340692578125	436429921875	6	true	0	false	52	true
54653	481447265625	6892353125	3	true	0	false	2	true
54652	288985009765625	750513359375	2	true	0	false	4	true
54651	364357421875	7648034375	0	false	0	false	18	true
54649	40977470703125	781236015625	1	true	0	false	3	true
54646	156666181640625	453267734375	1	true	0	false	11	true
54645	154737001953125	44081984375	0	false	0	false	11	true
54644	47136796875	32133451171875	3	true	0	false	12	true
54643	4707201953125	31093384765625	5	true	0	false	8	true
54641	4637958203125	328124140625	6	true	1	true	5	true
54639	3014891015625	419555625	8	true	0	false	19	true
54635	47775171875	29665765625	3	true	0	false	0	false
54629	29764212890625	399086328125	0	false	0	false	5	true
54628	116249775390625	449259296875	2	true	0	false	2	true
54627	107635888671875	4200209765625	2	true	0	false	9	true
54623	37183015625	4214023828125	0	false	0	false	4	true
54622	486349296875	23566935546875	2	true	0	false	3	true
54619	3801455078125	337554921875	1	true	0	false	9	true
54618	4886285546875	3736560546875	11	true	1	true	17	true
54617	4888942578125	374793125	12	true	1	true	16	true
54615	486770703125	3699178125	11	true	0	false	2	true
54613	4942922265625	3885010546875	14	true	2	true	4	true
54611	4776334375	3810326171875	4	true	0	false	5	true
54609	4617787890625	39533.25	12	true	1	true	0	false
54608	4709445703125	35005328125	5	true	0	false	4	true
54607	486219296875	355008984375	4	true	0	false	2	true
54604	47792796875	4103180859375	10	true	0	false	2	true
54603	4564003125	4086868359375	2	true	6	true	2	true
54599	4039679296875	4189996484375	2	true	0	false	2	true
54596	4124583984375	292573359375	7	true	0	false	21	true
54595	4116255859375	2994812109375	0	false	0	false	9	true
54593	4069762890625	30757955078125	6	true	0	false	18	true
54592	4005215625	32388162109375	2	true	0	false	8	true
54591	388840234375	3141796484375	2	true	1	true	9	true
54589	396701953125	2957297265625	15	true	1	true	8	true
54586	3296833251953120	45280546875	1	true	0	false	12	true
54585	2163531494140620	4623609375	1	true	0	false	7	true
54584	5262076171875	5064439453125	1	true	1	true	5	true
54583	54861220703125	501389296875	4	true	0	false	14	true
54582	10907958984375	445060859375	3	true	6	true	14	true
54581	1118091552734370	4550673828125	0	false	2	true	10	true
54579	1.49257e+16	4330435546875	3	true	1	true	12	true
54576	431893310546875	4991034375	4	true	0	false	5	true
54573	3168934326171870	470439375	1	true	0	false	11	true
54572	1.80765e+16	476168984375	1	true	0	false	7	true
54569	562135986328125	4484619140625	3	true	0	false	4	true
54567	4374222265625	28044658203125	0	false	0	false	9	true
54561	220424267578125	4972234765625	0	false	0	false	3	true
54558	19315078125	4513758203125	1	true	0	false	7	true
54557	20044509765625	4582819140625	1	true	0	false	7	true
54555	20840939453125	4479182421875	1	true	4	true	8	true
54553	2007415234375	4411827734375	1	true	0	false	11	true
54552	72344326171875	446039921875	4	true	0	false	16	true
54549	19915369140625	4284240625	2	true	0	false	10	true
54545	3391188671875	33602171875	2	true	0	false	1	true
54544	282066015625	3662973828125	9	true	1	true	5	true
54543	28997451171875	3483001953125	1	true	1	true	0	false
54541	2738766015625	3371677734375	2	true	7	true	24	true
54540	23391263671875	391200625	3	true	1	true	9	true
54539	2376615625	3851929296875	8	true	0	false	1	true
54537	21991775390625	3915493359375	1	true	0	false	9	true
54535	24392962890625	398213828125	2	true	3	true	0	false
54534	1937906640625	4061436328125	2	true	0	false	10	true
54533	19153830078125	3886475390625	0	false	0	false	10	true
54532	27438228515625	3087544921875	2	true	0	false	13	true
54531	27974361328125	314567578125	3	true	0	false	15	true
54529	22271072265625	4034373046875	10	true	0	false	7	true
54528	17223486328125	4243030859375	9	true	0	false	0	false
54527	16538359375	3976923046875	4	true	0	false	7	true
54526	213226875	4169951953125	0	false	0	false	21	true
54525	20684556640625	4162856640625	8	true	0	false	0	false
54523	18752380859375	4150075390625	2	true	0	false	10	true
54520	23474236328125	3488526953125	2	true	0	false	10	true
54519	24202400390625	3614383203125	8	true	0	false	4	true
54509	289744296875	3822130859375	0	false	0	false	14	true
54506	4534050390625	43057703125	3	true	0	false	4	true
54502	2795984130859370	557585078125	2	true	0	false	7	true
54501	1.80924e+16	56018.75	3	true	0	false	10	true
54498	2961459765625	31380173828125	1	true	0	false	2	true
54496	3101440625	35042859375	14	true	0	false	3	true
54495	3189629296875	356632265625	4	true	0	false	10	true
54493	3296665234375	3543291015625	2	true	0	false	8	true
54490	390429541015625	4278511328125	0	false	0	false	6	true
54489	409561767578125	4153225390625	0	false	13	true	2	true
54485	612721337890625	781891953125	3	true	0	false	8	true
54483	2724085546875	4190665625	8	true	0	false	1	true
54482	23341234375	412929609375	2	true	4	true	25	true
54479	431801875	2572535546875	7	true	0	false	13	true
54478	444663828125	21683408203125	0	false	0	false	22	true
54477	44260171875	20742470703125	2	true	0	false	12	true
54475	441867578125	19335119140625	0	false	0	false	5	true
54473	4451534765625	16884708984375	2	true	0	false	8	true
54469	4225631640625	78256703125	0	false	0	false	8	true
54467	4753378125	22025708984375	1	true	0	false	11	true
54466	3852208984375	390881484375	1	true	1	true	8	true
54465	121092626953125	3917516015625	0	false	0	false	12	true
54461	56368017578125	4732916796875	2	true	0	false	5	true
54460	582237060546875	4122462890625	1	true	0	false	0	false
54458	409442734375	22533787109375	10	true	0	false	4	true
54457	4159091796875	22545208984375	0	false	0	false	26	true
54453	130157509765625	46457234375	3	true	0	false	1	true
54452	19600306640625	3341903125	1	true	0	false	11	true
54451	200746796875	32532578125	0	false	0	false	23	true
54450	21392216796875	349486015625	5	true	0	false	9	true
54449	2151755078125	329544609375	3	true	0	false	12	true
54448	1.98885e+16	34453953125	5	true	1	true	13	true
54447	2045817138671870	3385680078125	2	true	0	false	22	true
54446	27252134765625	2703743359375	2	true	0	false	7	true
54445	28820796875	2706405078125	0	false	0	false	17	true
54444	1336327734375	29851474609375	9	true	0	false	10	true
54443	143084619140625	3067333984375	0	false	11	true	1	true
54442	10525607421875	28538744140625	3	true	0	false	6	true
54441	95005322265625	2845550390625	0	false	0	false	8	true
54440	680452783203125	355110390625	2	true	0	false	0	false
54439	551806689453125	3509051953125	3	true	0	false	0	false
54438	3035303125	26077390625	5	true	7	true	0	false
54437	29899328125	27551572265625	1	true	0	false	5	true
54434	51782763671875	3157998828125	3	true	0	false	6	true
54433	438452880859375	3313904296875	0	false	0	false	8	true
54429	128199697265625	28750349609375	6	true	0	false	6	true
54427	138888447265625	31946087890625	3	true	0	false	9	true
54424	115366640625	29537908203125	7	true	0	false	3	true
54422	1919048046875	36165734375	0	false	0	false	1	true
54421	16210123046875	3772973046875	4	true	0	false	14	true
54413	722829248046875	3753175390625	3	true	0	false	7	true
54412	87165302734375	3353682421875	1	true	0	false	10	true
54411	1117063671875	34521171875	4	true	0	false	0	false
54409	71609970703125	3236861328125	0	false	0	false	19	true
54408	1336867578125	3456865625	0	false	0	false	10	true
54407	151284169921875	352393515625	1	true	0	false	11	true
54406	1.3404e+16	36521203125	1	true	0	false	7	true
54405	2609350830078120	3599196875	2	true	0	false	12	true
54404	1614657421875	3212151953125	2	true	5	true	0	false
54403	148140986328125	3249034765625	11	true	0	false	12	true
54399	107744697265625	36922078125	1	true	0	false	9	true
54393	1391634375	338067109375	9	true	0	false	1	true
54388	132206220703125	4013237890625	14	true	0	false	0	false
54387	114358564453125	3887707421875	2	true	1	true	11	true
54386	88003984375	26530744140625	1	true	1	true	8	true
54385	85842919921875	25600302734375	1	true	0	false	5	true
54377	8371005859375	3558475390625	2	true	1	true	9	true
54375	186802265625	31532240234375	4	true	0	false	6	true
54368	2137412890625	3676748828125	2	true	0	false	6	true
54365	42107998046875	3703769140625	1	true	0	false	5	true
54364	68271962890625	23912046875	10	true	1	true	4	true
54363	720307080078125	2252415234375	0	false	0	false	5	true
54361	11792806640625	3241071875	0	false	0	false	16	true
54360	59806015625	2793012890625	4	true	0	false	9	true
54359	744564697265625	27805662109375	0	false	0	false	9	true
54355	3651029296875	29959681640625	2	true	0	false	4	true
54353	105085419921875	23902388671875	1	true	0	false	0	false
54350	2139803125	29685564453125	1	true	0	false	2	true
54349	19871990234375	30069546875	8	true	0	false	4	true
54347	22046802734375	3129539453125	1	true	0	false	13	true
54343	96420517578125	3102586328125	0	false	0	false	7	true
54341	19415427734375	28099216796875	2	true	0	false	13	true
54338	32412771484375	26555119140625	1	true	8	true	4	true
54337	3329723828125	27807044921875	3	true	0	false	15	true
54336	3224032421875	27999533203125	2	true	0	false	9	true
54334	350872734375	2169771484375	2	true	10	true	2	true
54333	3361096484375	2070795703125	0	false	3	true	6	true
54331	3353740234375	23910203125	5	true	0	false	20	true
54330	3663323828125	27944478515625	1	true	0	false	7	true
54329	3813372265625	27823341796875	7	true	0	false	9	true
54328	368032578125	2193424609375	0	false	0	false	13	true
54327	3689457421875	2409669140625	1	true	0	false	20	true
54323	3890343359375	24663138671875	2	true	0	false	0	false
54322	31158376953125	24069810546875	7	true	0	false	3	true
54321	322210859375	23424421875	3	true	1	true	8	true
54319	3611848046875	257408515625	1	true	0	false	18	true
54314	3347422265625	163500625	0	false	0	false	3	true
54313	3285454296875	149015625	3	true	0	false	11	true
54311	143574365234375	4149747265625	3	true	0	false	16	true
54310	29545935546875	2183061328125	4	true	0	false	16	true
54307	31268625	19024	1	true	0	false	3	true
54298	130312666015625	23702888671875	0	false	0	false	3	true
54297	134332587890625	22229978515625	2	true	0	false	8	true
54295	366846171875	17488322265625	6	true	0	false	0	false
54293	3785559375	154389951171875	1	true	0	false	0	false
54290	18886662109375	25683583984375	0	false	0	false	1	true
54289	201324453125	2638773828125	2	true	0	false	8	true
54287	1655837109375	2554143359375	4	true	0	false	8	true
54286	12153099609375	2642958203125	1	true	0	false	14	true
54283	21076390625	27577669921875	2	true	0	false	8	true
54282	16253994140625	23637275390625	0	false	0	false	4	true
54281	15522939453125	22153064453125	0	false	0	false	18	true
54278	14916119140625	27116765625	3	true	0	false	3	true
54273	2479226171875	28717736328125	3	true	0	false	4	true
54272	3470750390625	29884759765625	2	true	5	true	11	true
54271	339057265625	29275328125	0	false	1	true	10	true
54270	29383677734375	198270546875	1	true	1	true	5	true
54269	274768984375	1832466796875	1	true	0	false	0	false
54267	16876837890625	2958608984375	0	false	0	false	6	true
54264	3598905859375	130072470703125	2	true	0	false	7	true
54263	350418671875	1249601953125	0	false	0	false	9	true
54262	2446335546875	162377978515625	6	true	0	false	10	true
54261	2491413671875	152962109375	1	true	0	false	6	true
54260	4036826953125	132059384765625	9	true	0	false	0	false
54259	3747523046875	137418232421875	1	true	12	true	2	true
54257	405504453125	118694521484375	1	true	0	false	15	true
54255	4019082421875	14703625	0	false	0	false	11	true
54248	22227966796875	153391044921875	2	true	0	false	20	true
54247	211774140625	16401681640625	1	true	0	false	11	true
54242	19567828125	1781230078125	3	true	4	true	9	true
54237	3526241796875	18957236328125	4	true	0	false	4	true
54236	17336318359375	20002302734375	2	true	0	false	12	true
54235	15674763671875	18640365234375	2	true	7	true	0	false
54234	131475205078125	19442603515625	0	false	2	true	17	true
54233	1246275390625	19175212890625	10	true	0	false	0	false
54231	14147439453125	20581134765625	6	true	0	false	0	false
54227	16416701171875	17328244140625	0	false	0	false	14	true
54225	122306640625	17594435546875	0	false	0	false	10	true
54219	101674990234375	220552265625	0	false	0	false	4	true
54218	23335841796875	2535048828125	0	false	0	false	12	true
54217	23411166015625	23849515625	4	true	0	false	5	true
54215	24857646484375	2390069140625	7	true	0	false	0	false
54213	21154517578125	2311144140625	3	true	0	false	1	true
54211	4705672265625	74871828125	0	false	0	false	22	true
54208	28574.75	15754716796875	1	true	0	false	21	true
54207	2981713671875	15324787109375	1	true	0	false	13	true
54203	3395287890625	118778671875	0	false	4	true	0	false
54201	23778548828125	211450078125	0	false	0	false	6	true
54200	16512802734375	27963509765625	0	false	15	true	0	false
54199	24488720703125	27286958984375	12	true	0	false	10	true
54197	9261493530273430	27044087890625	8	true	0	false	1	true
54196	56531591796875	30293716796875	5	true	0	false	9	true
54195	5417177124023430	29219537109375	5	true	0	false	12	true
54194	261056689453125	22149015625	1	true	0	false	12	true
54193	4314716796875	20508412109375	1	true	0	false	1	true
54189	82984912109375	21703.5	0	false	0	false	7	true
54188	363525244140625	263523359375	5	true	0	false	2	true
54185	1218378173828120	25187783203125	0	false	0	false	10	true
54180	2321973046875	18588087890625	2	true	0	false	0	false
54179	21315234375	19682595703125	1	true	0	false	3	true
54175	3548707421875	31947306640625	0	false	0	false	4	true
54174	411397578125	1803818359375	6	true	0	false	0	false
54173	4100468359375	19005822265625	4	true	1	true	0	false
54171	3979969921875	18042048828125	4	true	0	false	0	false
54170	435149453125	147565458984375	3	true	0	false	5	true
54169	4283859765625	14716408203125	26	true	0	false	1	true
54168	3872239453125	19446115234375	0	false	0	false	3	true
54165	4535633203125	111850283203125	6	true	0	false	0	false
54159	4870772265625	16862861328125	3	true	0	false	3	true
54158	14975873046875	13904619140625	3	true	6	true	1	true
54157	150068916015625	147717109375	0	false	0	false	9	true
54155	1.21501e+16	187382265625	4	true	0	false	34	true
54153	132385087890625	1416434375	3	true	0	false	10	true
54152	24533603515625	11766158203125	0	false	0	false	12	true
54151	2522208984375	11981853515625	2	true	0	false	12	true
54149	132347333984375	15637623046875	0	false	10	true	11	true
54148	30646263671875	1194988671875	11	true	0	false	8	true
54147	3061679296875	1109801953125	0	false	0	false	10	true
54145	3000195703125	99899580078125	4	true	9	true	2	true
54144	16634419921875	106889638671875	4	true	0	false	11	true
54143	161096748046875	10408341796875	10	true	0	false	0	false
54142	3189436328125	8775169921875	1	true	3	true	22	true
54141	30965583984375	8301724609375	0	false	0	false	19	true
54139	1686455859375	132557763671875	2	true	0	false	22	true
54137	1748812109375	92956650390625	2	true	0	false	18	true
54134	204110390625	9506421875	2	true	11	true	2	true
54133	2000402734375	90730546875	10	true	0	false	0	false
54132	2155328125	90107021484375	0	false	0	false	12	true
54131	2300036328125	88573134765625	0	false	7	true	7	true
54125	18454068359375	11712095703125	1	true	0	false	2	true
54121	1688657421875	791574169921875	0	false	0	false	1	true
54113	18491361328125	158307314453125	11	true	0	false	4	true
54110	3957941015625	100837275390625	4	true	0	false	21	true
54109	4210488671875	10924634765625	3	true	0	false	13	true
54106	13991462890625	679544677734375	0	false	0	false	8	true
54105	16825373046875	4796626953125	0	false	0	false	8	true
54101	8980966796875	2060709765625	1	true	0	false	5	true
54100	843942578125	18111376953125	9	true	0	false	0	false
54098	10919048828125	100559541015625	0	false	17	true	0	false
54097	10166048828125	1016403125	0	false	0	false	13	true
54096	124032998046875	109397421875	0	false	0	false	20	true
54094	609377392578125	12914626953125	5	true	0	false	1	true
54093	803246484375	133604404296875	2	true	0	false	12	true
54092	105530595703125	683833642578125	6	true	0	false	5	true
54091	9785837890625	56497197265625	0	false	18	true	2	true
54089	1072209375	545371533203125	0	false	8	true	0	false
54087	9875232421875	1241437890625	6	true	1	true	0	false
54086	7808861328125	88344462890625	0	false	0	false	7	true
54085	720214111328125	100883857421875	0	false	0	false	9	true
54083	507705859375	152292265625	3	true	0	false	3	true
54077	46838.25	77168828125	4	true	0	false	0	false
54075	764449853515625	729346728515625	0	false	0	false	16	true
54073	10362162109375	1502091796875	0	false	0	false	4	true
54065	3126591552734370	1260546875	2	true	0	false	0	false
54061	37688859375	86812392578125	0	false	0	false	8	true
54059	414355625	786789697265625	0	false	0	false	4	true
54049	4510758984375	86499736328125	0	false	0	false	6	true
54045	2202865966796870	10161654296875	0	false	0	false	3	true
54044	2365036328125	435622021484375	0	false	0	false	4	true
54043	2507691796875	657162109375	34	true	4	true	0	false
54041	265156953125	790531103515625	0	false	0	false	1	true
54036	337238916015625	3364941650390620	0	false	0	false	19	true
54035	234839501953125	4356853515625	0	false	0	false	5	true
54031	3817878515625	44063095703125	0	false	0	false	13	true
54029	4672115625	714183642578125	0	false	0	false	10	true
54027	748101318359375	78316296875	18	true	1	true	0	false
54026	60621455078125	3347854248046870	17	true	1	true	0	false
54025	507863037109375	7940891723632810	0	false	0	false	6	true
54022	1398068359375	1384706298828120	0	false	3	true	0	false
54021	1065515625	1.4704e+16	0	false	0	false	5	true
54017	415171328125	272848681640625	2	true	0	false	10	true
54015	474021953125	1.38406e+16	0	false	0	false	6	true
